# Supplementary material for: Genetic variant effects on gene expression in human pancreatic islets and their implications for T2D
Source: Nat Commun. 2020 Sep 30;11:4912. doi: 10.1038/s41467-020-18581-8 (PMC7528108; doi:10.1038/s41467-020-18581-8)
Supplement: Supplementary file 3 — Supplementary Data 1 [file 41467_2020_18581_MOESM3_ESM.txt]

GeneName	Strand	GencodeLevel	GeneType	GeneID	ChrPheno	StartPheno	EndPheno	BestExonID	NumExons	NumVariantCis	DistanceWithBest	SNPid	A1	A2	MAF	SNPchr	StartSNP	EndSNP	Nominal_Pval	Slope	EmpiricalAdjustedPval	BetaAdjustedPval	eQTLnum	OrderByDistanceTSS	OrderBySlope	PvalueOrder	bulk	alpha	beta
UQCC2	-	2	protein_coding	ENSG00000137288.5	6	33679504	33679504	ENSG00000137288.5_33669123_33669197	4	10377	-15626	rs2281830	G	A	0.285221023809523	6	33695130	33695130	9.59754e-07	-0.140769	0.00699301	0.00870595	1	1	1	1	0	0	0
LMF1	-	1	protein_coding	ENSG00000103227.14	16	1031318	1031318	ENSG00000103227.14_1004353_1004666	13	7445	49457	rs4984720	A	G	0.3430099880952381	16	981861	981861	6.77312e-11	0.265683	0.000999001	7.29304e-06	1	1	1	1	1	1	1
JAKMIP3	+	2	protein_coding	ENSG00000188385.7	10	133918175	133918175	ENSG00000188385.7_133995861_133998313	10	8084	35936	rs9733324	G	C	0.342905797619047	10	133954111	133954111	2.04222e-12	0.21611	0.000999001	2.2471299999999998e-07	1	1	1	1	0	0	0
PIGV	+	2	protein_coding	ENSG00000060642.6	1	27113963	27113963	ENSG00000060642.6_27114486_27115310	6	3558	-102430	rs79567479	T	C	0.0821946666666666	1	27011533	27011533	3.0697299999999997e-08	0.46517700000000006	0.000999001	0.000292934	1	1	1	1	0	0	0
PIGV	+	2	protein_coding	ENSG00000060642.6	1	27113963	27113963	ENSG00000060642.6_27120604_27121725	6	3558	72162	rs34016663	A	C	0.161542392857143	1	27186125	27186125	2.8654200000000003e-06	-0.182275	0.018981	0.0185057	2	1	2	2	0	0	0
PAH	-	1	protein_coding	ENSG00000171759.4	12	103352188	103352188	ENSG00000171759.4_103230663_103232996	13	5684	76306	rs1718304	G	A	0.4666649523809529	12	103275882	103275882	4.7332500000000004e-07	0.18140499999999998	0.011988	0.00932199	1	1	1	1	0	0	0
PINLYP	+	2	protein_coding	ENSG00000234465.6	19	44080952	44080952	ENSG00000234465.6_44085715_44088116	2	6891	-18298	rs3213333	A	G	0.242038130952381	19	44062654	44062654	3.55137e-07	-0.24616999999999997	0.003996	0.00164321	1	2	1	1	0	0	0
ZNF544	+	2	protein_coding	ENSG00000198131.9	19	58739960	58739960	ENSG00000198131.9_58788549_58788815	10	3858	54073	rs260496	G	A	0.257054321428571	19	58794033	58794033	7.616229999999998e-43	-0.798958	0.000999001	5.826409999999999e-34	1	1	1	1	0	0	0
ZNF544	+	2	protein_coding	ENSG00000198131.9	19	58739960	58739960	ENSG00000198131.9_58770644_58771159	10	3858	43067	rs439333	T	A	0.43226063095238104	19	58783027	58783027	1.4202500000000001e-08	-0.25692800000000005	0.000999001	0.00026115599999999996	2	2	2	2	0	0	0
ZNF708	-	2	protein_coding	ENSG00000182141.5	19	21512227	21512227	ENSG00000182141.5_21473962_21477541	5	8217	-253567	rs12975399	C	T	0.26251152380952303	19	21765794	21765794	1.28149e-07	-0.231688	0.001998	0.00116437	1	1	1	1	0	0	0
TRMT11	+	2	protein_coding	ENSG00000066651.13	6	126307576	126307576	ENSG00000066651.13_126332399_126332563	15	3490	105377	rs11154343	C	T	0.28574288095238104	6	126412953	126412953	9.3637e-07	-0.23909499999999997	0.013986000000000002	0.012737299999999998	1	1	1	1	0	0	0
LSM7	-	2	protein_coding	ENSG00000130332.10	19	2328619	2328619	ENSG00000130332.10_2325979_2326138	5	7076	1722	rs12977961	C	T	0.418376047619048	19	2326897	2326897	7.9466e-15	0.295507	0.000999001	4.5456199999999994e-10	1	1	1	1	0	0	0
ELL3	-	2	protein_coding	ENSG00000128886.7	15	44069741	44069741	ENSG00000128886.7_44064798_44065424	9	2589	-119113	rs533143	T	C	0.272030904761905	15	44188854	44188854	1.92609e-09	-0.276049	0.000999001	3.55133e-05	1	2	1	1	0	0	0
IGFL4	-	2	protein_coding	ENSG00000204869.4	19	46580376	46580376	ENSG00000204869.4_46560932_46563551	1	6002	19871	rs6509251	T	A	0.10358869047619099	19	46560505	46560505	9.6571e-10	0.46006199999999997	0.000999001	3.13246e-06	1	1	1	1	0	0	0
LINC01003	+	2	lincRNA	ENSG00000261455.1	7	152160871	152160871	ENSG00000261455.1_152160871_152162634	1	6459	-15451	rs55641834	C	T	0.37561577380952393	7	152145420	152145420	2.0320999999999999e-19	-0.302039	0.000999001	1.73719e-14	1	1	1	1	0	0	0
PAXIP1-AS2	+	2	protein_coding	ENSG00000214106.3	7	154720208	154720208	ENSG00000214106.3_154735737_154737108	8	7547	19023	rs2293259	G	A	0.312453547619047	7	154739231	154739231	2.3264200000000003e-17	0.338125	0.000999001	1.03244e-11	1	1	1	1	0	0	0
RRM2	+	2	protein_coding	ENSG00000171848.9	2	10262455	10262455	ENSG00000171848.9_10269361_10271545	5	7288	-900406	rs191231925	A	C	0.21134610714285698	2	9362049	9362049	1.52166e-06	0.239394	0.011988	0.0137136	1	2	1	1	0	0	0
RP11-645C24.5	-	2	lincRNA	ENSG00000260306.1	16	21807080	21807080	ENSG00000260306.1_21805416_21807080	1	2294	197	rs78081702	C	G	0.200337476190476	16	21806883	21806883	1.82899e-23	-0.721268	0.000999001	2.8274799999999996e-19	1	1	2	1	0	0	0
RP11-645C24.5	-	2	lincRNA	ENSG00000260306.1	16	21807080	21807080	ENSG00000260306.1_21805416_21807080	1	2294	-451835	rs76256386	C	T	0.0259688333333333	16	22258915	22258915	4.401980000000001e-06	-0.832341	0.00699301	0.00569259	2	1	1	2	0	0	0
TNNI3K	+	1	protein_coding	ENSG00000116783.10	1	74663947	74663947	ENSG00000116783.10_74808526_74808670	24	4502	-18306	rs11210428	A	G	0.0807190238095211	1	74645641	74645641	8.208540000000001e-15	0.797751	0.000999001	2.03736e-09	2	1	1	1	0	0	0
TNNI3K	+	1	protein_coding	ENSG00000116783.10	1	74663947	74663947	ENSG00000116783.10_74665348_74665515	24	4502	40566	rs11210443	T	C	0.38928571428571396	1	74704513	74704513	4.65399e-14	0.19819	0.000999001	1.4039900000000002e-08	1	1	2	2	0	0	0
AKAP13	+	1	protein_coding	ENSG00000170776.15	15	85923802	85923802	ENSG00000170776.15_86076815_86080228	39	6483	156466	rs28421873	A	C	0.180750154761905	15	86080268	86080268	2.59185e-11	-0.26425	0.000999001	3.62809e-06	1	2	1	1	0	0	0
RP11-17E13.2	-	2	lincRNA	ENSG00000272864.1	1	75165017	75165017	ENSG00000272864.1_75164453_75165017	1	4623	-5126	rs6662846	A	C	0.445238095238095	1	75170143	75170143	4.3333099999999994e-38	-0.559096	0.000999001	1.2249999999999998e-31	1	3	1	1	0	0	0
ZNF19	-	1	protein_coding	ENSG00000157429.11	16	71598992	71598992	ENSG00000157429.11_71507493_71510175	8	4254	89196	rs8050871	C	G	0.324339023809524	16	71509796	71509796	1.49046e-06	0.170843	0.011988	0.012388600000000001	1	3	1	1	0	0	0
SWT1	+	2	protein_coding	ENSG00000116668.8	1	185126212	185126212	ENSG00000116668.8_185153875_185154063	19	3871	45657	rs6698109	A	G	0.35	1	185171869	185171869	5.689869999999999e-07	0.194959	0.010989	0.00842098	1	1	1	1	0	0	0
MAPKAP1	-	1	protein_coding	ENSG00000119487.12	9	128469513	128469513	ENSG00000119487.12_128233362_128234184	15	4798	303393	rs113568534	T	C	0.0160810357142857	9	128166120	128166120	1.09195e-09	0.765884	0.000999001	5.2861e-05	1	1	1	1	0	0	0
SERPINA4	+	2	protein_coding	ENSG00000100665.7	14	95027428	95027428	ENSG00000100665.7_95033307_95033580	5	7479	250	rs910349	G	A	0.21899517857142803	14	95027678	95027678	2.98777e-10	0.245204	0.000999001	5.21059e-06	1	1	1	1	0	0	0
VAT1L	+	2	protein_coding	ENSG00000171724.2	16	77822427	77822427	ENSG00000171724.2_77859143_77859358	9	11121	16269	rs9929727	A	G	0.19633966666666697	16	77838696	77838696	9.40218e-09	0.23330700000000001	0.000999001	0.000251289	1	1	1	1	0	0	0
IL32	+	2	protein_coding	ENSG00000008517.12	16	3115298	3115298	ENSG00000008517.12_3118991_3119820	3	4516	-1272	rs56037566	T	A	0.0905202380952381	16	3114026	3114026	1.5294000000000002e-17	-0.403508	0.000999001	9.53598e-13	1	2	1	1	0	0	0
GPRASP1	+	2	protein_coding	ENSG00000198932.8	23	101906294	101906294	ENSG00000198932.8_101906615_101906661	5	1904	22953	rs113829412	T	C	0.048291202380952004	23	101929247	101929247	8.99549e-09	0.525771	0.000999001	5.4282299999999994e-05	1	1	1	1	0	0	0
RPL21	+	2	protein_coding	ENSG00000122026.6	13	27825446	27825446	ENSG00000122026.6_27827842_27827980	6	6879	420871	rs143147871	C	T	0.0152827738095237	13	28246317	28246317	5.37963e-07	-0.9071950000000001	0.00799201	0.00751599	1	1	1	1	0	0	0
NUCB2	+	2	protein_coding	ENSG00000070081.11	11	17229700	17229700	ENSG00000070081.11_17298278_17298395	21	4995	70269	rs214077	T	C	0.41173605952381	11	17299969	17299969	1.09333e-09	-0.22659200000000002	0.000999001	2.7533400000000003e-05	1	1	1	1	0	0	0
COLCA1	-	2	protein_coding	ENSG00000196167.5	11	111175770	111175770	ENSG00000196167.5_111170668_111170734	4	4730	7994	rs7944895	C	G	0.29165904761904804	11	111167776	111167776	5.31415e-07	0.17884	0.000999001	0.00318653	1	1	1	1	0	0	0
ASB4	+	2	protein_coding	ENSG00000005981.8	7	95107756	95107756	ENSG00000005981.8_95166883_95169544	5	4659	20997	rs10248407	G	A	0.38573259523809605	7	95128753	95128753	1.45569e-12	0.22066799999999998	0.000999001	6.00809e-08	1	7	1	1	0	0	0
NEDD8	-	2	protein_coding	ENSG00000129559.8	14	24701660	24701660	ENSG00000129559.8_24695811_24697918	6	5983	23998	rs79914709	C	T	0.0217894523809523	14	24677662	24677662	8.9656e-08	-1.03455	0.000999001	0.0010482999999999998	1	1	1	1	0	0	0
DNAL4	-	2	protein_coding	ENSG00000100246.8	22	39190203	39190203	ENSG00000100246.8_39176723_39177014	5	4712	107	rs2294180	G	T	0.0732177499999998	22	39190096	39190096	1.73576e-06	-0.38356999999999997	0.015984	0.0107095	1	2	1	1	1	1	1
TSHZ2	+	2	protein_coding	ENSG00000182463.11	20	51588946	51588946	ENSG00000182463.11_52103683_52111869	3	5678	39475	rs2255904	C	T	0.49649960714285796	20	51628421	51628421	1.3239099999999998e-10	0.24036100000000002	0.000999001	1.8699299999999999e-06	1	1	1	1	0	0	0
GPR114	+	2	protein_coding	ENSG00000159618.11	16	57576333	57576333	ENSG00000159618.11_57598946_57600663	4	6687	64633	rs11076197	C	T	0.27145244047619	16	57640966	57640966	1.0906400000000001e-16	-0.290738	0.000999001	6.57488e-12	1	1	1	1	1	1	1
HCG20	+	1	lincRNA	ENSG00000228022.1	6	30734602	30734602	ENSG00000228022.1_30759203_30760027	1	22047	23864	rs116730050	A	G	0.39524499999999996	6	30758466	30758466	1.0985799999999998e-18	-0.394944	0.000999001	4.76939e-12	1	1	1	1	0	0	0
ZBTB1	+	2	protein_coding	ENSG00000126804.9	14	64970430	64970430	ENSG00000126804.9_64983318_64983469	6	5303	29515	rs12385918	G	A	0.24955308333333304	14	64999945	64999945	2.7429399999999998e-24	0.593793	0.000999001	1.03708e-18	1	1	1	1	0	0	0
ECEL1	-	2	protein_coding	ENSG00000171551.7	2	233352538	233352538	ENSG00000171551.7_233349182_233349306	16	5796	4619	rs6750085	C	G	0.4269621666666671	2	233347919	233347919	2.37875e-08	0.25112199999999996	0.001998	0.000529035	1	2	2	1	0	0	0
ECEL1	-	2	protein_coding	ENSG00000171551.7	2	233352538	233352538	ENSG00000171551.7_233350578_233351464	16	5796	-185546	rs17297675	G	C	0.0296921904761906	2	233538084	233538084	5.37461e-07	-0.6136560000000001	0.010989	0.012865600000000001	2	1	1	2	0	0	0
MIR3654	-	2	protein_coding	ENSG00000255508.3	11	62359003	62359003	ENSG00000255508.3_62334278_62334482	17	4880	-3290	rs11231154	A	G	0.36309523809523797	11	62362293	62362293	4.90659e-66	-0.677829	0.000999001	3.7884899999999994e-59	1	2	1	1	0	0	0
KCTD2	+	2	protein_coding	ENSG00000180901.6	17	73028670	73028670	ENSG00000180901.6_73059113_73061984	8	5628	-9710	rs7212923	C	T	0.31306757142857106	17	73018960	73018960	5.16484e-07	-0.15790099999999999	0.00799201	0.00733164	1	1	1	1	0	0	0
SLC3A1	+	1	protein_coding	ENSG00000138079.9	2	44502599	44502599	ENSG00000138079.9_44545257_44545894	11	6714	35885	rs7609180	A	G	0.241482440476191	2	44538484	44538484	2.6460400000000003e-10	-0.31193000000000004	0.000999001	1.43945e-05	1	1	1	1	0	0	0
SULT1A1	-	2	protein_coding	ENSG00000196502.7	16	28634946	28634946	ENSG00000196502.7_28617377_28617557	6	3569	51081	rs11074911	C	T	0.392950797619048	16	28583865	28583865	9.39199e-16	-0.395099	0.000999001	2.75163e-11	1	2	1	1	0	0	0
HSPA14	+	2	protein_coding	ENSG00000187522.9	10	14880163	14880163	ENSG00000187522.9_14891432_14891667	17	7488	11361	rs45606139	A	G	0.0714430119047614	10	14891524	14891524	2.33137e-13	0.709372	0.000999001	3.5790699999999996e-08	1	1	1	1	0	0	0
ACTR2	+	2	protein_coding	ENSG00000138071.9	2	65454887	65454887	ENSG00000138071.9_65488381_65488526	9	5814	16250	rs268858	T	A	0.436561797619048	2	65471137	65471137	4.22651e-10	0.0975299	0.000999001	7.34094e-06	1	2	1	1	0	0	0
RP11-265E18.1	+	2	lincRNA	ENSG00000272905.1	7	32885006	32885006	ENSG00000272905.1_32885006_32885673	1	6611	-121683	rs2540415	G	C	0.156315238095238	7	32763323	32763323	1.5665799999999998e-06	0.361111	0.002997	0.00336202	1	2	1	1	0	0	0
DNAJB4	+	2	protein_coding	ENSG00000162616.8	1	78444859	78444859	ENSG00000162616.8_78444859_78445303	4	5473	74080	rs7537908	A	G	0.184922035714286	1	78518939	78518939	6.45691e-09	0.280062	0.000999001	7.1018e-05	1	1	1	1	0	0	0
LRP4	-	2	protein_coding	ENSG00000134569.5	11	46940193	46940193	ENSG00000134569.5_46878419_46880866	37	2920	24592	rs2903522	C	T	0.251170630952381	11	46915601	46915601	6.38256e-09	0.216432	0.000999001	0.000247355	1	1	1	1	0	0	0
CDC42EP5	-	2	protein_coding	ENSG00000167617.2	19	54984411	54984411	ENSG00000167617.2_54982727_54982906	2	8802	715238	rs10424898	C	G	0.34121117857142896	19	54269173	54269173	2.75978e-06	-0.119474	0.020978999999999998	0.0200227	1	1	1	1	0	0	0
UROS	-	2	protein_coding	ENSG00000188690.8	10	127511817	127511817	ENSG00000188690.8_127482224_127482957	14	5983	-17318	rs2282439	A	G	0.297619047619048	10	127529135	127529135	8.67715e-28	-0.458216	0.000999001	2.7054699999999997e-21	1	1	1	1	0	0	0
UROS	-	2	protein_coding	ENSG00000188690.8	10	127511817	127511817	ENSG00000188690.8_127477852_127478097	14	5983	15985	rs2027515	T	C	0.208433071428571	10	127495832	127495832	3.67031e-09	0.366692	0.000999001	0.00014458600000000001	2	1	2	2	0	0	0
FAM21A	+	2	protein_coding	ENSG00000099290.11	10	51827648	51827648	ENSG00000099290.11_51853028_51853146	26	3427	-22699	rs2338050	G	A	0.34700919047619	10	51804949	51804949	5.98556e-15	-0.789079	0.000999001	3.946409999999999e-09	1	2	3	1	0	0	0
FAM21A	+	2	protein_coding	ENSG00000099290.11	10	51827648	51827648	ENSG00000099290.11_51892566_51893269	26	3427	-238067	rs11548236	C	G	0.0471260357142858	10	51589581	51589581	3.52538e-11	0.870347	0.000999001	2.18296e-06	4	1	2	2	1	0	0
FAM21A	+	2	protein_coding	ENSG00000099290.11	10	51827648	51827648	ENSG00000099290.11_51889179_51889799	26	3427	174900	rs12358630	G	A	0.126021642857143	10	52002548	52002548	3.21167e-08	-0.401548	0.002997	0.000993522	3	1	6	3	0	0	0
FAM21A	+	2	protein_coding	ENSG00000099290.11	10	51827648	51827648	ENSG00000099290.11_51889179_51889799	26	3427	-32253	rs10824914	T	C	0.208333333333333	10	51795395	51795395	2.49498e-07	-0.504181	0.00699301	0.00607068	5	1	5	4	0	0	0
FAM21A	+	2	protein_coding	ENSG00000099290.11	10	51827648	51827648	ENSG00000099290.11_51889179_51889799	26	3427	-4742	rs3964873	C	T	0.17499391666666697	10	51822906	51822906	2.8474e-07	2.0388	0.00599401	0.00760418	6	1	1	5	0	0	0
FAM21A	+	2	protein_coding	ENSG00000099290.11	10	51827648	51827648	ENSG00000099290.11_51855359_51855538	26	3427	384023	rs17438963	T	C	0.0567937619047617	10	52211671	52211671	3.61824e-06	-0.5469569999999999	0.0649351	0.06472180000000001	2	1	4	6	0	0	0
RB1	+	1	protein_coding	ENSG00000139687.9	13	48877887	48877887	ENSG00000139687.9_48934153_48934873	27	5683	-970007	rs7318958	G	A	0.0421751904761905	13	47907880	47907880	9.471579999999999e-08	0.309676	0.001998	0.00178409	1	1	2	1	0	0	0
RB1	+	1	protein_coding	ENSG00000139687.9	13	48877887	48877887	ENSG00000139687.9_49039341_49039504	27	5683	-52715	rs9595880	A	T	0.0207362619047619	13	48825172	48825172	2.64736e-07	0.494629	0.003996	0.00341545	2	1	1	2	0	0	0
ATP10D	+	2	protein_coding	ENSG00000145246.9	4	47487305	47487305	ENSG00000145246.9_47548641_47549581	23	5151	57176	rs13139804	A	G	0.437330380952381	4	47544481	47544481	3.7564e-07	0.157052	0.004995	0.00766615	1	2	1	1	0	0	0
SCFD2	-	1	protein_coding	ENSG00000184178.11	4	54232242	54232242	ENSG00000184178.11_53739149_53740228	9	4770	109918	rs7687029	C	G	0.0916791666666668	4	54122324	54122324	1.95596e-08	-1.1003100000000001	0.000999001	0.00032831300000000005	2	1	1	1	0	0	0
SCFD2	-	1	protein_coding	ENSG00000184178.11	4	54232242	54232242	ENSG00000184178.11_53739149_53740228	9	4770	90802	rs76213836	T	C	0.0936810357142858	4	54141440	54141440	1.37411e-06	0.925048	0.00599401	0.00821924	1	1	2	2	0	0	0
SLC1A5	-	2	protein_coding	ENSG00000105281.8	19	47291851	47291851	ENSG00000105281.8_47280232_47280366	8	5645	24393	rs111927052	G	A	0.12305308333333399	19	47267458	47267458	1.38909e-07	-0.25659899999999997	0.003996	0.00223731	1	1	1	1	0	0	0
ZNF138	+	1	protein_coding	ENSG00000197008.5	7	64254766	64254766	ENSG00000197008.5_64275296_64275422	5	5872	45222	rs11760727	G	A	0.34590144047619104	7	64299988	64299988	1.45036e-08	0.23088499999999998	0.000999001	0.00016543	1	3	1	1	0	0	0
TMEM140	+	2	protein_coding	ENSG00000146859.6	7	134832824	134832824	ENSG00000146859.6_134849170_134850967	2	6358	890768	rs77883223	T	C	0.0187	7	135723592	135723592	4.815719999999999e-06	0.537046	0.012987	0.014973599999999998	1	1	1	1	0	0	0
NUDT18	-	2	protein_coding	ENSG00000173566.9	8	21966932	21966932	ENSG00000173566.9_21964383_21965857	2	6051	-8279	rs6557831	A	G	0.49437010714285706	8	21975211	21975211	1.11934e-14	-0.2286	0.000999001	3.3147400000000003e-10	1	1	1	1	0	0	0
RGS2	+	2	protein_coding	ENSG00000116741.6	1	192778169	192778169	ENSG00000116741.6_192780111_192780369	4	4879	-120503	rs10921236	G	A	0.45178380952381	1	192657666	192657666	2.1030700000000003e-09	0.264977	0.000999001	1.38585e-05	1	1	1	1	0	0	0
USP8	+	1	protein_coding	ENSG00000138592.9	15	50716577	50716577	ENSG00000138592.9_50773678_50774262	21	5911	17401	rs41444349	G	T	0.0244618690476191	15	50733978	50733978	4.59013e-17	4.25671	0.000999001	1.93076e-11	1	2	1	1	0	0	0
USP8	+	1	protein_coding	ENSG00000138592.9	15	50716577	50716577	ENSG00000138592.9_50773678_50774262	21	5911	24750	rs72738968	T	C	0.0241225833333333	15	50741327	50741327	1.50396e-16	-3.08719	0.000999001	5.65427e-11	2	1	2	2	0	0	0
CBX7	-	2	protein_coding	ENSG00000100307.8	22	39548679	39548679	ENSG00000100307.8_39516172_39516578	7	4548	30364	rs139367	G	A	0.47703061904761895	22	39518315	39518315	2.7925e-16	-0.42134399999999994	0.000999001	2.92254e-11	1	2	1	1	0	1	1
RP11-830F9.6	+	2	protein_coding	ENSG00000205018.2	16	89006197	89006197	ENSG00000205018.2_89016665_89017932	1	8373	8674	rs12935775	G	A	0.349878214285714	16	89014871	89014871	9.49503e-16	-0.33805799999999997	0.000999001	2.56588e-11	1	1	1	1	0	0	0
MYOM2	+	2	protein_coding	ENSG00000036448.5	8	1993155	1993155	ENSG00000036448.5_2092588_2093380	5	11739	84387	rs4483186	T	A	0.434939428571429	8	2077542	2077542	8.22176e-28	-0.5608489999999999	0.000999001	3.64374e-22	1	1	1	1	0	0	0
MYOM2	+	2	protein_coding	ENSG00000036448.5	8	1993155	1993155	ENSG00000036448.5_2088646_2088809	5	11739	72878	rs10097327	T	C	0.33378286904761895	8	2066033	2066033	7.45528e-11	0.37524	0.000999001	3.7727800000000004e-06	2	1	2	2	0	0	0
C21orf119	+	1	protein_coding	ENSG00000256073.2	21	33765439	33765439	ENSG00000256073.2_33765439_33766254	1	5895	7311	rs9979256	A	G	0.0981381547619048	21	33772750	33772750	1.6137799999999998e-15	-0.336683	0.000999001	4.13804e-11	1	1	1	1	0	0	0
CISD1	+	2	protein_coding	ENSG00000122873.7	10	60028818	60028818	ENSG00000122873.7_60047321_60049346	5	6103	13758	rs2790189	A	G	0.240193821428571	10	60042576	60042576	1.0552300000000001e-07	-0.17061099999999998	0.002997	0.00102794	1	3	1	1	0	0	0
BCAR1	-	1	protein_coding	ENSG00000050820.12	16	75301951	75301951	ENSG00000050820.12_75297536_75299113	12	6639	2514	rs11640470	A	G	0.49316966666666706	16	75299437	75299437	7.62515e-11	-0.240916	0.000999001	3.99202e-06	1	1	1	1	1	1	1
CTD-2528L19.4	-	2	protein_coding	ENSG00000267552.2	19	38210089	38210089	ENSG00000267552.2_38182422_38182519	5	4719	59334	rs6508739	A	G	0.391507964285715	19	38150755	38150755	4.29869e-22	-0.470746	0.000999001	9.39388e-16	1	1	1	1	0	0	0
ASL	+	1	protein_coding	ENSG00000126522.12	7	65540785	65540785	ENSG00000126522.12_65554599_65554682	14	4776	291468	rs1643395	T	C	0.42241872619047605	7	65832253	65832253	2.17251e-06	-0.168012	0.010989	0.008432299999999998	1	7	1	1	0	0	0
CTD-2325M2.1	+	2	lincRNA	ENSG00000267939.1	19	8073613	8073613	ENSG00000267939.1_8080537_8080909	1	6814	26253	rs80263670	G	A	0.196519345238095	19	8099866	8099866	3.6061999999999996e-07	-0.424433	0.001998	0.00148907	1	1	1	1	0	0	0
MAP9	-	2	protein_coding	ENSG00000164114.14	4	156298122	156298122	ENSG00000164114.14_156281320_156281567	14	6457	81396	rs1078275	T	G	0.37857142857142895	4	156216726	156216726	1.04839e-07	0.15135099999999999	0.003996	0.0038015	1	1	1	1	0	0	0
CCT6B	-	2	protein_coding	ENSG00000132141.9	17	33308097	33308097	ENSG00000132141.9_33257968_33258070	12	5634	134751	rs12150636	A	G	0.201207976190476	17	33173346	33173346	2.74281e-07	0.252189	0.001998	0.00377282	1	1	1	1	0	0	0
HFM1	-	2	protein_coding	ENSG00000162669.11	1	91870426	91870426	ENSG00000162669.11_91841084_91841284	27	5355	56061	rs281934	C	T	0.362166988095239	1	91814365	91814365	5.83627e-12	-0.365794	0.000999001	9.52354e-07	1	1	1	1	0	0	0
RP11-855O10.2	+	2	lincRNA	ENSG00000250230.2	11	61355966	61355966	ENSG00000250230.2_61372967_61375022	1	4573	-5000	rs198758	A	G	0.0357612619047619	11	61350966	61350966	7.768689999999999e-07	0.7719560000000001	0.001998	0.00134041	1	1	1	1	0	0	0
LEPROT	+	2	protein_coding	ENSG00000213625.4	1	65886270	65886270	ENSG00000213625.4_65897486_65901690	5	5221	1961	rs4655802	G	A	0.41883292857142895	1	65888231	65888231	6.07452e-13	0.187102	0.000999001	7.545009999999999e-09	1	2	2	1	0	0	0
LEPROT	+	2	protein_coding	ENSG00000213625.4	1	65886270	65886270	ENSG00000213625.4_65897486_65901690	5	5221	12603	rs17750	G	C	0.35152305952381	1	65898873	65898873	1.7010799999999999e-09	0.166934	0.000999001	2.0463299999999998e-05	2	1	3	2	0	0	0
LEPROT	+	2	protein_coding	ENSG00000213625.4	1	65886270	65886270	ENSG00000213625.4_65886270_65886423	5	5221	-974292	rs180752708	C	T	0.023912511904762002	1	64911978	64911978	2.56968e-06	-0.518915	0.014985	0.0150207	3	1	1	3	0	0	0
RANGAP1	-	2	protein_coding	ENSG00000100401.15	22	41682255	41682255	ENSG00000100401.15_41680905_41681157	18	3840	17742	rs5758273	T	C	0.227193023809524	22	41664513	41664513	9.0544e-07	0.235697	0.00999001	0.0110167	1	1	1	1	0	0	0
ATN1	+	2	protein_coding	ENSG00000111676.10	12	7033626	7033626	ENSG00000111676.10_7050537_7051484	9	5867	-6694	rs2071419	T	C	0.27701932142857105	12	7026932	7026932	1.1815399999999999e-06	-0.10952200000000001	0.00899101	0.0119366	1	2	1	1	0	0	0
VIPR1	+	1	protein_coding	ENSG00000114812.8	3	42530791	42530791	ENSG00000114812.8_42577582_42579059	11	5344	1148	rs342518	G	A	0.36924179761904796	3	42531939	42531939	2.59031e-07	0.238481	0.003996	0.00330044	1	1	1	1	1	1	1
RRN3	-	2	protein_coding	ENSG00000085721.8	16	15188174	15188174	ENSG00000085721.8_15153879_15155762	18	3622	205594	rs143731060	G	A	0.290111523809524	16	14982580	14982580	2.15948e-13	-0.267509	0.000999001	1.0782e-08	1	3	1	1	0	0	0
LYRM9	-	1	protein_coding	ENSG00000232859.5	17	26221778	26221778	ENSG00000232859.5_26205340_26207392	4	3699	15364	rs3751972	C	A	0.259771714285715	17	26206414	26206414	7.255929999999999e-07	0.171855	0.001998	0.00301344	1	1	1	1	0	0	0
CD59	-	1	protein_coding	ENSG00000085063.10	11	33757991	33757991	ENSG00000085063.10_33755041_33755156	9	5517	-9072	rs831597	C	T	0.0319085357142859	11	33767063	33767063	1.2084699999999999e-19	-0.8273389999999999	0.000999001	7.11376e-15	1	1	1	1	0	0	0
CD59	-	1	protein_coding	ENSG00000085063.10	11	33757991	33757991	ENSG00000085063.10_33719807_33720060	9	5517	10658	rs861256	C	T	0.370238095238095	11	33747333	33747333	3.04107e-17	-0.237985	0.000999001	6.18104e-12	2	1	2	2	0	0	0
SETDB2	+	2	protein_coding	ENSG00000136169.12	13	50018429	50018429	ENSG00000136169.12_50050612_50051175	14	5146	22164	rs7328782	T	G	0.2700575	13	50040593	50040593	3.00937e-11	-0.211448	0.000999001	1.49653e-06	1	1	1	1	1	1	1
SCNN1G	+	2	protein_coding	ENSG00000166828.2	16	23194036	23194036	ENSG00000166828.2_23226410_23228204	11	4522	-19638	rs12917858	C	T	0.222858142857142	16	23174398	23174398	2.8686999999999997e-13	-0.349023	0.000999001	5.15509e-09	1	3	1	1	0	0	0
VEZT	+	2	protein_coding	ENSG00000028203.13	12	95611522	95611522	ENSG00000028203.13_95635940_95636090	18	7330	302	rs74792623	C	T	0.148933142857143	12	95611824	95611824	2.03964e-13	-0.516784	0.000999001	3.3523e-08	1	2	1	1	1	1	1
VEZT	+	2	protein_coding	ENSG00000028203.13	12	95611522	95611522	ENSG00000028203.13_95692870_95696566	18	7330	22162	rs11107948	T	G	0.0811929166666668	12	95633684	95633684	2.14012e-07	-0.32945399999999997	0.00599401	0.00580544	2	1	2	2	0	0	0
ZNF419	+	2	protein_coding	ENSG00000105136.15	19	57999079	57999079	ENSG00000105136.15_58004224_58006048	2	6205	10959	rs2078950	T	C	0.298849357142857	19	58010038	58010038	1.2193499999999999e-21	-0.334422	0.000999001	1.17362e-16	1	1	1	1	0	0	0
ZNF419	+	2	protein_coding	ENSG00000105136.15	19	57999079	57999079	ENSG00000105136.15_57999079_58003844	2	6205	39545	rs2240022	C	T	0.41547619047619	19	58038624	58038624	2.2268900000000004e-06	-0.137848	0.00699301	0.00791023	2	1	2	2	1	1	1
FCGBP	-	2	protein_coding	ENSG00000090920.9	19	40440533	40440533	ENSG00000090920.9_40357377_40357760	8	5839	77096	rs759123	C	T	0.3651948571428571	19	40363437	40363437	7.07045e-20	0.48967	0.000999001	5.31289e-14	1	1	1	1	0	0	0
ADTRP	-	2	protein_coding	ENSG00000111863.8	6	11807279	11807279	ENSG00000111863.8_11735801_11735916	5	6445	51137	rs9368864	T	C	0.22857425	6	11756142	11756142	1.02793e-10	-0.36749499999999996	0.000999001	1.8714099999999998e-06	1	1	1	1	0	0	0
MRPL43	-	2	protein_coding	ENSG00000055950.12	10	102747272	102747272	ENSG00000055950.12_102737578_102739129	7	4292	-3579	rs3824783	G	A	0.21430345238095197	10	102750851	102750851	1.9531e-06	1.85391	0.014985	0.017208	2	1	1	1	0	0	0
MRPL43	-	2	protein_coding	ENSG00000055950.12	10	102747272	102747272	ENSG00000055950.12_102737578_102739129	7	4292	91959	rs11190741	T	C	0.441891404761905	10	102655313	102655313	5.03822e-05	0.163099	0.33366599999999996	0.30962199999999995	1	2	2	2	0	0	0
XPC	-	2	protein_coding	ENSG00000154767.10	3	14220283	14220283	ENSG00000154767.10_14188967_14189501	16	6325	103006	rs13323277	A	G	0.47350809523809606	3	14117277	14117277	1.80654e-07	0.18567899999999998	0.003996	0.00572338	1	1	1	1	0	0	0
CLDN3	-	2	protein_coding	ENSG00000165215.5	7	73184600	73184600	ENSG00000165215.5_73183328_73184600	1	3094	-13637	rs4320426	A	T	0.475713511904762	7	73198237	73198237	2.75991e-11	-0.161304	0.000999001	1.27305e-07	1	1	1	1	0	0	0
RP11-1C8.7	-	2	lincRNA	ENSG00000271830.1	8	104493847	104493847	ENSG00000271830.1_104493494_104493847	1	6518	-9584	rs28802649	C	T	0.37323177380952394	8	104503431	104503431	1.2498299999999999e-05	0.14865599999999998	0.013986000000000002	0.0182215	1	1	1	1	0	0	0
MUTYH	-	1	protein_coding	ENSG00000132781.13	1	45806142	45806142	ENSG00000132781.13_45798063_45798160	13	3845	-92049	rs66732088	A	G	0.39195467857142796	1	45898191	45898191	8.30371e-07	0.143453	0.003996	0.0075783000000000005	1	1	1	1	0	0	0
ZC3H7B	+	2	protein_coding	ENSG00000100403.10	22	41697526	41697526	ENSG00000100403.10_41739419_41739580	23	3858	159259	rs111452936	A	G	0.0149254047619048	22	41856785	41856785	1.3115399999999998e-07	-0.41426999999999997	0.00599401	0.00271363	1	1	1	1	0	0	0
SARS2	-	2	protein_coding	ENSG00000104835.10	19	39440495	39440495	ENSG00000104835.10_39433323_39433391	16	6054	6421	rs12978262	C	T	0.29597288095238106	19	39434074	39434074	5.16209e-13	-0.354844	0.000999001	5.83322e-08	2	1	1	1	0	0	0
SARS2	-	2	protein_coding	ENSG00000104835.10	19	39440495	39440495	ENSG00000104835.10_39405906_39406389	16	6054	2936	rs1865048	C	T	0.349578833333333	19	39437559	39437559	9.77626e-13	-0.20709499999999997	0.000999001	2.2916999999999998e-07	1	1	2	2	0	0	0
RNF157	-	2	protein_coding	ENSG00000141576.10	17	74236454	74236454	ENSG00000141576.10_74169783_74169871	19	6332	-279471	rs11653511	C	T	0.188072797619049	17	74515925	74515925	4.988600000000001e-07	-0.195056	0.022977	0.020317099999999998	1	1	1	1	0	0	0
DNAJC25	+	2	protein_coding	ENSG00000059769.15	9	114393632	114393632	ENSG00000059769.15_114431552_114432508	7	6342	40438	rs7045665	A	G	0.33576470238095196	9	114434070	114434070	6.334399999999999e-31	-0.337706	0.000999001	1.4513700000000001e-24	1	1	1	1	0	0	0
C10orf2	+	2	protein_coding	ENSG00000107815.3	10	102747124	102747124	ENSG00000107815.3_102747124_102747370	7	4292	-51215	rs2863094	C	T	0.208653714285714	10	102695909	102695909	9.39179e-07	0.16203900000000002	0.00799201	0.00816946	1	2	1	1	0	0	0
SH3BP1	+	2	protein_coding	ENSG00000100092.16	22	38030661	38030661	ENSG00000100092.16_38061562_38062939	16	5283	12918	rs12165814	A	G	0.0761922142857143	22	38043579	38043579	1.5081799999999998e-08	0.23104299999999997	0.001998	0.000541661	1	1	1	1	0	0	0
TP53INP2	+	2	protein_coding	ENSG00000078804.8	20	33292094	33292094	ENSG00000078804.8_33296495_33296667	5	3394	-343954	rs78230850	G	A	0.0483583214285714	20	32948140	32948140	3.59545e-06	0.34884299999999996	0.011988	0.012240899999999999	1	1	1	1	0	0	0
ZNF781	-	1	protein_coding	ENSG00000196381.6	19	38183223	38183223	ENSG00000196381.6_38183053_38183223	5	4688	19015	rs55913702	A	C	0.39520725000000106	19	38164208	38164208	4.59099e-31	-0.535538	0.000999001	4.37157e-23	1	2	1	1	0	0	0
LRRC55	+	2	protein_coding	ENSG00000183908.5	11	56949221	56949221	ENSG00000183908.5_56954719_56959191	1	5767	-5719	rs1941035	A	G	0.3976029523809529	11	56943502	56943502	7.21007e-17	0.448255	0.000999001	2.9709400000000003e-12	1	3	1	1	0	0	0
EIF5A	+	2	protein_coding	ENSG00000132507.13	17	7210318	7210318	ENSG00000132507.13_7215141_7215774	8	5957	518	rs7220464	T	G	0.372127297619048	17	7210836	7210836	2.3118099999999998e-14	-0.179196	0.000999001	5.879049999999999e-10	1	1	1	1	1	1	1
KLHL36	+	2	protein_coding	ENSG00000135686.8	16	84682131	84682131	ENSG00000135686.8_84695184_84701292	5	10375	-7322	rs2016882	T	C	0.344456250000001	16	84674809	84674809	1.93301e-08	0.15532200000000002	0.000999001	0.000525781	1	1	1	1	0	1	1
TMPRSS9	+	2	protein_coding	ENSG00000178297.8	19	2389769	2389769	ENSG00000178297.8_2425925_2426237	1	7148	11286	rs184376235	A	G	0.04953125	19	2401055	2401055	6.035159999999999e-07	0.39507800000000004	0.002997	0.00252233	1	1	1	1	0	0	0
RGS5	-	1	protein_coding	ENSG00000143248.8	1	163291577	163291577	ENSG00000143248.8_163278334_163278421	10	6343	75353	rs12731546	A	G	0.19924173809523701	1	163216224	163216224	2.4569e-22	-0.847592	0.000999001	2.13263e-17	1	1	1	1	0	0	0
RGS5	-	1	protein_coding	ENSG00000143248.8	1	163291577	163291577	ENSG00000143248.8_163122263_163122506	10	6343	148549	rs55941230	C	T	0.13666338095238098	1	163143028	163143028	4.59491e-07	-0.283006	0.00699301	0.0065983000000000005	2	1	2	2	0	0	0
SZT2	+	2	protein_coding	ENSG00000198198.9	1	43855553	43855553	ENSG00000198198.9_43905276_43905440	73	4662	427441	rs59486864	T	G	0.0162037023809523	1	44282994	44282994	4.327229999999999e-09	0.92495	0.000999001	0.0005917380000000001	1	1	1	1	0	0	0
SZT2	+	2	protein_coding	ENSG00000198198.9	1	43855553	43855553	ENSG00000198198.9_43916008_43918321	73	4662	65133	rs2782651	C	G	0.32469860714285803	1	43920686	43920686	2.79573e-08	-0.13538	0.001998	0.00229378	2	1	2	2	0	0	0
ANKMY1	-	1	protein_coding	ENSG00000144504.11	2	241508626	241508626	ENSG00000144504.11_241461355_241463798	15	7788	47254	rs13394744	T	A	0.21502225	2	241461372	241461372	3.2920699999999997e-40	-0.619318	0.000999001	2.44042e-34	1	1	1	1	0	0	0
LPP	+	1	protein_coding	ENSG00000145012.8	3	187871072	187871072	ENSG00000145012.8_188059451_188059507	14	5575	188371	rs13076750	A	G	0.27857142857142897	3	188059443	188059443	8.811999999999998e-61	0.9099860000000001	0.000999001	4.4990899999999995e-50	1	1	1	1	0	0	0
PRKG2	-	2	protein_coding	ENSG00000138669.5	4	82136218	82136218	ENSG00000138669.5_82009837_82010957	15	5103	73287	rs6837293	C	T	0.16908011904761902	4	82062931	82062931	4.33489e-17	-0.564236	0.000999001	4.02438e-12	1	2	1	1	0	0	0
TMEM47	-	2	protein_coding	ENSG00000147027.3	23	34675405	34675405	ENSG00000147027.3_34645181_34648608	3	3101	-5932	rs5928619	C	G	0.12764883928571402	23	34681337	34681337	1.30629e-05	-0.286603	0.010989	0.0182123	1	2	1	1	0	0	0
ZFP30	-	2	protein_coding	ENSG00000120784.11	19	38183238	38183238	ENSG00000120784.11_38183053_38183238	10	4688	19030	rs55913702	A	C	0.39520725000000106	19	38164208	38164208	2.14713e-31	-0.54671	0.000999001	1.77883e-25	1	1	1	1	0	0	0
GPR34	+	2	protein_coding	ENSG00000171659.9	23	41548226	41548226	ENSG00000171659.9_41554808_41556526	1	2169	86805	rs12397836	C	T	0.0981638630952378	23	41635031	41635031	2.14832e-06	-0.426029	0.001998	0.0012155999999999998	1	1	1	1	0	0	0
TYW3	+	2	protein_coding	ENSG00000162623.11	1	75198836	75198836	ENSG00000162623.11_75229577_75232362	6	4673	1759	rs59091667	C	G	0.0605682261904761	1	75200595	75200595	7.907230000000002e-10	0.308446	0.000999001	1.0925e-05	1	3	1	1	0	0	0
TYW3	+	2	protein_coding	ENSG00000162623.11	1	75198836	75198836	ENSG00000162623.11_75204374_75204472	6	4673	20310	rs11485299	A	G	0.148007654761905	1	75219146	75219146	1.72368e-06	-0.186302	0.010989	0.00966775	2	1	2	2	0	0	0
RPS9	+	2	protein_coding	ENSG00000170889.9	19	54704610	54704610	ENSG00000170889.9_54705355_54705876	4	9500	1478	rs67832260	C	T	0.380537095238095	19	54706088	54706088	1.3550499999999999e-17	-0.232907	0.000999001	2.00934e-12	1	1	1	1	0	0	0
GLT8D1	-	2	protein_coding	ENSG00000016864.12	3	52740048	52740048	ENSG00000016864.12_52738740_52738968	10	3697	113402	rs2336146	A	G	0.42031636904761893	3	52626646	52626646	1.87708e-06	-0.12051700000000001	0.00799201	0.014767500000000001	1	1	1	1	0	0	0
RP11-543C4.1	+	2	lincRNA	ENSG00000247970.2	14	100070893	100070893	ENSG00000247970.2_100091099_100092077	1	5877	1886	rs11160531	G	C	0.314996773809524	14	100072779	100072779	2.27507e-08	0.282785	0.000999001	6.86279e-05	1	1	1	1	0	0	0
NELFCD	+	2	protein_coding	ENSG00000101158.8	20	57556263	57556263	ENSG00000101158.8_57564913_57567075	8	5443	34863	rs6070694	G	A	0.125	20	57591126	57591126	3.7589499999999996e-14	-0.289775	0.000999001	2.96166e-09	1	2	1	1	1	1	1
CTAGE4	+	2	protein_coding	ENSG00000225932.3	7	143880559	143880559	ENSG00000225932.3_143880559_143883146	1	4024	-136800	rs73156533	T	A	0.0505336547619047	7	143743759	143743759	5.12589e-09	-0.925349	0.000999001	1.4334e-05	1	1	1	1	0	0	0
CTAGE4	+	2	protein_coding	ENSG00000225932.3	7	143880559	143880559	ENSG00000225932.3_143880559_143883146	1	4024	434001	rs6464596	T	C	0.227132928571429	7	144314560	144314560	4.6040599999999993e-08	0.439676	0.000999001	0.000131834	2	1	3	2	0	0	0
CTAGE4	+	2	protein_coding	ENSG00000225932.3	7	143880559	143880559	ENSG00000225932.3_143880559_143883146	1	4024	-114668	rs76313008	G	T	0.04321348809523799	7	143765891	143765891	1.28131e-05	-0.730004	0.012987	0.0154375	3	1	2	3	0	0	0
RP11-678G14.3	-	2	lincRNA	ENSG00000268555.1	19	21770124	21770124	ENSG00000268555.1_21753624_21754341	2	8115	-26154	rs7255521	A	G	0.42655546428571395	19	21796278	21796278	5.89103e-30	0.511908	0.000999001	3.1197599999999997e-22	1	1	1	1	0	0	0
RP11-678G14.3	-	2	lincRNA	ENSG00000268555.1	19	21770124	21770124	ENSG00000268555.1_21753624_21754341	2	8115	-12772	rs60206762	T	A	0.20546830952380898	19	21782896	21782896	3.82925e-11	0.35539	0.000999001	6.735479999999999e-07	2	1	2	2	0	0	0
RP11-572O17.1	+	2	lincRNA	ENSG00000270195.1	4	1714548	1714548	ENSG00000270195.1_1714548_1715349	1	6312	566542	rs2157103	A	G	0.43364783333333395	4	2281090	2281090	7.8099e-06	0.178322	0.013986000000000002	0.020297	1	2	1	1	0	0	0
NBPF1	-	2	protein_coding	ENSG00000219481.6	1	16940057	16940057	ENSG00000219481.6_16892128_16892300	28	5509	90397	rs156915	G	C	0.38051966666666603	1	16849660	16849660	8.15252e-12	-0.277704	0.000999001	5.927839999999999e-07	2	2	3	1	0	0	0
NBPF1	-	2	protein_coding	ENSG00000219481.6	1	16940057	16940057	ENSG00000219481.6_16893674_16893846	28	5509	-348509	rs12088911	G	T	0.179754607142857	1	17288566	17288566	3.3621699999999998e-09	0.386262	0.000999001	0.00027602299999999997	4	1	2	2	0	0	0
NBPF1	-	2	protein_coding	ENSG00000219481.6	1	16940057	16940057	ENSG00000219481.6_16888814_16890681	28	5509	-347357	rs2273113	T	C	0.362337845238095	1	17287414	17287414	1.1840600000000001e-07	-0.174688	0.00899101	0.00602907	1	1	6	3	1	1	1
NBPF1	-	2	protein_coding	ENSG00000219481.6	1	16940057	16940057	ENSG00000219481.6_16926084_16929544	28	5509	381219	rs6700888	C	A	0.42205880952381	1	16558838	16558838	1.3750299999999998e-07	0.22606700000000002	0.004995	0.0065118	6	1	4	4	0	0	0
NBPF1	-	2	protein_coding	ENSG00000219481.6	1	16940057	16940057	ENSG00000219481.6_16888814_16890681	28	5509	146108	rs696604	A	G	0.437382119047619	1	16793949	16793949	1.9267600000000002e-07	-0.187139	0.00799201	0.00814781	5	1	5	5	0	0	0
NBPF1	-	2	protein_coding	ENSG00000219481.6	1	16940057	16940057	ENSG00000219481.6_16902762_16902976	28	5509	-315894	rs7539401	T	C	0.0491223333333334	1	17255951	17255951	1.07319e-06	-0.597076	0.033966	0.036114	3	1	1	6	0	0	0
APCDD1L	-	2	protein_coding	ENSG00000198768.6	20	57090187	57090187	ENSG00000198768.6_57034157_57036610	4	6004	-406	rs11907563	G	A	0.208595654761904	20	57090593	57090593	2.11713e-26	0.519359	0.000999001	1.2677599999999999e-20	1	1	1	1	1	0	1
APCDD1L	-	2	protein_coding	ENSG00000198768.6	20	57090187	57090187	ENSG00000198768.6_57034157_57036610	4	6004	-2436	rs1123241	C	T	0.0991514642857123	20	57092623	57092623	9.83839e-07	-0.304496	0.00599401	0.0102089	2	1	2	2	0	0	0
MTF2	+	2	protein_coding	ENSG00000143033.13	1	93544792	93544792	ENSG00000143033.13_93544792_93545088	15	4177	808876	rs17881908	C	T	0.0223274047619048	1	94353668	94353668	1.11605e-06	-0.60548	0.010989	0.0124719	1	3	1	1	0	0	0
SELK	-	2	protein_coding	ENSG00000113811.6	3	53926015	53926015	ENSG00000113811.6_53920878_53920961	6	5201	62113	rs113118701	G	C	0.0405937261904763	3	53863902	53863902	2.36554e-06	0.393902	0.01998	0.0207962	1	1	1	1	0	0	0
SPATA22	-	1	protein_coding	ENSG00000141255.8	17	3417146	3417146	ENSG00000141255.8_3416706_3417146	1	6803	837	rs7209047	A	C	0.4258111428571429	17	3416309	3416309	6.4139099999999995e-06	-0.238627	0.014985	0.015696	1	1	1	1	0	0	0
FRG1	+	1	protein_coding	ENSG00000109536.7	4	190861943	190861943	ENSG00000109536.7_190861943_190862226	10	3693	10304	rs7658339	G	T	0.32968683333333304	4	190872247	190872247	2.43298e-10	-0.259549	0.000999001	1.25675e-05	1	1	1	1	0	0	0
FRG1	+	1	protein_coding	ENSG00000109536.7	4	190861943	190861943	ENSG00000109536.7_190876192_190876306	10	3693	-968501	rs13141239	C	A	0.270031059523809	4	189893442	189893442	7.647610000000001e-07	0.243339	0.00899101	0.00896661	2	1	2	2	0	0	0
DCT	-	2	protein_coding	ENSG00000080166.11	13	95131936	95131936	ENSG00000080166.11_95089558_95092330	2	6487	-36537	rs9556392	T	G	0.37738295238095204	13	95168473	95168473	3.00112e-07	0.192455	0.003996	0.00202493	1	2	1	1	0	0	0
LRWD1	+	2	protein_coding	ENSG00000161036.6	7	102105376	102105376	ENSG00000161036.6_102110189_102113615	7	4674	608	rs10953368	T	G	0.388355714285715	7	102105984	102105984	2.42493e-12	-0.164551	0.000999001	1.1812999999999999e-07	1	1	1	1	1	1	1
CENPO	+	1	protein_coding	ENSG00000138092.6	2	25016005	25016005	ENSG00000138092.6_25042223_25045245	8	4801	131284	rs73920612	A	G	0.215890964285714	2	25147289	25147289	1.32336e-07	-0.180316	0.001998	0.00190423	1	1	1	1	0	0	0
JAK3	-	2	protein_coding	ENSG00000105639.14	19	17958880	17958880	ENSG00000105639.14_17935589_17937719	14	6329	56293	rs265547	T	C	0.4665124523809529	19	17902587	17902587	8.60417e-08	-0.194822	0.001998	0.00329932	1	2	1	1	0	1	1
UNC5B	+	2	protein_coding	ENSG00000107731.8	10	72972327	72972327	ENSG00000107731.8_73058869_73062621	17	7031	64711	rs117576074	G	A	0.0714769999999995	10	73037038	73037038	2.36864e-10	0.349065	0.000999001	2.5246999999999997e-05	1	1	1	1	1	1	1
CWC15	-	2	protein_coding	ENSG00000150316.7	11	94706776	94706776	ENSG00000150316.7_94705219_94705357	5	5576	-17652	rs13377454	A	C	0.329470642857143	11	94724428	94724428	2.7680700000000003e-09	-0.16634300000000002	0.000999001	3.27152e-05	1	1	1	1	0	0	0
SMURF2	-	2	protein_coding	ENSG00000108854.11	17	62658186	62658186	ENSG00000108854.11_62594500_62594608	20	3927	-28544	rs11653958	G	A	0.254420392857143	17	62686730	62686730	3.8873399999999997e-07	-0.208492	0.004995	0.00779611	1	1	1	1	0	0	0
FAM135A	+	1	protein_coding	ENSG00000082269.12	6	71122644	71122644	ENSG00000082269.12_71233670_71236401	23	6574	-17166	rs6455367	T	C	0.21188133333333303	6	71105478	71105478	9.76343e-10	-0.217232	0.000999001	5.7689300000000003e-05	1	1	1	1	0	0	0
MLKL	-	1	protein_coding	ENSG00000168404.8	16	74734858	74734858	ENSG00000168404.8_74705753_74706436	9	6253	-290	rs9932977	G	A	0.4583333333333329	16	74735148	74735148	1.22524e-07	0.187401	0.001998	0.00269006	1	1	1	1	1	0	0
ZNF66	+	2	protein_coding	ENSG00000160229.7	19	20959110	20959110	ENSG00000160229.7_20981807_20982199	5	8330	51782	rs8102631	A	G	0.45138130952380895	19	21010892	21010892	1.7247799999999998e-14	0.38011500000000004	0.000999001	5.96135e-10	1	1	1	1	0	0	0
PODN	+	2	protein_coding	ENSG00000174348.9	1	53527854	53527854	ENSG00000174348.9_53550185_53551174	11	4789	-30258	rs12075986	G	T	0.06318544047619	1	53497596	53497596	2.9523000000000003e-15	0.524756	0.000999001	3.0591900000000006e-10	1	1	1	1	0	1	0
ZNF880	+	2	protein_coding	ENSG00000221923.4	19	52873170	52873170	ENSG00000221923.4_52882674_52883328	5	8910	9635	rs10445584	C	T	0.392586464285715	19	52882805	52882805	4.525239999999999e-115	-1.1174	0.000999001	2.5351299999999997e-101	1	2	1	1	0	0	0
ZNF880	+	2	protein_coding	ENSG00000221923.4	19	52873170	52873170	ENSG00000221923.4_52887102_52889048	5	8910	14112	rs324125	A	G	0.13571428571428598	19	52887282	52887282	8.252200000000001e-19	-0.42877299999999996	0.000999001	1.2863e-13	2	1	2	2	0	0	0
EBLN2	+	2	protein_coding	ENSG00000255423.1	3	73110810	73110810	ENSG00000255423.1_73110810_73112488	1	5817	-49272	rs11706155	G	C	0.48474514285714293	3	73061538	73061538	5.0306199999999994e-06	0.14794000000000002	0.00999001	0.0108916	1	1	1	1	0	0	0
RPGRIP1L	-	1	protein_coding	ENSG00000103494.8	16	53737850	53737850	ENSG00000103494.8_53672222_53672323	27	5770	40826	rs4467070	T	C	0.28202688095238104	16	53697024	53697024	6.9238399999999995e-22	-0.592102	0.000999001	2.09982e-15	1	1	1	1	0	0	0
RPS6KB2	+	1	protein_coding	ENSG00000175634.10	11	67195931	67195931	ENSG00000175634.10_67201848_67202872	6	4073	-13560	rs1115052	T	A	0.0763222261904761	11	67182371	67182371	1.3936e-08	-0.258635	0.000999001	0.00024171900000000002	1	1	1	1	0	0	0
RPS6KB2	+	1	protein_coding	ENSG00000175634.10	11	67195931	67195931	ENSG00000175634.10_67196998_67200128	6	4073	150538	rs6591253	C	T	0.31454810714285697	11	67346469	67346469	1.5274200000000001e-06	-0.157487	0.00999001	0.011714	2	1	2	2	0	0	0
ARID3B	+	1	protein_coding	ENSG00000179361.13	15	74833518	74833518	ENSG00000179361.13_74882161_74882344	8	3985	-635337	rs34641928	A	G	0.21973008333333302	15	74198181	74198181	1.96392e-06	-0.227566	0.015984	0.018238900000000002	1	1	1	1	0	0	0
RAB5C	-	1	protein_coding	ENSG00000108774.10	17	40307035	40307035	ENSG00000108774.10_40289780_40289896	7	3931	31133	rs12940122	C	T	0.12575377380952402	17	40275902	40275902	1.06906e-07	0.33186	0.000999001	0.000656197	1	1	1	1	0	0	0
L1TD1	+	2	protein_coding	ENSG00000240563.1	1	62660503	62660503	ENSG00000240563.1_62675455_62678000	1	5691	-10458	rs2366314	G	A	0.38297004761904796	1	62650045	62650045	2.53186e-56	1.15495	0.000999001	5.90911e-48	1	1	2	1	0	0	0
L1TD1	+	2	protein_coding	ENSG00000240563.1	1	62660503	62660503	ENSG00000240563.1_62675455_62678000	1	5691	8666	rs113345550	C	T	0.0193939523809523	1	62669169	62669169	3.9483699999999997e-16	1.9473	0.000999001	1.51222e-11	2	1	1	2	0	0	0
IKZF5	-	2	protein_coding	ENSG00000095574.7	10	124768333	124768333	ENSG00000095574.7_124766542_124766692	5	7075	41	rs2277250	G	A	0.309091178571429	10	124768292	124768292	6.11628e-08	0.221	0.001998	0.000865502	1	2	1	1	1	1	1
ALB	+	1	protein_coding	ENSG00000163631.12	4	74262831	74262831	ENSG00000163631.12_74285971_74286038	15	4511	550396	rs182695896	A	C	0.0128160714285714	4	74813227	74813227	7.77222e-07	-0.872318	0.001998	0.00316043	1	1	1	1	1	1	0
ZNF507	+	2	protein_coding	ENSG00000168813.12	19	32836500	32836500	ENSG00000168813.12_32843735_32845863	7	5850	-7194	rs8104048	T	C	0.34047619047619	19	32829306	32829306	2.71977e-10	0.172399	0.000999001	4.50029e-06	1	1	2	1	0	0	0
ZNF507	+	2	protein_coding	ENSG00000168813.12	19	32836500	32836500	ENSG00000168813.12_32836500_32836689	7	5850	775483	rs184260390	G	A	0.0140890357142856	19	33611983	33611983	2.1707499999999998e-09	-0.8528620000000001	0.000999001	6.98336e-05	2	1	1	2	0	0	0
LINC00269	+	2	lincRNA	ENSG00000215162.1	23	68399400	68399400	ENSG00000215162.1_68428095_68429767	1	2314	26671	rs2885286	C	G	0.192378994047619	23	68426071	68426071	1.75883e-16	0.841593	0.000999001	3.22069e-12	1	1	1	1	0	0	0
LINC00174	-	2	lincRNA	ENSG00000179406.6	7	65866325	65866325	ENSG00000179406.6_65841031_65844990	5	5926	901366	rs62470479	A	G	0.0416053690476191	7	64964959	64964959	4.4352e-07	0.304164	0.003996	0.00303668	1	1	1	1	0	0	0
MPP2	-	1	protein_coding	ENSG00000108852.10	17	41987068	41987068	ENSG00000108852.10_41975612_41975748	12	4023	469981	rs2343823	G	A	0.255065904761905	17	41517087	41517087	4.52568e-07	-0.22509899999999997	0.002997	0.00494561	1	1	1	1	0	0	0
CTNS	+	1	protein_coding	ENSG00000040531.10	17	3539762	3539762	ENSG00000040531.10_3563530_3564836	13	6804	14297	rs222779	G	A	0.46761503571428603	17	3554059	3554059	2.65601e-10	-0.176174	0.000999001	1.3028299999999999e-05	1	1	1	1	0	0	0
RP11-54O7.17	-	2	lincRNA	ENSG00000272512.1	1	933431	933431	ENSG00000272512.1_931346_933431	1	3403	-359	rs9442392	G	A	0.4381756071428571	1	933790	933790	1.08788e-11	0.204568	0.000999001	3.95215e-08	1	2	1	1	0	0	0
BCCIP	+	2	protein_coding	ENSG00000107949.12	10	127512115	127512115	ENSG00000107949.12_127522341_127522515	9	5984	137078	rs11244729	T	C	0.401473238095238	10	127649193	127649193	2.0354700000000002e-09	0.14390899999999998	0.000999001	7.86532e-05	1	8	1	1	0	0	0
STPG1	-	2	protein_coding	ENSG00000001460.13	1	24743424	24743424	ENSG00000001460.13_24717693_24718169	10	4740	10570	rs60217598	T	C	0.275071119047618	1	24732854	24732854	8.151239999999999e-52	-0.790738	0.000999001	4.74265e-44	1	1	1	1	0	0	0
STPG1	-	2	protein_coding	ENSG00000001460.13	1	24743424	24743424	ENSG00000001460.13_24717693_24718169	10	4740	973750	rs2510072	A	G	0.102235321428568	1	23769674	23769674	1.2239200000000002e-06	0.320629	0.020978999999999998	0.0208192	2	1	2	2	0	0	0
DDX42	+	2	protein_coding	ENSG00000198231.8	17	61850963	61850963	ENSG00000198231.8_61892923_61893330	21	3171	723	rs55868506	T	G	0.29819450000000003	17	61851686	61851686	6.78977e-12	-0.23843000000000003	0.000999001	3.20758e-07	1	1	2	1	1	1	1
DDX42	+	2	protein_coding	ENSG00000198231.8	17	61850963	61850963	ENSG00000198231.8_61852468_61852538	21	3171	92133	rs2854217	G	C	0.34860607142857103	17	61943096	61943096	6.55929e-09	0.303346	0.000999001	0.000142376	2	1	1	2	0	0	0
FYCO1	-	2	protein_coding	ENSG00000163820.10	3	46037316	46037316	ENSG00000163820.10_46021197_46021322	18	6174	85638	rs12493471	T	C	0.33129420238095303	3	45951678	45951678	8.19388e-08	-0.15407	0.001998	0.00257966	1	1	1	1	0	0	0
PTPRH	-	2	protein_coding	ENSG00000080031.5	19	55720874	55720874	ENSG00000080031.5_55705382_55705666	20	9040	17964	rs2288523	C	A	0.16904761904761903	19	55702910	55702910	1.14637e-12	0.340814	0.000999001	3.90491e-07	1	1	1	1	0	0	0
LYSMD4	-	2	protein_coding	ENSG00000183060.11	15	100273766	100273766	ENSG00000183060.11_100260989_100261171	6	8001	13106	rs2603221	A	C	0.32291567857142894	15	100260660	100260660	3.6169099999999997e-13	-0.80537	0.000999001	2.6138300000000002e-08	1	1	1	1	0	0	0
LYSMD4	-	2	protein_coding	ENSG00000183060.11	15	100273766	100273766	ENSG00000183060.11_100267610_100269936	6	8001	-706	rs12907407	A	T	0.32540716666666697	15	100274472	100274472	2.57008e-07	0.33394	0.002997	0.00382913	2	1	2	2	0	0	0
ANKLE2	-	1	protein_coding	ENSG00000176915.10	12	133338474	133338474	ENSG00000176915.10_133331261_133338474	12	4449	-7738	rs13254	A	G	0.28546880952381	12	133346212	133346212	4.0839999999999994e-08	-0.21043800000000001	0.000999001	0.000894813	2	2	2	1	0	0	0
ANKLE2	-	1	protein_coding	ENSG00000176915.10	12	133338474	133338474	ENSG00000176915.10_133324418_133324614	12	4449	165640	rs7397697	T	C	0.163645357142858	12	133172834	133172834	4.3274099999999997e-07	-0.19195	0.003996	0.00668814	1	1	3	2	0	0	0
ANKLE2	-	1	protein_coding	ENSG00000176915.10	12	133338474	133338474	ENSG00000176915.10_133310582_133310657	12	4449	60399	rs4883610	G	T	0.3716776428571429	12	133278075	133278075	1.16252e-06	0.33412	0.015984	0.0169028	3	1	1	3	0	0	0
HLA-DQA1	+	1	protein_coding	ENSG00000196735.7	6	32595956	32595956	ENSG00000196735.7_32609749_32614839	3	23236	31354	rs9273415	C	T	0.426849035714285	6	32627310	32627310	2.3954799999999996e-93	-0.921531	0.000999001	2.6200699999999998e-70	1	1	1	1	0	0	0
ZNF208	-	2	protein_coding	ENSG00000160321.10	19	22193751	22193751	ENSG00000160321.10_22171585_22171711	5	7520	-99955	rs7253490	C	A	0.30389939285714196	19	22293706	22293706	2.5579700000000003e-12	0.41162200000000004	0.000999001	6.570599999999999e-08	1	1	2	1	0	0	0
ZNF208	-	2	protein_coding	ENSG00000160321.10	19	22193751	22193751	ENSG00000160321.10_22122575_22124226	5	7520	70611	rs2522097	T	C	0.44390969047619105	19	22123140	22123140	5.771269999999999e-08	0.42624300000000004	0.000999001	0.000629881	2	1	1	2	0	0	0
USP5	+	2	protein_coding	ENSG00000111667.9	12	6961292	6961292	ENSG00000111667.9_6973886_6974039	19	5791	-19080	rs143817017	G	A	0.0466394166666666	12	6942212	6942212	4.45542e-07	-0.277398	0.00999001	0.010017299999999998	1	2	1	1	0	0	0
MTG1	+	2	protein_coding	ENSG00000148824.14	10	135207598	135207598	ENSG00000148824.14_135213033_135213308	9	4495	25056	rs2297031	C	T	0.19101358333333301	10	135232654	135232654	6.4588900000000006e-18	0.334536	0.000999001	2.27305e-12	1	1	1	1	0	0	0
MRPL20	-	1	protein_coding	ENSG00000242485.1	1	1342693	1342693	ENSG00000242485.1_1340489_1342399	3	4652	104201	rs12408158	G	A	0.11786242857142899	1	1238492	1238492	8.4482e-08	0.23501999999999998	0.000999001	0.000303522	1	1	1	1	0	0	0
SEC22A	+	2	protein_coding	ENSG00000121542.7	3	122920774	122920774	ENSG00000121542.7_122990369_122992977	7	5157	101911	rs73186456	A	G	0.316879488095238	3	123022685	123022685	2.9693e-06	-0.198528	0.01998	0.020550299999999997	1	1	1	1	0	0	0
PPFIBP2	+	1	protein_coding	ENSG00000166387.7	11	7534529	7534529	ENSG00000166387.7_7674255_7674999	24	7912	38038	rs10839805	G	A	0.33126432142857104	11	7572567	7572567	6.9590799999999995e-09	-0.248311	0.002997	0.000665491	1	1	1	1	0	0	0
AC007383.3	+	1	lincRNA	ENSG00000227946.1	2	206949329	206949329	ENSG00000227946.1_206950681_206951288	2	5218	-871111	rs80156446	A	G	0.0291649166666667	2	206078218	206078218	2.1599000000000003e-06	0.52765	0.010989	0.00985052	1	5	1	1	0	0	0
VKORC1L1	+	2	protein_coding	ENSG00000196715.5	7	65338254	65338254	ENSG00000196715.5_65419061_65424550	3	4802	-270208	rs11973536	G	C	0.28570619047619106	7	65068046	65068046	1.3060899999999999e-05	0.11018299999999999	0.022977	0.019504900000000002	1	5	1	1	0	0	0
TINAGL1	+	2	protein_coding	ENSG00000142910.11	1	32042116	32042116	ENSG00000142910.11_32045889_32046561	8	4528	5189	rs945214	A	G	0.4067860476190471	1	32047305	32047305	3.99129e-11	0.22127199999999997	0.000999001	1.5520300000000001e-06	1	1	1	1	0	0	0
IREB2	+	2	protein_coding	ENSG00000136381.8	15	78729773	78729773	ENSG00000136381.8_78790375_78793798	21	6518	120145	rs7173514	C	T	0.24236769047619	15	78849918	78849918	8.11891e-07	0.13584300000000002	0.016983	0.0177269	1	1	1	1	0	0	0
SLC2A1	-	2	protein_coding	ENSG00000117394.15	1	43424530	43424530	ENSG00000117394.15_43395544_43395706	10	4579	10330	rs710221	G	A	0.44286005952381	1	43414200	43414200	1.0728499999999999e-09	0.186433	0.000999001	2.31733e-05	1	2	1	1	0	0	0
MARC1	+	2	protein_coding	ENSG00000186205.8	1	220960101	220960101	ENSG00000186205.8_220986634_220987735	7	5525	-87632	rs75110474	T	C	0.0192883571428571	1	220872469	220872469	1.1170299999999998e-06	0.640466	0.015984	0.0126087	1	1	1	1	0	0	0
MINOS1	+	2	protein_coding	ENSG00000173436.9	1	19923477	19923477	ENSG00000173436.9_19949968_19950284	8	6685	-11675	rs2792036	T	C	0.21220433333333302	1	19911802	19911802	3.6544699999999996e-17	0.31592	0.000999001	3.6008800000000003e-12	1	1	1	1	0	0	0
PCNX	+	2	protein_coding	ENSG00000100731.11	14	71374122	71374122	ENSG00000100731.11_71576512_71582099	37	5966	210351	rs221923	T	C	0.34060286904762	14	71584473	71584473	2.19123e-08	0.149791	0.001998	0.00112782	1	1	1	1	0	0	0
ZNF592	+	2	protein_coding	ENSG00000166716.5	15	85291866	85291866	ENSG00000166716.5_85333936_85334114	11	5308	42087	rs2241645	A	G	0.257285297619047	15	85333953	85333953	7.249689999999999e-10	-0.243101	0.000999001	2.56427e-05	1	1	1	1	0	0	0
ATP6V1D	-	1	protein_coding	ENSG00000100554.7	14	67826982	67826982	ENSG00000100554.7_67819448_67819757	13	5403	-579760	rs182756375	T	C	0.183925023809524	14	68406742	68406742	9.59673e-07	0.172268	0.00699301	0.00628035	1	2	1	1	0	0	0
RP11-774O3.3	-	2	lincRNA	ENSG00000251615.3	4	8360065	8360065	ENSG00000251615.3_8356817_8360065	1	8845	-6200	rs78099127	C	T	0.21716433333333302	4	8366265	8366265	1.29336e-10	0.285603	0.000999001	2.25862e-06	1	2	1	1	0	0	0
NAAA	-	1	protein_coding	ENSG00000138744.10	4	76862204	76862204	ENSG00000138744.10_76856044_76857388	14	6575	7098	rs111981122	A	C	0.24190728571428602	4	76855106	76855106	4.83254e-22	-0.497075	0.000999001	2.2913e-16	1	1	3	1	0	0	0
NAAA	-	1	protein_coding	ENSG00000138744.10	4	76862204	76862204	ENSG00000138744.10_76838620_76838926	14	6575	23346	rs7686066	A	T	0.304609714285714	4	76838858	76838858	1.0532e-19	0.545094	0.000999001	5.20999e-15	2	2	1	2	0	0	0
NAAA	-	1	protein_coding	ENSG00000138744.10	4	76862204	76862204	ENSG00000138744.10_76831809_76832506	14	6575	8414	rs7679177	C	G	0.400793654761905	4	76853790	76853790	2.02462e-11	0.276465	0.000999001	8.6648e-07	3	1	4	3	0	0	0
NAAA	-	1	protein_coding	ENSG00000138744.10	4	76862204	76862204	ENSG00000138744.10_76838620_76838926	14	6575	28572	rs147841698	A	G	0.0571279404761905	4	76833632	76833632	1.2121300000000002e-09	-0.539956	0.000999001	3.66036e-05	4	1	2	4	0	0	0
SLC39A9	+	1	protein_coding	ENSG00000029364.7	14	69864732	69864732	ENSG00000029364.7_69895279_69896174	10	5914	-21753	rs10142144	C	T	0.4976490833333329	14	69842979	69842979	1.5485299999999999e-12	0.354561	0.000999001	1.7701e-07	1	4	1	1	0	0	0
C3orf55	+	1	protein_coding	ENSG00000174899.6	3	157261035	157261035	ENSG00000174899.6_157288966_157289095	5	5640	-74	rs6441135	T	G	0.49810828571428606	3	157260961	157260961	1.2704e-13	-0.41709399999999996	0.000999001	3.85372e-09	1	1	1	1	1	1	1
SLC30A6	+	2	protein_coding	ENSG00000152683.10	2	32390933	32390933	ENSG00000152683.10_32402546_32402665	15	5772	-534065	rs671742	G	C	0.357468845238095	2	31856868	31856868	6.905119999999999e-07	-0.307788	0.00999001	0.00883324	1	2	2	1	0	0	0
SLC30A6	+	2	protein_coding	ENSG00000152683.10	2	32390933	32390933	ENSG00000152683.10_32431955_32432002	15	5772	921528	rs10490451	A	G	0.0372761071428573	2	33312461	33312461	1.16248e-06	-0.379295	0.012987	0.0169037	2	1	1	2	0	0	0
HNRNPA1L2	+	2	protein_coding	ENSG00000139675.10	13	53191605	53191605	ENSG00000139675.10_53211440_53211581	7	4629	-17142	rs9526950	C	A	0.34968627380952394	13	53174463	53174463	1.19616e-07	-0.24129299999999998	0.000999001	0.00161909	1	1	2	1	1	1	1
HNRNPA1L2	+	2	protein_coding	ENSG00000139675.10	13	53191605	53191605	ENSG00000139675.10_53196124_53196399	7	4629	-123848	rs141404664	T	A	0.037224785714286	13	53067757	53067757	2.97807e-07	-0.506899	0.000999001	0.00246068	2	1	1	2	0	0	0
GNL3	+	2	protein_coding	ENSG00000163938.12	3	52715172	52715172	ENSG00000163938.12_52728209_52728508	13	3644	-97154	rs11720243	T	C	0.42973125	3	52618018	52618018	2.50728e-39	-0.452639	0.000999001	7.62276e-32	1	1	1	1	0	0	0
POLM	-	1	protein_coding	ENSG00000122678.10	7	44122139	44122139	ENSG00000122678.10_44115318_44116228	9	5232	28622	rs141574506	T	C	0.0857597976190474	7	44093517	44093517	1.78822e-22	0.5569	0.000999001	2.07532e-16	1	1	1	1	0	0	0
HCG27	+	2	protein_coding	ENSG00000206344.6	6	31165537	31165537	ENSG00000206344.6_31170149_31171745	2	16277	149406	rs113220142	C	T	0.262532904761904	6	31314943	31314943	2.84478e-14	0.341334	0.000999001	7.73294e-09	1	1	1	1	0	0	0
ARHGAP11A	+	1	protein_coding	ENSG00000198826.6	15	32907345	32907345	ENSG00000198826.6_32907691_32908541	12	5821	258094	rs72717699	A	T	0.0358663690476193	15	33165439	33165439	3.89414e-07	0.745123	0.00799201	0.0109069	1	2	1	1	1	0	1
NUP107	+	1	protein_coding	ENSG00000111581.5	12	69080514	69080514	ENSG00000111581.5_69135593_69135760	28	6106	168192	rs1196278	G	A	0.01755125	12	69248706	69248706	1.56054e-09	-0.694257	0.000999001	0.000193652	1	1	1	1	0	0	0
NUP107	+	1	protein_coding	ENSG00000111581.5	12	69080514	69080514	ENSG00000111581.5_69094506_69094633	28	6106	95279	rs11177370	C	T	0.208333333333333	12	69175793	69175793	6.50074e-09	0.204932	0.000999001	0.000633375	2	2	2	2	0	0	0
SF3B2	+	1	protein_coding	ENSG00000087365.10	11	65818200	65818200	ENSG00000087365.10_65825785_65826074	20	3318	10425	rs535752	A	C	0.296903797619047	11	65828625	65828625	4.052280000000001e-08	-0.161468	0.000999001	0.000863457	1	1	1	1	0	0	0
GLYCTK	+	1	protein_coding	ENSG00000168237.13	3	52321105	52321105	ENSG00000168237.13_52324976_52325938	3	3307	348939	rs13098776	C	T	0.4052868928571429	3	52670044	52670044	8.61727e-08	-0.1684	0.000999001	0.00016578	1	1	1	1	0	0	0
RPRM	-	2	protein_coding	ENSG00000177519.3	2	154335322	154335322	ENSG00000177519.3_154333852_154335322	1	5972	177573	rs10197413	G	A	0.16688542857142902	2	154157749	154157749	5.3400099999999995e-06	0.25305	0.00599401	0.00911766	1	1	1	1	0	0	0
MANEA	+	2	protein_coding	ENSG00000172469.10	6	96025419	96025419	ENSG00000172469.10_96034278_96035257	5	5915	57165	rs9387890	A	C	0.12378339285714099	6	96082584	96082584	1.0092e-08	0.19246300000000002	0.000999001	9.168719999999999e-05	1	1	1	1	0	0	0
NEIL1	+	2	protein_coding	ENSG00000140398.9	15	75639296	75639296	ENSG00000140398.9_75644943_75646833	9	3709	836318	rs7176646	C	G	0.0362399404761893	15	76475614	76475614	2.7484699999999996e-06	0.308892	0.016983	0.0199225	1	1	1	1	0	0	0
GRAMD1C	+	1	protein_coding	ENSG00000178075.15	3	113547029	113547029	ENSG00000178075.15_113664245_113666021	18	5297	10661	rs9990079	G	A	0.225096523809524	3	113557690	113557690	1.3792e-11	-0.246581	0.000999001	9.67669e-07	1	1	1	1	1	1	1
CRLF1	-	2	protein_coding	ENSG00000006016.6	19	18718551	18718551	ENSG00000006016.6_18683030_18683817	10	5294	35206	rs117943325	A	G	0.123024892857143	19	18683345	18683345	8.042249999999999e-24	-0.5585319999999999	0.000999001	8.053099999999999e-18	1	1	1	1	0	0	0
CCNO	-	2	protein_coding	ENSG00000152669.8	5	54529508	54529508	ENSG00000152669.8_54526980_54527688	3	6511	50	rs231623	C	G	0.30528439285714304	5	54529458	54529458	4.74311e-11	0.219477	0.000999001	7.489360000000001e-07	1	3	1	1	1	1	1
KCNE4	+	2	protein_coding	ENSG00000152049.5	2	223916532	223916532	ENSG00000152049.5_223925308_223925421	3	6039	1451	rs12621643	T	G	0.275158333333333	2	223917983	223917983	1.5124200000000003e-06	0.266376	0.00899101	0.00671921	1	1	1	1	0	0	0
NIT2	+	2	protein_coding	ENSG00000114021.7	3	100053545	100053545	ENSG00000114021.7_100064429_100065109	9	4783	17525	rs13082297	G	C	0.331748761904762	3	100071070	100071070	1.09432e-07	-0.170005	0.001998	0.00144273	1	1	1	1	0	0	0
KCNH1	-	2	protein_coding	ENSG00000143473.7	1	211307457	211307457	ENSG00000143473.7_211280596_211280719	11	6711	220856	rs1501566	A	T	0.43393533333333395	1	211086601	211086601	7.88122e-07	0.23583	0.014985	0.0158618	1	1	1	1	0	0	0
CA12	-	2	protein_coding	ENSG00000074410.9	15	63674360	63674360	ENSG00000074410.9_63637676_63637818	11	5505	306245	rs72743297	T	C	0.107460583333334	15	63368115	63368115	1.93228e-08	-0.310344	0.000999001	0.000277472	1	1	1	1	0	0	0
FBXO7	+	1	protein_coding	ENSG00000100225.13	22	32870663	32870663	ENSG00000100225.13_32883275_32889268	8	6964	12145	rs3788448	A	G	0.36602552380952397	22	32882808	32882808	3.52191e-19	0.249629	0.000999001	7.15403e-14	1	1	1	1	0	0	0
TSR1	-	2	protein_coding	ENSG00000167721.6	17	2240801	2240801	ENSG00000167721.6_2227798_2227872	14	6410	33376	rs12450028	C	T	0.316666666666667	17	2207425	2207425	1.87564e-08	-0.143226	0.001998	0.000574264	1	1	1	1	1	1	1
LAMTOR4	+	2	protein_coding	ENSG00000188186.6	7	99746530	99746530	ENSG00000188186.6_99746601_99746676	6	3747	600	rs12878	G	A	0.40595238095238106	7	99747130	99747130	1.8630400000000004e-08	-0.244684	0.000999001	0.000275601	1	2	1	1	1	1	1
FAM83B	+	2	protein_coding	ENSG00000168143.8	6	54711569	54711569	ENSG00000168143.8_54804504_54806820	4	7043	-6524	rs9475038	T	A	0.4285691428571429	6	54705045	54705045	1.68078e-08	0.182697	0.000999001	0.000165192	1	1	1	1	0	0	0
MGMT	+	2	protein_coding	ENSG00000170430.9	10	131265448	131265448	ENSG00000170430.9_131557466_131557605	5	7199	179579	rs12241533	G	A	0.36603691666666605	10	131445027	131445027	6.11491e-14	-0.27614099999999997	0.000999001	2.8534499999999995e-09	1	1	1	1	0	0	0
MGMT	+	2	protein_coding	ENSG00000170430.9	10	131265448	131265448	ENSG00000170430.9_131557466_131557605	5	7199	4308	rs12266534	C	T	0.38135902380952397	10	131269756	131269756	3.9164599999999995e-10	-0.230116	0.000999001	5.42329e-06	2	1	2	2	0	0	0
CHRNB4	-	1	protein_coding	ENSG00000117971.7	15	79020096	79020096	ENSG00000117971.7_78921309_78922287	2	6951	63758	rs12910237	C	T	0.33444476190476097	15	78956338	78956338	4.35237e-19	-0.46816899999999995	0.000999001	4.01754e-14	1	1	1	1	0	0	0
PTGES3L	-	2	protein_coding	ENSG00000267060.1	17	41132545	41132545	ENSG00000267060.1_41120105_41121203	5	3539	-872648	rs231446	G	A	0.18514808333333302	17	42005193	42005193	3.7159500000000004e-06	0.312078	0.014985	0.0170486	1	1	1	1	0	0	0
GLA	-	2	protein_coding	ENSG00000102393.5	23	100662913	100662913	ENSG00000102393.5_100653358_100653934	8	2268	14233	rs113541091	C	T	0.0318784583333331	23	100648680	100648680	3.7707300000000005e-10	-1.00766	0.000999001	5.024369999999999e-06	1	1	1	1	0	0	0
CBL	+	2	protein_coding	ENSG00000110395.4	11	119076752	119076752	ENSG00000110395.4_119170205_119178859	16	5035	-15789	rs45535039	T	C	0.276239773809523	11	119060963	119060963	1.67189e-07	-0.11661500000000001	0.00599401	0.00480392	1	1	1	1	0	0	0
RPS28	+	2	protein_coding	ENSG00000233927.4	19	8386042	8386042	ENSG00000233927.4_8386518_8388224	2	7070	1165	rs1057232	G	A	0.453673035714286	19	8387207	8387207	4.178969999999999e-44	-0.451445	0.000999001	5.757869999999999e-38	1	2	1	1	0	0	0
DAGLB	-	1	protein_coding	ENSG00000164535.10	7	6523821	6523821	ENSG00000164535.10_6455890_6456385	16	8252	47321	rs58072643	G	A	0.20782664285714303	7	6476500	6476500	9.15764e-16	0.29049899999999995	0.000999001	7.193810000000001e-10	1	1	1	1	1	0	1
DAGLB	-	1	protein_coding	ENSG00000164535.10	7	6523821	6523821	ENSG00000164535.10_6465619_6465745	16	8252	-812473	rs6950430	C	T	0.48051925	7	7336294	7336294	3.35156e-07	-0.18450999999999998	0.015984	0.0179004	2	2	2	2	0	0	0
ZNF689	-	2	protein_coding	ENSG00000156853.7	16	30635333	30635333	ENSG00000156853.7_30613879_30616768	3	2492	203059	rs12447165	C	T	0.381621547619048	16	30432274	30432274	2.44041e-06	0.199717	0.003996	0.0068167	1	1	1	1	0	0	0
RP4-564F22.5	-	2	lincRNA	ENSG00000224635.1	20	37045444	37045444	ENSG00000224635.1_37043753_37045444	1	4823	19646	rs1119803	T	A	0.21476210714285798	20	37025798	37025798	1.3404399999999998e-14	-0.368737	0.000999001	1.10457e-10	1	1	1	1	0	0	0
COX16	-	2	protein_coding	ENSG00000133983.10	14	70826448	70826448	ENSG00000133983.10_70791798_70793166	4	6142	-20631	rs12146968	T	G	0.43675769047619106	14	70847079	70847079	3.4938e-14	0.199518	0.000999001	9.9928e-10	1	5	1	1	0	0	0
SNHG15	-	2	lincRNA	ENSG00000232956.4	7	45026560	45026560	ENSG00000232956.4_45022622_45022921	2	5614	-63166	rs7778729	T	C	0.259556809523809	7	45089726	45089726	2.47494e-08	0.223394	0.000999001	0.000126163	1	1	1	1	0	0	0
ARHGDIG	+	1	protein_coding	ENSG00000242173.4	16	318726	318726	ENSG00000242173.4_332615_333003	7	4551	14412	rs28365941	T	C	0.118822107142857	16	333138	333138	1.05905e-12	-0.32752800000000004	0.000999001	2.69384e-08	1	1	1	1	0	0	0
CLDN16	+	2	protein_coding	ENSG00000113946.3	3	190040330	190040330	ENSG00000113946.3_190127692_190129932	1	7672	7503	rs6765290	T	C	0.437488726190477	3	190047833	190047833	4.38502e-12	-0.251981	0.000999001	4.0888999999999996e-08	1	2	1	1	0	0	0
SMIM2	-	2	protein_coding	ENSG00000139656.5	13	44735393	44735393	ENSG00000139656.5_44717679_44718058	1	4838	29952	rs12869383	G	A	0.265957666666666	13	44705441	44705441	2.10907e-37	-0.739397	0.000999001	4.23407e-32	1	1	1	1	0	0	0
CTD-2245F17.3	+	2	lincRNA	ENSG00000269051.1	19	53700364	53700364	ENSG00000269051.1_53703877_53703956	5	9182	3512	rs17206931	G	A	0.33724045238095196	19	53703876	53703876	4.8871099999999996e-62	-1.32434	0.000999001	4.0419e-53	1	1	1	1	0	0	0
CTD-2245F17.3	+	2	lincRNA	ENSG00000269051.1	19	53700364	53700364	ENSG00000269051.1_53707269_53707395	5	9182	-12546	rs4334413	C	T	0.21758085714285696	19	53687818	53687818	3.748e-12	0.46553	0.000999001	2.50622e-07	2	3	2	2	0	0	0
RUNDC3B	+	2	protein_coding	ENSG00000105784.11	7	87256864	87256864	ENSG00000105784.11_87459200_87461611	11	4260	248303	rs111815979	G	A	0.0384468928571429	7	87505167	87505167	3.0346799999999997e-13	0.797147	0.000999001	9.35074e-09	1	1	1	1	1	1	1
WDR70	+	1	protein_coding	ENSG00000082068.4	5	37379314	37379314	ENSG00000082068.4_37726985_37727147	16	5049	444926	rs884344	A	C	0.275457726190476	5	37824240	37824240	4.52829e-07	0.186676	0.004995	0.00736531	1	1	1	1	0	0	0
EIF3F	+	2	protein_coding	ENSG00000175390.8	11	7991798	7991798	ENSG00000175390.8_8014046_8014571	5	7539	23853	rs4559682	T	C	0.255952380952381	11	8015651	8015651	2.9950299999999992e-108	0.8728739999999999	0.000999001	9.242419999999998e-95	1	1	1	1	0	0	0
EIF2B1	-	1	protein_coding	ENSG00000111361.8	12	124118313	124118313	ENSG00000111361.8_124114944_124115080	8	5469	-69611	rs11614468	T	C	0.36041377380952394	12	124187924	124187924	4.2825000000000004e-07	0.155349	0.00599401	0.00670352	1	1	1	1	0	0	0
ADCYAP1	+	2	protein_coding	ENSG00000141433.8	18	904944	904944	ENSG00000141433.8_909447_912173	5	6579	26997	rs74257670	C	T	0.0858230119047616	18	931941	931941	7.53042e-08	-0.37306300000000003	0.001998	0.00121199	1	1	1	1	0	0	0
TRAPPC4	+	1	protein_coding	ENSG00000196655.5	11	118889142	118889142	ENSG00000196655.5_118889142_118892596	4	5136	4736	rs111322300	T	C	0.231900345238095	11	118893878	118893878	1.21668e-41	0.442741	0.000999001	7.30806e-35	1	1	1	1	0	0	0
SSTR1	+	2	protein_coding	ENSG00000139874.5	14	38677204	38677204	ENSG00000139874.5_38678251_38682272	3	4909	718884	rs186004372	C	A	0.0283271071428574	14	39396088	39396088	1.80334e-06	-0.45716599999999996	0.00699301	0.00649493	1	1	1	1	0	0	0
LA16c-444G7.2	+	2	lincRNA	ENSG00000260420.1	16	88227920	88227920	ENSG00000260420.1_88228356_88228471	3	8681	279	rs72820520	C	T	0.440350988095238	16	88228199	88228199	5.82598e-08	0.263542	0.001998	0.00107032	1	1	1	1	1	1	1
WRAP73	-	1	protein_coding	ENSG00000116213.11	1	3569325	3569325	ENSG00000116213.11_3548450_3553662	6	7197	-1558	rs6697769	C	T	0.46246963095238103	1	3570883	3570883	5.964219999999999e-12	0.15093099999999998	0.000999001	3.2902500000000005e-07	1	1	1	1	0	0	0
SRP68	-	1	protein_coding	ENSG00000167881.10	17	74068734	74068734	ENSG00000167881.10_74066459_74066525	14	6133	243948	rs75988962	C	T	0.12136741666666699	17	73824786	73824786	1.16774e-06	-0.235276	0.026973	0.0203382	1	1	1	1	0	0	0
IL17RC	+	2	protein_coding	ENSG00000163702.14	3	9958758	9958758	ENSG00000163702.14_9965565_9965976	15	6077	1312	rs708567	C	T	0.445334714285714	3	9960070	9960070	1.1412e-17	0.281578	0.000999001	8.81056e-12	1	1	1	1	0	0	0
PGBD2	+	2	protein_coding	ENSG00000185220.7	1	249200395	249200395	ENSG00000185220.7_249210801_249214145	3	2463	-13915	rs143776766	T	C	0.0342209761904762	1	249186480	249186480	1.4769399999999998e-06	-0.443353	0.004995	0.00432656	1	2	1	1	0	0	0
CCDC7	+	2	protein_coding	ENSG00000216937.7	10	32735068	32735068	ENSG00000216937.7_32856598_32856819	11	6168	474868	rs2503994	G	A	0.12841511904761901	10	33209936	33209936	1.32513e-06	0.382201	0.015984	0.018764199999999998	1	2	1	1	0	0	0
EPB41L2	-	1	protein_coding	ENSG00000079819.12	6	131384462	131384462	ENSG00000079819.12_131211434_131211606	23	6114	-29768	rs7758084	T	G	0.406989428571428	6	131414230	131414230	4.4940800000000005e-07	-0.149623	0.016983	0.013953799999999999	1	2	1	1	0	0	0
CBY1	+	2	protein_coding	ENSG00000100211.6	22	39052641	39052641	ENSG00000100211.6_39069164_39069859	6	4894	-9620	rs6001181	G	A	0.30175202380952304	22	39043021	39043021	1.1975e-08	0.165696	0.000999001	0.00019966799999999999	1	1	1	1	0	0	0
CENPP	+	2	protein_coding	ENSG00000188312.9	9	95087766	95087766	ENSG00000188312.9_95094452_95094633	8	6189	-126402	rs10992270	C	T	0.166271785714285	9	94961364	94961364	2.6323299999999997e-20	0.560487	0.000999001	3.5909e-15	1	2	1	1	0	0	0
REG4	-	2	protein_coding	ENSG00000134193.10	1	120354283	120354283	ENSG00000134193.10_120336641_120337308	5	3112	19798	rs1539073	T	C	0.413076178571429	1	120334485	120334485	3.30156e-07	-0.225958	0.001998	0.00165396	1	2	1	1	0	0	0
NUDT6	-	2	protein_coding	ENSG00000170917.9	4	123844123	123844123	ENSG00000170917.9_123838656_123843761	5	5280	-93887	rs181734696	T	A	0.116563095238095	4	123938010	123938010	7.23493e-07	0.26671	0.00599401	0.00506581	1	1	1	1	0	0	0
TVP23B	+	2	protein_coding	ENSG00000171928.9	17	18684308	18684308	ENSG00000171928.9_18694209_18694353	8	3503	-6979	rs4244595	G	A	0.46428571428571397	17	18677329	18677329	4.7374699999999995e-20	-0.34826999999999997	0.000999001	6.22553e-15	1	1	1	1	0	0	0
TVP23B	+	2	protein_coding	ENSG00000171928.9	17	18684308	18684308	ENSG00000171928.9_18694209_18694353	8	3503	-4866	rs9909417	G	A	0.30689663095238	17	18679442	18679442	2.8888200000000003e-07	-0.18725999999999998	0.002997	0.00315315	2	1	2	2	0	0	0
TVP23B	+	2	protein_coding	ENSG00000171928.9	17	18684308	18684308	ENSG00000171928.9_18702125_18702444	8	3503	14918	rs59021386	C	T	0.29288991666666697	17	18699226	18699226	2.07009e-06	-0.146759	0.013986000000000002	0.0186332	3	1	3	3	0	0	0
MGME1	+	2	protein_coding	ENSG00000125871.9	20	17949556	17949556	ENSG00000125871.9_17950444_17951013	5	6951	-1818	rs62208159	G	A	0.119166547619048	20	17947738	17947738	9.60332e-08	-0.236887	0.001998	0.0015632999999999999	1	1	1	1	0	0	0
GNAZ	+	2	protein_coding	ENSG00000128266.7	22	23412540	23412540	ENSG00000128266.7_23464565_23464889	3	5477	52270	rs4820537	G	A	0.47540061904761893	22	23464810	23464810	7.90611e-21	0.48637299999999994	0.000999001	4.5135e-15	1	2	1	1	0	0	0
TUBA8	+	1	protein_coding	ENSG00000183785.10	22	18593097	18593097	ENSG00000183785.10_18609121_18609801	6	6608	4307	rs361834	G	A	0.3691338333333329	22	18597404	18597404	2.34851e-28	0.43190100000000003	0.000999001	1.5819499999999999e-22	1	1	2	1	0	0	0
TUBA8	+	1	protein_coding	ENSG00000183785.10	22	18593097	18593097	ENSG00000183785.10_18628423_18629321	6	6608	36713	rs62229486	A	G	0.0366358809523812	22	18629810	18629810	6.115749999999999e-07	-1.03006	0.00999001	0.00775332	2	1	1	2	0	0	0
DNMT3A	-	2	protein_coding	ENSG00000119772.12	2	25565459	25565459	ENSG00000119772.12_25504321_25505580	24	4434	76640	rs7578575	T	A	0.270676107142857	2	25488819	25488819	4.7795e-08	-0.208127	0.000999001	0.0012	1	1	1	1	0	0	0
MRPS5	-	2	protein_coding	ENSG00000144029.7	2	95815179	95815179	ENSG00000144029.7_95814630_95815179	13	1044	-140501	rs2278067	G	T	0.4821428571428571	2	95955680	95955680	2.0553599999999995e-22	0.322128	0.000999001	9.31997e-16	1	1	2	1	0	0	0
MRPS5	-	2	protein_coding	ENSG00000144029.7	2	95815179	95815179	ENSG00000144029.7_95814630_95815179	13	1044	-152444	rs116833964	T	C	0.068666880952381	2	95967623	95967623	1.4887800000000001e-09	-0.52936	0.000999001	1.35845e-05	2	2	1	2	0	0	0
MPHOSPH10	+	2	protein_coding	ENSG00000124383.4	2	71357444	71357444	ENSG00000124383.4_71357444_71357975	10	6497	7672	rs357759	G	A	0.268802928571428	2	71365116	71365116	6.48052e-14	0.29686599999999996	0.000999001	1.7048e-08	1	1	1	1	0	0	0
PDE5A	-	2	protein_coding	ENSG00000138735.11	4	120550146	120550146	ENSG00000138735.11_120440200_120440797	22	6667	270811	rs11737400	A	G	0.39939086904761895	4	120279335	120279335	2.0950599999999998e-12	-0.286763	0.000999001	2.1420000000000003e-07	1	1	1	1	0	0	0
AMZ1	+	2	protein_coding	ENSG00000174945.9	7	2719156	2719156	ENSG00000174945.9_2751964_2756163	1	8222	39002	rs1184662	G	A	0.44010649999999996	7	2758158	2758158	1.59789e-06	-0.18974100000000002	0.00799201	0.00526653	1	1	1	1	1	0	0
EOGT	-	2	protein_coding	ENSG00000163378.9	3	69063112	69063112	ENSG00000163378.9_69058788_69059011	17	6235	3796	rs6807096	G	T	0.28798336904761895	3	69059316	69059316	7.32016e-23	-0.42773999999999995	0.000999001	1.2998000000000002e-16	1	1	1	1	0	0	0
DEPDC5	+	2	protein_coding	ENSG00000100150.12	22	32149944	32149944	ENSG00000100150.12_32211402_32211974	43	6353	61468	rs5749334	A	C	0.47343048809523797	22	32211412	32211412	3.5597399999999995e-43	-0.7881279999999999	0.000999001	3.3047499999999996e-35	1	1	1	1	0	0	0
ZNF304	+	2	protein_coding	ENSG00000131845.10	19	57862675	57862675	ENSG00000131845.10_57867398_57871266	4	6193	9498	rs79290470	G	C	0.494287261904762	19	57872173	57872173	2.0590799999999998e-06	0.142674	0.015984	0.019104	1	3	1	1	0	0	0
SLC39A11	-	1	protein_coding	ENSG00000133195.7	17	71088851	71088851	ENSG00000133195.7_70845733_70845943	12	6475	8	rs117981338	C	T	0.01968975	17	71088843	71088843	1.6315299999999997e-10	0.745835	0.000999001	8.7773e-06	1	1	2	1	1	1	1
SLC39A11	-	1	protein_coding	ENSG00000133195.7	17	71088851	71088851	ENSG00000133195.7_70817744_70818161	12	6475	273787	rs72847913	A	T	0.0602803333333332	17	70815064	70815064	5.09639e-07	-0.8348200000000001	0.013986000000000002	0.015032299999999998	2	1	1	2	0	0	0
XRCC6BP1	+	2	protein_coding	ENSG00000166896.3	12	58335324	58335324	ENSG00000166896.3_58350470_58351052	6	4546	-19986	rs10747788	C	T	0.33700307142857105	12	58315338	58315338	1.70791e-44	-0.5316350000000001	0.000999001	5.414e-39	1	1	1	1	0	0	0
RP5-935K16.1	-	2	lincRNA	ENSG00000270081.1	2	128603261	128603261	ENSG00000270081.1_128601127_128603261	1	6192	2652	rs17600636	T	C	0.42619047619047606	2	128600609	128600609	1.86136e-22	-0.277149	0.000999001	7.51929e-18	1	1	1	1	0	0	0
SLC30A10	-	2	protein_coding	ENSG00000196660.6	1	220131989	220131989	ENSG00000196660.6_220086848_220089290	1	5722	56981	rs10863510	A	G	0.20683867857142899	1	220075008	220075008	7.81681e-06	-0.261893	0.00599401	0.00917705	1	1	1	1	0	0	0
SYT17	+	1	protein_coding	ENSG00000103528.12	16	19179293	19179293	ENSG00000103528.12_19261263_19261400	8	4415	82039	rs62025406	C	G	0.102216892857143	16	19261332	19261332	2.9400999999999996e-14	0.676883	0.000999001	1.3331700000000003e-09	1	1	1	1	0	0	0
ARL17B	-	2	protein_coding	ENSG00000228696.4	17	44439130	44439130	ENSG00000228696.4_44352150_44352784	2	6085	317551	rs117521606	T	C	0.229508535714285	17	44121579	44121579	1.4038099999999998e-21	0.9782420000000001	0.000999001	7.41867e-17	3	1	3	1	1	1	1
ARL17B	-	2	protein_coding	ENSG00000228696.4	17	44439130	44439130	ENSG00000228696.4_44352150_44352784	2	6085	-380465	rs17698176	T	G	0.227380952380952	17	44819595	44819595	2.0504199999999998e-16	1.1696799999999998	0.000999001	2.52381e-12	5	1	1	2	0	0	0
ARL17B	-	2	protein_coding	ENSG00000228696.4	17	44439130	44439130	ENSG00000228696.4_44352150_44352784	2	6085	772619	rs148976129	A	T	0.153924714285714	17	43666511	43666511	3.19276e-09	0.838723	0.000999001	1.7201900000000002e-05	4	1	4	3	0	0	0
ARL17B	-	2	protein_coding	ENSG00000228696.4	17	44439130	44439130	ENSG00000228696.4_44352150_44352784	2	6085	281492	rs112364303	G	A	0.0337736904761906	17	44157638	44157638	1.23412e-07	1.13458	0.000999001	0.000385229	6	1	2	4	0	0	0
PLP2	+	2	protein_coding	ENSG00000102007.6	23	49028273	49028273	ENSG00000102007.6_49031021_49031588	5	845	-901302	rs188608395	A	G	0.0188894523809524	23	48126971	48126971	3.03495e-06	-0.816539	0.001998	0.00204466	1	1	1	1	0	0	0
B3GAT1	-	2	protein_coding	ENSG00000109956.8	11	134281812	134281812	ENSG00000109956.8_134248398_134250641	5	6400	-26866	rs10894813	C	T	0.294543535714286	11	134308678	134308678	1.70242e-22	-0.444403	0.000999001	1.19607e-16	1	1	2	1	0	1	0
B3GAT1	-	2	protein_coding	ENSG00000109956.8	11	134281812	134281812	ENSG00000109956.8_134257442_134262247	5	6400	20662	rs11223780	A	G	0.131187071428572	11	134261150	134261150	1.59388e-18	-0.529468	0.000999001	4.94043e-13	2	2	1	2	0	0	0
TBC1D3F	+	2	protein_coding	ENSG00000185128.11	17	36283971	36283971	ENSG00000185128.11_36288194_36288301	4	3876	-329049	rs77888073	A	C	0.0311310119047621	17	35954922	35954922	2.47595e-09	-0.716761	0.000999001	3.19927e-05	1	1	1	1	0	0	0
TBC1D3F	+	2	protein_coding	ENSG00000185128.11	17	36283971	36283971	ENSG00000185128.11_36288631_36288740	4	3876	148779	rs11650292	T	C	0.0714504523809524	17	36432750	36432750	8.1402e-08	-0.534378	0.000999001	0.000442489	2	1	2	2	0	0	0
NCOA3	+	2	protein_coding	ENSG00000124151.14	20	46130601	46130601	ENSG00000124151.14_46275817_46276110	24	6019	331853	rs148194397	C	T	0.0495271190476191	20	46462454	46462454	2.86949e-07	0.46406400000000003	0.013986000000000002	0.010717399999999998	1	1	1	1	0	0	0
TIMELESS	-	2	protein_coding	ENSG00000111602.7	12	56843187	56843187	ENSG00000111602.7_56825255_56825388	25	3359	28617	rs812279	T	G	0.405672880952381	12	56814570	56814570	7.08933e-12	-0.180417	0.000999001	6.10765e-07	1	1	1	1	0	0	0
DLD	+	2	protein_coding	ENSG00000091140.8	7	107531415	107531415	ENSG00000091140.8_107559639_107561648	15	4890	28776	rs4518	C	T	0.397619047619048	7	107560191	107560191	3.06213e-07	0.142248	0.004995	0.00425568	1	1	1	1	0	0	0
AGAP6	+	2	protein_coding	ENSG00000204149.5	10	51748078	51748078	ENSG00000204149.5_51748078_51748698	8	3462	-731085	rs12764297	A	G	0.310789976190476	10	51016993	51016993	7.66517e-32	-0.326301	0.000999001	1.8449899999999998e-23	1	1	1	1	0	0	0
NOP16	-	1	protein_coding	ENSG00000048162.15	5	175815976	175815976	ENSG00000048162.15_175812942_175813020	5	4376	28562	rs62402469	C	T	0.0840777023809522	5	175787414	175787414	1.78994e-07	-0.39157600000000004	0.002997	0.0015288	1	1	1	1	0	0	0
ASUN	-	1	protein_coding	ENSG00000064102.10	12	27091259	27091259	ENSG00000064102.10_27081138_27081218	17	6621	-559500	rs76058757	A	G	0.0195563690476191	12	27650759	27650759	7.514449999999999e-07	0.47295299999999996	0.013986000000000002	0.0184192	1	1	1	1	0	0	0
ALOX5	+	2	protein_coding	ENSG00000012779.6	10	45869661	45869661	ENSG00000012779.6_45924066_45924212	14	4347	8721	rs2303885	G	A	0.16882098809523802	10	45878382	45878382	1.7231099999999998e-25	-0.6076010000000001	0.000999001	5.43872e-18	1	1	1	1	0	0	0
ALOX5	+	2	protein_coding	ENSG00000012779.6	10	45869661	45869661	ENSG00000012779.6_45924066_45924212	14	4347	108831	rs61854095	G	T	0.032635511904762	10	45978492	45978492	1.85003e-07	-0.581559	0.000999001	0.00372064	2	1	2	2	0	0	0
PPP1R7	+	1	protein_coding	ENSG00000115685.10	2	242088991	242088991	ENSG00000115685.10_242088991_242089962	11	7430	-519246	chr2:241569745	G	A	0.0155355595238095	2	241569745	241569745	2.7323399999999997e-07	-0.7277600000000001	0.00799201	0.006340600000000001	1	2	1	1	0	0	0
DPY19L1	-	2	protein_coding	ENSG00000173852.9	7	35077883	35077883	ENSG00000173852.9_34968488_34971341	21	6084	82473	rs2114733	G	T	0.29047619047619	7	34995410	34995410	1.23764e-15	0.250008	0.000999001	1.39601e-10	1	1	1	1	0	0	0
PPIL3	-	1	protein_coding	ENSG00000240344.4	2	201754026	201754026	ENSG00000240344.4_201735630_201736244	9	4557	-37	rs7559150	T	C	0.21917344047619	2	201754063	201754063	3.0559199999999994e-36	-0.5232720000000001	0.000999001	2.42703e-27	1	1	1	1	1	1	1
PPIL3	-	1	protein_coding	ENSG00000240344.4	2	201754026	201754026	ENSG00000240344.4_201735630_201736244	9	4557	19105	rs138539278	G	A	0.111560571428572	2	201734921	201734921	1.5944900000000001e-07	-0.264373	0.001998	0.00172006	2	2	2	2	0	0	0
CREG2	-	2	protein_coding	ENSG00000175874.5	2	102004057	102004057	ENSG00000175874.5_101962013_101967532	3	5887	932	rs6743199	C	T	0.480029154761905	2	102003125	102003125	6.06813e-10	-0.291477	0.000999001	9.54906e-06	1	1	1	1	1	1	1
SLC18B1	-	2	protein_coding	ENSG00000146409.6	6	133119701	133119701	ENSG00000146409.6_133090509_133091475	14	5647	-18632	rs12199381	G	A	0.0602908571428571	6	133138333	133138333	3.2474e-08	-0.384472	0.001998	0.00086146	1	1	1	1	0	0	0
MMS19	-	2	protein_coding	ENSG00000155229.16	10	99258551	99258551	ENSG00000155229.16_99220664_99221123	27	4896	15225	rs10882942	C	T	0.4321428571428571	10	99243326	99243326	2.84662e-07	0.144767	0.010989	0.00904861	1	1	1	1	0	0	0
NDUFS1	-	2	protein_coding	ENSG00000023228.9	2	207024327	207024327	ENSG00000023228.9_206979541_206989000	19	5287	42791	rs34133956	G	A	0.40724649999999896	2	206981536	206981536	3.3926300000000007e-16	-0.22729699999999997	0.000999001	2.6405200000000005e-10	1	1	1	1	0	0	0
ALDH2	+	2	protein_coding	ENSG00000111275.8	12	112204691	112204691	ENSG00000111275.8_112235882_112236046	13	3030	318987	rs111462063	C	T	0.0845456666666665	12	112523678	112523678	7.903300000000001e-10	-0.317414	0.000999001	2.5363400000000002e-05	1	1	1	1	0	0	0
ZNF197	+	2	protein_coding	ENSG00000186448.10	3	44626380	44626380	ENSG00000186448.10_44683392_44686754	10	4669	-167650	rs9855152	T	C	0.330360773809524	3	44458730	44458730	9.972459999999999e-08	0.124155	0.003996	0.00177504	1	1	1	1	0	0	0
HSDL2	+	2	protein_coding	ENSG00000119471.10	9	115142217	115142217	ENSG00000119471.10_115216293_115216442	11	6180	-1482	rs10817330	A	G	0.33333333333333304	9	115140735	115140735	6.37719e-14	0.17385899999999999	0.000999001	3.1001300000000005e-09	1	1	2	1	0	0	0
HSDL2	+	2	protein_coding	ENSG00000119471.10	9	115142217	115142217	ENSG00000119471.10_115221729_115221857	11	6180	917995	rs116993964	G	A	0.0210799999999999	9	116060212	116060212	1.3109299999999998e-06	0.407645	0.00699301	0.0128923	2	1	1	2	1	0	0
TRAF1	-	2	protein_coding	ENSG00000056558.6	9	123691451	123691451	ENSG00000056558.6_123688828_123691047	8	4167	-10711	rs62578401	C	T	0.0782007976190474	9	123702162	123702162	7.81875e-08	0.3351	0.000999001	0.000633454	1	1	1	1	0	0	0
POLR2J	-	2	protein_coding	ENSG00000005075.11	7	102119354	102119354	ENSG00000005075.11_102113565_102114131	4	4628	17190	rs11764413	T	C	0.357623083333334	7	102102164	102102164	4.63214e-11	0.186994	0.000999001	4.711e-07	1	1	1	1	0	0	0
ZDHHC5	+	1	protein_coding	ENSG00000156599.6	11	57435219	57435219	ENSG00000156599.6_57467338_57468659	11	5526	122805	rs4939158	G	T	0.340303642857143	11	57558024	57558024	7.827660000000001e-08	-0.150327	0.001998	0.00119769	1	1	1	1	0	0	0
KCTD10	-	1	protein_coding	ENSG00000110906.8	12	109915349	109915349	ENSG00000110906.8_109886461_109889618	5	5089	9664	rs56209061	G	A	0.05426325	12	109905685	109905685	3.57209e-08	-0.316618	0.000999001	0.00026650400000000004	1	1	1	1	0	0	0
LINC00863	+	2	lincRNA	ENSG00000224914.2	10	89102493	89102493	ENSG00000224914.2_89115695_89117639	5	4803	220	rs7914146	G	A	0.128852928571429	10	89102713	89102713	1.10479e-14	-0.598879	0.000999001	1.5201700000000001e-09	1	1	1	1	1	1	1
LINC00863	+	2	lincRNA	ENSG00000224914.2	10	89102493	89102493	ENSG00000224914.2_89115695_89117639	5	4803	-25033	rs141074808	C	T	0.437615	10	89077460	89077460	9.83181e-10	-0.386918	0.000999001	1.30607e-05	2	1	2	2	0	0	0
CYP2D6	-	2	protein_coding	ENSG00000100197.16	22	42526908	42526908	ENSG00000100197.16_42523449_42523636	5	5310	-2311	rs28568508	A	G	0.229251130952381	22	42529219	42529219	3.1171600000000003e-14	0.328256	0.000999001	1.78175e-09	1	1	1	1	0	0	0
SMEK2	-	2	protein_coding	ENSG00000138041.11	2	55846015	55846015	ENSG00000138041.11_55841312_55842642	19	6710	-113188	rs113772623	T	C	0.0739620357142857	2	55959203	55959203	6.60289e-07	0.249277	0.00999001	0.0124008	2	1	1	1	0	0	0
SMEK2	-	2	protein_coding	ENSG00000138041.11	2	55846015	55846015	ENSG00000138041.11_55774428_55777142	19	6710	-123341	rs13028229	C	G	0.156954035714286	2	55969356	55969356	1.1851299999999999e-06	0.16968	0.028970999999999997	0.0231879	1	1	2	2	0	0	0
MEF2B	-	1	protein_coding	ENSG00000213999.11	19	19303400	19303400	ENSG00000213999.11_19261491_19261573	12	5128	24033	rs11672144	C	A	0.38183277380952396	19	19279367	19279367	1.06905e-06	-0.216379	0.021978	0.0211416	1	2	1	1	0	0	0
FAM228A	+	1	protein_coding	ENSG00000186453.8	2	24397938	24397938	ENSG00000186453.8_24413281_24414567	2	5725	508	rs2042468	A	T	0.386239797619048	2	24398446	24398446	1.30242e-34	-0.656259	0.000999001	3.1631599999999997e-28	1	2	1	1	0	0	0
IMMT	-	2	protein_coding	ENSG00000132305.16	2	86422893	86422893	ENSG00000132305.16_86374825_86374956	15	4849	477	rs17551822	T	C	0.4585178928571429	2	86422416	86422416	3.07723e-09	-0.13443	0.000999001	6.707680000000001e-05	1	1	1	1	1	1	1
LUZP2	+	2	protein_coding	ENSG00000187398.7	11	24518516	24518516	ENSG00000187398.7_25100100_25104150	1	7750	-267750	rs112633506	G	A	0.0819756904761903	11	24250766	24250766	2.93773e-08	0.502533	0.000999001	0.000103811	1	1	1	1	0	0	0
HCG17	-	2	lincRNA	ENSG00000270604.1	6	30293911	30293911	ENSG00000270604.1_30293786_30293911	1	19234	61537	rs116066497	G	A	0.0404909523809525	6	30232374	30232374	2.8306099999999998e-12	0.863872	0.000999001	9.93603e-08	1	1	1	1	0	0	0
SMIM22	+	2	protein_coding	ENSG00000267795.1	16	4838398	4838398	ENSG00000267795.1_4845681_4846492	2	7595	7938	rs62036088	G	A	0.20995722619047602	16	4846336	4846336	3.19715e-16	-0.276077	0.000999001	1.46823e-11	1	1	1	1	0	0	0
RP11-384P7.7	+	2	lincRNA	ENSG00000260947.1	9	33697457	33697457	ENSG00000260947.1_33697457_33700984	1	5950	70023	rs141962378	A	C	0.0561982976190475	9	33767480	33767480	4.14724e-40	0.9697690000000001	0.000999001	4.1249999999999996e-33	1	1	1	1	0	0	0
D2HGDH	+	1	protein_coding	ENSG00000180902.12	2	242673994	242673994	ENSG00000180902.12_242688242_242689709	10	4915	26058	rs71430384	T	C	0.49137208333333293	2	242700052	242700052	2.22645e-25	-0.250305	0.000999001	1.9267199999999998e-18	1	2	1	1	0	0	0
ALOX12	+	2	protein_coding	ENSG00000108839.7	17	6899384	6899384	ENSG00000108839.7_6902625_6902785	5	6095	1461	rs10852889	C	T	0.4142902619047629	17	6900845	6900845	9.333360000000001e-20	0.522522	0.000999001	1.31587e-15	1	1	1	1	0	0	0
EXOC4	+	2	protein_coding	ENSG00000131558.10	7	132937829	132937829	ENSG00000131558.10_133002038_133002144	19	4262	603796	rs62470396	A	G	0.130993750000001	7	133541625	133541625	7.028080000000001e-10	139.032	0.000999001	2.1834099999999998e-05	1	1	1	1	0	0	0
EXOC4	+	2	protein_coding	ENSG00000131558.10	7	132937829	132937829	ENSG00000131558.10_133002038_133002144	19	4262	603799	rs62470397	C	T	0.131009880952382	7	133541628	133541628	7.22214e-10	-138.931	0.000999001	2.64683e-05	2	1	2	2	0	0	0
ZMAT2	+	2	protein_coding	ENSG00000146007.6	5	140078265	140078265	ENSG00000146007.6_140085198_140086248	7	3862	68634	rs13168670	T	C	0.45570888095238	5	140146899	140146899	1.03345e-06	-0.126387	0.00599401	0.00676319	1	1	1	1	0	0	0
SMARCAL1	+	1	protein_coding	ENSG00000138375.8	2	217277137	217277137	ENSG00000138375.8_217279370_217280238	19	5634	120282	rs12624027	C	T	0.490784202380952	2	217397419	217397419	2.8959100000000004e-10	-0.138245	0.000999001	1.47798e-05	1	1	1	1	0	0	0
OGDHL	-	2	protein_coding	ENSG00000197444.5	10	50970425	50970425	ENSG00000197444.5_50942689_50943397	21	4046	-4	rs61846889	G	A	0.111353595238095	10	50970429	50970429	8.80093e-09	0.21735500000000002	0.000999001	0.00020601099999999998	1	2	1	1	1	1	1
FTSJ1	+	2	protein_coding	ENSG00000068438.10	23	48334541	48334541	ENSG00000068438.10_48339539_48339591	11	1244	-638994	rs1207491	T	C	0.24730048214285696	23	47695547	47695547	6.960610000000001e-06	0.297521	0.00799201	0.0128857	1	1	1	1	0	0	0
LARP7	+	1	protein_coding	ENSG00000174720.11	4	113558120	113558120	ENSG00000174720.11_113558800_113559176	15	5070	754	rs75321673	A	G	0.0445800238095239	4	113558874	113558874	1.35587e-19	1.23586	0.000999001	3.60727e-14	1	1	1	1	1	1	1
RSPH3	-	2	protein_coding	ENSG00000130363.7	6	159421219	159421219	ENSG00000130363.7_159393903_159398880	8	7143	67653	rs12191991	A	T	0.0150752380952381	6	159353566	159353566	1.75671e-07	-0.5148119999999999	0.003996	0.00485784	1	2	1	1	0	0	0
THEM4	-	2	protein_coding	ENSG00000159445.8	1	151882284	151882284	ENSG00000159445.8_151867306_151867670	7	4055	-43657	rs2337686	A	C	0.307198833333332	1	151925941	151925941	1.1394299999999999e-07	-0.23398400000000003	0.002997	0.00117656	1	2	1	1	0	0	0
MNT	-	1	protein_coding	ENSG00000070444.10	17	2304412	2304412	ENSG00000070444.10_2287354_2290943	7	6409	-504096	rs62089741	C	T	0.12032975	17	2808508	2808508	2.02348e-07	0.236327	0.003996	0.00405483	1	2	1	1	0	0	0
BMPR1A	+	2	protein_coding	ENSG00000107779.7	10	88516407	88516407	ENSG00000107779.7_88635624_88635842	14	5361	127824	rs12247137	T	C	0.286000666666666	10	88644231	88644231	1.38998e-16	-0.28058099999999997	0.000999001	5.5703000000000005e-11	1	1	1	1	0	0	0
MSANTD3	+	2	protein_coding	ENSG00000066697.10	9	103189438	103189438	ENSG00000066697.10_103206410_103207519	6	4405	170474	rs72735191	C	A	0.0921384047619049	9	103359912	103359912	2.0118999999999996e-08	-0.25498699999999996	0.000999001	0.00022803099999999999	1	1	1	1	1	0	0
MEST	+	1	protein_coding	ENSG00000106484.10	7	130126012	130126012	ENSG00000106484.10_130137518_130137854	14	5165	170516	rs10954272	G	A	0.264326297619048	7	130296528	130296528	5.720269999999999e-08	0.23950700000000003	0.001998	0.00135579	1	3	1	1	0	0	0
FZD3	+	2	protein_coding	ENSG00000104290.6	8	28351729	28351729	ENSG00000104290.6_28420315_28431775	8	5135	-18563	rs28626183	G	A	0.322137214285714	8	28333166	28333166	9.29362e-07	0.162948	0.00899101	0.010409299999999998	1	1	2	1	0	0	0
FZD3	+	2	protein_coding	ENSG00000104290.6	8	28351729	28351729	ENSG00000104290.6_28360187_28360719	8	5135	-2691	rs3757888	G	A	0.17117673809523803	8	28349038	28349038	1.1324e-06	0.214022	0.021978	0.014768700000000001	2	1	1	2	0	0	0
PECR	-	1	protein_coding	ENSG00000115425.9	2	216947678	216947678	ENSG00000115425.9_216861052_216861188	9	5727	71474	rs13006614	G	A	0.33638452380952394	2	216876204	216876204	8.084060000000001e-08	0.21769499999999997	0.002997	0.00222233	1	1	1	1	0	0	0
FLCN	-	2	protein_coding	ENSG00000154803.8	17	17140502	17140502	ENSG00000154803.8_17131203_17132791	14	4714	-6457	rs1708627	A	G	0.410336571428573	17	17146959	17146959	3.47687e-33	0.26518800000000003	0.000999001	3.4034000000000006e-25	1	2	1	1	0	0	0
OR7D2	+	2	protein_coding	ENSG00000188000.2	19	9296279	9296279	ENSG00000188000.2_9296279_9299493	1	6037	-31878	rs73494602	G	A	0.0892259999999999	19	9264401	9264401	3.14334e-56	1.95852	0.000999001	1.38866e-48	1	1	1	1	0	0	0
OR7D2	+	2	protein_coding	ENSG00000188000.2	19	9296279	9296279	ENSG00000188000.2_9296279_9299493	1	6037	-921691	rs8100119	T	C	0.0317962619047621	19	8374588	8374588	3.29785e-06	-0.771011	0.00699301	0.00867287	2	1	2	2	0	0	0
ANKRD26	-	2	protein_coding	ENSG00000107890.12	10	27389421	27389421	ENSG00000107890.12_27293045_27294652	35	7231	-159838	rs2797080	C	A	0.115580083333333	10	27549259	27549259	5.99463e-19	-0.42268599999999995	0.000999001	2.25114e-12	1	1	1	1	0	0	0
CCDC114	-	2	protein_coding	ENSG00000105479.11	19	48825151	48825151	ENSG00000105479.11_48824935_48825151	4	6604	-2137	rs35165995	T	C	0.4849105119047629	19	48827288	48827288	4.32326e-07	-0.21812800000000002	0.00699301	0.00486894	1	2	1	1	0	0	0
LA16c-380H5.5	+	2	lincRNA	ENSG00000272079.1	16	3056121	3056121	ENSG00000272079.1_3056121_3057386	1	4446	-3363	rs986095	G	C	0.37423525	16	3052758	3052758	4.008719999999999e-32	0.553754	0.000999001	8.39259e-27	1	2	1	1	0	0	0
ANKRD42	+	1	protein_coding	ENSG00000137494.9	11	82904781	82904781	ENSG00000137494.9_82958985_82960013	14	6065	163688	rs11512910	G	A	0.44519169047619	11	83068469	83068469	2.54787e-13	-0.374641	0.000999001	2.0196400000000003e-08	1	1	1	1	0	0	0
ALDOA	+	1	protein_coding	ENSG00000149925.12	16	30064411	30064411	ENSG00000149925.12_30078206_30078359	8	2497	25500	rs12445768	T	C	0.442869154761905	16	30089911	30089911	5.42202e-07	-0.247013	0.003996	0.00486124	1	1	2	1	0	0	0
ALDOA	+	1	protein_coding	ENSG00000149925.12	16	30064411	30064411	ENSG00000149925.12_30078555_30080311	8	2497	-496256	rs116958477	C	T	0.0414977976190476	16	29568155	29568155	8.62839e-07	0.512351	0.00599401	0.00566421	2	1	1	2	0	0	0
RBKS	-	2	protein_coding	ENSG00000171174.9	2	28113965	28113965	ENSG00000171174.9_28081306_28081438	10	3940	-282737	rs150717651	C	T	0.0131984880952381	2	28396702	28396702	2.24614e-08	-0.926243	0.001998	0.000548587	1	2	1	1	0	0	0
ATP6V0E2	+	2	protein_coding	ENSG00000171130.13	7	149570057	149570057	ENSG00000171130.13_149576424_149577784	5	6097	5473	rs6947062	G	A	0.340938392857143	7	149575530	149575530	4.64061e-16	0.206025	0.000999001	6.99136e-11	1	1	1	1	0	0	0
ATP6V0E2	+	2	protein_coding	ENSG00000171130.13	7	149570057	149570057	ENSG00000171130.13_149576424_149577784	5	6097	4947	rs10807974	C	A	0.327120392857142	7	149575004	149575004	1.07134e-06	0.115383	0.00999001	0.00979431	2	1	2	2	0	0	0
NCEH1	-	1	protein_coding	ENSG00000144959.5	3	172429008	172429008	ENSG00000144959.5_172348039_172351882	5	5314	17688	rs543055	C	G	0.213947035714285	3	172411320	172411320	2.5654399999999997e-15	-0.233096	0.000999001	1.7747400000000004e-10	1	1	1	1	0	0	0
GALC	-	2	protein_coding	ENSG00000054983.12	14	88460009	88460009	ENSG00000054983.12_88399358_88401222	17	5842	-10969	rs28533072	C	T	0.235723285714285	14	88470978	88470978	1.4683299999999999e-12	-0.209946	0.000999001	2.23032e-07	1	1	1	1	0	0	0
UFSP2	-	1	protein_coding	ENSG00000109775.6	4	186347139	186347139	ENSG00000109775.6_186347020_186347139	12	7447	66	rs11132303	G	C	0.27641252380952397	4	186347073	186347073	1.12445e-12	0.313945	0.000999001	1.10413e-07	1	1	1	1	1	1	1
RNF24	-	2	protein_coding	ENSG00000101236.12	20	3996229	3996229	ENSG00000101236.12_3907956_3914848	7	7103	54051	rs17287269	A	C	0.4998246666666671	20	3942178	3942178	6.08158e-13	-0.179341	0.000999001	2.80643e-08	1	2	1	1	0	0	0
DROSHA	-	1	protein_coding	ENSG00000113360.12	5	31532303	31532303	ENSG00000113360.12_31531557_31531632	36	6501	684	rs17409803	A	G	0.255952380952381	5	31531619	31531619	3.3115399999999998e-18	0.321354	0.000999001	7.1376e-12	1	1	1	1	0	0	0
DROSHA	-	1	protein_coding	ENSG00000113360.12	5	31532303	31532303	ENSG00000113360.12_31515561_31515671	36	6501	9022	rs1382883	T	C	0.49642857142857105	5	31523281	31523281	6.24144e-10	-0.254608	0.000999001	4.47879e-05	2	2	2	2	0	0	0
TXNDC11	-	2	protein_coding	ENSG00000153066.8	16	11836734	11836734	ENSG00000153066.8_11772936_11773693	13	8225	4525	rs11642852	A	G	0.436918654761905	16	11832209	11832209	2.82644e-11	-0.226463	0.000999001	2.28608e-06	1	2	1	1	0	0	0
UACA	-	2	protein_coding	ENSG00000137831.10	15	71055932	71055932	ENSG00000137831.10_70946893_70949466	18	5496	117487	rs720251	C	T	0.0845238095238095	15	70938445	70938445	4.41046e-07	0.315602	0.00999001	0.0157203	1	1	1	1	0	0	0
MFAP5	-	1	protein_coding	ENSG00000197614.6	12	8815484	8815484	ENSG00000197614.6_8798552_8800799	1	6632	-16719	rs7132012	A	G	0.293811345238095	12	8832203	8832203	1.93475e-13	0.333579	0.000999001	2.03809e-09	1	1	1	1	0	0	0
DAD1	-	1	protein_coding	ENSG00000129562.6	14	23058175	23058175	ENSG00000129562.6_23043959_23044133	4	7159	26050	rs6572549	G	A	0.32722930952381	14	23032125	23032125	3.3918300000000003e-07	0.147205	0.00599401	0.00358157	1	1	1	1	0	0	0
PIRT	-	2	protein_coding	ENSG00000233670.6	17	10741762	10741762	ENSG00000233670.6_10725792_10729100	1	6078	17172	rs11657820	C	T	0.18954766666666698	17	10724590	10724590	9.52286e-06	-0.37258600000000003	0.024975	0.0208352	1	1	1	1	0	0	0
CBR1	+	1	protein_coding	ENSG00000159228.8	21	37442239	37442239	ENSG00000159228.8_37444113_37445464	3	6520	7963	rs7278942	C	T	0.253102916666666	21	37450202	37450202	1.5257099999999998e-22	-0.6802729999999999	0.000999001	9.6773e-18	1	1	1	1	0	0	0
CBR1	+	1	protein_coding	ENSG00000159228.8	21	37442239	37442239	ENSG00000159228.8_37444113_37445464	3	6520	12843	rs2276229	C	G	0.280734940476191	21	37455082	37455082	2.13555e-14	0.494374	0.000999001	9.5812e-10	2	1	2	2	0	0	0
MAGOHB	-	2	protein_coding	ENSG00000111196.5	12	10766222	10766222	ENSG00000111196.5_10758612_10758973	5	7108	-2121	rs10845184	G	A	0.346145904761905	12	10768343	10768343	7.854660000000001e-08	-0.18098599999999998	0.003996	0.00114464	1	1	1	1	0	0	0
TSSC4	+	1	protein_coding	ENSG00000184281.10	11	2421718	2421718	ENSG00000184281.10_2422248_2422715	4	7252	-942331	rs11607894	A	G	0.377480595238095	11	1479387	1479387	1.15179e-06	0.198049	0.00899101	0.011558200000000001	1	2	1	1	0	0	0
RUVBL2	+	2	protein_coding	ENSG00000183207.8	19	49496705	49496705	ENSG00000183207.8_49506536_49506591	14	6257	6881	rs4801787	C	T	0.0968360238095239	19	49503586	49503586	1.0531399999999999e-10	-0.292639	0.000999001	2.06049e-06	1	2	1	1	0	0	0
CUL2	-	2	protein_coding	ENSG00000108094.10	10	35379570	35379570	ENSG00000108094.10_35297479_35299370	22	4470	-163348	rs12242132	C	T	0.19941685714285698	10	35542918	35542918	1.49894e-06	-0.151193	0.00999001	0.0166241	1	1	1	1	0	0	0
RP11-304L19.8	+	2	lincRNA	ENSG00000261532.1	16	2261998	2261998	ENSG00000261532.1_2262444_2262864	2	5731	-338782	rs168254	T	C	0.34544361904761894	16	1923216	1923216	1.2415100000000002e-06	0.16383499999999998	0.00799201	0.0052575	1	1	1	1	0	0	0
PKD1	-	1	protein_coding	ENSG00000008710.13	16	2185899	2185899	ENSG00000008710.13_2151952_2152257	28	5719	10038	rs78860830	G	A	0.0887301309523809	16	2175861	2175861	3.42202e-13	-0.35787800000000003	0.000999001	1.03985e-07	1	1	1	1	0	0	0
PKD1	-	1	protein_coding	ENSG00000008710.13	16	2185899	2185899	ENSG00000008710.13_2162341_2162474	28	5719	23012	rs2369068	A	G	0.0789875714285715	16	2162887	2162887	5.7321e-08	-0.322629	0.000999001	0.00233167	2	1	2	2	0	0	0
RN7SL832P	+	2	lincRNA	ENSG00000243819.3	2	10830470	10830470	ENSG00000243819.3_10830470_10832225	1	7647	-11743	rs17455388	C	T	0.27684445238095096	2	10818727	10818727	8.08582e-11	-0.356243	0.000999001	4.0659999999999995e-07	1	2	2	1	0	0	0
RN7SL832P	+	2	lincRNA	ENSG00000243819.3	2	10830470	10830470	ENSG00000243819.3_10830470_10832225	1	7647	-17336	rs35502094	T	G	0.10121361904761901	2	10813134	10813134	7.52199e-08	-0.43446599999999996	0.000999001	0.00030052599999999996	2	2	1	2	0	0	0
CHID1	-	2	protein_coding	ENSG00000177830.13	11	915058	915058	ENSG00000177830.13_902148_902330	16	7000	23086	rs60267393	T	C	0.0650826785714285	11	891972	891972	7.65057e-15	0.480325	0.000999001	3.1396599999999995e-09	2	1	1	1	0	0	0
CHID1	-	2	protein_coding	ENSG00000177830.13	11	915058	915058	ENSG00000177830.13_882328_882515	16	7000	22969	rs7952102	T	C	0.411764047619048	11	892089	892089	9.574169999999999e-14	0.345769	0.000999001	1.545e-08	1	1	2	2	0	0	0
CHID1	-	2	protein_coding	ENSG00000177830.13	11	915058	915058	ENSG00000177830.13_902148_902330	16	7000	44534	rs10466744	G	A	0.243521761904762	11	870524	870524	2.93383e-08	0.190505	0.002997	0.00127557	3	2	3	3	0	0	0
RNF5	+	2	protein_coding	ENSG00000204308.6	6	32146131	32146131	ENSG00000204308.6_32147654_32147708	7	30512	3685	rs115963005	T	C	0.152155511904763	6	32149816	32149816	7.207269999999999e-74	-0.838309	0.000999001	1.26517e-54	1	1	1	1	0	0	0
APTX	-	1	protein_coding	ENSG00000137074.14	9	33025166	33025166	ENSG00000137074.14_33024802_33025166	10	6639	14829	rs17226825	C	T	0.0916666666666667	9	33010337	33010337	9.76262e-13	0.613159	0.000999001	3.28208e-08	1	1	1	1	0	0	0
JAM3	+	1	protein_coding	ENSG00000166086.8	11	133938820	133938820	ENSG00000166086.8_134019041_134021896	9	7347	16505	rs647837	A	G	0.0883377976190478	11	133955325	133955325	8.108700000000001e-07	0.261056	0.011988	0.0138541	1	1	1	1	0	0	0
UBA6	-	2	protein_coding	ENSG00000033178.8	4	68566897	68566897	ENSG00000033178.8_68497575_68497626	32	5865	64232	rs148101825	G	T	0.133450464285715	4	68502665	68502665	2.36882e-07	-0.23236500000000002	0.00699301	0.00729065	1	1	2	1	0	0	0
UBA6	-	2	protein_coding	ENSG00000033178.8	4	68566897	68566897	ENSG00000033178.8_68562363_68562425	32	5865	-190702	rs80281059	T	G	0.055894976190475995	4	68757599	68757599	8.80755e-07	-0.262178	0.017981999999999998	0.020015599999999998	2	1	1	2	0	0	0
PCBP3	+	2	protein_coding	ENSG00000183570.12	21	47063608	47063608	ENSG00000183570.12_47355167_47355219	18	7912	159346	rs914242	G	A	0.429308821428572	21	47222954	47222954	1.4335200000000002e-10	-0.26866100000000004	0.000999001	2.56794e-05	1	3	1	1	0	0	0
AP006621.5	+	2	protein_coding	ENSG00000255284.1	11	777578	777578	ENSG00000255284.1_778113_778285	3	6504	3249	rs4963156	C	T	0.4628627023809529	11	780827	780827	2.34139e-24	0.482263	0.000999001	3.5822699999999996e-19	1	1	1	1	0	0	0
TRDMT1	-	1	protein_coding	ENSG00000107614.17	10	17244053	17244053	ENSG00000107614.17_17199440_17199783	13	5958	60981	rs11254394	G	A	0.49871479761904797	10	17183072	17183072	3.48274e-10	0.201216	0.000999001	1.60401e-05	1	2	1	1	0	0	0
SLC26A10	+	2	protein_coding	ENSG00000135502.12	12	58013310	58013310	ENSG00000135502.12_58017469_58018765	5	4470	14566	rs12296706	C	T	0.236728571428571	12	58027876	58027876	3.8451700000000003e-07	-0.21753699999999998	0.000999001	0.00266175	1	1	1	1	0	0	0
ELMO2	-	2	protein_coding	ENSG00000062598.13	20	45061704	45061704	ENSG00000062598.13_45027336_45027410	22	5613	34340	rs6065979	C	T	0.241310880952381	20	45027364	45027364	8.138930000000001e-14	-0.348698	0.000999001	2.54763e-08	1	2	1	1	0	0	0
CCR1	-	2	protein_coding	ENSG00000163823.3	3	46249887	46249887	ENSG00000163823.3_46243200_46245815	1	5520	49064	rs9850642	A	C	0.499372214285715	3	46200823	46200823	8.424280000000001e-09	-0.23721	0.000999001	3.4409e-05	1	2	1	1	0	0	0
ERRFI1	-	1	protein_coding	ENSG00000116285.8	1	8086368	8086368	ENSG00000116285.8_8064464_8064618	4	5064	64197	rs226250	C	T	0.407858428571428	1	8022171	8022171	3.21726e-09	0.32139	0.000999001	3.1399600000000003e-05	1	1	1	1	1	1	0
SFXN4	-	2	protein_coding	ENSG00000183605.12	10	120925179	120925179	ENSG00000183605.12_120900279_120900831	14	6104	1840	rs3740561	G	T	0.468475845238095	10	120923339	120923339	1.88386e-12	0.186058	0.000999001	2.73293e-07	1	2	1	1	0	0	0
TTPA	-	2	protein_coding	ENSG00000137561.4	8	63998612	63998612	ENSG00000137561.4_63972342_63973984	1	5308	-2767	rs6472072	T	C	0.497679011904762	8	64001379	64001379	1.33502e-09	0.314839	0.000999001	3.33476e-06	1	1	1	1	0	0	0
SRP9	+	2	protein_coding	ENSG00000143742.8	1	225965531	225965531	ENSG00000143742.8_225974564_225974687	5	5280	14392	rs75170404	G	T	0.096610904761905	1	225979923	225979923	2.3361500000000002e-14	0.429109	0.000999001	7.12072e-10	1	1	1	1	0	0	0
SRP9	+	2	protein_coding	ENSG00000143742.8	1	225965531	225965531	ENSG00000143742.8_225976736_225976843	5	5280	9000	rs4653433	A	G	0.402380952380952	1	225974531	225974531	1.80042e-06	-0.315787	0.010989	0.0136314	3	1	2	2	0	0	0
WIPF1	-	1	protein_coding	ENSG00000115935.12	2	175547644	175547644	ENSG00000115935.12_175424300_175427330	11	4664	17677	rs72914576	C	G	0.182509904761905	2	175529967	175529967	1.10946e-11	0.18627	0.000999001	4.39581e-07	1	1	1	1	0	0	0
LNPEP	+	1	protein_coding	ENSG00000113441.11	5	96271098	96271098	ENSG00000113441.11_96271098_96273470	18	6612	-13269	rs251343	C	T	0.367533845238095	5	96257829	96257829	1.9396000000000002e-15	0.27778600000000003	0.000999001	4.3323099999999997e-10	1	1	3	1	0	0	0
LNPEP	+	1	protein_coding	ENSG00000113441.11	5	96271098	96271098	ENSG00000113441.11_96271098_96273470	18	6612	206903	rs115059230	A	G	0.0565720714285714	5	96478001	96478001	4.9525499999999996e-08	-0.550329	0.002997	0.000781949	2	2	2	2	0	0	0
LNPEP	+	1	protein_coding	ENSG00000113441.11	5	96271098	96271098	ENSG00000113441.11_96271098_96273470	18	6612	-97305	rs146665236	G	C	0.0214095595238095	5	96173793	96173793	7.68568e-08	-0.64984	0.000999001	0.00163907	3	1	1	3	0	0	0
CASR	+	2	protein_coding	ENSG00000036828.9	3	121902530	121902530	ENSG00000036828.9_122000930_122001083	8	5546	34243	rs75017267	G	A	0.15121107142857199	3	121936773	121936773	6.08059e-07	-0.156791	0.00799201	0.00388837	1	1	1	1	0	0	0
NDUFB2	+	1	protein_coding	ENSG00000090266.8	7	140390577	140390577	ENSG00000090266.8_140400497_140400904	12	4472	-8421	rs2968553	T	C	0.16547619047619	7	140382156	140382156	2.6538899999999998e-37	0.750979	0.000999001	1.9051099999999997e-29	1	1	1	1	0	0	0
SRPR	-	1	protein_coding	ENSG00000182934.7	11	126139039	126139039	ENSG00000182934.7_126132814_126134184	12	6450	80670	rs487450	A	C	0.239209404761904	11	126058369	126058369	1.0968099999999999e-06	0.14843800000000001	0.014985	0.0156933	1	1	1	1	0	0	0
MERTK	+	2	protein_coding	ENSG00000153208.12	2	112656056	112656056	ENSG00000153208.12_112785928_112787138	19	4092	62965	rs28529268	C	T	0.0482858809523808	2	112719021	112719021	1.34072e-27	1.1642	0.000999001	2.31849e-20	1	1	1	1	0	0	0
PGAP3	-	1	protein_coding	ENSG00000161395.8	17	37853050	37853050	ENSG00000161395.8_37827375_37829119	8	4157	20315	rs2952152	T	C	0.29491108333333305	17	37832735	37832735	6.91101e-24	-0.360912	0.000999001	3.81313e-17	1	2	1	1	0	0	0
TAS2R14	-	2	protein_coding	ENSG00000212127.5	12	11324172	11324172	ENSG00000212127.5_11324021_11324172	5	6824	-4481	rs1863848	C	T	0.400725404761905	12	11328653	11328653	4.0759e-19	-0.30364	0.000999001	3.08173e-15	1	1	1	1	0	0	0
GFPT1	-	2	protein_coding	ENSG00000198380.8	2	69614382	69614382	ENSG00000198380.8_69546905_69553365	20	5149	54358	rs12466648	A	G	0.151190476190476	2	69560024	69560024	9.19867e-07	0.16081099999999998	0.00999001	0.0127767	1	2	1	1	0	0	0
BIN3	-	2	protein_coding	ENSG00000147439.7	8	22526661	22526661	ENSG00000147439.7_22481735_22484055	10	6210	46142	rs11780207	G	A	0.35284519047619	8	22480519	22480519	8.31545e-15	0.192854	0.000999001	2.91621e-10	1	1	1	1	1	1	1
TGOLN2	-	1	protein_coding	ENSG00000152291.9	2	85555548	85555548	ENSG00000152291.9_85545147_85549922	4	5493	-2043	rs12714140	A	T	0.37470782142857106	2	85557591	85557591	5.1325699999999995e-22	-0.18553	0.000999001	5.79326e-16	1	1	1	1	0	0	0
RBBP9	-	2	protein_coding	ENSG00000089050.10	20	18477887	18477887	ENSG00000089050.10_18467184_18470634	5	6598	-71511	rs6132081	G	A	0.21391245238095302	20	18549398	18549398	4.87779e-11	-0.203188	0.000999001	6.97628e-07	1	1	1	1	0	0	0
PLXDC1	-	1	protein_coding	ENSG00000161381.9	17	37310647	37310647	ENSG00000161381.9_37234166_37234301	13	4285	15446	rs62074965	A	G	0.0291609285714287	17	37295201	37295201	2.24541e-06	-0.45611599999999997	0.023976	0.0202794	1	1	1	1	0	0	0
EIF3CL	-	2	protein_coding	ENSG00000205609.8	16	28415200	28415200	ENSG00000205609.8_28411698_28411807	18	3793	-512618	rs12919058	C	A	0.354286059523809	16	28927818	28927818	9.56141e-07	-0.27254	0.017981999999999998	0.0180285	1	1	1	1	0	0	0
LINC00941	+	2	lincRNA	ENSG00000235884.2	12	30947977	30947977	ENSG00000235884.2_30954635_30955645	4	7915	16832	rs7312207	T	C	0.20422285714285698	12	30964809	30964809	7.80001e-14	-0.503455	0.000999001	3.2294800000000003e-09	1	1	1	1	0	0	0
GALNT16	+	2	protein_coding	ENSG00000100626.12	14	69725994	69725994	ENSG00000100626.12_69791409_69791507	15	5697	97524	rs34862239	C	T	0.329994892857143	14	69823518	69823518	9.98194e-09	0.263547	0.001998	0.000667209	1	3	1	1	0	0	0
CLN8	+	2	protein_coding	ENSG00000182372.6	8	1703944	1703944	ENSG00000182372.6_1719098_1719763	3	11207	-6635	rs6558518	G	T	0.242837095238095	8	1697309	1697309	1.6986e-08	0.289955	0.000999001	0.000490124	1	1	1	1	0	0	0
NAT1	+	2	protein_coding	ENSG00000171428.9	8	18027986	18027986	ENSG00000171428.9_18079286_18081198	4	10304	118664	rs11776179	T	G	0.361904761904762	8	18146650	18146650	2.3194499999999997e-27	-0.33266399999999996	0.000999001	3.1078600000000003e-21	1	1	1	1	0	0	0
BRD7	-	2	protein_coding	ENSG00000166164.11	16	50402845	50402845	ENSG00000166164.11_50354574_50354688	18	5008	1313	rs117334619	G	A	0.0400823928571429	16	50401532	50401532	7.664629999999999e-07	-0.359795	0.016983	0.0196453	1	1	1	1	0	0	0
ARFGEF1	-	1	protein_coding	ENSG00000066777.4	8	68255912	68255912	ENSG00000066777.4_68165686_68165857	39	4411	443757	rs111318547	G	A	0.0455318809523809	8	67812155	67812155	1.93279e-07	-0.314773	0.001998	0.00347842	1	1	1	1	0	0	0
C4A	+	2	protein_coding	ENSG00000244731.3	6	31949801	31949801	ENSG00000244731.3_31964206_31964377	6	30352	-131693	rs139285835	C	T	0.0818518928571426	6	31818108	31818108	1.00197e-20	-0.9201440000000001	0.000999001	1.21019e-13	1	1	2	1	0	0	0
C4A	+	2	protein_coding	ENSG00000244731.3	6	31949801	31949801	ENSG00000244731.3_31963984_31964100	6	30352	24788	rs148526556	G	C	0.030686392857143	6	31974589	31974589	2.30095e-15	-1.41418	0.000999001	3.76461e-09	2	2	1	2	0	0	0
C4A	+	2	protein_coding	ENSG00000244731.3	6	31949801	31949801	ENSG00000244731.3_31963984_31964100	6	30352	29023	rs148766553	G	A	0.0299593571428573	6	31978824	31978824	2.2022300000000003e-07	-0.830902	0.012987	0.011177	3	1	3	3	0	0	0
MS4A14	+	2	protein_coding	ENSG00000166928.6	11	60146003	60146003	ENSG00000166928.6_60182910_60185161	1	4749	-27152	rs12798266	G	A	0.35464377380952394	11	60118851	60118851	6.497850000000001e-17	0.402028	0.000999001	2.97925e-13	1	1	1	1	0	0	0
ITGB6	-	1	protein_coding	ENSG00000115221.6	2	161128399	161128399	ENSG00000115221.6_161114229_161114557	17	5884	1667	rs764729	A	C	0.24213180952381	2	161126732	161126732	2.79497e-16	-0.418942	0.000999001	4.40004e-11	1	1	1	1	1	1	1
ITIH4	-	2	protein_coding	ENSG00000055955.11	3	52865495	52865495	ENSG00000055955.11_52863135_52863295	21	3916	11309	rs2239548	A	C	0.364038928571428	3	52854186	52854186	2.8796900000000002e-12	-0.31354899999999997	0.000999001	2.74512e-07	1	1	1	1	0	0	0
GDF9	-	2	protein_coding	ENSG00000164404.4	5	132202576	132202576	ENSG00000164404.4_132196873_132198248	4	4994	28084	rs803217	G	T	0.470702154761905	5	132174492	132174492	2.7051099999999996e-06	0.1773	0.021978	0.0163804	1	1	1	1	0	0	0
GEMIN7	+	2	protein_coding	ENSG00000142252.6	19	45582453	45582453	ENSG00000142252.6_45593365_45594782	3	5972	11717	rs3178166	A	G	0.49336742857142896	19	45594170	45594170	5.1812e-14	-0.216579	0.000999001	1.4296000000000001e-09	1	1	1	1	0	0	0
IL11RA	+	1	protein_coding	ENSG00000137070.13	9	34650699	34650699	ENSG00000137070.13_34650699_34652054	11	4626	-1257	rs2070074	A	G	0.0892981785714286	9	34649442	34649442	1.66199e-12	0.34126599999999996	0.000999001	1.0055199999999999e-07	1	1	1	1	0	0	0
DBF4B	+	2	protein_coding	ENSG00000161692.13	17	42785976	42785976	ENSG00000161692.13_42825709_42827607	13	4609	60329	rs16969079	C	A	0.17099648809523801	17	42846305	42846305	3.4806e-20	-0.407837	0.000999001	2.11293e-14	1	1	1	1	0	0	0
KCND1	-	2	protein_coding	ENSG00000102057.5	23	48827976	48827976	ENSG00000102057.5_48818639_48820067	6	891	32399	rs3027498	T	C	0.0711287142857143	23	48795577	48795577	1.09817e-05	-0.494076	0.00599401	0.00925659	1	1	1	1	0	0	0
TMEM236	+	2	protein_coding	ENSG00000184040.7	10	18041218	18041218	ENSG00000184040.7_18084907_18089855	1	6603	-231598	rs151197862	T	C	0.0470152142857143	10	17809620	17809620	7.18549e-10	-0.7650319999999999	0.000999001	4.5411000000000004e-06	1	1	1	1	0	0	0
MOK	-	1	protein_coding	ENSG00000080823.17	14	102771537	102771537	ENSG00000080823.17_102729874_102730988	10	5433	89474	rs74082259	G	A	0.068706095238095	14	102682063	102682063	4.15705e-21	-0.8299469999999999	0.000999001	6.0065e-15	1	1	1	1	0	0	0
RGL3	-	1	protein_coding	ENSG00000205517.8	19	11530018	11530018	ENSG00000205517.8_11512687_11513382	17	5222	33037	rs318719	T	C	0.0928427738095238	19	11496981	11496981	3.35493e-21	0.347067	0.000999001	1.07881e-14	1	1	1	1	0	0	0
NAA50	-	2	protein_coding	ENSG00000121579.8	3	113465147	113465147	ENSG00000121579.8_113464789_113465147	5	5421	43826	rs78029398	C	T	0.38059516666666604	3	113421321	113421321	4.41036e-07	-0.0847165	0.003996	0.00290377	1	1	1	1	0	0	0
RP11-57C13.6	+	2	lincRNA	ENSG00000225913.2	10	89367742	89367742	ENSG00000225913.2_89418713_89419036	1	4563	52131	rs2255682	C	G	0.3601775833333329	10	89419873	89419873	9.79478e-07	0.232631	0.000999001	0.00192928	1	1	1	1	1	1	1
RASA4	-	2	protein_coding	ENSG00000105808.13	7	102257204	102257204	ENSG00000105808.13_102246305_102246624	5	4396	162067	rs4571673	G	C	0.0587474761904759	7	102095137	102095137	2.53053e-10	0.669081	0.000999001	5.4446e-06	1	2	1	1	0	0	0
RASA4	-	2	protein_coding	ENSG00000105808.13	7	102257204	102257204	ENSG00000105808.13_102246305_102246624	5	4396	-210995	rs12113233	C	G	0.132996404761905	7	102468199	102468199	3.1968299999999995e-08	-0.386085	0.000999001	0.00034709199999999996	2	1	2	2	0	0	0
TRAPPC12	+	1	protein_coding	ENSG00000171853.11	2	3383446	3383446	ENSG00000171853.11_3488491_3488865	20	7583	90281	rs12993215	T	C	0.38567313095238104	2	3473727	3473727	2.71358e-11	-0.308612	0.000999001	1.7280900000000002e-06	1	2	1	1	0	0	0
CECR5	-	1	protein_coding	ENSG00000069998.8	22	17646177	17646177	ENSG00000069998.8_17630432_17630635	7	5565	15691	rs1034859	C	A	0.4321428571428571	22	17630486	17630486	8.95628e-11	-0.221392	0.000999001	1.8943900000000002e-06	1	1	2	1	0	0	0
CECR5	-	1	protein_coding	ENSG00000069998.8	22	17646177	17646177	ENSG00000069998.8_17639347_17640167	7	5565	17946	rs71326295	G	A	0.0463768095238095	22	17628231	17628231	1.07542e-06	0.36384299999999997	0.00999001	0.0132649	2	1	1	2	0	0	0
PLOD3	-	2	protein_coding	ENSG00000106397.7	7	100861701	100861701	ENSG00000106397.7_100861561_100861701	17	5534	-3383	rs10265206	G	A	0.0547619047619048	7	100865084	100865084	3.8700599999999995e-14	-0.8566860000000001	0.000999001	1.13923e-08	1	1	1	1	0	0	0
GLE1	+	2	protein_coding	ENSG00000119392.10	9	131266979	131266979	ENSG00000119392.10_131303381_131304567	16	3863	41753	rs60811630	G	A	0.0517717023809523	9	131308732	131308732	1.91946e-09	-0.333542	0.000999001	6.54954e-05	1	1	1	1	0	0	0
RP11-428J1.4	-	2	lincRNA	ENSG00000271978.1	6	5054657	5054657	ENSG00000271978.1_5031990_5034916	1	6824	30739	rs2764140	G	A	0.267891345238095	6	5023918	5023918	4.66092e-10	0.35734499999999997	0.000999001	2.88857e-06	1	1	1	1	0	0	0
TIAM1	-	1	protein_coding	ENSG00000156299.8	21	32932290	32932290	ENSG00000156299.8_32567540_32567621	28	5832	688275	rs34758443	G	A	0.0435033571428572	21	32244015	32244015	5.26104e-07	0.516012	0.01998	0.0207153	1	1	1	1	0	0	0
C3orf83	-	1	protein_coding	ENSG00000225526.4	3	12602558	12602558	ENSG00000225526.4_12581471_12581932	4	6459	30374	rs75482042	G	T	0.0818691428571425	3	12572184	12572184	5.2369900000000006e-08	0.4185	0.000999001	0.000590079	1	2	1	1	0	0	0
RARS2	-	2	protein_coding	ENSG00000146282.13	6	88299721	88299721	ENSG00000146282.13_88229898_88229974	20	5738	89923	rs6903825	C	T	0.116529797619048	6	88209798	88209798	1.25257e-07	0.324131	0.003996	0.00326142	1	1	1	1	0	0	0
RP11-1084J3.4	-	2	protein_coding	ENSG00000273294.1	5	34124633	34124633	ENSG00000273294.1_33998746_33998932	8	6354	112069	rs253200	G	A	0.462903761904762	5	34012564	34012564	1.05016e-13	0.224919	0.000999001	4.87534e-09	1	1	1	1	0	0	0
CTSL	+	2	protein_coding	ENSG00000135047.10	9	90340434	90340434	ENSG00000135047.10_90343500_90343912	8	6376	-45860	rs2149380	C	A	0.4637919166666671	9	90294574	90294574	1.96435e-06	0.132419	0.017981999999999998	0.0190209	1	1	1	1	0	0	0
TEAD3	-	2	protein_coding	ENSG00000007866.14	6	35464853	35464853	ENSG00000007866.14_35441374_35442934	12	5121	-933	rs1051952	A	C	0.455451154761905	6	35465786	35465786	3.67881e-07	-0.11355799999999999	0.00699301	0.00734003	1	1	1	1	1	1	1
FILIP1L	-	1	protein_coding	ENSG00000168386.14	3	99833357	99833357	ENSG00000168386.14_99566772_99569919	4	5190	195574	rs793439	G	A	0.4892896071428571	3	99637783	99637783	2.26022e-06	-0.186304	0.00999001	0.00928693	1	1	1	1	0	0	0
MLH3	-	2	protein_coding	ENSG00000119684.11	14	75518235	75518235	ENSG00000119684.11_75513079_75516421	14	4398	53197	rs175037	T	C	0.48447523809523796	14	75465038	75465038	4.6888899999999994e-27	-0.254164	0.000999001	1.80333e-20	1	1	1	1	0	0	0
TMEM206	-	2	protein_coding	ENSG00000065600.8	1	212588243	212588243	ENSG00000065600.8_212537273_212538718	8	6103	29846	rs792448	T	A	0.31067721428571304	1	212558397	212558397	2.8762e-09	-0.202605	0.000999001	4.98601e-05	1	1	1	1	0	0	0
C18orf8	+	1	protein_coding	ENSG00000141452.5	18	21083473	21083473	ENSG00000141452.5_21107759_21107865	19	4661	31444	rs1788823	A	G	0.33928571428571397	18	21114917	21114917	2.2637499999999998e-09	0.255235	0.000999001	0.0001296	1	2	1	1	0	0	0
STEAP3	+	2	protein_coding	ENSG00000115107.15	2	119981384	119981384	ENSG00000115107.15_120020633_120023228	6	5428	1866	rs865688	G	A	0.4712342976190471	2	119983250	119983250	8.36835e-08	-0.187839	0.000999001	0.00123661	1	1	1	1	0	0	0
LATS1	-	1	protein_coding	ENSG00000131023.8	6	150039392	150039392	ENSG00000131023.8_150004055_150005728	8	6618	-58065	rs12176218	C	T	0.30860678571428496	6	150097457	150097457	1.98451e-08	0.143423	0.000999001	0.000376335	1	2	1	1	0	0	0
ELP5	+	1	protein_coding	ENSG00000170291.10	17	7154735	7154735	ENSG00000170291.10_7157902_7158232	8	6025	9004	rs4562	A	G	0.3689690119047629	17	7163739	7163739	3.7796799999999997e-118	-1.13506	0.000999001	4.558199999999999e-103	1	1	1	1	0	0	0
PRDX1	-	2	protein_coding	ENSG00000117450.9	1	45988719	45988719	ENSG00000117450.9_45988450_45988719	7	4021	-10077	rs9725380	C	T	0.35113991666666605	1	45998796	45998796	2.4618299999999998e-24	-0.462179	0.000999001	2.61354e-18	1	1	1	1	0	0	0
DENND1B	-	2	protein_coding	ENSG00000213047.7	1	197744826	197744826	ENSG00000213047.7_197703139_197704926	24	4678	-13020	rs3900909	C	G	0.185819464285714	1	197757846	197757846	2.63463e-08	-0.299994	0.000999001	0.000848617	1	2	1	1	0	0	0
UNC80	+	2	protein_coding	ENSG00000144406.14	2	210636717	210636717	ENSG00000144406.14_210659519_210661271	63	5114	24804	rs2370830	A	G	0.194440119047619	2	210661521	210661521	5.95687e-14	-0.369604	0.000999001	3.0178e-08	1	1	1	1	0	0	0
SNAP25	+	2	protein_coding	ENSG00000132639.8	20	10199478	10199478	ENSG00000132639.8_10256077_10256211	10	5913	137709	rs73079422	G	A	0.015941488095238	20	10337187	10337187	8.317629999999999e-08	0.6762699999999999	0.000999001	0.00151379	1	2	1	1	0	0	0
LACC1	+	2	protein_coding	ENSG00000179630.6	13	44453420	44453420	ENSG00000179630.6_44453969_44454255	8	4991	-64844	rs9567268	G	A	0.113095238095238	13	44388576	44388576	9.902600000000001e-09	0.33110100000000003	0.000999001	0.000142879	1	1	1	1	0	0	0
ARMC7	+	1	protein_coding	ENSG00000125449.2	17	73106047	73106047	ENSG00000125449.2_73110264_73110925	4	5539	4097	rs1531565	G	T	0.30595238095238103	17	73110144	73110144	7.424310000000001e-17	-0.375671	0.000999001	1.13331e-11	1	1	1	1	1	1	1
EI24	+	1	protein_coding	ENSG00000149547.10	11	125439112	125439112	ENSG00000149547.10_125440000_125440086	13	6065	380	rs11220131	T	C	0.36083964285714293	11	125439492	125439492	7.366149999999998e-33	-0.549138	0.000999001	2.85414e-27	1	1	1	1	1	1	1
DENND5A	-	1	protein_coding	ENSG00000184014.3	11	9286937	9286937	ENSG00000184014.3_9161736_9161795	24	6016	122989	rs7395151	C	T	0.41238135714285706	11	9163948	9163948	1.00602e-09	0.241202	0.000999001	6.38058e-05	1	1	1	1	0	0	0
CHRFAM7A	-	2	protein_coding	ENSG00000166664.9	15	30686052	30686052	ENSG00000166664.9_30653443_30655014	1	4083	-221955	rs191570762	C	A	0.3915061428571429	15	30908007	30908007	3.83097e-19	0.59363	0.000999001	6.5279200000000006e-15	1	1	1	1	0	0	0
ENPP5	-	2	protein_coding	ENSG00000112796.5	6	46138708	46138708	ENSG00000112796.5_46126924_46129490	5	5462	38678	rs9472693	A	G	0.46810102380952395	6	46100030	46100030	2.10392e-23	-0.23745500000000003	0.000999001	1.03582e-17	1	1	1	1	0	0	0
CTD-3110H11.1	-	2	lincRNA	ENSG00000259715.1	15	50652391	50652391	ENSG00000259715.1_50652063_50652391	2	5865	32347	rs112741842	C	T	0.352202738095238	15	50620044	50620044	6.78462e-29	0.414983	0.000999001	1.3875899999999999e-21	1	1	1	1	0	0	0
C1orf63	-	2	protein_coding	ENSG00000117616.13	1	25664704	25664704	ENSG00000117616.13_25630878_25631312	7	4603	72803	MERGED_DEL_2_2433	G	-	0.370679904761905	1	25591901	25591901	1.4631799999999999e-55	-1.49251	0.000999001	6.9097699999999995e-46	1	1	1	1	0	0	0
C1orf63	-	2	protein_coding	ENSG00000117616.13	1	25664704	25664704	ENSG00000117616.13_25579605_25580428	7	4603	94623	rs1043879	T	C	0.22831878571428602	1	25570081	25570081	6.652429999999999e-07	0.345541	0.00899101	0.008140399999999999	2	2	2	2	0	0	0
WDR76	+	1	protein_coding	ENSG00000092470.7	15	44119161	44119161	ENSG00000092470.7_44158326_44160617	13	2653	-83798	rs8033846	A	C	0.277712476190476	15	44035363	44035363	1.05099e-07	-0.23456999999999997	0.000999001	0.00174812	1	1	1	1	0	0	0
ACYP2	+	2	protein_coding	ENSG00000170634.8	2	54197975	54197975	ENSG00000170634.8_54284376_54284497	11	6747	111725	rs80268724	A	T	0.13086852380952402	2	54309700	54309700	1.5077799999999998e-34	-0.901083	0.000999001	9.088289999999998e-28	1	1	1	1	0	0	0
ACYP2	+	2	protein_coding	ENSG00000170634.8	2	54197975	54197975	ENSG00000170634.8_54284376_54284497	11	6747	188317	rs3738854	G	C	0.196339166666666	2	54386292	54386292	4.1345199999999997e-10	-0.350549	0.000999001	1.42633e-05	2	1	2	2	0	0	0
ZNF428	-	2	protein_coding	ENSG00000131116.7	19	44124026	44124026	ENSG00000131116.7_44112657_44112755	4	7007	14170	rs304720	C	G	0.32999919047619103	19	44109856	44109856	1.66379e-09	0.328979	0.000999001	3.39262e-05	1	1	1	1	0	0	0
GNL2	-	1	protein_coding	ENSG00000134697.8	1	38061536	38061536	ENSG00000134697.8_38049468_38049534	17	5060	109782	rs215206	T	C	0.422619047619048	1	37951754	37951754	8.73715e-11	-0.157081	0.000999001	5.16284e-06	1	2	1	1	0	0	0
CNPY3	+	2	protein_coding	ENSG00000137161.12	6	42896938	42896938	ENSG00000137161.12_42902213_42902336	6	4704	940719	rs75951996	C	T	0.035094892857143	6	43837657	43837657	1.61418e-06	0.45280200000000004	0.015984	0.015471799999999999	1	1	1	1	0	0	0
KIAA1211	+	2	protein_coding	ENSG00000109265.8	4	57036361	57036361	ENSG00000109265.8_57193810_57194791	10	7140	-121240	rs111995204	T	C	0.277179595238095	4	56915121	56915121	1.48871e-08	-0.223886	0.000999001	0.00041422599999999996	1	1	1	1	1	1	1
SHMT1	-	2	protein_coding	ENSG00000176974.13	17	18266856	18266856	ENSG00000176974.13_18238873_18238989	12	3676	77231	rs12936769	G	T	0.304901928571428	17	18189625	18189625	4.67851e-16	0.42771099999999995	0.000999001	1.25109e-10	1	1	1	1	0	0	0
SYNRG	-	1	protein_coding	ENSG00000006114.11	17	35969544	35969544	ENSG00000006114.11_35939228_35939530	23	4207	10868	rs12601864	G	A	0.162010119047619	17	35958676	35958676	3.62826e-17	-0.481523	0.000999001	1.8390999999999996e-11	1	1	1	1	0	0	0
SYNRG	-	1	protein_coding	ENSG00000006114.11	17	35969544	35969544	ENSG00000006114.11_35900482_35900645	23	4207	78160	rs3110628	C	G	0.41453692857142893	17	35891384	35891384	2.53681e-11	0.19525499999999998	0.000999001	2.01595e-06	2	1	2	2	0	0	0
RNF6	-	2	protein_coding	ENSG00000127870.12	13	26796791	26796791	ENSG00000127870.12_26793433_26793804	6	6493	19792	rs34584161	A	G	0.256724952380952	13	26776999	26776999	8.643980000000001e-19	-0.24858200000000003	0.000999001	2.4262e-13	1	1	1	1	1	0	1
RNF6	-	2	protein_coding	ENSG00000127870.12	13	26796791	26796791	ENSG00000127870.12_26786905_26789729	6	6493	-28001	rs598442	C	T	0.0630676190476187	13	26824792	26824792	1.09898e-06	0.205244	0.014985	0.0106671	2	1	2	2	0	0	0
GPD1L	+	2	protein_coding	ENSG00000152642.6	3	32147181	32147181	ENSG00000152642.6_32207306_32210205	8	6512	48246	rs7612264	T	C	0.453299011904762	3	32195427	32195427	8.76557e-10	-0.153076	0.000999001	2.67409e-05	1	1	1	1	0	0	0
ARHGEF7	+	2	protein_coding	ENSG00000102606.13	13	111766906	111766906	ENSG00000102606.13_111935175_111935710	22	7101	166192	rs2296353	C	G	0.30362088095238	13	111933098	111933098	8.646219999999999e-09	0.160521	0.001998	0.000505835	1	1	1	1	0	0	0
DMRTA1	+	2	protein_coding	ENSG00000176399.3	9	22446840	22446840	ENSG00000176399.3_22451063_22455739	2	6230	-145	rs2247404	G	T	0.247510595238095	9	22446695	22446695	7.1804e-09	0.28273200000000004	0.000999001	5.89787e-05	1	3	2	1	1	1	1
DMRTA1	+	2	protein_coding	ENSG00000176399.3	9	22446840	22446840	ENSG00000176399.3_22451063_22455739	2	6230	90251	rs117833318	C	T	0.0344582976190477	9	22537091	22537091	1.77477e-06	-0.560592	0.003996	0.00777688	2	1	1	2	0	0	0
COMMD9	-	1	protein_coding	ENSG00000110442.7	11	36310999	36310999	ENSG00000110442.7_36297687_36297966	6	6086	19861	rs935407	C	T	0.18310101190476197	11	36291138	36291138	1.62583e-12	0.24878899999999998	0.000999001	5.73344e-08	1	2	1	1	0	0	0
COMMD9	-	1	protein_coding	ENSG00000110442.7	11	36310999	36310999	ENSG00000110442.7_36295051_36296322	6	6086	2086	rs137888797	G	A	0.48247519047619103	11	36308913	36308913	3.8049999999999995e-07	-0.149871	0.00699301	0.00482974	2	2	2	2	0	0	0
CTB-102L5.4	+	2	protein_coding	ENSG00000267748.2	19	38779791	38779791	ENSG00000267748.2_38795485_38795550	6	5358	12050	rs71354995	A	G	0.283384511904762	19	38791841	38791841	3.8876999999999997e-13	-0.271904	0.000999001	3.88984e-08	1	1	1	1	0	0	0
MIS12	+	2	protein_coding	ENSG00000167842.11	17	5389605	5389605	ENSG00000167842.11_5391516_5391909	5	7126	20436	rs6502866	A	G	0.3523631666666671	17	5410041	5410041	7.30265e-10	0.237698	0.000999001	1.59928e-05	1	1	1	1	0	0	0
FUCA1	-	2	protein_coding	ENSG00000179163.11	1	24194784	24194784	ENSG00000179163.11_24189624_24189761	8	4382	-169747	rs6689056	G	A	0.338684583333333	1	24364531	24364531	2.9086500000000003e-07	-0.131945	0.001998	0.00228963	1	1	1	1	0	0	0
TMEM38B	+	2	protein_coding	ENSG00000095209.7	9	108456825	108456825	ENSG00000095209.7_108510354_108510471	7	5903	24670	rs10512339	G	A	0.273911999999999	9	108481495	108481495	1.00193e-11	0.176332	0.000999001	3.2740000000000003e-07	1	1	1	1	0	0	0
RP1-102E24.8	+	2	lincRNA	ENSG00000256433.1	12	6503071	6503071	ENSG00000256433.1_6503673_6504235	3	5556	-12328	rs7972647	T	C	0.414162619047619	12	6490743	6490743	3.5769800000000005e-06	-0.195944	0.014985	0.017943	1	3	1	1	0	0	0
PPCS	+	2	protein_coding	ENSG00000127125.7	1	42921788	42921788	ENSG00000127125.7_42938793_42939056	4	4872	115768	rs72659998	C	T	0.12834558333333398	1	43037556	43037556	1.4657399999999998e-06	-0.271227	0.00599401	0.00639356	1	1	1	1	0	0	0
FTCD	-	2	protein_coding	ENSG00000160282.9	21	47575481	47575481	ENSG00000160282.9_47574058_47574246	7	5860	-33396	rs56173768	C	A	0.19801216666666602	21	47608877	47608877	5.67929e-10	0.41418599999999994	0.000999001	2.7833699999999997e-05	1	1	1	1	0	0	0
FTCD	-	2	protein_coding	ENSG00000160282.9	21	47575481	47575481	ENSG00000160282.9_47558422_47558560	7	5860	-502331	rs2839377	C	T	0.43928571428571395	21	48077812	48077812	1.0795399999999998e-06	0.208747	0.00999001	0.0107654	2	1	2	2	0	0	0
RRP15	+	2	protein_coding	ENSG00000067533.5	1	218458629	218458629	ENSG00000067533.5_218475636_218476013	5	6416	-571	rs3753592	T	C	0.4178571428571429	1	218458058	218458058	2.33303e-08	0.14643599999999998	0.001998	0.000341644	1	3	1	1	1	1	1
ADCY5	-	1	protein_coding	ENSG00000173175.10	3	123168605	123168605	ENSG00000173175.10_123001143_123003583	21	5166	102827	rs11708067	A	G	0.21785714285714303	3	123065778	123065778	8.178879999999999e-43	0.580912	0.000999001	1.1757699999999999e-31	1	1	1	1	1	1	1
CTB-43E15.3	-	1	lincRNA	ENSG00000253686.1	5	173173214	173173214	ENSG00000253686.1_173134617_173134878	2	6675	52513	rs791649	T	C	0.34800583333333396	5	173120701	173120701	2.41082e-14	0.39364699999999997	0.000999001	8.29276e-10	1	1	1	1	0	0	0
KLHL25	-	2	protein_coding	ENSG00000183655.11	15	86338261	86338261	ENSG00000183655.11_86302554_86304242	3	7211	36645	rs3858927	C	G	0.294397238095237	15	86301616	86301616	7.0911e-09	0.21244899999999997	0.000999001	0.00011839700000000001	1	1	2	1	0	0	0
KLHL25	-	2	protein_coding	ENSG00000183655.11	15	86338261	86338261	ENSG00000183655.11_86311248_86313051	3	7211	-27670	rs2344836	A	G	0.138720642857143	15	86365931	86365931	4.99852e-07	-0.223769	0.00599401	0.0039981	2	2	1	2	0	0	0
AKR1C2	-	2	protein_coding	ENSG00000151632.12	10	5060223	5060223	ENSG00000151632.12_5040817_5040939	8	8320	39304	rs56136181	C	T	0.118375988095238	10	5020919	5020919	1.5694299999999998e-10	0.25901799999999997	0.000999001	3.36159e-06	1	1	1	1	0	0	0
TMEM86B	-	2	protein_coding	ENSG00000180089.4	19	55741647	55741647	ENSG00000180089.4_55738007_55741647	1	8955	982537	rs440352	G	A	0.274349261904762	19	54759110	54759110	5.40744e-06	-0.097595	0.017981999999999998	0.0202402	1	2	1	1	0	0	0
RGS19	-	2	protein_coding	ENSG00000171700.9	20	62711323	62711323	ENSG00000171700.9_62704534_62705397	3	4710	2049	rs12625329	G	A	0.46172171428571396	20	62709274	62709274	2.20284e-22	0.26054499999999997	0.000999001	2.6117600000000003e-17	1	1	1	1	0	0	0
MTO1	+	2	protein_coding	ENSG00000135297.11	6	74171301	74171301	ENSG00000135297.11_74201957_74202075	13	6555	29833	rs7773147	A	G	0.39974186904761894	6	74201134	74201134	2.2844000000000003e-08	0.202995	0.000999001	0.000537212	1	1	1	1	0	0	0
TTLL4	+	2	protein_coding	ENSG00000135912.6	2	219575568	219575568	ENSG00000135912.6_219602297_219603886	16	4018	-85712	rs832800	G	A	0.46382469047619107	2	219489856	219489856	4.3500799999999997e-07	-0.124824	0.012987	0.00900695	1	1	1	1	0	0	0
PDE1C	-	1	protein_coding	ENSG00000154678.12	7	32338941	32338941	ENSG00000154678.12_31823118_31829873	19	6861	229549	rs6976595	C	G	0.0730213809523808	7	32109392	32109392	3.6124599999999997e-12	-0.559773	0.000999001	6.30234e-07	1	1	1	1	0	0	0
PIGF	-	2	protein_coding	ENSG00000151665.8	2	46844258	46844258	ENSG00000151665.8_46818942_46819064	6	7259	4577	rs1378764	C	T	0.283209749999999	2	46839681	46839681	1.14543e-07	-0.31660900000000003	0.000999001	0.00157222	1	1	1	1	0	0	0
RTKN2	-	2	protein_coding	ENSG00000182010.6	10	64028466	64028466	ENSG00000182010.6_63997916_63999524	4	5686	-28736	rs10761620	A	G	0.45339827380952397	10	64057202	64057202	8.76929e-08	0.300334	0.001998	0.000695038	1	1	1	1	0	0	0
PINX1	-	2	protein_coding	ENSG00000254093.4	8	10697394	10697394	ENSG00000254093.4_10689175_10689253	7	8067	-5241	rs55882822	G	T	0.18595523809523803	8	10702635	10702635	8.40064e-07	-0.287005	0.020978999999999998	0.018793	1	1	1	1	0	0	0
NLRP2	+	2	protein_coding	ENSG00000022556.11	19	55464498	55464498	ENSG00000022556.11_55493530_55495096	12	8732	21669	rs775893	G	C	0.28027188095238104	19	55486167	55486167	7.01497e-18	0.584358	0.000999001	5.7829e-12	1	1	3	1	0	0	0
NLRP2	+	2	protein_coding	ENSG00000022556.11	19	55464498	55464498	ENSG00000022556.11_55504586_55505808	12	8732	14523	rs76807455	A	T	0.0457107738095238	19	55479021	55479021	1.39898e-13	-0.984075	0.000999001	2.31952e-08	2	1	2	2	0	0	0
NLRP2	+	2	protein_coding	ENSG00000022556.11	19	55464498	55464498	ENSG00000022556.11_55501390_55501761	12	8732	10004	rs514148	A	G	0.426693845238095	19	55474502	55474502	7.443260000000001e-08	0.379521	0.003996	0.00299271	3	1	4	3	0	0	0
NLRP2	+	2	protein_coding	ENSG00000022556.11	19	55464498	55464498	ENSG00000022556.11_55501390_55501761	12	8732	-477370	rs76220089	C	T	0.0196668333333333	19	54987128	54987128	4.87828e-07	-1.0186	0.015984	0.016404	4	2	1	4	0	0	0
CTD-2538C1.2	-	2	lincRNA	ENSG00000267475.1	19	33182656	33182656	ENSG00000267475.1_33182269_33182656	2	6223	-57190	rs7247264	T	G	0.18255567857142802	19	33239846	33239846	4.1037800000000007e-10	-0.390231	0.000999001	1.8478700000000001e-06	1	1	1	1	0	0	0
PLCXD2	+	1	protein_coding	ENSG00000240891.2	3	111393523	111393523	ENSG00000240891.2_111497115_111497305	7	5832	98562	rs66786213	C	T	0.200382142857143	3	111492085	111492085	2.49081e-22	0.504486	0.000999001	2.92774e-17	1	1	1	1	0	0	0
FAM13C	-	1	protein_coding	ENSG00000148541.8	10	61122939	61122939	ENSG00000148541.8_61022194_61022405	14	5405	78340	rs898372	T	C	0.160691857142857	10	61044599	61044599	4.39855e-09	0.339974	0.000999001	6.32616e-05	1	5	1	1	0	0	0
HDAC7	-	2	protein_coding	ENSG00000061273.13	12	48226915	48226915	ENSG00000061273.13_48177862_48179668	17	6498	52640	rs59205218	C	T	0.194418226190476	12	48174275	48174275	2.7954699999999998e-08	0.164737	0.001998	0.000626855	1	1	2	1	0	0	0
HDAC7	-	2	protein_coding	ENSG00000061273.13	12	48226915	48226915	ENSG00000061273.13_48191167_48191282	17	6498	620031	rs79924760	A	G	0.0323726666666668	12	47606884	47606884	1.39056e-06	-0.30840500000000004	0.021978	0.021250599999999998	2	1	1	2	0	0	0
RP11-108M9.4	-	1	lincRNA	ENSG00000238142.1	1	17216144	17216144	ENSG00000238142.1_17215033_17215280	3	5475	203903	rs2761492	G	T	0.11614869047619	1	17012241	17012241	2.05152e-10	-0.589032	0.000999001	4.42603e-06	1	1	2	1	0	0	0
RP11-108M9.4	-	1	lincRNA	ENSG00000238142.1	1	17216144	17216144	ENSG00000238142.1_17215033_17215280	3	5475	-30027	rs7530021	A	G	0.04073575	1	17246171	17246171	9.434360000000001e-09	-0.8332129999999999	0.000999001	7.031270000000001e-05	3	1	1	2	0	0	0
RP11-108M9.4	-	1	lincRNA	ENSG00000238142.1	1	17216144	17216144	ENSG00000238142.1_17215033_17215280	3	5475	418556	rs157251	G	A	0.47049227380952396	1	16797588	16797588	2.4306e-08	-0.280388	0.000999001	0.00022397400000000002	4	1	4	3	0	0	0
RP11-108M9.4	-	1	lincRNA	ENSG00000238142.1	1	17216144	17216144	ENSG00000238142.1_17215711_17215868	3	5475	-73767	rs6691985	C	T	0.34822780952381	1	17289911	17289911	1.64754e-07	0.23409699999999997	0.002997	0.00179942	2	1	5	4	0	0	0
RP11-108M9.4	-	1	lincRNA	ENSG00000238142.1	1	17216144	17216144	ENSG00000238142.1_17216043_17216144	3	5475	-35265	rs11800720	C	T	0.267498083333333	1	17251409	17251409	2.5759500000000003e-06	0.404944	0.013986000000000002	0.0162139	5	1	3	5	0	0	0
MIPOL1	+	1	protein_coding	ENSG00000151338.14	14	37667118	37667118	ENSG00000151338.14_37696931_37697043	18	5001	17099	rs10137231	T	C	0.33649922619047606	14	37684217	37684217	4.7739099999999996e-20	-0.721601	0.000999001	5.76457e-14	1	1	1	1	0	0	0
MIPOL1	+	1	protein_coding	ENSG00000151338.14	14	37667118	37667118	ENSG00000151338.14_37688757_37688896	18	5001	10220	rs12889278	A	G	0.0832494166666666	14	37677338	37677338	4.028980000000001e-08	-0.719169	0.001998	0.00107035	2	1	2	2	0	0	0
DPYSL3	-	2	protein_coding	ENSG00000113657.8	5	146889619	146889619	ENSG00000113657.8_146852195_146852907	16	5252	14154	rs60291144	C	A	0.495267023809524	5	146875465	146875465	5.56866e-07	-0.188027	0.012987	0.010822100000000001	1	2	1	1	0	0	0
NIF3L1	+	1	protein_coding	ENSG00000196290.10	2	201754050	201754050	ENSG00000196290.10_201759987_201760113	7	4557	150251	rs10185136	C	T	0.197564249999999	2	201904301	201904301	3.75976e-08	-0.180805	0.000999001	0.000598527	1	2	1	1	0	0	0
VTA1	+	2	protein_coding	ENSG00000009844.11	6	142468367	142468367	ENSG00000009844.11_142539635_142545826	8	4309	-20967	rs225596	G	C	0.410312071428572	6	142447400	142447400	3.5398600000000002e-09	-0.11498499999999999	0.000999001	3.71608e-05	1	1	1	1	0	0	0
MUT	-	2	protein_coding	ENSG00000146085.7	6	49430904	49430904	ENSG00000146085.7_49403169_49403336	13	5837	-22732	rs2501962	T	A	0.3661847619047629	6	49453636	49453636	1.98104e-32	-0.331904	0.000999001	2.6136300000000003e-25	1	1	2	1	0	0	0
MUT	-	2	protein_coding	ENSG00000146085.7	6	49430904	49430904	ENSG00000146085.7_49425404_49425771	13	5837	-4027	rs9395494	G	T	0.250639607142857	6	49434931	49434931	3.67558e-09	-0.128473	0.000999001	7.44369e-05	2	2	3	2	0	0	0
MUT	-	2	protein_coding	ENSG00000146085.7	6	49430904	49430904	ENSG00000146085.7_49425404_49425771	13	5837	251670	rs112208837	G	T	0.0123709404761904	6	49179234	49179234	2.33056e-08	0.49797299999999994	0.001998	0.000388591	3	2	1	3	0	0	0
SLC35B4	-	2	protein_coding	ENSG00000205060.6	7	134001803	134001803	ENSG00000205060.6_133979832_133979929	11	5332	11689	rs432487	T	G	0.438259071428572	7	133990114	133990114	4.9404300000000006e-12	-0.35767600000000005	0.000999001	4.16916e-07	1	1	1	1	0	0	0
MAPK1	-	1	protein_coding	ENSG00000100030.10	22	22221970	22221970	ENSG00000100030.10_22221612_22221970	9	3488	792212	rs16989093	G	C	0.00973772619047619	22	21429758	21429758	1.30554e-06	-0.684086	0.00699301	0.00837871	1	1	1	1	0	0	0
MED15	+	2	protein_coding	ENSG00000099917.13	22	20850200	20850200	ENSG00000099917.13_20927965_20929519	16	4147	32752	rs11913514	A	T	0.16878429761904803	22	20882952	20882952	8.51171e-12	-0.170787	0.000999001	8.83651e-07	1	1	1	1	0	0	0
RSPH10B	-	2	protein_coding	ENSG00000155026.12	7	6010314	6010314	ENSG00000155026.12_5965181_5966179	1	7933	-860321	rs10242703	G	A	0.43452380952381	7	6870635	6870635	2.0800400000000001e-66	0.634741	0.000999001	4.107080000000001e-56	1	1	1	1	0	0	0
RSPH10B	-	2	protein_coding	ENSG00000155026.12	7	6010314	6010314	ENSG00000155026.12_5965181_5966179	1	7933	-765297	rs62439731	G	A	0.0488200238095238	7	6775611	6775611	3.5535e-15	0.563553	0.000999001	1.48702e-10	2	2	3	2	0	0	0
RSPH10B	-	2	protein_coding	ENSG00000155026.12	7	6010314	6010314	ENSG00000155026.12_5965181_5966179	1	7933	-18447	rs111316560	A	G	0.0154610714285714	7	6028761	6028761	1.8357299999999998e-06	-0.597947	0.004995	0.00766025	3	1	2	3	0	0	0
TMEM119	-	2	protein_coding	ENSG00000183160.8	12	108992096	108992096	ENSG00000183160.8_108987940_108988321	3	5698	11356	rs7980765	G	A	0.4630973571428571	12	108980740	108980740	2.28169e-24	-0.511245	0.000999001	2.52784e-19	1	2	1	1	0	0	0
SPECC1L	+	2	protein_coding	ENSG00000100014.15	22	24666786	24666786	ENSG00000100014.15_24717256_24718886	17	6421	142703	rs5751868	G	A	0.494773761904762	22	24809489	24809489	6.87239e-08	-0.10177699999999999	0.001998	0.00201643	1	1	1	1	0	0	0
EML2	-	1	protein_coding	ENSG00000125746.10	19	46148887	46148887	ENSG00000125746.10_46136119_46136397	19	6336	17707	rs12979428	G	A	0.35544221428571393	19	46131180	46131180	1.0787800000000001e-07	-0.154558	0.002997	0.0045407	1	3	1	1	0	0	0
PON1	-	2	protein_coding	ENSG00000005421.4	7	95025673	95025673	ENSG00000005421.4_94926988_94928414	11	4622	70810	rs854573	C	T	0.267857142857143	7	94954863	94954863	1.0730299999999999e-30	-0.7815770000000001	0.000999001	7.68815e-23	1	1	1	1	0	0	0
PON1	-	2	protein_coding	ENSG00000005421.4	7	95025673	95025673	ENSG00000005421.4_94940763_94940889	11	4622	71778	rs705379	G	A	0.43437663095238105	7	94953895	94953895	5.90128e-12	-0.47075600000000006	0.000999001	3.13993e-07	2	1	2	2	1	1	1
PRR13	+	2	protein_coding	ENSG00000205352.6	12	53835389	53835389	ENSG00000205352.6_53839799_53840429	4	5499	28623	rs12828029	A	G	0.152617571428572	12	53864012	53864012	1.32448e-07	-0.198577	0.000999001	0.0008778869999999999	1	1	1	1	0	0	0
TMEM180	+	2	protein_coding	ENSG00000138111.10	10	104221149	104221149	ENSG00000138111.10_104228044_104228397	12	3659	36946	rs715440	A	T	0.48233113095238106	10	104258095	104258095	1.24213e-23	-0.754562	0.000999001	6.37532e-17	1	1	1	1	0	0	0
TMEM180	+	2	protein_coding	ENSG00000138111.10	10	104221149	104221149	ENSG00000138111.10_104235479_104236802	12	3659	390	rs11191293	A	G	0.438095238095238	10	104221539	104221539	4.47836e-11	-0.250474	0.000999001	3.69821e-06	2	1	2	2	1	1	1
HIGD2A	+	2	protein_coding	ENSG00000146066.2	5	175815748	175815748	ENSG00000146066.2_175815748_175815974	2	4375	-303537	rs12520581	C	T	0.4702541785714289	5	175512211	175512211	6.257469999999999e-06	-0.186667	0.022977	0.0192443	1	1	1	1	0	0	0
C4orf33	+	2	protein_coding	ENSG00000151470.8	4	130014472	130014472	ENSG00000151470.8_130032841_130037795	7	5415	-125685	rs57501568	G	T	0.187140928571429	4	129888787	129888787	8.55871e-30	0.45713000000000004	0.000999001	8.98767e-24	1	1	1	1	0	0	0
RP4-614O4.12	-	2	lincRNA	ENSG00000269202.1	20	33791091	33791091	ENSG00000269202.1_33789550_33791091	1	3528	920	rs35381853	T	C	0.42445169047619	20	33790171	33790171	8.84906e-12	0.29447199999999996	0.000999001	6.15144e-08	1	1	1	1	0	0	0
FURIN	+	2	protein_coding	ENSG00000140564.6	15	91411822	91411822	ENSG00000140564.6_91424516_91426688	15	5832	-632800	rs78957421	G	C	0.0101351428571429	15	90779022	90779022	3.71787e-07	-0.541931	0.00599401	0.00703733	1	1	1	1	0	0	0
REG1B	-	2	protein_coding	ENSG00000172023.3	2	79315145	79315145	ENSG00000172023.3_79315085_79315145	4	6689	6429	rs144158415	G	T	0.301042392857143	2	79308716	79308716	4.51096e-17	0.299371	0.000999001	2.33305e-12	1	1	1	1	0	0	0
ILF3-AS1	-	2	lincRNA	ENSG00000267100.1	19	10764520	10764520	ENSG00000267100.1_10762538_10764520	1	5552	-47073	rs147831595	C	T	0.0285474642857146	19	10811593	10811593	1.06483e-07	0.554304	0.001998	0.00032905099999999996	1	1	1	1	0	0	0
CRTAP	+	2	protein_coding	ENSG00000170275.10	3	33155471	33155471	ENSG00000170275.10_33175674_33175757	7	6041	18697	rs1135128	G	A	0.429607023809524	3	33174168	33174168	2.90426e-08	-0.115818	0.000999001	0.000311189	1	1	1	1	0	0	0
NME1-NME2	+	2	protein_coding	ENSG00000243678.7	17	49230920	49230920	ENSG00000243678.7_49231586_49231805	12	4989	9117	rs35517913	C	A	0.487657047619048	17	49240037	49240037	3.03973e-12	0.305919	0.000999001	1.59815e-07	1	2	3	1	0	0	0
NME1-NME2	+	2	protein_coding	ENSG00000243678.7	17	49230920	49230920	ENSG00000243678.7_49242796_49243042	12	4989	40422	rs9912882	C	T	0.4550732619047629	17	49271342	49271342	1.14723e-08	-0.354312	0.000999001	0.000273275	2	1	1	2	0	0	0
NME1-NME2	+	2	protein_coding	ENSG00000243678.7	17	49230920	49230920	ENSG00000243678.7_49246744_49247410	12	4989	-4503	rs145372333	G	A	0.0358082380952382	17	49226417	49226417	4.8545e-07	-0.332122	0.00699301	0.00745877	3	1	2	3	0	0	0
SOBP	+	2	protein_coding	ENSG00000112320.7	6	107811162	107811162	ENSG00000112320.7_107827446_107827631	8	5628	-399368	rs62429997	G	A	0.22308289285714303	6	107411794	107411794	1.17102e-06	-0.184294	0.018981	0.0152707	1	1	1	1	0	0	0
GEM	-	2	protein_coding	ENSG00000164949.3	8	95274578	95274578	ENSG00000164949.3_95274318_95274578	5	5540	221	rs2250208	T	C	0.4428571428571429	8	95274357	95274357	5.69352e-08	0.141562	0.000999001	0.0004981	1	1	1	1	1	1	1
STEAP2	+	1	protein_coding	ENSG00000157214.9	7	89796904	89796904	ENSG00000157214.9_89856285_89856812	6	6604	160637	rs42624	C	G	0.42755021428571394	7	89957541	89957541	3.61749e-15	0.22403	0.000999001	3.37603e-10	1	1	1	1	0	0	0
STEAP2	+	1	protein_coding	ENSG00000157214.9	7	89796904	89796904	ENSG00000157214.9_89861651_89866992	6	6604	-41115	rs7808893	G	T	0.21473044047619	7	89755789	89755789	9.507530000000001e-08	-0.186513	0.001998	0.000982865	2	1	2	2	0	0	0
RP11-514O12.4	-	2	protein_coding	ENSG00000249141.1	6	167369612	167369612	ENSG00000249141.1_167365976_167366036	7	7407	-131718	rs143806876	T	G	0.036709285714286	6	167501330	167501330	5.58489e-07	0.595896	0.00799201	0.00648986	1	1	2	1	0	0	0
RP11-514O12.4	-	2	protein_coding	ENSG00000249141.1	6	167369612	167369612	ENSG00000249141.1_167347579_167347624	7	7407	-166851	rs17860847	G	A	0.0143030952380952	6	167536463	167536463	8.72839e-07	0.921416	0.014985	0.0145575	2	1	1	2	0	0	0
DNAJC13	+	2	protein_coding	ENSG00000138246.11	3	132136370	132136370	ENSG00000138246.11_132166742_132166783	56	6734	-565952	rs72989525	T	C	0.0119516785714284	3	131570418	131570418	4.71948e-07	0.72854	0.016983	0.0177904	1	1	1	1	0	0	0
TSPAN9	+	2	protein_coding	ENSG00000011105.7	12	3186521	3186521	ENSG00000011105.7_3390900_3391274	10	6257	3407	rs61918054	G	A	0.0443851309523809	12	3189928	3189928	2.52051e-07	-0.564392	0.002997	0.00537577	1	1	1	1	0	0	0
TSPAN9	+	2	protein_coding	ENSG00000011105.7	12	3186521	3186521	ENSG00000011105.7_3186521_3186619	10	6257	271	rs2335340	G	A	0.289351464285714	12	3186792	3186792	5.554140000000001e-07	-0.215579	0.00999001	0.0106861	2	3	2	2	1	1	1
RP11-61J19.4	+	2	lincRNA	ENSG00000260805.1	1	212731175	212731175	ENSG00000260805.1_212731175_212733073	1	5858	-28519	rs1331060	A	G	0.125	1	212702656	212702656	1.56764e-06	0.207812	0.001998	0.00252051	1	1	1	1	0	0	0
TMEM68	-	1	protein_coding	ENSG00000167904.10	8	56685966	56685966	ENSG00000167904.10_56651317_56652777	9	6166	34889	rs13276617	C	T	0.285140821428572	8	56651077	56651077	1.9057899999999998e-13	-0.194294	0.000999001	8.403719999999999e-09	1	1	2	1	0	0	0
TMEM68	-	1	protein_coding	ENSG00000167904.10	8	56685966	56685966	ENSG00000167904.10_56675981_56676260	9	6166	-42780	rs7835714	C	T	0.0890441666666666	8	56728746	56728746	1.5430200000000002e-10	-0.97149	0.000999001	6.0027999999999995e-06	2	1	1	2	0	0	0
RP11-809C18.4	+	2	lincRNA	ENSG00000272992.1	10	714400	714400	ENSG00000272992.1_714400_715521	1	5470	-42863	rs73588195	G	A	0.10158048809523801	10	671537	671537	3.8695e-06	-0.25861999999999996	0.00899101	0.00659382	1	1	1	1	1	1	1
B3GNT4	+	2	protein_coding	ENSG00000176383.8	12	122688090	122688090	ENSG00000176383.8_122689069_122693499	1	4036	48365	rs1967291	G	A	0.253791119047619	12	122736455	122736455	1.4825799999999999e-06	-0.172545	0.000999001	0.00205684	1	2	1	1	0	0	0
ATP6V0A2	+	2	protein_coding	ENSG00000185344.9	12	124196865	124196865	ENSG00000185344.9_124242474_124246302	20	5643	16544	rs10734907	A	G	0.38620865476190397	12	124213409	124213409	1.7193499999999998e-08	-0.146787	0.000999001	0.0008076060000000001	1	1	1	1	0	0	0
LPCAT2	+	2	protein_coding	ENSG00000087253.7	16	55542910	55542910	ENSG00000087253.7_55616826_55620582	14	6551	27491	rs1420225	G	T	0.0531342857142854	16	55570401	55570401	2.66977e-07	-0.365746	0.00799201	0.00793151	2	2	1	1	0	0	0
LPCAT2	+	2	protein_coding	ENSG00000087253.7	16	55542910	55542910	ENSG00000087253.7_55584861_55585245	14	6551	75541	rs1393261	A	G	0.49404761904761896	16	55618451	55618451	5.07531e-07	0.196628	0.015984	0.017554499999999997	1	1	2	2	0	0	0
AAGAB	-	1	protein_coding	ENSG00000103591.8	15	67547533	67547533	ENSG00000103591.8_67528746_67528842	10	5285	43896	rs10163156	G	A	0.40949191666666707	15	67503637	67503637	1.19988e-06	0.106012	0.011988	0.0117225	1	1	2	1	0	0	0
AAGAB	-	1	protein_coding	ENSG00000103591.8	15	67547533	67547533	ENSG00000103591.8_67501800_67501882	10	5285	514112	rs7182227	C	T	0.128605380952382	15	67033421	67033421	1.61804e-06	0.15273699999999998	0.00899101	0.012882499999999998	2	1	1	2	0	0	0
RP11-982M15.6	+	1	lincRNA	ENSG00000256050.2	14	105147483	105147483	ENSG00000256050.2_105147483_105147919	1	5432	-20616	rs117702987	T	C	0.0569131904761905	14	105126867	105126867	2.47393e-07	0.633275	0.000999001	0.0006616389999999999	1	1	1	1	0	0	0
PM20D1	-	1	protein_coding	ENSG00000162877.8	1	205819260	205819260	ENSG00000162877.8_205797150_205797871	13	4309	36542	rs9438393	A	G	0.430676928571429	1	205782718	205782718	5.884369999999999e-49	-0.672536	0.000999001	1.04579e-37	1	2	2	1	1	1	1
PM20D1	-	1	protein_coding	ENSG00000162877.8	1	205819260	205819260	ENSG00000162877.8_205814453_205814685	13	4309	8313	rs11240573	C	T	0.0690476190476191	1	205810947	205810947	1.59335e-09	-0.630514	0.000999001	9.20933e-05	2	1	3	2	0	0	0
PM20D1	-	1	protein_coding	ENSG00000162877.8	1	205819260	205819260	ENSG00000162877.8_205797150_205797871	13	4309	-10835	rs7521749	G	T	0.0116203333333332	1	205830095	205830095	9.434520000000001e-07	-0.8562549999999999	0.021978	0.0182271	3	1	1	3	0	0	0
CDA	+	2	protein_coding	ENSG00000158825.5	1	20915441	20915441	ENSG00000158825.5_20944945_20945401	1	5877	-4671	rs6704070	C	T	0.493632654761905	1	20910770	20910770	4.1944e-06	-0.22399699999999997	0.004995	0.00738471	1	1	1	1	0	0	0
LYZ	+	1	protein_coding	ENSG00000090382.2	12	69742121	69742121	ENSG00000090382.2_69746933_69748014	4	6348	31290	rs11177632	G	A	0.37266348809523797	12	69773411	69773411	5.63745e-09	-0.21568099999999998	0.000999001	6.88998e-05	1	1	1	1	0	0	0
TMED6	-	2	protein_coding	ENSG00000157315.4	16	69385712	69385712	ENSG00000157315.4_69377151_69377543	4	4133	8159	rs153060	A	G	0.31752889285714303	16	69377553	69377553	2.8266699999999994e-84	-0.9282870000000001	0.000999001	5.32656e-69	1	3	1	1	0	0	0
TMED6	-	2	protein_coding	ENSG00000157315.4	16	69385712	69385712	ENSG00000157315.4_69381691_69382312	4	4133	26152	rs113671952	C	T	0.0643830714285711	16	69359560	69359560	2.33584e-21	0.688566	0.000999001	1.13887e-15	2	1	2	2	0	0	0
OLA1	-	1	protein_coding	ENSG00000138430.11	2	175113426	175113426	ENSG00000138430.11_174937175_174940255	11	5037	177620	rs11682068	A	G	0.42685105952381	2	174935806	174935806	1.03473e-46	0.376823	0.000999001	3.87416e-35	1	2	1	1	0	0	0
OLA1	-	1	protein_coding	ENSG00000138430.11	2	175113426	175113426	ENSG00000138430.11_174937175_174940255	11	5037	179581	rs4480961	T	A	0.081726476190476	2	174933845	174933845	5.80026e-07	-0.209903	0.012987	0.00772083	2	2	2	2	0	0	0
POLR2L	-	2	protein_coding	ENSG00000177700.5	11	842545	842545	ENSG00000177700.5_837356_837605	3	6692	4963	rs1130663	G	A	0.277400226190476	11	837582	837582	1.06802e-29	0.283341	0.000999001	2.55537e-23	1	1	1	1	0	0	0
LINC00271	+	2	lincRNA	ENSG00000231028.4	6	135818489	135818489	ENSG00000231028.4_136010761_136011973	7	3735	291391	rs4896181	T	C	0.371875928571429	6	136109880	136109880	2.7234400000000004e-25	-0.404184	0.000999001	5.1966900000000006e-20	1	1	1	1	0	0	0
METTL21B	+	1	protein_coding	ENSG00000123427.11	12	58165275	58165275	ENSG00000123427.11_58174038_58176324	4	4504	28173	rs11172344	T	C	0.32966422619047603	12	58193448	58193448	1.9649799999999998e-29	0.365433	0.000999001	2.10564e-23	1	1	1	1	0	0	0
PCDH10	+	1	protein_coding	ENSG00000138650.7	4	134070470	134070470	ENSG00000138650.7_134111296_134115765	5	6343	749958	rs9685813	A	C	0.26887635714285696	4	134820428	134820428	1.02783e-07	0.287479	0.000999001	0.000491632	1	1	1	1	0	0	0
AC004540.5	+	2	lincRNA	ENSG00000214870.4	7	26438213	26438213	ENSG00000214870.4_26533415_26533883	7	5793	439	rs1229663	C	G	0.43935486904761895	7	26438652	26438652	2.5890000000000003e-17	-0.38666799999999996	0.000999001	8.75935e-12	1	1	2	1	1	1	1
AC004540.5	+	2	lincRNA	ENSG00000214870.4	7	26438213	26438213	ENSG00000214870.4_26438866_26439274	7	5793	82163	rs28569928	C	A	0.133372630952382	7	26520376	26520376	3.92783e-09	-0.390735	0.000999001	8.828469999999999e-05	2	1	1	2	0	0	0
TTC32	-	1	protein_coding	ENSG00000183891.5	2	20101747	20101747	ENSG00000183891.5_20096404_20096887	4	6177	-56717	rs12620863	A	C	0.0748394999999997	2	20158464	20158464	1.32994e-11	0.347078	0.000999001	6.45206e-07	1	1	1	1	0	0	0
NMNAT3	-	1	protein_coding	ENSG00000163864.10	3	139396859	139396859	ENSG00000163864.10_139279022_139280234	8	5140	101	rs10935341	G	A	0.4357915833333329	3	139396758	139396758	1.00019e-13	0.20152	0.000999001	6.673289999999999e-09	1	1	1	1	1	1	1
STX17	+	1	protein_coding	ENSG00000136874.6	9	102668915	102668915	ENSG00000136874.6_102730716_102732618	10	4201	231650	rs846751	A	G	0.44033982142857103	9	102900565	102900565	5.62632e-10	0.144465	0.000999001	1.94493e-05	1	3	1	1	0	0	0
TNIK	-	1	protein_coding	ENSG00000154310.12	3	171178197	171178197	ENSG00000154310.12_171064723_171065007	33	5313	116311	rs9824791	A	G	0.477380952380952	3	171061886	171061886	2.9818e-13	-0.305904	0.000999001	6.593849999999999e-08	1	1	1	1	0	0	0
CDH22	-	2	protein_coding	ENSG00000149654.5	20	44937137	44937137	ENSG00000149654.5_44815465_44815586	12	5690	218910	rs11557123	A	G	0.19522358333333303	20	44718227	44718227	2.83948e-07	-0.220298	0.00799201	0.00523335	2	1	1	1	1	1	1
CDH22	-	2	protein_coding	ENSG00000149654.5	20	44937137	44937137	ENSG00000149654.5_44802372_44803716	12	5690	31752	rs3904163	G	A	0.30357142857142894	20	44905385	44905385	5.87064e-07	0.164918	0.00699301	0.00860545	1	2	2	2	0	0	0
CDH22	-	2	protein_coding	ENSG00000149654.5	20	44937137	44937137	ENSG00000149654.5_44856147_44856266	12	5690	99868	rs2425782	C	T	0.3766897023809529	20	44837269	44837269	1.39797e-06	0.155086	0.023976	0.018080000000000002	3	2	3	3	0	0	0
ITGA3	+	2	protein_coding	ENSG00000005884.13	17	48133332	48133332	ENSG00000005884.13_48148208_48148294	22	4857	-25280	rs8073067	G	A	0.11190476190476199	17	48108052	48108052	4.30426e-07	-0.17240999999999998	0.013986000000000002	0.0134692	1	1	1	1	0	0	0
ZFYVE19	+	1	protein_coding	ENSG00000166140.13	15	41099284	41099284	ENSG00000166140.13_41100319_41101656	8	4317	-2679	rs62018585	G	A	0.39127229761904797	15	41096605	41096605	2.3894299999999998e-17	-0.262443	0.000999001	2.03058e-12	1	1	1	1	0	0	0
STX18	-	1	protein_coding	ENSG00000168818.5	4	4544073	4544073	ENSG00000168818.5_4417469_4417890	10	8162	115312	rs28733402	T	C	0.197704535714286	4	4428761	4428761	1.18721e-20	-0.500901	0.000999001	3.15997e-15	1	1	1	1	0	0	0
RPL30	-	2	protein_coding	ENSG00000156482.6	8	99058697	99058697	ENSG00000156482.6_99057943_99058697	7	4531	794	rs13255477	A	G	0.44047619047619	8	99057903	99057903	2.3418699999999998e-29	0.463391	0.000999001	9.06611e-24	1	1	1	1	1	1	1
RPL30	-	2	protein_coding	ENSG00000156482.6	8	99058697	99058697	ENSG00000156482.6_99057943_99058697	7	4531	-20218	rs7006113	G	A	0.35799878571428606	8	99078915	99078915	5.8887e-08	0.213975	0.000999001	0.000606497	2	2	2	2	0	0	0
PNPLA2	+	2	protein_coding	ENSG00000177666.11	11	818902	818902	ENSG00000177666.11_824523_825573	7	6611	1366	rs7925131	A	G	0.27991230952381	11	820268	820268	5.10907e-08	-0.133966	0.000999001	0.000768888	1	1	1	1	1	1	1
BEX2	-	2	protein_coding	ENSG00000133134.7	23	102565974	102565974	ENSG00000133134.7_102565286_102565361	3	1489	-17431	rs5945971	T	C	0.273888916666667	23	102583405	102583405	1.92658e-08	-0.278087	0.000999001	6.0054300000000005e-05	1	1	1	1	0	0	0
CNOT8	+	1	protein_coding	ENSG00000155508.9	5	154237113	154237113	ENSG00000155508.9_154247252_154247352	10	5997	-36501	rs3867430	A	T	0.49637294047619	5	154200612	154200612	1.9028299999999997e-09	-0.22708000000000003	0.000999001	4.22629e-05	1	1	1	1	0	0	0
VN1R1	-	2	protein_coding	ENSG00000178201.3	19	57967854	57967854	ENSG00000178201.3_57966542_57967854	1	6238	-73561	rs1859070	C	G	0.414322964285715	19	58041415	58041415	4.33024e-10	-0.259434	0.000999001	2.5838299999999997e-06	1	1	1	1	0	0	0
NDUFV2	+	2	protein_coding	ENSG00000178127.8	18	9102628	9102628	ENSG00000178127.8_9119324_9119386	9	7245	61381	rs4797359	G	A	0.20825339285714303	18	9164009	9164009	4.73995e-22	-0.431075	0.000999001	5.4976e-16	1	1	1	1	0	0	0
DDX17	-	2	protein_coding	ENSG00000100201.14	22	38903665	38903665	ENSG00000100201.14_38879445_38882445	12	5025	-151539	rs5757216	G	A	0.300516464285714	22	39055204	39055204	1.42825e-07	0.114087	0.003996	0.0018969999999999998	1	1	1	1	0	0	0
GOLGA6L9	+	2	protein_coding	ENSG00000196648.6	15	83098710	83098710	ENSG00000196648.6_83105004_83108085	1	3419	205080	rs192983749	G	A	0.0225880595238096	15	83303790	83303790	1.2313700000000001e-16	-1.587	0.000999001	1.20351e-11	1	1	1	1	0	0	0
GOLGA6L9	+	2	protein_coding	ENSG00000196648.6	15	83098710	83098710	ENSG00000196648.6_83105004_83108085	1	3419	-588140	rs116892399	C	T	0.0304626428571429	15	82510570	82510570	4.4387999999999994e-08	-0.880044	0.000999001	8.86521e-05	2	1	2	2	0	0	0
C3orf52	+	2	protein_coding	ENSG00000114529.8	3	111805182	111805182	ENSG00000114529.8_111835489_111837073	8	6407	206365	rs6764824	C	T	0.318668297619048	3	112011547	112011547	3.75579e-09	-0.15094100000000002	0.000999001	6.60404e-05	1	1	1	1	0	0	0
ZFP91-CNTF	+	2	protein_coding	ENSG00000255073.4	11	58346645	58346645	ENSG00000255073.4_58377771_58377807	13	5442	7436	rs17567523	G	A	0.254931333333333	11	58354081	58354081	3.68009e-22	-0.383562	0.000999001	1.1689399999999998e-15	1	1	1	1	0	0	0
SMPDL3B	+	2	protein_coding	ENSG00000130768.10	1	28261504	28261504	ENSG00000130768.10_28284987_28285668	8	3547	-16940	rs1884468	T	C	0.27827327380952305	1	28244564	28244564	6.841249999999999e-16	-0.256288	0.000999001	6.86521e-11	1	1	1	1	0	0	0
MORF4L2	-	2	protein_coding	ENSG00000123562.12	23	102943086	102943086	ENSG00000123562.12_102939609_102939657	6	1600	87858	rs62591351	G	A	0.149100083333333	23	102855228	102855228	5.981710000000001e-15	-0.521422	0.000999001	6.76056e-11	1	2	1	1	0	0	0
ZNF543	+	2	protein_coding	ENSG00000178229.7	19	57831877	57831877	ENSG00000178229.7_57839072_57842144	4	6203	13898	rs7250886	T	C	0.45572744047619	19	57845775	57845775	8.14047e-08	-0.19506800000000002	0.001998	0.000860293	1	2	1	1	0	0	0
RNF220	+	2	protein_coding	ENSG00000187147.13	1	44870866	44870866	ENSG00000187147.13_45108804_45110466	10	4173	947555	rs9429075	G	A	0.251768357142856	1	45818421	45818421	9.023510000000001e-07	0.179143	0.012987	0.0101855	1	1	1	1	0	0	0
CCDC90B	-	2	protein_coding	ENSG00000137500.5	11	82997450	82997450	ENSG00000137500.5_82991184_82991303	8	5966	15598	rs585196	G	T	0.31616705952381	11	82981852	82981852	1.45946e-11	-0.19818	0.000999001	5.55811e-07	1	1	1	1	0	0	0
GLB1L3	+	2	protein_coding	ENSG00000166105.11	11	134144139	134144139	ENSG00000166105.11_134144139_134146657	3	6809	-4560	rs1839796	T	C	0.27108866666666603	11	134139579	134139579	2.14633e-17	-0.45666899999999994	0.000999001	5.53939e-13	1	1	1	1	0	0	0
NDOR1	+	2	protein_coding	ENSG00000188566.7	9	140100147	140100147	ENSG00000188566.7_140100684_140100761	14	4935	-793035	rs146733170	C	G	0.0210642500000001	9	139307112	139307112	4.79315e-07	-0.672442	0.00799201	0.0110863	1	2	1	1	0	0	0
CDK5RAP2	-	2	protein_coding	ENSG00000136861.13	9	123342448	123342448	ENSG00000136861.13_123151147_123151570	37	4193	191323	rs7037806	G	T	0.184380095238095	9	123151125	123151125	3.7615199999999996e-38	-0.611747	0.000999001	3.65664e-28	1	1	1	1	0	0	0
CDK5RAP2	-	2	protein_coding	ENSG00000136861.13	9	123342448	123342448	ENSG00000136861.13_123152019_123152555	37	4193	172377	rs1888893	G	A	0.236991488095238	9	123170071	123170071	8.05109e-08	0.24426799999999999	0.001998	0.00324775	2	2	2	2	0	0	0
RP11-426C22.5	+	2	lincRNA	ENSG00000260517.1	16	29127448	29127448	ENSG00000260517.1_29127448_29127647	2	2945	98041	rs252303	T	C	0.41040623809523796	16	29225489	29225489	4.3484099999999997e-07	-0.251025	0.002997	0.00100819	1	1	1	1	0	0	0
DRD1	-	2	protein_coding	ENSG00000184845.3	5	174871211	174871211	ENSG00000184845.3_174867042_174870585	1	5460	166619	rs1422920	C	G	0.39476688095238105	5	174704592	174704592	5.40475e-06	-0.23876999999999998	0.016983	0.011082700000000001	1	1	1	1	0	0	0
ZNF132	-	2	protein_coding	ENSG00000131849.10	19	58951589	58951589	ENSG00000131849.10_58944181_58946951	3	3133	18197	rs35269060	C	T	0.24558346428571398	19	58933392	58933392	2.9664199999999995e-34	-0.369611	0.000999001	3.2377099999999996e-29	1	1	1	1	0	0	0
ZNF132	-	2	protein_coding	ENSG00000131849.10	19	58951589	58951589	ENSG00000131849.10_58944181_58946951	3	3133	29038	rs62116437	T	G	0.248006345238095	19	58922551	58922551	4.30636e-08	-0.15923299999999999	0.000999001	0.00018852599999999998	2	1	2	2	0	0	0
ARSB	-	1	protein_coding	ENSG00000113273.11	5	78281910	78281910	ENSG00000113273.11_78180117_78180951	11	5232	101174	rs337836	T	C	0.21190476190476198	5	78180736	78180736	9.777880000000001e-23	0.815476	0.000999001	1.00216e-17	1	1	2	1	0	0	0
ARSB	-	1	protein_coding	ENSG00000113273.11	5	78281910	78281910	ENSG00000113273.11_78111334_78111937	11	5232	174431	rs34902218	C	T	0.0439905714285714	5	78107479	78107479	7.58332e-14	-1.11438	0.000999001	5.734100000000001e-09	2	1	1	2	0	0	0
ARSB	-	1	protein_coding	ENSG00000113273.11	5	78281910	78281910	ENSG00000113273.11_78073032_78076485	11	5232	48833	rs62377862	G	A	0.181247214285714	5	78233077	78233077	3.43266e-12	-0.308381	0.000999001	8.59169e-08	3	1	3	3	0	0	0
PMS2	-	2	protein_coding	ENSG00000122512.10	7	6048756	6048756	ENSG00000122512.10_6012870_6013173	14	8031	-726697	rs10272921	C	A	0.22891729761904697	7	6775453	6775453	9.794119999999999e-39	0.791077	0.000999001	2.4971799999999997e-30	1	1	3	1	0	0	0
PMS2	-	2	protein_coding	ENSG00000122512.10	7	6048756	6048756	ENSG00000122512.10_6017219_6017388	14	8031	24718	rs11978631	G	T	0.0841844166666668	7	6024038	6024038	8.342509999999999e-35	-1.01371	0.000999001	2.42948e-27	2	1	1	2	0	0	0
PMS2	-	2	protein_coding	ENSG00000122512.10	7	6048756	6048756	ENSG00000122512.10_6012870_6013173	14	8031	26834	rs149924346	C	T	0.16869539285714302	7	6021922	6021922	8.76778e-29	-0.767116	0.000999001	4.73175e-22	3	1	4	3	0	0	0
PMS2	-	2	protein_coding	ENSG00000122512.10	7	6048756	6048756	ENSG00000122512.10_6012870_6013173	14	8031	-728462	rs11974014	T	C	0.0427502142857143	7	6777218	6777218	1.42237e-11	-0.805878	0.000999001	2.4578799999999997e-06	4	1	2	4	0	0	0
SP100	+	2	protein_coding	ENSG00000067066.12	2	231280657	231280657	ENSG00000067066.12_231333547_231333811	29	6035	46773	rs17333468	G	A	0.30478544047619	2	231327430	231327430	7.33236e-07	-0.159403	0.017981999999999998	0.0210986	1	1	1	1	0	0	0
PDCD6IP	+	2	protein_coding	ENSG00000170248.9	3	33839844	33839844	ENSG00000170248.9_33893980_33894228	19	5149	6854	rs7615765	G	A	0.27669892857142797	3	33846698	33846698	3.41426e-36	-0.267094	0.000999001	8.325199999999999e-28	1	3	1	1	0	0	0
MED17	+	1	protein_coding	ENSG00000042429.6	11	93517393	93517393	ENSG00000042429.6_93517393_93517929	10	5815	-34865	rs11020511	G	C	0.24007661904761898	11	93482528	93482528	4.13158e-07	0.12259	0.00699301	0.00743965	1	2	1	1	0	0	0
ARHGEF19	-	2	protein_coding	ENSG00000142632.12	1	16539104	16539104	ENSG00000142632.12_16524349_16525239	9	5363	3300	rs221061	G	C	0.26044675	1	16535804	16535804	3.1262199999999996e-25	-0.412732	0.000999001	3.3476e-18	1	1	1	1	0	0	0
LINC00662	-	2	lincRNA	ENSG00000261824.2	19	28284848	28284848	ENSG00000261824.2_28221181_28223355	10	5434	25484	rs12609365	C	T	0.311084904761904	19	28259364	28259364	1.0145899999999998e-24	-0.360277	0.000999001	1.2672399999999998e-18	1	1	2	1	0	0	0
LINC00662	-	2	lincRNA	ENSG00000261824.2	19	28284848	28284848	ENSG00000261824.2_28262572_28262740	10	5434	-109259	rs12462566	G	A	0.0668272976190472	19	28394107	28394107	3.4502899999999997e-09	-0.746839	0.000999001	7.28186e-05	2	2	1	2	0	0	0
LINC00662	-	2	lincRNA	ENSG00000261824.2	19	28284848	28284848	ENSG00000261824.2_28221181_28223355	10	5434	324061	rs60895364	C	G	0.273301523809524	19	27960787	27960787	3.08605e-07	0.26757800000000004	0.003996	0.00375656	3	1	3	3	0	0	0
ZNF605	-	2	protein_coding	ENSG00000196458.6	12	133532892	133532892	ENSG00000196458.6_133498019_133503748	6	4073	36751	rs74916896	A	G	0.28803270238095197	12	133496141	133496141	1.17803e-13	0.196108	0.000999001	3.08331e-09	1	1	1	1	0	0	0
AF011889.2	-	2	lincRNA	ENSG00000238039.1	23	148607803	148607803	ENSG00000238039.1_148607261_148607803	1	1018	-748	rs72611289	T	G	0.17350186309523802	23	148608551	148608551	3.51342e-27	0.802639	0.000999001	7.28572e-22	1	1	1	1	0	0	0
ICA1	-	2	protein_coding	ENSG00000003147.13	7	8302317	8302317	ENSG00000003147.13_8302070_8302317	18	8425	-3118	rs10260646	C	T	0.47980717857142896	7	8305435	8305435	9.82357e-16	0.349993	0.000999001	1.0419599999999999e-10	1	1	2	1	0	0	0
ICA1	-	2	protein_coding	ENSG00000003147.13	7	8302317	8302317	ENSG00000003147.13_8181599_8181685	18	8425	123043	rs35338938	C	A	0.16354530952381	7	8179274	8179274	1.60163e-07	0.374454	0.00799201	0.00682316	2	1	1	2	0	0	0
ERC1	+	1	protein_coding	ENSG00000082805.15	12	1099675	1099675	ENSG00000082805.15_1100374_1100653	21	6554	18008	rs2079300	T	C	0.33884155952380896	12	1117683	1117683	1.96785e-08	-0.195705	0.001998	0.000680552	1	1	1	1	0	0	0
SLC9B2	-	1	protein_coding	ENSG00000164038.10	4	104006986	104006986	ENSG00000164038.10_104004028_104004086	18	4986	-148018	rs58958605	A	G	0.3926664166666671	4	104155004	104155004	4.64208e-16	0.304463	0.000999001	2.27347e-10	1	1	2	1	0	0	0
SLC9B2	-	1	protein_coding	ENSG00000164038.10	4	104006986	104006986	ENSG00000164038.10_103988618_103988749	18	4986	654276	rs17032603	C	T	0.10469669047619098	4	103352710	103352710	7.35123e-07	-0.342727	0.012987	0.0113509	3	1	1	2	1	1	1
SLC9B2	-	1	protein_coding	ENSG00000164038.10	4	104006986	104006986	ENSG00000164038.10_104004028_104004086	18	4986	674496	rs13132235	G	C	0.365124345238095	4	103332490	103332490	7.36793e-07	0.20236500000000002	0.013986000000000002	0.015049100000000001	2	2	3	3	0	0	0
PRICKLE3	-	2	protein_coding	ENSG00000012211.8	23	49042845	49042845	ENSG00000012211.8_49031151_49032614	8	845	915874	rs188608395	A	G	0.0188894523809524	23	48126971	48126971	4.1126e-06	-0.680145	0.002997	0.00487257	1	2	1	1	0	0	0
GNPAT	+	2	protein_coding	ENSG00000116906.7	1	231376953	231376953	ENSG00000116906.7_231408058_231408137	17	6575	31138	rs11558492	A	G	0.18333333333333302	1	231408091	231408091	6.88356e-07	-0.141955	0.013986000000000002	0.0161932	1	1	1	1	0	0	0
CPNE3	+	2	protein_coding	ENSG00000085719.7	8	87497059	87497059	ENSG00000085719.7_87537105_87537225	17	4647	20620	rs34596274	C	T	0.23027665476190398	8	87517679	87517679	8.78781e-35	0.782031	0.000999001	4.124269999999999e-28	1	1	1	1	0	0	0
RP11-30P6.6	-	2	lincRNA	ENSG00000234155.1	6	86099904	86099904	ENSG00000234155.1_86096937_86099275	1	6202	-4048	rs645354	T	C	0.260732273809524	6	86103952	86103952	6.306930000000001e-24	-0.49242700000000006	0.000999001	5.18653e-18	1	1	1	1	0	0	0
AFF4	-	2	protein_coding	ENSG00000072364.8	5	132299326	132299326	ENSG00000072364.8_132273341_132273432	22	5092	5906	rs11959483	T	A	0.143895166666667	5	132293420	132293420	1.28816e-14	-0.43748100000000006	0.000999001	2.93194e-09	1	1	1	1	0	0	0
ZNF354C	+	2	protein_coding	ENSG00000177932.6	5	178487416	178487416	ENSG00000177932.6_178505684_178510538	5	7692	59897	rs888762	C	A	0.27121001190476196	5	178547313	178547313	1.10119e-06	-0.141587	0.016983	0.0159563	1	2	1	1	0	0	0
HELB	+	2	protein_coding	ENSG00000127311.5	12	66696325	66696325	ENSG00000127311.5_66703486_66704388	12	5083	85	rs3741604	C	T	0.48341459523809605	12	66696410	66696410	1.3486099999999998e-18	0.41551899999999997	0.000999001	6.22702e-13	1	1	1	1	1	1	1
RP11-44F14.2	+	2	lincRNA	ENSG00000261804.1	16	53407405	53407405	ENSG00000261804.1_53418086_53418657	1	5525	101	rs2908776	C	G	0.265708892857143	16	53407506	53407506	2.28226e-20	-0.602082	0.000999001	6.20903e-16	1	1	1	1	1	1	1
ENPP1	+	2	protein_coding	ENSG00000197594.7	6	132129156	132129156	ENSG00000197594.7_132211481_132216295	25	5754	2445	rs766592	A	G	0.39047619047619	6	132131601	132131601	2.53828e-10	0.25502800000000003	0.000999001	2.1147199999999996e-05	1	4	1	1	0	0	0
FANCL	-	1	protein_coding	ENSG00000115392.7	2	58468507	58468507	ENSG00000115392.7_58453863_58453919	12	5348	11752	rs56246409	A	G	0.0822897857142854	2	58456755	58456755	4.24495e-11	-0.45648199999999994	0.000999001	2.16073e-06	1	1	1	1	0	0	0
COLGALT2	-	2	protein_coding	ENSG00000198756.6	1	184006863	184006863	ENSG00000198756.6_183904971_183908171	12	5015	66878	rs724427	A	T	0.0707903333333332	1	183939985	183939985	6.70012e-19	-0.689561	0.000999001	5.37206e-13	2	3	1	1	0	0	0
COLGALT2	-	2	protein_coding	ENSG00000198756.6	1	184006863	184006863	ENSG00000198756.6_183904971_183908171	12	5015	66549	rs7515190	G	C	0.31652330952381	1	183940314	183940314	5.479999999999999e-17	0.376604	0.000999001	4.9052e-11	1	2	2	2	0	0	0
COLGALT2	-	2	protein_coding	ENSG00000198756.6	1	184006863	184006863	ENSG00000198756.6_183938403_183938607	12	5015	100618	rs11583641	C	T	0.253577249999999	1	183906245	183906245	2.93625e-11	-0.348302	0.000999001	2.0099900000000004e-06	3	1	3	3	0	0	0
NUDT4	+	2	protein_coding	ENSG00000173598.9	12	93771659	93771659	ENSG00000173598.9_93792953_93797024	6	5826	5025	rs7977608	A	G	0.371679404761905	12	93776684	93776684	9.1973e-09	-0.16932	0.000999001	0.000260994	1	1	1	1	0	0	0
TMEM30A	-	2	protein_coding	ENSG00000112697.11	6	75994684	75994684	ENSG00000112697.11_75982180_75982616	8	4940	9408	rs240405	T	C	0.0457683333333304	6	75985276	75985276	2.41859e-09	-0.583901	0.000999001	2.97441e-05	1	1	1	1	0	0	0
RABGEF1	+	2	protein_coding	ENSG00000154710.11	7	66147151	66147151	ENSG00000154710.11_66204983_66205779	15	6576	413374	rs3107592	A	G	0.0449154523809524	7	66560525	66560525	1.7316099999999998e-23	0.757037	0.000999001	1.6495400000000002e-16	1	1	1	1	0	0	0
ABCD4	-	2	protein_coding	ENSG00000119688.16	14	74769759	74769759	ENSG00000119688.16_74765764_74766378	13	4918	35145	rs66495237	C	T	0.35834202380952396	14	74734614	74734614	4.78835e-07	0.189247	0.00599401	0.00729881	1	2	1	1	0	0	0
ECHDC3	+	2	protein_coding	ENSG00000134463.10	10	11784365	11784365	ENSG00000134463.10_11805223_11806069	5	6740	-1167	rs10906007	A	G	0.290146392857143	10	11783198	11783198	7.52453e-37	0.67956	0.000999001	4.6746899999999996e-30	1	1	1	1	0	0	0
ECHDC3	+	2	protein_coding	ENSG00000134463.10	10	11784365	11784365	ENSG00000134463.10_11805223_11806069	5	6740	-2188	rs11257293	C	T	0.29511575	10	11782177	11782177	8.98576e-23	-0.529188	0.000999001	5.925669999999999e-17	2	2	2	2	0	0	0
ECHDC3	+	2	protein_coding	ENSG00000134463.10	10	11784365	11784365	ENSG00000134463.10_11805223_11806069	5	6740	31090	rs7101167	T	C	0.23690476190476198	10	11815455	11815455	2.1797e-08	0.275131	0.000999001	0.00038790300000000004	3	1	3	3	0	0	0
MGST2	+	2	protein_coding	ENSG00000085871.4	4	140586922	140586922	ENSG00000085871.4_140586922_140587231	7	4859	492	rs3822045	A	C	0.301190476190476	4	140587414	140587414	8.938200000000001e-09	-0.153634	0.000999001	0.000157841	1	2	1	1	1	1	1
PQLC2	+	1	protein_coding	ENSG00000040487.8	1	19638820	19638820	ENSG00000040487.8_19654065_19654575	9	6878	39176	rs214335	G	A	0.41614465476190604	1	19677996	19677996	3.88856e-09	0.209274	0.000999001	0.000108349	1	1	1	1	0	0	0
CKMT1B	+	2	protein_coding	ENSG00000237289.5	15	43885252	43885252	ENSG00000237289.5_43889574_43890525	4	2556	-166381	rs113177018	G	A	0.0107433452380952	15	43718871	43718871	1.33772e-10	-1.0122	0.000999001	2.38143e-06	1	1	1	1	0	0	0
CDK11A	-	2	protein_coding	ENSG00000008128.18	1	1655766	1655766	ENSG00000008128.18_1637078_1637171	11	5388	-209313	rs59878453	C	T	0.0576520952380953	1	1865079	1865079	5.25383e-10	-0.6378050000000001	0.000999001	2.45308e-05	1	1	1	1	0	0	0
CDK11A	-	2	protein_coding	ENSG00000008128.18	1	1655766	1655766	ENSG00000008128.18_1635478_1636464	11	5388	37174	rs28366981	A	G	0.44624942857142796	1	1618592	1618592	6.50876e-07	0.184443	0.010989	0.0113837	2	1	2	2	0	0	0
FBXO6	+	2	protein_coding	ENSG00000116663.6	1	11724181	11724181	ENSG00000116663.6_11724181_11724312	6	5481	-422985	rs6697896	C	G	0.25402682142857197	1	11301196	11301196	1.55796e-06	0.170047	0.011988	0.014815	1	1	1	1	0	0	0
NDUFA7	-	2	protein_coding	ENSG00000267855.1	19	8386280	8386280	ENSG00000267855.1_8384185_8384444	6	7070	2051	rs3097182	A	G	0.385428011904762	19	8384229	8384229	5.39069e-13	-0.400907	0.000999001	2.0233e-08	1	1	1	1	0	0	0
AS3MT	+	2	protein_coding	ENSG00000214435.3	10	104629273	104629273	ENSG00000214435.3_104629273_104629350	11	4113	-10578	rs7096169	A	G	0.35394353571428605	10	104618695	104618695	1.34963e-10	-0.48678599999999994	0.000999001	6.07737e-06	1	1	2	1	0	0	0
AS3MT	+	2	protein_coding	ENSG00000214435.3	10	104629273	104629273	ENSG00000214435.3_104632854_104632990	11	4113	8235	rs11191434	T	C	0.0852761309523809	10	104637508	104637508	9.97754e-08	0.45264	0.000999001	0.00159251	2	1	3	2	0	0	0
AS3MT	+	2	protein_coding	ENSG00000214435.3	10	104629273	104629273	ENSG00000214435.3_104634349_104634418	11	4113	6414	rs191177668	A	T	0.0191912380952381	10	104635687	104635687	3.47577e-07	-0.931092	0.00699301	0.00495563	3	2	1	3	0	0	0
CBLC	+	2	protein_coding	ENSG00000142273.6	19	45281126	45281126	ENSG00000142273.6_45285627_45285748	11	5965	-47637	rs8104467	A	G	0.316413023809524	19	45233489	45233489	2.5392499999999997e-07	0.167076	0.000999001	0.00288102	1	1	1	1	0	0	0
PMM2	+	1	protein_coding	ENSG00000140650.7	16	8882680	8882680	ENSG00000140650.7_8895938_8896246	10	9886	13229	rs2304471	C	A	0.19710642857142802	16	8895909	8895909	1.5077399999999998e-16	0.874653	0.000999001	1.27944e-11	1	1	1	1	0	0	0
PMM2	+	1	protein_coding	ENSG00000140650.7	16	8882680	8882680	ENSG00000140650.7_8905495_8905570	10	9886	56759	rs9924356	T	C	0.284819119047619	16	8939439	8939439	4.19939e-08	-0.38861999999999997	0.000999001	0.0012152999999999999	2	1	2	2	0	0	0
PKP2	-	2	protein_coding	ENSG00000057294.9	12	33049774	33049774	ENSG00000057294.9_33047217_33047712	14	7886	-10705	rs7300700	C	G	0.34316236904761893	12	33060479	33060479	4.25079e-07	0.247491	0.013986000000000002	0.010160899999999999	1	1	1	1	0	0	0
UBE2E2	+	2	protein_coding	ENSG00000182247.5	3	23244511	23244511	ENSG00000182247.5_23631225_23633284	7	6342	212569	rs13094957	T	C	0.22978548809523802	3	23457080	23457080	7.636229999999999e-13	-0.34408099999999997	0.000999001	4.84598e-08	1	1	1	1	0	0	0
DTWD1	+	2	protein_coding	ENSG00000104047.10	15	49913177	49913177	ENSG00000104047.10_49923021_49923257	9	5501	39393	rs12050624	A	G	0.41878875	15	49952570	49952570	3.7948300000000003e-17	0.38022399999999995	0.000999001	1.61286e-12	1	3	1	1	0	0	0
BACE2	+	2	protein_coding	ENSG00000182240.11	21	42539728	42539728	ENSG00000182240.11_42609440_42609656	10	7653	80021	rs914187	T	C	0.4356976071428571	21	42619749	42619749	3.60429e-19	-0.25808000000000003	0.000999001	2.1886700000000002e-13	1	2	1	1	1	1	0
BACE2	+	2	protein_coding	ENSG00000182240.11	21	42539728	42539728	ENSG00000182240.11_42622679_42622828	10	7653	83058	rs1046210	C	T	0.38452380952381	21	42622786	42622786	4.45745e-08	-0.160796	0.000999001	0.00114681	2	1	2	2	0	0	0
NMB	-	2	protein_coding	ENSG00000197696.5	15	85201794	85201794	ENSG00000197696.5_85198360_85198640	3	5213	569250	rs2086442	T	C	0.238485392857143	15	84632544	84632544	9.01407e-08	-0.262044	0.000999001	0.0006579460000000001	1	1	1	1	0	0	0
RP11-343C2.12	-	2	protein_coding	ENSG00000272617.1	16	69368774	69368774	ENSG00000272617.1_69362547_69363082	2	4168	-4640	rs11542583	T	C	0.32545388095238	16	69373414	69373414	2.2638599999999995e-32	-0.353018	0.000999001	6.1659899999999994e-27	1	7	1	1	1	1	1
RP5-1068E13.7	+	2	lincRNA	ENSG00000273148.1	20	18775173	18775173	ENSG00000273148.1_18775173_18776711	1	6608	16168	rs45620439	C	A	0.114284797619048	20	18791341	18791341	1.1996700000000002e-06	0.242885	0.00599401	0.00352915	1	1	1	1	0	0	0
PCDHA7	+	2	protein_coding	ENSG00000204963.4	5	140213969	140213969	ENSG00000204963.4_140213969_140216338	4	4193	-36532	rs6899256	T	G	0.369862369047618	5	140177437	140177437	6.01772e-11	-0.274329	0.000999001	8.49855e-07	1	1	1	1	0	0	0
PPDPF	+	2	protein_coding	ENSG00000125534.5	20	62152077	62152077	ENSG00000125534.5_62152637_62153559	2	6869	-3165	rs2314639	C	T	0.1717995	20	62148912	62148912	2.83653e-12	-0.191875	0.000999001	4.6485599999999995e-08	1	1	1	1	0	0	0
TRMT1	-	2	protein_coding	ENSG00000104907.8	19	13228381	13228381	ENSG00000104907.8_13220729_13220815	12	4715	7678	rs35601737	C	G	0.272177785714286	19	13220703	13220703	1.44611e-07	-0.15873199999999998	0.000999001	0.00226888	1	1	1	1	0	0	0
ARHGEF40	+	2	protein_coding	ENSG00000165801.5	14	21538429	21538429	ENSG00000165801.5_21550990_21551076	20	7748	-362	rs8019890	C	A	0.4916666666666671	14	21538067	21538067	9.5432e-11	-0.180801	0.000999001	8.656389999999998e-06	1	1	1	1	1	1	1
CAPN13	-	2	protein_coding	ENSG00000162949.12	2	31043408	31043408	ENSG00000162949.12_31029047_31029132	25	6208	-63640	rs190850192	C	T	0.017492380952381	2	31107048	31107048	1.0722399999999998e-08	1.32114	0.000999001	0.000430969	1	1	1	1	0	0	0
CAPN13	-	2	protein_coding	ENSG00000162949.12	2	31043408	31043408	ENSG00000162949.12_31029047_31029132	25	6208	14312	rs10176484	T	A	0.246331345238095	2	31029096	31029096	1.19286e-07	-0.36199899999999996	0.004995	0.00317835	2	2	2	2	0	0	0
ATOH7	-	2	protein_coding	ENSG00000179774.7	10	69991871	69991871	ENSG00000179774.7_69990386_69991871	1	5776	-58375	rs10762207	A	G	0.185097035714285	10	70050246	70050246	8.174079999999999e-07	0.272387	0.000999001	0.00129841	1	1	1	1	0	0	0
RFT1	-	1	protein_coding	ENSG00000163933.5	3	53164478	53164478	ENSG00000163933.5_53122499_53126086	13	4290	61323	rs2564924	C	T	0.47316569047619106	3	53103155	53103155	5.53122e-13	-0.390757	0.000999001	7.48527e-08	1	2	1	1	0	0	0
RFT1	-	1	protein_coding	ENSG00000163933.5	3	53164478	53164478	ENSG00000163933.5_53140835_53140885	13	4290	43464	rs62255925	G	A	0.38349028571428606	3	53121014	53121014	2.20051e-07	-0.284071	0.003996	0.00261836	2	1	2	2	0	0	0
SH3BGR	+	1	protein_coding	ENSG00000185437.9	21	40817781	40817781	ENSG00000185437.9_40823756_40824067	8	7123	10671	rs76487556	A	G	0.18643569047619	21	40828452	40828452	4.87726e-21	0.625599	0.000999001	1.10243e-15	1	1	1	1	0	0	0
ZNF107	+	2	protein_coding	ENSG00000196247.7	7	64126511	64126511	ENSG00000196247.7_64166702_64171404	6	6091	25318	rs17779754	G	C	0.4249501428571429	7	64151829	64151829	5.23543e-38	-0.409445	0.000999001	3.477430000000001e-30	1	1	2	1	0	0	0
ZNF107	+	2	protein_coding	ENSG00000196247.7	7	64126511	64126511	ENSG00000196247.7_64139551_64139714	6	6091	-5947	rs10242750	C	T	0.0789894285714265	7	64120564	64120564	2.16915e-11	-0.690773	0.000999001	5.37451e-07	2	4	1	2	0	0	0
PNMA3	+	2	protein_coding	ENSG00000183837.8	23	152224766	152224766	ENSG00000183837.8_152225307_152228827	1	1861	195551	rs73244186	G	A	0.22387303571428602	23	152420317	152420317	9.121829999999999e-17	-0.610488	0.000999001	6.59672e-13	1	1	1	1	0	0	0
SLFN12	-	1	protein_coding	ENSG00000172123.8	17	33760302	33760302	ENSG00000172123.8_33759924_33760302	5	4871	-14333	rs11080350	C	T	0.285099464285714	17	33774635	33774635	2.69715e-07	0.262131	0.002997	0.00225621	1	1	1	1	0	0	0
RASIP1	-	2	protein_coding	ENSG00000105538.4	19	49243978	49243978	ENSG00000105538.4_49227974_49228838	10	6559	-6679	rs28400014	C	G	0.4683151666666671	19	49250657	49250657	5.96484e-09	-0.20313	0.001998	0.00026907099999999996	1	1	1	1	0	0	0
XXbac-B135H6.18	-	2	lincRNA	ENSG00000272829.1	22	21336044	21336044	ENSG00000272829.1_21335650_21336044	1	3543	-1281	rs13054014	G	A	0.28829835714285695	22	21337325	21337325	9.115169999999999e-08	-0.242554	0.000999001	0.00019746	1	1	1	1	0	0	0
RP11-411K7.1	+	2	lincRNA	ENSG00000236740.2	6	53794820	53794820	ENSG00000236740.2_53859588_53862465	1	6261	61760	rs1610335	C	T	0.24537329761904697	6	53856580	53856580	2.03766e-12	0.440262	0.000999001	7.780520000000001e-09	1	1	1	1	0	0	0
RBL1	-	2	protein_coding	ENSG00000080839.7	20	35724398	35724398	ENSG00000080839.7_35668556_35668688	22	3362	-258491	rs747182	T	C	0.110791023809524	20	35982889	35982889	2.19552e-08	0.423397	0.002997	0.000789731	1	1	1	1	0	0	0
ZNF425	-	1	protein_coding	ENSG00000204947.4	7	148823438	148823438	ENSG00000204947.4_148799876_148802658	4	5862	17192	rs10264686	T	C	0.170614499999999	7	148806246	148806246	2.79996e-11	0.32927	0.000999001	7.75843e-07	1	2	1	1	0	0	0
COX20	+	2	protein_coding	ENSG00000203667.5	1	244998624	244998624	ENSG00000203667.5_245005497_245005560	4	6224	2294	rs12139064	A	C	0.11428571428571402	1	245000918	245000918	2.7744599999999996e-06	0.307575	0.016983	0.0213577	1	6	1	1	0	0	0
ADH6	-	1	protein_coding	ENSG00000172955.13	4	100140694	100140694	ENSG00000172955.13_100123795_100126220	2	6148	82357	rs13133140	G	A	0.24743708333333203	4	100058337	100058337	1.28555e-09	0.344089	0.000999001	8.423939999999998e-06	1	1	1	1	0	0	0
PCMTD2	+	2	protein_coding	ENSG00000203880.7	20	62887094	62887094	ENSG00000203880.7_62896611_62896782	8	3942	3783	rs60417583	G	T	0.18103880952381	20	62890877	62890877	5.82263e-09	-0.18532200000000001	0.001998	8.79369e-05	1	1	1	1	0	0	0
ZNF414	-	2	protein_coding	ENSG00000133250.9	19	8579048	8579048	ENSG00000133250.9_8576219_8576891	5	6829	13917	rs60318332	A	G	0.0911533571428571	19	8565131	8565131	1.24744e-07	0.26315500000000003	0.001998	0.00130389	1	1	1	1	0	0	0
TMEM183A	+	2	protein_coding	ENSG00000163444.7	1	202976514	202976514	ENSG00000163444.7_202991983_202993976	8	4976	18119	rs1690820	C	G	0.4404056666666671	1	202994633	202994633	3.02289e-08	-0.154602	0.000999001	0.000377525	1	1	1	1	0	0	0
GSTM5	+	2	protein_coding	ENSG00000134201.6	1	110254864	110254864	ENSG00000134201.6_110257752_110260888	2	5162	19044	rs6673666	G	T	0.207693916666666	1	110273908	110273908	2.6869400000000002e-08	0.233817	0.000999001	0.000143129	1	1	1	1	0	0	0
GSTM5	+	2	protein_coding	ENSG00000134201.6	1	110254864	110254864	ENSG00000134201.6_110255240_110257664	2	5162	-42330	rs687643	T	C	0.4770886666666671	1	110212534	110212534	3.7090199999999997e-06	-0.20477599999999999	0.010989	0.0151636	2	1	2	2	0	0	0
RP11-130C6.1	-	2	lincRNA	ENSG00000273077.1	4	129474571	129474571	ENSG00000273077.1_129473745_129473992	2	4502	3077	rs7678706	G	A	0.15952380952381	4	129471494	129471494	9.68523e-06	-0.322916	0.01998	0.0194108	1	1	1	1	0	0	0
ATP5G2	-	1	protein_coding	ENSG00000135390.13	12	54071192	54071192	ENSG00000135390.13_54069837_54071192	5	4949	747	rs3892761	A	T	0.28248480952380894	12	54070445	54070445	2.46584e-35	0.604115	0.000999001	2.24363e-28	1	2	1	1	1	1	1
FXN	+	2	protein_coding	ENSG00000165060.7	9	71650175	71650175	ENSG00000165060.7_71687528_71689129	6	4726	8917	rs9411170	G	C	0.47546022619047607	9	71659092	71659092	5.3100899999999995e-08	0.20885	0.001998	0.000610767	1	3	1	1	0	0	0
SAA1	+	2	protein_coding	ENSG00000173432.6	11	18287721	18287721	ENSG00000173432.6_18288431_18288525	4	5961	-7086	rs1993373	A	G	0.28452380952381	11	18280635	18280635	8.91508e-09	0.299059	0.000999001	8.45132e-05	1	3	1	1	0	0	0
TBRG4	-	1	protein_coding	ENSG00000136270.9	7	45151646	45151646	ENSG00000136270.9_45151242_45151646	12	5892	151280	rs73104164	G	A	0.150201107142857	7	45000366	45000366	5.26317e-07	0.27726999999999996	0.00899101	0.00861674	1	1	1	1	0	0	0
PTCHD3	-	2	protein_coding	ENSG00000182077.6	10	27703297	27703297	ENSG00000182077.6_27687116_27688169	2	7546	12288	rs2505298	A	G	0.327781761904761	10	27691009	27691009	1.3392599999999999e-17	-0.535213	0.000999001	8.752149999999999e-13	1	2	1	1	0	0	0
NUP54	-	1	protein_coding	ENSG00000138750.10	4	77069668	77069668	ENSG00000138750.10_77055328_77055515	12	6485	28134	rs4859616	G	T	0.391659238095239	4	77041534	77041534	1.449e-20	0.277136	0.000999001	4.58246e-15	1	1	1	1	0	0	0
NARG2	-	2	protein_coding	ENSG00000128915.7	15	60771359	60771359	ENSG00000128915.7_60711808_60715961	17	5968	46068	rs8029829	T	G	0.2609315	15	60725291	60725291	3.6844199999999996e-26	0.286288	0.000999001	6.07806e-20	1	1	1	1	0	0	0
SLPI	-	2	protein_coding	ENSG00000124107.5	20	43883205	43883205	ENSG00000124107.5_43880880_43881060	4	5475	-90242	rs8115680	C	T	0.0300267857142858	20	43973447	43973447	1.54308e-06	-0.598241	0.00599401	0.00616755	1	1	1	1	0	0	0
NSF	+	2	protein_coding	ENSG00000073969.14	17	44668035	44668035	ENSG00000073969.14_44833168_44834830	13	6221	-95967	rs143663248	A	G	0.47039319047619105	17	44572068	44572068	3.4849699999999996e-13	-0.14687999999999998	0.000999001	2.8888400000000002e-08	1	1	1	1	0	0	0
LCLAT1	+	2	protein_coding	ENSG00000172954.9	2	30670092	30670092	ENSG00000172954.9_30862983_30867091	9	6532	45985	rs13014119	T	C	0.40808523809523906	2	30716077	30716077	8.05254e-13	-0.24245	0.000999001	5.4024599999999994e-08	2	1	2	1	0	0	0
LCLAT1	+	2	protein_coding	ENSG00000172954.9	2	30670092	30670092	ENSG00000172954.9_30785012_30785158	9	6532	-27629	rs4361169	A	G	0.47328820238095204	2	30642463	30642463	1.18145e-08	0.205008	0.000999001	0.000320766	3	2	3	2	0	0	0
LCLAT1	+	2	protein_coding	ENSG00000172954.9	2	30670092	30670092	ENSG00000172954.9_30682418_30682588	9	6532	12378	rs55723517	A	T	0.19985726190476197	2	30682470	30682470	8.73203e-07	-0.454801	0.018981	0.0161974	1	1	1	3	0	0	0
SMIM5	+	2	protein_coding	ENSG00000204323.5	17	73629514	73629514	ENSG00000204323.5_73636871_73637484	3	5404	18852	rs9909259	G	A	0.4066904166666671	17	73648366	73648366	8.080369999999999e-10	0.20781999999999998	0.000999001	9.18671e-06	1	1	1	1	0	0	0
ITGB3BP	-	2	protein_coding	ENSG00000142856.12	1	64059392	64059392	ENSG00000142856.12_63906441_63906774	14	5493	183025	rs6664140	T	G	0.33202511904762	1	63876367	63876367	3.4672799999999994e-93	-0.821466	0.000999001	4.182229999999999e-82	1	1	1	1	0	0	0
BSN	+	1	protein_coding	ENSG00000164061.4	3	49591922	49591922	ENSG00000164061.4_49688976_49695629	11	2445	317701	rs147860188	C	G	0.013080369047619	3	49909623	49909623	2.31318e-06	-0.424101	0.00699301	0.00836873	1	1	1	1	0	0	0
SLC35E2B	-	2	protein_coding	ENSG00000189339.7	1	1624167	1624167	ENSG00000189339.7_1606902_1607029	6	5375	18910	rs12736155	A	C	0.47672686904761896	1	1605257	1605257	4.81043e-16	-0.9134639999999999	0.000999001	4.04438e-11	2	1	1	1	0	0	0
SLC35E2B	-	2	protein_coding	ENSG00000189339.7	1	1624167	1624167	ENSG00000189339.7_1592939_1597458	6	5375	33646	rs79113395	G	A	0.245812130952381	1	1590521	1590521	3.2587e-13	-0.374197	0.000999001	2.4211200000000002e-08	1	2	3	2	1	1	1
SLC35E2B	-	2	protein_coding	ENSG00000189339.7	1	1624167	1624167	ENSG00000189339.7_1622415_1622832	6	5375	3263	rs3737624	A	G	0.417133261904762	1	1620904	1620904	1.60096e-11	-0.66767	0.000999001	7.40614e-07	3	1	2	3	0	0	0
PARP12	-	1	protein_coding	ENSG00000059378.8	7	139763521	139763521	ENSG00000059378.8_139727076_139727467	15	4682	4906	rs10435198	G	C	0.202966488095238	7	139758615	139758615	1.00655e-10	-0.300381	0.000999001	7.90051e-06	1	1	1	1	0	0	0
GLRX5	+	2	protein_coding	ENSG00000182512.4	14	95999840	95999840	ENSG00000182512.4_96009310_96011061	3	7735	-6737	rs12431440	C	G	0.38841815476190394	14	95993103	95993103	5.47584e-11	0.17356400000000002	0.000999001	1.38929e-06	1	3	1	1	0	0	0
SMARCA4	+	1	protein_coding	ENSG00000127616.13	19	11071598	11071598	ENSG00000127616.13_11170721_11170863	34	5636	97298	rs8104480	A	G	0.34794388095238105	19	11168896	11168896	2.77634e-07	-0.104229	0.00899101	0.00917341	1	1	2	1	0	0	0
SMARCA4	+	1	protein_coding	ENSG00000127616.13	19	11071598	11071598	ENSG00000127616.13_11106889_11107056	34	5636	559608	rs193187822	C	T	0.0175688452380952	19	11631206	11631206	4.09191e-07	0.471292	0.00899101	0.0166424	2	1	1	2	0	0	0
MYRFL	+	2	protein_coding	ENSG00000166268.6	12	70219084	70219084	ENSG00000166268.6_70297424_70297624	11	6676	-61502	rs4332561	C	T	0.0678604285714282	12	70157582	70157582	2.03527e-12	0.678002	0.000999001	1.05608e-07	1	1	1	1	0	0	0
ATP10B	-	1	protein_coding	ENSG00000118322.8	5	160279221	160279221	ENSG00000118322.8_159990127_159992907	21	6185	166728	rs6556513	G	T	0.163790630952381	5	160112493	160112493	4.15759e-12	-0.271806	0.000999001	4.3977400000000003e-07	1	3	1	1	0	0	0
SLC25A43	+	2	protein_coding	ENSG00000077713.14	23	118533023	118533023	ENSG00000077713.14_118586828_118588441	5	2498	8902	rs56054648	T	C	0.059635744047619	23	118541925	118541925	1.09987e-11	-0.5493779999999999	0.000999001	2.26841e-07	1	2	2	1	0	0	0
SLC25A43	+	2	protein_coding	ENSG00000077713.14	23	118533023	118533023	ENSG00000077713.14_118544153_118544325	5	2498	48045	rs16281	C	G	0.018438386904762002	23	118581068	118581068	9.406710000000001e-08	-0.836404	0.000999001	0.000399234	2	1	1	2	0	0	0
RP11-360F5.3	+	2	lincRNA	ENSG00000249685.1	4	39135533	39135533	ENSG00000249685.1_39135533_39135665	2	6659	4545	rs12504782	C	T	0.43287982142857107	4	39140078	39140078	1.68603e-11	0.322404	0.000999001	1.052e-07	1	1	1	1	0	0	0
PTCHD1	+	2	protein_coding	ENSG00000165186.9	23	23352133	23352133	ENSG00000165186.9_23410648_23422489	1	4366	-206353	rs2465826	G	A	0.29734564880952397	23	23145780	23145780	2.49446e-11	-0.747912	0.000999001	1.71883e-07	1	1	1	1	0	0	1
COMP	-	2	protein_coding	ENSG00000105664.6	19	18902123	18902123	ENSG00000105664.6_18896308_18896356	11	5106	40461	rs7260000	T	C	0.3884843928571429	19	18861662	18861662	1.21022e-07	-0.284001	0.001998	0.00222238	1	1	1	1	0	0	0
ACTR1A	-	2	protein_coding	ENSG00000138107.7	10	104262482	104262482	ENSG00000138107.7_104241594_104241655	10	3714	-42185	rs12770498	G	A	0.291255404761904	10	104304667	104304667	8.167310000000001e-07	-0.136152	0.003996	0.0060431	1	1	2	1	0	0	0
ACTR1A	-	2	protein_coding	ENSG00000138107.7	10	104262482	104262482	ENSG00000138107.7_104238986_104240722	10	3714	-124537	rs12414407	T	C	0.369069107142858	10	104387019	104387019	1.7393099999999999e-06	0.12471099999999999	0.00599401	0.00840971	2	2	3	2	0	0	0
ACTR1A	-	2	protein_coding	ENSG00000138107.7	10	104262482	104262482	ENSG00000138107.7_104241758_104243437	10	3714	517441	rs115614611	G	A	0.0592739880952382	10	103745041	103745041	3.5040300000000002e-06	0.206621	0.013986000000000002	0.019074	3	1	1	3	0	0	0
RBM43	-	2	protein_coding	ENSG00000184898.6	2	152118393	152118393	ENSG00000184898.6_152104454_152108178	5	5080	-42570	rs11692626	T	C	0.48226025	2	152160963	152160963	6.59585e-08	-0.196911	0.000999001	0.0005140359999999999	1	1	1	1	0	0	0
VOPP1	-	1	protein_coding	ENSG00000154978.8	7	55640681	55640681	ENSG00000154978.8_55559956_55560111	6	6666	92987	rs815964	C	T	0.33928571428571397	7	55547694	55547694	3.87992e-09	0.186124	0.000999001	7.911140000000001e-05	1	2	1	1	0	0	0
GTPBP10	+	1	protein_coding	ENSG00000105793.11	7	89964537	89964537	ENSG00000105793.11_89984400_89984544	10	6323	36623	rs17874789	A	T	0.41034238095238107	7	90001160	90001160	1.8466499999999998e-22	0.449263	0.000999001	4.776500000000001e-16	1	1	2	1	0	0	0
GTPBP10	+	1	protein_coding	ENSG00000105793.11	7	89964537	89964537	ENSG00000105793.11_90014206_90020769	10	6323	68395	rs917660	G	A	0.22556208333333302	7	90032932	90032932	5.21192e-08	-0.22421	0.000999001	0.00128093	2	1	3	2	1	1	1
GTPBP10	+	1	protein_coding	ENSG00000105793.11	7	89964537	89964537	ENSG00000105793.11_89984400_89984544	10	6323	-92132	rs17866479	C	G	0.0280990476190477	7	89872405	89872405	4.5174700000000003e-07	-0.5808909999999999	0.004995	0.00568322	3	1	1	3	0	0	0
DUSP12	+	2	protein_coding	ENSG00000081721.7	1	161719548	161719548	ENSG00000081721.7_161721445_161721571	6	5984	-13677	rs10917815	C	G	0.109300904761905	1	161705871	161705871	1.07877e-07	-0.306931	0.001998	0.00117948	1	1	1	1	0	0	0
PPM1H	-	2	protein_coding	ENSG00000111110.7	12	63328817	63328817	ENSG00000111110.7_63037762_63042416	10	6693	-33161	rs7962659	A	G	0.408498571428572	12	63361978	63361978	3.82408e-11	-0.180559	0.000999001	1.37355e-06	1	1	1	1	0	0	0
CLNS1A	-	2	protein_coding	ENSG00000074201.4	11	77348850	77348850	ENSG00000074201.4_77336008_77336596	9	5033	-401545	rs72943086	T	C	0.0244547261904762	11	77750395	77750395	9.77854e-07	0.46406899999999995	0.00799201	0.00855147	1	1	1	1	0	0	0
KIAA0040	-	2	protein_coding	ENSG00000235750.5	1	175162135	175162135	ENSG00000235750.5_175161996_175162135	5	5039	2550	rs11809762	A	G	0.155481583333334	1	175159585	175159585	3.5577e-09	0.291369	0.000999001	3.77734e-05	1	2	1	1	0	0	0
PHF20L1	+	1	protein_coding	ENSG00000129292.16	8	133787618	133787618	ENSG00000129292.16_133826882_133831215	17	6716	477378	rs7835058	T	C	0.145933523809524	8	134264996	134264996	5.20975e-07	0.200949	0.018981	0.018946200000000003	1	1	1	1	0	0	0
KCNMB2	+	1	protein_coding	ENSG00000197584.7	3	177990720	177990720	ENSG00000197584.7_178542346_178542470	8	5301	551701	rs113497839	G	C	0.17533902380952404	3	178542421	178542421	4.718060000000001e-25	-0.9694510000000001	0.000999001	1.17387e-18	1	1	1	1	0	0	0
KCNMB2	+	1	protein_coding	ENSG00000197584.7	3	177990720	177990720	ENSG00000197584.7_178542346_178542470	8	5301	551697	rs9857119	A	C	0.456454238095238	3	178542417	178542417	7.236710000000001e-10	0.42514799999999997	0.000999001	1.65149e-05	2	1	2	2	0	0	0
KCNMB2	+	1	protein_coding	ENSG00000197584.7	3	177990720	177990720	ENSG00000197584.7_178560441_178562217	8	5301	485010	rs116016589	G	A	0.222669714285714	3	178475730	178475730	2.79449e-07	0.185806	0.001998	0.00309122	3	1	3	3	0	0	0
WDR11	+	2	protein_coding	ENSG00000120008.11	10	122610687	122610687	ENSG00000120008.11_122638517_122640074	28	6734	45197	rs754870	C	G	0.319891547619047	10	122655884	122655884	2.2532799999999996e-48	-0.501414	0.000999001	3.0523499999999998e-37	1	4	1	1	0	0	0
MAP3K15	-	2	protein_coding	ENSG00000180815.10	23	19533379	19533379	ENSG00000180815.10_19378174_19378951	29	1180	98709	rs73637642	C	A	0.0128984226190476	23	19434670	19434670	3.1698500000000002e-06	0.730165	0.011988	0.0105301	1	1	1	1	0	0	0
NCAPD3	-	1	protein_coding	ENSG00000151503.8	11	134095348	134095348	ENSG00000151503.8_134092992_134093376	37	6902	32584	rs12292394	C	T	0.0532369642857143	11	134062764	134062764	2.07273e-14	0.754506	0.000999001	8.511059999999999e-09	1	2	1	1	0	0	0
AGAP4	-	2	protein_coding	ENSG00000188234.9	10	46349323	46349323	ENSG00000188234.9_46321042_46322838	1	2625	278552	rs11239565	C	T	0.243475011904761	10	46070771	46070771	3.4553599999999994e-10	-0.5047470000000001	0.000999001	7.873350000000001e-07	2	1	1	1	0	0	0
AGAP4	-	2	protein_coding	ENSG00000188234.9	10	46349323	46349323	ENSG00000188234.9_46321042_46322838	1	2625	409332	rs56145077	C	T	0.178991916666666	10	45939991	45939991	2.19802e-06	-0.399508	0.001998	0.00235436	1	1	3	2	0	0	0
AGAP4	-	2	protein_coding	ENSG00000188234.9	10	46349323	46349323	ENSG00000188234.9_46321042_46322838	1	2625	523657	rs12355722	G	A	0.0873661309523811	10	45825666	45825666	3.12271e-05	-0.453661	0.018981	0.0205344	3	1	2	3	0	0	0
VPS39	-	2	protein_coding	ENSG00000166887.11	15	42500514	42500514	ENSG00000166887.11_42484264_42484296	24	4049	-416873	rs62019326	G	A	0.0768853928571428	15	42917387	42917387	1.01089e-09	-0.527252	0.000999001	5.65363e-05	1	1	1	1	0	0	0
DLG5	-	2	protein_coding	ENSG00000151208.12	10	79686378	79686378	ENSG00000151208.12_79579079_79581859	31	5396	107127	rs2289308	G	A	0.308316404761904	10	79579251	79579251	2.73667e-16	0.199512	0.000999001	2.2381799999999997e-10	1	2	2	1	0	0	0
DLG5	-	2	protein_coding	ENSG00000151208.12	10	79686378	79686378	ENSG00000151208.12_79575791_79575933	31	5396	39474	rs2801826	A	G	0.35367034523809604	10	79646904	79646904	4.14204e-13	0.464924	0.000999001	2.6871999999999997e-08	2	1	1	2	0	0	0
USP40	-	1	protein_coding	ENSG00000085982.9	2	234475428	234475428	ENSG00000085982.9_234384166_234386149	33	6552	10930	rs62192777	T	C	0.15671051190476198	2	234464498	234464498	4.4881499999999996e-17	0.263484	0.000999001	3.91338e-11	1	1	1	1	0	0	0
USP40	-	1	protein_coding	ENSG00000085982.9	2	234475428	234475428	ENSG00000085982.9_234384166_234386149	33	6552	103084	rs59160392	G	A	0.19055741666666698	2	234372344	234372344	6.49286e-11	0.186904	0.000999001	9.57107e-06	2	1	2	2	0	0	0
CLDN12	+	2	protein_coding	ENSG00000157224.11	7	90013035	90013035	ENSG00000157224.11_90118185_90118278	12	6315	108083	rs6970733	G	A	0.37091686904762	7	90121118	90121118	1.6444599999999998e-08	-0.23247199999999998	0.000999001	0.00033576099999999996	1	1	1	1	0	0	0
PCNT	+	2	protein_coding	ENSG00000160299.12	21	47744036	47744036	ENSG00000160299.12_47862410_47863085	48	5266	283034	rs9975257	G	A	0.455314380952381	21	48027070	48027070	4.96271e-08	0.148759	0.001998	0.00424338	1	1	1	1	0	0	0
SDCBP2	-	2	protein_coding	ENSG00000125775.10	20	1309883	1309883	ENSG00000125775.10_1306232_1306351	10	7070	3780	rs34019978	C	T	0.13695319047619098	20	1306103	1306103	1.63354e-15	0.601305	0.000999001	1.9521700000000002e-10	1	1	1	1	1	1	1
C19orf33	+	2	protein_coding	ENSG00000167644.7	19	38794801	38794801	ENSG00000167644.7_38795485_38795649	3	5412	-2960	rs71354995	A	G	0.283384511904762	19	38791841	38791841	1.8665199999999999e-13	-0.27081700000000003	0.000999001	3.50405e-09	1	2	2	1	0	0	0
C19orf33	+	2	protein_coding	ENSG00000167644.7	19	38794801	38794801	ENSG00000167644.7_38795205_38795326	3	5412	826037	rs73930287	A	G	0.0265483690476191	19	39620838	39620838	5.444149999999999e-06	-0.546113	0.01998	0.0206266	2	3	1	2	0	0	0
TMEM165	+	2	protein_coding	ENSG00000134851.8	4	56262124	56262124	ENSG00000134851.8_56318406_56319564	10	6500	45031	rs12505880	C	A	0.35394757142857103	4	56307155	56307155	1.37518e-09	-0.16508399999999998	0.000999001	3.42537e-05	1	1	1	1	0	0	0
PREP	-	2	protein_coding	ENSG00000085377.9	6	105850959	105850959	ENSG00000085377.9_105770130_105770986	16	5005	74670	rs7761208	T	C	0.210641535714285	6	105776289	105776289	1.3728299999999999e-13	0.448053	0.000999001	1.90127e-08	1	1	1	1	0	0	0
MARCH1	-	2	protein_coding	ENSG00000145416.9	4	165305202	165305202	ENSG00000145416.9_165304339_165305202	8	7062	282951	rs9762450	C	A	0.22517823809523801	4	165022251	165022251	3.3605099999999998e-12	-0.569987	0.000999001	3.3702e-07	1	1	1	1	0	0	0
MARCH1	-	2	protein_coding	ENSG00000145416.9	4	165305202	165305202	ENSG00000145416.9_164445450_164450198	8	7062	445	rs7674031	C	A	0.40562677380952394	4	165304757	165304757	1.07861e-10	-0.263384	0.000999001	8.52926e-06	2	1	2	2	1	1	1
UIMC1	-	2	protein_coding	ENSG00000087206.12	5	176449634	176449634	ENSG00000087206.12_176433540_176433752	17	4390	24353	rs353474	G	A	0.49206688095238105	5	176425281	176425281	1.30839e-10	-0.552968	0.000999001	5.13057e-06	1	2	1	1	0	0	0
UIMC1	-	2	protein_coding	ENSG00000087206.12	5	176449634	176449634	ENSG00000087206.12_176433540_176433752	17	4390	16687	rs353491	C	G	0.48182855952380893	5	176432947	176432947	6.38854e-08	0.456665	0.004995	0.00216617	2	1	2	2	1	1	1
NPIPB3	-	2	protein_coding	ENSG00000169246.12	16	21459888	21459888	ENSG00000169246.12_21414519_21415323	2	2921	-796305	rs4783451	T	C	0.0569132142857141	16	22256193	22256193	3.99124e-07	0.47574099999999997	0.000999001	0.00125497	1	1	1	1	0	0	0
SUPT4H1	-	1	protein_coding	ENSG00000213246.2	17	56430454	56430454	ENSG00000213246.2_56422539_56423674	5	4081	7253	rs2070107	G	C	0.19593492857142802	17	56423201	56423201	8.296730000000001e-08	-0.182091	0.001998	0.000684562	1	1	1	1	0	0	0
MSTO1	+	2	protein_coding	ENSG00000125459.10	1	155579979	155579979	ENSG00000125459.10_155583448_155583843	13	3229	170347	rs2948072	G	T	0.39431097619047606	1	155750326	155750326	7.12428e-12	-0.309123	0.000999001	3.29069e-07	1	1	1	1	0	0	0
CWC25	-	2	protein_coding	ENSG00000108296.7	17	36981734	36981734	ENSG00000108296.7_36966529_36966848	11	4194	328078	rs35779147	C	T	0.0693636904761905	17	36653656	36653656	1.81476e-06	0.31569200000000003	0.024975	0.0212432	1	1	1	1	0	0	0
HSCB	+	2	protein_coding	ENSG00000100209.5	22	29138019	29138019	ENSG00000100209.5_29141852_29141996	7	4313	16584	rs6005862	A	G	0.46578196428571395	22	29154603	29154603	2.5417100000000003e-07	-0.22478	0.00599401	0.00375167	1	1	1	1	0	0	0
PCDH9	-	2	protein_coding	ENSG00000184226.10	13	67804468	67804468	ENSG00000184226.10_66876967_66879160	3	4954	-23878	rs1325678	T	C	0.469181345238095	13	67828346	67828346	2.54928e-10	-0.318889	0.000999001	3.29356e-06	1	1	1	1	0	0	0
RP11-210M15.2	-	1	protein_coding	ENSG00000259495.1	15	80695917	80695917	ENSG00000259495.1_80690286_80690349	5	6377	995	rs2278702	A	T	0.17033958333333302	15	80694922	80694922	1.2519700000000001e-08	-0.390986	0.001998	0.000244165	1	1	1	1	0	0	0
RP11-339B21.15	-	2	lincRNA	ENSG00000272960.1	9	131067794	131067794	ENSG00000272960.1_131067440_131067794	1	3822	10675	rs112687750	G	A	0.21293769047619	9	131057119	131057119	1.41494e-06	-0.270119	0.00699301	0.00223701	1	3	1	1	0	0	0
CEP85L	-	1	protein_coding	ENSG00000111860.9	6	119031238	119031238	ENSG00000111860.9_118781935_118786731	13	5630	178303	rs9489428	T	C	0.178845714285714	6	118852935	118852935	1.7084400000000001e-12	-0.27021300000000004	0.000999001	1.8093699999999997e-07	1	1	1	1	0	0	0
AC003005.4	+	2	protein_coding	ENSG00000268107.1	19	57999086	57999086	ENSG00000268107.1_58002839_58002965	4	6205	9934	rs12461717	A	G	0.36623958333333395	19	58009020	58009020	1.53279e-11	-0.30396999999999996	0.000999001	7.320539999999999e-07	1	1	1	1	0	0	0
RP11-563N4.1	-	2	lincRNA	ENSG00000272716.1	2	32390826	32390826	ENSG00000272716.1_32390115_32390826	1	5772	-59682	rs212705	G	C	0.4286079166666671	2	32450508	32450508	2.38511e-06	0.200311	0.002997	0.00382065	1	1	1	1	0	0	0
CAPN1	+	2	protein_coding	ENSG00000014216.11	11	64948037	64948037	ENSG00000014216.11_64948037_64948116	21	3637	-3855	rs7933509	A	G	0.28423594047619	11	64944182	64944182	1.0724899999999999e-35	-0.739337	0.000999001	3.3158e-27	1	1	1	1	0	0	0
ADO	+	2	protein_coding	ENSG00000181915.3	10	64564516	64564516	ENSG00000181915.3_64564516_64568238	1	5374	418	rs10995311	C	G	0.399635011904762	10	64564934	64564934	1.75903e-11	-0.20330299999999998	0.000999001	1.1981099999999999e-07	1	1	1	1	1	1	1
GOLGA8A	-	2	protein_coding	ENSG00000175265.13	15	34880704	34880704	ENSG00000175265.13_34845096_34845292	16	6543	14871	rs2081564	A	T	0.39222871428571393	15	34865833	34865833	9.138479999999998e-61	-1.06524	0.000999001	7.325379999999999e-49	1	1	1	1	0	0	0
GOLGA8A	-	2	protein_coding	ENSG00000175265.13	15	34880704	34880704	ENSG00000175265.13_34690835_34690930	16	6543	-51419	rs6495698	T	A	0.22117588095238	15	34932123	34932123	7.69401e-14	0.571004	0.000999001	1.81225e-08	2	2	4	2	0	0	0
GOLGA8A	-	2	protein_coding	ENSG00000175265.13	15	34880704	34880704	ENSG00000175265.13_34678826_34680153	16	6543	-7029	rs80251330	A	T	0.0162094285714284	15	34887733	34887733	1.82695e-11	-0.7272069999999999	0.000999001	1.03026e-06	3	3	2	3	0	0	0
GOLGA8A	-	2	protein_coding	ENSG00000175265.13	15	34880704	34880704	ENSG00000175265.13_34671269_34673814	16	6543	-65705	rs77335755	G	A	0.0171150119047619	15	34946409	34946409	5.37967e-08	0.710368	0.003996	0.00241305	4	1	3	4	0	0	0
C9orf114	-	2	protein_coding	ENSG00000198917.7	9	131592100	131592100	ENSG00000198917.7_131581930_131585112	11	4475	-15821	rs2259043	A	G	0.247514416666667	9	131607921	131607921	8.1717e-20	0.219883	0.000999001	4.63886e-14	1	2	1	1	0	0	0
PDZK1IP1	-	2	protein_coding	ENSG00000162366.3	1	47656716	47656716	ENSG00000162366.3_47650674_47651016	4	5010	5101	rs2798354	T	C	0.213838904761905	1	47651615	47651615	6.43836e-08	0.18198499999999998	0.000999001	0.00034592199999999997	1	1	1	1	0	0	0
ATP5H	-	2	protein_coding	ENSG00000167863.7	17	73043080	73043080	ENSG00000167863.7_73038624_73038756	5	5591	1610	rs12950646	C	G	0.15061961904762	17	73041470	73041470	3.46654e-07	0.143013	0.001998	0.00314935	1	1	1	1	0	0	0
RP5-907D15.3	+	2	lincRNA	ENSG00000254620.1	20	57169473	57169473	ENSG00000254620.1_57178653_57179029	1	5930	8959	rs11086649	C	G	0.112870761904762	20	57178432	57178432	1.94953e-06	0.379909	0.00599401	0.00588171	1	1	1	1	0	0	0
HPS4	-	2	protein_coding	ENSG00000100099.16	22	26879803	26879803	ENSG00000100099.16_26853825_26853933	17	7193	15145	rs739290	A	G	0.065437083333331	22	26864658	26864658	3.21491e-07	0.28376999999999997	0.00799201	0.0123085	1	1	1	1	0	0	0
C6orf132	-	1	protein_coding	ENSG00000188112.4	6	42110357	42110357	ENSG00000188112.4_42094115_42094581	6	5486	16552	rs74440372	T	C	0.102698833333333	6	42093805	42093805	1.35796e-09	0.256879	0.000999001	2.12325e-05	1	1	1	1	0	0	0
ATP6V1F	+	1	protein_coding	ENSG00000128524.4	7	128502880	128502880	ENSG00000128524.4_128502880_128503116	3	5437	62365	rs139749257	T	C	0.0250564523809524	7	128565245	128565245	3.6655000000000003e-06	-0.508738	0.011988	0.0149906	1	2	1	1	0	0	0
CHRNE	-	2	protein_coding	ENSG00000108556.7	17	4806369	4806369	ENSG00000108556.7_4801069_4802186	9	6753	-4355	rs112524797	A	G	0.12215254761904801	17	4810724	4810724	3.18211e-07	0.239046	0.00599401	0.0100671	1	2	2	1	0	0	0
CHRNE	-	2	protein_coding	ENSG00000108556.7	17	4806369	4806369	ENSG00000108556.7_4805745_4805789	9	6753	4482	rs12936083	A	G	0.377958369047619	17	4801887	4801887	6.10987e-07	0.28922	0.010989	0.0127535	2	2	1	2	0	0	0
C1orf158	+	2	protein_coding	ENSG00000157330.5	1	12806163	12806163	ENSG00000157330.5_12806163_12806489	3	3371	7885	rs10864582	A	G	0.0952479642857145	1	12814048	12814048	2.50932e-07	-0.37156300000000003	0.002997	0.00118592	1	1	1	1	0	0	0
SLU7	-	2	protein_coding	ENSG00000164609.5	5	159848718	159848718	ENSG00000164609.5_159828648_159830471	16	6617	-868	rs1895320	A	G	0.15145675	5	159849586	159849586	1.8519200000000001e-22	0.363026	0.000999001	2.16506e-17	1	1	2	1	0	0	0
SLU7	-	2	protein_coding	ENSG00000164609.5	5	159848718	159848718	ENSG00000164609.5_159844119_159844248	16	6617	4543	rs2910194	T	C	0.4953233571428571	5	159844175	159844175	3.31057e-19	-0.47245200000000004	0.000999001	1.14694e-13	2	2	1	2	0	0	0
C5orf34	-	2	protein_coding	ENSG00000172244.4	5	43515247	43515247	ENSG00000172244.4_43505652_43506496	12	5274	42263	rs2132001	G	A	0.48286894047619106	5	43472984	43472984	4.52761e-11	-0.30256500000000003	0.000999001	1.87328e-06	1	1	1	1	0	0	0
SMN2	+	2	protein_coding	ENSG00000205571.8	5	69345350	69345350	ENSG00000205571.8_69372846_69373423	4	1083	-575790	rs76915606	A	G	0.0832111666666666	5	68769560	68769560	1.1886699999999998e-15	-1.0018799999999999	0.000999001	5.13497e-11	1	1	1	1	0	0	0
SMN2	+	2	protein_coding	ENSG00000205571.8	5	69345350	69345350	ENSG00000205571.8_69372348_69372754	4	1083	-891885	rs1650779	T	C	0.491477547619048	5	68453465	68453465	4.60961e-07	0.330993	0.000999001	0.00107164	2	2	2	2	0	0	0
FBXL5	-	1	protein_coding	ENSG00000118564.10	4	15683302	15683302	ENSG00000118564.10_15626875_15627600	11	6753	65644	rs12512883	C	T	0.34096458333333296	4	15617658	15617658	1.03533e-07	-0.106295	0.001998	0.00173148	1	1	1	1	0	0	0
DNALI1	+	2	protein_coding	ENSG00000163879.9	1	38022520	38022520	ENSG00000163879.9_38024928_38025097	5	5091	23926	rs11576892	T	C	0.0735483214285711	1	38046446	38046446	1.8163999999999999e-34	-0.940212	0.000999001	7.92906e-29	1	1	1	1	0	0	0
DNALI1	+	2	protein_coding	ENSG00000163879.9	1	38022520	38022520	ENSG00000163879.9_38026139_38027846	5	5091	-20452	rs41267303	C	T	0.226019404761904	1	38002068	38002068	1.4517600000000002e-06	0.15754	0.012987	0.0107	2	1	2	2	0	0	0
YEATS2	+	1	protein_coding	ENSG00000163872.11	3	183415606	183415606	ENSG00000163872.11_183510904_183511274	30	5770	117569	rs2606222	T	C	0.3875459166666671	3	183533175	183533175	1.2671e-14	-0.328138	0.000999001	4.1854399999999996e-09	1	1	1	1	1	1	1
C17orf80	+	2	protein_coding	ENSG00000141219.11	17	71228372	71228372	ENSG00000141219.11_71243380_71245091	8	6554	-11298	rs35330281	G	T	0.4902893571428571	17	71217074	71217074	1.60069e-08	0.120399	0.000999001	0.000381581	1	1	1	1	0	0	0
RP11-689K5.3	-	2	lincRNA	ENSG00000251331.2	4	82965397	82965397	ENSG00000251331.2_82745671_82745724	4	5748	50318	rs13109155	A	G	0.317857142857143	4	82915079	82915079	4.51266e-12	-0.395746	0.000999001	8.12875e-08	1	1	1	1	0	0	0
DNPH1	-	2	protein_coding	ENSG00000112667.8	6	43197222	43197222	ENSG00000112667.8_43193367_43193881	3	4598	254866	rs9369397	C	T	0.0605359047619047	6	42942356	42942356	4.5733e-06	-0.348005	0.011988	0.015211600000000002	1	1	1	1	0	0	0
GOLGA6L4	+	2	protein_coding	ENSG00000184206.7	15	84904525	84904525	ENSG00000184206.7_84911212_84914120	1	4734	-92751	rs2063036	A	G	0.48968746428571397	15	84811774	84811774	4.725509999999999e-47	0.822081	0.000999001	4.85481e-38	1	1	1	1	1	1	1
GOLGA6L4	+	2	protein_coding	ENSG00000184206.7	15	84904525	84904525	ENSG00000184206.7_84911212_84914120	1	4734	156074	rs227554	T	A	0.46189471428571394	15	85060599	85060599	5.383909999999999e-22	0.537702	0.000999001	1.0392299999999999e-16	2	1	3	2	0	0	0
GOLGA6L4	+	2	protein_coding	ENSG00000184206.7	15	84904525	84904525	ENSG00000184206.7_84911212_84914120	1	4734	168350	rs145793141	C	T	0.0316026547619049	15	85072875	85072875	8.78797e-06	0.63558	0.020978999999999998	0.0179814	3	3	2	3	0	0	0
RP11-298I3.5	-	2	protein_coding	ENSG00000259132.1	14	23451467	23451467	ENSG00000259132.1_23415479_23415917	4	6468	32431	rs2145542	C	T	0.463095238095238	14	23419036	23419036	7.215e-24	-0.282093	0.000999001	5.602959999999999e-18	1	1	2	1	0	0	0
RP11-298I3.5	-	2	protein_coding	ENSG00000259132.1	14	23451467	23451467	ENSG00000259132.1_23416810_23416940	4	6468	699878	rs145303468	A	G	0.0232990714285714	14	22751589	22751589	7.60295e-07	-0.511437	0.00699301	0.00551125	2	1	1	2	0	0	0
TPRA1	-	2	protein_coding	ENSG00000163870.10	3	127317094	127317094	ENSG00000163870.10_127294246_127294526	12	5352	-3435	rs2099589	C	A	0.229206571428571	3	127320529	127320529	7.225210000000001e-08	0.178823	0.001998	0.00116953	1	1	1	1	0	0	0
SNX5	-	2	protein_coding	ENSG00000089006.12	20	17949623	17949623	ENSG00000089006.12_17941783_17942638	15	6950	1885	rs62208159	G	A	0.119166547619048	20	17947738	17947738	1.4451800000000002e-10	-0.415807	0.000999001	1.02067e-05	1	2	1	1	0	0	0
CLEC2D	+	1	protein_coding	ENSG00000069493.10	12	9817565	9817565	ENSG00000069493.10_9847356_9848413	3	6872	54307	rs1985788	C	T	0.4150559761904761	12	9871872	9871872	1.0698299999999999e-06	0.196786	0.003996	0.00529862	1	1	1	1	0	0	0
HNRNPUL2	-	2	protein_coding	ENSG00000214753.2	11	62494821	62494821	ENSG00000214753.2_62480102_62482851	13	4807	-879506	rs140439712	G	A	0.0179857619047619	11	63374327	63374327	3.51383e-07	0.530464	0.010989	0.00522405	1	1	1	1	0	0	0
ARMC2	+	1	protein_coding	ENSG00000118690.8	6	109169619	109169619	ENSG00000118690.8_109201131_109201459	19	4723	1387	rs12664019	A	G	0.35304736904761896	6	109171006	109171006	2.30113e-18	0.364642	0.000999001	7.967319999999999e-13	1	2	1	1	0	0	0
C16orf3	-	2	protein_coding	ENSG00000221819.2	16	90096309	90096309	ENSG00000221819.2_90095316_90096309	1	4468	6005	rs12925361	G	A	0.40908234523809606	16	90090304	90090304	1.57223e-06	0.126345	0.002997	0.00332547	1	1	1	1	0	0	0
SOX5	-	2	protein_coding	ENSG00000134532.11	12	24103966	24103966	ENSG00000134532.11_23696145_23696318	15	5762	-448019	rs1553670	T	G	0.0305395595238069	12	24551985	24551985	6.52871e-07	0.548241	0.012987	0.0172974	1	1	1	1	0	0	0
BHMT	+	2	protein_coding	ENSG00000145692.10	5	78407602	78407602	ENSG00000145692.10_78426756_78428108	3	5385	-5055	rs645112	C	A	0.424035547619048	5	78402547	78402547	2.25856e-12	0.376868	0.000999001	2.4303900000000002e-08	1	1	1	1	0	0	0
TIPIN	-	2	protein_coding	ENSG00000075131.5	15	66679084	66679084	ENSG00000075131.5_66671608_66672278	10	5646	25371	rs62011726	T	G	0.315320714285714	15	66653713	66653713	8.3895e-30	0.530173	0.000999001	3.8209e-22	2	2	2	1	0	0	0
TIPIN	-	2	protein_coding	ENSG00000075131.5	15	66679084	66679084	ENSG00000075131.5_66628544_66629519	10	5646	21045	rs62011747	C	A	0.0935727619047621	15	66658039	66658039	3.6453100000000006e-26	0.662429	0.000999001	2.19983e-19	1	1	1	2	0	0	0
TIPIN	-	2	protein_coding	ENSG00000075131.5	15	66679084	66679084	ENSG00000075131.5_66671608_66672278	10	5646	56647	rs113238971	G	A	0.207045880952381	15	66622437	66622437	2.0165199999999998e-07	0.27143	0.003996	0.00383291	3	1	3	3	0	0	0
RP11-423G4.7	-	2	lincRNA	ENSG00000260987.1	12	109303778	109303778	ENSG00000260987.1_109301517_109303778	1	5616	9059	rs77079970	T	C	0.139009547619048	12	109294719	109294719	4.1139299999999997e-16	-0.381627	0.000999001	1.4460999999999998e-11	2	1	1	1	0	0	0
RP11-423G4.7	-	2	lincRNA	ENSG00000260987.1	12	109303778	109303778	ENSG00000260987.1_109301517_109303778	1	5616	-912	rs7294679	T	A	0.259427511904762	12	109304690	109304690	1.45519e-08	0.212067	0.000999001	5.00884e-05	3	3	2	2	0	0	0
RP11-423G4.7	-	2	lincRNA	ENSG00000260987.1	12	109303778	109303778	ENSG00000260987.1_109301517_109303778	1	5616	-10163	rs10778665	C	T	0.415731095238095	12	109313941	109313941	7.446300000000001e-05	0.13133599999999998	0.0919081	0.102287	1	1	3	3	0	0	0
C1orf204	-	1	protein_coding	ENSG00000188004.5	1	159825137	159825137	ENSG00000188004.5_159804264_159805945	5	5611	16894	rs17365054	T	G	0.126049952380953	1	159808243	159808243	2.6908799999999996e-33	0.7546619999999999	0.000999001	5.47353e-28	1	1	1	1	0	0	0
C1orf204	-	1	protein_coding	ENSG00000188004.5	1	159825137	159825137	ENSG00000188004.5_159804264_159805945	5	5611	932	rs11807946	C	T	0.22172842857142802	1	159824205	159824205	5.8006900000000006e-08	-0.263569	0.000999001	0.00038521800000000005	2	1	2	2	1	1	1
MTAP	+	1	protein_coding	ENSG00000099810.14	9	21802542	21802542	ENSG00000099810.14_21931007_21931646	9	5887	11176	rs58377678	C	T	0.49362784523809394	9	21813718	21813718	9.66901e-09	0.204909	0.000999001	0.00019108	1	1	1	1	1	1	1
IGBP1	+	2	protein_coding	ENSG00000089289.11	23	69353299	69353299	ENSG00000089289.11_69385683_69386174	6	3318	-665849	rs1536062	T	C	0.440322976190475	23	68687450	68687450	4.3287699999999996e-06	-0.36891	0.013986000000000002	0.019096400000000003	1	1	1	1	0	0	0
PSMB5	-	1	protein_coding	ENSG00000100804.14	14	23504439	23504439	ENSG00000100804.14_23495060_23495584	5	6525	418	rs11543947	G	A	0.0654761904761905	14	23504021	23504021	5.3683e-09	-0.261821	0.000999001	6.23828e-05	1	1	2	1	1	1	1
PSMB5	-	1	protein_coding	ENSG00000100804.14	14	23504439	23504439	ENSG00000100804.14_23485752_23485844	5	6525	13155	rs11846575	C	G	0.259978261904762	14	23491284	23491284	3.4952800000000003e-07	-0.6094569999999999	0.004995	0.0038039000000000002	2	1	1	2	0	0	0
ALG11	+	2	protein_coding	ENSG00000253710.1	13	52586534	52586534	ENSG00000253710.1_52594705_52597915	5	4480	-16571	rs1886538	T	C	0.28203055952381106	13	52569963	52569963	5.25706e-15	-0.278031	0.000999001	1.4894200000000002e-10	1	1	1	1	0	0	0
STAT2	-	1	protein_coding	ENSG00000170581.9	12	56753939	56753939	ENSG00000170581.9_56735381_56737315	20	3476	64214	rs2643623	G	C	0.0930322857142856	12	56689725	56689725	9.76926e-07	-0.265033	0.013986000000000002	0.013496200000000002	2	1	2	1	0	0	0
STAT2	-	1	protein_coding	ENSG00000170581.9	12	56753939	56753939	ENSG00000170581.9_56753842_56753939	20	3476	-545547	rs117961863	G	A	0.0141187976190476	12	57299486	57299486	1.04555e-06	-0.61345	0.011988	0.0139308	1	1	1	2	0	0	0
NOTCH2	-	2	protein_coding	ENSG00000134250.13	1	120612240	120612240	ENSG00000134250.13_120535404_120539369	35	2453	-306556	rs61804039	T	C	0.295347321428572	1	120918796	120918796	1.03601e-08	0.23794099999999999	0.000999001	0.00015131200000000002	1	1	1	1	0	0	0
XXbac-BPG55C20.7	+	2	lincRNA	ENSG00000225096.1	6	58291908	58291908	ENSG00000225096.1_58298372_58298496	2	3310	24917	rs56966022	G	T	0.213655476190476	6	58316825	58316825	1.88774e-05	-0.276836	0.00699301	0.00938778	1	1	1	1	0	0	0
TICAM2	-	1	protein_coding	ENSG00000243414.4	5	114961876	114961876	ENSG00000243414.4_114914339_114917012	5	7252	45848	rs2288384	G	A	0.0892857142857143	5	114916028	114916028	2.44517e-09	0.296925	0.000999001	3.53561e-05	1	1	1	1	0	0	0
OAZ3	+	1	protein_coding	ENSG00000143450.10	1	151735445	151735445	ENSG00000143450.10_151735445_151735643	6	3963	24686	rs6694952	T	C	0.16142041666666598	1	151760131	151760131	9.60129e-07	0.199956	0.00599401	0.00778575	1	1	1	1	0	0	0
PDE4DIP	-	1	protein_coding	ENSG00000178104.15	1	145076186	145076186	ENSG00000178104.15_145015684_145016011	54	406	-484930	rs11578772	G	A	0.131590630952381	1	145561116	145561116	3.2189e-07	-0.270471	0.002997	0.00198183	2	1	1	1	0	0	0
PDE4DIP	-	1	protein_coding	ENSG00000178104.15	1	145076186	145076186	ENSG00000178104.15_145075630_145076186	54	406	-325828	rs2027387	C	G	0.4837684523809529	1	145402014	145402014	2.70176e-06	0.22039899999999998	0.00999001	0.0109397	1	1	2	2	0	0	0
EVL	+	1	protein_coding	ENSG00000196405.8	14	100437786	100437786	ENSG00000196405.8_100610038_100610573	18	5526	-18189	rs11847441	T	C	0.0449201190476156	14	100419597	100419597	1.1152999999999999e-08	-0.36212	0.000999001	0.000441941	1	1	1	1	0	0	0
RECQL	-	2	protein_coding	ENSG00000004700.11	12	21654603	21654603	ENSG00000004700.11_21623903_21624032	15	6452	64046	rs2058463	A	C	0.46998326190476203	12	21590557	21590557	2.93916e-11	-0.229226	0.000999001	1.3478e-06	1	2	1	1	1	1	1
FN3KRP	+	2	protein_coding	ENSG00000141560.10	17	80674559	80674559	ENSG00000141560.10_80684709_80685893	7	4779	5835	rs2246577	T	C	0.386547654761905	17	80680394	80680394	4.89924e-21	0.382178	0.000999001	8.425289999999999e-16	1	1	1	1	0	0	0
FN3KRP	+	2	protein_coding	ENSG00000141560.10	17	80674559	80674559	ENSG00000141560.10_80684709_80685893	7	4779	11101	rs7794	G	A	0.373146571428572	17	80685660	80685660	4.67892e-10	0.24400300000000003	0.000999001	9.60998e-06	2	1	2	2	0	0	0
FXYD6	-	2	protein_coding	ENSG00000137726.11	11	117748201	117748201	ENSG00000137726.11_117712283_117712976	6	6082	14978	rs12277914	C	T	0.153446500000001	11	117733223	117733223	4.263019999999999e-18	0.536503	0.000999001	8.324350000000001e-13	1	1	1	1	1	1	1
DNAJB14	-	1	protein_coding	ENSG00000164031.12	4	100867883	100867883	ENSG00000164031.12_100817405_100822309	8	6764	-110327	rs62306114	C	T	0.0517481666666666	4	100978210	100978210	1.1563900000000001e-07	0.264046	0.003996	0.00205273	1	1	1	1	0	0	0
VDAC1	-	2	protein_coding	ENSG00000213585.6	5	133340824	133340824	ENSG00000213585.6_133324479_133324934	11	4754	13665	rs2066944	A	T	0.160702154761905	5	133327159	133327159	2.04759e-16	-0.630459	0.000999001	5.24938e-11	1	2	1	1	0	0	0
WFDC3	-	1	protein_coding	ENSG00000124116.14	20	44420571	44420571	ENSG00000124116.14_44404056_44404241	2	5421	-5266	rs6032548	C	G	0.32585805952381	20	44425837	44425837	2.67147e-36	0.640262	0.000999001	4.60569e-30	1	3	1	1	0	0	0
GTF2H5	+	2	protein_coding	ENSG00000272047.1	6	158589384	158589384	ENSG00000272047.1_158613009_158620376	3	6993	-14492	rs7756922	G	T	0.41540561904761897	6	158574892	158574892	9.000190000000001e-07	0.12012	0.00899101	0.00663965	1	1	1	1	0	0	0
KDM8	+	1	protein_coding	ENSG00000155666.7	16	27214807	27214807	ENSG00000155666.7_27222467_27223036	8	5997	31810	rs17856580	T	C	0.19541308333333302	16	27246617	27246617	9.531109999999999e-07	-0.339685	0.014985	0.0159707	1	1	1	1	1	1	1
RNF8	+	2	protein_coding	ENSG00000112130.12	6	37321748	37321748	ENSG00000112130.12_37348926_37349130	9	6040	32311	rs104669	A	T	0.37988763095238104	6	37354059	37354059	1.8203599999999996e-10	0.190236	0.000999001	7.469810000000001e-06	1	1	1	1	0	0	0
PAQR3	-	2	protein_coding	ENSG00000163291.10	4	79860592	79860592	ENSG00000163291.10_79831992_79841835	8	5346	7006	rs7656083	G	A	0.190676869047619	4	79853586	79853586	4.53621e-08	-0.197046	0.000999001	0.000637375	1	1	1	1	0	0	0
STXBP5	+	2	protein_coding	ENSG00000164506.10	6	147525561	147525561	ENSG00000164506.10_147637365_147637543	28	5132	199669	rs6922677	A	G	0.293870642857142	6	147725230	147725230	5.01193e-07	0.178419	0.00699301	0.00872908	1	1	1	1	0	0	0
LRRC37A	+	2	protein_coding	ENSG00000176681.10	17	44370099	44370099	ENSG00000176681.10_44407816_44409347	1	5994	-437310	rs117581282	C	T	0.163804178571429	17	43932789	43932789	1.8429e-21	0.7799229999999999	0.000999001	8.350200000000001e-17	1	1	1	1	0	0	0
LRRC37A	+	2	protein_coding	ENSG00000176681.10	17	44370099	44370099	ENSG00000176681.10_44407816_44409347	1	5994	-29931	rs117509736	G	A	0.23331558333333302	17	44340168	44340168	1.5599700000000001e-06	0.348568	0.002997	0.00246216	2	1	2	2	0	0	0
KCNC4	+	1	protein_coding	ENSG00000116396.9	1	110753965	110753965	ENSG00000116396.9_110774843_110776666	3	5014	152815	rs6669004	G	A	0.254074095238095	1	110906780	110906780	2.0160699999999999e-07	0.166376	0.001998	0.00155972	1	1	1	1	0	0	0
SAMD9L	-	2	protein_coding	ENSG00000177409.7	7	92777682	92777682	ENSG00000177409.7_92776196_92776459	5	3964	-52809	rs6979254	G	T	0.4956851071428571	7	92830491	92830491	2.3825400000000002e-08	0.376205	0.001998	0.000364069	1	4	2	1	0	0	0
SAMD9L	-	2	protein_coding	ENSG00000177409.7	7	92777682	92777682	ENSG00000177409.7_92759368_92765304	5	3964	-61307	rs12669719	C	T	0.0535005595238093	7	92838989	92838989	4.8930099999999994e-08	-0.391178	0.003996	0.000718476	2	1	1	2	0	0	0
TMEM61	+	2	protein_coding	ENSG00000143001.4	1	55446465	55446465	ENSG00000143001.4_55457509_55457966	3	6636	2377	rs2495517	A	G	0.22620251190476298	1	55448842	55448842	1.0081299999999999e-12	-0.2359	0.000999001	3.97554e-08	1	1	1	1	0	0	0
FAM35A	+	2	protein_coding	ENSG00000122376.7	10	88853918	88853918	ENSG00000122376.7_88950241_88951225	11	5060	21485	rs9420439	C	T	0.18309269047619	10	88875403	88875403	3.7931999999999994e-19	0.335586	0.000999001	8.060060000000001e-14	1	1	1	1	0	0	0
ADAM15	+	2	protein_coding	ENSG00000143537.9	1	155023042	155023042	ENSG00000143537.9_155030327_155030631	20	3250	10876	rs41264285	C	T	0.201085119047619	1	155033918	155033918	3.92888e-17	-0.26505700000000004	0.000999001	4.13286e-11	1	1	2	1	0	1	1
ADAM15	+	2	protein_coding	ENSG00000143537.9	1	155023042	155023042	ENSG00000143537.9_155033239_155033308	20	3250	10266	rs11589479	G	A	0.148100261904762	1	155033308	155033308	1.31494e-11	-0.310249	0.000999001	6.96844e-07	2	1	1	2	0	0	0
TMEM86A	+	1	protein_coding	ENSG00000151117.4	11	18714669	18714669	ENSG00000151117.4_18723120_18726332	3	5928	-21446	rs2121389	C	G	0.48446375	11	18693223	18693223	2.00851e-11	0.262975	0.000999001	3.5036e-07	1	2	1	1	0	0	0
PRELID1	+	1	protein_coding	ENSG00000169230.5	5	176730775	176730775	ENSG00000169230.5_176732617_176733177	5	4887	2341	rs4631	A	G	0.11547619047619098	5	176733116	176733116	3.3050400000000003e-49	-0.701376	0.000999001	1.70904e-43	1	2	1	1	0	0	0
UBE2J1	-	2	protein_coding	ENSG00000198833.6	6	90062567	90062567	ENSG00000198833.6_90036344_90039676	8	5244	795296	rs79995413	G	A	0.08591122619047599	6	89267271	89267271	1.8697700000000002e-07	-0.17971700000000002	0.001998	0.00170106	1	1	1	1	0	0	0
GAPVD1	+	2	protein_coding	ENSG00000165219.17	9	128024073	128024073	ENSG00000165219.17_128103456_128104385	30	4041	107060	rs7872015	C	G	0.458708047619048	9	128131133	128131133	1.35255e-10	0.216572	0.000999001	1.0700599999999999e-05	1	1	1	1	0	0	0
RP11-206L10.2	-	2	lincRNA	ENSG00000228327.2	1	714006	714006	ENSG00000228327.2_708356_708487	7	2841	-701093	rs1153105	T	C	0.21240441666666698	1	1415099	1415099	8.165600000000001e-07	0.336434	0.004995	0.00497024	1	1	1	1	0	0	0
NPHP4	-	2	protein_coding	ENSG00000131697.13	1	6052533	6052533	ENSG00000131697.13_5965692_5965843	26	6248	94349	rs10864631	T	C	0.21649867857142802	1	5958184	5958184	1.1627100000000001e-08	-0.290524	0.001998	0.00122059	1	1	1	1	0	0	0
NPHP4	-	2	protein_coding	ENSG00000131697.13	1	6052533	6052533	ENSG00000131697.13_5922871_5926518	26	6248	95624	rs12058375	C	A	0.0773809523809524	1	5956909	5956909	3.29546e-08	0.245719	0.001998	0.00236699	2	1	2	2	1	1	0
GSTM4	+	2	protein_coding	ENSG00000168765.11	1	110198703	110198703	ENSG00000168765.11_110201622_110204364	6	5102	-5058	rs11101980	T	G	0.419176821428572	1	110193645	110193645	2.36338e-33	-0.497366	0.000999001	2.9115e-26	1	1	1	1	0	0	0
KIAA1324	+	2	protein_coding	ENSG00000116299.12	1	109656301	109656301	ENSG00000116299.12_109727667_109727755	23	4651	70624	rs620337	G	A	0.13021444047619	1	109726925	109726925	1.51e-10	0.185879	0.000999001	6.700650000000001e-06	1	1	1	1	0	0	0
GAS7	-	2	protein_coding	ENSG00000007237.14	17	10101868	10101868	ENSG00000007237.14_9821318_9821416	14	6106	552427	rs3744756	C	T	0.0226201666666667	17	9549441	9549441	7.13374e-07	-0.709892	0.016983	0.019244499999999998	1	1	1	1	1	1	1
BRI3	+	2	protein_coding	ENSG00000164713.5	7	97881691	97881691	ENSG00000164713.5_97936449_97936761	9	5951	38932	rs7015	A	G	0.20423529761904802	7	97920623	97920623	9.193589999999998e-16	0.402231	0.000999001	1.1304500000000001e-10	1	1	1	1	0	0	0
ELOVL4	-	2	protein_coding	ENSG00000118402.5	6	80657297	80657297	ENSG00000118402.5_80624529_80626600	6	6558	74931	rs346316	C	T	0.476619452380952	6	80582366	80582366	3.5975099999999996e-23	-0.241929	0.000999001	2.01619e-16	1	1	1	1	1	0	0
TGFB3	-	1	protein_coding	ENSG00000119699.3	14	76449334	76449334	ENSG00000119699.3_76446885_76447534	9	5452	-61246	rs147503125	A	G	0.0300094523809525	14	76510580	76510580	1.12485e-06	0.5394220000000001	0.012987	0.0134714	1	3	1	1	0	0	0
EYA1	-	2	protein_coding	ENSG00000104313.13	8	72274467	72274467	ENSG00000104313.13_72109668_72111655	1	5982	-192261	rs732298	T	A	0.0615352976190474	8	72466728	72466728	7.06691e-09	0.676045	0.000999001	1.35615e-05	1	1	1	1	0	0	0
LRRC27	+	2	protein_coding	ENSG00000148814.13	10	134145614	134145614	ENSG00000148814.13_134162467_134162561	14	7895	5306	rs2295273	T	G	0.12380952380952401	10	134150920	134150920	2.22804e-16	0.9229639999999999	0.000999001	1.13596e-11	1	2	1	1	0	0	0
LRRC27	+	2	protein_coding	ENSG00000148814.13	10	134145614	134145614	ENSG00000148814.13_134180350_134180505	14	7895	24032	rs2497647	A	G	0.481593714285715	10	134169646	134169646	2.5795100000000003e-07	-0.405045	0.011988	0.010172	2	1	2	2	0	0	0
MED28	+	1	protein_coding	ENSG00000118579.7	4	17616254	17616254	ENSG00000118579.7_17625224_17635728	4	5860	-512	rs10019856	T	A	0.37161700000000103	4	17615742	17615742	7.76715e-10	0.20133299999999998	0.000999001	1.32818e-05	1	1	1	1	1	1	1
PVRL2	+	1	protein_coding	ENSG00000130202.5	19	45349432	45349432	ENSG00000130202.5_45381480_45382198	10	5880	29877	rs3852859	T	C	0.20125020238095198	19	45379309	45379309	4.826969999999999e-18	0.231911	0.000999001	2.81377e-12	1	1	1	1	0	0	0
OVOL1	+	2	protein_coding	ENSG00000172818.5	11	65554493	65554493	ENSG00000172818.5_65562517_65564690	3	3511	48759	rs7107912	G	A	0.4712315833333329	11	65603252	65603252	8.15248e-10	0.189967	0.000999001	1.2921300000000001e-05	1	2	1	1	0	0	0
PNMA6C	+	2	protein_coding	ENSG00000235961.3	23	152240819	152240819	ENSG00000235961.3_152241318_152243399	1	1871	-12271	rs2301184	G	A	0.0321944523809524	23	152228548	152228548	3.2211100000000003e-19	-1.46735	0.000999001	1.3778299999999999e-14	1	1	1	1	0	0	0
RAI14	+	2	protein_coding	ENSG00000039560.9	5	34656342	34656342	ENSG00000039560.9_34686967_34687060	18	6405	504990	rs6880595	A	G	0.23809523809523803	5	35161332	35161332	8.40521e-07	0.168414	0.018981	0.015386799999999999	1	1	1	1	0	0	0
PGAM2	-	2	protein_coding	ENSG00000164708.5	7	44105186	44105186	ENSG00000164708.5_44104715_44105186	3	5228	76055	rs145439060	G	A	0.311005976190476	7	44029131	44029131	7.89428e-13	0.246468	0.000999001	3.0501e-08	1	1	1	1	0	0	0
CHRNB1	+	1	protein_coding	ENSG00000170175.6	17	7348380	7348380	ENSG00000170175.6_7359902_7361026	7	5783	28031	rs7209131	C	T	0.383112464285715	17	7376411	7376411	5.916550000000001e-13	-0.278613	0.000999001	5.8304599999999997e-08	1	1	1	1	0	0	0
KCNJ13	-	1	protein_coding	ENSG00000115474.6	2	233641278	233641278	ENSG00000115474.6_233631174_233633523	2	5699	-79005	rs4973055	G	T	0.31506390476190504	2	233720283	233720283	3.24378e-06	0.22524499999999997	0.010989	0.011010500000000001	1	2	1	1	0	0	0
DISP2	+	2	protein_coding	ENSG00000140323.4	15	40650436	40650436	ENSG00000140323.4_40659259_40663257	7	4574	-6190	rs35777573	T	A	0.16925091666666697	15	40644246	40644246	1.21079e-31	0.405426	0.000999001	1.0396800000000001e-23	1	1	1	1	0	0	0
DISP2	+	2	protein_coding	ENSG00000140323.4	15	40650436	40650436	ENSG00000140323.4_40659259_40663257	7	4574	-4274	rs62017979	G	A	0.28176784523809495	15	40646162	40646162	8.07655e-08	0.141981	0.000999001	0.00173761	2	1	2	2	0	0	0
PBX2	-	2	protein_coding	ENSG00000204304.7	6	32157963	32157963	ENSG00000204304.7_32155424_32155559	6	30375	-324501	rs191002062	T	G	0.22949594047619	6	32482464	32482464	1.03574e-07	-0.26315500000000003	0.002997	0.00663036	1	1	1	1	0	0	0
VIL1	+	1	protein_coding	ENSG00000127831.6	2	219283815	219283815	ENSG00000127831.6_219301205_219301349	20	4172	6861	rs3888879	C	T	0.3382227619047619	2	219290676	219290676	1.96844e-07	-0.21077100000000001	0.002997	0.00258015	1	1	1	1	0	0	0
RP11-162G9.1	-	1	lincRNA	ENSG00000251504.1	4	178829090	178829090	ENSG00000251504.1_178824538_178825102	4	6450	-10523	rs11931550	G	A	0.19185901190476198	4	178839613	178839613	2.9478e-24	-0.5832069999999999	0.000999001	4.7501e-19	2	2	1	1	0	0	0
RP11-162G9.1	-	1	lincRNA	ENSG00000251504.1	4	178829090	178829090	ENSG00000251504.1_178828898_178829090	4	6450	-118479	rs1711382	G	A	0.314221035714286	4	178947569	178947569	3.3458800000000005e-22	-0.5331779999999999	0.000999001	1.6219299999999998e-16	1	1	2	2	0	0	0
RP11-162G9.1	-	1	lincRNA	ENSG00000251504.1	4	178829090	178829090	ENSG00000251504.1_178824538_178825102	4	6450	-158136	rs1381705	C	G	0.35477078571428605	4	178987226	178987226	3.04618e-09	-0.29942199999999997	0.000999001	4.51991e-05	3	3	3	3	0	0	0
TRMT44	+	1	protein_coding	ENSG00000155275.14	4	8437867	8437867	ENSG00000155275.14_8465712_8465818	12	8630	73680	rs6858542	C	G	0.33462519047619	4	8511547	8511547	1.72394e-07	0.34533800000000003	0.00799201	0.00750941	2	2	1	1	0	0	0
TRMT44	+	1	protein_coding	ENSG00000155275.14	4	8437867	8437867	ENSG00000155275.14_8448203_8448317	12	8630	-740264	rs9998473	G	A	0.211053345238095	4	7697603	7697603	1.29147e-05	-0.30235100000000004	0.383616	0.36333499999999996	1	1	2	2	0	0	0
EMG1	+	2	protein_coding	ENSG00000126749.10	12	7072408	7072408	ENSG00000126749.10_7079944_7080315	7	5830	7779	rs11064480	C	G	0.0469701666666666	12	7080187	7080187	1.02363e-06	-0.358889	0.015984	0.014514700000000002	1	3	1	1	1	1	1
RP11-347D21.3	-	1	lincRNA	ENSG00000237423.1	20	46617488	46617488	ENSG00000237423.1_46609232_46609522	2	6103	2709	rs2869325	T	C	0.0132166547618993	20	46614779	46614779	9.0691e-09	-1.1410799999999999	0.000999001	9.02207e-05	1	1	1	1	0	0	0
DAPK1	+	1	protein_coding	ENSG00000196730.8	9	90112143	90112143	ENSG00000196730.8_90258291_90258383	26	6337	-77414	rs2183939	T	C	0.293216880952381	9	90034729	90034729	1.03123e-07	0.176795	0.002997	0.00385664	1	1	1	1	0	0	0
MC1R	+	2	protein_coding	ENSG00000258839.2	16	89978527	89978527	ENSG00000258839.2_89984284_89987385	3	4841	1324	rs2270459	C	A	0.11563815476190599	16	89979851	89979851	7.343560000000002e-10	0.24198000000000003	0.000999001	1.62906e-05	1	2	1	1	0	0	0
MC1R	+	2	protein_coding	ENSG00000258839.2	16	89978527	89978527	ENSG00000258839.2_89979640_89981576	3	4841	3745	rs3212345	T	C	0.45754411904761894	16	89982272	89982272	8.4443e-07	-0.137882	0.00699301	0.00656203	2	1	2	2	0	0	0
P2RX5	-	2	protein_coding	ENSG00000083454.17	17	3599698	3599698	ENSG00000083454.17_3576521_3577171	11	6881	-6668	rs2737114	T	C	0.390546654761905	17	3606366	3606366	2.78445e-18	-0.471455	0.000999001	2.84427e-12	1	1	1	1	0	0	0
RARRES1	-	1	protein_coding	ENSG00000118849.5	3	158450485	158450485	ENSG00000118849.5_158414681_158415616	6	5283	11090	rs6804249	T	C	0.48347422619047603	3	158439395	158439395	6.983679999999999e-07	0.22250599999999998	0.003996	0.00564728	1	1	1	1	0	0	0
PRPH2	-	2	protein_coding	ENSG00000112619.6	6	42690312	42690312	ENSG00000112619.6_42664340_42666245	3	4574	17205	rs12333110	G	A	0.26323970238095196	6	42673107	42673107	5.274249999999999e-86	1.02436	0.000999001	1.1821799999999996e-74	1	1	1	1	0	0	0
KCNA6	+	2	protein_coding	ENSG00000151079.6	12	4918342	4918342	ENSG00000151079.6_4918342_4923944	2	5926	9049	rs17177303	C	G	0.0514747499999997	12	4927391	4927391	1.6835999999999999e-40	-0.891184	0.000999001	3.81839e-34	1	4	1	1	1	1	1
KCNA6	+	2	protein_coding	ENSG00000151079.6	12	4918342	4918342	ENSG00000151079.6_4959904_4960277	2	5926	39810	rs11063369	A	G	0.426193738095238	12	4958152	4958152	1.44446e-10	-0.21277100000000002	0.000999001	6.34102e-07	2	1	2	2	0	0	0
TTC8	+	1	protein_coding	ENSG00000165533.14	14	89290497	89290497	ENSG00000165533.14_89307381_89307901	16	5704	102548	rs7156067	G	A	0.42678042857142895	14	89393045	89393045	6.64119e-08	0.12494200000000001	0.003996	0.00206509	1	1	2	1	0	0	0
TTC8	+	1	protein_coding	ENSG00000165533.14	14	89290497	89290497	ENSG00000165533.14_89336403_89336542	16	5704	566160	rs12882919	C	A	0.464999035714286	14	89856657	89856657	7.97876e-07	0.137303	0.013986000000000002	0.012819399999999998	2	1	1	2	0	0	0
CTAGE5	+	2	protein_coding	ENSG00000150527.12	14	39734488	39734488	ENSG00000150527.12_39734488_39734625	27	6049	83540	rs1140952	A	G	0.4208856428571429	14	39818028	39818028	8.49221e-07	-0.199152	0.020978999999999998	0.0200367	1	1	1	1	0	0	0
WDR5	+	2	protein_coding	ENSG00000196363.5	9	137000487	137000487	ENSG00000196363.5_137005825_137005933	15	7911	-435453	rs75175839	G	T	0.02162375	9	136565034	136565034	8.17042e-08	0.523205	0.004995	0.00280124	1	4	1	1	0	0	0
STARD3NL	+	2	protein_coding	ENSG00000010270.9	7	38217824	38217824	ENSG00000010270.9_38241315_38241567	10	7202	3135	rs9638935	A	C	0.22858776190476102	7	38220959	38220959	1.33771e-47	-1.0609600000000001	0.000999001	4.640189999999999e-41	1	1	1	1	0	0	0
STARD3NL	+	2	protein_coding	ENSG00000010270.9	7	38217824	38217824	ENSG00000010270.9_38241671_38241798	10	7202	49930	rs4720271	G	T	0.201048690476189	7	38267754	38267754	7.357899999999999e-25	0.749889	0.000999001	2.3296799999999998e-18	2	1	2	2	0	0	0
STARD3NL	+	2	protein_coding	ENSG00000010270.9	7	38217824	38217824	ENSG00000010270.9_38241315_38241567	10	7202	-12926	rs56071237	C	T	0.0919013571428571	7	38204898	38204898	9.161120000000001e-08	0.485253	0.004995	0.0026100000000000003	3	1	3	3	0	0	0
C7orf73	+	2	protein_coding	ENSG00000243317.3	7	135347244	135347244	ENSG00000243317.3_135358839_135359972	5	5743	10232	rs3110823	A	C	0.17766645238095197	7	135357476	135357476	2.31952e-22	-0.3865	0.000999001	1.49274e-16	1	1	1	1	1	1	1
TMEM25	+	1	protein_coding	ENSG00000149582.11	11	118401756	118401756	ENSG00000149582.11_118416834_118417995	5	5207	164313	rs506255	C	A	0.11151119047619099	11	118566069	118566069	7.84557e-07	-0.365792	0.00899101	0.00752921	1	1	1	1	0	0	0
CDO1	-	2	protein_coding	ENSG00000129596.4	5	115152651	115152651	ENSG00000129596.4_115140430_115141159	5	7195	-10141	rs34851	C	G	0.39815521428571393	5	115162792	115162792	6.237180000000001e-23	0.355696	0.000999001	7.5943e-18	1	2	1	1	0	0	0
RP11-672L10.6	+	2	lincRNA	ENSG00000273355.1	18	813275	813275	ENSG00000273355.1_813275_813757	1	6275	7568	rs7237153	A	G	0.422211071428572	18	820843	820843	6.22059e-08	-0.220931	0.001998	0.000176423	1	1	1	1	0	0	0
IGFALS	-	1	protein_coding	ENSG00000099769.5	16	1844972	1844972	ENSG00000099769.5_1840414_1842516	1	6368	6935	rs2272977	C	G	0.132530547619048	16	1838037	1838037	5.0237e-12	0.256683	0.000999001	1.93641e-08	1	1	1	1	0	0	0
PDCD7	-	1	protein_coding	ENSG00000090470.10	15	65426174	65426174	ENSG00000090470.10_65411302_65411801	5	4109	14465	rs61751112	C	G	0.0121053690476191	15	65411709	65411709	1.53548e-16	1.7943799999999999	0.000999001	5.9785199999999994e-12	1	1	1	1	0	0	0
DEDD	-	2	protein_coding	ENSG00000158796.12	1	161102478	161102478	ENSG00000158796.12_161093923_161094316	7	5664	107865	rs115081253	C	T	0.0130653928571428	1	160994613	160994613	2.19082e-07	-0.754282	0.000999001	0.00307307	1	2	1	1	0	0	0
IFIH1	-	2	protein_coding	ENSG00000115267.5	2	163175213	163175213	ENSG00000115267.5_163130305_163130454	16	4092	-342105	rs12613520	G	A	0.0192331071428572	2	163517318	163517318	7.71695e-07	-0.691976	0.00699301	0.00800385	1	1	1	1	0	0	0
POLR3G	+	1	protein_coding	ENSG00000113356.6	5	89767565	89767565	ENSG00000113356.6_89807870_89810370	8	3993	67690	rs558809	T	C	0.390309	5	89835255	89835255	1.1204600000000001e-17	0.321482	0.000999001	9.53087e-13	1	1	1	1	0	0	0
RP11-480D4.6	-	2	lincRNA	ENSG00000272049.1	5	8445648	8445648	ENSG00000272049.1_8445062_8445648	1	7589	-688	rs6555548	A	G	0.289285714285714	5	8446336	8446336	1.9468099999999998e-08	0.332552	0.000999001	7.57312e-05	1	3	1	1	0	0	0
NDUFA3	+	2	protein_coding	ENSG00000170906.11	19	54606036	54606036	ENSG00000170906.11_54609241_54609777	7	9560	5698	rs75622830	A	G	0.109736654761905	19	54611734	54611734	3.5233400000000005e-24	0.52536	0.000999001	9.41922e-19	1	1	1	1	0	0	0
NCMAP	+	2	protein_coding	ENSG00000184454.6	1	24882602	24882602	ENSG00000184454.6_24932097_24935819	4	4607	3387	rs6666631	A	G	0.237605785714285	1	24885989	24885989	5.483189999999999e-29	0.460833	0.000999001	1.45934e-22	1	1	1	1	0	0	0
NCMAP	+	2	protein_coding	ENSG00000184454.6	1	24882602	24882602	ENSG00000184454.6_24932097_24935819	4	4607	7392	rs6667854	C	A	0.26949969047619	1	24889994	24889994	1.22589e-06	0.177431	0.003996	0.00680703	2	1	2	2	0	0	0
ATP1B2	+	2	protein_coding	ENSG00000129244.4	17	7549945	7549945	ENSG00000129244.4_7559049_7561086	7	5438	-7074	rs1642796	C	T	0.126480940476191	17	7542871	7542871	5.88042e-08	-0.289023	0.000999001	0.00145155	1	2	1	1	0	0	0
ALDH16A1	+	2	protein_coding	ENSG00000161618.5	19	49956426	49956426	ENSG00000161618.5_49972121_49974305	15	5651	4053	rs12974414	T	G	0.27583013095238107	19	49960479	49960479	5.80112e-24	-0.28608	0.000999001	3.36225e-17	1	1	1	1	0	0	0
SATL1	-	2	protein_coding	ENSG00000184788.8	23	84364054	84364054	ENSG00000184788.8_84347293_84347567	2	3737	139070	rs5922127	G	A	0.362783636904762	23	84224984	84224984	2.01591e-07	0.371847	0.000999001	0.000368375	1	1	1	1	0	0	0
E2F7	-	2	protein_coding	ENSG00000165891.11	12	77459360	77459360	ENSG00000165891.11_77415027_77417965	5	6024	-4789	rs12371368	C	A	0.131088642857143	12	77464149	77464149	2.37738e-06	0.248914	0.00999001	0.0164832	1	1	1	1	0	0	0
PLXDC2	+	2	protein_coding	ENSG00000120594.12	10	20105168	20105168	ENSG00000120594.12_20105168_20106120	14	8307	329812	rs12762265	C	A	0.41827460714285797	10	20434980	20434980	6.858540000000001e-07	-0.140396	0.012987	0.016219	1	2	1	1	0	0	0
SEMA4D	-	2	protein_coding	ENSG00000187764.7	9	92113045	92113045	ENSG00000187764.7_91975702_91977343	20	5956	145531	rs6559346	C	T	0.25259913095238	9	91967514	91967514	8.94079e-14	-0.295066	0.000999001	1.71827e-08	1	1	1	1	0	0	1
SEMA4D	-	2	protein_coding	ENSG00000187764.7	9	92113045	92113045	ENSG00000187764.7_91975702_91977343	20	5956	133177	rs45540242	G	A	0.241189404761905	9	91979868	91979868	9.55339e-11	0.265484	0.000999001	7.13349e-06	2	1	2	2	0	0	0
PDSS2	-	2	protein_coding	ENSG00000164494.7	6	107780768	107780768	ENSG00000164494.7_107473761_107475981	9	5700	285667	rs9398120	T	G	0.323201654761904	6	107495101	107495101	1.3741700000000001e-17	0.157134	0.000999001	4.5116699999999995e-12	1	1	1	1	0	0	0
TPMT	-	2	protein_coding	ENSG00000137364.4	6	18155305	18155305	ENSG00000137364.4_18149219_18149402	9	6590	410	rs2842943	C	T	0.383456607142858	6	18154895	18154895	1.0640700000000001e-10	-0.182412	0.000999001	2.8360900000000004e-06	1	1	1	1	1	1	1
CBS	-	2	protein_coding	ENSG00000160200.13	21	44497053	44497053	ENSG00000160200.13_44487888_44488725	18	7206	9162	rs234713	G	A	0.32168064285714304	21	44487891	44487891	2.1168e-14	-0.25977100000000003	0.000999001	1.91614e-08	1	1	2	1	0	0	0
CBS	-	2	protein_coding	ENSG00000160200.13	21	44497053	44497053	ENSG00000160200.13_44487888_44488725	18	7206	86867	rs2605309	A	G	0.118932678571428	21	44410186	44410186	1.4945e-08	-0.297485	0.000999001	0.000801233	2	1	1	2	0	0	0
NUTM2B	+	2	protein_coding	ENSG00000188199.6	10	81462983	81462983	ENSG00000188199.6_81471456_81472511	2	7418	-56919	rs1650228	T	C	0.37968977380952396	10	81406064	81406064	8.110009999999999e-33	-0.804407	0.000999001	3.22135e-26	1	1	1	1	0	0	0
NUTM2B	+	2	protein_coding	ENSG00000188199.6	10	81462983	81462983	ENSG00000188199.6_81471456_81472511	2	7418	-91030	rs1914663	C	T	0.0802838809523809	10	81371953	81371953	7.348529999999999e-07	0.6081270000000001	0.002997	0.00339608	2	1	2	2	0	0	0
MECP2	-	2	protein_coding	ENSG00000169057.15	23	153363212	153363212	ENSG00000169057.15_153297658_153298008	7	1568	-466925	rs139732065	G	A	0.006156869047619071	23	153830137	153830137	2.45905e-07	1.11944	0.000999001	0.00154692	1	1	1	1	0	0	0
KIF1B	+	1	protein_coding	ENSG00000054523.12	1	10270863	10270863	ENSG00000054523.12_10363221_10368655	48	4998	-51870	rs145223511	G	A	0.030923154761905	1	10218993	10218993	1.56745e-07	-0.491703	0.00999001	0.0108561	1	1	1	1	0	0	0
RNASET2	-	2	protein_coding	ENSG00000026297.11	6	167370679	167370679	ENSG00000026297.11_167342992_167343279	9	7405	-29666	rs9356551	T	C	0.342037238095237	6	167400345	167400345	2.1925e-09	0.20883000000000002	0.000999001	8.908049999999999e-05	1	1	1	1	0	0	0
FRMD6	+	1	protein_coding	ENSG00000139926.11	14	51955818	51955818	ENSG00000139926.11_52188667_52188798	14	6983	735525	rs2357404	A	G	0.317928202380952	14	52691343	52691343	1.11671e-06	-0.13826	0.015984	0.0191722	1	1	1	1	0	0	0
KCNK17	-	2	protein_coding	ENSG00000124780.9	6	39282329	39282329	ENSG00000124780.9_39266777_39267513	5	6270	-1447	rs10947805	C	T	0.314961702380952	6	39283776	39283776	2.65969e-10	0.322824	0.000999001	1.00296e-05	1	1	1	1	0	0	0
KCNK17	-	2	protein_coding	ENSG00000124780.9	6	39282329	39282329	ENSG00000124780.9_39266777_39267513	5	6270	-8505	rs3807042	T	G	0.4488757023809529	6	39290834	39290834	1.88351e-06	0.216626	0.013986000000000002	0.016075	2	2	2	2	1	1	1
ATXN3	-	1	protein_coding	ENSG00000066427.17	14	92572965	92572965	ENSG00000066427.17_92537089_92537423	12	6379	47494	rs8022758	C	T	0.243976273809524	14	92525471	92525471	2.8642499999999994e-61	-0.754047	0.000999001	3.1068900000000005e-51	1	1	2	1	0	0	0
ATXN3	-	1	protein_coding	ENSG00000066427.17	14	92572965	92572965	ENSG00000066427.17_92556540_92556911	12	6379	30394	rs56384416	C	A	0.0774400833333331	14	92542571	92542571	5.51171e-12	0.839471	0.000999001	5.26505e-07	2	1	1	2	0	0	0
SIPA1	+	1	protein_coding	ENSG00000213445.4	11	65405568	65405568	ENSG00000213445.4_65413692_65413849	14	3573	32	rs2306363	G	T	0.206044285714285	11	65405600	65405600	6.54628e-10	-0.234592	0.000999001	3.67627e-05	1	1	1	1	1	1	1
LEKR1	+	1	protein_coding	ENSG00000197980.7	3	156543270	156543270	ENSG00000197980.7_156544089_156544898	4	5607	100115	rs6441103	T	C	0.21395267857142802	3	156643385	156643385	7.36142e-16	-0.353662	0.000999001	1.96807e-11	1	4	1	1	0	0	0
FAT3	+	2	protein_coding	ENSG00000165323.11	11	92085262	92085262	ENSG00000165323.11_92623657_92629618	3	5571	414419	rs3847526	G	A	0.31395383333333304	11	92499681	92499681	1.4183700000000003e-06	0.23509499999999997	0.00599401	0.00474761	1	1	1	1	0	0	0
CROCC	+	2	protein_coding	ENSG00000058453.12	1	17066768	17066768	ENSG00000058453.12_17257786_17257892	27	5510	223143	rs6691985	C	T	0.34822780952381	1	17289911	17289911	1.1964000000000001e-09	0.227113	0.000999001	8.06182e-05	1	1	1	1	0	0	0
DCAF4	+	1	protein_coding	ENSG00000119599.12	14	73393040	73393040	ENSG00000119599.12_73425320_73426411	14	6188	351	rs12587742	G	A	0.20741198809523803	14	73393391	73393391	1.9663299999999997e-10	0.334895	0.000999001	1.1998699999999999e-05	1	1	1	1	1	1	1
DCAF4	+	1	protein_coding	ENSG00000119599.12	14	73393040	73393040	ENSG00000119599.12_73422231_73422404	14	6188	6666	rs12885192	C	T	0.25761148809523704	14	73399706	73399706	1.39449e-07	0.303897	0.003996	0.00486648	2	1	2	2	0	0	0
CTC-325H20.2	+	2	lincRNA	ENSG00000266912.1	19	9455460	9455460	ENSG00000266912.1_9455460_9456574	1	5873	87569	rs62103915	T	C	0.0663628452380951	19	9543029	9543029	7.49965e-08	-0.488026	0.000999001	0.000233363	1	1	1	1	0	0	0
SERINC2	+	2	protein_coding	ENSG00000168528.7	1	31882412	31882412	ENSG00000168528.7_31899501_31899670	11	4735	62261	rs7551488	G	A	0.30681941666666696	1	31944673	31944673	6.80505e-12	0.144263	0.000999001	4.84247e-07	1	1	1	1	1	1	1
MFN2	+	2	protein_coding	ENSG00000116688.12	1	12040238	12040238	ENSG00000116688.12_12041867_12041910	22	5101	2023	rs2236055	A	G	0.486449690476191	1	12042261	12042261	1.60348e-07	-0.22522199999999998	0.003996	0.00444424	1	1	1	1	0	0	0
RP11-351D16.3	-	2	lincRNA	ENSG00000273008.1	10	43633782	43633782	ENSG00000273008.1_43632272_43633782	1	6700	22074	rs741968	A	G	0.161043678571427	10	43611708	43611708	6.10933e-14	-0.3544	0.000999001	5.49514e-10	1	3	1	1	0	0	0
AC139100.2	+	1	protein_coding	ENSG00000267270.1	18	77905807	77905807	ENSG00000267270.1_77906305_77907156	4	4057	693	rs1050919	C	T	0.16309523809523802	18	77906500	77906500	1.47605e-11	-0.34836999999999996	0.000999001	3.08441e-07	1	1	2	1	1	1	1
AC139100.2	+	1	protein_coding	ENSG00000267270.1	18	77905807	77905807	ENSG00000267270.1_77905807_77906137	4	4057	-506947	rs76021146	C	T	0.0271338095238096	18	77398860	77398860	1.69045e-07	-0.699665	0.001998	0.00138217	2	1	1	2	0	0	0
LINGO2	-	2	protein_coding	ENSG00000174482.6	9	28670283	28670283	ENSG00000174482.6_28475938_28476023	5	7535	-511273	rs2096168	C	G	0.18482170238095197	9	29181556	29181556	1.97332e-06	0.268827	0.018981	0.0193122	1	1	1	1	0	0	0
SLC6A19	+	2	protein_coding	ENSG00000174358.11	5	1201710	1201710	ENSG00000174358.11_1221816_1225232	5	8682	-14857	rs4246736	A	G	0.36700719047619	5	1186853	1186853	2.92179e-10	-0.355058	0.000999001	1.85562e-05	1	1	1	1	0	0	0
SLC6A19	+	2	protein_coding	ENSG00000174358.11	5	1201710	1201710	ENSG00000174358.11_1221816_1225232	5	8682	-15624	rs4246740	C	T	0.4166666666666671	5	1186086	1186086	1.0595100000000001e-07	0.26016999999999996	0.002997	0.00214513	2	1	2	2	1	1	0
GSTA1	-	2	protein_coding	ENSG00000243955.1	6	52668708	52668708	ENSG00000243955.1_52668583_52668708	7	6423	34775	rs2749035	G	A	0.37812947619047604	6	52633933	52633933	6.84036e-47	-0.494303	0.000999001	1.26931e-38	1	1	1	1	1	1	1
ABHD5	+	1	protein_coding	ENSG00000011198.3	3	43731605	43731605	ENSG00000011198.3_43759935_43760541	9	4008	173299	rs17583623	G	A	0.0856693571428569	3	43904904	43904904	2.03445e-06	0.288696	0.013986000000000002	0.0153836	1	1	1	1	0	0	0
GCNT2	+	2	protein_coding	ENSG00000111846.11	6	10492456	10492456	ENSG00000111846.11_10626650_10629601	3	6314	33917	rs605783	T	A	0.46881042857142896	6	10526373	10526373	7.459799999999999e-10	-0.27554	0.000999001	8.48289e-06	1	1	1	1	0	0	0
MFAP3L	-	1	protein_coding	ENSG00000198948.7	4	170954182	170954182	ENSG00000198948.7_170907748_170913460	4	6306	-11527	rs13133562	C	T	0.237110476190476	4	170965709	170965709	4.0138599999999996e-10	0.202681	0.000999001	6.4076e-06	1	2	1	1	0	0	0
SNRNP35	+	1	protein_coding	ENSG00000184209.14	12	123942188	123942188	ENSG00000184209.14_123944070_123944447	6	5176	16904	rs9723046	G	A	0.410747476190476	12	123959092	123959092	3.6753300000000004e-07	0.23655900000000002	0.002997	0.00368527	1	1	1	1	1	0	1
PLA2G4B	+	2	protein_coding	ENSG00000243708.4	15	42120283	42120283	ENSG00000243708.4_42134391_42135421	24	4414	-3380	rs28401754	T	C	0.350734809523809	15	42116903	42116903	8.23443e-12	0.193026	0.000999001	8.46671e-07	1	1	1	1	0	0	0
PHLPP2	-	1	protein_coding	ENSG00000040199.14	16	71758604	71758604	ENSG00000040199.14_71718379_71718560	20	4119	-221313	rs11648530	G	A	0.22988508333333302	16	71979917	71979917	1.57153e-08	-0.262728	0.000999001	0.000423473	1	1	2	1	0	0	0
PHLPP2	-	1	protein_coding	ENSG00000040199.14	16	71758604	71758604	ENSG00000040199.14_71674425_71674943	20	4119	174949	rs12447033	C	A	0.133925464285715	16	71583655	71583655	1.47106e-08	0.30819	0.001998	0.000525372	2	1	1	2	0	0	0
DHX40	+	1	protein_coding	ENSG00000108406.5	17	57642886	57642886	ENSG00000108406.5_57656833_57656919	17	2621	37594	rs7209369	G	A	0.21785714285714303	17	57680480	57680480	6.300639999999999e-50	-0.606096	0.000999001	1.47247e-36	1	1	1	1	0	0	0
PCDHA12	+	2	protein_coding	ENSG00000251664.2	5	140255058	140255058	ENSG00000251664.2_140255058_140257424	4	4242	-31907	MERGED_DEL_2_32615	T	-	0.12514355952381	5	140223151	140223151	1.97642e-10	0.44325	0.000999001	2.18085e-06	1	1	1	1	0	0	0
PLA2G16	-	2	protein_coding	ENSG00000176485.6	11	63384355	63384355	ENSG00000176485.6_63340667_63342518	5	4111	5006	rs7111905	G	A	0.43080227380952396	11	63379349	63379349	1.57105e-28	0.34863299999999997	0.000999001	8.1994e-22	1	1	1	1	0	0	0
SLC25A39	-	1	protein_coding	ENSG00000013306.11	17	42402238	42402238	ENSG00000013306.11_42400846_42401567	8	4481	-4635	rs7217964	A	G	0.435102250000001	17	42406873	42406873	1.18807e-09	-0.142684	0.000999001	2.7498800000000002e-05	1	1	1	1	0	0	0
RASAL1	-	1	protein_coding	ENSG00000111344.7	12	113574044	113574044	ENSG00000111344.7_113536624_113537873	6	5277	-5000	rs139233986	G	T	0.0801396785714284	12	113579044	113579044	5.01112e-18	0.832831	0.000999001	1.1774899999999999e-12	1	1	1	1	0	0	0
AC004840.9	+	2	lincRNA	ENSG00000175873.3	7	2477398	2477398	ENSG00000175873.3_2485577_2487485	1	8032	15014	rs117831062	G	T	0.161387285714286	7	2492412	2492412	1.7496e-07	0.24393099999999998	0.000999001	0.000511057	1	1	1	1	0	0	0
RP11-613M10.9	-	2	protein_coding	ENSG00000255872.3	9	38068684	38068684	ENSG00000255872.3_37948632_37948751	8	4985	48140	rs4878737	T	G	0.23214285714285698	9	38020544	38020544	2.2349799999999998e-07	0.138712	0.001998	0.00215552	1	1	1	1	0	0	0
NANP	-	2	protein_coding	ENSG00000170191.4	20	25604811	25604811	ENSG00000170191.4_25593571_25597217	2	4196	-152360	rs2995864	C	T	0.0680835833333334	20	25757171	25757171	8.77894e-06	0.27894	0.010989	0.0121219	1	1	1	1	0	0	0
DCAF5	-	1	protein_coding	ENSG00000139990.13	14	69619867	69619867	ENSG00000139990.13_69555921_69557873	10	5490	27086	rs10146339	T	C	0.34490819047619103	14	69592781	69592781	3.2363299999999994e-43	-0.7768510000000001	0.000999001	6.54778e-35	1	2	1	1	0	0	0
IRF6	-	2	protein_coding	ENSG00000117595.6	1	209979465	209979465	ENSG00000117595.6_209968635_209968763	9	5613	8855	rs59043219	G	A	0.38212021428571397	1	209970610	209970610	2.91088e-07	-0.15950899999999998	0.002997	0.00356058	1	1	1	1	0	0	0
NAPSA	-	2	protein_coding	ENSG00000131400.3	19	50869087	50869087	ENSG00000131400.3_50861734_50863119	2	5899	11068	rs71355141	C	T	0.24079561904761804	19	50858019	50858019	1.84817e-07	0.248937	0.000999001	0.00167882	1	1	1	1	0	0	0
MEIS1	+	1	protein_coding	ENSG00000143995.15	2	66660584	66660584	ENSG00000143995.15_66795799_66801001	13	5882	-527757	rs12475608	G	A	0.18334048809523804	2	66132827	66132827	8.42643e-07	-0.235394	0.013986000000000002	0.0137589	1	3	1	1	0	0	0
AP3M2	+	1	protein_coding	ENSG00000070718.7	8	42010464	42010464	ENSG00000070718.7_42026479_42028701	9	4868	-9249	rs60179949	T	C	0.426594559523809	8	42001215	42001215	3.79895e-14	-0.22331900000000002	0.000999001	2.7811199999999996e-09	1	1	1	1	0	0	0
SPCS2	+	2	protein_coding	ENSG00000118363.7	11	74660292	74660292	ENSG00000118363.7_74660292_74660444	6	4587	-17846	rs573925	C	T	0.464106428571429	11	74642446	74642446	4.25554e-08	2.6591400000000003	0.000999001	0.000381096	2	2	1	1	0	0	0
SPCS2	+	2	protein_coding	ENSG00000118363.7	11	74660292	74660292	ENSG00000118363.7_74660292_74660444	6	4587	-53030	rs11605604	C	G	0.4676198571428571	11	74607262	74607262	6.3539e-08	-2.46355	0.001998	0.0006515469999999999	1	2	2	2	0	0	0
U91328.19	+	2	lincRNA	ENSG00000272462.2	6	25992890	25992890	ENSG00000272462.2_25998131_26002003	2	6603	21921	rs74293932	C	A	0.22977442857142802	6	26014811	26014811	2.7263e-08	-0.21159899999999998	0.000999001	0.00016832599999999997	1	1	1	1	0	0	0
GS1-166A23.2	-	2	lincRNA	ENSG00000272361.1	7	16633849	16633849	ENSG00000272361.1_16633253_16633849	1	6929	91891	rs77428560	C	A	0.0709111428571427	7	16541958	16541958	4.605530000000001e-06	-0.49888000000000005	0.010989	0.011250299999999998	2	1	1	1	0	0	0
GS1-166A23.2	-	2	lincRNA	ENSG00000272361.1	7	16633849	16633849	ENSG00000272361.1_16633253_16633849	1	6929	7639	rs7807897	G	T	0.405406845238095	7	16626210	16626210	5.6004199999999995e-06	0.267705	0.013986000000000002	0.0135941	1	1	2	2	0	0	0
FXYD2	-	2	protein_coding	ENSG00000137731.9	11	117699413	117699413	ENSG00000137731.9_117671559_117672750	9	6050	38213	rs4572163	C	T	0.38861761904761893	11	117661200	117661200	9.590760000000001e-23	-0.489936	0.000999001	1.48899e-17	1	1	1	1	0	0	0
FXYD2	-	2	protein_coding	ENSG00000137731.9	11	117699413	117699413	ENSG00000137731.9_117691574_117691610	9	6050	6158	rs529623	T	C	0.453078988095238	11	117693255	117693255	4.2857099999999996e-10	0.205657	0.000999001	1.14831e-05	2	1	2	2	0	1	0
PLEKHG3	+	1	protein_coding	ENSG00000126822.11	14	65170820	65170820	ENSG00000126822.11_65209700_65213610	16	5411	-322737	rs141751758	C	T	0.0207103452380952	14	64848083	64848083	3.33641e-08	0.41622700000000007	0.002997	0.000589588	1	1	1	1	0	0	0
PLEKHG3	+	1	protein_coding	ENSG00000126822.11	14	65170820	65170820	ENSG00000126822.11_65207754_65209173	16	5411	465278	rs74056688	A	G	0.0470662499999997	14	65636098	65636098	1.4456e-06	0.26148899999999997	0.015984	0.0164822	2	1	2	2	0	0	0
EPAS1	+	1	protein_coding	ENSG00000116016.9	2	46520806	46520806	ENSG00000116016.9_46588024_46588229	17	7259	350836	rs190796773	C	T	0.0142957619047619	2	46871642	46871642	1.9916899999999998e-07	0.677797	0.00999001	0.00728461	1	1	1	1	0	0	0
GSTCD	+	2	protein_coding	ENSG00000138780.10	4	106629935	106629935	ENSG00000138780.10_106640217_106640716	11	5078	-37318	rs12512339	G	C	0.17095342857142903	4	106592617	106592617	1.36279e-07	-0.165883	0.001998	0.0025045	1	2	1	1	0	0	0
ZBTB20	-	1	protein_coding	ENSG00000181722.11	3	114866118	114866118	ENSG00000181722.11_114790066_114790222	17	4371	-104923	rs11706205	G	T	0.128230214285715	3	114971041	114971041	4.7268e-36	0.732644	0.000999001	2.1275e-28	1	3	1	1	0	0	0
LINC00667	+	2	lincRNA	ENSG00000263753.2	18	5232875	5232875	ENSG00000263753.2_5240186_5241888	3	6365	39641	rs28785855	G	T	0.4782493928571429	18	5272516	5272516	1.85241e-30	0.359239	0.000999001	4.98859e-24	2	2	2	1	0	0	0
LINC00667	+	2	lincRNA	ENSG00000263753.2	18	5232875	5232875	ENSG00000263753.2_5243593_5246507	3	6365	9178	rs4429380	A	G	0.158320142857143	18	5242053	5242053	6.804119999999999e-30	0.603159	0.000999001	1.0166e-23	1	1	1	2	0	0	0
LINC00667	+	2	lincRNA	ENSG00000263753.2	18	5232875	5232875	ENSG00000263753.2_5243593_5246507	3	6365	45578	rs12605486	C	T	0.154731166666667	18	5278453	5278453	4.0029499999999996e-13	-0.344075	0.000999001	3.4239999999999998e-09	3	1	3	3	0	0	0
ENDOV	+	1	protein_coding	ENSG00000173818.12	17	78388965	78388965	ENSG00000173818.12_78395628_78395762	13	7049	3096	rs78496039	T	C	0.268794535714285	17	78392061	78392061	9.89674e-11	-0.45408699999999996	0.000999001	8.89434e-06	1	1	2	1	0	0	0
ENDOV	+	1	protein_coding	ENSG00000173818.12	17	78388965	78388965	ENSG00000173818.12_78395940_78396045	13	7049	-36389	rs79073011	G	T	0.0500647738095236	17	78352576	78352576	8.741660000000001e-08	-0.567349	0.001998	0.00345609	2	1	1	2	0	0	0
AC006129.4	+	2	lincRNA	ENSG00000270164.1	19	42041545	42041545	ENSG00000270164.1_42041545_42043266	1	4421	-3076	rs62119414	A	T	0.057893595238095	19	42038469	42038469	1.12189e-06	-0.584918	0.002997	0.00192595	1	1	1	1	0	0	0
INTS4	-	2	protein_coding	ENSG00000149262.12	11	77705724	77705724	ENSG00000149262.12_77639388_77639593	26	4624	17987	rs11237341	G	A	0.206620773809523	11	77687737	77687737	1.3886299999999998e-58	-0.693479	0.000999001	6.585939999999999e-49	1	5	1	1	0	0	0
INTS4	-	2	protein_coding	ENSG00000149262.12	11	77705724	77705724	ENSG00000149262.12_77589766_77590173	26	4624	139670	rs12420290	A	G	0.126089916666667	11	77566054	77566054	1.9896200000000002e-10	0.295889	0.000999001	5.79894e-06	2	1	2	2	0	0	0
TRIM2	+	1	protein_coding	ENSG00000109654.10	4	154073494	154073494	ENSG00000109654.10_154255966_154260472	15	5546	17617	rs34284701	C	T	0.40694003571428605	4	154091111	154091111	8.917229999999999e-09	0.11857999999999999	0.000999001	0.000363755	1	1	1	1	0	0	0
HS6ST2	-	2	protein_coding	ENSG00000171004.13	23	132095423	132095423	ENSG00000171004.13_132090836_132091354	3	1325	130874	rs1547417	C	T	0.16262252380952402	23	131964549	131964549	7.23075e-06	2.46515	0.002997	0.00553879	1	1	2	1	0	0	0
HS6ST2	-	2	protein_coding	ENSG00000171004.13	23	132095423	132095423	ENSG00000171004.13_132092203_132092896	3	1325	147253	rs5933203	C	T	0.16056951190476199	23	131948170	131948170	2.8014299999999997e-05	-3.7732099999999997	0.014985	0.0191835	2	1	1	2	0	0	0
RP11-288H12.4	+	2	lincRNA	ENSG00000270949.1	6	160529406	160529406	ENSG00000270949.1_160529406_160532536	1	6412	-2226	rs1050015	C	A	0.193329297619047	6	160527180	160527180	5.516759999999999e-06	0.22076500000000002	0.010989	0.0110916	1	1	1	1	0	0	0
OSCP1	-	1	protein_coding	ENSG00000116885.14	1	36916086	36916086	ENSG00000116885.14_36893900_36894076	12	3944	-9846	rs16823046	C	T	0.0960095714285716	1	36925932	36925932	2.7552e-17	0.49616099999999996	0.000999001	4.6986e-12	1	1	1	1	0	0	0
APOL2	-	2	protein_coding	ENSG00000128335.9	22	36636000	36636000	ENSG00000128335.9_36630282_36630381	8	6233	3336	rs6000214	G	A	0.104242642857143	22	36632664	36632664	3.861130000000001e-10	-0.634125	0.000999001	1.19791e-05	1	1	2	1	0	0	0
APOL2	-	2	protein_coding	ENSG00000128335.9	22	36636000	36636000	ENSG00000128335.9_36632931_36633409	8	6233	19143	rs77010523	C	T	0.0287691666666668	22	36616857	36616857	1.5368200000000002e-06	-0.677193	0.018981	0.0213258	2	1	1	2	0	0	1
HSPB11	-	2	protein_coding	ENSG00000081870.7	1	54411602	54411602	ENSG00000081870.7_54382247_54382789	7	6190	-9995	rs11206259	G	A	0.17149848809523802	1	54421597	54421597	2.88316e-12	-0.46612600000000004	0.000999001	7.61918e-08	1	1	1	1	0	0	0
NCAPG	+	2	protein_coding	ENSG00000109805.5	4	17812525	17812525	ENSG00000109805.5_17844925_17846485	3	5998	41530	rs6842303	T	G	0.26547619047619	4	17854055	17854055	2.57559e-06	0.162131	0.00899101	0.00954893	1	2	1	1	0	0	0
ST13	-	2	protein_coding	ENSG00000100380.8	22	41253026	41253026	ENSG00000100380.8_41220539_41222670	12	3409	-556611	rs202635	C	T	0.213322738095239	22	41809637	41809637	6.30206e-07	-0.15825	0.004995	0.00677902	1	1	1	1	1	1	1
RMDN1	-	1	protein_coding	ENSG00000176623.7	8	87526586	87526586	ENSG00000176623.7_87480486_87480936	13	4686	24544	rs34219490	C	G	0.23094473809523702	8	87502042	87502042	2.5398699999999997e-27	0.671874	0.000999001	6.885699999999999e-21	1	1	1	1	0	0	0
RMDN1	-	1	protein_coding	ENSG00000176623.7	8	87526586	87526586	ENSG00000176623.7_87484577_87486587	13	4686	27218	rs73273159	G	C	0.0279873214285716	8	87499368	87499368	6.112449999999999e-09	-0.504491	0.000999001	0.000177208	2	1	2	2	0	0	0
DSG2	+	2	protein_coding	ENSG00000046604.8	18	29078006	29078006	ENSG00000046604.8_29125684_29128971	15	5617	18015	rs11081701	T	C	0.44880952380952394	18	29096021	29096021	2.2801599999999997e-10	-0.12378900000000001	0.000999001	1.11101e-05	1	1	1	1	0	0	0
SLC1A3	+	2	protein_coding	ENSG00000079215.9	5	36606457	36606457	ENSG00000079215.9_36683966_36684100	9	4779	-20616	rs2731914	A	T	0.22125258333333303	5	36585841	36585841	1.69502e-06	0.339039	0.018981	0.0187518	1	1	1	1	0	0	0
SLC43A2	-	1	protein_coding	ENSG00000167703.10	17	1532180	1532180	ENSG00000167703.10_1472561_1479059	15	7314	21922	rs4790232	A	G	0.35	17	1510258	1510258	1.82102e-10	0.2774	0.000999001	2.18232e-05	1	1	1	1	1	1	1
NBPF10	+	2	protein_coding	ENSG00000163386.16	1	145289772	145289772	ENSG00000163386.16_145365287_145365459	30	406	138628	rs6424377	A	G	0.42502233333333395	1	145428400	145428400	2.78229e-15	-0.654878	0.000999001	2.5167700000000003e-10	1	1	1	1	0	0	0
NBPF10	+	2	protein_coding	ENSG00000163386.16	1	145289772	145289772	ENSG00000163386.16_145365287_145365459	30	406	121800	rs1830823	C	A	0.489259547619048	1	145411572	145411572	1.53985e-14	0.642216	0.000999001	4.738469999999999e-10	2	2	2	2	0	0	0
NBPF10	+	2	protein_coding	ENSG00000163386.16	1	145289772	145289772	ENSG00000163386.16_145302654_145302868	30	406	264441	rs35429672	T	C	0.136977821428571	1	145554213	145554213	3.67358e-06	-0.40686100000000003	0.016983	0.0147107	3	1	3	3	0	0	0
CASKIN2	-	2	protein_coding	ENSG00000177303.5	17	73511664	73511664	ENSG00000177303.5_73497860_73499335	19	5399	9912	rs8069700	G	A	0.254761904761905	17	73501752	73501752	7.568939999999999e-08	-0.130195	0.004995	0.00270227	1	1	1	1	0	0	0
UGP2	+	1	protein_coding	ENSG00000169764.10	2	64068074	64068074	ENSG00000169764.10_64069673_64069733	13	4252	1658	rs6546029	G	A	0.16901727380952203	2	64069732	64069732	6.41021e-48	0.8695709999999999	0.000999001	1.69592e-40	1	1	1	1	0	0	0
C9orf78	-	2	protein_coding	ENSG00000136819.10	9	132598142	132598142	ENSG00000136819.10_132590707_132591582	8	5759	37751	rs7861207	A	G	0.255590654761904	9	132560391	132560391	3.71388e-11	-0.276171	0.000999001	8.77732e-07	1	1	1	1	0	0	0
TAP2	-	1	protein_coding	ENSG00000250264.1	6	32806599	32806599	ENSG00000250264.1_32800110_32800238	11	23639	10542	rs2071546	G	A	0.252057392857142	6	32796057	32796057	4.3226399999999996e-15	0.264348	0.000999001	4.01098e-09	1	1	2	1	0	0	0
TAP2	-	1	protein_coding	ENSG00000250264.1	6	32806599	32806599	ENSG00000250264.1_32797707_32797866	11	23639	9806	rs4148876	G	A	0.0786645476190475	6	32796793	32796793	2.95858e-11	-0.386517	0.000999001	8.465789999999999e-06	2	2	1	2	0	0	0
CORT	+	2	protein_coding	ENSG00000241563.2	1	10509776	10509776	ENSG00000241563.2_10511434_10511959	2	4664	6617	rs944973	C	G	0.0886560238095205	1	10516393	10516393	2.37725e-06	0.342927	0.00999001	0.00739907	1	1	1	1	0	0	0
BMP8A	+	2	protein_coding	ENSG00000183682.7	1	39957318	39957318	ENSG00000183682.7_39987048_39987242	5	4913	265822	rs1053846	T	G	0.255952380952381	1	40223140	40223140	2.3875699999999998e-36	0.833635	0.000999001	3.74713e-30	1	1	1	1	0	0	0
BMP8A	+	2	protein_coding	ENSG00000183682.7	1	39957318	39957318	ENSG00000183682.7_39987048_39987242	5	4913	31694	rs11584399	G	A	0.0916666666666667	1	39989012	39989012	6.0637e-12	0.74345	0.000999001	1.90949e-07	2	1	2	2	0	0	0
BMP8A	+	2	protein_coding	ENSG00000183682.7	1	39957318	39957318	ENSG00000183682.7_39988679_39988789	5	4913	92193	rs4660846	C	T	0.34989970238095297	1	40049511	40049511	7.08486e-07	-0.351655	0.00699301	0.00520256	4	1	3	3	0	0	0
BMP8A	+	2	protein_coding	ENSG00000183682.7	1	39957318	39957318	ENSG00000183682.7_39988075_39988154	5	4913	265810	rs3820618	T	C	0.134037714285715	1	40223128	40223128	1.6518099999999999e-06	0.34431799999999996	0.016983	0.0135685	3	1	4	4	0	0	0
ZNF682	-	2	protein_coding	ENSG00000197124.7	19	20150315	20150315	ENSG00000197124.7_20135059_20135228	6	6996	267839	rs4808983	C	T	0.18333333333333302	19	19882476	19882476	1.44462e-10	0.402568	0.000999001	2.70412e-06	1	2	1	1	0	0	0
TOX4	+	2	protein_coding	ENSG00000092203.9	14	21944756	21944756	ENSG00000092203.9_21964704_21967319	9	7825	13230	rs28608673	C	T	0.488815571428572	14	21957986	21957986	2.82663e-15	0.254006	0.000999001	2.8056900000000004e-10	1	1	1	1	0	0	0
AKAP7	+	2	protein_coding	ENSG00000118507.11	6	131456806	131456806	ENSG00000118507.11_131520601_131520713	8	6095	-20296	rs7771663	G	A	0.0345364047619051	6	131436510	131436510	8.7964e-08	-0.764047	0.002997	0.00132275	1	3	1	1	0	0	0
NKX2-2	-	2	protein_coding	ENSG00000125820.5	20	21494664	21494664	ENSG00000125820.5_21491648_21493123	2	4195	-17868	rs6035877	A	C	0.45952380952381	20	21512532	21512532	4.587749999999999e-06	-0.126025	0.00999001	0.0112402	1	1	1	1	0	0	0
STAT1	-	1	protein_coding	ENSG00000115415.14	2	191885686	191885686	ENSG00000115415.14_191878251_191878681	28	4296	-647204	rs4482421	G	A	0.24149020238095303	2	192532890	192532890	7.54888e-07	0.173805	0.013986000000000002	0.0120057	1	2	1	1	0	0	0
TEP1	-	1	protein_coding	ENSG00000129566.8	14	20881588	20881588	ENSG00000129566.8_20881530_20881588	54	5977	61	rs1713434	T	C	0.42876899999999996	14	20881527	20881527	9.925820000000001e-10	-0.268971	0.000999001	0.000184162	1	1	1	1	1	1	1
EIF6	-	2	protein_coding	ENSG00000242372.2	20	33872788	33872788	ENSG00000242372.2_33868457_33868632	6	3488	-10003	rs7267608	T	C	0.227382035714286	20	33882791	33882791	8.81213e-12	0.21898800000000002	0.000999001	3.46097e-07	1	1	1	1	0	0	0
ACOT13	+	2	protein_coding	ENSG00000112304.6	6	24667263	24667263	ENSG00000112304.6_24701687_24705293	4	8081	60	rs17243157	C	T	0.10709816666666601	6	24667323	24667323	1.06936e-07	-0.222913	0.000999001	0.00148287	1	2	1	1	1	1	1
FAM50A	+	1	protein_coding	ENSG00000071859.10	23	153672473	153672473	ENSG00000071859.10_153677569_153677645	12	1645	-45328	rs11593	A	C	0.056547619047619	23	153627145	153627145	2.68182e-10	2.11152	0.000999001	4.5823e-06	2	1	1	1	0	1	1
FAM50A	+	1	protein_coding	ENSG00000071859.10	23	153672473	153672473	ENSG00000071859.10_153674614_153674908	12	1645	-38016	rs11156612	C	T	0.434436946428572	23	153634457	153634457	5.23149e-08	1.54691	0.000999001	0.000634337	3	2	2	2	0	0	0
FAM50A	+	1	protein_coding	ENSG00000071859.10	23	153672473	153672473	ENSG00000071859.10_153676832_153676908	12	1645	60518	rs191374410	C	T	0.0358890892857143	23	153732991	153732991	0.000177992	-0.38305900000000004	0.298701	0.288979	1	1	3	3	0	0	0
MZT2A	-	2	protein_coding	ENSG00000173272.9	2	132250316	132250316	ENSG00000173272.9_132227382_132227916	5	3969	14697	rs141836251	T	C	0.0916711071428574	2	132235619	132235619	9.346739999999999e-38	1.01627	0.000999001	8.46833e-31	1	2	1	1	0	0	0
MZT2A	-	2	protein_coding	ENSG00000173272.9	2	132250316	132250316	ENSG00000173272.9_132229641_132229755	5	3969	-8277	rs13415770	A	G	0.211888166666667	2	132258593	132258593	3.78737e-39	-0.886265	0.000999001	1.1721999999999999e-30	2	1	2	2	0	0	0
ANKEF1	+	2	protein_coding	ENSG00000132623.11	20	9966774	9966774	ENSG00000132623.11_10036150_10037410	11	5821	64364	rs6141102	A	G	0.16616775	20	10031138	10031138	1.7024e-08	0.206828	0.000999001	0.00034612	1	1	1	1	0	0	0
C8orf58	+	1	protein_coding	ENSG00000241852.5	8	22457114	22457114	ENSG00000241852.5_22460708_22461663	5	6078	23405	rs11780207	G	A	0.35284519047619	8	22480519	22480519	4.42194e-07	0.21774000000000002	0.004995	0.0058127	1	1	1	1	1	1	1
EXOC2	-	2	protein_coding	ENSG00000112685.9	6	693117	693117	ENSG00000112685.9_488979_489038	31	5565	150701	rs3799296	T	A	0.46028672619047606	6	542416	542416	2.44826e-08	-0.171282	0.001998	0.00138643	1	1	1	1	0	0	0
DUSP3	-	1	protein_coding	ENSG00000108861.4	17	41856356	41856356	ENSG00000108861.4_41843489_41847182	6	3770	13327	rs1230396	A	C	0.24769558333333302	17	41843029	41843029	6.41913e-11	0.244535	0.000999001	2.6026099999999997e-06	1	1	1	1	0	0	0
LONRF3	+	2	protein_coding	ENSG00000175556.12	23	118108581	118108581	ENSG00000175556.12_118108581_118109560	12	2444	4278	rs5910465	A	G	0.19901933333333302	23	118112859	118112859	9.215040000000001e-07	-0.214367	0.003996	0.00565464	1	2	1	1	0	0	0
ERBB2IP	+	1	protein_coding	ENSG00000112851.10	5	65222303	65222303	ENSG00000112851.10_65364705_65364848	26	5186	41787	rs251295	A	G	0.40833333333333294	5	65264090	65264090	9.36478e-17	-0.272147	0.000999001	2.35711e-11	1	1	1	1	0	0	0
ERBB2IP	+	1	protein_coding	ENSG00000112851.10	5	65222303	65222303	ENSG00000112851.10_65317150_65317213	26	5186	828562	rs257715	T	A	0.13200255952381	5	66050865	66050865	3.15552e-07	-0.24981599999999998	0.002997	0.00791252	2	1	2	2	0	0	0
POMC	-	2	protein_coding	ENSG00000115138.6	2	25391772	25391772	ENSG00000115138.6_25383722_25384621	1	4457	41476	rs76709404	C	G	0.0298818571428572	2	25350296	25350296	3.37825e-12	0.859289	0.000999001	4.0679099999999995e-08	1	2	1	1	0	0	0
POMC	-	2	protein_coding	ENSG00000115138.6	2	25391772	25391772	ENSG00000115138.6_25383722_25384621	1	4457	-95884	rs6546044	C	T	0.18430950000000001	2	25487656	25487656	6.0371e-06	-0.23394	0.00599401	0.008697700000000001	2	1	2	2	0	0	0
ARL4D	+	2	protein_coding	ENSG00000175906.4	17	41476327	41476327	ENSG00000175906.4_41477029_41478505	2	3679	50199	rs732508	A	G	0.34761904761904805	17	41526526	41526526	2.65753e-11	0.358561	0.000999001	6.698560000000001e-07	1	1	1	1	0	0	0
TMEM185A	-	1	protein_coding	ENSG00000155984.10	23	148713568	148713568	ENSG00000155984.10_148713226_148713568	6	1202	147350	rs5936294	T	C	0.157142857142857	23	148566218	148566218	7.82613e-06	-0.254211	0.016983	0.017195699999999998	1	1	1	1	0	0	0
GNAL	+	2	protein_coding	ENSG00000141404.11	18	11688955	11688955	ENSG00000141404.11_11752805_11752924	12	6948	8869	rs8087897	G	A	0.1308465	18	11697824	11697824	1.7061e-12	0.650521	0.000999001	1.6031199999999999e-07	1	1	1	1	0	0	0
RP11-408H20.1	-	2	lincRNA	ENSG00000261521.1	18	28639359	28639359	ENSG00000261521.1_28638806_28639359	1	6234	-37464	rs17799852	T	C	0.308660797619048	18	28676823	28676823	5.2291e-06	-0.274391	0.00599401	0.00791376	1	1	1	1	0	0	0
MCOLN3	-	2	protein_coding	ENSG00000055732.8	1	85514182	85514182	ENSG00000055732.8_85490224_85491967	14	5783	-1992	rs6674050	T	C	0.26165039285714203	1	85516174	85516174	4.9085000000000004e-23	-0.320129	0.000999001	2.32832e-16	1	1	1	1	0	0	0
SS18	-	2	protein_coding	ENSG00000141380.9	18	23671181	23671181	ENSG00000141380.9_23662327_23662492	15	5286	8804	rs600619	A	G	0.28211764285714197	18	23662377	23662377	7.86946e-25	0.577144	0.000999001	3.2607e-19	1	1	1	1	0	0	0
CDK3	+	2	protein_coding	ENSG00000250506.2	17	73996987	73996987	ENSG00000250506.2_73999276_73999479	7	6014	9885	rs73359853	T	C	0.038943154761905	17	74006872	74006872	6.825810000000001e-08	0.501316	0.001998	0.00109002	1	1	1	1	0	0	0
URB2	+	2	protein_coding	ENSG00000135763.5	1	229761981	229761981	ENSG00000135763.5_229770664_229773994	10	5426	-643224	rs710809	T	C	0.4567743333333329	1	229118757	229118757	4.93488e-07	-0.118626	0.00999001	0.00898543	1	1	1	1	0	0	0
HSPA1L	-	2	protein_coding	ENSG00000204390.8	6	31783437	31783437	ENSG00000204390.8_31782666_31782842	3	30084	327694	rs139760885	A	G	0.0583976904761903	6	31455743	31455743	8.262420000000001e-08	0.547292	0.001998	0.0024684999999999998	1	4	1	1	0	0	0
CHI3L1	-	2	protein_coding	ENSG00000133048.8	1	203155877	203155877	ENSG00000133048.8_203148059_203149780	8	4902	-2352	rs946262	T	C	0.23453170238095197	1	203158229	203158229	9.13614e-19	0.45241899999999996	0.000999001	8.117600000000001e-13	1	1	1	1	0	0	0
JMJD7-PLA2G4B	+	1	protein_coding	ENSG00000168970.16	15	42120293	42120293	ENSG00000168970.16_42129266_42132428	22	4414	21351	rs11634083	C	T	0.308190642857142	15	42141644	42141644	9.12055e-07	-0.0993461	0.00999001	0.0160583	1	1	1	1	0	0	0
ZDHHC3	-	1	protein_coding	ENSG00000163812.9	3	45017677	45017677	ENSG00000163812.9_44956749_44959635	12	4841	27935	rs59345502	A	T	0.237053821428571	3	44989742	44989742	2.5834099999999997e-08	0.246086	0.000999001	0.000455017	1	1	1	1	0	0	0
GGA3	-	1	protein_coding	ENSG00000125447.12	17	73258444	73258444	ENSG00000125447.12_73244921_73245089	12	5465	139154	rs116945584	G	C	0.081708488095238	17	73119290	73119290	7.99896e-07	-0.37199299999999996	0.017981999999999998	0.014927200000000002	1	2	1	1	0	0	0
TIAL1	-	2	protein_coding	ENSG00000151923.13	10	121356541	121356541	ENSG00000151923.13_121341971_121342120	13	6288	891560	rs117708848	C	T	0.0142487261904762	10	120464981	120464981	6.585320000000001e-07	0.462649	0.00999001	0.013290999999999999	1	3	1	1	0	0	0
ATP2A3	-	2	protein_coding	ENSG00000074370.13	17	3867736	3867736	ENSG00000074370.13_3831275_3831332	22	6759	39034	rs887387	T	C	0.361904761904762	17	3828702	3828702	1.52579e-07	0.231404	0.003996	0.00426606	1	1	1	1	0	0	0
PRRC2A	+	2	protein_coding	ENSG00000204469.8	6	31588497	31588497	ENSG00000204469.8_31603986_31604196	23	24383	-2676	rs138502518	A	C	0.36073697619047607	6	31585821	31585821	4.6471899999999995e-09	0.173679	0.000999001	0.0007615069999999999	1	1	1	1	0	0	0
TUBGCP5	+	2	protein_coding	ENSG00000153575.6	15	22833395	22833395	ENSG00000153575.6_22872399_22872783	23	1885	-418	rs34146883	A	G	0.125679297619048	15	22832977	22832977	3.80469e-09	-0.396012	0.000999001	0.00011697899999999999	1	5	1	1	1	1	1
BROX	+	1	protein_coding	ENSG00000162819.7	1	222885895	222885895	ENSG00000162819.7_222903369_222903519	16	5071	10325	rs73126803	T	C	0.0349524523809525	1	222896220	222896220	9.3452e-09	0.334779	0.000999001	0.000249871	1	1	1	1	0	0	0
ZNF518B	-	2	protein_coding	ENSG00000178163.3	4	10459034	10459034	ENSG00000178163.3_10452511_10456612	3	8462	2620	rs78432726	G	A	0.07045958333333299	4	10456414	10456414	2.5224200000000003e-06	-0.350585	0.016983	0.0155686	1	1	1	1	0	0	0
ZNF518B	-	2	protein_coding	ENSG00000178163.3	4	10459034	10459034	ENSG00000178163.3_10452511_10456612	3	8462	-91159	rs2159245	G	A	0.320238095238095	4	10550193	10550193	3.0938099999999998e-06	0.19969800000000001	0.013986000000000002	0.0172078	2	1	2	2	0	0	0
ECE2	+	2	protein_coding	ENSG00000145194.13	3	183967438	183967438	ENSG00000145194.13_184005625_184005735	18	5780	61794	rs10804892	C	A	0.26309523809523805	3	184029232	184029232	8.29416e-26	-0.508333	0.000999001	6.61783e-19	1	1	1	1	0	0	0
ECE2	+	2	protein_coding	ENSG00000145194.13	3	183967438	183967438	ENSG00000145194.13_183995955_183996101	18	5780	-7186	rs706584	A	C	0.23324201190476102	3	183960252	183960252	4.356330000000001e-08	0.26325	0.000999001	0.00128257	2	2	2	2	0	1	0
PDHB	-	2	protein_coding	ENSG00000168291.8	3	58419584	58419584	ENSG00000168291.8_58416384_58419584	3	5005	26010	rs4518147	T	G	0.205506035714285	3	58393574	58393574	3.74426e-14	0.230648	0.000999001	1.90887e-09	1	1	1	1	0	0	0
ANKRD10	-	1	protein_coding	ENSG00000088448.10	13	111567416	111567416	ENSG00000088448.10_111546632_111546740	13	7314	5136	rs61336171	A	G	0.41003838095238104	13	111562280	111562280	2.0728200000000002e-07	-0.178223	0.00699301	0.00474398	1	1	1	1	0	0	0
LDB2	-	1	protein_coding	ENSG00000169744.8	4	16900432	16900432	ENSG00000169744.8_16587545_16587628	9	6324	152745	rs1546182	G	A	0.103571428571429	4	16747687	16747687	1.4067600000000002e-06	-0.270483	0.018981	0.0173945	1	2	1	1	1	1	1
LNX1	-	2	protein_coding	ENSG00000072201.9	4	54567572	54567572	ENSG00000072201.9_54439790_54440255	11	5181	100572	rs111591286	C	T	0.13004005952381	4	54467000	54467000	5.928899999999999e-11	0.352147	0.000999001	1.5900200000000002e-06	1	1	1	1	0	0	0
ZNF432	-	2	protein_coding	ENSG00000256087.2	19	52598991	52598991	ENSG00000256087.2_52551948_52552760	7	8337	62874	rs73053909	C	A	0.34048921428571394	19	52536117	52536117	2.59254e-07	-0.24249600000000002	0.003996	0.00606391	1	1	1	1	0	0	0
CMTM3	+	1	protein_coding	ENSG00000140931.15	16	66637777	66637777	ENSG00000140931.15_66646512_66647795	5	4268	8814	rs3743719	C	T	0.44122157142857105	16	66646591	66646591	1.0495100000000001e-06	-0.14534	0.004995	0.00621683	1	1	1	1	0	0	0
KCNE3	-	2	protein_coding	ENSG00000175538.6	11	74178774	74178774	ENSG00000175538.6_74165886_74168648	2	4693	567	rs603093	C	A	0.25305369047619103	11	74178207	74178207	1.5709e-10	0.222665	0.000999001	1.58422e-06	1	1	1	1	1	1	0
CBR3	+	2	protein_coding	ENSG00000159231.5	21	37507210	37507210	ENSG00000159231.5_37507210_37507779	3	6586	-8454	rs2282105	T	C	0.43330253571428606	21	37498756	37498756	2.7574299999999996e-09	0.15126900000000001	0.000999001	3.68239e-05	1	1	1	1	1	0	0
UHRF1BP1	+	2	protein_coding	ENSG00000065060.12	6	34759857	34759857	ENSG00000065060.12_34840090_34845291	23	5846	-186644	rs2814975	C	T	0.323552476190476	6	34573213	34573213	3.2986e-14	0.25914299999999996	0.000999001	8.62972e-09	1	1	1	1	0	0	0
NOMO3	+	2	protein_coding	ENSG00000103226.13	16	16326352	16326352	ENSG00000103226.13_16356931_16357072	11	4577	307919	rs2547732	A	G	0.313920714285714	16	16634271	16634271	1.41731e-16	-0.410204	0.000999001	2.96571e-11	1	1	3	1	0	0	0
NOMO3	+	2	protein_coding	ENSG00000103226.13	16	16326352	16326352	ENSG00000103226.13_16357370_16357501	11	4577	705799	rs79394433	T	C	0.0281477619047619	16	17032151	17032151	2.1269e-12	-0.9526129999999999	0.000999001	7.986500000000001e-08	2	2	1	2	0	0	0
NOMO3	+	2	protein_coding	ENSG00000103226.13	16	16326352	16326352	ENSG00000103226.13_16349865_16350015	11	4577	-36110	rs4781735	A	G	0.171565595238095	16	16290242	16290242	1.6573e-11	-0.35289899999999996	0.000999001	4.68819e-07	3	1	4	3	0	0	0
NOMO3	+	2	protein_coding	ENSG00000103226.13	16	16326352	16326352	ENSG00000103226.13_16355359_16355533	11	4577	-5447	rs72640410	G	A	0.0571585357142857	16	16320905	16320905	9.443459999999998e-09	-0.642742	0.000999001	0.000224758	4	2	2	4	0	0	0
ZNF330	+	2	protein_coding	ENSG00000109445.6	4	142142041	142142041	ENSG00000109445.6_142154869_142155851	11	5348	1211	rs3775594	A	G	0.23314977380952304	4	142143252	142143252	1.23064e-09	-0.251992	0.000999001	4.70587e-05	1	1	1	1	0	0	0
CIRH1A	+	1	protein_coding	ENSG00000141076.13	16	69165194	69165194	ENSG00000141076.13_69199244_69201745	16	4319	37714	rs74886619	A	G	0.0365771666666669	16	69202908	69202908	2.44266e-19	-0.674248	0.000999001	1.37857e-13	1	4	1	1	0	0	0
ZNF329	-	2	protein_coding	ENSG00000181894.10	19	58666477	58666477	ENSG00000181894.10_58666102_58666477	5	4088	13363	rs76798942	G	A	0.210985488095238	19	58653114	58653114	1.07276e-07	0.241058	0.001998	0.0010335000000000001	1	1	1	1	0	0	0
UNC119	-	2	protein_coding	ENSG00000109103.7	17	26879686	26879686	ENSG00000109103.7_26879356_26879686	5	3286	117930	rs148834183	C	T	0.0338965595238095	17	26761756	26761756	2.3182299999999997e-06	0.39125	0.00999001	0.013572200000000001	1	1	1	1	0	0	0
PI4K2B	+	1	protein_coding	ENSG00000038210.9	4	25162263	25162263	ENSG00000038210.9_25163040_25163309	13	5939	-724	rs60527077	G	A	0.0763198571428567	4	25161539	25161539	5.450069999999999e-18	-0.956506	0.000999001	4.65641e-13	1	1	1	1	1	1	1
PI4K2B	+	1	protein_coding	ENSG00000038210.9	4	25162263	25162263	ENSG00000038210.9_25199090_25202498	13	5939	201638	rs315675	T	A	0.10358364285714	4	25363901	25363901	9.048669999999999e-08	0.317298	0.004995	0.00280768	2	1	2	2	0	0	0
AIDA	-	2	protein_coding	ENSG00000186063.8	1	222886552	222886552	ENSG00000186063.8_222841355_222843331	10	5073	-9668	rs73126803	T	C	0.0349524523809525	1	222896220	222896220	2.3957900000000003e-18	-0.449704	0.000999001	1.16361e-13	1	1	1	1	0	0	0
MANBA	-	2	protein_coding	ENSG00000109323.4	4	103682151	103682151	ENSG00000109323.4_103674848_103675152	18	5000	1167	rs223489	A	G	0.37142857142857105	4	103680984	103680984	1.28231e-57	-0.8649030000000001	0.000999001	1.6788e-48	1	1	1	1	0	0	0
TMEM106C	+	1	protein_coding	ENSG00000134291.7	12	48357352	48357352	ENSG00000134291.7_48361916_48362661	6	6489	-2746	rs4288816	C	T	0.10478592857142899	12	48354606	48354606	7.44718e-12	-0.23751999999999998	0.000999001	2.65042e-07	1	1	2	1	0	0	0
TMEM106C	+	1	protein_coding	ENSG00000134291.7	12	48357352	48357352	ENSG00000134291.7_48360991_48361044	6	6489	-137641	rs11614593	A	T	0.0412654047619048	12	48219711	48219711	3.18555e-06	0.251373	0.013986000000000002	0.0186857	2	1	1	2	0	0	0
ALDH3A1	-	2	protein_coding	ENSG00000108602.13	17	19652256	19652256	ENSG00000108602.13_19642821_19642987	1	3199	-31198	rs205095	T	A	0.0561421309523814	17	19683454	19683454	1.31448e-05	0.502866	0.00999001	0.011332700000000001	1	1	1	1	0	0	0
PDCD6	+	1	protein_coding	ENSG00000249915.3	5	271736	271736	ENSG00000249915.3_271736_271936	7	4990	-20814	rs7706899	A	C	0.11395669047619099	5	250922	250922	9.01121e-09	-0.374884	0.000999001	0.00018523	1	1	1	1	0	0	0
PDCD6	+	1	protein_coding	ENSG00000249915.3	5	271736	271736	ENSG00000249915.3_314532_315089	7	4990	25528	rs62346175	C	T	0.0871317380952381	5	297264	297264	6.48651e-07	0.29652399999999995	0.00599401	0.0104088	2	1	2	2	0	0	0
CTD-2145A24.3	-	2	lincRNA	ENSG00000265478.1	17	18714253	18714253	ENSG00000265478.1_18713269_18714253	1	3515	90273	rs145624525	A	G	0.29961083333333305	17	18623980	18623980	1.58813e-05	-0.280618	0.012987	0.014653999999999999	1	1	1	1	0	0	0
LEPROTL1	+	1	protein_coding	ENSG00000104660.13	8	29952914	29952914	ENSG00000104660.13_29961816_29962002	11	5189	16115	rs11984896	T	C	0.16428571428571398	8	29969029	29969029	1.7125599999999998e-07	-0.199925	0.001998	0.00406323	1	1	1	1	0	0	0
IDI2	-	2	protein_coding	ENSG00000148377.5	10	1071799	1071799	ENSG00000148377.5_1064847_1065774	1	6941	53214	rs4880745	T	G	0.4583333333333329	10	1018585	1018585	7.89341e-29	0.409556	0.000999001	8.78536e-23	1	1	1	1	0	0	0
KANK1	+	2	protein_coding	ENSG00000107104.14	9	470291	470291	ENSG00000107104.14_471449_471586	13	6600	4990	rs10974717	A	G	0.19468610714285697	9	475281	475281	2.40386e-11	0.46913900000000003	0.000999001	1.87447e-06	1	1	1	1	0	0	0
HS3ST1	-	2	protein_coding	ENSG00000002587.5	4	11431389	11431389	ENSG00000002587.5_11394774_11401737	2	7217	-76065	rs4916640	C	A	0.325	4	11507454	11507454	1.27007e-07	0.19803900000000002	0.000999001	0.000576653	1	1	1	1	1	0	0
TMCO3	+	2	protein_coding	ENSG00000150403.13	13	114145310	114145310	ENSG00000150403.13_114152657_114152960	13	6225	24752	rs2770037	C	T	0.122802464285715	13	114170062	114170062	2.78989e-15	-0.299799	0.000999001	3.3581199999999997e-10	1	1	2	1	0	0	0
TMCO3	+	2	protein_coding	ENSG00000150403.13	13	114145310	114145310	ENSG00000150403.13_114201464_114201694	13	6225	19501	rs117984792	G	A	0.0620768214285711	13	114164811	114164811	6.34703e-07	0.355466	0.01998	0.0180886	2	2	1	2	0	0	0
ZNF593	+	2	protein_coding	ENSG00000142684.7	1	26496362	26496362	ENSG00000142684.7_26496909_26498551	2	3771	4883	rs2802345	C	G	0.407552083333334	1	26501245	26501245	5.327230000000001e-18	-0.183343	0.000999001	6.01695e-13	1	1	1	1	0	0	0
EPB41L4A	-	2	protein_coding	ENSG00000129595.8	5	111755013	111755013	ENSG00000129595.8_111478138_111479577	24	6772	259632	rs7713216	T	C	0.176574369047619	5	111495381	111495381	4.60266e-16	-0.618676	0.000999001	7.09512e-11	1	1	2	1	0	0	0
EPB41L4A	-	2	protein_coding	ENSG00000129595.8	5	111755013	111755013	ENSG00000129595.8_111478138_111479577	24	6772	314883	rs26569	C	T	0.0406553809523812	5	111440130	111440130	4.72545e-11	0.9283790000000001	0.000999001	4.557619999999999e-06	2	2	1	2	0	0	0
EPB41L4A	-	2	protein_coding	ENSG00000129595.8	5	111755013	111755013	ENSG00000129595.8_111498318_111500815	24	6772	264893	rs138022667	C	A	0.0298487619047619	5	111490120	111490120	1.00191e-10	-0.548089	0.000999001	1.1890499999999999e-05	3	1	3	3	0	0	0
BTN2A2	+	1	protein_coding	ENSG00000124508.12	6	26383324	26383324	ENSG00000124508.12_26390233_26395102	5	6152	-32514	rs34565965	T	A	0.224691678571429	6	26350810	26350810	2.22434e-12	-0.295649	0.000999001	8.508389999999999e-08	1	1	1	1	0	0	0
GLRA3	-	1	protein_coding	ENSG00000145451.8	4	175750465	175750465	ENSG00000145451.8_175558065_175565215	9	6020	-28536	rs6844244	T	G	0.223127714285715	4	175779001	175779001	5.48168e-07	0.206565	0.00599401	0.00666076	1	1	1	1	0	0	0
GLB1L2	+	2	protein_coding	ENSG00000149328.10	11	134201768	134201768	ENSG00000149328.10_134244866_134246218	18	6627	33452	rs4936230	C	G	0.36244203571428607	11	134235220	134235220	1.8023499999999998e-15	0.369642	0.000999001	3.17089e-10	1	1	1	1	0	0	0
GLB1L2	+	2	protein_coding	ENSG00000149328.10	11	134201768	134201768	ENSG00000149328.10_134244866_134246218	18	6627	-13226	rs481252	T	C	0.425	11	134188542	134188542	6.28864e-12	-0.293299	0.000999001	4.13376e-07	2	1	2	2	0	0	0
ZNF589	+	1	protein_coding	ENSG00000164048.9	3	48282590	48282590	ENSG00000164048.9_48298077_48298512	6	2047	29639	rs1045482	A	G	0.30595238095238103	3	48312229	48312229	7.99291e-19	0.449536	0.000999001	3.5012899999999997e-13	1	1	1	1	0	0	0
POLR1D	+	2	protein_coding	ENSG00000186184.11	13	28194903	28194903	ENSG00000186184.11_28194903_28195277	6	6728	146	rs618733	T	G	0.42692361904761894	13	28195049	28195049	2.87812e-11	-0.154353	0.000999001	7.117359999999999e-07	1	1	3	1	1	1	1
POLR1D	+	2	protein_coding	ENSG00000186184.11	13	28194903	28194903	ENSG00000186184.11_28197012_28197589	6	6728	3511	rs880214	G	A	0.0606604047619047	13	28198414	28198414	5.1889e-10	0.35258	0.000999001	1.17146e-05	2	1	1	2	0	0	0
POLR1D	+	2	protein_coding	ENSG00000186184.11	13	28194903	28194903	ENSG00000186184.11_28239823_28241548	6	6728	32270	rs113497775	T	C	0.134791238095238	13	28227173	28227173	2.7244599999999995e-08	-0.26559499999999997	0.000999001	0.00034778699999999996	3	2	2	3	0	0	0
GGA2	-	1	protein_coding	ENSG00000103365.11	16	23533316	23533316	ENSG00000103365.11_23474863_23479021	17	5363	70677	rs375237	C	A	0.14883575000000102	16	23462639	23462639	7.95284e-11	-0.236616	0.000999001	7.80468e-06	1	6	1	1	0	0	0
MTL5	-	1	protein_coding	ENSG00000132749.6	11	68519032	68519032	ENSG00000132749.6_68512341_68512579	8	5580	6489	rs12365708	A	G	0.0988095238095238	11	68512543	68512543	7.55789e-09	0.540099	0.000999001	0.000100671	1	1	1	1	0	0	0
CXorf56	-	2	protein_coding	ENSG00000018610.9	23	118699397	118699397	ENSG00000018610.9_118672112_118673752	7	2301	37156	rs62601705	A	G	0.0345390416666665	23	118662241	118662241	6.62306e-27	-1.20747	0.000999001	2.10625e-21	1	1	1	1	0	0	0
PRKCQ-AS1	+	2	lincRNA	ENSG00000237943.2	10	6622381	6622381	ENSG00000237943.2_6628186_6628882	4	7979	3833	rs41284471	G	A	0.154228095238095	10	6626214	6626214	1.8154500000000002e-09	0.507946	0.000999001	1.8211e-05	1	1	1	1	0	0	0
TBC1D9B	-	2	protein_coding	ENSG00000197226.8	5	179334859	179334859	ENSG00000197226.8_179289066_179291128	20	7396	-201	rs152234	A	G	0.104485238095238	5	179335060	179335060	4.181869999999999e-22	0.34877800000000003	0.000999001	2.8048100000000003e-15	1	2	1	1	1	1	1
ADAMTS6	-	2	protein_coding	ENSG00000049192.10	5	64777747	64777747	ENSG00000049192.10_64766605_64766969	3	4712	-38757	rs114594591	C	T	0.0187814404761904	5	64816504	64816504	8.46707e-07	0.930356	0.002997	0.00322336	1	1	1	1	0	0	0
BAIAP2L2	-	1	protein_coding	ENSG00000128298.12	22	38506677	38506677	ENSG00000128298.12_38482249_38482456	13	5075	56057	rs2018980	A	G	0.3792181428571429	22	38450620	38450620	6.14779e-13	0.332882	0.000999001	5.3494699999999994e-08	1	2	2	1	0	0	0
BAIAP2L2	-	1	protein_coding	ENSG00000128298.12	22	38506677	38506677	ENSG00000128298.12_38503859_38503920	13	5075	-11	rs9622726	T	C	0.335714285714286	22	38506688	38506688	5.02404e-10	0.37964899999999996	0.000999001	2.6479699999999997e-05	2	1	1	2	0	1	0
C6orf57	+	2	protein_coding	ENSG00000154079.5	6	71276620	71276620	ENSG00000154079.5_71298318_71299272	3	6481	-81178	rs2747703	C	T	0.3785744761904761	6	71195442	71195442	1.62202e-17	-0.31130599999999997	0.000999001	5.64389e-13	1	1	1	1	0	0	0
C6orf57	+	2	protein_coding	ENSG00000154079.5	6	71276620	71276620	ENSG00000154079.5_71276620_71276707	3	6481	692618	rs4621604	C	T	0.0575180952380939	6	71969238	71969238	8.88716e-07	-0.257237	0.004995	0.00379672	3	1	3	2	0	0	0
C6orf57	+	2	protein_coding	ENSG00000154079.5	6	71276620	71276620	ENSG00000154079.5_71276620_71276707	3	6481	-869881	rs76075627	G	A	0.056270095238095	6	70406739	70406739	9.91915e-07	0.28074699999999997	0.00799201	0.00554987	4	2	2	3	0	0	0
C6orf57	+	2	protein_coding	ENSG00000154079.5	6	71276620	71276620	ENSG00000154079.5_71289117_71289269	3	6481	-139420	rs9455100	A	G	0.222548630952381	6	71137200	71137200	1.97726e-06	0.182149	0.004995	0.00739171	2	2	4	4	0	0	0
SLAMF8	+	2	protein_coding	ENSG00000158714.6	1	159796540	159796540	ENSG00000158714.6_159804974_159807039	2	5629	11703	rs17365054	T	G	0.126049952380953	1	159808243	159808243	1.24299e-19	0.530623	0.000999001	1.47883e-15	1	1	1	1	0	0	0
SLAMF8	+	2	protein_coding	ENSG00000158714.6	1	159796540	159796540	ENSG00000158714.6_159804974_159807039	2	5629	831341	rs115639710	T	A	0.0458009285714285	1	160627881	160627881	1.9267500000000002e-06	-0.440025	0.004995	0.00539046	2	1	2	2	0	0	0
IDUA	+	1	protein_coding	ENSG00000127415.8	4	980785	980785	ENSG00000127415.8_994400_994485	9	6289	-3515	rs4690219	G	A	0.36066958333333293	4	977270	977270	2.03599e-08	0.20435699999999998	0.000999001	0.000339137	1	1	1	1	0	0	0
IKBIP	-	2	protein_coding	ENSG00000166130.10	12	99038891	99038891	ENSG00000166130.10_99007183_99008118	4	5144	-6029	rs34144325	C	T	0.218535833333333	12	99044920	99044920	1.51181e-31	0.353215	0.000999001	2.4888500000000003e-25	1	1	1	1	0	0	0
MRPS34	-	2	protein_coding	ENSG00000074071.9	16	1823156	1823156	ENSG00000074071.9_1822605_1822699	3	6396	-12075	rs2745170	G	T	0.427278035714285	16	1835231	1835231	1.13198e-08	-0.13533	0.000999001	0.000135024	1	1	1	1	0	0	0
GLIPR1L2	+	2	protein_coding	ENSG00000180481.6	12	75784850	75784850	ENSG00000180481.6_75824604_75826468	5	5516	-77	rs7978856	C	T	0.361816654761905	12	75784773	75784773	4.2467599999999996e-61	-0.7477090000000001	0.000999001	3.61209e-49	1	1	1	1	1	1	1
GLIPR1L2	+	2	protein_coding	ENSG00000180481.6	12	75784850	75784850	ENSG00000180481.6_75816684_75817820	5	5516	72354	rs4420306	A	T	0.18818926190476198	12	75857204	75857204	1.42489e-07	-0.256783	0.001998	0.00145935	2	1	2	2	0	0	0
GLIPR1L2	+	2	protein_coding	ENSG00000180481.6	12	75784850	75784850	ENSG00000180481.6_75824604_75826468	5	5516	884855	rs6538266	G	A	0.145257071428572	12	76669705	76669705	2.12736e-06	-0.227348	0.014985	0.0190695	3	2	3	3	0	0	0
ST20	-	2	protein_coding	ENSG00000180953.7	15	80216044	80216044	ENSG00000180953.7_80206930_80207598	4	6687	9086	rs8024713	C	G	0.40239608333333293	15	80206958	80206958	3.90739e-32	-0.422313	0.000999001	1.17424e-25	1	2	1	1	0	0	0
HLA-DPA1	-	2	protein_coding	ENSG00000231389.3	6	33048552	33048552	ENSG00000231389.3_33048457_33048552	3	24131	85	rs147762051	G	T	0.17287288095238096	6	33048467	33048467	4.2371e-23	-0.545259	0.000999001	7.198369999999999e-16	1	2	3	1	0	1	1
HLA-DPA1	-	2	protein_coding	ENSG00000231389.3	6	33048552	33048552	ENSG00000231389.3_33032346_33037663	3	24131	-27957	rs114631055	G	A	0.127253261904762	6	33076509	33076509	6.78478e-14	0.388397	0.000999001	2.08316e-08	3	1	4	2	0	0	0
HLA-DPA1	-	2	protein_coding	ENSG00000231389.3	6	33048552	33048552	ENSG00000231389.3_33048457_33048552	3	24131	27406	rs114029633	T	A	0.26766822619047603	6	33021146	33021146	3.0262500000000004e-08	0.22339	0.001998	0.0013014	4	1	5	3	0	0	0
HLA-DPA1	-	2	protein_coding	ENSG00000231389.3	6	33048552	33048552	ENSG00000231389.3_33048457_33048552	3	24131	19347	rs114348357	C	T	0.157278476190477	6	33029205	33029205	5.03902e-07	-1.49258	0.013986000000000002	0.00946439	2	1	1	4	0	0	0
HLA-DPA1	-	2	protein_coding	ENSG00000231389.3	6	33048552	33048552	ENSG00000231389.3_33048457_33048552	3	24131	13034	rs115447191	G	C	0.158359440476191	6	33035518	33035518	1.27067e-06	1.43206	0.017981999999999998	0.018300999999999998	5	2	2	5	0	0	0
EFHC1	+	2	protein_coding	ENSG00000096093.10	6	52285106	52285106	ENSG00000096093.10_52357068_52360583	10	6486	70100	rs2273120	T	C	0.323746761904763	6	52355206	52355206	1.26385e-15	-0.29081	0.000999001	2.54086e-10	1	1	1	1	0	0	0
EFHC1	+	2	protein_coding	ENSG00000096093.10	6	52285106	52285106	ENSG00000096093.10_52357068_52360583	10	6486	25130	rs1089947	G	A	0.24301427380952398	6	52310236	52310236	1.57616e-07	0.191948	0.003996	0.00308416	2	1	2	2	0	0	0
CILP	-	2	protein_coding	ENSG00000138615.4	15	65503826	65503826	ENSG00000138615.4_65488337_65491437	8	4305	-7564	rs58212584	G	C	0.279544785714285	15	65511390	65511390	2.71423e-07	-0.25303000000000003	0.002997	0.00200423	1	1	1	1	0	0	0
RP11-31F15.2	-	2	lincRNA	ENSG00000238198.1	1	113615727	113615727	ENSG00000238198.1_113554309_113556461	1	4485	-21930	rs1216804	C	T	0.366434595238095	1	113637657	113637657	2.48914e-11	-0.27434200000000003	0.000999001	7.89211e-08	1	1	1	1	0	0	0
PTS	+	2	protein_coding	ENSG00000150787.3	11	112097088	112097088	ENSG00000150787.3_112097088_112097249	9	4596	467679	rs72993833	C	T	0.0105803095238096	11	112564767	112564767	1.25829e-06	0.6764319999999999	0.013986000000000002	0.011645299999999999	1	1	1	1	0	0	0
NCAM1	+	1	protein_coding	ENSG00000149294.12	11	112831997	112831997	ENSG00000149294.12_112831997_112832386	21	5174	531	rs61905365	G	A	0.164167095238095	11	112832528	112832528	9.54397e-08	-0.21671700000000002	0.000999001	0.00192683	1	2	1	1	1	1	1
RP11-95D17.1	+	2	lincRNA	ENSG00000269973.1	2	10076489	10076489	ENSG00000269973.1_10076489_10079719	1	6961	-90819	rs2245344	T	C	0.466012250000001	2	9985670	9985670	1.96747e-26	0.5554859999999999	0.000999001	1.3511799999999999e-21	1	1	2	1	0	0	0
RP11-95D17.1	+	2	lincRNA	ENSG00000269973.1	2	10076489	10076489	ENSG00000269973.1_10076489_10079719	1	6961	6520	rs4669507	A	G	0.34285714285714297	2	10083009	10083009	6.819649999999999e-09	0.291759	0.000999001	2.53669e-05	2	2	3	2	0	0	0
RP11-95D17.1	+	2	lincRNA	ENSG00000269973.1	2	10076489	10076489	ENSG00000269973.1_10076489_10079719	1	6961	-61330	rs150558228	C	T	0.0183505833333333	2	10015159	10015159	7.1281500000000005e-06	-0.6695949999999999	0.016983	0.0161719	3	1	1	3	0	0	0
EDNRA	+	2	protein_coding	ENSG00000151617.11	4	148402069	148402069	ENSG00000151617.11_148463630_148466106	8	4604	87169	rs11940849	A	T	0.36013239285714294	4	148489238	148489238	4.61392e-19	0.23355599999999999	0.000999001	5.52982e-14	1	1	1	1	0	0	0
ABCF2	-	2	protein_coding	ENSG00000033050.3	7	150924316	150924316	ENSG00000033050.3_150921862_150922074	16	6333	286	rs3823589	C	A	0.0484954047619047	7	150924030	150924030	7.49273e-09	-0.31091399999999997	0.000999001	0.000217673	1	1	1	1	1	1	1
CSDC2	+	1	protein_coding	ENSG00000172346.10	22	41956767	41956767	ENSG00000172346.10_41970737_41972670	4	4275	177	rs41281291	G	A	0.0519440357142857	22	41956944	41956944	1.57656e-07	-0.336255	0.000999001	0.00112174	1	1	1	1	0	0	0
MRPL32	+	2	protein_coding	ENSG00000106591.3	7	42971799	42971799	ENSG00000106591.3_42976921_42977456	3	5987	-20954	rs644027	C	T	0.11477186904761698	7	42950845	42950845	3.2704700000000005e-10	-0.232819	0.000999001	3.8006400000000003e-06	1	1	1	1	1	0	1
SSBP1	+	2	protein_coding	ENSG00000106028.6	7	141438121	141438121	ENSG00000106028.6_141450111_141450261	9	4602	445917	rs57983594	G	A	0.0615398214285714	7	141884038	141884038	2.12174e-06	-0.36377600000000004	0.016983	0.0190083	1	1	1	1	0	0	0
ULK2	-	1	protein_coding	ENSG00000083290.15	17	19771249	19771249	ENSG00000083290.15_19677263_19679720	28	3149	131534	rs1006556	G	C	0.20866025	17	19639715	19639715	1.9369700000000002e-07	-0.208128	0.003996	0.00451537	1	2	1	1	0	0	0
FAM120B	+	2	protein_coding	ENSG00000112584.9	6	170599791	170599791	ENSG00000112584.9_170626458_170628212	12	4815	4194	rs9348307	G	C	0.15437255952381	6	170603985	170603985	1.1382700000000001e-18	-0.259101	0.000999001	1.5518799999999998e-12	1	1	1	1	0	0	0
CHAF1A	+	1	protein_coding	ENSG00000167670.11	19	4402659	4402659	ENSG00000167670.11_4408875_4409756	15	6458	-5625	rs62129355	T	C	0.23774827380952301	19	4397034	4397034	4.03731e-15	-0.32660900000000004	0.000999001	8.323939999999999e-10	1	1	1	1	0	0	0
ADCY6	-	2	protein_coding	ENSG00000174233.7	12	49182820	49182820	ENSG00000174233.7_49159975_49162499	17	5034	-460229	rs150312715	A	C	0.0150707261904761	12	49643049	49643049	3.77043e-07	0.378314	0.004995	0.00580399	1	2	1	1	0	0	0
RP11-797A18.4	-	2	lincRNA	ENSG00000260787.1	15	77335533	77335533	ENSG00000260787.1_77334178_77335533	1	4742	8953	rs35393077	C	A	0.36398405952380897	15	77326580	77326580	1.09192e-05	0.214151	0.017981999999999998	0.0138223	1	1	1	1	0	0	0
EIF3M	+	1	protein_coding	ENSG00000149100.8	11	32605344	32605344	ENSG00000149100.8_32605344_32605475	11	5089	201791	rs116947215	C	G	0.0440669523809524	11	32807135	32807135	1.65426e-14	4.7430699999999995	0.000999001	5.205890000000001e-10	2	1	1	1	0	0	0
EIF3M	+	1	protein_coding	ENSG00000149100.8	11	32605344	32605344	ENSG00000149100.8_32605344_32605475	11	5089	213799	rs77955768	T	C	0.0447675238095238	11	32819143	32819143	5.03459e-14	-4.633859999999999	0.000999001	5.892689999999999e-09	1	3	2	2	0	0	0
EIF3M	+	1	protein_coding	ENSG00000149100.8	11	32605344	32605344	ENSG00000149100.8_32623825_32627808	11	5089	-4200	rs201840	A	C	0.320465	11	32601144	32601144	7.614289999999999e-08	0.134752	0.000999001	0.00106004	3	1	3	3	0	0	0
PRKCDBP	-	1	protein_coding	ENSG00000170955.9	11	6341877	6341877	ENSG00000170955.9_6340176_6341292	2	8351	-13706	rs11040866	C	G	0.0876491904761904	11	6355583	6355583	1.57178e-11	0.35734	0.000999001	2.4077e-07	1	1	1	1	0	0	0
SLC35F3	+	2	protein_coding	ENSG00000183780.8	1	234040679	234040679	ENSG00000183780.8_234458754_234460262	8	7017	371748	rs10495345	C	T	0.246428571428571	1	234412427	234412427	1.45417e-11	0.205823	0.000999001	1.12552e-06	2	2	2	1	0	0	1
SLC35F3	+	2	protein_coding	ENSG00000183780.8	1	234040679	234040679	ENSG00000183780.8_234041275_234041504	8	7017	84971	rs10797512	G	A	0.29369348809523804	1	234125650	234125650	8.27756e-11	-0.325906	0.000999001	2.37719e-06	1	1	1	2	0	0	0
TUBB3	+	1	protein_coding	ENSG00000198211.8	16	89985573	89985573	ENSG00000198211.8_89985573_89986616	5	4825	-5722	rs2270459	C	A	0.11563815476190599	16	89979851	89979851	4.45546e-07	0.208468	0.00799201	0.00417076	1	1	1	1	0	0	0
SRP14-AS1	+	2	lincRNA	ENSG00000248508.2	15	40331512	40331512	ENSG00000248508.2_40357422_40359491	6	4925	-2847	rs8208	G	A	0.307374392857143	15	40328665	40328665	6.831610000000001e-20	0.28206	0.000999001	3.1550799999999997e-14	1	1	1	1	0	0	0
EHMT2	-	2	protein_coding	ENSG00000204371.7	6	31865464	31865464	ENSG00000204371.7_31864383_31864601	26	30311	-672289	rs140948373	G	A	0.270530702380952	6	32537753	32537753	4.46852e-08	-0.219861	0.010989	0.00816981	1	6	1	1	0	0	0
MTERFD3	-	1	protein_coding	ENSG00000120832.5	12	107380944	107380944	ENSG00000120832.5_107371069_107372549	3	5216	-359315	rs146680949	T	G	0.0207350714285714	12	107740259	107740259	2.74078e-06	0.45213100000000006	0.00899101	0.0108133	1	2	1	1	0	0	0
RP11-384K6.6	+	2	lincRNA	ENSG00000260404.2	4	119512928	119512928	ENSG00000260404.2_119526739_119526974	10	6299	39508	rs9760578	A	C	0.397795988095238	4	119552436	119552436	1.9461900000000003e-26	-0.46056800000000003	0.000999001	6.15057e-20	1	4	1	1	0	0	0
PRTFDC1	-	2	protein_coding	ENSG00000099256.14	10	25241533	25241533	ENSG00000099256.14_25137536_25138820	10	6376	-3686	rs142985383	C	T	0.0261305833333333	10	25245219	25245219	8.007029999999999e-13	-0.753509	0.000999001	6.46876e-08	1	1	1	1	0	0	0
CES1	-	1	protein_coding	ENSG00000198848.8	16	55867249	55867249	ENSG00000198848.8_55853447_55853551	14	6742	24841	rs2168610	T	C	0.22380728571428601	16	55842408	55842408	9.165969999999998e-13	0.34575700000000004	0.000999001	1.83153e-07	1	1	1	1	0	0	0
CES1	-	1	protein_coding	ENSG00000198848.8	16	55867249	55867249	ENSG00000198848.8_55866916_55867249	14	6742	-13605	rs11076121	T	G	0.27898073809523805	16	55880854	55880854	1.52804e-07	-0.286059	0.001998	0.0026073	2	3	2	2	0	0	0
PACSIN3	-	1	protein_coding	ENSG00000165912.11	11	47207994	47207994	ENSG00000165912.11_47200706_47200830	11	2902	-93411	rs61896047	C	T	0.11109828571428598	11	47301405	47301405	2.85747e-07	0.237206	0.002997	0.00201515	1	1	1	1	0	0	0
AC005082.12	+	2	lincRNA	ENSG00000226816.2	7	23245632	23245632	ENSG00000226816.2_23245632_23247664	1	6378	-51027	rs955187	A	G	0.404761904761905	7	23194605	23194605	2.18656e-42	-0.5964	0.000999001	1.75628e-34	1	1	1	1	0	0	0
GABRB3	-	2	protein_coding	ENSG00000166206.9	15	27184686	27184686	ENSG00000166206.9_26874124_26874325	10	6317	310291	rs12148310	T	C	0.2515195	15	26874395	26874395	5.84863e-21	0.529219	0.000999001	1.25489e-15	1	1	1	1	1	1	1
CCDC47	-	2	protein_coding	ENSG00000108588.9	17	61853711	61853711	ENSG00000108588.9_61829680_61829789	14	3162	-991205	rs6504260	G	C	0.0805649047619047	17	62844916	62844916	1.98505e-06	-0.19623800000000002	0.012987	0.0103822	2	1	2	1	0	0	0
CCDC47	-	2	protein_coding	ENSG00000108588.9	17	61853711	61853711	ENSG00000108588.9_61850137_61850223	14	3162	-93623	rs2854205	T	C	0.405102011904762	17	61947334	61947334	3.4175900000000003e-06	-0.242333	0.024975	0.024356	1	1	1	2	0	0	0
AC011747.4	-	2	lincRNA	ENSG00000236008.1	2	8723922	8723922	ENSG00000236008.1_8699963_8708081	1	4778	16520	rs345898	C	T	0.15	2	8707402	8707402	2.50473e-06	-0.346078	0.00599401	0.00535667	1	2	1	1	1	1	1
IRAK2	+	2	protein_coding	ENSG00000134070.4	3	10206549	10206549	ENSG00000134070.4_10264320_10264515	13	5975	72957	rs34355838	A	G	0.43340500000000004	3	10279506	10279506	2.17008e-09	0.176287	0.000999001	0.000153148	1	2	1	1	0	0	0
POU5F1B	+	2	protein_coding	ENSG00000212993.3	8	128426535	128426535	ENSG00000212993.3_128427688_128432311	1	6464	-642742	rs7014383	T	C	0.149833392857143	8	127783793	127783793	2.08387e-06	0.33482	0.004995	0.00477935	1	1	1	1	0	0	0
SLC15A4	-	1	protein_coding	ENSG00000139370.6	12	129308528	129308528	ENSG00000139370.6_129293333_129293501	7	7694	9394	rs61946217	T	C	0.3680058928571429	12	129299134	129299134	1.2554100000000002e-08	0.17316800000000002	0.000999001	0.000488106	1	1	1	1	0	0	0
CHGB	+	2	protein_coding	ENSG00000089199.5	20	5892076	5892076	ENSG00000089199.5_5895264_5895359	6	6733	-14364	rs74469026	C	T	0.0248977023809524	20	5877712	5877712	3.41862e-07	-0.730441	0.001998	0.00313413	1	1	1	1	0	0	0
MTSS1L	-	1	protein_coding	ENSG00000132613.10	16	70719969	70719969	ENSG00000132613.10_70695107_70698352	15	3452	-17137	rs8048078	T	C	0.37827655952381106	16	70737106	70737106	2.76793e-10	-0.133363	0.000999001	1.0366099999999999e-05	1	2	1	1	1	1	1
PGM3	-	1	protein_coding	ENSG00000013375.11	6	83903655	83903655	ENSG00000013375.11_83881656_83881778	15	4324	125845	rs6928591	C	G	0.274840595238095	6	83777810	83777810	1.68292e-08	0.206853	0.000999001	0.000261955	1	1	1	1	1	1	1
SEC23B	+	2	protein_coding	ENSG00000101310.10	20	18488137	18488137	ENSG00000101310.10_18534879_18535034	21	6581	171265	rs6132098	T	C	0.0860124047619018	20	18659402	18659402	1.82261e-14	-0.32466	0.000999001	4.78908e-09	1	2	1	1	0	0	0
HAUS1	+	2	protein_coding	ENSG00000152240.8	18	43684298	43684298	ENSG00000152240.8_43698147_43698440	9	5868	7944	rs187867123	A	G	0.0623935476190475	18	43692242	43692242	3.56714e-13	0.46110500000000004	0.000999001	2.2883499999999998e-08	1	2	2	1	0	0	0
HAUS1	+	2	protein_coding	ENSG00000152240.8	18	43684298	43684298	ENSG00000152240.8_43684298_43684407	9	5868	67	rs113957702	G	C	0.0266609880952381	18	43684365	43684365	3.76706e-07	0.612432	0.003996	0.00484296	2	1	1	2	1	1	1
PRPF19	-	1	protein_coding	ENSG00000110107.4	11	60674060	60674060	ENSG00000110107.4_60666334_60666403	16	4500	-4184	rs10897125	A	G	0.39765503571428606	11	60678244	60678244	2.92586e-09	-0.150561	0.000999001	0.00011314	1	1	1	1	0	0	0
PDCD11	+	2	protein_coding	ENSG00000148843.9	10	105156405	105156405	ENSG00000148843.9_105201583_105201732	37	4514	-784383	rs77114650	C	T	0.0179187738095237	10	104372022	104372022	1.87773e-08	-0.587066	0.001998	0.000588636	1	1	1	1	1	1	1
CTDNEP1	-	2	protein_coding	ENSG00000175826.7	17	7155810	7155810	ENSG00000175826.7_7155733_7155810	11	6026	-7929	rs4562	A	G	0.3689690119047629	17	7163739	7163739	2.98273e-35	-0.6313489999999999	0.000999001	6.68283e-29	1	1	1	1	0	0	0
CTDNEP1	-	2	protein_coding	ENSG00000175826.7	17	7155810	7155810	ENSG00000175826.7_7155733_7155810	11	6026	-51	rs2521988	G	A	0.153194464285715	17	7155861	7155861	2.35157e-08	0.342585	0.000999001	0.0007095210000000001	2	1	2	2	1	1	1
ACCS	+	2	protein_coding	ENSG00000110455.9	11	44087475	44087475	ENSG00000110455.9_44098829_44101170	12	6212	514	rs2074038	G	T	0.102880845238095	11	44087989	44087989	2.04718e-25	0.486551	0.000999001	7.24609e-19	1	2	1	1	1	1	1
ACCS	+	2	protein_coding	ENSG00000110455.9	11	44087475	44087475	ENSG00000110455.9_44098829_44101170	12	6212	18393	rs2285029	A	G	0.265929523809524	11	44105868	44105868	1.13081e-10	0.196448	0.000999001	9.46404e-06	2	1	3	2	0	0	0
ACCS	+	2	protein_coding	ENSG00000110455.9	11	44087475	44087475	ENSG00000110455.9_44103615_44103742	12	6212	38065	rs6485496	C	T	0.375940011904762	11	44125540	44125540	5.30229e-07	-0.42166800000000004	0.010989	0.013625100000000001	3	1	2	3	0	0	0
AC009014.3	-	2	lincRNA	ENSG00000271824.1	5	135528822	135528822	ENSG00000271824.1_135527156_135528822	1	5393	-6702	rs13186678	C	T	0.28873374999999896	5	135535524	135535524	4.5726e-06	-0.16554100000000002	0.00599401	0.00573364	1	1	1	1	0	0	0
CLN5	+	2	protein_coding	ENSG00000102805.9	13	77564795	77564795	ENSG00000102805.9_77574593_77576652	4	5881	9811	rs138611001	C	A	0.0115529880952381	13	77574606	77574606	9.46549e-12	-0.7576069999999999	0.000999001	2.9963699999999997e-07	1	1	1	1	0	0	0
SLC6A14	+	2	protein_coding	ENSG00000087916.7	23	115567790	115567790	ENSG00000087916.7_115589975_115592625	13	4199	-715	rs12710568	C	G	0.163398267857143	23	115567075	115567075	1.26295e-11	-0.443431	0.000999001	4.3073e-07	1	1	1	1	0	0	0
RP11-504P24.4	+	2	lincRNA	ENSG00000185495.6	1	224183659	224183659	ENSG00000185495.6_224183659_224183796	4	4916	-45233	rs3991980	C	T	0.442022095238095	1	224138426	224138426	1.5203799999999997e-06	-0.29146	0.00999001	0.00911657	1	2	1	1	0	0	0
LONP2	+	1	protein_coding	ENSG00000102910.9	16	48278207	48278207	ENSG00000102910.9_48395388_48397033	16	3495	112305	rs8053839	G	T	0.4678571428571429	16	48390512	48390512	2.4560900000000002e-08	0.173498	0.000999001	0.000304005	1	5	2	1	0	0	0
LONP2	+	1	protein_coding	ENSG00000102910.9	16	48278207	48278207	ENSG00000102910.9_48381418_48381625	16	3495	191820	rs61183042	C	T	0.0632629642857141	16	48470027	48470027	1.23965e-06	-0.24325300000000002	0.00799201	0.0098677	2	1	1	2	0	0	0
SERAC1	-	2	protein_coding	ENSG00000122335.9	6	158589312	158589312	ENSG00000122335.9_158571485_158571621	16	6993	17606	rs6933878	G	C	0.230864761904762	6	158571706	158571706	3.50626e-11	1.13166	0.000999001	3.5469699999999993e-06	2	1	1	1	1	0	0
SERAC1	-	2	protein_coding	ENSG00000122335.9	6	158589312	158589312	ENSG00000122335.9_158571485_158571621	16	6993	15867	rs112341626	G	C	0.21470044047619	6	158573445	158573445	2.49962e-09	-0.9899379999999999	0.001998	0.000138789	3	1	2	2	0	0	0
SERAC1	-	2	protein_coding	ENSG00000122335.9	6	158589312	158589312	ENSG00000122335.9_158566952_158567945	16	6993	856	rs9355553	G	T	0.282717154761904	6	158588456	158588456	6.44876e-07	-0.243844	0.018981	0.0194692	1	1	3	3	1	1	1
C2orf76	-	1	protein_coding	ENSG00000186132.10	2	120124404	120124404	ENSG00000186132.10_120097735_120097937	8	5363	19946	rs6542524	T	C	0.49761904761904796	2	120104458	120104458	1.08248e-09	0.30937600000000004	0.000999001	3.2079099999999996e-05	1	1	1	1	0	0	0
DDX51	-	2	protein_coding	ENSG00000185163.5	12	132628880	132628880	ENSG00000185163.5_132621139_132623843	10	7046	74178	rs11831480	G	T	0.21190476190476198	12	132554702	132554702	2.2984399999999998e-25	0.356867	0.000999001	1.5664400000000001e-18	1	2	1	1	0	0	0
ZNF215	+	2	protein_coding	ENSG00000149054.10	11	6947635	6947635	ENSG00000149054.10_6976921_6979079	4	7575	-26385	rs79686923	T	C	0.17821052380952399	11	6921250	6921250	5.6563e-08	0.314554	0.000999001	0.000767564	1	1	1	1	0	0	0
ZNF215	+	2	protein_coding	ENSG00000149054.10	11	6947635	6947635	ENSG00000149054.10_6976921_6979079	4	7575	15336	rs10839663	C	T	0.346700154761905	11	6962971	6962971	1.27597e-07	0.249352	0.002997	0.00143466	2	1	2	2	0	0	0
ECM1	+	2	protein_coding	ENSG00000143369.10	1	150480538	150480538	ENSG00000143369.10_150484828_150485048	6	2989	-227554	rs2274127	T	G	0.48452380952381	1	150252984	150252984	7.11285e-10	-0.180088	0.000999001	1.70716e-05	1	1	1	1	0	0	0
TUBA1C	+	2	protein_coding	ENSG00000167553.10	12	49582519	49582519	ENSG00000167553.10_49663569_49663979	5	4697	81138	rs17849882	A	G	0.023199511904762	12	49663657	49663657	1.9821400000000002e-22	-0.6209859999999999	0.000999001	7.92247e-17	1	1	1	1	0	0	0
SPCS1	+	2	protein_coding	ENSG00000114902.9	3	52738971	52738971	ENSG00000114902.9_52739652_52740719	4	3695	844753	rs2109182	C	T	0.0107088571428572	3	53583724	53583724	8.143099999999999e-07	-0.734518	0.00599401	0.00418332	1	1	1	1	0	0	0
PSD3	-	2	protein_coding	ENSG00000156011.12	8	18942240	18942240	ENSG00000156011.12_18729136_18730243	17	9360	138470	rs17127518	T	C	0.22736819047619	8	18803770	18803770	7.87848e-13	0.252317	0.000999001	1.64239e-07	1	1	2	1	0	0	0
PSD3	-	2	protein_coding	ENSG00000156011.12	8	18942240	18942240	ENSG00000156011.12_18793544_18793652	17	9360	81556	rs74304231	A	G	0.166085571428572	8	18860684	18860684	2.1795400000000002e-07	0.312031	0.011988	0.00899115	2	2	1	2	0	0	0
MTRNR2L8	-	2	protein_coding	ENSG00000255823.1	11	10530723	10530723	ENSG00000255823.1_10529434_10530723	1	7186	11368	rs117791142	G	A	0.0238922857142857	11	10519355	10519355	5.9695900000000006e-06	-0.592333	0.014985	0.0126176	1	2	1	1	0	0	0
CTD-2054N24.2	+	2	protein_coding	ENSG00000259363.1	15	100347228	100347228	ENSG00000259363.1_100348193_100348507	2	8003	17014	rs11858130	G	A	0.39808845238095203	15	100364242	100364242	4.5070699999999993e-29	-0.569535	0.000999001	4.72016e-24	1	1	1	1	0	0	0
IST1	+	1	protein_coding	ENSG00000182149.16	16	71879899	71879899	ENSG00000182149.16_71956377_71956837	16	4123	-248922	rs34692271	G	T	0.269816964285714	16	71630977	71630977	3.94963e-18	-0.384393	0.000999001	7.63919e-13	1	1	2	1	0	0	0
IST1	+	1	protein_coding	ENSG00000182149.16	16	71879899	71879899	ENSG00000182149.16_71956377_71956837	16	4123	509973	rs62053992	A	G	0.184769154761905	16	72389872	72389872	4.52276e-09	-0.22895100000000002	0.000999001	0.000196414	2	1	3	2	0	0	0
IST1	+	1	protein_coding	ENSG00000182149.16	16	71879899	71879899	ENSG00000182149.16_71956377_71956837	16	4123	-366865	rs2288486	C	A	0.49404761904761896	16	71513034	71513034	7.27175e-07	-0.195413	0.00699301	0.0137369	4	1	4	3	0	0	0
IST1	+	1	protein_coding	ENSG00000182149.16	16	71879899	71879899	ENSG00000182149.16_71950950_71951037	16	4123	-478857	rs75183825	G	A	0.0249531785714286	16	71401042	71401042	2.6612900000000004e-06	-0.5631229999999999	0.044955	0.049305699999999994	3	1	1	4	0	0	0
TUBGCP4	+	1	protein_coding	ENSG00000137822.8	15	43661419	43661419	ENSG00000137822.8_43663271_43663630	18	2571	-72980	rs491648	T	C	0.12152088095238099	15	43588439	43588439	2.99523e-07	0.24321700000000002	0.000999001	0.00428851	1	1	1	1	0	0	0
TMEM98	+	2	protein_coding	ENSG00000006042.7	17	31254928	31254928	ENSG00000006042.7_31258052_31258677	7	5101	688	rs12952271	G	A	0.27225120238095196	17	31255616	31255616	2.55233e-12	-0.244802	0.000999001	1.53134e-07	1	1	1	1	0	1	1
LGALS8	+	2	protein_coding	ENSG00000116977.14	1	236681300	236681300	ENSG00000116977.14_236688724_236688845	10	6636	7341	rs1535502	C	T	0.34938101190476195	1	236688641	236688641	1.02101e-17	-0.7001	0.000999001	1.92067e-12	1	3	1	1	0	0	0
LGALS8	+	2	protein_coding	ENSG00000116977.14	1	236681300	236681300	ENSG00000116977.14_236705631_236706948	10	6636	59796	rs57003567	A	C	0.035255285714286	1	236741096	236741096	2.10546e-16	-0.527552	0.000999001	3.62299e-11	2	1	2	2	0	0	0
PCDHB13	+	2	protein_coding	ENSG00000187372.9	5	140593509	140593509	ENSG00000187372.9_140593509_140596993	1	4798	-46312	rs10477144	T	C	0.13622255952381	5	140547197	140547197	1.0773e-15	-0.5052760000000001	0.000999001	1.9503e-11	1	1	1	1	0	0	0
PCDHB13	+	2	protein_coding	ENSG00000187372.9	5	140593509	140593509	ENSG00000187372.9_140593509_140596993	1	4798	-39320	rs4912601	G	C	0.336465892857143	5	140554189	140554189	1.83922e-07	0.239605	0.000999001	0.000419645	2	1	2	2	0	0	0
NAGPA	-	1	protein_coding	ENSG00000103174.7	16	5084142	5084142	ENSG00000103174.7_5074845_5075686	7	8085	8916	rs1045693	G	A	0.459426309523809	16	5075226	5075226	8.480679999999999e-07	0.14657799999999999	0.014985	0.017831599999999996	1	1	1	1	0	0	0
RSPH10B2	+	2	protein_coding	ENSG00000169402.11	7	6793740	6793740	ENSG00000169402.11_6837994_6838996	1	8244	76895	rs10242703	G	A	0.43452380952381	7	6870635	6870635	4.67418e-15	-1.12209	0.000999001	1.6518000000000002e-10	2	2	2	1	0	0	0
RSPH10B2	+	2	protein_coding	ENSG00000169402.11	7	6793740	6793740	ENSG00000169402.11_6837994_6838996	1	8244	-22963	rs11764968	G	C	0.0327407619047621	7	6770777	6770777	1.18966e-10	-1.1978799999999998	0.000999001	1.73305e-06	3	1	1	2	0	0	0
RSPH10B2	+	2	protein_coding	ENSG00000169402.11	7	6793740	6793740	ENSG00000169402.11_6837994_6838996	1	8244	-270457	rs61732206	G	A	0.0344275952380954	7	6523283	6523283	4.86267e-05	0.6329140000000001	0.0969031	0.102443	1	1	3	3	1	1	1
RAD50	+	1	protein_coding	ENSG00000113522.9	5	131891711	131891711	ENSG00000113522.9_131977870_131980313	26	4181	34717	rs140534680	A	G	0.0173362857142857	5	131926428	131926428	1.68377e-09	-0.627578	0.000999001	4.29317e-05	1	1	1	1	0	0	0
DRC1	+	2	protein_coding	ENSG00000157856.6	2	26624784	26624784	ENSG00000157856.6_26663246_26663385	14	3874	-159757	rs56218721	G	C	0.48378971428571393	2	26465027	26465027	6.20081e-07	-0.20235999999999998	0.00799201	0.007533800000000001	1	1	1	1	0	0	0
ABCF1	+	1	protein_coding	ENSG00000204574.8	6	30539153	30539153	ENSG00000204574.8_30564346_30564956	24	22979	402693	rs142427437	T	C	0.21633173809523804	6	30941846	30941846	5.364730000000001e-08	-0.213524	0.00599401	0.00748703	1	2	1	1	0	0	0
NAALAD2	+	1	protein_coding	ENSG00000077616.6	11	89864683	89864683	ENSG00000077616.6_89911021_89911285	10	5110	23315	rs12293182	G	A	0.34198001190476196	11	89887998	89887998	2.17902e-17	0.44709499999999996	0.000999001	4.79974e-12	1	1	1	1	0	0	0
EIF2B3	-	2	protein_coding	ENSG00000070785.12	1	45452282	45452282	ENSG00000070785.12_45452165_45452282	13	4105	118788	rs7526786	T	A	0.3502572619047619	1	45333494	45333494	7.90424e-08	0.154962	0.000999001	0.0009395219999999999	1	2	1	1	0	0	0
SLC14A1	+	1	protein_coding	ENSG00000141469.12	18	43304092	43304092	ENSG00000141469.12_43329743_43332485	3	5519	29093	rs11662680	A	G	0.46513719047619106	18	43333185	43333185	5.401429999999999e-07	-0.214973	0.002997	0.00319098	1	1	1	1	0	0	0
CTC-513N18.7	-	2	lincRNA	ENSG00000269110.1	19	20844389	20844389	ENSG00000269110.1_20829085_20829211	4	8089	3262	rs7251423	C	T	0.0165264404761904	19	20841127	20841127	2.41107e-07	1.0804799999999999	0.000999001	0.00193428	1	1	1	1	0	0	0
SPP1	+	2	protein_coding	ENSG00000118785.9	4	88896819	88896819	ENSG00000118785.9_88898814_88899176	8	5689	-2584	rs6813526	T	C	0.31190476190476196	4	88894235	88894235	7.67353e-12	-0.32159	0.000999001	1.33862e-07	1	1	1	1	0	0	0
SPP1	+	2	protein_coding	ENSG00000118785.9	4	88896819	88896819	ENSG00000118785.9_88903644_88904562	8	5689	-69376	rs12502739	T	C	0.49641225	4	88827443	88827443	4.87891e-09	-0.204688	0.000999001	7.05417e-05	2	1	2	2	0	0	0
C11orf87	+	2	protein_coding	ENSG00000185742.6	11	109292846	109292846	ENSG00000185742.6_109294101_109299840	1	4241	-104981	rs10789724	G	A	0.317197988095238	11	109187865	109187865	1.0384100000000001e-05	-0.261387	0.010989	0.0123222	1	1	1	1	0	0	0
C5orf28	-	2	protein_coding	ENSG00000151881.10	5	43483995	43483995	ENSG00000151881.10_43476216_43476603	5	5270	-38336	rs78345335	T	C	0.46162173809523904	5	43522331	43522331	4.24015e-07	-0.205315	0.00599401	0.00341143	1	1	1	1	0	0	0
PSMD9	+	1	protein_coding	ENSG00000110801.9	12	122326637	122326637	ENSG00000110801.9_122326637_122326900	6	5037	123051	rs1169082	G	T	0.14195182142857	12	122449688	122449688	9.155329999999999e-07	-0.154326	0.002997	0.00637426	1	1	1	1	0	0	0
LENG8	+	1	protein_coding	ENSG00000167615.12	19	54960065	54960065	ENSG00000167615.12_54962467_54962559	15	8879	1819	rs7248412	A	G	0.417695321428571	19	54961884	54961884	1.97512e-14	-0.192799	0.000999001	4.21989e-09	1	1	1	1	0	0	0
PLCB2	-	1	protein_coding	ENSG00000137841.7	15	40600136	40600136	ENSG00000137841.7_40580108_40581119	1	4684	15332	rs12439272	G	A	0.204761904761905	15	40584804	40584804	3.63302e-11	0.36988899999999997	0.000999001	1.47112e-07	1	1	1	1	0	0	0
NFASC	+	2	protein_coding	ENSG00000163531.11	1	204797779	204797779	ENSG00000163531.11_204953155_204953457	29	5626	147537	rs6656887	T	C	0.0969336666666668	1	204945316	204945316	1.7199099999999998e-10	0.583008	0.000999001	1.528e-05	1	1	1	1	0	0	0
TSPAN4	+	2	protein_coding	ENSG00000214063.6	11	842808	842808	ENSG00000214063.6_849816_850367	5	6692	24112	rs10492	T	G	0.21403214285714303	11	866920	866920	5.683040000000001e-09	0.171489	0.000999001	9.892120000000001e-05	1	1	1	1	0	0	0
SGCD	+	2	protein_coding	ENSG00000170624.9	5	155297354	155297354	ENSG00000170624.9_156186228_156194799	8	5904	627516	rs11738716	G	C	0.300437785714285	5	155924870	155924870	1.0798099999999999e-15	0.310877	0.000999001	1.8763999999999998e-10	1	1	1	1	0	0	0
UBXN7	-	2	protein_coding	ENSG00000163960.7	3	196159345	196159345	ENSG00000163960.7_196127000_196127603	12	6985	30407	rs12638961	A	G	0.48122755952381	3	196128938	196128938	5.2736199999999994e-08	-0.29125100000000004	0.002997	0.00179501	1	2	1	1	0	0	0
BRIX1	+	2	protein_coding	ENSG00000113460.8	5	34915481	34915481	ENSG00000113460.8_34918469_34918580	5	6477	159326	rs148874043	C	T	0.017240738095238	5	35074807	35074807	3.43453e-07	-0.606255	0.001998	0.0031099	1	1	1	1	0	0	0
UBE3B	+	2	protein_coding	ENSG00000151148.9	12	109915207	109915207	ENSG00000151148.9_109927724_109930542	27	5087	130113	rs78524243	G	A	0.0835422976190476	12	110045320	110045320	9.854469999999999e-21	0.626127	0.000999001	1.84358e-14	1	1	1	1	0	0	0
UBE3B	+	2	protein_coding	ENSG00000151148.9	12	109915207	109915207	ENSG00000151148.9_109915207_109915914	27	5087	-34230	rs114173479	G	A	0.0644476904761903	12	109880977	109880977	2.86147e-12	0.39604	0.000999001	2.5053e-07	2	1	2	2	0	0	0
LINC00568	+	2	lincRNA	ENSG00000228126.1	1	150488233	150488233	ENSG00000228126.1_150490249_150490508	1	3005	-20840	rs55996928	C	A	0.3871526071428571	1	150467393	150467393	3.1285199999999997e-05	-0.209479	0.011988	0.0188413	1	2	1	1	0	0	0
COX6C	-	2	protein_coding	ENSG00000164919.6	8	100906290	100906290	ENSG00000164919.6_100899289_100899846	6	3973	16613	rs7157	C	T	0.182381535714286	8	100889677	100889677	5.98944e-08	-1.89705	0.000999001	0.000727146	2	1	1	1	0	0	0
COX6C	-	2	protein_coding	ENSG00000164919.6	8	100906290	100906290	ENSG00000164919.6_100899289_100899846	6	3973	3895	rs12548542	C	T	0.18300875	8	100902395	100902395	6.91536e-07	1.72295	0.00599401	0.00487228	1	1	2	2	0	0	0
UTP6	-	1	protein_coding	ENSG00000108651.5	17	30228784	30228784	ENSG00000108651.5_30193674_30193734	20	4202	29247	rs9900031	T	C	0.10993627380952198	17	30199537	30199537	5.34647e-07	0.48634099999999997	0.00699301	0.00835597	1	1	1	1	0	0	0
ASCL1	+	2	protein_coding	ENSG00000139352.3	12	103351464	103351464	ENSG00000139352.3_103353140_103354294	2	5686	-6719	rs71466254	G	C	0.10281255952381	12	103344745	103344745	3.4533199999999997e-06	-0.394667	0.013986000000000002	0.010647799999999999	1	1	1	1	1	0	0
SLC26A1	-	1	protein_coding	ENSG00000145217.9	4	987228	987228	ENSG00000145217.9_984409_984605	4	6296	31181	rs6599390	A	G	0.348079321428572	4	956047	956047	3.5861900000000004e-09	-0.25704699999999997	0.000999001	5.1572e-05	1	2	1	1	0	0	0
ITPKC	+	2	protein_coding	ENSG00000086544.2	19	41223008	41223008	ENSG00000086544.2_41245262_41246765	7	5590	1890	rs7257602	A	G	0.498809523809524	19	41224898	41224898	2.36815e-06	-0.08531219999999999	0.015984	0.0167027	1	2	1	1	0	1	0
RNF10	+	1	protein_coding	ENSG00000022840.11	12	120971283	120971283	ENSG00000022840.11_120992153_120992611	19	5585	-360454	rs17415494	A	G	0.0278430952380954	12	120610829	120610829	8.04366e-07	0.46621999999999997	0.016983	0.0175881	1	2	1	1	0	0	0
CCDC85A	+	2	protein_coding	ENSG00000055813.5	2	56411258	56411258	ENSG00000055813.5_56611401_56613308	4	6637	326563	rs1319240	C	G	0.18299441666666602	2	56737821	56737821	2.44065e-24	-0.568466	0.000999001	2.1040400000000002e-18	1	1	1	1	0	0	0
IGSF21	+	2	protein_coding	ENSG00000117154.7	1	18434240	18434240	ENSG00000117154.7_18703294_18703486	8	7110	41844	rs11261097	G	A	0.19162072619047602	1	18476084	18476084	1.32185e-14	0.646998	0.000999001	4.923729999999999e-09	1	1	1	1	1	1	1
IGSF21	+	2	protein_coding	ENSG00000117154.7	1	18434240	18434240	ENSG00000117154.7_18691717_18692191	8	7110	41283	rs2027530	G	A	0.41661750000000003	1	18475523	18475523	7.0482100000000004e-09	0.370173	0.001998	0.000308946	2	1	2	2	1	1	1
RP11-723O4.9	-	2	lincRNA	ENSG00000261159.1	3	128579369	128579369	ENSG00000261159.1_128578559_128579369	1	4932	-63948	rs1825640	C	T	0.21095589285714303	3	128643317	128643317	3.75296e-06	0.255774	0.00699301	0.00520708	1	1	1	1	0	0	0
PTPRD	-	2	protein_coding	ENSG00000153707.11	9	10612723	10612723	ENSG00000153707.11_8340343_8340469	31	8778	830372	rs1746794	C	T	0.18452380952381	9	9782351	9782351	2.86327e-07	-0.346661	0.013986000000000002	0.015307299999999998	1	1	1	1	0	0	0
NTPCR	+	2	protein_coding	ENSG00000135778.7	1	233086351	233086351	ENSG00000135778.7_233091303_233091465	7	7184	28257	rs35690547	C	T	0.145106511904762	1	233114608	233114608	8.396669999999999e-63	-0.753212	0.000999001	5.91872e-52	1	1	1	1	0	0	0
NTPCR	+	2	protein_coding	ENSG00000135778.7	1	233086351	233086351	ENSG00000135778.7_233113909_233119628	7	7184	531	rs743198	T	C	0.20417235714285698	1	233086882	233086882	9.416680000000001e-17	0.2241	0.000999001	1.40896e-12	2	1	3	2	1	1	1
NTPCR	+	2	protein_coding	ENSG00000135778.7	1	233086351	233086351	ENSG00000135778.7_233086351_233086490	7	7184	305210	rs701172	A	T	0.0191229285714293	1	233391561	233391561	4.62824e-07	0.552949	0.00799201	0.00759611	3	1	2	3	0	0	0
BRD9	-	2	protein_coding	ENSG00000028310.13	5	892939	892939	ENSG00000028310.13_863851_864683	18	7737	105021	rs62333460	C	T	0.0442962738095238	5	787918	787918	2.17836e-07	-0.351416	0.014985	0.0123065	1	1	1	1	0	0	0
HLA-DQB1	-	1	protein_coding	ENSG00000179344.12	6	32636160	32636160	ENSG00000179344.12_32629124_32632844	2	23271	26733	rs9272723	T	C	0.425678428571428	6	32609427	32609427	2.31929e-79	-1.09219	0.000999001	2.30176e-57	1	1	1	1	0	0	0
HLA-DQB1	-	1	protein_coding	ENSG00000179344.12	6	32636160	32636160	ENSG00000179344.12_32627244_32628026	2	23271	-15020	rs115299625	T	C	0.224306273809524	6	32651180	32651180	1.78707e-13	0.506347	0.000999001	7.52618e-08	2	1	2	2	0	0	0
HLA-DQB1	-	1	protein_coding	ENSG00000179344.12	6	32636160	32636160	ENSG00000179344.12_32629124_32632844	2	23271	223580	rs111877524	T	C	0.19047619047619	6	32412580	32412580	1.5103499999999999e-06	-0.27738	0.015984	0.020772400000000003	3	3	3	3	0	0	0
TMEM132B	+	2	protein_coding	ENSG00000139364.6	12	125671382	125671382	ENSG00000139364.6_126138111_126146917	8	7087	-51499	rs4765221	C	T	0.0454124404761904	12	125619883	125619883	1.03506e-14	0.568186	0.000999001	2.0338e-09	1	3	1	1	0	0	0
TMEM132B	+	2	protein_coding	ENSG00000139364.6	12	125671382	125671382	ENSG00000139364.6_126138111_126146917	8	7087	254513	rs1491899	T	A	0.445553904761905	12	125925895	125925895	2.35872e-09	-0.188501	0.000999001	0.000145284	2	2	2	2	1	1	0
INSRR	-	2	protein_coding	ENSG00000027644.4	1	156828810	156828810	ENSG00000027644.4_156809855_156810896	1	5087	651663	rs2540182	T	A	0.0873127261904761	1	156177147	156177147	8.972330000000001e-06	0.368618	0.012987	0.013218500000000001	1	1	1	1	0	0	0
SUCLG2	-	2	protein_coding	ENSG00000172340.10	3	67705038	67705038	ENSG00000172340.10_67425143_67426283	12	6756	220556	rs4553987	G	A	0.300811202380952	3	67484482	67484482	3.8258899999999996e-10	0.138424	0.000999001	1.23338e-05	1	1	1	1	0	0	0
SUCLG2	-	2	protein_coding	ENSG00000172340.10	3	67705038	67705038	ENSG00000172340.10_67425143_67426283	12	6756	282914	rs1979640	G	C	0.353415226190477	3	67422124	67422124	7.497099999999999e-08	0.11767999999999999	0.002997	0.00175537	2	1	2	2	0	0	0
TRPC4	-	2	protein_coding	ENSG00000133107.10	13	38444562	38444562	ENSG00000133107.10_38357093_38357497	10	5792	250271	rs2985161	G	C	0.311920857142857	13	38194291	38194291	2.2166900000000004e-08	0.24969699999999997	0.000999001	0.000299456	1	2	1	1	0	0	0
TRAM1	-	2	protein_coding	ENSG00000067167.3	8	71520622	71520622	ENSG00000067167.3_71519112_71520013	12	5056	1008	rs73685685	G	A	0.0775687142857138	8	71519614	71519614	1.12313e-08	0.410001	0.000999001	0.000124997	1	1	1	1	1	1	1
RGS7BP	+	2	protein_coding	ENSG00000186479.4	5	63802084	63802084	ENSG00000186479.4_63904988_63908139	6	4586	138178	rs75135422	G	A	0.324495666666666	5	63940262	63940262	6.366519999999999e-10	0.230739	0.000999001	1.8736300000000002e-05	1	1	1	1	0	0	1
PPP2R1A	+	1	protein_coding	ENSG00000105568.13	19	52693292	52693292	ENSG00000105568.13_52719782_52719916	14	8548	-5529	rs1984750	C	T	0.15839542857142902	19	52687763	52687763	9.27143e-09	-0.16133	0.002997	0.000515354	1	1	2	1	0	0	0
PPP2R1A	+	1	protein_coding	ENSG00000105568.13	19	52693292	52693292	ENSG00000105568.13_52709216_52709316	14	8548	384980	rs149277166	T	G	0.0409793095238096	19	53078272	53078272	6.1606e-07	0.36287600000000003	0.020978999999999998	0.0205273	2	1	1	2	0	0	0
ACPP	+	1	protein_coding	ENSG00000014257.11	3	132036211	132036211	ENSG00000014257.11_132056196_132056398	11	6735	-54110	rs61792777	C	A	0.31075280952380896	3	131982101	131982101	1.57072e-06	0.213304	0.012987	0.0135664	1	1	1	1	0	0	0
VPS29	-	1	protein_coding	ENSG00000111237.14	12	110939922	110939922	ENSG00000111237.14_110928902_110929927	7	4124	51065	rs3759384	C	T	0.40143103571428607	12	110888857	110888857	4.71237e-13	0.16932	0.000999001	1.0345500000000002e-08	1	1	1	1	0	0	0
SAR1B	-	2	protein_coding	ENSG00000152700.9	5	133984961	133984961	ENSG00000152700.9_133936834_133942756	9	4467	-27163	rs1962667	G	A	0.239361297619048	5	134012124	134012124	1.54461e-07	0.165749	0.001998	0.0017517	1	4	1	1	0	0	0
SAR1B	-	2	protein_coding	ENSG00000152700.9	5	133984961	133984961	ENSG00000152700.9_133956623_133956742	9	4467	-129235	rs254714	C	G	0.16800558333333301	5	134114196	134114196	1.6892700000000003e-06	0.12482599999999999	0.020978999999999998	0.018572799999999997	2	1	2	2	0	0	0
TBCD	+	2	protein_coding	ENSG00000141556.16	17	80709940	80709940	ENSG00000141556.16_80871216_80872029	38	4666	239939	rs117102993	A	G	0.039799892857143	17	80949879	80949879	4.5091499999999996e-18	1.1622700000000001	0.000999001	1.56716e-12	1	1	1	1	0	0	0
TBCD	+	2	protein_coding	ENSG00000141556.16	17	80709940	80709940	ENSG00000141556.16_80865637_80865697	38	4666	162502	rs62076068	A	G	0.26864830952381	17	80872442	80872442	1.43383e-07	-0.22740500000000002	0.00799201	0.00827451	2	2	2	2	0	1	1
STXBP2	+	2	protein_coding	ENSG00000076944.10	19	7701767	7701767	ENSG00000076944.10_7707315_7707709	13	7300	-3811	rs35020672	T	C	0.343347095238095	19	7697956	7697956	1.56667e-12	-0.171247	0.000999001	1.6212e-07	1	1	1	1	0	0	0
IQCH-AS1	-	2	lincRNA	ENSG00000259673.1	15	67814182	67814182	ENSG00000259673.1_67813117_67813287	6	5382	5420	rs12594201	G	T	0.254894238095239	15	67808762	67808762	1.8483e-20	0.530571	0.000999001	5.2375400000000005e-16	1	1	1	1	0	0	0
FAM57A	+	1	protein_coding	ENSG00000167695.10	17	635652	635652	ENSG00000167695.10_644541_646206	4	6636	-572	rs2657621	A	C	0.497396523809524	17	635080	635080	2.7538099999999997e-14	0.29034299999999996	0.000999001	1.3826900000000001e-09	1	1	1	1	1	1	1
KIAA1429	-	1	protein_coding	ENSG00000164944.7	8	95565757	95565757	ENSG00000164944.7_95547067_95547235	22	6110	52362	rs12681564	A	G	0.284958416666666	8	95513395	95513395	1.5254499999999998e-26	-0.341518	0.000999001	2.5207900000000004e-19	1	2	1	1	0	0	0
FAM184B	-	2	protein_coding	ENSG00000047662.4	4	17783135	17783135	ENSG00000047662.4_17630929_17634248	3	5915	205645	rs2098151	T	C	0.353812642857144	4	17577490	17577490	2.08341e-07	0.16172	0.000999001	0.00131411	1	1	1	1	0	0	0
GPBP1	+	2	protein_coding	ENSG00000062194.11	5	56469775	56469775	ENSG00000062194.11_56517203_56517223	14	6389	-14828	rs16886773	C	T	0.0391236666666668	5	56454947	56454947	1.09254e-08	-0.6450560000000001	0.000999001	0.000283121	1	1	1	1	0	0	0
KIAA1731	+	1	protein_coding	ENSG00000166004.10	11	93394805	93394805	ENSG00000166004.10_93420810_93421031	30	5673	-20995	rs58454195	C	T	0.0151252976190476	11	93373810	93373810	3.7720500000000003e-08	0.9988040000000001	0.000999001	0.00226469	1	2	1	1	0	0	0
EIF2S3	+	2	protein_coding	ENSG00000130741.6	23	24072833	24072833	ENSG00000130741.6_24078205_24078596	12	2825	3029	rs16997659	A	G	0.070933619047619	23	24075862	24075862	1.49309e-19	-0.505495	0.000999001	9.106569999999999e-14	1	1	1	1	0	0	0
EIF2S3	+	2	protein_coding	ENSG00000130741.6	23	24072833	24072833	ENSG00000130741.6_24073732_24073795	12	2825	398265	rs2319411	G	A	0.075412994047619	23	24471098	24471098	2.2589300000000002e-07	0.309554	0.001998	0.00223294	2	1	2	2	0	0	0
ZFP28	+	2	protein_coding	ENSG00000196867.3	19	57050317	57050317	ENSG00000196867.3_57061815_57064485	9	7536	18763	rs11670421	G	T	0.42142857142857104	19	57069080	57069080	3.05249e-15	0.291705	0.000999001	5.125249999999999e-10	1	1	1	1	0	0	0
ZFP28	+	2	protein_coding	ENSG00000196867.3	19	57050317	57050317	ENSG00000196867.3_57065053_57068169	9	7536	-38824	rs10406271	G	A	0.486216404761904	19	57011493	57011493	1.13651e-09	0.186427	0.000999001	5.68773e-05	2	1	2	2	0	0	0
CAMK2N1	-	2	protein_coding	ENSG00000162545.5	1	20812713	20812713	ENSG00000162545.5_20808884_20810212	3	5827	108125	rs10916778	T	C	0.38008173809523904	1	20704588	20704588	3.7678899999999997e-06	0.144697	0.01998	0.0191258	1	1	1	1	1	0	0
ZCCHC11	-	1	protein_coding	ENSG00000134744.9	1	53019159	53019159	ENSG00000134744.9_52927850_52929449	28	4324	87976	rs7512768	T	C	0.0572894285714282	1	52931183	52931183	2.76317e-11	0.463433	0.000999001	1.6920599999999998e-06	1	1	1	1	0	0	0
PXK	+	1	protein_coding	ENSG00000168297.11	3	58318607	58318607	ENSG00000168297.11_58410479_58411748	19	4823	15030	rs12633937	A	G	0.24643135714285697	3	58333637	58333637	1.47964e-12	-0.25165	0.000999001	1.24402e-07	1	1	2	1	0	0	0
PXK	+	1	protein_coding	ENSG00000168297.11	3	58318607	58318607	ENSG00000168297.11_58377500_58377574	19	4823	220756	rs188179893	C	A	0.0340794880952382	3	58539363	58539363	7.236089999999999e-08	0.5352100000000001	0.000999001	0.00139057	2	1	1	2	0	0	0
MUC1	-	2	protein_coding	ENSG00000185499.12	1	155162707	155162707	ENSG00000185499.12_155162577_155162707	8	3327	38870	rs6676150	G	C	0.39511013095238107	1	155123837	155123837	4.87374e-12	-0.22969	0.000999001	2.06515e-07	1	1	1	1	0	0	0
TNKS2	+	2	protein_coding	ENSG00000107854.5	10	93558069	93558069	ENSG00000107854.5_93576891_93576986	27	4658	65948	rs1539042	C	G	0.47333075	10	93624017	93624017	1.34087e-11	-0.22107	0.000999001	1.24492e-06	1	1	1	1	0	0	0
MARCH2	+	2	protein_coding	ENSG00000099785.6	19	8478154	8478154	ENSG00000099785.6_8503272_8503901	7	6990	51733	rs3794997	A	T	0.263269619047619	19	8529887	8529887	3.4771300000000005e-34	0.42536499999999994	0.000999001	9.910549999999999e-28	1	1	1	1	0	0	0
HRSP12	-	2	protein_coding	ENSG00000132541.6	8	99129469	99129469	ENSG00000132541.6_99120874_99120996	6	4533	26838	rs35792173	A	G	0.343594023809524	8	99102631	99102631	2.0868000000000004e-11	-0.191768	0.000999001	6.31691e-07	1	1	1	1	0	0	0
S100A9	+	2	protein_coding	ENSG00000163220.10	1	153330330	153330330	ENSG00000163220.10_153330330_153330357	3	4382	-679644	rs79848305	G	A	0.0258100119047619	1	152650686	152650686	2.55588e-06	-0.767981	0.003996	0.00566291	1	1	1	1	0	0	0
MARVELD2	+	2	protein_coding	ENSG00000152939.10	5	68710939	68710939	ENSG00000152939.10_68737359_68740157	9	2672	145177	rs116109425	C	T	0.137612035714286	5	68856116	68856116	3.3092300000000006e-08	0.195452	0.000999001	0.000307349	1	2	1	1	1	1	1
MYO5C	-	2	protein_coding	ENSG00000128833.8	15	52587995	52587995	ENSG00000128833.8_52484519_52486251	41	5708	-727	rs74804697	C	G	0.0390216309523813	15	52588722	52588722	1.68426e-17	0.661273	0.000999001	1.01991e-11	1	1	1	1	0	0	0
COPG2	-	2	protein_coding	ENSG00000158623.10	7	130353598	130353598	ENSG00000158623.10_130147115_130147213	13	5071	84319	rs150258202	G	A	0.18355258333333302	7	130269279	130269279	2.55274e-21	-0.389042	0.000999001	2.80214e-15	1	1	1	1	0	0	0
PPM1N	+	1	protein_coding	ENSG00000213889.6	19	45992035	45992035	ENSG00000213889.6_46005275_46005768	5	6370	-10220	rs6509214	G	T	0.35004571428571396	19	45981815	45981815	1.62975e-08	-0.24415599999999998	0.000999001	0.000426104	1	1	1	1	1	1	1
GRHPR	+	2	protein_coding	ENSG00000137106.13	9	37422663	37422663	ENSG00000137106.13_37427703_37432405	7	5288	-2352	rs59967810	C	T	0.35084774999999896	9	37420311	37420311	1.1134299999999998e-44	0.47434399999999993	0.000999001	9.42976e-39	1	1	1	1	0	0	0
GRHPR	+	2	protein_coding	ENSG00000137106.13	9	37422663	37422663	ENSG00000137106.13_37427703_37432405	7	5288	87602	rs7033712	A	G	0.400000797619048	9	37510265	37510265	1.5129899999999998e-07	0.150676	0.002997	0.00233021	2	1	2	2	0	0	0
GRM8	-	2	protein_coding	ENSG00000179603.13	7	126893348	126893348	ENSG00000179603.13_126173006_126173941	4	4904	808428	rs10228052	C	T	0.432724226190477	7	126084920	126084920	4.3667e-12	0.41845699999999997	0.000999001	1.4494899999999998e-07	1	1	1	1	0	0	0
GRM8	-	2	protein_coding	ENSG00000179603.13	7	126893348	126893348	ENSG00000179603.13_126882749_126883569	4	4904	-26308	rs10236720	A	C	0.244138035714285	7	126919656	126919656	9.189369999999999e-10	-0.415239	0.000999001	8.84592e-06	2	1	2	2	0	0	0
RP11-229P13.20	+	2	lincRNA	ENSG00000235117.2	9	139931492	139931492	ENSG00000235117.2_139932066_139932407	1	5341	23735	rs4880085	T	C	0.24147733333333302	9	139955227	139955227	3.243e-06	-0.226217	0.00599401	0.00718259	1	1	1	1	0	0	0
SAAL1	-	1	protein_coding	ENSG00000166788.5	11	18127638	18127638	ENSG00000166788.5_18127454_18127638	12	5831	-36244	rs2468832	C	A	0.252385916666667	11	18163882	18163882	1.06034e-15	-0.43090600000000007	0.000999001	5.18264e-11	1	2	1	1	0	0	0
NRCAM	-	1	protein_coding	ENSG00000091129.15	7	108097161	108097161	ENSG00000091129.15_107953109_107953175	33	5339	229893	rs2023503	C	G	0.401523297619048	7	107867268	107867268	4.31616e-07	0.129478	0.00999001	0.010287799999999998	2	1	2	1	1	0	0
NRCAM	-	1	protein_coding	ENSG00000091129.15	7	108097161	108097161	ENSG00000091129.15_107832173_107832297	33	5339	197351	rs1269652	G	A	0.397272904761905	7	107899810	107899810	2.41743e-06	0.13303800000000002	0.046952999999999995	0.049283600000000004	1	1	1	2	0	0	0
ANAPC13	-	2	protein_coding	ENSG00000129055.8	3	134205558	134205558	ENSG00000129055.8_134196548_134197557	3	5411	-25693	rs9968172	T	C	0.30539894047619	3	134231251	134231251	3.34468e-41	-0.406109	0.000999001	1.1797e-34	1	1	1	1	0	0	0
FAM228B	+	1	protein_coding	ENSG00000219626.4	2	24299396	24299396	ENSG00000219626.4_24390496_24390552	14	5810	91121	rs2288072	G	A	0.38573367857143	2	24390517	24390517	3.1523599999999998e-55	0.805791	0.000999001	3.3692800000000006e-48	1	1	1	1	0	0	0
FAM228B	+	1	protein_coding	ENSG00000219626.4	2	24299396	24299396	ENSG00000219626.4_24357989_24358057	14	5810	47298	rs12467837	A	G	0.143668630952382	2	24346694	24346694	1.12471e-25	-0.679537	0.000999001	2.28582e-20	2	1	2	2	1	1	1
FPR3	+	2	protein_coding	ENSG00000187474.4	19	52298416	52298416	ENSG00000187474.4_52326992_52329442	1	8299	-942766	rs266863	T	C	0.37078230952380997	19	51355650	51355650	5.79663e-06	-0.14210899999999999	0.014985	0.014908000000000001	1	1	1	1	0	0	0
TMC4	-	1	protein_coding	ENSG00000167608.7	19	54676944	54676944	ENSG00000167608.7_54676734_54676944	13	9458	511	rs2576452	C	T	0.422619047619048	19	54676433	54676433	5.6187500000000006e-08	-0.173231	0.001998	0.00184087	1	2	1	1	1	1	1
RPL10A	+	2	protein_coding	ENSG00000198755.6	6	35436185	35436185	ENSG00000198755.6_35436185_35437306	3	5113	3747	rs12525930	T	C	0.44642857142857106	6	35439932	35439932	6.217010000000001e-06	-0.12501400000000001	0.013986000000000002	0.0176519	1	1	1	1	0	0	0
PALD1	+	2	protein_coding	ENSG00000107719.8	10	72238577	72238577	ENSG00000107719.8_72326337_72328205	17	7717	9661	rs12354806	C	T	0.055579619047619	10	72248238	72248238	7.505739999999999e-08	0.450459	0.001998	0.00424236	1	1	1	1	0	0	0
MPI	+	1	protein_coding	ENSG00000178802.13	15	75182346	75182346	ENSG00000178802.13_75187775_75191798	5	3729	-74466	rs7176022	A	C	0.307581595238095	15	75107880	75107880	1.8650400000000001e-07	0.150162	0.000999001	0.00161291	1	1	1	1	0	0	0
IDS	-	2	protein_coding	ENSG00000010404.13	23	148615470	148615470	ENSG00000010404.13_148610904_148610965	17	1020	47198	rs2075546	A	G	0.288393476190476	23	148568272	148568272	4.56926e-10	-0.456165	0.000999001	7.638989999999998e-06	1	1	2	1	0	0	0
IDS	-	2	protein_coding	ENSG00000010404.13	23	148615470	148615470	ENSG00000010404.13_148577014_148577219	17	1020	32921	rs1141608	G	A	0.18800114285714303	23	148582549	148582549	4.06285e-09	-0.623862	0.000999001	3.8661e-05	2	2	1	2	0	0	0
LARS2	+	2	protein_coding	ENSG00000011376.5	3	45429998	45429998	ENSG00000011376.5_45565489_45565600	22	5291	81268	rs3796364	A	G	0.31959301190476197	3	45511266	45511266	6.69117e-08	0.191361	0.001998	0.00261709	1	1	1	1	0	0	0
ANKRD46	-	2	protein_coding	ENSG00000186106.7	8	101572012	101572012	ENSG00000186106.7_101562756_101563797	7	4499	39600	rs2844049	C	T	0.46908434523809606	8	101532412	101532412	6.3644499999999995e-09	-0.30314800000000003	0.000999001	8.7006e-05	1	1	1	1	0	0	0
ANKRD46	-	2	protein_coding	ENSG00000186106.7	8	101572012	101572012	ENSG00000186106.7_101541751_101542088	7	4499	-15092	rs2977866	A	G	0.154974714285715	8	101587104	101587104	1.66105e-06	-0.153777	0.018981	0.016794099999999996	2	1	2	2	0	0	0
HSF4	+	1	protein_coding	ENSG00000102878.11	16	67197288	67197288	ENSG00000102878.11_67202939_67203848	9	3123	374796	rs185957685	C	G	0.135073178571429	16	67572084	67572084	3.81751e-06	0.20888099999999998	0.013986000000000002	0.014106	1	1	1	1	1	1	1
ZSCAN12	-	2	protein_coding	ENSG00000158691.10	6	28367511	28367511	ENSG00000158691.10_28346732_28350386	5	6181	-14983	rs7451726	A	G	0.182584571428571	6	28382494	28382494	1.94801e-07	0.21778499999999998	0.000999001	0.00145555	1	1	1	1	0	0	0
CARHSP1	-	1	protein_coding	ENSG00000153048.6	16	8962866	8962866	ENSG00000153048.6_8946799_8949183	5	9646	36008	rs72766373	G	A	0.159178880952381	16	8926858	8926858	2.71538e-07	-0.24767600000000004	0.001998	0.00414085	1	1	1	1	0	0	0
UBE2L6	-	1	protein_coding	ENSG00000156587.11	11	57335757	57335757	ENSG00000156587.11_57335322_57335757	5	5573	-742692	rs78824661	A	G	0.0183276428571428	11	58078449	58078449	1.27351e-06	-0.529779	0.002997	0.00555791	1	1	1	1	0	0	0
IER3IP1	-	2	protein_coding	ENSG00000267228.2	18	44702652	44702652	ENSG00000267228.2_44661027_44661075	5	5581	25185	rs74346439	G	C	0.0797353452380951	18	44677467	44677467	5.90549e-14	0.47675200000000006	0.000999001	1.6012200000000002e-09	1	1	1	1	1	1	1
RP4-809F18.1	+	2	lincRNA	ENSG00000255595.1	12	126843848	126843848	ENSG00000255595.1_126844647_126845611	1	6963	1549	rs971151	C	T	0.4393799166666671	12	126845397	126845397	6.81043e-08	-0.19906	0.000999001	0.000220064	1	1	1	1	0	0	0
XXYLT1	-	1	protein_coding	ENSG00000173950.11	3	194991896	194991896	ENSG00000173950.11_194789008_194790840	4	8228	-5656	rs2000051	C	G	0.21905679761904698	3	194997552	194997552	2.21192e-11	-0.232231	0.000999001	9.245269999999999e-07	1	1	1	1	0	0	0
CHP1	+	2	protein_coding	ENSG00000187446.7	15	41523037	41523037	ENSG00000187446.7_41556363_41556433	9	4723	-2714	rs909023	A	T	0.16929967857142902	15	41520323	41520323	6.58185e-09	0.429072	0.000999001	0.000141907	1	1	1	1	0	0	0
RNASEH2B	+	2	protein_coding	ENSG00000136104.14	13	51483814	51483814	ENSG00000136104.14_51503611_51503718	13	4691	32496	rs57199709	A	G	0.0377967142857145	13	51516310	51516310	2.58817e-30	-0.931025	0.000999001	1.49732e-23	1	1	2	1	0	0	0
RNASEH2B	+	2	protein_coding	ENSG00000136104.14	13	51483814	51483814	ENSG00000136104.14_51524207_51524454	13	4691	355183	rs963687	G	A	0.0134860119047578	13	51838997	51838997	1.2035500000000001e-06	1.42355	0.028970999999999997	0.0213608	2	1	1	2	0	0	0
ARSE	-	2	protein_coding	ENSG00000157399.10	23	2886286	2886286	ENSG00000157399.10_2877644_2877929	12	1552	15973	rs211641	C	T	0.225983880952381	23	2870313	2870313	1.75184e-19	0.817922	0.000999001	8.84415e-14	1	1	1	1	0	0	0
SLC9A7	-	2	protein_coding	ENSG00000065923.5	23	46618490	46618490	ENSG00000065923.5_46539113_46539190	17	1639	-354229	rs112633495	G	A	0.0852437857142856	23	46972719	46972719	2.8861400000000005e-06	0.498209	0.012987	0.013960399999999998	1	1	1	1	0	0	0
NLRP1	-	2	protein_coding	ENSG00000091592.11	17	5522744	5522744	ENSG00000091592.11_5403351_5404465	20	7121	113983	rs8067980	C	G	0.281884428571428	17	5408761	5408761	1.17891e-13	0.20613	0.000999001	5.5295800000000003e-08	1	1	1	1	0	0	0
COG5	-	2	protein_coding	ENSG00000164597.9	7	107204959	107204959	ENSG00000164597.9_106938587_106938791	22	5175	16607	rs2712216	C	T	0.17876373809523702	7	107188352	107188352	9.293949999999999e-07	0.16578099999999998	0.01998	0.020301800000000002	1	1	1	1	0	0	0
PARP9	-	1	protein_coding	ENSG00000138496.12	3	122283424	122283424	ENSG00000138496.12_122277176_122277314	11	5578	123051	rs72958418	G	C	0.162593214285715	3	122160373	122160373	1.1453299999999998e-10	-0.344022	0.000999001	5.7194799999999995e-06	1	1	1	1	0	0	0
PARP9	-	1	protein_coding	ENSG00000138496.12	3	122283424	122283424	ENSG00000138496.12_122246771_122247590	11	5578	-93773	rs1271034	A	G	0.49009296428571497	3	122377197	122377197	6.02233e-07	-0.19958800000000002	0.012987	0.00849412	2	1	2	2	0	0	0
EBF1	-	1	protein_coding	ENSG00000164330.12	5	158526769	158526769	ENSG00000164330.12_158122928_158126150	16	5410	303972	rs31862	C	T	0.204291416666666	5	158222797	158222797	6.4787399999999995e-09	0.23261700000000002	0.000999001	0.000159922	1	1	1	1	0	0	0
LINC00617	+	2	lincRNA	ENSG00000250366.2	14	96342729	96342729	ENSG00000250366.2_96389118_96391908	2	7223	-107448	rs60670254	C	G	0.34054285714285804	14	96235281	96235281	3.2262599999999997e-06	-0.116327	0.01998	0.0178238	1	1	1	1	0	0	0
HLA-DOB	-	2	protein_coding	ENSG00000241106.2	6	32784825	32784825	ENSG00000241106.2_32781500_32782378	1	23539	-11968	rs4148876	G	A	0.0786645476190475	6	32796793	32796793	2.09427e-15	0.607161	0.000999001	2.8695499999999997e-10	1	1	1	1	0	0	0
SLC37A3	-	1	protein_coding	ENSG00000157800.13	7	140104233	140104233	ENSG00000157800.13_140051073_140051769	16	4696	4514	rs9791872	T	C	0.0603949761904759	7	140099719	140099719	4.71905e-07	-0.320285	0.00599401	0.0120023	1	2	1	1	0	0	0
HEXA	-	1	protein_coding	ENSG00000213614.5	15	72668817	72668817	ENSG00000213614.5_72638868_72639051	15	4383	14328	rs12437909	C	T	0.0423001071428573	15	72654489	72654489	1.20564e-09	-0.483836	0.000999001	3.83463e-05	1	1	1	1	0	0	0
SIRT4	+	2	protein_coding	ENSG00000089163.4	12	120740119	120740119	ENSG00000089163.4_120750687_120751052	3	5639	45566	rs12423303	A	G	0.075	12	120785685	120785685	3.6087300000000007e-06	0.38906999999999997	0.011988	0.016606	1	1	1	1	0	0	0
ZNF223	+	2	protein_coding	ENSG00000178386.8	19	44555520	44555520	ENSG00000178386.8_44567418_44567719	6	6771	11990	rs4444434	A	G	0.130963726190473	19	44567510	44567510	2.00427e-22	-0.7696	0.000999001	1.05504e-17	1	1	1	1	0	0	0
HSPA13	-	2	protein_coding	ENSG00000155304.4	21	15755805	15755805	ENSG00000155304.4_15750520_15750733	5	5672	-10110	rs1882882	G	A	0.268053797619048	21	15765915	15765915	6.83189e-08	-0.11671400000000001	0.001998	0.000647999	1	1	2	1	0	0	0
HSPA13	-	2	protein_coding	ENSG00000155304.4	21	15755805	15755805	ENSG00000155304.4_15755416_15755508	5	5672	-136334	rs56185490	A	G	0.10091009523809501	21	15892139	15892139	8.44725e-07	0.21867399999999998	0.010989	0.00594268	2	1	1	2	0	0	0
RP11-76C10.5	-	2	lincRNA	ENSG00000256151.1	12	131478521	131478521	ENSG00000256151.1_131474683_131475682	2	8412	5076	rs79362422	C	G	0.0995949404761908	12	131473445	131473445	4.278090000000001e-18	-0.69109	0.000999001	2.11586e-12	1	1	1	1	0	0	0
SLC35A1	+	2	protein_coding	ENSG00000164414.12	6	88180341	88180341	ENSG00000164414.12_88221117_88222054	8	5824	14159	rs2284908	A	G	0.470746511904762	6	88194500	88194500	6.10272e-07	0.12718800000000002	0.003996	0.00600121	1	1	1	1	1	0	0
RFWD3	-	2	protein_coding	ENSG00000168411.9	16	74700779	74700779	ENSG00000168411.9_74698233_74698643	14	6279	36	rs4887783	G	C	0.49377780952381	16	74700743	74700743	4.5150100000000004e-17	-0.723834	0.000999001	3.10656e-11	1	1	1	1	1	1	1
RFWD3	-	2	protein_coding	ENSG00000168411.9	16	74700779	74700779	ENSG00000168411.9_74655292_74657969	14	6279	53574	rs8051148	T	C	0.38983379761904796	16	74647205	74647205	4.97374e-09	-0.361592	0.000999001	0.000194352	2	1	2	2	0	0	0
SUSD1	-	1	protein_coding	ENSG00000106868.12	9	114937688	114937688	ENSG00000106868.12_114908259_114908456	20	6110	24936	rs10817270	A	C	0.203571428571429	9	114912752	114912752	7.09553e-11	-0.354779	0.000999001	5.11302e-06	1	2	1	1	0	0	0
HIBADH	-	1	protein_coding	ENSG00000106049.4	7	27702614	27702614	ENSG00000106049.4_27570811_27570967	8	5516	-10144	rs11767324	C	T	0.297773083333333	7	27712758	27712758	9.87189e-10	0.148817	0.000999001	1.74518e-05	1	1	1	1	0	0	0
FHL3	-	2	protein_coding	ENSG00000183386.5	1	38471278	38471278	ENSG00000183386.5_38464390_38464820	6	5403	9457	rs67631072	C	T	0.45086230952381	1	38461821	38461821	3.3236800000000004e-15	-0.249423	0.000999001	1.7777200000000004e-10	1	1	1	1	1	1	1
ACSL3	+	1	protein_coding	ENSG00000123983.9	2	223725652	223725652	ENSG00000123983.9_223765392_223765498	17	5953	40627	rs6719075	A	G	0.308309404761904	2	223766279	223766279	2.5926599999999996e-34	-0.7383069999999999	0.000999001	6.98015e-27	1	1	1	1	0	0	0
ACSL3	+	1	protein_coding	ENSG00000123983.9	2	223725652	223725652	ENSG00000123983.9_223765392_223765498	17	5953	26813	rs795878	G	C	0.428145726190477	2	223752465	223752465	4.14627e-11	-0.35431	0.000999001	2.47943e-06	2	1	2	2	0	0	0
CBWD2	+	2	protein_coding	ENSG00000136682.10	2	114195268	114195268	ENSG00000136682.10_114251506_114253766	15	5180	19961	rs72611929	A	G	0.22416011904761898	2	114215229	114215229	1.4433699999999998e-41	-0.797456	0.000999001	4.73735e-35	1	1	1	1	0	0	0
CBWD2	+	2	protein_coding	ENSG00000136682.10	2	114195268	114195268	ENSG00000136682.10_114226162_114228666	15	5180	-73416	rs6756378	T	G	0.16426829761904801	2	114121852	114121852	3.7063699999999996e-07	-0.23924099999999998	0.002997	0.00669128	3	1	3	2	0	0	0
CBWD2	+	2	protein_coding	ENSG00000136682.10	2	114195268	114195268	ENSG00000136682.10_114198928_114199306	15	5180	680261	rs17706570	T	C	0.09979202380952401	2	114875529	114875529	4.92343e-07	0.26550799999999997	0.00799201	0.00950356	2	1	2	3	0	0	0
DAPL1	+	2	protein_coding	ENSG00000163331.6	2	159651829	159651829	ENSG00000163331.6_159663567_159663627	4	6613	57220	rs3951095	G	A	0.356754071428571	2	159709049	159709049	1.96091e-06	-0.200168	0.00799201	0.0112715	1	1	1	1	0	0	0
FUT8	+	1	protein_coding	ENSG00000033170.12	14	65877310	65877310	ENSG00000033170.12_65877310_65878711	12	5786	197325	rs4902407	T	G	0.48410708333333397	14	66074635	66074635	2.3228999999999998e-11	0.303031	0.000999001	6.35205e-07	1	1	1	1	0	0	0
ERMN	-	2	protein_coding	ENSG00000136541.10	2	158184225	158184225	ENSG00000136541.10_158175137_158178303	3	4076	36058	rs75790195	T	C	0.0277495119047621	2	158148167	158148167	3.8747500000000003e-25	1.35954	0.000999001	5.40694e-19	1	2	1	1	0	0	0
SSC5D	+	1	protein_coding	ENSG00000179954.10	19	55999771	55999771	ENSG00000179954.10_56012401_56012568	10	8586	-226	rs55799523	C	A	0.262785845238095	19	55999545	55999545	1.65728e-10	0.27536700000000003	0.000999001	7.295549999999999e-06	1	4	1	1	0	0	0
KHDRBS3	+	2	protein_coding	ENSG00000131773.9	8	136469700	136469700	ENSG00000131773.9_136659236_136659853	12	6075	187834	rs4373553	G	A	0.38290791666666707	8	136657534	136657534	3.3470599999999995e-07	-0.179126	0.00799201	0.00609461	1	1	1	1	0	0	0
NDUFA12	-	1	protein_coding	ENSG00000184752.8	12	95397546	95397546	ENSG00000184752.8_95365108_95365396	5	7542	-6	rs835044	T	C	0.34243758333333396	12	95397552	95397552	3.82488e-17	-0.24927	0.000999001	4.1934e-12	1	1	1	1	1	1	1
OSGEP	-	1	protein_coding	ENSG00000092094.6	14	20923264	20923264	ENSG00000092094.6_20915774_20916330	6	6051	15272	rs72672731	G	A	0.22707276190476197	14	20907992	20907992	3.21858e-13	-0.31909099999999996	0.000999001	1.84033e-08	1	2	1	1	0	0	0
OSGEP	-	1	protein_coding	ENSG00000092094.6	14	20923264	20923264	ENSG00000092094.6_20916892_20919038	6	6051	5822	rs938881	A	T	0.39714650000000107	14	20917442	20917442	1.12312e-09	0.184309	0.000999001	1.63808e-05	2	1	2	2	0	0	0
C17orf100	+	2	protein_coding	ENSG00000212734.4	17	6554971	6554971	ENSG00000212734.4_6554971_6556791	1	6757	7881	rs8064941	C	T	0.49012380952381	17	6562852	6562852	1.41346e-16	-0.316913	0.000999001	1.4393e-12	1	1	1	1	0	0	0
C17orf100	+	2	protein_coding	ENSG00000212734.4	17	6554971	6554971	ENSG00000212734.4_6554971_6556791	1	6757	-59172	rs12947619	T	C	0.181168714285714	17	6495799	6495799	3.43315e-07	-0.230174	0.002997	0.0009488710000000001	2	1	2	2	0	0	0
FAM84A	+	2	protein_coding	ENSG00000162981.12	2	14772810	14772810	ENSG00000162981.12_14774068_14780170	3	6006	-821286	rs6432417	A	G	0.404761904761905	2	13951524	13951524	1.39172e-08	-0.286056	0.000999001	6.40322e-05	1	1	1	1	0	0	0
TBC1D3	-	2	protein_coding	ENSG00000197681.8	17	36358166	36358166	ENSG00000197681.8_36351936_36351996	8	4012	-61189	rs150671483	G	A	0.0548346428571429	17	36419355	36419355	6.791010000000001e-08	1.3462399999999999	0.000999001	0.00137386	2	1	1	1	0	0	0
TBC1D3	-	2	protein_coding	ENSG00000197681.8	17	36358166	36358166	ENSG00000197681.8_36352422_36352526	8	4012	-550895	rs228274	A	G	0.157142857142857	17	36909061	36909061	2.34137e-06	0.264323	0.027972000000000004	0.0278672	1	2	2	2	1	1	1
ZNF497	-	2	protein_coding	ENSG00000174586.6	19	58874214	58874214	ENSG00000174586.6_58865723_58869015	3	3304	32034	rs16988667	A	G	0.0548457976190477	19	58842180	58842180	3.62307e-09	-0.391162	0.000999001	1.86392e-05	1	1	1	1	0	0	0
HPGD	-	1	protein_coding	ENSG00000164120.9	4	175444305	175444305	ENSG00000164120.9_175411328_175413245	7	6084	-80380	rs2612687	T	G	0.394474976190477	4	175524685	175524685	1.6226899999999999e-19	0.35993400000000003	0.000999001	1.21554e-14	1	2	1	1	0	0	0
HPGD	-	1	protein_coding	ENSG00000164120.9	4	175444305	175444305	ENSG00000164120.9_175411328_175413245	7	6084	-41645	rs1365624	T	C	0.19353770238095303	4	175485950	175485950	1.21016e-06	0.225388	0.011988	0.013752200000000003	2	2	2	2	0	0	0
ZNF181	+	1	protein_coding	ENSG00000197841.10	19	35225060	35225060	ENSG00000197841.10_35231516_35233777	3	6244	15380	rs8113628	C	T	0.356555404761905	19	35240440	35240440	9.105850000000001e-24	0.254137	0.000999001	2.0186199999999997e-18	1	1	1	1	0	0	0
ZNF181	+	1	protein_coding	ENSG00000197841.10	19	35225060	35225060	ENSG00000197841.10_35230053_35230526	3	6244	-1417	rs12973797	C	T	0.156399238095237	19	35223643	35223643	4.89856e-07	-0.24469499999999997	0.004995	0.00406667	2	2	2	2	0	0	0
ANO7	+	2	protein_coding	ENSG00000146205.9	2	242127924	242127924	ENSG00000146205.9_242162601_242164792	2	7182	31342	rs6746534	G	T	0.435680714285714	2	242159266	242159266	3.4436699999999993e-18	0.297202	0.000999001	4.56553e-13	1	1	1	1	0	0	0
ASAH2	-	2	protein_coding	ENSG00000188611.10	10	52008370	52008370	ENSG00000188611.10_51942538_51947264	1	3408	-512945	rs9733527	G	A	0.25626267857142804	10	52521315	52521315	2.5742399999999998e-98	1.17394	0.000999001	1.67527e-90	1	1	1	1	0	0	0
GLDC	-	2	protein_coding	ENSG00000178445.8	9	6645650	6645650	ENSG00000178445.8_6532464_6533160	4	7762	29886	rs2578282	C	G	0.158371547619048	9	6615764	6615764	2.11577e-07	0.44758400000000004	0.000999001	0.00176522	1	1	1	1	0	0	0
DAB2	-	2	protein_coding	ENSG00000153071.10	5	39462402	39462402	ENSG00000153071.10_39371780_39373527	17	6602	6289	rs10941437	C	T	0.421385714285715	5	39456113	39456113	7.63099e-07	0.14618399999999998	0.014985	0.0152388	1	1	1	1	0	0	0
MRAS	+	1	protein_coding	ENSG00000158186.8	3	138066539	138066539	ENSG00000158186.8_138068526_138069264	10	4348	-15854	rs4678407	C	A	0.3644359166666671	3	138050685	138050685	2.2310599999999997e-16	-0.36096	0.000999001	1.43882e-11	1	1	1	1	0	0	0
ASAP3	-	1	protein_coding	ENSG00000088280.14	1	23811061	23811061	ENSG00000088280.14_23760747_23760862	25	4441	16279	rs7554117	G	C	0.286276464285714	1	23794782	23794782	4.72318e-09	0.228648	0.001998	0.00032555	1	2	1	1	0	0	0
C15orf38-AP3S2	-	1	protein_coding	ENSG00000250021.3	15	90456114	90456114	ENSG00000250021.3_90377540_90378875	10	5647	48995	rs2165069	C	T	0.27013480952381	15	90407119	90407119	3.618579999999999e-67	-0.47510699999999995	0.000999001	2.0276299999999997e-56	1	1	1	1	0	0	0
TTC19	+	1	protein_coding	ENSG00000011295.11	17	15902694	15902694	ENSG00000011295.11_15929854_15932226	9	5250	113345	rs35160872	G	A	0.490088416666666	17	16016039	16016039	3.29963e-15	0.28723899999999997	0.000999001	5.66436e-10	1	4	1	1	0	0	0
GOLGA8B	-	2	protein_coding	ENSG00000215252.7	15	34880704	34880704	ENSG00000215252.7_34845096_34845292	3	6543	6322	rs6495688	C	T	0.39600344047619107	15	34874382	34874382	7.686229999999999e-65	-1.19764	0.000999001	4.585689999999999e-59	1	6	1	1	0	0	0
GOLGA8B	-	2	protein_coding	ENSG00000215252.7	15	34880704	34880704	ENSG00000215252.7_34817408_34820035	3	6543	-14382	rs142250506	T	G	0.0161384285714285	15	34895086	34895086	6.06863e-13	-0.875433	0.000999001	8.82099e-09	3	1	3	2	0	0	0
GOLGA8B	-	2	protein_coding	ENSG00000215252.7	15	34880704	34880704	ENSG00000215252.7_34817408_34820035	3	6543	-65705	rs77335755	G	A	0.0171150119047619	15	34946409	34946409	2.37593e-12	-0.918809	0.000999001	3.63406e-08	2	1	2	3	0	0	0
GOLGA8B	-	2	protein_coding	ENSG00000215252.7	15	34880704	34880704	ENSG00000215252.7_34845096_34845292	3	6543	112161	rs8035443	A	G	0.11449371428571402	15	34768543	34768543	3.3983800000000002e-06	0.48905699999999996	0.020978999999999998	0.016959099999999998	4	2	4	4	0	0	0
NPY	+	2	protein_coding	ENSG00000122585.3	7	24323782	24323782	ENSG00000122585.3_24329118_24329198	4	6923	82737	rs1107376	A	C	0.37428816666666603	7	24406519	24406519	9.496550000000001e-23	-0.442258	0.000999001	1.64693e-17	1	2	1	1	1	0	1
NPY	+	2	protein_coding	ENSG00000122585.3	7	24323782	24323782	ENSG00000122585.3_24329118_24329198	4	6923	-14684	rs4722337	A	T	0.45882803571428604	7	24309098	24309098	7.12774e-07	-0.21196199999999998	0.002997	0.0047097	2	1	2	2	0	0	0
TAF2	-	1	protein_coding	ENSG00000064313.7	8	120845103	120845103	ENSG00000064313.7_120844722_120845103	27	5934	321	rs17818842	G	A	0.202057511904761	8	120844782	120844782	2.41759e-14	-0.262208	0.000999001	5.704209999999999e-09	1	2	1	1	1	1	1
PEX11G	-	2	protein_coding	ENSG00000104883.3	19	7562335	7562335	ENSG00000104883.3_7550724_7550912	5	7717	6993	rs11882653	C	G	0.30577526190476195	19	7555342	7555342	2.26395e-07	-0.252012	0.00599401	0.00311392	1	1	1	1	0	0	0
PRPSAP2	+	1	protein_coding	ENSG00000141127.10	17	18743398	18743398	ENSG00000141127.10_18832880_18833133	15	3504	-102211	rs74984407	A	C	0.3662240833333329	17	18641187	18641187	2.33373e-11	0.29157	0.000999001	7.56005e-07	1	1	1	1	0	0	0
PPIP5K2	+	1	protein_coding	ENSG00000145725.15	5	102455853	102455853	ENSG00000145725.15_102512568_102512611	32	5671	99893	rs27489	C	T	0.282576166666666	5	102555746	102555746	6.46484e-08	-0.23881100000000002	0.00699301	0.00223488	1	1	1	1	0	0	0
ZNF506	-	1	protein_coding	ENSG00000081665.9	19	19932560	19932560	ENSG00000081665.9_19917751_19917877	7	5957	45268	rs16996320	C	T	0.18452380952381	19	19887292	19887292	1.59907e-36	0.69857	0.000999001	2.25734e-29	1	2	1	1	1	1	1
C7orf13	-	2	protein_coding	ENSG00000244291.1	7	156433348	156433348	ENSG00000244291.1_156431057_156433348	1	7511	-22931	rs6945589	C	T	0.304761904761905	7	156456279	156456279	2.5547099999999993e-34	-0.325004	0.000999001	3.10372e-29	1	1	1	1	0	0	0
FAM156B	+	2	protein_coding	ENSG00000179304.12	23	52920336	52920336	ENSG00000179304.12_52926322_52928567	1	324	83647	rs5951142	C	T	0.43895408928571394	23	53003983	53003983	8.94111e-07	0.413826	0.000999001	5.16743e-05	1	1	1	1	0	0	0
AC159540.1	-	1	lincRNA	ENSG00000230606.6	2	98099107	98099107	ENSG00000230606.6_98088770_98091049	3	3075	332556	rs1257099	G	A	0.234308107142858	2	97766551	97766551	8.20437e-18	-0.40421399999999996	0.000999001	4.2869899999999996e-13	1	1	2	1	0	0	0
AC159540.1	-	1	lincRNA	ENSG00000230606.6	2	98099107	98099107	ENSG00000230606.6_98088770_98091049	3	3075	-118211	rs7589964	A	G	0.303687916666666	2	98217318	98217318	2.1238499999999998e-07	-0.25827	0.001998	0.00127361	2	1	3	2	0	0	0
AC159540.1	-	1	lincRNA	ENSG00000230606.6	2	98099107	98099107	ENSG00000230606.6_98087740_98088677	3	3075	-42790	rs6719995	A	G	0.219370535714286	2	98141897	98141897	5.3378800000000005e-06	0.425208	0.016983	0.014425499999999999	3	2	1	3	0	0	0
GPR75-ASB3	-	2	protein_coding	ENSG00000115239.17	2	54087170	54087170	ENSG00000115239.17_53990619_53990743	11	6731	102820	rs10181876	A	G	0.144803285714286	2	53984350	53984350	4.373019999999999e-08	-0.464674	0.000999001	0.00111021	1	1	1	1	0	0	0
OSTF1	+	2	protein_coding	ENSG00000134996.11	9	77703459	77703459	ENSG00000134996.11_77761599_77762181	10	6289	40957	rs6560421	A	G	0.31317494047619	9	77744416	77744416	1.81372e-08	-0.165642	0.002997	0.000652467	1	4	1	1	0	0	0
CTBP2	-	2	protein_coding	ENSG00000175029.12	10	126849739	126849739	ENSG00000175029.12_126776760_126776888	16	6137	71491	rs76886370	C	T	0.173816035714286	10	126778248	126778248	5.0102e-16	0.585713	0.000999001	9.21819e-11	1	2	1	1	0	0	0
CTBP2	-	2	protein_coding	ENSG00000175029.12	10	126849739	126849739	ENSG00000175029.12_126822081_126822181	16	6137	26182	rs2454054	T	C	0.27687811904761894	10	126823557	126823557	9.63089e-11	-0.475463	0.000999001	4.1546e-06	2	1	2	2	0	0	0
FNTB	+	1	protein_coding	ENSG00000257365.3	14	65381203	65381203	ENSG00000257365.3_65390709_65390844	17	5495	-26257	rs10142379	A	G	0.235174785714285	14	65354946	65354946	7.24613e-15	-0.296888	0.000999001	1.17988e-09	1	1	1	1	0	0	0
CEP44	+	2	protein_coding	ENSG00000164118.8	4	175204828	175204828	ENSG00000164118.8_175252633_175254531	12	6076	-7148	rs7659617	A	C	0.292375726190476	4	175197680	175197680	1.95752e-22	-0.580921	0.000999001	1.59408e-16	1	1	1	1	0	0	0
MRPL23	+	1	protein_coding	ENSG00000214026.6	11	1968508	1968508	ENSG00000214026.6_1973357_1973439	6	7414	28824	rs186658986	A	G	0.0441274166666667	11	1997332	1997332	7.258549999999999e-07	0.41618299999999997	0.010989	0.011766200000000001	2	1	2	1	0	0	0
MRPL23	+	1	protein_coding	ENSG00000214026.6	11	1968508	1968508	ENSG00000214026.6_1968508_1968609	6	7414	916271	rs149914751	C	G	0.0331202500000001	11	2884779	2884779	1.22593e-06	0.446808	0.017981999999999998	0.019430799999999998	1	2	1	2	0	0	0
SLC48A1	+	2	protein_coding	ENSG00000211584.9	12	48147699	48147699	ENSG00000211584.9_48153999_48154184	5	6624	5433	rs73304423	C	T	0.12483576190476199	12	48153132	48153132	1.4972099999999998e-09	0.43283900000000003	0.000999001	1.40882e-05	1	2	1	1	1	1	1
RPL29	-	2	protein_coding	ENSG00000162244.6	3	52029958	52029958	ENSG00000162244.6_52027616_52028142	3	3021	62519	rs323886	A	G	0.0275790000000001	3	51967439	51967439	2.95154e-06	-0.334921	0.003996	0.00729413	1	2	1	1	0	0	0
KIAA1279	+	2	protein_coding	ENSG00000198954.4	10	70748487	70748487	ENSG00000198954.4_70775297_70776738	8	6811	-140907	rs1163174	T	C	0.43555230952380897	10	70607580	70607580	1.64243e-07	-0.104773	0.002997	0.00218734	1	1	1	1	0	0	0
GPR160	+	1	protein_coding	ENSG00000173890.12	3	169755717	169755717	ENSG00000173890.12_169801693_169803191	6	5144	-23440	rs7649136	C	A	0.3698716666666671	3	169732277	169732277	9.210259999999999e-08	0.139235	0.000999001	0.0010344000000000002	1	1	1	1	0	0	0
C5orf22	+	1	protein_coding	ENSG00000082213.13	5	31532373	31532373	ENSG00000082213.13_31534379_31534704	10	6501	-97315	rs553583	G	A	0.0111860238095238	5	31435058	31435058	4.94234e-08	0.940667	0.000999001	0.00127231	1	1	1	1	0	0	0
MOCOS	+	2	protein_coding	ENSG00000075643.5	18	33767482	33767482	ENSG00000075643.5_33848496_33852120	14	4726	81561	rs2252668	G	A	0.16376680952380898	18	33849043	33849043	1.92898e-15	-0.356552	0.000999001	1.31198e-09	1	1	1	1	0	0	0
MOCOS	+	2	protein_coding	ENSG00000075643.5	18	33767482	33767482	ENSG00000075643.5_33846712_33846816	14	4726	-58237	rs28364715	G	A	0.3641771428571429	18	33709245	33709245	4.805060000000001e-09	-0.307998	0.000999001	0.000169145	2	1	2	2	1	1	1
DHODH	+	1	protein_coding	ENSG00000102967.7	16	72042487	72042487	ENSG00000102967.7_72045949_72046161	9	4574	195	rs3213422	A	C	0.49405225	16	72042682	72042682	4.6629e-14	-0.322364	0.000999001	3.3475900000000004e-09	1	1	1	1	1	1	1
PLEKHG5	-	2	protein_coding	ENSG00000171680.16	1	6580121	6580121	ENSG00000171680.16_6526152_6527632	17	5950	23112	rs3007430	A	C	0.14036878571428602	1	6557009	6557009	2.60164e-07	-0.196046	0.002997	0.00641051	1	1	1	1	0	0	0
CDK19	-	2	protein_coding	ENSG00000155111.10	6	111137161	111137161	ENSG00000155111.10_111134362_111135327	14	5502	-44813	rs6913373	T	G	0.284518011904762	6	111181974	111181974	1.3531799999999997e-08	-0.290956	0.000999001	0.000333665	1	1	1	1	0	0	0
EGFL7	+	2	protein_coding	ENSG00000172889.11	9	139553308	139553308	ENSG00000172889.11_139565402_139565466	8	5562	17272	rs914747	G	A	0.141019488095238	9	139570580	139570580	4.21827e-07	-0.258225	0.002997	0.00379595	1	1	1	1	1	1	0
NIPSNAP3A	+	2	protein_coding	ENSG00000136783.9	9	107509969	107509969	ENSG00000136783.9_107521366_107521452	6	6588	23757	rs2487716	G	A	0.20308672619047602	9	107533726	107533726	2.07429e-19	-0.502026	0.000999001	7.8213e-14	1	2	1	1	0	0	0
NIPSNAP3A	+	2	protein_coding	ENSG00000136783.9	9	107509969	107509969	ENSG00000136783.9_107515187_107515345	6	6588	10627	rs4742922	G	A	0.39370907142857203	9	107520596	107520596	3.50895e-13	0.268472	0.000999001	1.2270700000000001e-08	2	1	2	2	0	0	0
CHMP1A	-	1	protein_coding	ENSG00000131165.10	16	89724253	89724253	ENSG00000131165.10_89717977_89718054	7	6107	11364	rs460879	C	T	0.43373271428571397	16	89712889	89712889	6.36697e-09	-0.17641800000000002	0.000999001	0.000163213	1	1	1	1	0	0	0
HTR1D	-	2	protein_coding	ENSG00000179546.3	1	23521222	23521222	ENSG00000179546.3_23518388_23521222	1	4599	166408	rs12128178	C	T	0.48813773809523797	1	23354814	23354814	7.595419999999999e-06	0.174249	0.012987	0.0158419	1	1	1	1	0	0	0
COMMD6	-	1	protein_coding	ENSG00000188243.8	13	76123575	76123575	ENSG00000188243.8_76101949_76101987	5	6344	-54927	rs77297479	T	C	0.0326549523809526	13	76178502	76178502	3.74992e-08	-0.7782180000000001	0.001998	0.000510661	1	1	1	1	0	0	0
MSH5-SAPCD1	+	2	protein_coding	ENSG00000255152.4	6	31707797	31707797	ENSG00000255152.4_31732043_31732628	25	29697	99855	rs151058219	G	C	0.0442542619047619	6	31807652	31807652	1.3193999999999998e-26	-0.8317100000000001	0.000999001	1.0064600000000001e-16	1	1	1	1	0	0	0
MSH5-SAPCD1	+	2	protein_coding	ENSG00000255152.4	6	31707797	31707797	ENSG00000255152.4_31732043_31732628	25	29697	-67570	rs114894539	T	C	0.0317918452380954	6	31640227	31640227	1.34114e-19	-0.795665	0.000999001	7.59979e-12	2	1	2	2	0	0	0
CTD-2162K18.3	-	2	lincRNA	ENSG00000267353.1	19	37266810	37266810	ENSG00000267353.1_37264614_37266810	1	4300	-18560	rs1726703	T	G	0.45566192857142895	19	37285370	37285370	4.064380000000001e-22	-0.467675	0.000999001	6.219759999999999e-17	1	1	1	1	0	0	0
TOR3A	+	2	protein_coding	ENSG00000186283.9	1	179050512	179050512	ENSG00000186283.9_179064103_179065131	6	5586	14613	rs1128952	C	T	0.30119226190476095	1	179065125	179065125	4.4526499999999995e-15	-0.238812	0.000999001	6.98775e-10	1	2	1	1	0	0	0
SH2D7	+	1	protein_coding	ENSG00000183476.8	15	78370150	78370150	ENSG00000183476.8_78395807_78397251	1	5984	49326	rs8036417	A	G	0.25714285714285695	15	78419476	78419476	8.016330000000001e-21	0.44806999999999997	0.000999001	2.31792e-16	1	2	1	1	0	0	0
SH2D7	+	1	protein_coding	ENSG00000183476.8	15	78370150	78370150	ENSG00000183476.8_78395807_78397251	1	5984	253435	rs2012349	G	T	0.20659986904761898	15	78623585	78623585	4.05269e-06	0.22543600000000003	0.00899101	0.007771899999999999	2	1	2	2	0	0	0
RP11-66B24.7	+	2	lincRNA	ENSG00000272808.1	15	101390036	101390036	ENSG00000272808.1_101401151_101404501	1	7909	638	rs7178773	G	A	0.4588226666666671	15	101390674	101390674	2.2403200000000002e-14	-0.318917	0.000999001	2.77564e-10	1	2	2	1	0	0	0
RP11-66B24.7	+	2	lincRNA	ENSG00000272808.1	15	101390036	101390036	ENSG00000272808.1_101401151_101404501	1	7909	-480822	rs7170904	C	T	0.0445007976190491	15	100909214	100909214	3.9001999999999995e-06	-0.499188	0.00899101	0.0136309	2	1	1	2	0	0	0
RP11-458D21.5	+	2	protein_coding	ENSG00000255168.1	1	145209145	145209145	ENSG00000255168.1_145281369_145281704	17	406	232475	rs7211	T	C	0.07523786904762	1	145441620	145441620	4.47686e-20	-0.655697	0.000999001	4.05104e-15	2	1	1	1	0	0	0
RP11-458D21.5	+	2	protein_coding	ENSG00000255168.1	1	145209145	145209145	ENSG00000255168.1_145302654_145302868	17	406	198567	rs7536074	G	C	0.354524821428573	1	145407712	145407712	1.72971e-11	0.650636	0.000999001	1.3394e-07	1	1	2	2	0	0	0
RP11-458D21.5	+	2	protein_coding	ENSG00000255168.1	1	145209145	145209145	ENSG00000255168.1_145302654_145302868	17	406	345068	rs35429672	T	C	0.136977821428571	1	145554213	145554213	3.6957599999999996e-06	-0.40068000000000004	0.00599401	0.0107197	3	1	3	3	0	0	0
RP11-458D21.5	+	2	protein_coding	ENSG00000255168.1	1	145209145	145209145	ENSG00000255168.1_145296357_145296571	17	406	189600	rs6424375	T	G	0.487872202380952	1	145398745	145398745	8.28025e-06	-0.380282	0.012987	0.0173745	4	2	4	4	1	1	0
LINC00638	+	2	lincRNA	ENSG00000258701.1	14	105287538	105287538	ENSG00000258701.1_105287538_105290055	1	5274	-4517	rs2498810	C	G	0.271437904761905	14	105283021	105283021	4.31168e-16	-0.314825	0.000999001	1.17248e-11	1	2	1	1	1	1	1
TMEM254	+	2	protein_coding	ENSG00000133678.9	10	81838402	81838402	ENSG00000133678.9_81845987_81846197	8	7642	12718	rs1046707	C	T	0.125047107142858	10	81851120	81851120	4.25469e-08	-0.45561499999999994	0.000999001	0.00107075	1	1	1	1	0	0	0
PHTF1	-	2	protein_coding	ENSG00000116793.11	1	114302111	114302111	ENSG00000116793.11_114267957_114268583	21	4601	134331	rs1624335	G	T	0.34388038095238105	1	114167780	114167780	6.06564e-14	0.448186	0.000999001	9.23236e-09	1	1	1	1	0	0	0
CTD-2561B21.11	-	2	lincRNA	ENSG00000262873.1	17	78993811	78993811	ENSG00000262873.1_78991769_78992148	1	7216	462337	rs4480861	T	C	0.0574089047619047	17	78531474	78531474	9.493939999999998e-06	0.41314300000000004	0.013986000000000002	0.018420500000000003	1	1	1	1	0	0	0
FOXO6	+	2	protein_coding	ENSG00000204060.4	1	41827594	41827594	ENSG00000204060.4_41847288_41849262	2	5442	22279	rs34883982	C	T	0.29896108333333304	1	41849873	41849873	8.72217e-08	-0.16963699999999998	0.000999001	0.000374973	1	1	1	1	0	0	0
MPP7	-	2	protein_coding	ENSG00000150054.14	10	28623415	28623415	ENSG00000150054.14_28412960_28413045	17	7309	-22565	rs140335827	G	A	0.129885488095238	10	28645980	28645980	7.315689999999999e-07	0.251023	0.011988	0.0184424	1	1	1	1	0	0	0
NPC2	-	1	protein_coding	ENSG00000119655.4	14	74960880	74960880	ENSG00000119655.4_74945926_74947482	5	5122	10243	rs4903228	C	T	0.387575869047619	14	74950637	74950637	8.902519999999999e-08	-0.142626	0.001998	0.00074927	1	4	1	1	0	0	0
AK2	-	1	protein_coding	ENSG00000004455.12	1	33546597	33546597	ENSG00000004455.12_33485284_33485762	11	3936	52579	rs2284806	A	C	0.306532821428571	1	33494018	33494018	5.80317e-15	0.42139899999999997	0.000999001	2.24875e-10	1	1	2	1	0	0	0
AK2	-	1	protein_coding	ENSG00000004455.12	1	33546597	33546597	ENSG00000004455.12_33487194_33487304	11	3936	-992761	rs112019542	C	A	0.0325812500000001	1	34539358	34539358	9.607210000000001e-07	-0.662018	0.011988	0.0157817	2	1	1	2	0	0	0
RPE	+	1	protein_coding	ENSG00000197713.10	2	210867289	210867289	ENSG00000197713.10_210880928_210880981	8	5262	74610	rs10490029	T	C	0.42874578571428607	2	210941899	210941899	1.39968e-07	0.26348699999999997	0.001998	0.0012868	1	2	1	1	0	0	0
MTUS1	-	1	protein_coding	ENSG00000129422.9	8	17658426	17658426	ENSG00000129422.9_17533497_17533719	18	10289	126624	rs28679501	T	G	0.322194273809524	8	17531802	17531802	1.26874e-22	0.59967	0.000999001	1.0285899999999999e-16	1	1	2	1	0	0	0
MTUS1	-	1	protein_coding	ENSG00000129422.9	8	17658426	17658426	ENSG00000129422.9_17554766_17555179	18	10289	192501	rs28705932	A	G	0.169946845238095	8	17465925	17465925	8.444960000000001e-20	0.573659	0.000999001	1.6678700000000002e-14	2	1	3	2	1	1	0
MTUS1	-	1	protein_coding	ENSG00000129422.9	8	17658426	17658426	ENSG00000129422.9_17580750_17581519	18	10289	107567	rs76140942	T	C	0.0298888452380954	8	17550859	17550859	1.83927e-17	-0.822319	0.000999001	4.0411e-12	3	1	1	3	0	0	0
MTUS1	-	1	protein_coding	ENSG00000129422.9	8	17658426	17658426	ENSG00000129422.9_17611226_17613490	18	10289	-226980	rs10283	C	G	0.219102285714286	8	17885406	17885406	2.5568e-15	0.20105599999999998	0.000999001	8.183330000000001e-10	4	2	5	4	0	0	0
MTUS1	-	1	protein_coding	ENSG00000129422.9	8	17658426	17658426	ENSG00000129422.9_17533785_17534003	18	10289	136223	rs12543967	A	G	0.0552095595238095	8	17522203	17522203	3.3463800000000003e-10	0.533864	0.000999001	2.62386e-05	5	1	4	5	0	0	0
FRK	-	2	protein_coding	ENSG00000111816.6	6	116381921	116381921	ENSG00000111816.6_116252312_116263788	8	5392	14195	rs11153596	A	T	0.40023804761904797	6	116367726	116367726	1.88631e-16	-0.243892	0.000999001	9.36399e-11	1	1	1	1	0	0	0
PLXNA3	+	2	protein_coding	ENSG00000130827.5	23	153686621	153686621	ENSG00000130827.5_153696110_153696344	31	1646	-90144	rs2070817	C	T	0.022649488095238	23	153596477	153596477	1.63144e-06	-0.448205	0.00899101	0.00866854	1	1	1	1	0	0	0
SKA1	+	2	protein_coding	ENSG00000154839.5	18	47901365	47901365	ENSG00000154839.5_47918469_47920543	1	5835	-437203	rs80291672	G	C	0.0501459285714283	18	47464162	47464162	1.3216600000000001e-05	0.466199	0.013986000000000002	0.0208162	1	1	1	1	0	0	0
IGFN1	+	2	protein_coding	ENSG00000163395.12	1	201159953	201159953	ENSG00000163395.12_201184667_201185272	3	6137	-71708	rs7547762	A	G	0.25186333333333305	1	201088245	201088245	5.9343e-07	-0.20553000000000002	0.001998	0.00279478	1	1	1	1	0	0	0
ARSG	+	2	protein_coding	ENSG00000141337.8	17	66255323	66255323	ENSG00000141337.8_66416330_66418872	14	5305	193167	rs1808335	A	G	0.232860821428571	17	66448490	66448490	1.32345e-11	-0.325975	0.000999001	6.28631e-07	1	3	1	1	0	0	0
TMEM255B	+	1	protein_coding	ENSG00000184497.8	13	114462216	114462216	ENSG00000184497.8_114502312_114502633	9	5231	53682	rs11620482	G	A	0.383693238095238	13	114515898	114515898	4.05788e-11	0.350664	0.000999001	3.54548e-06	1	2	2	1	0	0	0
TMEM255B	+	1	protein_coding	ENSG00000184497.8	13	114462216	114462216	ENSG00000184497.8_114472071_114472133	9	5231	41679	rs115620789	A	G	0.126960452380952	13	114503895	114503895	2.48283e-09	0.432921	0.000999001	0.000128976	2	1	1	2	0	0	0
ATM	+	1	protein_coding	ENSG00000149311.13	11	108093211	108093211	ENSG00000149311.13_108236052_108239829	62	5499	274242	rs2118309	A	C	0.370178154761905	11	108367453	108367453	2.84635e-07	-0.108036	0.00899101	0.0109419	1	1	1	1	0	0	0
HLA-G	+	2	protein_coding	ENSG00000204632.7	6	29794744	29794744	ENSG00000204632.7_29796320_29796595	4	14497	-12696	rs114971897	C	A	0.31504403571428496	6	29782048	29782048	4.4193500000000004e-10	0.48412799999999995	0.000999001	1.48785e-05	1	1	1	1	0	0	0
HLA-G	+	2	protein_coding	ENSG00000204632.7	6	29794744	29794744	ENSG00000204632.7_29798545_29798902	4	14497	-9842	rs143586360	C	G	0.3553879880952371	6	29784902	29784902	3.5001e-07	-0.44183999999999996	0.002997	0.00396426	2	1	2	2	0	0	0
MTERFD2	-	1	protein_coding	ENSG00000122085.12	2	242041747	242041747	ENSG00000122085.12_242026509_242028780	9	7670	22459	rs6437234	C	T	0.162508011904762	2	242019288	242019288	1.8085299999999998e-32	-0.433436	0.000999001	6.38875e-26	1	1	1	1	0	0	0
MTERFD2	-	1	protein_coding	ENSG00000122085.12	2	242041747	242041747	ENSG00000122085.12_242026509_242028780	9	7670	-20383	rs2302049	C	G	0.212170345238095	2	242062130	242062130	1.15937e-13	0.21303000000000002	0.000999001	7.766079999999999e-09	2	1	2	2	0	0	0
C1QTNF4	-	2	protein_coding	ENSG00000172247.3	11	47616211	47616211	ENSG00000172247.3_47611216_47612367	1	3811	49859	rs7928842	T	C	0.445696904761905	11	47566352	47566352	2.8988600000000002e-05	-0.12036400000000001	0.012987	0.0131175	1	1	1	1	0	0	0
RASA4B	-	2	protein_coding	ENSG00000170667.10	7	102158228	102158228	ENSG00000170667.10_102135725_102135837	5	4540	-227376	rs10273564	C	T	0.19073408333333303	7	102385604	102385604	1.19202e-07	-0.34546	0.000999001	0.00122394	2	1	2	1	0	0	0
RASA4B	-	2	protein_coding	ENSG00000170667.10	7	102158228	102158228	ENSG00000170667.10_102135725_102135837	5	4540	50076	rs4729791	C	T	0.0807073095238096	7	102108152	102108152	1.12638e-06	0.399997	0.00599401	0.00744831	1	1	1	2	0	0	0
PLSCR1	-	2	protein_coding	ENSG00000188313.8	3	146262651	146262651	ENSG00000188313.8_146234690_146235181	11	6418	8535	rs2587021	G	T	0.311267488095238	3	146254116	146254116	5.9054e-11	-0.17166900000000002	0.000999001	2.21255e-06	1	1	1	1	0	0	0
ZNF763	+	1	protein_coding	ENSG00000197054.7	19	12035890	12035890	ENSG00000197054.7_12088186_12088246	5	5225	67115	rs117849332	G	C	0.0213639523809523	19	12103005	12103005	5.79058e-07	1.0346	0.002997	0.00516241	1	1	1	1	0	0	0
PSCA	+	2	protein_coding	ENSG00000167653.4	8	143751726	143751726	ENSG00000167653.4_143763339_143764142	2	7011	8695	rs2976389	T	C	0.445610238095238	8	143760421	143760421	4.43505e-21	0.49518599999999996	0.000999001	8.423919999999999e-16	1	1	1	1	0	0	0
KCNK15	+	2	protein_coding	ENSG00000124249.5	20	43374421	43374421	ENSG00000124249.5_43378770_43379675	2	5599	-10066	rs13037996	T	C	0.47845550000000003	20	43364355	43364355	6.00519e-08	0.183362	0.000999001	0.000246845	1	1	1	1	0	0	0
TBCK	-	2	protein_coding	ENSG00000145348.12	4	107242652	107242652	ENSG00000145348.12_107114766_107114927	29	5150	-40065	rs17275217	T	C	0.171862464285714	4	107282717	107282717	7.68685e-11	0.25505900000000004	0.000999001	6.61643e-06	1	1	1	1	0	0	0
C11orf35	-	1	protein_coding	ENSG00000185522.4	11	560779	560779	ENSG00000185522.4_559347_559498	10	5366	5981	rs12277611	T	C	0.36409401190476204	11	554798	554798	7.378690000000001e-07	-0.176548	0.014985	0.0126411	1	1	1	1	1	1	1
ENPP4	+	2	protein_coding	ENSG00000001561.6	6	46097730	46097730	ENSG00000001561.6_46111013_46114436	4	5437	2302	rs9472694	G	A	0.473090654761905	6	46100032	46100032	4.47912e-11	-0.169294	0.000999001	1.15947e-06	1	1	1	1	0	0	0
ENPP4	+	2	protein_coding	ENSG00000001561.6	6	46097730	46097730	ENSG00000001561.6_46107288_46108146	4	5437	-502845	rs6458455	T	C	0.246428571428571	6	45594885	45594885	2.55447e-06	0.110524	0.011988	0.0125329	2	1	2	2	0	0	0
PSMC5	+	2	protein_coding	ENSG00000087191.8	17	61904512	61904512	ENSG00000087191.8_61904512_61907861	4	3090	-52326	rs3760252	G	C	0.3899639166666671	17	61852186	61852186	3.08611e-08	0.094933	0.000999001	9.81058e-05	1	4	1	1	0	0	0
SERF1B	+	2	protein_coding	ENSG00000205572.5	5	69321074	69321074	ENSG00000205572.5_69337351_69338940	1	1168	-476785	rs78674836	T	C	0.193286178571429	5	68844289	68844289	2.14328e-07	0.44633199999999995	0.000999001	0.00011543799999999999	1	4	1	1	0	0	0
PGD	+	2	protein_coding	ENSG00000142657.16	1	10458649	10458649	ENSG00000142657.16_10479474_10480201	12	4674	2528	rs11121561	A	G	0.47879386904761895	1	10461177	10461177	5.613810000000001e-25	0.27026500000000003	0.000999001	7.791720000000001e-18	1	1	1	1	0	0	0
PROC	+	2	protein_coding	ENSG00000115718.13	2	128176003	128176003	ENSG00000115718.13_128185933_128186822	4	6195	4869	rs5936	G	T	0.302710642857144	2	128180872	128180872	2.07817e-11	0.297865	0.000999001	1.0202e-06	1	1	2	1	1	1	1
PROC	+	2	protein_coding	ENSG00000115718.13	2	128176003	128176003	ENSG00000115718.13_128184681_128184798	4	6195	-165912	rs7556756	A	G	0.31074735714285695	2	128010091	128010091	2.05851e-07	-0.405981	0.000999001	0.0020233	2	1	1	2	0	0	0
SLC29A4	+	2	protein_coding	ENSG00000164638.6	7	5314000	5314000	ENSG00000164638.6_5342428_5346501	12	8067	748229	rs3801030	T	C	0.272756011904761	7	6062229	6062229	4.0088000000000003e-07	-0.10460699999999999	0.011988	0.0101569	1	1	2	1	0	0	0
SLC29A4	+	2	protein_coding	ENSG00000164638.6	7	5314000	5314000	ENSG00000164638.6_5342428_5346501	12	8067	32735	rs1131911	T	C	0.11100922619047598	7	5346735	5346735	9.12482e-07	0.163911	0.022977	0.02074	2	1	1	2	0	0	0
KCNH7	-	2	protein_coding	ENSG00000184611.7	2	163695240	163695240	ENSG00000184611.7_163236363_163236531	14	4243	-319179	rs72875373	C	T	0.245276035714285	2	164014419	164014419	1.4402799999999999e-06	0.272821	0.015984	0.0178959	1	1	1	1	0	0	0
EP400NL	+	2	protein_coding	ENSG00000185684.8	12	132568828	132568828	ENSG00000185684.8_132610921_132613029	13	7314	200	rs12302637	T	C	0.22744827380952398	12	132569028	132569028	9.296489999999998e-32	-0.42628	0.000999001	4.44536e-24	1	1	1	1	1	1	1
GALM	+	1	protein_coding	ENSG00000143891.12	2	38893052	38893052	ENSG00000143891.12_38960630_38961910	7	5761	4729	rs6707421	A	G	0.161836785714286	2	38897781	38897781	1.23261e-07	0.180834	0.000999001	0.00133598	1	1	1	1	0	0	0
ZNF37A	+	2	protein_coding	ENSG00000075407.13	10	38383264	38383264	ENSG00000075407.13_38406318_38414472	8	4449	9919	rs2505198	A	C	0.392663428571428	10	38393183	38393183	4.53604e-10	-0.16483299999999998	0.000999001	7.34094e-06	1	1	1	1	0	0	0
CBX1	-	2	protein_coding	ENSG00000108468.10	17	46178883	46178883	ENSG00000108468.10_46154227_46154403	6	5137	-56101	rs182305	C	T	0.10447439285714301	17	46234984	46234984	1.2015e-09	0.264194	0.000999001	2.46752e-05	1	1	1	1	0	0	0
RP9	-	2	protein_coding	ENSG00000164610.4	7	33149013	33149013	ENSG00000164610.4_33134409_33135044	6	6154	176768	rs17469596	A	G	0.20952380952381	7	32972245	32972245	1.56708e-09	0.294288	0.000999001	2.3625e-05	1	1	1	1	0	0	0
RPS23	-	1	protein_coding	ENSG00000186468.8	5	81574396	81574396	ENSG00000186468.8_81569177_81572337	3	5122	-2569	rs226196	C	A	0.32381955952381	5	81576965	81576965	7.41829e-52	0.579401	0.000999001	1.3980799999999998e-44	1	2	1	1	0	0	0
WSCD2	+	1	protein_coding	ENSG00000075035.5	12	108523248	108523248	ENSG00000075035.5_108620767_108620941	13	5570	46056	rs4964649	C	T	0.269499892857144	12	108569304	108569304	1.1303e-08	-0.23044699999999999	0.001998	0.00034884300000000005	1	1	1	1	1	0	1
CRISP3	-	2	protein_coding	ENSG00000096006.7	6	49712150	49712150	ENSG00000096006.7_49701416_49701561	7	5557	-5042	rs7450124	G	C	0.178255035714286	6	49717192	49717192	3.4053099999999998e-12	-0.38274600000000003	0.000999001	8.69553e-08	1	1	1	1	0	0	0
FAM115A	-	2	protein_coding	ENSG00000198420.5	7	143599291	143599291	ENSG00000198420.5_143548468_143551235	7	3794	-40760	rs10256499	G	A	0.0478468809523812	7	143640051	143640051	4.2806e-09	-0.458768	0.000999001	5.05437e-05	1	1	1	1	0	0	0
RRAGD	-	2	protein_coding	ENSG00000025039.10	6	90121989	90121989	ENSG00000025039.10_90089887_90090086	7	5193	8962	rs9294435	G	A	0.209958059523809	6	90113027	90113027	3.26612e-07	0.13997	0.004995	0.00390988	1	1	2	1	0	0	0
RRAGD	-	2	protein_coding	ENSG00000025039.10	6	90121989	90121989	ENSG00000025039.10_90074355_90077926	7	5193	420137	rs140551001	A	G	0.0591175238095238	6	89701852	89701852	2.4825999999999997e-06	-0.271005	0.018981	0.0202473	2	1	1	2	0	0	0
SPAG9	-	1	protein_coding	ENSG00000008294.16	17	49198226	49198226	ENSG00000008294.16_49053961_49054582	32	4974	31741	rs28797258	A	C	0.429752750000001	17	49166485	49166485	3.3635199999999998e-12	0.20899	0.000999001	2.0104700000000001e-07	1	1	1	1	0	0	0
PBLD	-	2	protein_coding	ENSG00000108187.11	10	70092806	70092806	ENSG00000108187.11_70042417_70044046	9	5871	47869	rs2305083	C	A	0.205725285714285	10	70044937	70044937	4.0778100000000004e-07	0.217729	0.002997	0.00463795	1	1	1	1	0	0	0
PACS1	+	1	protein_coding	ENSG00000175115.7	11	65837834	65837834	ENSG00000175115.7_65984166_65986168	24	3303	59028	rs571434	C	T	0.19276701190476198	11	65896862	65896862	9.03394e-09	0.184082	0.000999001	0.000355962	1	2	1	1	0	0	0
RP11-72M17.1	-	2	lincRNA	ENSG00000258561.1	14	66976112	66976112	ENSG00000258561.1_66962916_66963060	2	6069	35190	rs6573676	C	T	0.056833714285714	14	66940922	66940922	9.65472e-06	-0.631025	0.016983	0.0180102	1	1	1	1	0	0	0
CNR2	-	2	protein_coding	ENSG00000188822.6	1	24285549	24285549	ENSG00000188822.6_24197016_24202152	1	4426	-90114	rs6424144	G	A	0.490089464285714	1	24375663	24375663	4.41839e-10	0.330462	0.000999001	2.6084699999999997e-06	1	1	1	1	0	0	0
CTSZ	-	2	protein_coding	ENSG00000101160.9	20	57582302	57582302	ENSG00000101160.9_57572447_57572808	6	5445	12064	rs448943	A	G	0.36071428571428604	20	57570238	57570238	3.947400000000001e-09	-0.179006	0.000999001	5.7673699999999996e-05	1	1	1	1	0	0	0
MPPED2	-	1	protein_coding	ENSG00000066382.12	11	30608419	30608419	ENSG00000066382.12_30601792_30602043	6	3920	300221	rs4120816	T	A	0.215470345238095	11	30308198	30308198	3.3727300000000003e-06	0.290852	0.016983	0.020401	1	1	1	1	0	0	0
KIAA1875	+	2	protein_coding	ENSG00000179698.9	8	145162629	145162629	ENSG00000179698.9_145168880_145169578	2	4204	-28476	rs180768286	G	C	0.0959064285714288	8	145134153	145134153	1.73215e-09	-0.322809	0.000999001	9.59403e-06	1	1	1	1	1	1	0
LGALSL	+	1	protein_coding	ENSG00000119862.8	2	64681103	64681103	ENSG00000119862.8_64682723_64682811	5	5143	3560	rs13391620	A	G	0.127648273809524	2	64684663	64684663	1.03805e-09	-0.304617	0.000999001	8.6425e-06	1	1	2	1	0	0	0
LGALSL	+	1	protein_coding	ENSG00000119862.8	2	64681103	64681103	ENSG00000119862.8_64683402_64683599	5	5143	54720	rs6732438	T	C	0.0139095476190476	2	64735823	64735823	2.45329e-07	-1.0851600000000001	0.001998	0.00254325	2	2	1	2	0	0	0
SFT2D1	-	2	protein_coding	ENSG00000198818.5	6	166756079	166756079	ENSG00000198818.5_166744873_166744895	8	7817	599	rs9356479	A	G	0.230370547619049	6	166755480	166755480	1.1067200000000002e-08	-0.30095900000000003	0.000999001	0.000345689	1	2	1	1	0	0	0
TNNI1	-	2	protein_coding	ENSG00000159173.14	1	201398994	201398994	ENSG00000159173.14_201373625_201378378	1	5938	23181	rs1256947	A	G	0.43827432142857203	1	201375813	201375813	3.09728e-64	-0.661607	0.000999001	1.0163399999999999e-57	1	1	1	1	0	0	0
FHL1	+	2	protein_coding	ENSG00000022267.12	23	135229559	135229559	ENSG00000022267.12_135251455_135252139	8	1256	67481	rs5975700	T	C	0.27797619047619	23	135297040	135297040	2.5097099999999997e-06	0.29252	0.00599401	0.00545017	1	2	1	1	0	0	0
AUP1	-	2	protein_coding	ENSG00000115307.12	2	74757066	74757066	ENSG00000115307.12_74755878_74756626	6	4520	-286984	rs673315	C	T	0.499837904761905	2	75044050	75044050	1.71407e-06	0.113817	0.010989	0.010211399999999999	1	1	1	1	1	1	0
OBSL1	-	2	protein_coding	ENSG00000124006.10	2	220436581	220436581	ENSG00000124006.10_220427537_220428349	18	5101	11100	rs58067519	G	A	0.254630464285714	2	220425481	220425481	1.97789e-09	0.205763	0.000999001	8.08005e-05	1	1	1	1	0	0	0
OBSL1	-	2	protein_coding	ENSG00000124006.10	2	220436581	220436581	ENSG00000124006.10_220419872_220421014	18	5101	19614	rs4672934	C	T	0.487729738095239	2	220416967	220416967	8.768649999999999e-07	-0.178579	0.013986000000000002	0.0166939	2	1	2	2	1	1	1
NFATC2	-	2	protein_coding	ENSG00000101096.15	20	50179370	50179370	ENSG00000101096.15_50003494_50007988	10	6272	26026	rs3787186	T	C	0.361904761904762	20	50153344	50153344	6.94075e-09	0.21525999999999998	0.000999001	0.00016025	1	1	1	1	0	1	1
POLR2E	-	2	protein_coding	ENSG00000099817.7	19	1095598	1095598	ENSG00000099817.7_1090907_1090987	7	7057	537	rs2074445	C	T	0.17302026190476197	19	1095061	1095061	5.75857e-10	0.165438	0.000999001	2.38606e-05	1	1	1	1	1	0	1
POLR2E	-	2	protein_coding	ENSG00000099817.7	19	1095598	1095598	ENSG00000099817.7_1088065_1088719	7	7057	593044	rs4919835	G	A	0.488057630952381	19	502554	502554	3.12946e-08	-0.11350899999999998	0.000999001	0.0007955869999999999	2	1	2	2	0	0	0
POLR2E	-	2	protein_coding	ENSG00000099817.7	19	1095598	1095598	ENSG00000099817.7_1091500_1091906	7	7057	21346	rs11084881	T	G	0.23784204761904698	19	1074252	1074252	4.56623e-07	-0.111449	0.00899101	0.0105128	3	1	3	3	0	0	0
NOL12	+	2	protein_coding	ENSG00000100101.13	22	38077680	38077680	ENSG00000100101.13_38169790_38170137	20	5355	114228	rs77591260	G	T	0.0304469880952383	22	38191908	38191908	3.3895099999999998e-12	-0.540312	0.000999001	5.38652e-07	1	1	1	1	0	0	0
ATP5J2	-	2	protein_coding	ENSG00000241468.3	7	99063954	99063954	ENSG00000241468.3_99055813_99055978	5	4062	-172197	rs59574285	C	T	0.0583595595238095	7	99236151	99236151	3.4796e-07	-0.415411	0.002997	0.00148155	1	4	1	1	0	0	0
DMBT1	+	2	protein_coding	ENSG00000187908.11	10	124320181	124320181	ENSG00000187908.11_124390477_124390797	12	6917	1725	rs7096256	C	A	0.32654838095238103	10	124321906	124321906	4.78382e-15	-0.40998900000000005	0.000999001	7.088750000000001e-10	1	2	1	1	0	0	0
ZSCAN9	+	1	protein_coding	ENSG00000137185.7	6	28192664	28192664	ENSG00000137185.7_28195443_28197008	5	6171	551357	rs115169856	G	A	0.0815222142857143	6	28744021	28744021	1.52917e-07	-0.31711100000000003	0.001998	0.000885393	1	2	1	1	0	0	0
PVRIG	+	2	protein_coding	ENSG00000213413.2	7	99815864	99815864	ENSG00000213413.2_99815864_99816264	5	3695	-12070	rs1727123	C	T	0.294548857142858	7	99803794	99803794	3.9528e-14	-0.36596	0.000999001	2.9244699999999995e-09	1	3	1	1	0	0	0
IL33	+	2	protein_coding	ENSG00000137033.7	9	6215805	6215805	ENSG00000137033.7_6250474_6250599	9	6799	-99577	rs6651526	A	G	0.22756503571428602	9	6116228	6116228	6.480360000000001e-08	-0.24495999999999998	0.001998	0.00122205	1	1	2	1	0	0	0
IL33	+	2	protein_coding	ENSG00000137033.7	9	6215805	6215805	ENSG00000137033.7_6255968_6257983	9	6799	530563	rs181394385	A	C	0.0205601904761904	9	6746368	6746368	7.83752e-08	0.616097	0.001998	0.00130224	2	1	1	2	0	0	0
AP002884.3	+	2	protein_coding	ENSG00000272790.1	11	112041253	112041253	ENSG00000272790.1_112050001_112050205	4	4645	43766	rs2518366	G	A	0.22643883333333303	11	112085019	112085019	7.63382e-11	-0.359487	0.000999001	7.60913e-07	1	1	1	1	0	0	0
POLD2	-	1	protein_coding	ENSG00000106628.6	7	44163957	44163957	ENSG00000106628.6_44161433_44162058	11	5310	-126568	rs28502803	C	T	0.271108726190475	7	44290525	44290525	6.005830000000001e-08	-0.171761	0.002997	0.00148897	1	1	2	1	0	0	0
POLD2	-	1	protein_coding	ENSG00000106628.6	7	44163957	44163957	ENSG00000106628.6_44162486_44163107	11	5310	-14786	rs882020	C	T	0.146169678571429	7	44178743	44178743	3.6600700000000006e-07	0.49870299999999995	0.00699301	0.00545696	2	1	1	2	0	0	0
RPH3AL	-	1	protein_coding	ENSG00000181031.11	17	236045	236045	ENSG00000181031.11_198701_198888	13	5282	35688	rs3934766	G	A	0.138194	17	200357	200357	6.271589999999999e-30	1.31682	0.000999001	6.72767e-24	1	1	1	1	0	0	0
RPH3AL	-	1	protein_coding	ENSG00000181031.11	17	236045	236045	ENSG00000181031.11_183550_183857	13	5282	50707	rs12453909	C	A	0.216896964285714	17	185338	185338	3.8070799999999995e-15	-0.551774	0.000999001	6.251260000000001e-10	2	1	2	2	1	0	0
RPH3AL	-	1	protein_coding	ENSG00000181031.11	17	236045	236045	ENSG00000181031.11_62293_63714	13	5282	176701	rs4353523	A	G	0.182367023809524	17	59344	59344	3.5552399999999996e-10	-0.214729	0.000999001	2.10115e-05	3	1	5	3	0	0	0
RPH3AL	-	1	protein_coding	ENSG00000181031.11	17	236045	236045	ENSG00000181031.11_198701_198888	13	5282	41406	MERGED_DEL_2_86506	T	-	0.318183428571428	17	194639	194639	5.03139e-08	0.41346000000000005	0.001998	0.00158661	4	1	4	4	0	0	0
RPH3AL	-	1	protein_coding	ENSG00000181031.11	17	236045	236045	ENSG00000181031.11_182997_183105	13	5282	53541	rs4074372	C	G	0.308577321428571	17	182504	182504	6.856270000000001e-07	-0.5454829999999999	0.011988	0.0155685	5	2	3	5	0	0	0
AADAT	-	1	protein_coding	ENSG00000109576.9	4	171012850	171012850	ENSG00000109576.9_170981373_170982120	13	6374	-38777	rs11732383	C	T	0.0811305595238092	4	171051627	171051627	6.5149e-11	-0.426094	0.000999001	5.02702e-06	1	3	1	1	0	0	0
MALSU1	+	1	protein_coding	ENSG00000156928.4	7	23338358	23338358	ENSG00000156928.4_23340458_23340814	4	6572	101699	rs75693095	G	C	0.0188902857142856	7	23440057	23440057	3.53457e-07	0.515107	0.002997	0.00271921	1	1	1	1	0	0	0
NANOS3	+	1	protein_coding	ENSG00000187556.6	19	13972877	13972877	ENSG00000187556.6_13991256_13991571	1	5421	903040	rs3795033	T	C	0.185714285714286	19	14875917	14875917	3.02796e-07	-0.202295	0.001998	0.000812868	1	2	1	1	0	0	0
YIPF1	-	2	protein_coding	ENSG00000058799.9	1	54356407	54356407	ENSG00000058799.9_54354917_54355136	13	6051	853	rs2272929	A	T	0.394406904761905	1	54355554	54355554	5.639220000000001e-09	-0.21971100000000002	0.001998	0.000200119	1	1	1	1	1	1	1
NBPF20	-	2	protein_coding	ENSG00000203832.6	1	148347506	148347506	ENSG00000203832.6_148252730_148252838	7	354	993850	rs1908630	T	C	0.226227261904761	1	147353656	147353656	3.57219e-06	0.29483899999999996	0.002997	0.00349409	1	1	1	1	0	0	0
KCNK10	-	2	protein_coding	ENSG00000100433.11	14	88793251	88793251	ENSG00000100433.11_88649113_88652499	5	5791	-25552	rs59558847	C	T	0.43515083333333293	14	88818803	88818803	1.4437199999999999e-27	-0.48446999999999996	0.000999001	1.9003199999999998e-21	1	1	1	1	1	1	1
MYH9	-	1	protein_coding	ENSG00000100345.16	22	36784063	36784063	ENSG00000100345.16_36681911_36682090	40	6347	-424017	rs73156262	A	C	0.298720488095237	22	37208080	37208080	1.41828e-07	0.0946028	0.002997	0.00331172	1	1	1	1	0	0	0
CASC1	-	2	protein_coding	ENSG00000118307.14	12	25348096	25348096	ENSG00000118307.14_25272079_25272235	15	6877	-13660	rs61763590	C	A	0.0935377857142858	12	25361756	25361756	2.07515e-11	0.592986	0.000999001	1.42084e-06	1	2	1	1	0	0	0
TTLL12	-	2	protein_coding	ENSG00000100304.12	22	43583139	43583139	ENSG00000100304.12_43562628_43564165	14	7015	6883	rs138946	T	G	0.263393690476191	22	43576256	43576256	2.5803899999999997e-25	-0.2424	0.000999001	1.9176599999999997e-18	1	1	1	1	0	0	0
IQSEC3	+	1	protein_coding	ENSG00000120645.7	12	175931	175931	ENSG00000120645.7_283765_287626	15	3232	87908	rs7955668	T	C	0.0583333333333333	12	263839	263839	2.01612e-08	0.393169	0.000999001	0.000432869	1	1	1	1	1	0	0
BTAF1	+	2	protein_coding	ENSG00000095564.9	10	93683526	93683526	ENSG00000095564.9_93788547_93790082	39	4662	-530797	rs7906525	A	G	0.130556357142857	10	93152729	93152729	1.02413e-07	0.296078	0.001998	0.00212523	1	1	1	1	0	0	0
NOMO1	+	2	protein_coding	ENSG00000103512.10	16	14927538	14927538	ENSG00000103512.10_14958442_14958583	23	3416	256075	rs149407851	C	T	0.102964488095238	16	15183613	15183613	5.2008899999999997e-42	-0.569543	0.000999001	6.09462e-32	1	1	1	1	0	0	0
NOMO1	+	2	protein_coding	ENSG00000103512.10	16	14927538	14927538	ENSG00000103512.10_14989371_14990017	23	3416	205302	rs12934778	T	C	0.146146238095237	16	15132840	15132840	1.7797999999999998e-07	-0.252107	0.004995	0.00444101	2	1	2	2	0	0	0
EPB41L5	+	2	protein_coding	ENSG00000115109.9	2	120770581	120770581	ENSG00000115109.9_120770581_120770786	27	5245	53168	rs12471141	A	G	0.34232135714285805	2	120823749	120823749	8.80185e-09	-0.172163	0.001998	0.000668318	1	4	1	1	0	0	0
CTD-3035D6.2	-	2	lincRNA	ENSG00000258884.1	14	91294472	91294472	ENSG00000258884.1_91289366_91289497	2	5720	11597	rs185035663	A	G	0.369703	14	91282875	91282875	4.77677e-08	0.24147800000000003	0.000999001	0.00022473599999999998	1	1	1	1	1	1	1
S100A3	-	2	protein_coding	ENSG00000188015.5	1	153521848	153521848	ENSG00000188015.5_153521657_153521848	3	4487	-589	rs60218214	G	T	0.0577343690476191	1	153522437	153522437	3.90433e-07	-0.47819300000000003	0.001998	0.000947712	1	2	1	1	0	0	0
ZNF619	+	2	protein_coding	ENSG00000177873.8	3	40518604	40518604	ENSG00000177873.8_40528297_40531727	5	4753	-154725	rs7637407	A	G	0.4231991428571429	3	40363879	40363879	6.561319999999999e-08	-0.151049	0.000999001	0.000620895	1	1	1	1	0	0	0
TXNDC15	+	1	protein_coding	ENSG00000113621.10	5	134209493	134209493	ENSG00000113621.10_134235179_134237215	8	4643	14100	rs3733897	A	G	0.128788488095238	5	134223593	134223593	4.87789e-08	-0.202545	0.000999001	0.000900486	1	1	1	1	0	0	0
RNF185	+	2	protein_coding	ENSG00000138942.11	22	31556168	31556168	ENSG00000138942.11_31583033_31583256	8	5640	-2814	rs874356	A	T	0.37737614285714294	22	31553354	31553354	2.39773e-07	-0.1567	0.002997	0.00318317	1	1	1	1	0	0	0
ENDOG	+	2	protein_coding	ENSG00000167136.6	9	131580753	131580753	ENSG00000167136.6_131584607_131584956	3	4455	-1415	rs3115874	G	C	0.24600854761904803	9	131579338	131579338	1.98114e-09	0.150082	0.001998	1.4520899999999998e-05	1	1	1	1	0	0	0
F11R	-	2	protein_coding	ENSG00000158769.13	1	160991138	160991138	ENSG00000158769.13_160990800_160991138	9	5565	36987	rs74579080	A	T	0.234943178571429	1	160954151	160954151	3.26546e-13	0.192297	0.000999001	2.17693e-08	1	2	1	1	0	0	0
WBSCR16	-	1	protein_coding	ENSG00000174374.9	7	74490064	74490064	ENSG00000174374.9_74456291_74457217	11	2809	1289	rs6460094	A	C	0.3822473333333329	7	74488775	74488775	5.710919999999999e-38	-0.665719	0.000999001	1.1242299999999998e-30	1	1	1	1	0	0	0
RSPH1	-	2	protein_coding	ENSG00000160188.5	21	43916464	43916464	ENSG00000160188.5_43897401_43897554	8	8082	18915	rs149478284	T	C	0.0380495000000001	21	43897549	43897549	6.525559999999999e-08	-0.802816	0.002997	0.00216534	1	1	1	1	0	0	0
RBM25	+	2	protein_coding	ENSG00000119707.9	14	73525144	73525144	ENSG00000119707.9_73531680_73531801	19	6100	18173	rs7144160	A	C	0.152282166666666	14	73543317	73543317	3.82004e-19	0.815177	0.000999001	1.97146e-13	1	1	2	1	0	0	0
RBM25	+	2	protein_coding	ENSG00000119707.9	14	73525144	73525144	ENSG00000119707.9_73531680_73531801	19	6100	21818	rs74642282	T	C	0.0604328690476189	14	73546962	73546962	5.00749e-19	-1.21681	0.000999001	5.98897e-13	2	1	1	2	0	0	0
RBM25	+	2	protein_coding	ENSG00000119707.9	14	73525144	73525144	ENSG00000119707.9_73525144_73525519	19	6100	185590	rs177406	G	A	0.44826355952381	14	73710734	73710734	7.4357e-08	-0.17011099999999998	0.001998	0.0026364	3	2	3	3	0	0	0
TMEM135	+	2	protein_coding	ENSG00000166575.12	11	86748886	86748886	ENSG00000166575.12_86748886_86749228	15	7497	249769	rs7945047	A	G	0.43250484523809607	11	86998655	86998655	2.1240100000000004e-09	0.199773	0.000999001	0.00010327	1	1	1	1	0	0	0
ZNF408	+	2	protein_coding	ENSG00000175213.2	11	46722368	46722368	ENSG00000175213.2_46724254_46724793	4	3148	154134	rs1809293	C	T	0.13211758333333398	11	46876502	46876502	5.21239e-06	-0.26748	0.011988	0.014909899999999999	1	3	1	1	0	0	0
FKBPL	-	2	protein_coding	ENSG00000204315.3	6	32098068	32098068	ENSG00000204315.3_32096484_32097631	2	30545	192	rs115173086	G	A	0.0928571428571429	6	32097876	32097876	6.09762e-08	-0.37046999999999997	0.001998	0.00169137	1	1	1	1	1	1	1
C9orf9	+	2	protein_coding	ENSG00000165698.11	9	135753414	135753414	ENSG00000165698.11_135759298_135759478	5	6201	5007	rs2519760	G	A	0.44498078571428606	9	135758421	135758421	1.57968e-07	-0.22654699999999997	0.001998	0.00211021	1	1	1	1	0	0	0
C16orf13	-	2	protein_coding	ENSG00000130731.11	16	686358	686358	ENSG00000130731.11_684429_684644	3	5927	21	rs117667029	G	A	0.124015583333333	16	686337	686337	1.3309200000000001e-14	0.350979	0.000999001	1.19821e-09	1	1	1	1	1	1	1
HLA-DPB1	+	2	protein_coding	ENSG00000223865.6	6	33043703	33043703	ENSG00000223865.6_33054316_33054978	6	24093	8789	rs114300209	G	C	0.287243797619047	6	33052492	33052492	9.409759999999999e-35	-0.647775	0.000999001	2.00671e-24	1	1	1	1	0	0	0
HLA-DPB1	+	2	protein_coding	ENSG00000223865.6	6	33043703	33043703	ENSG00000223865.6_33048163_33049073	6	24093	4903	rs116768010	G	C	0.15275129761904802	6	33048606	33048606	7.837369999999999e-23	-0.564311	0.000999001	3.1272400000000003e-15	2	1	2	2	0	1	1
HLA-DPB1	+	2	protein_coding	ENSG00000223865.6	6	33043703	33043703	ENSG00000223865.6_33048163_33049073	6	24093	-25155	rs116205101	G	A	0.325293428571428	6	33018548	33018548	2.47491e-09	0.1804	0.000999001	0.000225298	3	1	3	3	0	0	0
LRRC37A2	+	2	protein_coding	ENSG00000238083.3	17	44588877	44588877	ENSG00000238083.3_44624591_44627209	3	6169	-493410	rs148536805	T	C	0.196338666666666	17	44095467	44095467	1.7783699999999997e-59	1.08054	0.000999001	1.22526e-47	1	1	1	1	0	0	0
LRRC37A2	+	2	protein_coding	ENSG00000238083.3	17	44588877	44588877	ENSG00000238083.3_44632651_44632790	3	6169	230718	rs17698176	T	G	0.227380952380952	17	44819595	44819595	1.43547e-37	-0.8832709999999999	0.000999001	4.73002e-31	2	1	2	2	0	0	0
LRRC37A2	+	2	protein_coding	ENSG00000238083.3	17	44588877	44588877	ENSG00000238083.3_44624591_44627209	3	6169	-517026	rs115971958	G	A	0.39047619047619	17	44071851	44071851	2.6431200000000002e-14	-0.354679	0.000999001	1.06976e-09	3	2	3	3	0	0	0
LRRC37A2	+	2	protein_coding	ENSG00000238083.3	17	44588877	44588877	ENSG00000238083.3_44624591_44627209	3	6169	-514744	rs117562189	G	A	0.0745190238095234	17	44074133	44074133	9.71154e-07	-0.34566399999999997	0.004995	0.00494154	4	1	4	4	0	0	0
EYA4	+	1	protein_coding	ENSG00000112319.13	6	133561736	133561736	ENSG00000112319.13_133849863_133853258	2	5621	100808	rs35677071	C	G	0.113991916666667	6	133662544	133662544	8.1259e-11	0.53867	0.000999001	2.78892e-07	1	3	1	1	1	1	0
EYA4	+	1	protein_coding	ENSG00000112319.13	6	133561736	133561736	ENSG00000112319.13_133849863_133853258	2	5621	-11560	rs1338012	G	T	0.48690447619047605	6	133550176	133550176	3.56624e-07	0.260276	0.002997	0.00129722	2	1	2	2	0	0	0
ADHFE1	+	2	protein_coding	ENSG00000147576.11	8	67342420	67342420	ENSG00000147576.11_67380504_67381142	13	4220	38725	rs2555570	A	T	0.47305938095238104	8	67381145	67381145	8.25496e-23	0.365575	0.000999001	1.87042e-16	1	1	1	1	0	0	0
PIP4K2A	-	2	protein_coding	ENSG00000150867.9	10	23003484	23003484	ENSG00000150867.9_22862240_22862386	10	4106	-752316	rs7918459	G	A	0.267857142857143	10	23755800	23755800	1.9800299999999997e-06	0.147243	0.017981999999999998	0.016653	1	2	1	1	0	0	0
WDR17	+	1	protein_coding	ENSG00000150627.11	4	176986985	176986985	ENSG00000150627.11_177067146_177067310	31	5992	-12193	rs2062390	T	C	0.4827625	4	176974792	176974792	7.09803e-09	-0.203181	0.001998	0.000393587	1	1	1	1	0	0	0
CST2	-	2	protein_coding	ENSG00000170369.3	20	23807368	23807368	ENSG00000170369.3_23804406_23804740	3	6829	30238	rs6114296	G	A	0.29523577380952304	20	23777130	23777130	4.191539999999999e-09	-0.423893	0.000999001	5.1615e-05	1	1	1	1	0	0	0
CST2	-	2	protein_coding	ENSG00000170369.3	20	23807368	23807368	ENSG00000170369.3_23807070_23807368	3	6829	33368	rs4437030	C	T	0.273934535714286	20	23774000	23774000	2.00085e-06	-0.350611	0.010989	0.011913	2	1	2	2	0	0	0
LRIG1	-	2	protein_coding	ENSG00000144749.9	3	66551687	66551687	ENSG00000144749.9_66429221_66430913	19	6635	-204480	rs41357846	T	C	0.373588547619048	3	66756167	66756167	1.2592000000000001e-08	-0.23889200000000002	0.001998	0.000691393	1	1	1	1	1	0	1
KIRREL3	-	2	protein_coding	ENSG00000149571.6	11	126873355	126873355	ENSG00000149571.6_126870351_126871061	17	6161	-10054	rs611849	C	T	0.147619047619048	11	126883409	126883409	3.2597900000000004e-10	-0.394759	0.000999001	1.50073e-05	1	1	1	1	0	0	0
RP11-433J8.1	+	2	lincRNA	ENSG00000258702.1	14	97059070	97059070	ENSG00000258702.1_97059070_97062099	1	6417	5630	rs76667031	G	C	0.241473642857143	14	97064700	97064700	4.19189e-08	-0.325011	0.000999001	0.00010131200000000001	1	1	1	1	0	0	0
MYO15B	+	2	protein_coding	ENSG00000266714.2	17	73584139	73584139	ENSG00000266714.2_73610664_73610764	48	5338	5504	rs820251	G	A	0.0478144761904735	17	73589643	73589643	8.04621e-08	-0.326948	0.003996	0.00348784	1	1	1	1	0	0	0
ARHGAP27	-	1	protein_coding	ENSG00000159314.7	17	43511787	43511787	ENSG00000159314.7_43471275_43472999	12	6552	-55144	rs117416586	A	G	0.12227049999999999	17	43566931	43566931	9.005540000000001e-07	0.19781600000000002	0.00899101	0.0109209	2	2	2	1	0	0	0
ARHGAP27	-	1	protein_coding	ENSG00000159314.7	17	43511787	43511787	ENSG00000159314.7_43474034_43474156	12	6552	597706	rs2190546	C	T	0.0169977142857142	17	42914081	42914081	1.4257e-06	-0.507087	0.015984	0.016103	1	1	1	2	0	0	0
NOL10	-	2	protein_coding	ENSG00000115761.11	2	10830101	10830101	ENSG00000115761.11_10710892_10712316	21	7648	70950	rs56403646	T	C	0.154307571428572	2	10759151	10759151	6.00191e-08	-0.233123	0.001998	0.00388154	1	2	1	1	0	0	0
NOL10	-	2	protein_coding	ENSG00000115761.11	2	10830101	10830101	ENSG00000115761.11_10824693_10824738	21	7648	-7422	rs11676409	T	C	0.34509455952380896	2	10837523	10837523	4.26396e-07	-0.172011	0.00799201	0.015236700000000002	2	1	2	2	0	0	0
SNRPD3	+	2	protein_coding	ENSG00000100028.7	22	24951471	24951471	ENSG00000100028.7_25005932_25005947	6	5452	43663	rs5760491	G	T	0.33499932142857103	22	24995134	24995134	1.5836099999999997e-32	0.47271899999999994	0.000999001	5.861659999999999e-26	1	1	1	1	0	0	0
MS4A7	+	1	protein_coding	ENSG00000166927.8	11	60145955	60145955	ENSG00000166927.8_60161260_60163424	7	4749	-16987	rs11230288	G	A	0.35567082142857204	11	60128968	60128968	9.09218e-13	0.376277	0.000999001	3.0907e-08	2	2	2	1	0	0	0
MS4A7	+	1	protein_coding	ENSG00000166927.8	11	60145955	60145955	ENSG00000166927.8_60152561_60152695	7	4749	6629	rs950802	G	A	0.31325969047619	11	60152584	60152584	8.821889999999999e-13	-0.679132	0.000999001	4.826190000000001e-08	1	1	1	2	0	0	0
FAM153B	+	2	protein_coding	ENSG00000182230.7	5	175487692	175487692	ENSG00000182230.7_175552023_175553958	7	4893	72147	rs7443800	G	A	0.43166763095238103	5	175559839	175559839	1.05129e-35	-0.576549	0.000999001	1.47507e-28	1	1	1	1	1	1	1
ERI1	+	2	protein_coding	ENSG00000104626.10	8	8859657	8859657	ENSG00000104626.10_8887302_8890849	7	7735	27496	rs28520356	T	A	0.31968444047619	8	8887153	8887153	4.01046e-07	0.135301	0.00699301	0.00543404	1	1	1	1	0	1	0
CDIP1	-	1	protein_coding	ENSG00000089486.12	16	4588829	4588829	ENSG00000089486.12_4588326_4588471	8	6717	10097	rs4786517	A	G	0.29883275000000104	16	4578732	4578732	2.38728e-08	0.182598	0.000999001	0.000443411	1	1	1	1	0	0	0
CAPZA2	+	2	protein_coding	ENSG00000198898.8	7	116451124	116451124	ENSG00000198898.8_116528181_116528753	11	4072	135237	rs13309301	G	A	0.0431763214285715	7	116586361	116586361	2.74311e-06	-0.388997	0.01998	0.020979499999999998	1	1	1	1	0	0	0
HLA-C	-	2	protein_coding	ENSG00000204525.10	6	31239907	31239907	ENSG00000204525.10_31237115_31237862	4	16528	2554	rs115111251	T	C	0.308068345238096	6	31237353	31237353	2.1292999999999995e-93	-1.32644	0.000999001	3.92605e-74	1	1	1	1	0	0	0
HLA-C	-	2	protein_coding	ENSG00000204525.10	6	31239907	31239907	ENSG00000204525.10_31237987_31238262	4	16528	247	rs144201729	G	T	0.12687661904761902	6	31239660	31239660	4.03901e-23	0.5490010000000001	0.000999001	4.8972500000000003e-17	2	1	2	2	1	1	1
HLA-C	-	2	protein_coding	ENSG00000204525.10	6	31239907	31239907	ENSG00000204525.10_31238850_31239907	4	16528	-76792	rs114255771	G	A	0.0860623452380953	6	31316699	31316699	2.71511e-10	0.220712	0.000999001	2.65491e-05	3	1	6	3	0	0	0
HLA-C	-	2	protein_coding	ENSG00000204525.10	6	31239907	31239907	ENSG00000204525.10_31236526_31236950	4	16528	38	rs116144359	T	C	0.335176476190476	6	31239869	31239869	2.4947900000000002e-09	-0.299073	0.000999001	9.93375e-05	4	1	3	4	1	1	1
HLA-C	-	2	protein_coding	ENSG00000204525.10	6	31239907	31239907	ENSG00000204525.10_31237987_31238262	4	16528	7540	rs72860304	A	G	0.0779803928571424	6	31232367	31232367	3.92393e-08	0.253922	0.000999001	0.000938895	5	1	4	5	0	0	0
HLA-C	-	2	protein_coding	ENSG00000204525.10	6	31239907	31239907	ENSG00000204525.10_31237115_31237862	4	16528	-1300	rs142475342	C	T	0.225177476190476	6	31241207	31241207	1.7556100000000002e-07	0.221148	0.002997	0.00462192	6	2	5	6	0	0	0
HLA-C	-	2	protein_coding	ENSG00000204525.10	6	31239907	31239907	ENSG00000204525.10_31238850_31239907	4	16528	133498	rs3132557	A	G	0.426632976190476	6	31106409	31106409	6.21631e-07	0.0970023	0.00999001	0.00953584	7	1	7	7	0	0	0
ARFGAP2	-	1	protein_coding	ENSG00000149182.10	11	47198676	47198676	ENSG00000149182.10_47185848_47187053	13	2894	-899820	rs7117516	T	C	0.18416508333333304	11	48098496	48098496	2.60894e-06	0.193434	0.00999001	0.0160548	1	1	1	1	0	0	0
AVEN	-	2	protein_coding	ENSG00000169857.3	15	34331377	34331377	ENSG00000169857.3_34168126_34168196	6	7602	-3853	rs8040776	C	G	0.3810365476190471	15	34335230	34335230	1.0615299999999999e-08	-0.18976800000000002	0.000999001	0.000300525	1	1	1	1	0	0	0
IGFLR1	-	1	protein_coding	ENSG00000126246.5	19	36233354	36233354	ENSG00000126246.5_36230611_36230989	4	5461	64440	rs2285421	T	C	0.496576476190477	19	36168914	36168914	9.07721e-07	-0.21556999999999998	0.00599401	0.00612645	1	1	1	1	0	0	0
AKT3	-	2	protein_coding	ENSG00000117020.12	1	244014381	244014381	ENSG00000117020.12_243775785_243776336	16	4760	280085	rs12744297	G	A	0.355714416666668	1	243734296	243734296	9.41742e-10	0.28276999999999997	0.000999001	2.03065e-05	1	5	1	1	0	0	0
ACBD4	+	2	protein_coding	ENSG00000181513.10	17	43209967	43209967	ENSG00000181513.10_43215643_43215911	9	6023	18524	rs901753	C	T	0.051613726190476	17	43228491	43228491	8.53237e-28	1.28157	0.000999001	1.82331e-20	1	1	1	1	0	0	0
FAIM	+	2	protein_coding	ENSG00000158234.8	3	138327448	138327448	ENSG00000158234.8_138329446_138329879	7	4231	2414	rs811322	G	A	0.399785845238097	3	138329862	138329862	2.87214e-28	-0.41384899999999997	0.000999001	3.0732e-22	1	1	1	1	0	0	0
ADIRF	+	2	protein_coding	ENSG00000148671.9	10	88727949	88727949	ENSG00000148671.9_88730233_88730672	3	5065	2363	rs4869	T	C	0.44047619047619	10	88730312	88730312	2.21386e-11	-0.170935	0.000999001	2.47498e-07	1	1	1	1	0	0	0
CNTF	+	2	protein_coding	ENSG00000242689.1	11	58390146	58390146	ENSG00000242689.1_58391507_58393198	2	5418	-47796	rs11229532	T	C	0.12435061904761902	11	58342350	58342350	7.33818e-06	0.225377	0.013986000000000002	0.0146875	1	1	1	1	0	0	0
ZDHHC4	+	2	protein_coding	ENSG00000136247.10	7	6617065	6617065	ENSG00000136247.10_6617065_6617351	8	8120	182	rs11559147	C	G	0.30373038095238103	7	6617247	6617247	2.25335e-21	0.343362	0.000999001	1.7063199999999999e-15	1	1	1	1	1	1	1
PON3	-	2	protein_coding	ENSG00000105852.6	7	95025680	95025680	ENSG00000105852.6_94996674_94996800	9	4622	-25266	rs7801803	T	A	0.49881004761904796	7	95050946	95050946	1.45238e-08	-0.199628	0.000999001	0.000286798	1	5	1	1	0	0	0
ODF2L	-	1	protein_coding	ENSG00000122417.11	1	86862023	86862023	ENSG00000122417.11_86822127_86822285	19	6083	39792	rs385437	A	G	0.157142857142857	1	86822231	86822231	2.09702e-14	-0.500429	0.000999001	7.87718e-09	1	2	1	1	0	0	1
AL022344.7	-	2	lincRNA	ENSG00000259869.1	10	43247593	43247593	ENSG00000259869.1_43246626_43247593	1	5800	786464	rs67332298	G	T	0.162103428571429	10	42461129	42461129	1.6988099999999998e-07	-0.502293	0.000999001	0.000263558	1	2	1	1	0	0	0
WWOX	+	1	protein_coding	ENSG00000186153.12	16	78133310	78133310	ENSG00000186153.12_78420757_78420845	10	11833	144627	rs7187665	T	C	0.487086952380952	16	78277937	78277937	4.99868e-10	0.213002	0.000999001	2.64967e-05	1	1	1	1	0	0	0
WWOX	+	1	protein_coding	ENSG00000186153.12	16	78133310	78133310	ENSG00000186153.12_78458767_78458952	10	11833	896850	rs78398504	C	A	0.24704544047619	16	79030160	79030160	2.1335200000000002e-07	-0.192022	0.012987	0.0106868	2	1	2	2	0	0	0
KBTBD11	+	2	protein_coding	ENSG00000176595.3	8	1922044	1922044	ENSG00000176595.3_1948451_1955102	2	11623	-455	rs10216516	G	A	0.237739785714286	8	1921589	1921589	1.83847e-12	0.38503200000000004	0.000999001	5.73769e-08	1	1	2	1	1	1	1
KBTBD11	+	2	protein_coding	ENSG00000176595.3	8	1922044	1922044	ENSG00000176595.3_1948451_1955102	2	11623	46303	rs62478257	C	T	0.16190169047619102	8	1968347	1968347	7.535e-12	-0.43518599999999996	0.000999001	2.55403e-07	2	1	1	2	0	0	0
SPRED2	-	1	protein_coding	ENSG00000198369.5	2	65659771	65659771	ENSG00000198369.5_65571330_65571728	8	5629	69435	rs6715061	G	A	0.330990547619047	2	65590336	65590336	1.90265e-07	0.191356	0.003996	0.00242545	1	1	2	1	0	0	0
SPRED2	-	1	protein_coding	ENSG00000198369.5	2	65659771	65659771	ENSG00000198369.5_65571330_65571728	8	5629	567489	rs116618857	C	A	0.0261558333333334	2	65092282	65092282	7.264440000000001e-07	-0.645713	0.00899101	0.00856008	2	1	1	2	1	1	1
SPRED2	-	1	protein_coding	ENSG00000198369.5	2	65659771	65659771	ENSG00000198369.5_65571853_65572030	8	5629	148545	rs72822416	A	T	0.132442273809524	2	65511226	65511226	1.2272700000000001e-06	-0.178991	0.00999001	0.0142762	3	1	3	3	0	0	0
TMEM187	+	2	protein_coding	ENSG00000177854.7	23	153237778	153237778	ENSG00000177854.7_153247301_153248646	2	1498	-26240	rs3027869	G	A	0.10176454166666601	23	153211538	153211538	1.30854e-13	-0.407166	0.000999001	2.02755e-09	1	1	1	1	0	0	0
TUBB6	+	1	protein_coding	ENSG00000176014.8	18	12307668	12307668	ENSG00000176014.8_12320535_12320743	6	6580	-8552	rs75974948	T	C	0.10987311904761901	18	12299116	12299116	3.88938e-09	0.298151	0.000999001	0.000103588	1	1	1	1	0	0	0
[truncated: 6,067 more rows]
