# Supplementary material for: Genetic variant effects on gene expression in human pancreatic islets and their implications for T2D
Source: Nat Commun. 2020 Sep 30;11:4912. doi: 10.1038/s41467-020-18581-8 (PMC7528108; doi:10.1038/s41467-020-18581-8)
Supplement: Supplementary file 4 — Supplementary Data 2 [file 41467_2020_18581_MOESM4_ESM.txt]

GeneName	Strand	GencodeLevel	GeneType	GeneID	ChrPheno	StartPheno	EndPheno	NumSNPs	DistanceWithBest	SNPid	A1	A2	MAF	chrSNP	StartSNP	EndSNP	Nominal_Pval	Slope	EmpiricalAdjustedPval	BetaAdjustedPval	DiscoveryOrder
ACTR8	-	1	protein_coding	ENSG00000113812.9	3	53916229	53916229	5186	6498	rs893367	C	A	0.4405	3	53909731	53909731	4.59563e-44	-0.332961	0.000999001	7.04865e-37	1
ERC2	-	2	protein_coding	ENSG00000187672.8	3	56502391	56502391	5997	-232239	rs9841915	C	T	0.2763	3	56734630	56734630	9.17441e-07	0.212021	0.002997	0.00194155	1
CCDC66	+	2	protein_coding	ENSG00000180376.12	3	56591189	56591189	5981	-134916	rs11130540	A	C	0.4474	3	56726105	56726105	8.62068e-11	0.171517	0.000999001	3.52246e-07	1
ARHGEF3	-	1	protein_coding	ENSG00000163947.7	3	57113357	57113357	5666	319635	rs9851432	A	G	0.2838	3	56793722	56793722	8.44758e-07	-0.149698	0.000999001	0.00124083	1
ABHD6	+	2	protein_coding	ENSG00000163686.9	3	58223233	58223233	4746	-56828	rs6924	T	C	0.2949	3	58280061	58280061	6.79776e-12	-0.228906	0.000999001	8.71536e-09	1
PXK	+	1	protein_coding	ENSG00000168297.11	3	58318607	58318607	4823	41071	rs1554126	A	G	0.2487	3	58277536	58277536	1.21914e-16	-0.299304	0.000999001	5.84402e-12	1
PDHB	-	2	protein_coding	ENSG00000168291.8	3	58419584	58419584	5005	26010	rs4518147	T	G	0.2055	3	58393574	58393574	6.54752e-14	0.20683	0.000999001	5.83293e-10	1
FAM107A	-	1	protein_coding	ENSG00000168309.12	3	58613337	58613337	5134	45744	rs67691350	T	C	0.2299	3	58567593	58567593	1.3947e-21	-0.441888	0.000999001	9.84939e-17	1
LINC00698	+	2	lincRNA	ENSG00000244342.1	3	62936105	62936105	6319	-6302	rs11130905	T	C	0.4426	3	62942407	62942407	2.22965e-14	-0.334095	0.000999001	3.50234e-10	1
LRIG1	-	2	protein_coding	ENSG00000144749.9	3	66551687	66551687	6635	-204480	rs41357846	T	C	0.3736	3	66756167	66756167	3.1521e-08	-0.226382	0.000999001	0.000130748	1
SUCLG2	-	2	protein_coding	ENSG00000172340.10	3	67705038	67705038	6756	220556	rs4553987	G	A	0.3008	3	67484482	67484482	2.59081e-13	0.176741	0.000999001	1.80961e-09	1
RP11-81N13.1	+	2	lincRNA	ENSG00000241316.2	3	67705121	67705121	6756	-5484	rs7639427	T	C	0.3445	3	67710605	67710605	1.92508e-13	-0.222209	0.000999001	1.10497e-09	1
FAM19A1	+	2	protein_coding	ENSG00000183662.6	3	68053359	68053359	6389	343175	rs13090197	T	G	0.3432	3	67710184	67710184	1.57651e-06	-0.271338	0.00699301	0.00280101	1
ARL6IP5	+	2	protein_coding	ENSG00000144746.6	3	69134095	69134095	6179	-20248	rs7039	C	G	0.4892	3	69154343	69154343	1.02308e-21	-0.212997	0.000999001	4.14449e-16	1
GPR27	+	2	protein_coding	ENSG00000170837.2	3	71803201	71803201	5246	20863	rs55670724	G	A	0.135	3	71782338	71782338	1.98554e-08	-0.234862	0.000999001	2.98266e-05	1
RP11-803B1.8	+	2	lincRNA	ENSG00000272690.1	3	75484499	75484499	5573	83508	rs4677507	T	C	0.077	3	75400991	75400991	7.94852e-09	-0.564687	0.000999001	1.44923e-05	1
LINC00960	+	2	lincRNA	ENSG00000242516.1	3	75721542	75721542	5552	-144205	rs9310348	G	A	0.3293	3	75865747	75865747	2.37423e-73	-0.978098	0.000999001	3.29526e-63	1
ZNF717	-	2	protein_coding	ENSG00000227124.4	3	75834734	75834734	5594	-26450	rs7610215	G	T	0.4622	3	75861184	75861184	2.08334e-10	-0.16232	0.000999001	7.80282e-07	1
VGLL3	-	2	protein_coding	ENSG00000206538.3	3	87040269	87040269	6294	37130	rs72916057	A	G	0.0217	3	87003139	87003139	3.0484e-06	-0.511282	0.003996	0.0038051	1
CHMP2B	+	1	protein_coding	ENSG00000083937.4	3	87276421	87276421	6034	-32132	rs3804605	C	G	0.3008	3	87308553	87308553	1.23383e-09	0.120437	0.000999001	3.47935e-06	1
DHFRL1	-	2	protein_coding	ENSG00000178700.3	3	93782233	93782233	2314	-26918	rs7432837	T	C	0.2655	3	93809151	93809151	1.22105e-07	-0.139548	0.000999001	0.000142251	1
FILIP1L	-	1	protein_coding	ENSG00000168386.14	3	99833357	99833357	5190	-71426	rs12629505	G	A	0.3997	3	99904783	99904783	1.27629e-06	0.195124	0.001998	0.00173705	1
NIT2	+	2	protein_coding	ENSG00000114021.7	3	100053545	100053545	4783	-17525	rs13082297	G	C	0.3317	3	100071070	100071070	9.61544e-08	-0.146179	0.000999001	0.000192936	1
LNP1	+	2	protein_coding	ENSG00000206535.3	3	100120037	100120037	4710	-34038	rs10936200	C	G	0.298	3	100154075	100154075	6.71743e-26	0.347151	0.000999001	2.55156e-20	1
TMEM45A	+	1	protein_coding	ENSG00000181458.6	3	100211463	100211463	4574	169	rs7616839	A	G	0.4911	3	100211294	100211294	7.26963e-70	0.635517	0.000999001	4.85488e-62	1
TFG	+	2	protein_coding	ENSG00000114354.8	3	100428205	100428205	4420	238642	rs146393664	G	A	0.0314	3	100189563	100189563	2.54579e-06	-0.399383	0.003996	0.00287994	1
COLEC12	-	2	protein_coding	ENSG00000158270.10	18	500722	500722	5165	20809	rs4797179	G	A	0.0777	18	479913	479913	1.48737e-08	0.579353	0.000999001	5.62193e-05	1
CLUL1	+	1	protein_coding	ENSG00000079101.12	18	596988	596988	5493	246	rs1786126	C	G	0.1415	18	596742	596742	5.71037e-16	0.43675	0.000999001	1.39758e-11	1
ENOSF1	-	2	protein_coding	ENSG00000132199.14	18	712676	712676	5917	10662	rs7239720	G	A	0.4497	18	702014	702014	1.65181e-13	0.210108	0.000999001	6.15216e-09	1
RP11-672L10.6	+	2	lincRNA	ENSG00000273355.1	18	813275	813275	6275	-7568	rs7237153	A	G	0.4222	18	820843	820843	3.85947e-08	-0.219119	0.000999001	9.0536e-05	1
ADCYAP1	+	2	protein_coding	ENSG00000141433.8	18	904944	904944	6579	-26997	rs74257670	C	T	0.0858	18	931941	931941	2.44312e-08	-0.384343	0.000999001	6.27441e-05	1
RP13-270P17.3	-	2	lincRNA	ENSG00000272688.1	18	3247084	3247084	7102	-172	rs4798075	A	C	0.2024	18	3247256	3247256	4.80773e-14	0.473985	0.000999001	3.99092e-10	1
C18orf42	-	2	protein_coding	ENSG00000231824.3	18	5197502	5197502	6465	24311	rs9959392	C	T	0.4475	18	5173191	5173191	1.32618e-20	-0.311341	0.000999001	1.92356e-16	1
LINC00667	+	2	lincRNA	ENSG00000263753.2	18	5232875	5232875	6365	-9178	rs4429380	A	G	0.1583	18	5242053	5242053	4.31293e-23	0.470174	0.000999001	5.40483e-18	1
ARHGAP28	+	1	protein_coding	ENSG00000088756.8	18	6729717	6729717	5965	9771	rs11081260	G	A	0.4946	18	6719946	6719946	9.72631e-13	-0.246568	0.000999001	3.63666e-09	1
TWSG1	+	2	protein_coding	ENSG00000128791.7	18	9334765	9334765	7321	-47712	rs34741369	G	A	0.081	18	9382477	9382477	4.85082e-13	-0.25234	0.000999001	3.8122e-09	1
RP11-474N24.6	-	2	lincRNA	ENSG00000272799.1	18	9912846	9912846	7268	-32908	rs9948391	A	C	0.1512	18	9945754	9945754	2.05753e-09	0.331393	0.000999001	1.56598e-05	1
NAPG	+	1	protein_coding	ENSG00000134265.8	18	10525902	10525902	7287	-32689	rs8087853	G	T	0.1321	18	10558591	10558591	2.22907e-38	0.592633	0.000999001	4.4536e-32	1
GNAL	+	2	protein_coding	ENSG00000141404.11	18	11688955	11688955	6948	-9600	rs7237945	T	C	0.1312	18	11698555	11698555	1.93762e-14	0.577794	0.000999001	1.8436e-10	1
SLMO1	+	2	protein_coding	ENSG00000141391.9	18	12407895	12407895	6593	-139888	rs12455536	T	A	0.4055	18	12547783	12547783	9.86226e-09	0.157084	0.000999001	3.73356e-05	1
SPIRE1	-	2	protein_coding	ENSG00000134278.10	18	12658133	12658133	6313	92883	rs34456643	T	C	0.4953	18	12565250	12565250	2.21975e-14	0.174494	0.000999001	2.15255e-10	1
CEP192	+	2	protein_coding	ENSG00000101639.14	18	12991361	12991361	6317	-34759	rs35790309	T	C	0.3563	18	13026120	13026120	1.32833e-34	-0.452784	0.000999001	6.07149e-29	1
ZNF519	-	1	protein_coding	ENSG00000175322.7	18	14132489	14132489	6045	-9434	rs12457432	T	C	0.2494	18	14141923	14141923	6.05332e-27	-0.463552	0.000999001	8.01556e-21	1
ANKRD30B	+	2	protein_coding	ENSG00000180777.9	18	14728271	14728271	4388	-140529	rs3932312	C	T	0.3319	18	14868800	14868800	1.15297e-06	-0.291034	0.000999001	0.00205063	1
CADM2	+	2	protein_coding	ENSG00000175161.9	3	85008132	85008132	5907	-623010	rs1972994	A	T	0.3276	3	85631142	85631142	1.24085e-08	-0.321821	0.000999001	2.53746e-05	2
RP11-451B8.1	-	2	lincRNA	ENSG00000239572.1	3	87842779	87842779	6314	8882	rs2880695	C	T	0.3298	3	87833897	87833897	1.77438e-07	-0.391784	0.001998	0.000483482	2
C3orf38	+	1	protein_coding	ENSG00000179021.5	3	88198893	88198893	6208	23995	rs4858999	C	T	0.1627	3	88174898	88174898	7.77773e-09	0.250459	0.000999001	1.93197e-05	2
ST3GAL6	+	1	protein_coding	ENSG00000064225.8	3	98451080	98451080	7158	34180	rs10935473	G	T	0.4571	3	98416900	98416900	1.19088e-13	-0.316671	0.000999001	2.36401e-09	2
TBC1D23	+	1	protein_coding	ENSG00000036054.8	3	99979844	99979844	4983	59583	rs6414385	T	C	0.4037	3	99920261	99920261	5.71778e-07	0.135342	0.000999001	0.00101866	2
AP005482.1	+	1	protein_coding	ENSG00000215527.3	18	12658042	12658042	6313	80688	rs12963179	G	A	0.4897	18	12577354	12577354	1.57301e-09	0.199134	0.000999001	9.28452e-06	2
CADM2	+	2	protein_coding	ENSG00000175161.9	3	85008132	85008132	5907	-623010	rs1972994	A	T	0.3276	3	85631142	85631142	1.42049e-08	-0.320557	0.000999001	5.92894e-05	1
ST3GAL6	+	1	protein_coding	ENSG00000064225.8	3	98451080	98451080	7158	34180	rs10935473	G	T	0.4571	3	98416900	98416900	1.51755e-13	-0.310912	0.000999001	2.46444e-09	1
TBC1D23	+	1	protein_coding	ENSG00000036054.8	3	99979844	99979844	4983	59583	rs6414385	T	C	0.4037	3	99920261	99920261	5.55937e-07	0.135401	0.002997	0.000789916	1
C3orf38	+	1	protein_coding	ENSG00000179021.5	3	88198893	88198893	6208	23995	rs4858999	C	T	0.1627	3	88174898	88174898	9.20348e-09	0.2492	0.000999001	2.67639e-05	1
RP11-451B8.1	-	2	lincRNA	ENSG00000239572.1	3	87842779	87842779	6314	8882	rs2880695	C	T	0.3298	3	87833897	87833897	2.14735e-07	-0.389904	0.000999001	0.000531983	1
AP005482.1	+	1	protein_coding	ENSG00000215527.3	18	12658042	12658042	6313	80688	rs12963179	G	A	0.4897	18	12577354	12577354	1.75973e-09	0.198581	0.000999001	1.36951e-05	1
C18orf8	+	1	protein_coding	ENSG00000141452.5	18	21083473	21083473	4661	-4058	rs891389	C	T	0.3381	18	21087531	21087531	4.20246e-11	-0.207243	0.000999001	3.66392e-07	1
NPC1	-	1	protein_coding	ENSG00000141458.8	18	21166862	21166862	4798	26430	rs1805081	T	C	0.431	18	21140432	21140432	5.58696e-21	0.247698	0.000999001	6.48515e-17	1
TTC39C	+	1	protein_coding	ENSG00000168234.8	18	21572737	21572737	5056	-59512	rs16940445	A	T	0.1382	18	21632249	21632249	3.75875e-09	0.382692	0.000999001	1.30643e-05	1
CDH2	-	1	protein_coding	ENSG00000170558.4	18	25757410	25757410	5058	88420	rs11564396	T	C	0.1575	18	25668990	25668990	3.58309e-27	-0.481005	0.000999001	2.29827e-21	1
DSC2	-	2	protein_coding	ENSG00000134755.10	18	28682378	28682378	6138	80853	rs113483194	T	C	0.062	18	28601525	28601525	9.24464e-08	-0.281025	0.000999001	0.00025386	1
SHC2	-	2	protein_coding	ENSG00000129946.6	19	460996	460996	5190	1884	rs112918079	T	C	0.1109	19	459112	459112	4.40565e-09	-0.205138	0.000999001	1.76874e-05	1
WDR18	+	2	protein_coding	ENSG00000065268.6	19	983174	983174	6720	-2641	rs2074573	T	G	0.4431	19	985815	985815	1.9536e-49	-0.30772	0.000999001	7.12009e-44	1
HMHA1	+	1	protein_coding	ENSG00000180448.6	19	1065922	1065922	7003	-19145	rs2079158	A	T	0.1213	19	1085067	1085067	3.39303e-12	-0.23542	0.000999001	5.62325e-08	1
POLR2E	-	2	protein_coding	ENSG00000099817.7	19	1095598	1095598	7057	537	rs2074445	C	T	0.173	19	1095061	1095061	5.38305e-09	0.128741	0.000999001	2.65386e-05	1
GPX4	+	1	protein_coding	ENSG00000167468.12	19	1103936	1103936	7077	471	rs8103188	A	G	0.4432	19	1103465	1103465	3.21568e-15	0.203535	0.000999001	1.28311e-11	1
C19orf24	+	2	protein_coding	ENSG00000228300.9	19	1275026	1275026	7598	-342	rs60492890	T	G	0.232	19	1275368	1275368	7.14391e-12	0.150056	0.000999001	7.7571e-08	1
MUM1	+	1	protein_coding	ENSG00000160953.10	19	1285890	1285890	7625	-78965	rs2526132	T	C	0.2724	19	1364855	1364855	1.75894e-07	-0.126687	0.002997	0.00136421	1
AMH	+	1	protein_coding	ENSG00000104899.4	19	2249308	2249308	6909	2656	rs2074861	G	A	0.1501	19	2246652	2246652	3.25314e-28	0.379434	0.000999001	4.99965e-23	1
LSM7	-	2	protein_coding	ENSG00000130332.10	19	2328619	2328619	7076	-4470	rs12973488	G	T	0.442	19	2333089	2333089	1.95432e-07	0.142113	0.000999001	0.00078008	1
ZNF554	+	2	protein_coding	ENSG00000172006.7	19	2819872	2819872	7317	30535	rs1640267	T	C	0.2926	19	2789337	2789337	4.17125e-14	0.230434	0.000999001	7.16329e-10	1
ZNF57	+	1	protein_coding	ENSG00000171970.8	19	2900896	2900896	7383	-9987	rs12974032	G	C	0.1245	19	2910883	2910883	7.45563e-13	-0.421184	0.000999001	3.90151e-09	1
TLE6	+	2	protein_coding	ENSG00000104953.14	19	2977444	2977444	7218	-5731	rs35587941	G	T	0.4391	19	2983175	2983175	1.31212e-07	-0.164475	0.000999001	0.000629334	1
C19orf77	-	2	protein_coding	ENSG00000095932.5	19	3480540	3480540	6760	-1038	rs1860192	T	C	0.1917	19	3481578	3481578	2.58372e-29	0.577099	0.000999001	1.70303e-23	1
CACTIN	-	1	protein_coding	ENSG00000105298.9	19	3626813	3626813	6587	297608	rs73516294	A	C	0.0249	19	3329205	3329205	1.36338e-06	0.304832	0.001998	0.00348492	1
MRPL54	+	2	protein_coding	ENSG00000183617.4	19	3762662	3762662	6560	-913	rs4807507	G	C	0.3705	19	3763575	3763575	2.05003e-19	0.269188	0.000999001	3.27377e-15	1
ATCAY	+	2	protein_coding	ENSG00000167654.13	19	3879862	3879862	6709	967	rs4806961	C	T	0.0941	19	3878895	3878895	1.71173e-06	0.322259	0.00699301	0.00626038	1
ANKRD24	+	2	protein_coding	ENSG00000089847.8	19	4183351	4183351	6357	14479	rs350856	G	T	0.1304	19	4168872	4168872	3.1049e-18	-0.401468	0.000999001	1.557e-13	1
CHAF1A	+	1	protein_coding	ENSG00000167670.11	19	4402659	4402659	6458	5625	rs62129355	T	C	0.2377	19	4397034	4397034	8.396e-29	-0.344017	0.000999001	6.77653e-23	1
UBXN6	-	1	protein_coding	ENSG00000167671.7	19	4457819	4457819	6422	91600	rs732716	A	G	0.2549	19	4366219	4366219	1.34797e-06	-0.106012	0.000999001	0.00437612	1
MIR7-3HG	+	1	lincRNA	ENSG00000176840.7	19	4769117	4769117	6446	-3085	rs3760955	A	C	0.3314	19	4772202	4772202	1.33153e-15	-0.312091	0.000999001	5.37075e-11	1
RPL36	+	2	protein_coding	ENSG00000130255.8	19	5674958	5674958	6802	-24803	rs7248549	A	G	0.0297	19	5699761	5699761	5.4467e-07	-0.320452	0.002997	0.00220489	1
LONP1	-	1	protein_coding	ENSG00000196365.7	19	5720583	5720583	6934	54247	rs8104044	C	T	0.3687	19	5666336	5666336	1.30299e-17	-0.145743	0.000999001	7.14641e-14	1
CTB-54O9.9	-	2	protein_coding	ENSG00000267157.1	19	5785630	5785630	6859	-9453	rs113649884	A	G	0.2215	19	5795083	5795083	3.8868e-08	-0.182838	0.000999001	0.000146157	1
DUS3L	-	2	protein_coding	ENSG00000141994.11	19	5791249	5791249	6873	1684	rs2436487	T	C	0.2153	19	5789565	5789565	1.03716e-31	-0.269615	0.000999001	1.52498e-25	1
FUT6	-	2	protein_coding	ENSG00000156413.9	19	5839742	5839742	6857	7050	rs778804	A	T	0.2265	19	5832692	5832692	6.14442e-09	0.216962	0.000999001	2.42453e-05	1
CAPS	+	2	protein_coding	ENSG00000105519.8	19	5911718	5911718	6803	-51353	rs56061427	A	G	0.4297	19	5963071	5963071	8.25594e-07	0.152579	0.004995	0.00327922	1
SH3YL1	-	2	protein_coding	ENSG00000035115.17	2	266398	266398	4953	2379	rs7595075	C	A	0.347	2	264019	264019	6.92898e-74	-0.687602	0.000999001	1.22826e-64	1
FAM150B	-	2	protein_coding	ENSG00000189292.11	2	288851	288851	5069	-325602	rs62104230	A	C	0.2923	2	614453	614453	5.21631e-07	0.233949	0.000999001	0.00117812	1
ADI1	-	2	protein_coding	ENSG00000182551.9	2	3523507	3523507	7504	-3861	rs11686974	A	G	0.1736	2	3527368	3527368	1.07306e-08	0.214168	0.000999001	4.20424e-05	1
COLEC11	+	2	protein_coding	ENSG00000118004.13	2	3642426	3642426	7466	-5970	rs13004318	T	C	0.4592	2	3648396	3648396	1.9022e-07	-0.128433	0.001998	0.000815919	1
SOX11	+	2	protein_coding	ENSG00000176887.5	2	5832799	5832799	6767	-106814	rs16864242	T	C	0.2365	2	5939613	5939613	1.5251e-08	0.284476	0.000999001	7.46745e-05	1
RNF144A	+	2	protein_coding	ENSG00000151692.10	2	7057523	7057523	6408	-95730	rs6720046	A	C	0.181	2	7153253	7153253	6.2341e-16	-0.362779	0.000999001	2.53045e-12	1
ASAP2	+	2	protein_coding	ENSG00000151693.5	2	9346894	9346894	5760	-46667	rs11688469	A	G	0.4722	2	9393561	9393561	2.8379e-10	0.135556	0.000999001	1.30752e-06	1
IAH1	+	1	protein_coding	ENSG00000134330.14	2	9613787	9613787	6047	-30865	rs62117540	T	C	0.2068	2	9644652	9644652	4.16679e-10	0.203676	0.000999001	2.07535e-06	1
RP11-214N9.1	+	2	lincRNA	ENSG00000271855.1	2	9696028	9696028	6189	41427	rs62117545	C	A	0.1358	2	9654601	9654601	1.03759e-14	0.472592	0.000999001	1.79838e-10	1
TAF1B	+	2	protein_coding	ENSG00000115750.12	2	9983483	9983483	6692	-2187	rs2245344	T	C	0.466	2	9985670	9985670	2.9132e-49	0.465674	0.000999001	5.6376e-42	1
RP11-95D17.1	+	2	lincRNA	ENSG00000269973.1	2	10076489	10076489	6961	90819	rs2245344	T	C	0.466	2	9985670	9985670	1.37663e-31	0.617073	0.000999001	2.3587e-28	1
RP11-254F7.2	-	2	lincRNA	ENSG00000260077.1	2	10180790	10180790	7166	15560	rs76491221	C	T	0.0593	2	10165230	10165230	2.66194e-07	0.423516	0.001998	0.000639391	1
DSG2	+	2	protein_coding	ENSG00000046604.8	18	29078006	29078006	5617	-5882	rs9945031	G	A	0.4731	18	29083888	29083888	8.12378e-12	-0.124843	0.000999001	6.71951e-08	2
KLHL14	-	2	protein_coding	ENSG00000197705.5	18	30353025	30353025	4627	50742	rs17665806	G	A	0.2294	18	30302283	30302283	3.53438e-06	-0.421467	0.004995	0.00422295	2
ABCA7	+	2	protein_coding	ENSG00000064687.8	19	1040102	1040102	6936	-3222	rs11672201	C	G	0.0884	19	1043324	1043324	4.45941e-10	-0.219143	0.000999001	2.68908e-06	2
ZNF556	+	1	protein_coding	ENSG00000172000.3	19	2867333	2867333	7379	-1329	rs1736196	G	A	0.0729	19	2868662	2868662	4.68783e-14	1.14328	0.000999001	1.1272e-10	2
STAP2	-	2	protein_coding	ENSG00000178078.7	19	4342783	4342783	6323	9117	rs10413905	T	C	0.3262	19	4333666	4333666	1.41664e-21	0.284195	0.000999001	1.39812e-16	2
TMEM18	-	1	protein_coding	ENSG00000151353.10	2	677439	677439	6892	6179	rs10172821	T	C	0.1203	2	671260	671260	1.7321e-13	0.429984	0.000999001	2.50366e-09	2
RRM2	+	2	protein_coding	ENSG00000171848.9	2	10262455	10262455	7288	842323	rs7567672	G	A	0.2863	2	9420132	9420132	1.10933e-06	-0.197896	0.002997	0.003071	2
KLHL14	-	2	protein_coding	ENSG00000197705.5	18	30353025	30353025	4627	50742	rs17665806	G	A	0.2294	18	30302283	30302283	4.12972e-06	-0.41891	0.004995	0.00630123	1
TMEM18	-	1	protein_coding	ENSG00000151353.10	2	677439	677439	6892	6179	rs10172821	T	C	0.1203	2	671260	671260	1.74019e-13	0.429941	0.000999001	5.19332e-09	1
DSG2	+	2	protein_coding	ENSG00000046604.8	18	29078006	29078006	5617	-18015	rs11081701	T	C	0.4488	18	29096021	29096021	8.26503e-12	-0.122973	0.000999001	5.004e-08	1
RRM2	+	2	protein_coding	ENSG00000171848.9	2	10262455	10262455	7288	900406	rs191231925	A	C	0.2113	2	9362049	9362049	9.96244e-07	0.232111	0.004995	0.00362548	1
STAP2	-	2	protein_coding	ENSG00000178078.7	19	4342783	4342783	6323	9117	rs10413905	T	C	0.3262	19	4333666	4333666	1.43507e-21	0.284164	0.000999001	9.81314e-17	1
ZNF556	+	1	protein_coding	ENSG00000172000.3	19	2867333	2867333	7379	-1329	rs1736196	G	A	0.0729	19	2868662	2868662	3.49772e-14	1.14863	0.000999001	1.22742e-10	1
ABCA7	+	2	protein_coding	ENSG00000064687.8	19	1040102	1040102	6936	-3222	rs11672201	C	G	0.0884	19	1043324	1043324	3.73398e-10	-0.22009	0.000999001	2.33044e-06	1
RN7SL832P	+	2	lincRNA	ENSG00000243819.3	2	10830470	10830470	7647	33586	rs11903800	G	A	0.2992	2	10796884	10796884	2.44289e-08	-0.297184	0.000999001	0.000121661	1
RP11-791G15.2	-	2	lincRNA	ENSG00000272275.1	2	10910184	10910184	7658	-51000	rs1686497	A	G	0.3595	2	10961184	10961184	4.79929e-07	-0.172517	0.001998	0.0015615	1
GREB1	+	2	protein_coding	ENSG00000196208.9	2	11674242	11674242	7077	-48882	rs7576944	C	G	0.147	2	11723124	11723124	8.20531e-19	0.420686	0.000999001	8.69478e-15	1
LPIN1	+	1	protein_coding	ENSG00000134324.7	2	11817721	11817721	6805	-107229	rs3795974	T	C	0.3905	2	11924950	11924950	2.59668e-07	0.158203	0.000999001	0.000848316	1
FAM84A	+	2	protein_coding	ENSG00000162981.12	2	14772810	14772810	6006	821286	rs6432417	A	G	0.4048	2	13951524	13951524	3.96238e-10	-0.291628	0.000999001	1.27868e-06	1
DDX1	+	2	protein_coding	ENSG00000079785.10	2	15731302	15731302	5662	-303	rs4668936	C	T	0.3881	2	15731605	15731605	9.41922e-28	-0.185178	0.000999001	8.59696e-23	1
RAD51AP2	-	2	protein_coding	ENSG00000214842.5	2	17699706	17699706	6389	143174	rs3112233	A	C	0.4464	2	17556532	17556532	9.06084e-08	-0.285695	0.000999001	0.00019351	1
VSNL1	+	2	protein_coding	ENSG00000163032.7	2	17720393	17720393	6421	163861	rs3112233	A	C	0.4464	2	17556532	17556532	2.64004e-14	-0.317528	0.000999001	1.59058e-10	1
GEN1	+	2	protein_coding	ENSG00000178295.10	2	17935125	17935125	6439	7850	rs12474069	C	T	0.4999	2	17927275	17927275	5.5744e-13	0.270775	0.000999001	4.2066e-09	1
KCNS3	+	2	protein_coding	ENSG00000170745.7	2	18059114	18059114	6512	721	rs2078106	G	A	0.3851	2	18058393	18058393	8.83577e-20	0.307601	0.000999001	8.91692e-15	1
TTC32	-	1	protein_coding	ENSG00000183891.5	2	20101747	20101747	6177	-56717	rs12620863	A	C	0.0748	2	20158464	20158464	3.27629e-11	0.278245	0.000999001	7.22612e-08	1
C2orf43	-	1	protein_coding	ENSG00000118961.10	2	21022882	21022882	5228	138296	rs10182643	G	C	0.2667	2	20884586	20884586	5.86326e-26	-0.220881	0.000999001	3.60759e-21	1
UBXN2A	+	2	protein_coding	ENSG00000173960.8	2	24150155	24150155	5887	216068	rs7563013	A	G	0.2931	2	23934087	23934087	7.42928e-07	-0.158386	0.001998	0.00220014	1
MFSD2B	+	2	protein_coding	ENSG00000205639.5	2	24232951	24232951	5833	344480	rs6733007	C	T	0.3324	2	23888471	23888471	5.14675e-07	0.218335	0.003996	0.00126195	1
FKBP1B	+	2	protein_coding	ENSG00000119782.9	2	24272571	24272571	5815	384100	rs6733007	C	T	0.3324	2	23888471	23888471	1.19436e-06	0.201164	0.001998	0.00198226	1
FAM228B	+	1	protein_coding	ENSG00000219626.4	2	24299396	24299396	5810	-3777	rs10204305	C	T	0.141	2	24303173	24303173	5.27648e-20	-0.435464	0.000999001	1.75473e-14	1
TP53I3	-	2	protein_coding	ENSG00000115129.9	2	24308731	24308731	5800	21133	rs10191964	G	A	0.1703	2	24287598	24287598	1.82051e-07	-0.243137	0.000999001	0.000340384	1
PFN4	-	2	protein_coding	ENSG00000176732.6	2	24346347	24346347	5748	20846	rs13409729	A	G	0.1393	2	24325501	24325501	1.62266e-09	-0.399951	0.000999001	7.48529e-06	1
RP11-507M3.1	+	2	protein_coding	ENSG00000266118.1	2	24347236	24347236	5751	44063	rs10204305	C	T	0.141	2	24303173	24303173	2.41471e-26	-0.475989	0.000999001	2.98411e-21	1
FAM228A	+	1	protein_coding	ENSG00000186453.8	2	24397938	24397938	5725	-508	rs2042468	A	T	0.3862	2	24398446	24398446	1.53949e-44	-0.734207	0.000999001	3.2618e-36	1
CENPO	+	1	protein_coding	ENSG00000138092.6	2	25016005	25016005	4801	132223	rs7579762	T	A	0.1389	2	24883782	24883782	1.57877e-07	0.243529	0.000999001	0.000277467	1
ADCY3	-	1	protein_coding	ENSG00000138031.10	2	25142708	25142708	4706	-98	rs10176214	T	G	0.1957	2	25142806	25142806	6.89634e-09	-0.184793	0.000999001	2.03398e-05	1
EFR3B	+	2	protein_coding	ENSG00000084710.9	2	25264999	25264999	4629	64374	rs74656311	C	T	0.1273	2	25200625	25200625	2.69996e-10	0.253505	0.000999001	7.21971e-07	1
RP11-509E16.1	+	2	lincRNA	ENSG00000261452.1	2	25380063	25380063	4455	91917	rs79411273	C	G	0.1312	2	25288146	25288146	2.84996e-11	0.326028	0.000999001	2.40136e-07	1
POMC	-	2	protein_coding	ENSG00000115138.6	2	25391772	25391772	4457	41476	rs76709404	C	G	0.0299	2	25350296	25350296	9.6788e-12	0.773487	0.000999001	1.54001e-08	1
GAREML	+	1	protein_coding	ENSG00000157833.8	2	26395960	26395960	3958	-15934	rs2241739	C	T	0.1917	2	26411894	26411894	2.67725e-10	0.286751	0.000999001	2.57473e-06	1
GPR113	-	2	protein_coding	ENSG00000173567.10	2	26569685	26569685	3937	7069	rs10190873	T	C	0.1165	2	26562616	26562616	1.28517e-08	0.373851	0.000999001	2.21134e-05	1
KHK	+	2	protein_coding	ENSG00000138030.8	2	27309615	27309615	3520	13730	rs4665943	C	T	0.3605	2	27295885	27295885	3.7264e-10	0.208026	0.000999001	1.76594e-06	1
CGREF1	-	2	protein_coding	ENSG00000138028.10	2	27341995	27341995	3563	50334	rs7575465	G	A	0.4428	2	27291661	27291661	2.69434e-11	-0.266193	0.000999001	1.28495e-07	1
GPN1	+	2	protein_coding	ENSG00000198522.9	2	27851114	27851114	3916	84007	rs1972669	T	G	0.4726	2	27767107	27767107	1.26811e-08	0.208902	0.000999001	2.45851e-05	1
PSMF1	+	2	protein_coding	ENSG00000125818.13	20	1093906	1093906	7269	46941	rs1884511	A	G	0.1672	20	1046965	1046965	6.1926e-07	0.192618	0.001998	0.00149406	1
SIRPA	+	2	protein_coding	ENSG00000198053.7	20	1875154	1875154	6788	-18593	rs4813319	T	C	0.3779	20	1893747	1893747	1.82163e-06	-0.118528	0.003996	0.00487486	1
STK35	+	2	protein_coding	ENSG00000125834.8	20	2082257	2082257	6477	33159	rs77314866	A	G	0.189	20	2049098	2049098	1.0473e-06	0.18414	0.003996	0.00322751	1
VPS16	+	2	protein_coding	ENSG00000215305.5	20	2821349	2821349	6433	-7809	rs11699077	A	G	0.144	20	2829158	2829158	2.39202e-06	-0.16324	0.00599401	0.0056239	1
UBOX5	-	2	protein_coding	ENSG00000185019.12	20	3140842	3140842	6623	-256	rs73075037	G	A	0.2386	20	3141098	3141098	7.02319e-08	-0.214464	0.000999001	0.000239941	1
DDRGK1	-	2	protein_coding	ENSG00000198171.8	20	3185331	3185331	6621	-231395	rs117862802	G	A	0.0899	20	3416726	3416726	6.74643e-11	0.228953	0.000999001	2.27174e-07	1
ITPA	+	2	protein_coding	ENSG00000125877.8	20	3189514	3189514	6612	-4379	rs7270101	A	C	0.1145	20	3193893	3193893	3.38862e-31	-0.509748	0.000999001	8.63733e-25	1
HSPA12B	+	2	protein_coding	ENSG00000132622.6	20	3713314	3713314	6737	-20853	rs45495794	T	C	0.0764	20	3734167	3734167	2.0443e-08	0.349262	0.000999001	8.42941e-05	1
CDC25B	+	2	protein_coding	ENSG00000101224.13	20	3767578	3767578	6923	9152	rs910654	C	G	0.2821	20	3758426	3758426	3.5768e-14	0.273197	0.000999001	1.56522e-10	1
RNF24	-	2	protein_coding	ENSG00000101236.12	20	3996229	3996229	7103	42923	rs6084533	G	C	0.2262	20	3953306	3953306	8.55865e-14	0.223664	0.000999001	1.19562e-09	1
SMOX	+	2	protein_coding	ENSG00000088826.13	20	4101627	4101627	7101	-5540	rs6052378	G	A	0.425	20	4107167	4107167	2.04124e-11	0.132233	0.000999001	1.28159e-07	1
TMEM230	-	2	protein_coding	ENSG00000089063.10	20	5093749	5093749	7463	32731	rs6084987	C	T	0.4386	20	5061018	5061018	2.27518e-07	0.120823	0.001998	0.000820965	1
LINC00654	-	2	lincRNA	ENSG00000205181.5	20	5485259	5485259	7349	-4169	rs35735316	G	A	0.0845	20	5489428	5489428	1.61842e-25	0.499798	0.000999001	2.44346e-20	1
MCM8	+	2	protein_coding	ENSG00000125885.9	20	5931298	5931298	6812	-7356	rs236119	C	T	0.2192	20	5938654	5938654	1.76519e-07	-0.169721	0.000999001	0.000414797	1
SPTLC3	+	2	protein_coding	ENSG00000172296.8	20	12989627	12989627	6357	-75309	rs3906631	A	C	0.1655	20	13064936	13064936	1.90891e-06	-0.143035	0.002997	0.00336612	1
KIF16B	-	2	protein_coding	ENSG00000089177.13	20	16554078	16554078	7451	19130	rs6135795	A	G	0.4655	20	16534948	16534948	1.41583e-13	0.197492	0.000999001	3.34838e-09	1
MGME1	+	2	protein_coding	ENSG00000125871.9	20	17949556	17949556	6951	-14304	rs55776024	T	C	0.1217	20	17963860	17963860	8.04343e-09	-0.213541	0.000999001	3.25278e-05	1
RBBP9	-	2	protein_coding	ENSG00000089050.10	20	18477887	18477887	6598	-71511	rs6132081	G	A	0.2139	20	18549398	18549398	1.93447e-12	-0.2066	0.000999001	1.50485e-08	1
SLC52A3	-	1	protein_coding	ENSG00000101276.10	20	749131	749131	6214	-5896	rs16993103	T	C	0.1857	20	755027	755027	2.45331e-11	0.21922	0.000999001	1.86106e-07	2
SIRPB1	-	1	protein_coding	ENSG00000101307.11	20	1600707	1600707	7149	-293108	rs4813323	G	A	0.3694	20	1893815	1893815	2.98949e-87	1.3471	0.000999001	2.44701e-74	2
SIRPB1	-	1	protein_coding	ENSG00000101307.11	20	1600707	1600707	7149	-293108	rs4813323	G	A	0.3694	20	1893815	1893815	2.64743e-87	1.34734	0.000999001	1.47314e-77	1
SLC52A3	-	1	protein_coding	ENSG00000101276.10	20	749131	749131	6214	-5896	rs16993103	T	C	0.1857	20	755027	755027	2.45336e-11	0.21918	0.000999001	9.92114e-08	1
SEC23B	+	2	protein_coding	ENSG00000101310.10	20	18488137	18488137	6581	-171265	rs6132098	T	C	0.086	20	18659402	18659402	7.36048e-16	-0.297002	0.000999001	3.70651e-12	1
RP5-1068E13.7	+	2	lincRNA	ENSG00000273148.1	20	18775173	18775173	6608	-62	rs7262320	G	T	0.1714	20	18775235	18775235	9.24155e-07	0.194583	0.002997	0.00291451	1
NAA20	+	1	protein_coding	ENSG00000173418.7	20	19997760	19997760	5352	6216	rs73605563	A	G	0.049	20	19991544	19991544	1.01987e-08	-0.368378	0.000999001	2.70255e-05	1
C20orf26	+	1	protein_coding	ENSG00000089101.13	20	20033158	20033158	5390	-27533	rs6046598	C	T	0.2262	20	20060691	20060691	2.54449e-06	0.184193	0.004995	0.00451566	1
RP4-737E23.2	+	2	lincRNA	ENSG00000230387.1	20	23168765	23168765	6157	-14653	rs1338942	T	C	0.4798	20	23183418	23183418	9.60287e-25	0.38715	0.000999001	2.554e-20	1
NAPB	-	2	protein_coding	ENSG00000125814.13	20	23402125	23402125	6540	59886	rs2405231	A	C	0.3893	20	23342239	23342239	3.69229e-09	0.123283	0.000999001	1.87816e-05	1
CST2	-	2	protein_coding	ENSG00000170369.3	20	23807368	23807368	6829	30238	rs6114296	G	A	0.2952	20	23777130	23777130	7.78541e-14	-0.464809	0.000999001	6.61855e-10	1
SYNDIG1	+	2	protein_coding	ENSG00000101463.5	20	24449835	24449835	7176	-152108	rs13038938	A	C	0.1703	20	24601943	24601943	1.09918e-15	-0.371492	0.000999001	2.62059e-11	1
ENTPD6	+	2	protein_coding	ENSG00000197586.8	20	25176329	25176329	5556	-100915	rs9927	A	G	0.4905	20	25277244	25277244	1.49599e-07	-0.10046	0.000999001	0.000310741	1
ABHD12	-	2	protein_coding	ENSG00000100997.14	20	25371619	25371619	4882	-15846	rs2482906	A	G	0.4664	20	25387465	25387465	1.66149e-17	-0.252666	0.000999001	4.31245e-13	1
NINL	-	2	protein_coding	ENSG00000101004.10	20	25566153	25566153	4324	333549	rs3787080	C	G	0.2703	20	25232604	25232604	4.34998e-09	-0.133089	0.000999001	1.18243e-05	1
FAM182B	-	1	protein_coding	ENSG00000175170.10	20	25848861	25848861	3283	-85110	rs2006049	G	A	0.3393	20	25933971	25933971	1.07412e-44	0.589733	0.000999001	3.01682e-36	1
RP4-610C12.3	-	2	lincRNA	ENSG00000225490.1	20	29522987	29522987	1989	-391032	rs6087364	G	C	0.4993	20	29914019	29914019	1.9025e-15	-0.410276	0.000999001	1.64438e-11	1
FRG1B	+	2	protein_coding	ENSG00000149531.10	20	29611857	29611857	2134	46221	rs2250953	A	G	0.3952	20	29565636	29565636	9.7658e-08	0.309344	0.000999001	0.00014031	1
DUSP15	-	2	protein_coding	ENSG00000149599.11	20	30458550	30458550	3674	-93794	rs6061063	C	G	0.1121	20	30552344	30552344	5.31137e-06	0.186676	0.00599401	0.00466339	1
CCM2L	+	2	protein_coding	ENSG00000101331.11	20	30598245	30598245	3690	724353	rs4911193	G	C	0.0855	20	29873892	29873892	4.72061e-06	-0.292814	0.003996	0.00494495	1
DNMT3B	+	2	protein_coding	ENSG00000088305.14	20	31350191	31350191	3719	14945	rs6087984	G	A	0.2405	20	31335246	31335246	5.26084e-07	0.1965	0.001998	0.000701308	1
MAPRE1	+	2	protein_coding	ENSG00000101367.8	20	31407699	31407699	3715	38	rs404543	A	T	0.4337	20	31407661	31407661	1.9385e-10	0.203473	0.000999001	1.0273e-06	1
AHCY	-	2	protein_coding	ENSG00000101444.8	20	32899608	32899608	3015	-238455	rs73103196	G	A	0.0253	20	33138063	33138063	5.38297e-06	0.358546	0.003996	0.00519597	1
GGT7	-	1	protein_coding	ENSG00000131067.12	20	33460663	33460663	3612	512523	rs78230850	G	A	0.0484	20	32948140	32948140	7.86369e-06	0.250953	0.002997	0.00563076	1
PROCR	+	2	protein_coding	ENSG00000101000.4	20	33759876	33759876	3536	-31117	rs977936	C	T	0.1796	20	33790993	33790993	5.8826e-17	0.47474	0.000999001	1.07954e-12	1
RP4-614O4.12	-	2	lincRNA	ENSG00000269202.1	20	33791091	33791091	3528	920	rs35381853	T	C	0.4245	20	33790171	33790171	2.37064e-10	0.265686	0.000999001	7.47244e-07	1
MMP24	+	2	protein_coding	ENSG00000125966.8	20	33814457	33814457	3510	-55596	rs6120889	G	A	0.2028	20	33870053	33870053	8.25304e-13	-0.251804	0.000999001	2.68696e-09	1
EDEM2	-	2	protein_coding	ENSG00000088298.8	20	33865928	33865928	3496	84943	rs4911477	T	C	0.4113	20	33780985	33780985	6.04293e-06	-0.143661	0.002997	0.00454197	1
EIF6	-	2	protein_coding	ENSG00000242372.2	20	33872788	33872788	3488	7200	rs76468371	G	C	0.2345	20	33865588	33865588	1.32437e-05	0.11747	0.002997	0.00581439	1
UQCC1	-	1	protein_coding	ENSG00000101019.17	20	33999944	33999944	3415	26629	rs6142369	T	G	0.3846	20	33973315	33973315	2.92605e-18	0.243454	0.000999001	1.32933e-13	1
CPNE1	-	1	protein_coding	ENSG00000214078.7	20	34252878	34252878	3366	-86322	rs1970357	G	A	0.074	20	34339200	34339200	4.70836e-43	-0.866683	0.000999001	3.61929e-36	1
RP1-309K20.6	-	2	protein_coding	ENSG00000272897.1	20	34262466	34262466	3366	34117	rs1118233	T	A	0.0749	20	34228349	34228349	2.50665e-23	-0.627617	0.000999001	2.69302e-18	1
SAMSN1	-	2	protein_coding	ENSG00000155307.13	21	15955723	15955723	6068	31298	rs6516876	G	A	0.4845	21	15924425	15924425	4.07509e-08	0.246835	0.000999001	0.000131237	1
CHODL	+	2	protein_coding	ENSG00000154645.9	21	19273580	19273580	6736	108490	rs1352601	C	T	0.3908	21	19165090	19165090	1.32482e-08	0.315035	0.000999001	5.33689e-05	1
AP000230.1	+	2	lincRNA	ENSG00000273492.1	21	27543189	27543189	6474	-51291	rs457581	G	A	0.2845	21	27594480	27594480	1.03456e-08	0.205324	0.000999001	5.0399e-05	1
RWDD2B	-	2	protein_coding	ENSG00000156253.2	21	30391699	30391699	5614	2077	rs75078264	A	G	0.2179	21	30389622	30389622	1.46115e-11	-0.236626	0.000999001	1.9047e-07	1
CCT8	-	2	protein_coding	ENSG00000156261.8	21	30446118	30446118	5648	170	rs2070610	G	A	0.0869	21	30445948	30445948	4.64743e-14	0.236208	0.000999001	5.81222e-10	1
MAP3K7CL	+	2	protein_coding	ENSG00000156265.11	21	30449792	30449792	5643	-25434	rs7282843	A	G	0.4946	21	30475226	30475226	8.17469e-11	-0.220059	0.000999001	2.8053e-07	1
TIAM1	-	1	protein_coding	ENSG00000156299.8	21	32932290	32932290	5832	227249	rs845952	G	A	0.1565	21	32705041	32705041	1.1131e-08	-0.221593	0.000999001	1.57169e-05	1
SCAF4	-	2	protein_coding	ENSG00000156304.10	21	33104388	33104388	5686	-163933	rs145745734	T	C	0.0145	21	33268321	33268321	9.82479e-07	-0.516786	0.001998	0.0024683	1
URB1	-	1	protein_coding	ENSG00000142207.5	21	33765335	33765335	5895	79099	rs13050265	G	A	0.0726	21	33686236	33686236	1.474e-07	0.225685	0.001998	0.000393482	1
C21orf119	+	1	protein_coding	ENSG00000256073.2	21	33765439	33765439	5895	-7311	rs9979256	A	G	0.0981	21	33772750	33772750	1.28881e-17	-0.358773	0.000999001	1.36631e-13	1
TCP10L	-	2	protein_coding	ENSG00000242220.2	21	33959683	33959683	5590	11954	rs59453134	T	C	0.3962	21	33947729	33947729	1.14914e-10	-0.286072	0.000999001	8.47059e-07	1
C21orf49	+	1	protein_coding	ENSG00000205930.4	21	34144411	34144411	5277	44282	rs117275928	G	A	0.0461	21	34100129	34100129	2.44402e-06	-0.320633	0.002997	0.00360451	1
IFNAR2	+	2	protein_coding	ENSG00000159110.15	21	34602206	34602206	4877	-26969	rs11911133	A	G	0.3471	21	34629175	34629175	7.01649e-11	-0.187975	0.000999001	2.61677e-07	1
IL10RB	+	2	protein_coding	ENSG00000243646.4	21	34638663	34638663	4896	-2125	rs2834167	A	G	0.2536	21	34640788	34640788	2.44615e-06	0.175827	0.001998	0.00365467	1
AP000295.10	+	2	lincRNA	ENSG00000272659.1	21	34681796	34681796	4935	22113	rs8178521	C	T	0.2611	21	34659683	34659683	2.50342e-06	0.29374	0.002997	0.00446171	1
IFNAR1	+	2	protein_coding	ENSG00000142166.8	21	34696734	34696734	4941	19928	rs2834177	T	C	0.2957	21	34676806	34676806	1.50809e-08	0.127961	0.000999001	5.45943e-05	1
DNAJC28	-	2	protein_coding	ENSG00000177692.7	21	34864027	34864027	5007	-46029	rs62227704	G	C	0.2476	21	34910056	34910056	1.35974e-06	0.159352	0.002997	0.00345114	1
RP4-610C12.4	-	2	lincRNA	ENSG00000205611.3	20	29521213	29521213	1988	-377414	rs6058538	G	A	0.3516	20	29898627	29898627	1.93359e-20	-0.704903	0.000999001	2.36622e-15	2
ACSS2	+	2	protein_coding	ENSG00000131069.15	20	33459949	33459949	3614	-752649	rs183771685	A	T	0.0472	20	34212598	34212598	3.74338e-06	0.390535	0.002997	0.00247113	2
MRPL39	-	2	protein_coding	ENSG00000154719.9	21	26979829	26979829	5654	5453	rs2829833	T	C	0.2739	21	26974376	26974376	7.95093e-57	0.513536	0.000999001	1.14335e-47	2
CYYR1	-	1	protein_coding	ENSG00000166265.7	21	27945603	27945603	6802	-11317	rs62216541	T	C	0.0786	21	27956920	27956920	1.36727e-08	0.283079	0.000999001	6.54816e-05	2
N6AMT1	-	2	protein_coding	ENSG00000156239.7	21	30257693	30257693	5804	4733	rs7280102	G	T	0.1999	21	30252960	30252960	2.08031e-12	-0.213192	0.000999001	2.69123e-08	2
N6AMT1	-	2	protein_coding	ENSG00000156239.7	21	30257693	30257693	5804	4733	rs7280102	G	T	0.1999	21	30252960	30252960	2.61875e-12	-0.211848	0.000999001	3.06688e-08	1
MRPL39	-	2	protein_coding	ENSG00000154719.9	21	26979829	26979829	5654	5453	rs2829833	T	C	0.2739	21	26974376	26974376	7.95503e-57	0.513535	0.000999001	8.21531e-49	1
ACSS2	+	2	protein_coding	ENSG00000131069.15	20	33459949	33459949	3614	-160383	rs6142276	T	C	0.4239	20	33620332	33620332	4.91813e-06	0.115787	0.002997	0.00393058	1
CYYR1	-	1	protein_coding	ENSG00000166265.7	21	27945603	27945603	6802	-11317	rs62216541	T	C	0.0786	21	27956920	27956920	1.31678e-08	0.282789	0.000999001	5.2814e-05	1
RP4-610C12.4	-	2	lincRNA	ENSG00000205611.3	20	29521213	29521213	1988	-377414	rs6058538	G	A	0.3516	20	29898627	29898627	1.90289e-20	-0.704985	0.000999001	2.13515e-15	1
ITSN1	+	1	protein_coding	ENSG00000205726.9	21	35014706	35014706	5164	-598005	rs111676424	G	A	0.1421	21	35612711	35612711	2.80546e-06	0.165287	0.00599401	0.00565211	1
AP000304.12	-	2	protein_coding	ENSG00000249209.1	21	35284635	35284635	5215	4005	rs2834294	A	G	0.3929	21	35280630	35280630	2.92514e-10	0.116775	0.000999001	1.61397e-06	1
ATP5O	-	1	protein_coding	ENSG00000241837.2	21	35288284	35288284	5212	7654	rs2834294	A	G	0.3929	21	35280630	35280630	3.87414e-13	0.135529	0.000999001	4.17061e-09	1
CLIC6	+	2	protein_coding	ENSG00000159212.8	21	36041688	36041688	5557	-21249	rs717578	T	C	0.2037	21	36062937	36062937	1.48849e-32	0.753302	0.000999001	1.06667e-26	1
CBR1	+	1	protein_coding	ENSG00000159228.8	21	37442239	37442239	6520	-7963	rs7278942	C	T	0.2531	21	37450202	37450202	1.81891e-17	-0.236233	0.000999001	5.73475e-13	1
SETD4	-	2	protein_coding	ENSG00000185917.9	21	37451687	37451687	6554	31585	rs1811076	A	G	0.2843	21	37420102	37420102	3.24613e-09	-0.168286	0.000999001	1.86132e-05	1
AP000688.29	+	2	lincRNA	ENSG00000233393.1	21	37477179	37477179	6573	26977	rs7278942	C	T	0.2531	21	37450202	37450202	1.65674e-23	-0.522831	0.000999001	3.20842e-18	1
CBR3	+	2	protein_coding	ENSG00000159231.5	21	37507210	37507210	6586	-18952	rs13046907	G	T	0.4441	21	37526162	37526162	1.25262e-06	-0.162737	0.002997	0.00222184	1
PIGP	-	2	protein_coding	ENSG00000185808.9	21	38445470	38445470	6481	-15420	rs3819262	G	T	0.3585	21	38460890	38460890	2.41535e-28	-0.288004	0.000999001	1.26614e-23	1
PSMG1	-	2	protein_coding	ENSG00000183527.7	21	40555777	40555777	7182	26277	rs148624590	C	A	0.3259	21	40529500	40529500	6.35806e-08	-0.168627	0.000999001	0.000184099	1
HMGN1	-	2	protein_coding	ENSG00000205581.6	21	40721573	40721573	7127	4095	rs914156	C	A	0.4031	21	40717478	40717478	1.54097e-08	-0.184826	0.000999001	6.56777e-05	1
WRB	+	1	protein_coding	ENSG00000182093.10	21	40752170	40752170	7119	-5717	rs2299739	G	A	0.2761	21	40757887	40757887	6.8407e-10	-0.218439	0.000999001	4.49121e-06	1
LCA5L	-	2	protein_coding	ENSG00000157578.9	21	40817731	40817731	7123	224	rs13051054	C	A	0.4625	21	40817507	40817507	8.13523e-13	-0.232677	0.000999001	3.22609e-09	1
SH3BGR	+	1	protein_coding	ENSG00000185437.9	21	40817781	40817781	7123	-10156	rs75689259	C	T	0.1856	21	40827937	40827937	3.28467e-21	0.52244	0.000999001	2.73103e-16	1
PCP4	+	2	protein_coding	ENSG00000183036.6	21	41239243	41239243	7511	-111954	rs2837340	G	A	0.2401	21	41351197	41351197	1.33795e-47	0.646119	0.000999001	5.35476e-39	1
BACE2	+	2	protein_coding	ENSG00000182240.11	21	42539728	42539728	7653	-80021	rs914187	T	C	0.4357	21	42619749	42619749	2.89853e-53	-0.33189	0.000999001	1.26739e-45	1
FAM3B	+	2	protein_coding	ENSG00000183844.12	21	42676139	42676139	7794	-14285	rs66933393	C	T	0.1692	21	42690424	42690424	3.3743e-16	0.312416	0.000999001	1.90217e-12	1
RIPK4	-	2	protein_coding	ENSG00000183421.7	21	43187266	43187266	7945	3510	rs12482161	T	C	0.2542	21	43183756	43183756	7.65629e-07	-0.162895	0.002997	0.00313641	1
C2CD2	-	2	protein_coding	ENSG00000157617.12	21	43373999	43373999	8260	-13213	rs57630204	C	T	0.1728	21	43387212	43387212	2.17457e-06	-0.153375	0.001998	0.00564966	1
ZNF295-AS1	+	2	lincRNA	ENSG00000237232.3	21	43429303	43429303	8395	29574	rs28504244	C	T	0.3971	21	43399729	43399729	3.23723e-10	0.211879	0.000999001	1.1436e-06	1
TFF3	-	2	protein_coding	ENSG00000160180.14	21	43735761	43735761	8238	4966	rs225437	T	G	0.4484	21	43730795	43730795	8.94842e-08	0.207866	0.000999001	0.00039143	1
TMPRSS3	-	2	protein_coding	ENSG00000160183.9	21	43816955	43816955	8289	-3065	rs62212899	G	A	0.1372	21	43820020	43820020	5.50533e-15	0.361097	0.000999001	7.54809e-11	1
RSPH1	-	2	protein_coding	ENSG00000160188.5	21	43916464	43916464	8082	18915	rs149478284	T	C	0.038	21	43897549	43897549	1.84406e-06	-0.585127	0.00999001	0.00597791	1
NDUFV3	+	2	protein_coding	ENSG00000160194.13	21	44299754	44299754	7577	-46212	rs6586267	G	A	0.4345	21	44345966	44345966	1.54599e-38	0.495785	0.000999001	2.15995e-32	1
CSTB	-	2	protein_coding	ENSG00000160213.5	21	45196326	45196326	6762	-5506	rs35285321	G	A	0.3486	21	45201832	45201832	5.86235e-15	-0.287557	0.000999001	6.65595e-11	1
PWP2	+	2	protein_coding	ENSG00000241945.3	21	45527171	45527171	6464	-48457	rs915772	G	A	0.2395	21	45575628	45575628	1.08847e-34	-0.323947	0.000999001	1.62781e-29	1
ICOSLG	-	2	protein_coding	ENSG00000160223.12	21	45660849	45660849	6568	-9019	rs59535010	A	C	0.2736	21	45669868	45669868	3.888e-08	-0.152881	0.002997	0.000153313	1
PFKL	+	2	protein_coding	ENSG00000141959.12	21	45719934	45719934	6782	-4121	rs8134520	G	A	0.1999	21	45724055	45724055	1.98279e-07	-0.106455	0.001998	0.00112826	1
C21orf2	-	2	protein_coding	ENSG00000160226.11	21	45759285	45759285	6757	-404	rs57125046	C	T	0.2044	21	45759689	45759689	1.75085e-15	0.18004	0.000999001	2.50867e-11	1
PTTG1IP	-	1	protein_coding	ENSG00000183255.7	21	46293752	46293752	6807	20555	rs13052639	C	A	0.0923	21	46273197	46273197	1.22988e-11	-0.286016	0.000999001	9.75846e-08	1
C21orf67	-	1	protein_coding	ENSG00000183250.7	21	46359828	46359828	6964	-28837	rs394531	G	A	0.23	21	46388665	46388665	2.40579e-07	0.22741	0.002997	0.000867502	1
FTCD	-	2	protein_coding	ENSG00000160282.9	21	47575481	47575481	5860	-13703	rs76802500	A	G	0.149	21	47589184	47589184	9.33146e-12	0.286865	0.000999001	9.46812e-08	1
SPATC1L	-	2	protein_coding	ENSG00000160284.10	21	47604390	47604390	5771	5110	rs8133205	C	T	0.1761	21	47599280	47599280	2.87457e-31	-0.454193	0.000999001	1.52549e-24	1
MCM3AP	-	2	protein_coding	ENSG00000160294.6	21	47706211	47706211	5373	-56163	rs9980536	C	T	0.3676	21	47762374	47762374	3.82421e-12	-0.168741	0.000999001	3.23031e-08	1
YBEY	+	2	protein_coding	ENSG00000182362.9	21	47706251	47706251	5373	-20081	rs62224180	C	G	0.2321	21	47726332	47726332	1.46421e-30	-0.505371	0.000999001	5.90313e-25	1
S100B	-	1	protein_coding	ENSG00000160307.5	21	48025121	48025121	4094	-17748	rs2330597	C	T	0.4987	21	48042869	48042869	2.37461e-20	0.393412	0.000999001	1.27263e-15	1
CECR7	+	1	lincRNA	ENSG00000237438.2	22	17517460	17517460	5123	-5730	rs2845395	G	A	0.2889	22	17523190	17523190	4.17063e-26	-0.604929	0.000999001	2.51803e-19	1
IL17RA	+	1	protein_coding	ENSG00000177663.9	22	17565844	17565844	5302	-20739	rs2241047	C	G	0.4901	22	17586583	17586583	1.08857e-13	0.208695	0.000999001	1.57982e-09	1
CECR1	-	1	protein_coding	ENSG00000093072.11	22	17702879	17702879	5597	22360	rs17807317	A	C	0.4914	22	17680519	17680519	9.35231e-122	0.962315	0.000999001	1.01854e-109	1
CECR2	+	1	protein_coding	ENSG00000099954.14	22	17840837	17840837	5598	63559	rs145562638	T	C	0.051	22	17777278	17777278	5.52528e-07	-0.383831	0.000999001	0.00157951	1
MICAL3	-	1	protein_coding	ENSG00000243156.3	22	18507325	18507325	6516	39220	rs12169946	A	G	0.2383	22	18468105	18468105	1.35171e-09	-0.183224	0.000999001	7.15025e-06	1
XXbac-B476C20.17	+	2	lincRNA	ENSG00000235295.1	22	18512151	18512151	6510	57	rs9605498	C	T	0.2048	22	18512094	18512094	1.65931e-14	-0.505915	0.000999001	1.85148e-10	1
TUBA8	+	1	protein_coding	ENSG00000183785.10	22	18593097	18593097	6608	-4307	rs361834	G	A	0.3691	22	18597404	18597404	1.25046e-33	0.443097	0.000999001	6.66565e-27	1
DGCR6	+	2	protein_coding	ENSG00000183628.8	22	18893541	18893541	6381	-2334	rs55963716	A	T	0.0989	22	18895875	18895875	5.14615e-20	-0.438836	0.000999001	2.15097e-15	1
DOPEY2	+	2	protein_coding	ENSG00000142197.8	21	37529080	37529080	6556	-21429	rs2845753	G	C	0.2842	21	37550509	37550509	1.68024e-09	0.193805	0.000999001	1.4322e-05	2
UMODL1	+	2	protein_coding	ENSG00000177398.14	21	43483068	43483068	8469	-56455	rs220147	C	T	0.4364	21	43539523	43539523	1.84737e-08	0.382581	0.000999001	0.000117551	2
PDE9A	+	2	protein_coding	ENSG00000160191.13	21	44073746	44073746	7965	-3033	rs8134484	T	A	0.3073	21	44076779	44076779	1.76628e-06	-0.18636	0.00599401	0.00529042	2
LINC00319	+	2	lincRNA	ENSG00000188660.3	21	44866481	44866481	6748	-746	rs12626351	G	T	0.1021	21	44867227	44867227	1.12157e-06	-0.403955	0.004995	0.00406745	2
PCBP3	+	2	protein_coding	ENSG00000183570.12	21	47063608	47063608	7912	-29550	rs2838975	C	T	0.4417	21	47093158	47093158	3.79441e-13	-0.211615	0.000999001	4.1035e-09	2
LSS	-	1	protein_coding	ENSG00000160285.10	21	47648738	47648738	5660	-49605	rs2839193	G	A	0.2833	21	47698343	47698343	1.20544e-06	0.132587	0.003996	0.00264324	2
PDE9A	+	2	protein_coding	ENSG00000160191.13	21	44073746	44073746	7965	-6	rs113494207	G	A	0.2967	21	44073752	44073752	1.67226e-06	-0.208169	0.00699301	0.0054133	1
LINC00319	+	2	lincRNA	ENSG00000188660.3	21	44866481	44866481	6748	-746	rs12626351	G	T	0.1021	21	44867227	44867227	1.04932e-06	-0.405254	0.002997	0.0023501	1
DOPEY2	+	2	protein_coding	ENSG00000142197.8	21	37529080	37529080	6556	-21429	rs2845753	G	C	0.2842	21	37550509	37550509	2.11577e-09	0.192634	0.000999001	1.13343e-05	1
PCBP3	+	2	protein_coding	ENSG00000183570.12	21	47063608	47063608	7912	-29550	rs2838975	C	T	0.4417	21	47093158	47093158	3.90299e-13	-0.21141	0.000999001	4.63959e-09	1
LSS	-	1	protein_coding	ENSG00000160285.10	21	47648738	47648738	5660	-49605	rs2839193	G	A	0.2833	21	47698343	47698343	1.15573e-06	0.133033	0.003996	0.0034708	1
UMODL1	+	2	protein_coding	ENSG00000177398.14	21	43483068	43483068	8469	-56455	rs220147	C	T	0.4364	21	43539523	43539523	2.5014e-08	0.379726	0.000999001	8.942e-05	1
PRODH	-	2	protein_coding	ENSG00000100033.12	22	18924066	18924066	6353	2843	rs4819759	T	C	0.4393	22	18921223	18921223	6.78227e-13	0.235311	0.000999001	4.69255e-09	1
DGCR9	+	2	lincRNA	ENSG00000273032.1	22	19005347	19005347	6321	-7404	rs2005598	A	G	0.3212	22	19012751	19012751	5.37141e-32	0.448523	0.000999001	3.42813e-27	1
DGCR14	-	2	protein_coding	ENSG00000100056.7	22	19132197	19132197	6269	-6245	rs4819779	T	C	0.2737	22	19138442	19138442	4.01289e-09	0.149877	0.000999001	2.59511e-05	1
SLC25A1	-	2	protein_coding	ENSG00000100075.5	22	19166343	19166343	6322	11735	rs807670	A	C	0.4224	22	19154608	19154608	2.9588e-15	-0.182823	0.000999001	4.32509e-11	1
CLTCL1	-	2	protein_coding	ENSG00000070371.11	22	19279239	19279239	6353	285	rs11704438	C	A	0.0668	22	19278954	19278954	2.50084e-09	0.489662	0.000999001	8.63703e-06	1
C22orf29	-	2	protein_coding	ENSG00000215012.4	22	19842419	19842419	5406	117	rs76204326	G	C	0.0906	22	19842302	19842302	3.6121e-23	-0.353225	0.000999001	1.56646e-18	1
COMT	+	1	protein_coding	ENSG00000093010.7	22	19929130	19929130	5381	-15366	rs113208324	C	T	0.1312	22	19944496	19944496	2.83525e-06	0.175426	0.00699301	0.00481638	1
TXNRD2	-	2	protein_coding	ENSG00000184470.15	22	19929341	19929341	5382	36424	rs7290255	G	A	0.1548	22	19892917	19892917	6.63086e-07	-0.133448	0.000999001	0.00132676	1
ARVCF	-	1	protein_coding	ENSG00000099889.9	22	20004331	20004331	5354	39913	rs2240718	T	G	0.0654	22	19964418	19964418	3.33727e-08	-0.212585	0.000999001	9.2496e-05	1
AC006547.14	-	1	protein_coding	ENSG00000234409.4	22	20138399	20138399	5167	-24227	rs62218081	G	A	0.1505	22	20162626	20162626	2.82025e-06	0.155282	0.004995	0.00531098	1
ZNF74	+	1	protein_coding	ENSG00000185252.13	22	20748405	20748405	4321	-16589	rs6005267	T	C	0.494	22	20764994	20764994	3.91538e-07	-0.108094	0.000999001	0.000771757	1
MED15	+	2	protein_coding	ENSG00000099917.13	22	20850200	20850200	4147	138503	rs35704269	A	G	0.4152	22	20711697	20711697	1.21912e-06	-0.0853442	0.002997	0.00243825	1
SERPIND1	+	2	protein_coding	ENSG00000099937.6	22	21128167	21128167	3686	-38728	rs178049	T	A	0.3518	22	21166895	21166895	9.80481e-27	0.567656	0.000999001	1.64317e-22	1
SNAP29	+	1	protein_coding	ENSG00000099940.7	22	21213271	21213271	3480	-48818	rs1641310	G	T	0.2682	22	21262089	21262089	1.39989e-11	0.181892	0.000999001	9.27155e-08	1
XXbac-B135H6.18	-	2	lincRNA	ENSG00000272829.1	22	21336044	21336044	3543	-1281	rs13054014	G	A	0.2883	22	21337325	21337325	3.07986e-08	-0.252611	0.000999001	6.08605e-05	1
P2RX6	+	2	protein_coding	ENSG00000099957.12	22	21364097	21364097	3615	-5357	rs71314758	A	G	0.0808	22	21369454	21369454	1.29842e-15	0.446738	0.000999001	7.62188e-12	1
PPM1F	-	1	protein_coding	ENSG00000100034.9	22	22307209	22307209	3582	24946	rs2329884	C	T	0.3988	22	22282263	22282263	2.82148e-13	-0.143203	0.000999001	2.48094e-09	1
TOP3B	-	2	protein_coding	ENSG00000100038.15	22	22337213	22337213	3557	46543	rs9607413	C	A	0.1101	22	22290670	22290670	2.24188e-15	-0.256564	0.000999001	1.56552e-11	1
RAB36	+	2	protein_coding	ENSG00000100228.8	22	23487513	23487513	5227	-25615	rs9612257	C	G	0.3293	22	23513128	23513128	2.92909e-08	0.203738	0.000999001	0.000103421	1
BCR	+	2	protein_coding	ENSG00000186716.15	22	23521891	23521891	5081	16087	rs5751596	G	A	0.4992	22	23505804	23505804	1.62007e-09	0.15737	0.000999001	7.00236e-06	1
KB-208E9.1	-	2	lincRNA	ENSG00000272733.1	22	23926046	23926046	5290	-52035	rs9306386	G	A	0.3452	22	23978081	23978081	1.50001e-18	-0.357276	0.000999001	4.42939e-14	1
C22orf43	-	2	protein_coding	ENSG00000189269.8	22	23974508	23974508	5379	-3573	rs9306386	G	A	0.3452	22	23978081	23978081	7.60344e-24	-0.431654	0.000999001	3.55212e-18	1
SMARCB1	+	1	protein_coding	ENSG00000099956.13	22	24129150	24129150	5768	-46903	rs17003998	G	T	0.0924	22	24176053	24176053	5.99859e-11	-0.276134	0.000999001	4.35797e-07	1
SLC2A11	+	1	protein_coding	ENSG00000133460.15	22	24198890	24198890	6093	-1937	rs73158772	G	A	0.0798	22	24200827	24200827	5.35482e-18	-0.360329	0.000999001	2.49298e-13	1
AP000350.5	-	2	lincRNA	ENSG00000273295.1	22	24249255	24249255	6230	-17576	rs5760119	G	C	0.4153	22	24266831	24266831	9.09671e-94	0.901344	0.000999001	1.44311e-81	1
DDTL	+	2	protein_coding	ENSG00000099974.7	22	24309089	24309089	6251	34955	MERGED_DEL_2_105336	A	-	0.4174	22	24274134	24274134	1.65562e-11	-0.195179	0.000999001	5.46486e-08	1
GSTT2	+	2	protein_coding	ENSG00000099984.6	22	24322339	24322339	6274	55472	rs5760120	G	A	0.4154	22	24266867	24266867	4.15377e-80	-1.07163	0.000999001	2.06961e-68	1
SUSD2	+	2	protein_coding	ENSG00000099994.10	22	24577227	24577227	6306	5375	rs75303441	G	A	0.0397	22	24571852	24571852	1.63612e-14	0.624056	0.000999001	1.38259e-10	1
GGT1	+	2	protein_coding	ENSG00000100031.14	22	24979718	24979718	5482	-17591	rs2017869	G	C	0.3403	22	24997309	24997309	1.2177e-34	0.344001	0.000999001	1.74321e-28	1
HPS4	-	2	protein_coding	ENSG00000100099.16	22	26879803	26879803	7193	-6791	rs4822725	A	G	0.1208	22	26886594	26886594	1.42106e-06	0.151798	0.001998	0.00398463	1
TFIP11	-	1	protein_coding	ENSG00000100109.12	22	26908471	26908471	7342	3930	rs12628373	G	A	0.1274	22	26904541	26904541	1.84927e-07	-0.212529	0.001998	0.000696112	1
CTA-445C9.15	-	2	lincRNA	ENSG00000260065.1	22	26921002	26921002	7343	-723	rs4275	A	G	0.4405	22	26921725	26921725	6.89256e-43	0.494444	0.000999001	6.11284e-38	1
HSCB	+	2	protein_coding	ENSG00000100209.5	22	29138019	29138019	4313	43643	rs2014114	T	G	0.1634	22	29094376	29094376	3.4218e-07	-0.272083	0.001998	0.000706968	1
RFPL1	+	2	protein_coding	ENSG00000128250.5	22	29834572	29834572	4701	-58468	rs165853	T	C	0.1405	22	29893040	29893040	4.17372e-06	0.268796	0.00599401	0.00600344	1
NEFH	+	2	protein_coding	ENSG00000100285.9	22	29876219	29876219	4797	-16821	rs165853	T	C	0.1405	22	29893040	29893040	6.97461e-08	0.278546	0.000999001	0.000148082	1
NIPSNAP1	-	1	protein_coding	ENSG00000184117.7	22	29977326	29977326	4981	36377	rs467812	G	A	0.4988	22	29940949	29940949	1.11892e-08	-0.110105	0.000999001	4.27236e-05	1
ASCC2	-	1	protein_coding	ENSG00000100325.10	22	30234271	30234271	5307	51655	rs12628234	T	C	0.0675	22	30182616	30182616	3.73393e-07	0.260662	0.001998	0.000940602	1
SEC14L6	-	1	protein_coding	ENSG00000214491.4	22	30942669	30942669	5137	7240	rs5753193	C	G	0.274	22	30935429	30935429	1.96649e-38	0.566404	0.000999001	1.32071e-31	1
SLC35E4	+	2	protein_coding	ENSG00000100036.11	22	31031639	31031639	5254	-5566	rs77283497	C	T	0.0846	22	31037205	31037205	4.5779e-07	-0.294556	0.002997	0.00122425	1
DUSP18	-	1	protein_coding	ENSG00000167065.9	22	31063877	31063877	5307	-22403	rs13055538	C	T	0.2936	22	31086280	31086280	4.0816e-09	-0.242551	0.000999001	7.21601e-06	1
SELM	-	2	protein_coding	ENSG00000198832.6	22	31516055	31516055	5569	-10756	rs5753469	T	C	0.1988	22	31526811	31526811	1.32496e-09	0.15951	0.000999001	2.32449e-06	1
EIF4ENIF1	-	1	protein_coding	ENSG00000184708.13	22	31892094	31892094	6449	-839746	rs135414	T	G	0.4549	22	32731840	32731840	3.1148e-07	0.146725	0.000999001	0.000607195	1
PISD	-	1	protein_coding	ENSG00000241878.5	22	32058418	32058418	6424	114742	rs11089516	A	G	0.2369	22	31943676	31943676	2.71889e-06	0.117649	0.004995	0.00389694	1
SLC5A1	+	2	protein_coding	ENSG00000100170.5	22	32439019	32439019	6570	-104039	rs12157474	T	C	0.0703	22	32543058	32543058	4.20968e-08	0.428981	0.000999001	0.000115649	1
ARSE	-	2	protein_coding	ENSG00000157399.10	23	2886286	2886286	1552	14812	rs211639	G	A	0.2226	23	2871474	2871474	3.05861e-07	-0.276223	0.000999001	0.000348361	1
GSTT2B	-	2	protein_coding	ENSG00000133433.6	22	24303373	24303373	6240	52578	rs2330634	C	G	0.3987	22	24250795	24250795	1.84275e-53	-1.08073	0.000999001	2.64231e-44	2
DDT	-	2	protein_coding	ENSG00000099977.9	22	24322660	24322660	6274	-53333	rs2739346	G	C	0.1893	22	24375993	24375993	2.14661e-06	-0.219693	0.004995	0.00419049	2
GSTT1	-	1	protein_coding	ENSG00000184674.8	22	24384680	24384680	6222	112558	rs5760124	C	T	0.445	22	24272122	24272122	3.28657e-66	1.25207	0.000999001	8.05724e-57	2
TCN2	+	1	protein_coding	ENSG00000185339.4	22	31002825	31002825	5166	-16632	rs4820890	A	G	0.4405	22	31019457	31019457	1.78225e-07	0.222026	0.000999001	0.00044185	2
ARSH	+	2	protein_coding	ENSG00000205667.2	23	2924654	2924654	1602	-18332	rs11152555	A	G	0.0494	23	2942986	2942986	8.91891e-07	-0.924945	0.000999001	0.000309234	2
GSTT2B	-	2	protein_coding	ENSG00000133433.6	22	24303373	24303373	6240	52578	rs2330634	C	G	0.3987	22	24250795	24250795	1.69515e-53	-1.08141	0.000999001	1.93477e-48	1
ARSH	+	2	protein_coding	ENSG00000205667.2	23	2924654	2924654	1602	-18332	rs11152555	A	G	0.0494	23	2942986	2942986	8.22613e-07	-0.928455	0.000999001	0.000438487	1
TCN2	+	1	protein_coding	ENSG00000185339.4	22	31002825	31002825	5166	-16632	rs4820890	A	G	0.4405	22	31019457	31019457	1.9545e-07	0.221394	0.001998	0.000470841	1
DDT	-	2	protein_coding	ENSG00000099977.9	22	24322660	24322660	6274	-42578	rs2858898	A	G	0.2164	22	24365238	24365238	2.13239e-06	-0.200128	0.00799201	0.005113	1
GSTT1	-	1	protein_coding	ENSG00000184674.8	22	24384680	24384680	6222	112558	rs5760124	C	T	0.445	22	24272122	24272122	3.21569e-66	1.25214	0.000999001	4.96976e-58	1
MXRA5	-	2	protein_coding	ENSG00000101825.7	23	3264682	3264682	2349	24339	rs1635246	G	A	0.2827	23	3240343	3240343	1.40328e-06	-0.297989	0.002997	0.00143462	1
NLGN4X	-	2	protein_coding	ENSG00000146938.10	23	6146904	6146904	3655	15404	rs5916333	C	G	0.0981	23	6131500	6131500	1.99408e-07	0.513894	0.000999001	0.000339536	1
HDHD1	-	1	protein_coding	ENSG00000130021.9	23	7066231	7066231	2734	83466	rs7889414	C	T	0.2822	23	6982765	6982765	2.19205e-11	0.196071	0.000999001	8.6134e-08	1
ARHGAP6	-	2	protein_coding	ENSG00000047648.17	23	11683821	11683821	2731	144861	rs187287723	G	T	0.1044	23	11538960	11538960	3.24311e-06	-0.318915	0.003996	0.00330958	1
FRMPD4	+	2	protein_coding	ENSG00000169933.8	23	12156585	12156585	3269	-563164	rs5934030	A	G	0.1511	23	12719749	12719749	6.96296e-31	-0.833268	0.000999001	1.54202e-25	1
TRAPPC2	-	2	protein_coding	ENSG00000196459.9	23	13752754	13752754	2690	18215	rs2285633	T	C	0.2912	23	13734539	13734539	3.38043e-09	0.376163	0.000999001	7.96439e-06	1
GEMIN8	-	2	protein_coding	ENSG00000046647.9	23	14048012	14048012	2596	12518	rs7060252	A	G	0.1457	23	14035494	14035494	8.30155e-24	-0.587623	0.000999001	8.04703e-19	1
MOSPD2	+	2	protein_coding	ENSG00000130150.7	23	14891563	14891563	2786	-33498	rs5935825	G	A	0.3104	23	14925061	14925061	7.37875e-13	-0.259821	0.000999001	4.4144e-09	1
ASB11	-	2	protein_coding	ENSG00000165192.9	23	15333778	15333778	2385	37390	rs4830935	C	A	0.0467	23	15296388	15296388	7.23107e-09	-0.96039	0.000999001	1.43241e-05	1
PIGA	-	2	protein_coding	ENSG00000165195.9	23	15353676	15353676	2358	-46339	rs7063739	G	A	0.2163	23	15400015	15400015	7.62673e-07	-0.241987	0.001998	0.000690064	1
PIR	-	2	protein_coding	ENSG00000087842.6	23	15511687	15511687	2362	275	rs2271550	A	C	0.3411	23	15511412	15511412	2.78885e-14	0.343337	0.000999001	1.22066e-10	1
ZRSR2	+	2	protein_coding	ENSG00000169249.8	23	15808595	15808595	2380	-9368	rs5980192	A	G	0.3488	23	15817963	15817963	3.82016e-09	-0.334576	0.000999001	6.21363e-06	1
RBBP7	-	1	protein_coding	ENSG00000102054.13	23	16888537	16888537	1526	71280	rs11797088	T	C	0.3023	23	16817257	16817257	2.11949e-07	0.219307	0.000999001	0.000138661	1
GPR64	-	2	protein_coding	ENSG00000173698.13	23	19140755	19140755	1197	-72662	rs5955732	C	T	0.0446	23	19213417	19213417	1.12437e-08	0.530626	0.000999001	5.01743e-06	1
MAP3K15	-	2	protein_coding	ENSG00000180815.10	23	19533379	19533379	1180	-213073	rs138089797	C	G	0.0626	23	19746452	19746452	1.45922e-05	0.246821	0.00599401	0.00388634	1
CXorf23	-	2	protein_coding	ENSG00000173681.12	23	19988416	19988416	1499	23493	rs4825325	T	C	0.065	23	19964923	19964923	3.95144e-06	-0.268782	0.000999001	0.00130201	1
MAP7D2	-	2	protein_coding	ENSG00000184368.11	23	20135035	20135035	1624	-13970	rs59952398	G	A	0.092	23	20149005	20149005	6.5962e-09	-0.288551	0.000999001	3.79832e-06	1
EIF1AX	-	2	protein_coding	ENSG00000173674.6	23	20159962	20159962	1604	10957	rs59952398	G	A	0.092	23	20149005	20149005	3.4564e-16	-0.372461	0.000999001	1.40877e-11	1
YY2	+	2	protein_coding	ENSG00000230797.2	23	21874105	21874105	3052	81956	rs6629423	A	T	0.0592	23	21792149	21792149	9.82597e-24	-1.04714	0.000999001	6.57258e-19	1
PTCHD1	+	2	protein_coding	ENSG00000165186.9	23	23352133	23352133	4366	206353	rs2465826	G	A	0.2973	23	23145780	23145780	2.99104e-12	-0.778323	0.000999001	1.10929e-08	1
APOO	-	2	protein_coding	ENSG00000184831.9	23	23926057	23926057	2921	-18071	rs111580776	A	T	0.0553	23	23944128	23944128	5.63199e-08	-0.315876	0.000999001	8.23455e-05	1
TAB3	-	2	protein_coding	ENSG00000157625.11	23	30993201	30993201	3609	66955	rs4327997	T	G	0.3047	23	30926246	30926246	1.36844e-06	-0.247874	0.001998	0.00205623	1
TMEM47	-	2	protein_coding	ENSG00000147027.3	23	34675405	34675405	3101	-5932	rs5928619	C	G	0.1276	23	34681337	34681337	1.64557e-06	-0.302829	0.002997	0.00108165	1
SYTL5	+	2	protein_coding	ENSG00000147041.7	23	37865835	37865835	2174	-38567	rs6520969	G	A	0.0211	23	37904402	37904402	1.0009e-06	1.01607	0.000999001	0.000663646	1
ZNF674	-	2	protein_coding	ENSG00000251192.3	23	46404892	46404892	1584	92977	rs5906206	A	G	0.1405	23	46311915	46311915	1.33291e-05	0.259272	0.001998	0.00454445	1
RGN	+	2	protein_coding	ENSG00000130988.8	23	46937775	46937775	1459	-9191	rs5905584	T	C	0.3085	23	46946966	46946966	5.33473e-07	-0.333477	0.000999001	0.000183891	1
USP11	+	1	protein_coding	ENSG00000102226.5	23	47092089	47092089	1468	89281	rs4492499	A	G	0.3294	23	47002808	47002808	2.02312e-06	0.185674	0.001998	0.000719412	1
SUMF1	-	1	protein_coding	ENSG00000144455.9	3	4508965	4508965	7537	109975	rs73022010	T	G	0.285	3	4398990	4398990	1.62973e-08	-0.168282	0.000999001	0.000131659	1
OXTR	-	2	protein_coding	ENSG00000180914.6	3	8811314	8811314	7402	852	rs62243375	C	T	0.1453	3	8810462	8810462	1.62076e-12	-0.400237	0.000999001	9.29369e-09	1
RAD18	-	2	protein_coding	ENSG00000070950.5	3	9005457	9005457	6551	5939	rs11131155	A	T	0.1377	3	8999518	8999518	4.76702e-08	-0.218672	0.000999001	0.000177641	1
THUMPD3	+	1	protein_coding	ENSG00000134077.11	3	9404526	9404526	6276	-96787	rs7651326	A	C	0.1216	3	9501313	9501313	5.07295e-08	-0.160741	0.000999001	0.000197051	1
RPUSD3	-	1	protein_coding	ENSG00000156990.10	3	9886286	9886286	6125	-3631	rs140688906	A	G	0.0604	3	9889917	9889917	4.92428e-14	-0.362668	0.000999001	6.32849e-10	1
IL17RC	+	2	protein_coding	ENSG00000163702.14	3	9958758	9958758	6077	-1312	rs708567	C	T	0.4453	3	9960070	9960070	7.92678e-20	0.20569	0.000999001	6.12852e-15	1
IRAK2	+	2	protein_coding	ENSG00000134070.4	3	10206549	10206549	5975	-68317	rs776516	T	C	0.4099	3	10274866	10274866	1.91277e-06	0.117622	0.000999001	0.00495929	1
SLC6A1	+	2	protein_coding	ENSG00000157103.6	3	11034410	11034410	6535	-2214	rs2601126	C	T	0.3548	3	11036624	11036624	7.33859e-23	-0.392698	0.000999001	5.77885e-18	1
TAMM41	-	2	protein_coding	ENSG00000144559.6	3	11888393	11888393	5924	1642	rs420537	G	A	0.4583	3	11886751	11886751	2.11162e-13	-0.230376	0.000999001	1.23614e-09	1
MKRN2	+	1	protein_coding	ENSG00000075975.11	3	12598513	12598513	6456	17825	rs113368836	A	G	0.0703	3	12580688	12580688	2.01128e-15	0.43002	0.000999001	9.09466e-11	1
C3orf83	-	1	protein_coding	ENSG00000225526.4	3	12602558	12602558	6459	30374	rs75482042	G	T	0.0819	3	12572184	12572184	1.34089e-09	0.446678	0.000999001	4.22471e-06	1
C3orf20	+	2	protein_coding	ENSG00000131379.5	3	14716606	14716606	5679	6018	rs4684237	C	T	0.2321	3	14710588	14710588	3.50322e-28	-0.40073	0.000999001	1.71105e-23	1
SH3BP5	-	2	protein_coding	ENSG00000131370.11	3	15382875	15382875	5824	8825	rs28450659	C	T	0.1902	3	15374050	15374050	2.73106e-07	-0.205903	0.000999001	0.000478842	1
PLCL2	+	2	protein_coding	ENSG00000154822.11	3	16844159	16844159	6101	-292894	rs115661747	C	T	0.0195	3	17137053	17137053	2.0758e-06	0.451483	0.001998	0.00312205	1
KCNH8	+	2	protein_coding	ENSG00000183960.4	3	19189946	19189946	4812	21212	rs115248870	C	T	0.0821	3	19168734	19168734	1.85588e-06	-0.324349	0.003996	0.00244886	1
EFHB	-	1	protein_coding	ENSG00000163576.13	3	19988517	19988517	5700	978	rs1133328	G	T	0.3879	3	19987539	19987539	6.08464e-35	0.448747	0.000999001	9.75019e-28	1
RAB5A	+	1	protein_coding	ENSG00000144566.6	3	19988571	19988571	5700	-34255	rs4618239	C	T	0.2376	3	20022826	20022826	3.94554e-10	-0.140469	0.000999001	2.51429e-06	1
PP2D1	-	2	protein_coding	ENSG00000183977.9	3	20053822	20053822	5866	-2331	rs62241338	C	T	0.2012	3	20056153	20056153	2.02855e-07	-0.129261	0.000999001	0.000585263	1
KAT2B	+	2	protein_coding	ENSG00000114166.7	3	20081515	20081515	5941	8959	rs77911383	A	G	0.1598	3	20072556	20072556	7.83815e-11	-0.181335	0.000999001	2.76412e-07	1
ACOT9	-	2	protein_coding	ENSG00000123130.12	23	23784592	23784592	3258	22589	rs11798220	T	C	0.1571	23	23762003	23762003	1.95652e-08	-0.188397	0.000999001	2.78242e-05	2
GPR34	+	2	protein_coding	ENSG00000171659.9	23	41548226	41548226	2169	-237323	rs842537	A	G	0.113	23	41785549	41785549	5.66311e-06	-0.376446	0.000999001	0.00294031	2
SRGAP3	-	2	protein_coding	ENSG00000196220.11	3	9404737	9404737	6275	-88578	rs7631372	C	T	0.1574	3	9493315	9493315	2.34685e-14	0.328875	0.000999001	2.87693e-10	2
GRM7-AS3	-	2	lincRNA	ENSG00000226258.2	3	6847136	6847136	7931	88945	rs62246826	G	A	0.1326	3	6758191	6758191	1.51918e-06	-0.38258	0.004995	0.00431961	3
GRM7-AS3	-	2	lincRNA	ENSG00000226258.2	3	6847136	6847136	7931	88945	rs62246826	G	A	0.1326	3	6758191	6758191	1.56209e-06	-0.382617	0.00799201	0.00441168	1
GRM7-AS3	-	2	lincRNA	ENSG00000226258.2	3	6847136	6847136	7931	88945	rs62246826	G	A	0.1326	3	6758191	6758191	1.57546e-06	-0.381697	0.003996	0.00498782	2
ACOT9	-	2	protein_coding	ENSG00000123130.12	23	23784592	23784592	3258	22589	rs11798220	T	C	0.1571	23	23762003	23762003	2.84852e-08	-0.187044	0.000999001	7.69143e-05	1
GPR34	+	2	protein_coding	ENSG00000171659.9	23	41548226	41548226	2169	-237323	rs842537	A	G	0.113	23	41785549	41785549	4.59989e-06	-0.379515	0.002997	0.00300652	1
SRGAP3	-	2	protein_coding	ENSG00000196220.11	3	9404737	9404737	6275	-88578	rs7631372	C	T	0.1574	3	9493315	9493315	2.41651e-14	0.328804	0.000999001	1.39168e-10	1
ZNF385D	-	1	protein_coding	ENSG00000151789.5	3	22414812	22414812	8053	-182622	rs6775186	T	A	0.4939	3	22597434	22597434	1.0465e-06	-0.171299	0.000999001	0.00340473	1
UBE2E2	+	2	protein_coding	ENSG00000182247.5	3	23244511	23244511	6342	-212569	rs13094957	T	C	0.2298	3	23457080	23457080	2.09666e-13	-0.344696	0.000999001	2.53235e-09	1
ZNF718	+	2	lincRNA	ENSG00000250312.2	4	124386	124386	3711	10313	rs28641663	T	C	0.4319	4	114073	114073	9.79528e-57	0.491103	0.000999001	1.10166e-47	1
ZNF732	-	1	protein_coding	ENSG00000186777.7	4	299110	299110	4411	-149	rs6852858	A	T	0.0965	4	299259	299259	6.44311e-13	0.550645	0.000999001	8.47736e-09	1
MFSD7	-	1	protein_coding	ENSG00000169026.8	4	683230	683230	5747	2387	rs7690350	A	G	0.1953	4	680843	680843	7.50318e-10	0.164239	0.000999001	3.28872e-06	1
PCGF3	+	2	protein_coding	ENSG00000185619.13	4	699537	699537	5790	-27188	rs74764949	C	T	0.0324	4	726725	726725	2.51604e-07	0.318775	0.001998	0.000643728	1
CPLX1	-	1	protein_coding	ENSG00000168993.10	4	819986	819986	6193	29723	rs28587502	G	A	0.0612	4	790263	790263	1.24038e-07	0.257928	0.000999001	0.000317075	1
DGKQ	-	1	protein_coding	ENSG00000145214.9	4	980683	980683	6289	9959	rs4690229	A	T	0.4405	4	970724	970724	1.08487e-12	0.123459	0.000999001	1.19736e-08	1
IDUA	+	1	protein_coding	ENSG00000127415.8	4	980785	980785	6289	3515	rs4690219	G	A	0.3607	4	977270	977270	1.07313e-07	0.139544	0.000999001	0.000354265	1
RNF212	-	2	protein_coding	ENSG00000178222.8	4	1107350	1107350	6390	-22625	rs4974627	C	G	0.3312	4	1129975	1129975	2.58812e-17	0.416002	0.000999001	1.173e-12	1
UVSSA	+	1	protein_coding	ENSG00000163945.11	4	1341054	1341054	6370	288392	rs113061374	C	T	0.0512	4	1052662	1052662	4.40245e-34	0.752776	0.000999001	1.04202e-27	1
CRIPAK	+	2	protein_coding	ENSG00000179979.7	4	1385340	1385340	6431	192565	rs113963956	T	C	0.0541	4	1192775	1192775	2.30089e-50	1.1602	0.000999001	2.6186e-43	1
FAM53A	-	1	protein_coding	ENSG00000174137.8	4	1686029	1686029	6342	-43318	rs1793997	A	G	0.4155	4	1729347	1729347	2.32251e-09	-0.189647	0.000999001	2.07297e-05	1
GRK4	+	2	protein_coding	ENSG00000125388.15	4	2965335	2965335	5996	-8751	rs2471322	T	C	0.3575	4	2974086	2974086	1.93986e-09	-0.252401	0.000999001	1.52958e-05	1
LRPAP1	-	2	protein_coding	ENSG00000163956.6	4	3534286	3534286	6951	35149	rs9683647	A	C	0.2487	4	3499137	3499137	5.9147e-20	0.299928	0.000999001	6.81018e-15	1
AC141928.1	-	2	lincRNA	ENSG00000250986.1	4	3765117	3765117	7112	20823	rs440318	G	A	0.4509	4	3744294	3744294	1.82929e-09	-0.29028	0.000999001	1.16043e-05	1
ADRA2C	+	2	protein_coding	ENSG00000184160.6	4	3768075	3768075	7098	21942	rs428771	G	C	0.44	4	3746133	3746133	7.93068e-09	-0.167545	0.000999001	2.83043e-05	1
NSG1	+	1	protein_coding	ENSG00000168824.10	4	4349867	4349867	8169	-44957	rs57282568	C	A	0.3994	4	4394824	4394824	2.35731e-09	0.172905	0.000999001	1.43804e-05	1
RP11-586D19.1	+	2	lincRNA	ENSG00000249896.1	4	6202460	6202460	7974	-42562	rs4359979	C	G	0.4804	4	6245022	6245022	1.35432e-08	-0.177509	0.000999001	3.47564e-05	1
MAN2B2	+	2	protein_coding	ENSG00000013288.4	4	6576902	6576902	8532	-30928	rs7659958	T	C	0.1881	4	6607830	6607830	8.30305e-19	-0.328042	0.000999001	5.81823e-15	1
AC093323.3	+	2	lincRNA	ENSG00000170846.11	4	6675178	6675178	8636	-1307	rs7662433	G	A	0.1454	4	6676485	6676485	6.76373e-13	-0.363452	0.000999001	3.73381e-09	1
RP11-539L10.3	-	2	lincRNA	ENSG00000251580.1	4	6675557	6675557	8636	-928	rs7662433	G	A	0.1454	4	6676485	6676485	1.04338e-39	-0.64447	0.000999001	1.29784e-33	1
RP11-367J11.3	-	2	lincRNA	ENSG00000245468.3	4	7105112	7105112	8703	147	rs115982136	C	T	0.0275	4	7104965	7104965	6.10088e-08	-0.727999	0.000999001	0.000254144	1
ABLIM2	-	2	protein_coding	ENSG00000163995.14	4	8160559	8160559	8794	110292	rs34504352	G	A	0.256	4	8050267	8050267	2.29222e-09	0.180607	0.000999001	1.12945e-05	1
RP11-774O3.3	-	2	lincRNA	ENSG00000251615.3	4	8360065	8360065	8845	-6200	rs78099127	C	T	0.2172	4	8366265	8366265	1.02944e-10	0.277857	0.000999001	8.2091e-07	1
TRMT44	+	1	protein_coding	ENSG00000155275.14	4	8437867	8437867	8630	-1904	rs2386227	A	G	0.3658	4	8439771	8439771	1.76991e-07	-0.15597	0.001998	0.000811413	1
ACOX3	-	2	protein_coding	ENSG00000087008.11	4	8442450	8442450	8611	-62459	rs1543246	A	T	0.3838	4	8504909	8504909	5.17695e-08	-0.144788	0.000999001	0.000374482	1
RP11-689P11.2	+	2	lincRNA	ENSG00000205959.3	4	8483997	8483997	8461	-24828	rs3103070	A	G	0.3558	4	8508825	8508825	1.79132e-12	0.239448	0.000999001	1.84942e-08	1
HS3ST1	-	2	protein_coding	ENSG00000002587.5	4	11431389	11431389	7217	-66981	rs36023867	A	G	0.2829	4	11498370	11498370	3.80973e-08	0.203037	0.000999001	0.000113669	1
FBXL5	-	1	protein_coding	ENSG00000118564.10	4	15683302	15683302	6753	76871	rs10214	T	C	0.3712	4	15606431	15606431	1.58905e-06	-0.0980645	0.003996	0.00461481	1
MED28	+	1	protein_coding	ENSG00000118579.7	4	17616254	17616254	5860	-9404	rs555	A	G	0.3845	4	17625658	17625658	9.58189e-10	0.185911	0.000999001	3.11567e-06	1
FAM184B	-	2	protein_coding	ENSG00000047662.4	4	17783135	17783135	5915	167705	rs4334752	C	T	0.3782	4	17615430	17615430	3.12173e-08	0.148684	0.000999001	9.66562e-05	1
DCAF16	-	2	protein_coding	ENSG00000163257.6	4	17812381	17812381	5998	19512	rs12640250	A	C	0.2808	4	17792869	17792869	4.61305e-08	-0.184558	0.000999001	0.000165764	1
NCAPG	+	2	protein_coding	ENSG00000109805.5	4	17812525	17812525	5998	-47243	rs12233810	C	T	0.2718	4	17859768	17859768	1.36026e-06	-0.161039	0.002997	0.00301957	1
LCORL	-	2	protein_coding	ENSG00000178177.10	4	18023499	18023499	5957	-173406	rs1553464	A	G	0.4108	4	18196905	18196905	5.88242e-07	0.115788	0.000999001	0.0012621	1
PACRGL	+	1	protein_coding	ENSG00000163138.14	4	20697905	20697905	6697	-51456	rs11726872	G	C	0.0933	4	20749361	20749361	2.80182e-27	-0.567217	0.000999001	2.24891e-22	1
CCDC149	-	1	protein_coding	ENSG00000181982.13	4	24981826	24981826	5996	45927	rs59463967	T	A	0.0272	4	24935899	24935899	2.29873e-06	-0.508583	0.00899101	0.00563756	1
LGI2	-	2	protein_coding	ENSG00000153012.7	4	25032501	25032501	6017	-73665	rs6817211	A	C	0.35	4	25106166	25106166	6.18427e-15	-0.391964	0.000999001	1.85397e-11	1
ZCCHC4	+	2	protein_coding	ENSG00000168228.10	4	25314407	25314407	5733	169437	rs28404798	C	T	0.4113	4	25144970	25144970	2.28769e-06	-0.132952	0.00599401	0.004441	1
SMIM20	+	2	protein_coding	ENSG00000250317.4	4	25863452	25863452	5287	-52406	rs2305670	C	A	0.2548	4	25915858	25915858	2.89691e-22	-0.29258	0.000999001	5.66823e-18	1
STIM2	+	1	protein_coding	ENSG00000109689.10	4	26859300	26859300	5153	-93030	rs10004120	T	C	0.3142	4	26952330	26952330	3.23536e-15	0.266755	0.000999001	2.73548e-11	1
PCDH7	+	1	protein_coding	ENSG00000169851.11	4	30722037	30722037	7092	-625376	rs28889041	A	T	0.3209	4	31347413	31347413	5.15355e-07	0.2406	0.002997	0.00144628	1
TLR6	-	2	protein_coding	ENSG00000174130.8	4	38858438	38858438	6678	-451	rs6837101	T	A	0.3063	4	38858889	38858889	1.11954e-29	0.483633	0.000999001	9.45683e-23	1
RP11-360F5.3	+	2	lincRNA	ENSG00000249685.1	4	39135533	39135533	6659	15883	rs2163275	T	C	0.4467	4	39119650	39119650	1.44303e-12	0.324008	0.000999001	4.20602e-08	1
RPL9	-	2	protein_coding	ENSG00000163682.11	4	39460568	39460568	6421	8069	rs2687969	T	C	0.328	4	39452499	39452499	1.30681e-95	-1.11139	0.000999001	1.6547e-81	1
RP11-222K16.1	+	2	lincRNA	ENSG00000271943.1	3	27679806	27679806	5723	8122	rs12629489	A	C	0.4919	3	27671684	27671684	3.03796e-09	-0.429134	0.000999001	1.36198e-05	2
RGS12	+	2	protein_coding	ENSG00000159788.14	4	3294755	3294755	6989	-14517	rs3129308	G	A	0.4117	4	3309272	3309272	1.35492e-14	-0.160172	0.000999001	8.79771e-11	2
TMEM128	-	2	protein_coding	ENSG00000132406.7	4	4249950	4249950	7843	-2388	rs2980099	A	G	0.1284	4	4252338	4252338	8.04521e-12	0.297115	0.000999001	8.5019e-08	2
SLC2A9	-	2	protein_coding	ENSG00000109667.7	4	10056560	10056560	9046	56683	rs11732054	C	T	0.4701	4	9999877	9999877	8.52074e-09	-0.237019	0.000999001	5.44552e-05	2
KLHL5	+	1	protein_coding	ENSG00000109790.12	4	39046659	39046659	6699	-50201	rs10856841	T	G	0.4653	4	39096860	39096860	4.17987e-14	-0.207024	0.000999001	7.42688e-10	2
RGS12	+	2	protein_coding	ENSG00000159788.14	4	3294755	3294755	6989	158802	rs363066	T	G	0.3006	4	3135953	3135953	6.21107e-15	0.177356	0.000999001	1.16823e-10	1
RP11-222K16.1	+	2	lincRNA	ENSG00000271943.1	3	27679806	27679806	5723	8122	rs12629489	A	C	0.4919	3	27671684	27671684	3.25411e-09	-0.428285	0.000999001	1.09638e-05	1
KLHL5	+	1	protein_coding	ENSG00000109790.12	4	39046659	39046659	6699	-50201	rs10856841	T	G	0.4653	4	39096860	39096860	4.21557e-14	-0.206983	0.000999001	1.30818e-09	1
SLC2A9	-	2	protein_coding	ENSG00000109667.7	4	10056560	10056560	9046	56683	rs11732054	C	T	0.4701	4	9999877	9999877	8.78816e-09	-0.236756	0.000999001	7.13431e-05	1
TMEM128	-	2	protein_coding	ENSG00000132406.7	4	4249950	4249950	7843	-8455	rs2916454	G	A	0.2424	4	4258405	4258405	6.4977e-12	0.221882	0.000999001	5.5096e-08	1
CCDC127	-	2	protein_coding	ENSG00000164366.3	5	218330	218330	4779	8549	rs73730763	C	G	0.141	5	209781	209781	1.24987e-24	0.437937	0.000999001	5.5985e-19	1
SDHA	+	1	protein_coding	ENSG00000073578.12	5	218356	218356	4779	-82936	rs4957017	C	T	0.4918	5	301292	301292	1.51015e-13	-0.215728	0.000999001	1.07287e-09	1
AHRR	+	1	protein_coding	ENSG00000063438.12	5	304291	304291	5092	-7187	rs2244029	T	C	0.2857	5	311478	311478	1.79296e-06	-0.217287	0.002997	0.00349873	1
C5orf55	-	2	protein_coding	ENSG00000221990.2	5	443258	443258	5601	-23553	rs2434697	T	C	0.1324	5	466811	466811	2.63963e-11	0.262327	0.000999001	1.67596e-07	1
EXOC3	+	1	protein_coding	ENSG00000180104.11	5	443273	443273	5601	-3457	rs10060385	G	T	0.1554	5	446730	446730	3.28256e-07	-0.178073	0.001998	0.000888252	1
CTD-2228K2.5	-	1	protein_coding	ENSG00000188242.4	5	473213	473213	5696	57890	rs72711364	A	G	0.3417	5	415323	415323	2.68516e-07	0.116274	0.000999001	0.000783887	1
SLC9A3	-	2	protein_coding	ENSG00000066230.6	5	524447	524447	5907	52969	rs1053247	C	T	0.1852	5	471478	471478	1.00166e-31	0.419197	0.000999001	2.72822e-25	1
CEP72	+	1	protein_coding	ENSG00000112877.6	5	612387	612387	6279	-48389	rs7433	A	G	0.4229	5	660776	660776	2.04249e-06	-0.136518	0.003996	0.00564525	1
ZDHHC11B	-	2	protein_coding	ENSG00000206077.6	5	767067	767067	7124	452549	rs1574220	T	C	0.069	5	314518	314518	1.74729e-06	0.34029	0.003996	0.00564137	1
ZDHHC11	-	2	protein_coding	ENSG00000188818.8	5	851101	851101	7515	89365	rs11745487	G	A	0.4373	5	761736	761736	1.71384e-10	0.330576	0.000999001	2.29602e-06	1
BRD9	-	2	protein_coding	ENSG00000028310.13	5	892939	892939	7737	-73160	rs72705155	A	G	0.0431	5	966099	966099	7.89185e-08	0.270293	0.000999001	0.000239955	1
SLC6A19	+	2	protein_coding	ENSG00000174358.11	5	1201710	1201710	8682	16867	rs10085005	C	T	0.2114	5	1184843	1184843	3.9438e-20	-0.489679	0.000999001	2.09553e-15	1
CTD-2012J19.3	+	2	lincRNA	ENSG00000271119.1	5	1594741	1594741	8668	-5501	rs10043201	G	A	0.2412	5	1600242	1600242	3.4946e-20	0.440353	0.000999001	1.26879e-15	1
MRPL36	-	2	protein_coding	ENSG00000171421.8	5	1801480	1801480	8701	-28421	rs13178976	C	T	0.3703	5	1829901	1829901	8.68318e-11	-0.16022	0.000999001	4.65503e-07	1
RP11-259O2.1	+	1	lincRNA	ENSG00000248994.1	5	1933977	1933977	8776	-22435	rs75879378	T	C	0.3905	5	1956412	1956412	2.6797e-18	-0.452608	0.000999001	4.71598e-14	1
CTD-2324F15.2	-	1	lincRNA	ENSG00000250490.1	5	6339997	6339997	7551	-30218	rs271397	G	A	0.466	5	6370215	6370215	9.88048e-08	0.247291	0.000999001	0.000369525	1
NSUN2	-	1	protein_coding	ENSG00000037474.10	5	6633404	6633404	7325	-3569	rs8192139	C	G	0.4133	5	6636973	6636973	1.71631e-09	0.155338	0.000999001	9.91339e-06	1
SRD5A1	+	2	protein_coding	ENSG00000145545.7	5	6633456	6633456	7325	-2426	rs477930	G	T	0.4536	5	6635882	6635882	3.66356e-12	0.227858	0.000999001	1.88947e-08	1
CTD-2044J15.2	+	2	lincRNA	ENSG00000272520.1	5	6671219	6671219	7338	-90	rs30436	G	A	0.4	5	6671309	6671309	1.65838e-13	0.228695	0.000999001	2.17735e-09	1
PAPD7	+	2	protein_coding	ENSG00000112941.8	5	6714718	6714718	7370	2674	rs274670	C	G	0.3106	5	6712044	6712044	1.00601e-09	0.195288	0.000999001	2.60264e-06	1
RP11-480D4.6	-	2	lincRNA	ENSG00000272049.1	5	8445648	8445648	7589	-688	rs6555548	A	G	0.2893	5	8446336	8446336	6.2716e-09	0.345389	0.000999001	1.83746e-05	1
SNHG18	+	2	lincRNA	ENSG00000250786.1	5	9546312	9546312	7090	-1629	rs1651285	T	A	0.1976	5	9547941	9547941	9.12864e-36	0.571382	0.000999001	8.18983e-29	1
FAM173B	-	2	protein_coding	ENSG00000150756.9	5	10250009	10250009	6837	-5812	rs3846599	T	C	0.375	5	10255821	10255821	2.55891e-10	-0.131687	0.000999001	1.05961e-06	1
DAP	-	1	protein_coding	ENSG00000112977.11	5	10761384	10761384	6501	17951	rs267950	C	T	0.0331	5	10743433	10743433	3.97438e-08	0.559563	0.000999001	0.000145476	1
DNAH5	-	2	protein_coding	ENSG00000039139.9	5	13944652	13944652	5958	129603	rs6890413	A	C	0.2142	5	13815049	13815049	1.67657e-07	-0.27175	0.000999001	0.000258727	1
FAM134B	-	2	protein_coding	ENSG00000154153.9	5	16617167	16617167	5579	108493	rs332811	A	G	0.4095	5	16508674	16508674	5.53768e-08	0.196523	0.000999001	0.000162367	1
CDH18	-	1	protein_coding	ENSG00000145526.7	5	20575982	20575982	4999	18612	rs1651454	A	T	0.3035	5	20557370	20557370	5.79974e-39	0.577074	0.000999001	5.89732e-34	1
CDH12	-	2	protein_coding	ENSG00000154162.9	5	22853731	22853731	6011	668669	rs62349138	A	G	0.4515	5	22185062	22185062	9.21819e-08	0.266665	0.000999001	0.000172653	1
C5orf17	+	2	protein_coding	ENSG00000248874.1	5	23951457	23951457	6455	4514	rs147349735	C	A	0.0218	5	23946943	23946943	2.7724e-23	2.25421	0.000999001	1.28869e-18	1
CDH6	+	2	protein_coding	ENSG00000113361.8	5	31193857	31193857	6427	172499	rs10075805	A	G	0.2612	5	31021358	31021358	1.41023e-08	-0.204688	0.000999001	7.19295e-05	1
AMACR	-	1	protein_coding	ENSG00000242110.3	5	34008220	34008220	6417	-4344	rs253200	G	A	0.4629	5	34012564	34012564	2.46158e-14	0.241157	0.000999001	4.73943e-10	1
RP11-1084J3.4	-	2	protein_coding	ENSG00000273294.1	5	34124633	34124633	6354	112069	rs253200	G	A	0.4629	5	34012564	34012564	1.67805e-13	0.222298	0.000999001	1.64736e-09	1
DNAJC21	+	2	protein_coding	ENSG00000168724.10	5	34929698	34929698	6480	-38604	rs10941226	C	T	0.4403	5	34968302	34968302	1.11764e-18	-0.181816	0.000999001	2.50333e-14	1
CAPSL	-	2	protein_coding	ENSG00000152611.7	5	35938881	35938881	5840	1831	rs6890660	T	C	0.1714	5	35937050	35937050	1.63851e-07	0.295543	0.000999001	0.000421293	1
C5orf42	-	2	protein_coding	ENSG00000197603.9	5	37249530	37249530	5016	-120705	rs217841	G	A	0.1876	5	37370235	37370235	2.84735e-07	0.145751	0.001998	0.00077643	1
DAB2	-	2	protein_coding	ENSG00000153071.10	5	39462402	39462402	6602	6289	rs10941437	C	T	0.4214	5	39456113	39456113	6.92432e-07	0.13388	0.000999001	0.00134228	1
RPL37	-	1	protein_coding	ENSG00000145592.9	5	40835437	40835437	6829	26423	rs11743196	G	A	0.1534	5	40809014	40809014	2.71165e-07	-0.227829	0.000999001	0.000951914	1
OXCT1	-	2	protein_coding	ENSG00000083720.8	5	41870621	41870621	5771	109588	rs13163137	A	G	0.2143	5	41761033	41761033	3.75529e-06	0.111983	0.00799201	0.00545584	1
C5orf34	-	2	protein_coding	ENSG00000172244.4	5	43515247	43515247	5274	42263	rs2132001	G	A	0.4829	5	43472984	43472984	1.68649e-11	-0.246187	0.000999001	4.12776e-08	1
NNT	+	1	protein_coding	ENSG00000112992.12	5	43602794	43602794	5419	-221883	rs7710854	A	G	0.1038	5	43824677	43824677	8.36037e-14	0.20695	0.000999001	9.3521e-10	1
HCN1	-	2	protein_coding	ENSG00000164588.4	5	45696253	45696253	2978	37459	rs4502839	G	C	0.2713	5	45658794	45658794	8.91448e-09	0.425169	0.000999001	6.55045e-06	1
EMB	-	1	protein_coding	ENSG00000170571.7	5	49739082	49739082	3221	244018	rs4866008	T	C	0.4906	5	49495064	49495064	5.41948e-06	0.133039	0.001998	0.00467697	1
ITGA1	+	2	protein_coding	ENSG00000213949.4	5	52083730	52083730	6618	98360	rs350455	G	A	0.2476	5	51985370	51985370	6.19427e-07	0.144332	0.001998	0.00125326	1
SNX18	+	2	protein_coding	ENSG00000178996.8	5	53813589	53813589	6466	-19519	rs11740677	C	T	0.2261	5	53833108	53833108	1.33633e-08	-0.156059	0.000999001	6.31588e-05	1
CCNO	-	2	protein_coding	ENSG00000152669.8	5	54529508	54529508	6511	50	rs231623	C	G	0.3053	5	54529458	54529458	8.38255e-09	0.162588	0.000999001	2.57575e-05	1
SETD9	+	1	protein_coding	ENSG00000155542.7	5	56205087	56205087	6078	-16851	rs832532	T	C	0.1846	5	56221938	56221938	9.46156e-88	1.12202	0.000999001	4.95783e-80	1
CTD-2037L6.2	-	2	lincRNA	ENSG00000248132.2	5	57418168	57418168	6316	-88602	rs2964173	T	C	0.0702	5	57506770	57506770	3.70139e-07	-0.459602	0.000999001	0.00106754	1
ELOVL7	-	1	protein_coding	ENSG00000164181.9	5	60140216	60140216	4667	-243316	rs71630091	G	A	0.1323	5	60383532	60383532	4.23874e-08	0.171562	0.000999001	6.45231e-05	1
CMBL	-	2	protein_coding	ENSG00000164237.4	5	10308138	10308138	6878	16492	rs187721932	G	A	0.0273	5	10291646	10291646	1.62615e-06	0.407929	0.00699301	0.00394491	2
PTGER4	+	2	protein_coding	ENSG00000171522.5	5	40679600	40679600	7080	267010	rs6889125	A	T	0.4255	5	40412590	40412590	1.12081e-11	0.295497	0.000999001	5.15214e-08	2
PTGER4	+	2	protein_coding	ENSG00000171522.5	5	40679600	40679600	7080	250408	rs6880934	C	T	0.4893	5	40429192	40429192	9.81481e-12	0.286933	0.000999001	6.50894e-08	1
CMBL	-	2	protein_coding	ENSG00000164237.4	5	10308138	10308138	6878	16492	rs187721932	G	A	0.0273	5	10291646	10291646	1.28058e-06	0.411765	0.001998	0.00343863	1
ERCC8	-	2	protein_coding	ENSG00000049167.9	5	60240900	60240900	4694	-479800	rs12187112	G	A	0.3338	5	60720700	60720700	5.84374e-07	0.122803	0.000999001	0.00122961	1
RNF180	+	2	protein_coding	ENSG00000164197.7	5	63461671	63461671	5072	-238085	rs997287	A	G	0.34	5	63699756	63699756	2.88141e-07	-0.114706	0.001998	0.000652734	1
FAM159B	+	2	protein_coding	ENSG00000145642.7	5	63986135	63986135	4394	53737	rs6873572	T	C	0.322	5	63932398	63932398	4.08886e-13	0.24212	0.000999001	5.76765e-09	1
SREK1IP1	-	2	protein_coding	ENSG00000153006.10	5	64064512	64064512	4323	40588	rs10471638	C	A	0.2996	5	64023924	64023924	4.66645e-06	0.173322	0.002997	0.00390776	1
CENPK	-	2	protein_coding	ENSG00000123219.8	5	64858998	64858998	4847	-58667	rs75179968	T	A	0.3236	5	64917665	64917665	1.37955e-08	0.21478	0.000999001	5.82805e-05	1
TRAPPC13	+	2	protein_coding	ENSG00000113597.13	5	64920543	64920543	4939	100207	rs13169418	C	A	0.2893	5	64820336	64820336	2.71437e-06	0.128743	0.004995	0.00422623	1
RP11-54O7.17	-	2	lincRNA	ENSG00000272512.1	1	933431	933431	3403	8903	rs34712273	C	A	0.4423	1	924528	924528	2.43402e-11	0.199898	0.000999001	1.7433e-07	1
RP11-54O7.18	-	2	lincRNA	ENSG00000273443.1	1	998668	998668	3569	-20512	rs9442396	T	C	0.4553	1	1019180	1019180	3.31576e-07	-0.114361	0.001998	0.000531515	1
B3GALT6	+	2	protein_coding	ENSG00000176022.3	1	1167629	1167629	4040	-174983	rs2275915	G	C	0.1804	1	1342612	1342612	3.72197e-07	-0.144438	0.000999001	0.000586396	1
MRPL20	-	1	protein_coding	ENSG00000242485.1	1	1342693	1342693	4652	-252	rs34442823	C	A	0.1285	1	1342945	1342945	6.92923e-10	0.21747	0.000999001	3.4777e-06	1
ANKRD65	-	1	protein_coding	ENSG00000235098.4	1	1357149	1357149	4703	3517	rs4970449	A	G	0.0974	1	1353632	1353632	9.78668e-08	-0.192138	0.000999001	0.000287699	1
ATAD3C	+	2	protein_coding	ENSG00000215915.5	1	1385069	1385069	4808	-70803	rs113751252	G	T	0.0153	1	1455872	1455872	1.39881e-16	-1.11423	0.000999001	6.9866e-12	1
ATAD3B	+	2	protein_coding	ENSG00000160072.15	1	1407143	1407143	4895	-37006	rs190181683	G	C	0.0127	1	1444149	1444149	7.31736e-16	-0.672256	0.000999001	1.54041e-11	1
CDK11B	-	2	protein_coding	ENSG00000248333.3	1	1590473	1590473	5372	-264846	rs2295362	C	T	0.0544	1	1855319	1855319	2.83256e-06	0.28254	0.004995	0.00526342	1
SLC35E2B	-	2	protein_coding	ENSG00000189339.7	1	1624167	1624167	5375	33646	rs79113395	G	A	0.2458	1	1590521	1590521	2.32939e-16	-0.344515	0.000999001	5.7386e-12	1
SLC35E2	-	2	protein_coding	ENSG00000215790.2	1	1677431	1677431	5387	-99560	rs141694617	G	T	0.0209	1	1776991	1776991	5.16903e-07	0.667998	0.000999001	0.00142753	1
PRKCZ	+	1	protein_coding	ENSG00000067606.11	1	1981909	1981909	5644	-23831	rs2459986	T	C	0.1654	1	2005740	2005740	1.9425e-07	-0.171479	0.001998	0.000613784	1
TPRG1L	+	2	protein_coding	ENSG00000158109.10	1	3541566	3541566	7109	-17464	rs113727502	C	T	0.1569	1	3559030	3559030	1.24315e-06	0.143479	0.001998	0.00338708	1
WRAP73	-	1	protein_coding	ENSG00000116213.11	1	3569325	3569325	7197	-1558	rs6697769	C	T	0.4625	1	3570883	3570883	4.35567e-16	0.150746	0.000999001	3.50481e-12	1
NPHP4	-	2	protein_coding	ENSG00000131697.13	1	6052533	6052533	6248	117311	rs963030	T	C	0.4435	1	5935222	5935222	4.74794e-08	-0.122957	0.000999001	0.000178078	1
PLEKHG5	-	2	protein_coding	ENSG00000171680.16	1	6580121	6580121	5950	23112	rs3007430	A	C	0.1404	1	6557009	6557009	8.38552e-14	-0.220163	0.000999001	8.78452e-10	1
RP11-338N10.1	-	2	lincRNA	ENSG00000270171.1	1	7754904	7754904	5179	-3856	rs12756299	T	C	0.4921	1	7758760	7758760	3.92649e-07	-0.243856	0.000999001	0.000900114	1
VAMP3	+	1	protein_coding	ENSG00000049245.8	1	7831329	7831329	5047	-10001	rs1048785	G	A	0.1541	1	7841330	7841330	4.40084e-16	0.210873	0.000999001	2.58909e-12	1
PARK7	+	1	protein_coding	ENSG00000116288.8	1	8014351	8014351	5055	-217	rs35731977	G	A	0.1652	1	8014568	8014568	3.47722e-10	0.167451	0.000999001	1.44216e-06	1
H6PD	+	2	protein_coding	ENSG00000049239.8	1	9294834	9294834	4569	-14132	rs2311051	C	G	0.4009	1	9308966	9308966	1.35526e-17	-0.217087	0.000999001	7.63341e-14	1
CTNNBIP1	-	2	protein_coding	ENSG00000178585.10	1	9970394	9970394	5187	4969	rs2486084	G	A	0.1978	1	9965425	9965425	3.67438e-07	0.176959	0.000999001	0.000961517	1
PGD	+	2	protein_coding	ENSG00000142657.16	1	10458649	10458649	4674	-13377	rs4846221	C	A	0.4798	1	10472026	10472026	1.90682e-26	0.253512	0.000999001	1.40999e-20	1
APITD1	+	1	protein_coding	ENSG00000175279.17	1	10490159	10490159	4687	152334	rs41274454	G	A	0.021	1	10337825	10337825	2.12095e-06	0.641183	0.00599401	0.00395189	1
FBXO2	-	2	protein_coding	ENSG00000116661.9	1	11715842	11715842	5480	1049	rs4478814	A	G	0.182	1	11714793	11714793	8.1114e-08	-0.208631	0.000999001	0.000366072	1
NPPA	-	2	protein_coding	ENSG00000175206.6	1	11908402	11908402	5488	12057	rs198402	T	C	0.1346	1	11896345	11896345	4.01292e-17	-0.384843	0.000999001	5.80179e-13	1
FHAD1	+	2	protein_coding	ENSG00000142621.15	1	15573768	15573768	6786	-2471	rs2479076	C	T	0.3504	1	15576239	15576239	5.74348e-22	-0.401595	0.000999001	1.40192e-17	1
CTRC	+	2	protein_coding	ENSG00000162438.7	1	15764935	15764935	6592	-17585	rs12562037	T	C	0.1195	1	15782520	15782520	7.77878e-07	-0.242206	0.000999001	0.00200821	1
DNAJC16	+	2	protein_coding	ENSG00000116138.8	1	15853308	15853308	6479	5840	rs4661639	C	T	0.4513	1	15847468	15847468	1.02306e-06	0.10874	0.000999001	0.00203698	1
FAM131C	-	2	protein_coding	ENSG00000185519.8	1	16400127	16400127	5460	11009	rs11577791	G	A	0.2301	1	16389118	16389118	1.22516e-14	0.246227	0.000999001	3.17264e-10	1
ARHGEF19	-	2	protein_coding	ENSG00000142632.12	1	16539104	16539104	5363	12575	rs221035	G	A	0.2619	1	16526529	16526529	1.84012e-28	-0.343485	0.000999001	2.72483e-22	1
RP4-798A10.2	+	2	lincRNA	ENSG00000226029.1	1	16787443	16787443	5653	-6672	rs1877623	G	C	0.2046	1	16794115	16794115	6.49664e-13	0.318607	0.000999001	5.05964e-09	1
NBPF1	-	2	protein_coding	ENSG00000219481.6	1	16940057	16940057	5509	-336300	rs11586910	T	C	0.1861	1	17276357	17276357	2.18371e-10	0.242363	0.000999001	9.32704e-07	1
CROCCP2	-	2	lincRNA	ENSG00000215908.5	1	16971178	16971178	5496	-228745	rs10788652	T	C	0.1255	1	17199923	17199923	5.49621e-07	-0.218168	0.001998	0.00150936	1
IGSF21	+	2	protein_coding	ENSG00000117154.7	1	18434240	18434240	7110	-41844	rs11261097	G	A	0.1916	1	18476084	18476084	5.90842e-35	0.789953	0.000999001	1.13452e-29	1
EXOC2	-	2	protein_coding	ENSG00000112685.9	6	693117	693117	5565	54293	rs145392713	G	A	0.0449	6	638824	638824	8.952e-08	0.279763	0.000999001	0.000484429	1
RP11-532F6.3	-	2	lincRNA	ENSG00000272463.1	6	711405	711405	5647	255	rs2244443	A	C	0.2833	6	711150	711150	3.22065e-32	0.524784	0.000999001	2.86259e-26	1
FOXF2	+	2	protein_coding	ENSG00000137273.3	6	1390069	1390069	6694	19294	rs78681726	A	C	0.0978	6	1370775	1370775	8.46737e-07	0.195053	0.001998	0.00189627	1
MYLK4	-	2	protein_coding	ENSG00000145949.8	6	2751200	2751200	6115	-15265	rs8333	T	C	0.4287	6	2766465	2766465	1.11637e-06	0.183586	0.003996	0.00291856	1
RP11-420G6.4	-	1	lincRNA	ENSG00000230438.5	6	2881641	2881641	6360	5106	rs318429	G	A	0.404	6	2876535	2876535	1.12945e-66	-0.778678	0.000999001	6.40218e-60	1
RGS7BP	+	2	protein_coding	ENSG00000186479.4	5	63802084	63802084	4586	-138178	rs75135422	G	A	0.3245	5	63940262	63940262	7.99353e-11	0.242203	0.000999001	3.30245e-07	2
CTC-534A2.2	+	1	protein_coding	ENSG00000253251.2	5	64920592	64920592	4939	3430	rs398540	G	A	0.3349	5	64917162	64917162	4.09897e-07	0.131929	0.000999001	0.000685482	2
TNFRSF14	+	2	protein_coding	ENSG00000157873.13	1	2487078	2487078	5779	-688	rs2227313	T	C	0.4779	1	2487766	2487766	1.80191e-17	0.170342	0.000999001	1.1914e-13	2
HSPB7	-	1	protein_coding	ENSG00000173641.13	1	16346089	16346089	5477	18145	rs1628150	C	T	0.1453	1	16327944	16327944	4.53474e-19	0.444981	0.000999001	3.2758e-15	2
RP11-108M9.4	-	1	lincRNA	ENSG00000238142.1	1	17216144	17216144	5475	-24048	rs76648159	G	A	0.0415	1	17240192	17240192	7.01346e-11	-0.935106	0.000999001	6.70854e-07	2
MFAP2	-	2	protein_coding	ENSG00000117122.9	1	17307330	17307330	5605	5882	rs2235933	C	T	0.3036	1	17301448	17301448	9.42119e-13	-0.251165	0.000999001	4.21894e-09	2
HSPB7	-	1	protein_coding	ENSG00000173641.13	1	16346089	16346089	5477	18145	rs1628150	C	T	0.1453	1	16327944	16327944	4.84136e-19	0.444913	0.000999001	6.65146e-15	1
TNFRSF14	+	2	protein_coding	ENSG00000157873.13	1	2487078	2487078	5779	-688	rs2227313	T	C	0.4779	1	2487766	2487766	1.70274e-17	0.170623	0.000999001	9.62745e-14	1
CTC-534A2.2	+	1	protein_coding	ENSG00000253251.2	5	64920592	64920592	4939	3430	rs398540	G	A	0.3349	5	64917162	64917162	4.32665e-07	0.131652	0.002997	0.000840831	1
MFAP2	-	2	protein_coding	ENSG00000117122.9	1	17307330	17307330	5605	5882	rs2235933	C	T	0.3036	1	17301448	17301448	9.3268e-13	-0.250905	0.000999001	6.9448e-09	1
RGS7BP	+	2	protein_coding	ENSG00000186479.4	5	63802084	63802084	4586	-125155	rs10050620	C	T	0.301	5	63927239	63927239	5.51059e-11	0.245725	0.000999001	2.16654e-07	1
RP11-108M9.4	-	1	lincRNA	ENSG00000238142.1	1	17216144	17216144	5475	422745	rs157130	C	T	0.3713	1	16793399	16793399	6.23418e-11	-0.337013	0.000999001	1.78009e-07	1
LINC01011	+	1	lincRNA	ENSG00000244041.3	6	2988201	2988201	6436	-11353	rs9392448	G	A	0.2811	6	2999554	2999554	1.29672e-09	0.318634	0.000999001	3.86636e-06	1
NQO2	+	2	protein_coding	ENSG00000124588.15	6	2988221	2988221	6436	-15749	rs138616686	A	G	0.3629	6	3003970	3003970	8.11256e-39	-0.49502	0.000999001	4.60156e-34	1
RP1-90J20.12	+	2	lincRNA	ENSG00000270346.1	6	3020388	3020388	6434	-13854	rs2326112	T	C	0.4359	6	3034242	3034242	4.38249e-82	0.9286	0.000999001	2.00779e-73	1
TUBB2A	-	2	protein_coding	ENSG00000137267.5	6	3157760	3157760	6629	12955	rs9328143	G	T	0.3344	6	3144805	3144805	2.66989e-09	-0.179615	0.000999001	1.35579e-05	1
RP11-428J1.4	-	2	lincRNA	ENSG00000271978.1	6	5054657	5054657	6824	30739	rs2764140	G	A	0.2679	6	5023918	5023918	1.10667e-09	0.34982	0.000999001	8.86337e-06	1
LYRM4	-	1	protein_coding	ENSG00000214113.6	6	5261172	5261172	6962	478	rs111557465	C	T	0.1153	6	5260694	5260694	2.50144e-24	0.636113	0.000999001	2.66308e-19	1
NRN1	-	2	protein_coding	ENSG00000124785.4	6	6007200	6007200	7471	-160994	rs900401	C	T	0.2708	6	6168194	6168194	1.62208e-06	-0.207823	0.004995	0.00448335	1
RIOK1	+	2	protein_coding	ENSG00000124784.4	6	7389729	7389729	7282	40256	rs2477480	T	A	0.3994	6	7349473	7349473	8.32387e-07	-0.173563	0.003996	0.00190978	1
TXNDC5	-	2	protein_coding	ENSG00000239264.4	6	8026646	8026646	6691	134503	rs1225950	C	G	0.4163	6	7892143	7892143	1.83353e-14	-0.178304	0.000999001	2.84748e-10	1
BLOC1S5-TXNDC5	-	2	protein_coding	ENSG00000259040.3	6	8064597	8064597	6640	172454	rs1225950	C	G	0.4163	6	7892143	7892143	3.54062e-14	-0.173528	0.000999001	7.94559e-10	1
RP11-314C16.1	+	2	lincRNA	ENSG00000230939.1	6	8784411	8784411	6423	314301	rs9379212	C	T	0.436	6	8470110	8470110	7.42682e-13	-0.300453	0.000999001	1.26774e-09	1
GCNT2	+	2	protein_coding	ENSG00000111846.11	6	10492456	10492456	6314	-43135	rs113844087	A	C	0.48	6	10535591	10535591	3.44091e-11	-0.273101	0.000999001	1.44317e-07	1
TMEM14C	+	2	protein_coding	ENSG00000111843.9	6	10723148	10723148	6430	-301	rs1045911	A	C	0.1337	6	10723449	10723449	1.98786e-10	0.24691	0.000999001	7.06254e-07	1
ADTRP	-	2	protein_coding	ENSG00000111863.8	6	11807279	11807279	6445	52591	rs2235406	C	G	0.1464	6	11754688	11754688	3.94996e-07	-0.316768	0.001998	0.00089495	1
TBC1D7	-	2	protein_coding	ENSG00000145979.13	6	13328815	13328815	5140	113332	rs1150619	G	C	0.1274	6	13215483	13215483	3.77268e-07	-0.229944	0.001998	0.000748441	1
SIRT5	+	2	protein_coding	ENSG00000124523.10	6	13574816	13574816	5018	370040	rs17602291	G	A	0.014	6	13204776	13204776	1.53241e-06	0.561208	0.003996	0.00335916	1
RNF182	+	2	protein_coding	ENSG00000180537.8	6	13924677	13924677	4976	13510	rs1467729	A	G	0.3657	6	13911167	13911167	3.38849e-16	0.400182	0.000999001	6.61897e-12	1
TPMT	-	2	protein_coding	ENSG00000137364.4	6	18155305	18155305	6590	12883	rs9465105	A	C	0.4282	6	18142422	18142422	9.68992e-10	-0.178134	0.000999001	3.99244e-06	1
KDM1B	+	2	protein_coding	ENSG00000165097.9	6	18155560	18155560	6589	740025	rs114101146	A	C	0.0273	6	17415535	17415535	1.58196e-06	0.375751	0.003996	0.00358745	1
RP3-471C18.2	-	2	lincRNA	ENSG00000237404.1	6	19753344	19753344	6552	-18257	rs3900464	G	A	0.2643	6	19771601	19771601	6.12784e-08	0.324505	0.000999001	0.000163166	1
RP4-625H18.2	-	1	lincRNA	ENSG00000228412.2	6	19804983	19804983	6460	14412	rs17483277	G	A	0.3	6	19790571	19790571	5.6388e-54	0.779041	0.000999001	1.3394e-47	1
MBOAT1	-	2	protein_coding	ENSG00000172197.9	6	20212670	20212670	6381	9980	rs10447378	G	C	0.3113	6	20202690	20202690	1.02226e-06	-0.134281	0.002997	0.0030349	1
MRS2	+	2	protein_coding	ENSG00000124532.10	6	24403153	24403153	8044	-59293	rs3846834	G	A	0.1596	6	24462446	24462446	1.55372e-11	0.252379	0.000999001	9.7654e-08	1
ALDH5A1	+	1	protein_coding	ENSG00000112294.8	6	24495080	24495080	8103	-17757	rs2760138	G	A	0.0896	6	24512837	24512837	4.12053e-07	-0.244115	0.000999001	0.000804959	1
GPLD1	-	2	protein_coding	ENSG00000112293.10	6	24495433	24495433	8102	38963	rs11757514	T	C	0.3702	6	24456470	24456470	2.62467e-06	-0.15375	0.003996	0.00612417	1
TDP2	-	2	protein_coding	ENSG00000111802.9	6	24667261	24667261	8081	82895	rs2817200	A	G	0.3929	6	24584366	24584366	6.76307e-07	0.12817	0.001998	0.00138513	1
ACOT13	+	2	protein_coding	ENSG00000112304.6	6	24667263	24667263	8081	1256	rs1061925	T	G	0.1107	6	24666007	24666007	9.28888e-10	-0.229741	0.000999001	5.98684e-06	1
C6orf62	-	2	protein_coding	ENSG00000112308.8	6	24721064	24721064	8018	1086	rs3813687	G	A	0.2012	6	24719978	24719978	1.20674e-06	0.184955	0.002997	0.00282318	1
LRRC16A	+	1	protein_coding	ENSG00000079691.15	6	25279306	25279306	7401	5140	rs723048	G	A	0.2417	6	25274166	25274166	6.36263e-15	-0.266458	0.000999001	1.03842e-10	1
SCGN	+	2	protein_coding	ENSG00000079689.9	6	25652464	25652464	7045	69707	rs10434845	C	G	0.3948	6	25582757	25582757	2.23065e-06	0.100538	0.003996	0.00377832	1
SLC17A4	+	2	protein_coding	ENSG00000146039.6	6	25754927	25754927	6903	-87276	rs4712976	C	T	0.2786	6	25842203	25842203	4.31976e-09	-0.181918	0.000999001	1.61993e-05	1
SLC17A1	-	2	protein_coding	ENSG00000124568.6	6	25832287	25832287	6726	104077	rs34067542	T	A	0.2987	6	25728210	25728210	3.87303e-10	-0.31998	0.000999001	2.2102e-06	1
TRIM38	+	2	protein_coding	ENSG00000112343.8	6	25963030	25963030	6655	131162	rs118039178	A	G	0.0197	6	25831868	25831868	1.54334e-14	-0.920408	0.000999001	3.49527e-10	1
U91328.19	+	2	lincRNA	ENSG00000272462.2	6	25992890	25992890	6603	13897	rs12201678	C	T	0.2252	6	25978993	25978993	1.1798e-09	-0.228172	0.000999001	6.48636e-06	1
HIST1H2AE	+	2	protein_coding	ENSG00000168274.3	6	26217165	26217165	6363	-5723	rs55643278	C	A	0.1436	6	26222888	26222888	1.48034e-10	-0.319642	0.000999001	5.52151e-07	1
BTN3A2	+	2	protein_coding	ENSG00000186470.9	6	26365387	26365387	6116	-5185	rs34878490	C	T	0.0968	6	26370572	26370572	5.13354e-40	-0.718137	0.000999001	9.74316e-32	1
BTN2A2	+	1	protein_coding	ENSG00000124508.12	6	26383324	26383324	6152	-504980	rs187242505	T	C	0.1263	6	26888304	26888304	1.49186e-11	-0.345939	0.000999001	2.51449e-07	1
HCG11	+	2	lincRNA	ENSG00000228223.1	6	26522076	26522076	5906	-47290	rs882010	T	C	0.1082	6	26569366	26569366	1.8161e-06	0.244476	0.003996	0.00261716	1
ZNF322	-	2	protein_coding	ENSG00000181315.6	6	26659980	26659980	5770	2776	rs2451714	T	C	0.3843	6	26657204	26657204	3.81318e-17	-0.203124	0.000999001	2.02247e-12	1
RP11-457M11.5	+	2	lincRNA	ENSG00000261584.1	6	26686469	26686469	5735	-232410	rs9348736	A	C	0.1242	6	26918879	26918879	1.7963e-28	-0.583795	0.000999001	2.44174e-22	1
LINC00240	+	2	lincRNA	ENSG00000224843.2	6	26924771	26924771	5465	-275962	rs142393584	C	T	0.1281	6	27200733	27200733	1.30558e-07	0.292003	0.000999001	0.000294736	1
RP1-86C11.7	-	2	lincRNA	ENSG00000272468.1	6	27091000	27091000	5460	169520	rs181459139	G	A	0.0812	6	26921480	26921480	1.17341e-07	0.581682	0.000999001	0.000230169	1
HIST1H2BK	-	2	protein_coding	ENSG00000197903.6	6	27114619	27114619	5442	444128	rs6901225	A	G	0.1325	6	26670491	26670491	2.40693e-06	0.224318	0.002997	0.00360242	1
ZNF391	+	2	protein_coding	ENSG00000124613.4	6	27342394	27342394	5330	-20089	rs6923539	C	A	0.2669	6	27362483	27362483	2.21873e-21	0.338801	0.000999001	1.4016e-15	1
HIST1H2BN	+	2	protein_coding	ENSG00000233822.3	6	27806323	27806323	5636	-432412	rs74598819	A	G	0.0257	6	28238735	28238735	6.04363e-07	-0.521757	0.000999001	0.00126792	1
PGBD1	+	2	protein_coding	ENSG00000137338.4	6	28249314	28249314	6160	-113244	rs57071502	G	A	0.1357	6	28362558	28362558	1.91451e-06	0.242784	0.002997	0.00232626	1
ZSCAN31	-	1	protein_coding	ENSG00000235109.3	6	28324048	28324048	6156	2055	rs213238	T	C	0.3518	6	28321993	28321993	1.19983e-17	0.408852	0.000999001	1.28096e-12	1
ZSCAN12	-	2	protein_coding	ENSG00000158691.10	6	28367511	28367511	6181	-14983	rs7451726	A	G	0.1826	6	28382494	28382494	1.65022e-08	0.198852	0.000999001	2.70946e-05	1
ZSCAN23	-	2	protein_coding	ENSG00000187987.5	6	28411279	28411279	6185	3021	rs916403	A	G	0.4369	6	28408258	28408258	1.06003e-18	0.269899	0.000999001	6.95488e-14	1
SERPINB6	-	2	protein_coding	ENSG00000124570.13	6	2972090	2972090	6431	-19442	rs34056572	C	G	0.2723	6	2991532	2991532	5.87343e-11	0.222824	0.000999001	2.95654e-07	2
SERPINB6	-	2	protein_coding	ENSG00000124570.13	6	2972090	2972090	6431	-19442	rs34056572	C	G	0.2723	6	2991532	2991532	2.72195e-11	0.227557	0.000999001	6.77727e-08	1
GABBR1	-	2	protein_coding	ENSG00000204681.6	6	29601753	29601753	14227	-417879	rs114050775	G	A	0.0131	6	30019632	30019632	2.62574e-06	0.842642	0.003996	0.00423078	1
HLA-F	+	2	protein_coding	ENSG00000204642.9	6	29690552	29690552	14232	-538	rs1362125	T	A	0.4405	6	29691090	29691090	2.32061e-16	-0.2152	0.000999001	6.12366e-11	1
HLA-G	+	2	protein_coding	ENSG00000204632.7	6	29794744	29794744	14497	-47428	rs76082067	T	C	0.2759	6	29842172	29842172	3.18254e-10	0.27263	0.000999001	3.33779e-06	1
HLA-A	+	2	protein_coding	ENSG00000206503.7	6	29909037	29909037	14509	109802	rs144388324	C	T	0.1878	6	29799235	29799235	1.24339e-44	-0.6816	0.000999001	1.32403e-34	1
ZNRD1	+	2	protein_coding	ENSG00000066379.10	6	30026676	30026676	15125	71589	rs115737455	T	C	0.0518	6	29955087	29955087	1.38236e-16	0.635067	0.000999001	2.16051e-11	1
TRIM31	-	2	protein_coding	ENSG00000204616.6	6	30080883	30080883	15538	3654	rs116678253	A	G	0.4673	6	30077229	30077229	1.93259e-15	-0.333343	0.000999001	1.43819e-10	1
HCG17	-	2	lincRNA	ENSG00000270604.1	6	30293911	30293911	19234	61537	rs116066497	G	A	0.0405	6	30232374	30232374	5.59372e-09	0.70037	0.000999001	7.929e-05	1
ABCF1	+	1	protein_coding	ENSG00000204574.8	6	30539153	30539153	22979	54187	rs147665975	A	G	0.1198	6	30484966	30484966	1.07911e-07	0.187258	0.001998	0.00101038	1
PPP1R18	-	2	protein_coding	ENSG00000146112.7	6	30655672	30655672	22817	-379719	rs138738957	G	T	0.0896	6	31035391	31035391	5.49302e-07	-0.187513	0.000999001	0.00317891	1
HCG20	+	1	lincRNA	ENSG00000228022.1	6	30734602	30734602	22047	-23864	rs116730050	A	G	0.3952	6	30758466	30758466	6.9884e-26	-0.440106	0.000999001	5.40034e-18	1
VARS2	+	2	protein_coding	ENSG00000137411.12	6	30876019	30876019	19705	-18740	rs115501141	G	A	0.4231	6	30894759	30894759	1.55351e-17	0.203669	0.000999001	6.22621e-12	1
SFTA2	-	2	protein_coding	ENSG00000196260.3	6	30899952	30899952	19009	-21412	rs115954464	C	T	0.2051	6	30921364	30921364	1.10475e-06	0.215914	0.002997	0.0047953	1
PSORS1C1	+	1	protein_coding	ENSG00000204540.6	6	31082527	31082527	16647	-7455	rs3094209	A	G	0.3095	6	31089982	31089982	1.2186e-49	-0.561706	0.000999001	1.9567e-39	1
CCHCR1	-	2	protein_coding	ENSG00000204536.9	6	31126015	31126015	16348	-3601	rs113581344	A	G	0.275	6	31129616	31129616	1.11812e-14	-0.207002	0.000999001	1.59844e-09	1
TCF19	+	2	protein_coding	ENSG00000137310.7	6	31126319	31126319	16344	-90	rs116399421	G	T	0.1016	6	31126409	31126409	9.83005e-14	0.421139	0.000999001	7.50806e-09	1
POU5F1	-	1	protein_coding	ENSG00000204531.11	6	31148508	31148508	16298	4869	rs116437176	G	A	0.1845	6	31143639	31143639	1.48405e-16	-0.327788	0.000999001	5.95379e-11	1
AC093627.9	-	2	lincRNA	ENSG00000242474.1	7	149466	149466	4032	7699	rs149731401	T	C	0.0567	7	141767	141767	1.98763e-06	0.41528	0.003996	0.00407229	1
AC093627.10	+	1	lincRNA	ENSG00000240859.1	7	149597	149597	4033	-31	rs3814456	A	G	0.0507	7	149628	149628	9.53262e-17	-0.865957	0.000999001	2.91476e-12	1
FAM20C	+	1	protein_coding	ENSG00000177706.8	7	192969	192969	4244	680	rs6583352	C	A	0.2605	7	192289	192289	1.83034e-06	0.152968	0.000999001	0.00338463	1
AC147651.3	+	2	lincRNA	ENSG00000223855.1	7	560028	560028	5584	-4237	rs112238644	G	C	0.1416	7	564265	564265	2.75668e-09	0.329954	0.000999001	1.04933e-05	1
HEATR2	+	1	protein_coding	ENSG00000164818.11	7	766338	766338	6211	-35517	rs62432251	T	G	0.1988	7	801855	801855	1.27823e-09	0.184345	0.000999001	5.69635e-06	1
PRKAR1B	-	1	protein_coding	ENSG00000188191.10	7	767287	767287	6212	-52190	rs35728023	T	C	0.4007	7	819477	819477	2.07789e-09	0.111745	0.000999001	9.45485e-06	1
COX19	-	2	protein_coding	ENSG00000240230.1	7	1015235	1015235	7356	49239	rs28708384	G	A	0.4666	7	965996	965996	2.18837e-06	-0.115425	0.004995	0.00594311	1
ZFAND2A	-	1	protein_coding	ENSG00000178381.7	7	1200395	1200395	7107	-13528	rs2949174	T	C	0.3535	7	1213923	1213923	8.67514e-19	-0.334973	0.000999001	9.54443e-14	1
INTS1	-	1	protein_coding	ENSG00000164880.11	7	1545489	1545489	7658	23314	rs10224038	A	G	0.3082	7	1522175	1522175	3.10076e-07	-0.0902398	0.000999001	0.000944382	1
PSMG3-AS1	+	1	lincRNA	ENSG00000230487.3	7	1609709	1609709	7733	-45892	rs10429166	C	T	0.4798	7	1655601	1655601	3.36132e-12	-0.202706	0.000999001	5.57459e-08	1
FTSJ2	-	2	protein_coding	ENSG00000122687.13	7	2281840	2281840	7781	15456	rs4719462	A	G	0.396	7	2266384	2266384	1.7314e-12	0.139387	0.000999001	1.6275e-08	1
AC004840.9	+	2	lincRNA	ENSG00000175873.3	7	2477398	2477398	8032	-17992	rs10950701	A	G	0.3031	7	2495390	2495390	1.45444e-08	0.209795	0.000999001	6.85686e-05	1
AMZ1	+	2	protein_coding	ENSG00000174945.9	7	2719156	2719156	8222	-39002	rs1184662	G	A	0.4401	7	2758158	2758158	9.00327e-07	-0.163873	0.001998	0.00261373	1
CARD11	-	2	protein_coding	ENSG00000198286.5	7	3083579	3083579	7805	-10086	rs1976136	C	G	0.1596	7	3093665	3093665	1.78257e-15	-0.419483	0.000999001	6.87257e-11	1
RBAK	+	1	protein_coding	ENSG00000146587.13	7	5085452	5085452	8641	43605	rs10951753	T	C	0.2819	7	5041847	5041847	9.48271e-07	0.117632	0.004995	0.00381139	1
CCZ1	+	2	protein_coding	ENSG00000122674.8	7	5938356	5938356	7709	-946527	rs11978506	G	C	0.4324	7	6884883	6884883	6.14222e-52	0.716996	0.000999001	3.6318e-44	1
RSPH10B	-	2	protein_coding	ENSG00000155026.12	7	6010314	6010314	7933	-860321	rs10242703	G	A	0.4345	7	6870635	6870635	3.92053e-53	0.62341	0.000999001	1.20431e-42	1
PMS2	-	2	protein_coding	ENSG00000122512.10	7	6048756	6048756	8031	-726697	rs10272921	C	A	0.2289	7	6775453	6775453	2.1579e-10	0.193486	0.000999001	1.74267e-06	1
ZDHHC4	+	2	protein_coding	ENSG00000136247.10	7	6617065	6617065	8120	-182	rs11559147	C	G	0.3037	7	6617247	6617247	1.41755e-07	0.143156	0.001998	0.000568455	1
RSPH10B2	+	2	protein_coding	ENSG00000169402.11	7	6793740	6793740	8244	-91024	rs4476910	A	C	0.4794	7	6884764	6884764	2.07897e-74	-1.10061	0.000999001	1.51218e-62	1
CCZ1B	-	2	protein_coding	ENSG00000146574.11	7	6866401	6866401	8154	-18363	rs4476910	A	C	0.4794	7	6884764	6884764	2.12199e-64	-0.816188	0.000999001	1.70391e-55	1
C1GALT1	+	2	protein_coding	ENSG00000106392.6	7	7196565	7196565	8205	-76875	rs1008897	G	A	0.3618	7	7273440	7273440	8.55097e-08	0.148313	0.000999001	0.000344166	1
COL28A1	-	1	protein_coding	ENSG00000215018.5	7	7575484	7575484	8327	-35846	rs2348337	A	G	0.3042	7	7611330	7611330	2.11543e-09	0.230687	0.000999001	1.16799e-05	1
RP5-1159O4.2	-	2	lincRNA	ENSG00000272732.1	7	7592071	7592071	8334	-48854	rs9639033	G	C	0.3365	7	7640925	7640925	1.65918e-10	0.222113	0.000999001	5.9141e-07	1
RPA3-AS1	+	2	protein_coding	ENSG00000219545.5	7	7680342	7680342	8444	-238174	rs1047562	T	A	0.277	7	7918516	7918516	1.2881e-31	0.379975	0.000999001	9.25859e-26	1
RPA3	-	2	protein_coding	ENSG00000106399.7	7	7758238	7758238	8589	54881	rs7800702	A	G	0.1507	7	7703357	7703357	3.34847e-08	-0.15922	0.000999001	0.00016219	1
THSD7A	-	2	protein_coding	ENSG00000005108.11	7	11871824	11871824	8831	-279386	rs34467568	G	A	0.2394	7	12151210	12151210	1.61484e-14	0.35568	0.000999001	1.93004e-10	1
VWDE	-	2	protein_coding	ENSG00000146530.7	7	12443567	12443567	9492	39353	rs970035	C	T	0.2704	7	12404214	12404214	2.06193e-49	-0.570899	0.000999001	1.04132e-41	1
SCIN	+	1	protein_coding	ENSG00000006747.10	7	12610203	12610203	9456	122603	rs1595805	T	C	0.3119	7	12487600	12487600	4.72497e-07	0.16413	0.000999001	0.00130864	1
DGKB	-	2	protein_coding	ENSG00000136267.9	7	15014402	15014402	6830	-46027	rs10231021	T	A	0.4799	7	15060429	15060429	2.36384e-16	0.329182	0.000999001	1.9023e-12	1
HCG9	+	2	lincRNA	ENSG00000204625.6	6	29942889	29942889	14521	32189	rs112310091	G	T	0.2531	6	29910700	29910700	1.49798e-10	-0.502266	0.000999001	2.55642e-06	2
GTF2H4	+	2	protein_coding	ENSG00000213780.6	6	30875961	30875961	19709	108759	rs117148136	G	A	0.0203	6	30767202	30767202	3.91774e-12	0.746186	0.000999001	2.44652e-07	2
CDSN	-	2	protein_coding	ENSG00000204539.3	6	31088223	31088223	16617	5116	rs1042148	T	C	0.3103	6	31083107	31083107	8.52533e-75	-0.895765	0.000999001	2.30156e-57	2
RAC1	+	2	protein_coding	ENSG00000136238.13	7	6414154	6414154	8314	-21747	rs12536544	G	A	0.2726	7	6435901	6435901	2.09481e-08	-0.131098	0.000999001	9.21047e-05	2
GTF2H4	+	2	protein_coding	ENSG00000213780.6	6	30875961	30875961	19709	108759	rs117148136	G	A	0.0203	6	30767202	30767202	4.00616e-12	0.745732	0.000999001	2.31064e-07	1
CDSN	-	2	protein_coding	ENSG00000204539.3	6	31088223	31088223	16617	5116	rs1042148	T	C	0.3103	6	31083107	31083107	8.94436e-75	-0.895714	0.000999001	8.62784e-58	1
RAC1	+	2	protein_coding	ENSG00000136238.13	7	6414154	6414154	8314	-21747	rs12536544	G	A	0.2726	7	6435901	6435901	2.2294e-08	-0.130226	0.000999001	0.000154773	1
HCG9	+	2	lincRNA	ENSG00000204625.6	6	29942889	29942889	14521	32511	rs116698226	C	T	0.3099	6	29910378	29910378	1.62192e-10	-0.450724	0.000999001	1.21211e-06	1
AGMO	-	1	protein_coding	ENSG00000187546.9	7	15601640	15601640	7008	33216	rs4555981	C	T	0.2605	7	15568424	15568424	5.60286e-07	-0.324065	0.002997	0.00147979	1
GS1-166A23.2	-	2	lincRNA	ENSG00000272361.1	7	16633849	16633849	6929	7639	rs7807897	G	T	0.4054	7	16626210	16626210	2.10525e-08	0.280299	0.000999001	9.01606e-05	1
AGR2	-	1	protein_coding	ENSG00000106541.7	7	16873057	16873057	7155	33971	rs706070	A	G	0.1512	7	16839086	16839086	1.35356e-15	0.396191	0.000999001	2.31513e-11	1
AC017060.1	-	2	lincRNA	ENSG00000226598.1	7	17598533	17598533	6223	10	rs62444754	C	T	0.1134	7	17598523	17598523	4.93507e-08	-0.372568	0.000999001	0.000250324	1
TMEM196	-	2	protein_coding	ENSG00000173452.9	7	19813221	19813221	7658	-114138	rs184305778	T	G	0.0982	7	19927359	19927359	5.11377e-07	0.209704	0.001998	0.0016431	1
ITGB8	+	2	protein_coding	ENSG00000105855.5	7	20370325	20370325	7817	-952748	rs6970200	G	A	0.3543	7	21323073	21323073	2.80749e-07	-0.169314	0.000999001	0.000743656	1
TOMM7	-	1	protein_coding	ENSG00000196683.6	7	22862470	22862470	6310	6842	rs12113458	G	T	0.3191	7	22855628	22855628	2.47385e-12	-0.267747	0.000999001	2.14008e-08	1
KLHL7-AS1	-	2	lincRNA	ENSG00000230658.1	7	23145322	23145322	6310	-790	rs2072368	C	T	0.3667	7	23146112	23146112	2.56042e-89	0.907774	0.000999001	3.69595e-75	1
AC005082.12	+	2	lincRNA	ENSG00000226816.2	7	23245632	23245632	6378	51027	rs955187	A	G	0.4048	7	23194605	23194605	6.80197e-46	-0.612601	0.000999001	2.11949e-38	1
FAM221A	+	1	protein_coding	ENSG00000188732.6	7	23719749	23719749	6820	810	rs6461722	G	A	0.3291	7	23718939	23718939	2.15219e-08	0.216491	0.000999001	0.000103823	1
STK31	+	2	protein_coding	ENSG00000196335.8	7	23749786	23749786	6823	26488	rs723900	A	G	0.1601	7	23723298	23723298	9.76388e-09	0.282367	0.000999001	3.34983e-05	1
NPY	+	2	protein_coding	ENSG00000122585.3	7	24323782	24323782	6923	-82737	rs1107376	A	C	0.3743	7	24406519	24406519	2.19471e-21	-0.429871	0.000999001	1.41326e-16	1
MPP6	+	2	protein_coding	ENSG00000105926.11	7	24612887	24612887	7353	-115676	rs2721780	A	G	0.3661	7	24728563	24728563	8.93135e-07	-0.146034	0.000999001	0.00196624	1
DFNA5	-	1	protein_coding	ENSG00000105928.9	7	24809244	24809244	7503	12703	rs1001821	C	G	0.165	7	24796541	24796541	7.31137e-09	0.242247	0.000999001	1.77414e-05	1
AC004540.5	+	2	lincRNA	ENSG00000214870.4	7	26438213	26438213	5793	-439	rs1229663	C	G	0.4394	7	26438652	26438652	2.14701e-13	-0.329997	0.000999001	2.61837e-09	1
HIBADH	-	1	protein_coding	ENSG00000106049.4	7	27702614	27702614	5516	38774	rs62454876	G	A	0.2239	7	27663840	27663840	5.25594e-15	0.183599	0.000999001	2.92714e-10	1
CPVL	-	1	protein_coding	ENSG00000106066.9	7	29235067	29235067	6599	52794	rs7777627	T	C	0.3909	7	29182273	29182273	7.20693e-10	-0.317146	0.000999001	4.71605e-06	1
PRR15	+	2	protein_coding	ENSG00000176532.3	7	29603427	29603427	5941	-2548	rs2302618	C	G	0.0686	7	29605975	29605975	3.88045e-09	-0.428887	0.000999001	1.26798e-05	1
PLEKHA8	+	2	protein_coding	ENSG00000106086.14	7	30067020	30067020	5893	-606	rs10275475	T	C	0.2107	7	30067626	30067626	7.40545e-12	0.161927	0.000999001	5.86716e-08	1
GGCT	-	1	protein_coding	ENSG00000006625.13	7	30591095	30591095	5697	7443	rs38462	C	G	0.1712	7	30583652	30583652	9.58286e-08	-0.201529	0.000999001	0.000281351	1
CRHR2	-	2	protein_coding	ENSG00000106113.14	7	30739745	30739745	5441	12968	rs7793837	A	T	0.241	7	30726777	30726777	1.27695e-06	-0.261691	0.003996	0.00256417	1
PDE1C	-	1	protein_coding	ENSG00000154678.12	7	32338941	32338941	6861	229549	rs6976595	C	G	0.073	7	32109392	32109392	8.31112e-12	-0.56824	0.000999001	3.40697e-08	1
AVL9	+	1	protein_coding	ENSG00000105778.13	7	32535038	32535038	6785	-281008	rs10278299	G	A	0.1729	7	32816046	32816046	2.33803e-10	-0.185179	0.000999001	5.29758e-07	1
RP11-225B17.2	+	2	lincRNA	ENSG00000273014.1	7	32798494	32798494	6772	-173800	rs77136845	A	T	0.0911	7	32972294	32972294	2.32099e-08	-0.271018	0.000999001	5.59157e-05	1
KBTBD2	-	2	protein_coding	ENSG00000170852.6	7	32933743	32933743	6573	-358936	rs77216625	G	A	0.0116	7	33292679	33292679	4.49354e-07	0.645957	0.000999001	0.000880876	1
BMPER	+	2	protein_coding	ENSG00000164619.4	7	33944523	33944523	5822	117110	rs10486618	G	C	0.4954	7	33827413	33827413	2.61414e-09	0.285901	0.000999001	8.67667e-06	1
DPY19L1	-	2	protein_coding	ENSG00000173852.9	7	35077883	35077883	6084	82473	rs2114733	G	T	0.2905	7	34995410	34995410	4.93386e-12	0.192602	0.000999001	2.44484e-08	1
EEPD1	+	2	protein_coding	ENSG00000122547.6	7	36192758	36192758	6175	-137227	rs11770421	G	C	0.2286	7	36329985	36329985	2.44762e-07	-0.229857	0.000999001	0.000602412	1
AOAH	-	1	protein_coding	ENSG00000136250.7	7	36764154	36764154	5791	34397	rs7790095	T	C	0.2427	7	36729757	36729757	2.50665e-12	-0.413774	0.000999001	1.1344e-08	1
EPDR1	+	1	protein_coding	ENSG00000086289.7	7	37723446	37723446	7180	-226669	rs6965395	C	T	0.2368	7	37950115	37950115	3.01321e-22	-0.480379	0.000999001	1.75519e-17	1
STARD3NL	+	2	protein_coding	ENSG00000010270.9	7	38217824	38217824	7202	14070	rs67489726	C	T	0.4607	7	38203754	38203754	1.5537e-08	0.121877	0.000999001	5.92196e-05	1
AMPH	-	2	protein_coding	ENSG00000078053.12	7	38671167	38671167	7333	-46495	rs11984273	A	G	0.3184	7	38717662	38717662	1.62282e-06	0.16837	0.004995	0.00365671	1
CLN8	+	2	protein_coding	ENSG00000182372.6	8	1703944	1703944	11207	-5649	rs6558532	C	G	0.3117	8	1709593	1709593	1.40519e-09	0.26044	0.000999001	1.81447e-05	1
KBTBD11	+	2	protein_coding	ENSG00000176595.3	8	1922044	1922044	11623	1633	rs4242547	G	A	0.2555	8	1920411	1920411	2.26994e-11	0.373038	0.000999001	4.83917e-07	1
MYOM2	+	2	protein_coding	ENSG00000036448.5	8	1993155	1993155	11739	-83917	rs2280902	A	G	0.4452	8	2077072	2077072	1.30832e-48	-0.73308	0.000999001	1.52095e-40	1
CTD-2541M15.3	-	2	lincRNA	ENSG00000271743.1	8	6474719	6474719	10847	-9916	rs2278147	C	A	0.2968	8	6484635	6484635	6.08978e-09	-0.302577	0.000999001	8.78942e-05	1
MFHAS1	-	2	protein_coding	ENSG00000147324.6	8	8751155	8751155	7476	120886	rs506960	A	C	0.3372	8	8630269	8630269	4.56519e-09	0.168107	0.000999001	3.37003e-05	1
ERI1	+	2	protein_coding	ENSG00000104626.10	8	8859657	8859657	7735	186194	rs28413895	C	T	0.1063	8	8673463	8673463	6.83423e-07	0.19614	0.002997	0.00206333	1
RP1L1	-	2	protein_coding	ENSG00000183638.5	8	10569697	10569697	7985	51377	rs7014633	G	A	0.4217	8	10518320	10518320	3.84393e-19	-0.427242	0.000999001	1.37261e-13	1
FAM167A	-	1	protein_coding	ENSG00000154319.10	8	11332224	11332224	6769	46840	rs10102600	C	T	0.1833	8	11285384	11285384	8.34269e-13	-0.231503	0.000999001	8.86227e-09	1
NEIL2	+	2	protein_coding	ENSG00000154328.11	8	11627148	11627148	6166	12832	rs3729853	T	C	0.3373	8	11614316	11614316	6.29533e-10	0.224868	0.000999001	1.70026e-06	1
RP11-297N6.4	-	1	protein_coding	ENSG00000255046.1	8	11660077	11660077	6147	1075	rs112056952	T	C	0.138	8	11659002	11659002	3.07735e-08	0.385305	0.000999001	0.000134857	1
CTSB	-	1	protein_coding	ENSG00000164733.16	8	11726957	11726957	6127	15484	rs1293297	G	C	0.1149	8	11711473	11711473	1.40154e-17	0.329761	0.000999001	2.80199e-13	1
PDGFRL	+	1	protein_coding	ENSG00000104213.8	8	17433942	17433942	9999	-31818	rs2517197	C	A	0.2434	8	17465760	17465760	3.38868e-09	0.23758	0.000999001	3.02423e-05	1
MTUS1	-	1	protein_coding	ENSG00000129422.9	8	17658426	17658426	10289	192501	rs28705932	A	G	0.1699	8	17465925	17465925	1.16056e-08	0.219175	0.000999001	5.65496e-05	1
FGL1	-	1	protein_coding	ENSG00000104760.12	8	17767874	17767874	10184	11645	rs12543739	C	T	0.337	8	17756229	17756229	1.12881e-26	0.53369	0.000999001	1.05355e-19	1
SOSTDC1	-	2	protein_coding	ENSG00000171243.7	7	16570205	16570205	6858	56088	rs8180829	C	T	0.3287	7	16514117	16514117	2.70514e-07	-0.408569	0.003996	0.000785576	2
NT5C3A	-	2	protein_coding	ENSG00000122643.14	7	33102409	33102409	6275	-15667	rs4723246	G	A	0.2838	7	33118076	33118076	3.31636e-10	0.221047	0.000999001	7.83388e-07	2
RP11-981G7.6	+	2	lincRNA	ENSG00000272505.1	8	10344317	10344317	7972	-352680	rs7012199	A	C	0.4761	8	10696997	10696997	1.67776e-07	-0.241431	0.001998	0.00102171	2
NAT1	+	2	protein_coding	ENSG00000171428.9	8	18027986	18027986	10304	-118925	rs10092768	A	G	0.3617	8	18146911	18146911	1.00815e-30	-0.322382	0.000999001	4.13424e-25	2
NAT1	+	2	protein_coding	ENSG00000171428.9	8	18027986	18027986	10304	-118925	rs10092768	A	G	0.3617	8	18146911	18146911	7.28689e-31	-0.322881	0.000999001	6.0896e-26	1
NT5C3A	-	2	protein_coding	ENSG00000122643.14	7	33102409	33102409	6275	-15667	rs4723246	G	A	0.2838	7	33118076	33118076	2.83543e-10	0.221922	0.000999001	1.67053e-06	1
RP11-981G7.6	+	2	lincRNA	ENSG00000272505.1	8	10344317	10344317	7972	-352680	rs7012199	A	C	0.4761	8	10696997	10696997	1.69052e-07	-0.241353	0.000999001	0.000735916	1
SOSTDC1	-	2	protein_coding	ENSG00000171243.7	7	16570205	16570205	6858	56088	rs8180829	C	T	0.3287	7	16514117	16514117	2.96125e-07	-0.406593	0.002997	0.000923957	1
PSD3	-	2	protein_coding	ENSG00000156011.12	8	18942240	18942240	9360	138470	rs17127518	T	C	0.2274	8	18803770	18803770	8.10747e-11	0.255291	0.000999001	5.32791e-07	1
CSGALNACT1	-	1	protein_coding	ENSG00000147408.10	8	19615540	19615540	8383	77005	rs11778161	C	T	0.2984	8	19538535	19538535	1.31309e-06	0.21459	0.001998	0.00228539	1
NPM2	+	2	protein_coding	ENSG00000158806.9	8	21881636	21881636	6113	6552	rs118101506	G	A	0.0778	8	21875084	21875084	7.72627e-07	0.208507	0.001998	0.00204164	1
DMTN	+	1	protein_coding	ENSG00000158856.13	8	21906506	21906506	6084	147	rs11782167	A	G	0.2841	8	21906359	21906359	2.16434e-38	-0.429659	0.000999001	5.15641e-31	1
NUDT18	-	2	protein_coding	ENSG00000173566.9	8	21966932	21966932	6051	-8279	rs6557831	A	G	0.4944	8	21975211	21975211	3.4124e-15	-0.224636	0.000999001	3.94739e-11	1
C8orf58	+	1	protein_coding	ENSG00000241852.5	8	22457114	22457114	6078	4757	rs11782130	G	T	0.3513	8	22452357	22452357	9.81872e-07	0.169453	0.002997	0.00313549	1
PEBP4	-	2	protein_coding	ENSG00000134020.6	8	22857513	22857513	6412	61333	rs4871842	A	T	0.3515	8	22796180	22796180	5.05951e-11	0.293015	0.000999001	1.73544e-07	1
TNFRSF10C	+	2	protein_coding	ENSG00000173535.9	8	22941868	22941868	6399	-18836	rs6557616	G	C	0.1979	8	22960704	22960704	2.75895e-09	0.33404	0.000999001	9.95118e-06	1
TNFRSF10A	-	2	protein_coding	ENSG00000104689.5	8	23082639	23082639	6122	24084	rs7013128	G	A	0.1714	8	23058555	23058555	4.76019e-07	0.136388	0.001998	0.00125782	1
CTC-756D1.2	+	2	lincRNA	ENSG00000253390.1	8	23316114	23316114	6148	-3784	rs11784720	G	A	0.2712	8	23319898	23319898	5.34883e-11	-0.420694	0.000999001	5.63921e-07	1
ADAM28	+	1	protein_coding	ENSG00000042980.8	8	24151553	24151553	6347	-42916	rs79467047	G	A	0.1431	8	24194469	24194469	4.8826e-11	-0.301427	0.000999001	4.68384e-07	1
NEFM	+	2	protein_coding	ENSG00000104722.9	8	24770525	24770525	5494	40747	rs11786652	C	T	0.2894	8	24729778	24729778	1.68999e-06	0.239921	0.001998	0.00302028	1
DOCK5	+	1	protein_coding	ENSG00000147459.13	8	25042238	25042238	5968	-920382	rs4582575	C	T	0.4674	8	25962620	25962620	1.81688e-06	-0.118139	0.004995	0.00367706	1
PTK2B	+	1	protein_coding	ENSG00000120899.13	8	27168999	27168999	7425	-96477	rs725787	A	G	0.169	8	27265476	27265476	3.97906e-09	0.28839	0.000999001	3.19395e-05	1
CHRNA2	-	2	protein_coding	ENSG00000120903.6	8	27337400	27337400	7224	24591	rs752993	G	A	0.4453	8	27312809	27312809	1.00568e-08	0.246648	0.000999001	3.97796e-05	1
EPHX2	+	1	protein_coding	ENSG00000120915.9	8	27348296	27348296	7194	-41896	rs6558003	G	A	0.1619	8	27390192	27390192	3.42472e-40	0.490716	0.000999001	5.61814e-35	1
CCDC25	-	2	protein_coding	ENSG00000147419.12	8	27630170	27630170	6469	-63599	rs4732767	G	A	0.3172	8	27693769	27693769	4.5926e-16	0.161094	0.000999001	1.76336e-11	1
ELP3	+	1	protein_coding	ENSG00000134014.12	8	27947190	27947190	5247	-30148	rs9694663	T	C	0.4296	8	27977338	27977338	2.56704e-14	0.139439	0.000999001	1.13272e-09	1
FZD3	+	2	protein_coding	ENSG00000104290.6	8	28351729	28351729	5135	18563	rs28626183	G	A	0.3221	8	28333166	28333166	5.53943e-08	0.175421	0.000999001	0.000203943	1
LEPROTL1	+	1	protein_coding	ENSG00000104660.13	8	29952914	29952914	5189	-18943	rs11784944	A	G	0.0636	8	29971857	29971857	1.79406e-07	-0.228381	0.000999001	0.000526189	1
GTF2E2	-	2	protein_coding	ENSG00000197265.4	8	30515768	30515768	5311	67644	rs62505280	C	T	0.2852	8	30448124	30448124	4.09486e-08	0.130388	0.000999001	9.95352e-05	1
FOXD4	-	2	protein_coding	ENSG00000170122.4	9	118417	118417	5148	-28715	rs2992840	T	C	0.4136	9	147132	147132	2.61943e-10	-0.35878	0.000999001	1.68345e-06	1
CBWD1	-	2	protein_coding	ENSG00000172785.14	9	188979	188979	5468	-15035	rs573246	A	G	0.4768	9	204014	204014	1.67839e-66	0.6906	0.000999001	3.05113e-58	1
DOCK8	+	1	protein_coding	ENSG00000107099.11	9	214854	214854	5624	-20347	rs593179	A	G	0.4491	9	235201	235201	1.42771e-14	-0.331182	0.000999001	2.8886e-10	1
C9orf66	-	2	protein_coding	ENSG00000183784.5	9	215893	215893	5634	807	rs147359731	A	C	0.0503	9	215086	215086	4.49871e-16	1.06391	0.000999001	3.73879e-12	1
RP11-509J21.1	+	2	lincRNA	ENSG00000232104.2	9	3526723	3526723	7124	51625	rs10972184	T	G	0.0555	9	3475098	3475098	2.08432e-06	0.483471	0.00599401	0.00610197	1
SPATA6L	-	2	protein_coding	ENSG00000106686.12	9	4666674	4666674	7166	-7856	rs34709468	G	A	0.1768	9	4674530	4674530	1.88383e-06	0.194696	0.004995	0.00627152	1
RP11-6J24.6	-	2	lincRNA	ENSG00000273061.1	9	4679502	4679502	7164	198	rs3758244	C	G	0.4143	9	4679304	4679304	7.94983e-14	-0.342069	0.000999001	4.35703e-10	1
AK3	-	2	protein_coding	ENSG00000147853.12	9	4742043	4742043	7101	17436	rs2183668	C	G	0.3505	9	4724607	4724607	7.47944e-08	-0.149044	0.000999001	0.00022386	1
RCL1	+	2	protein_coding	ENSG00000120158.7	9	4792869	4792869	7029	432	rs432509	C	T	0.1281	9	4792437	4792437	3.7323e-08	-0.284702	0.000999001	0.000114416	1
JAK2	+	2	protein_coding	ENSG00000096968.8	9	4985033	4985033	6870	42487	rs7035015	G	C	0.3237	9	4942546	4942546	2.42964e-06	-0.18317	0.00899101	0.00630386	1
PLGRKT	-	2	protein_coding	ENSG00000107020.5	9	5437878	5437878	6061	56008	rs2381277	A	G	0.3393	9	5381870	5381870	7.59089e-14	-0.221235	0.000999001	7.81201e-10	1
PDCD1LG2	+	2	protein_coding	ENSG00000197646.6	9	5510545	5510545	5944	867	rs58970962	G	A	0.215	9	5509678	5509678	7.61963e-08	0.306525	0.000999001	0.000190719	1
MLANA	+	2	protein_coding	ENSG00000120215.5	9	5890802	5890802	6106	-39704	rs57223246	T	A	0.2925	9	5930506	5930506	7.37814e-07	-0.218091	0.000999001	0.00197265	1
IL33	+	2	protein_coding	ENSG00000137033.7	9	6215805	6215805	6799	-530563	rs181394385	A	C	0.0206	9	6746368	6746368	9.07138e-07	0.584396	0.002997	0.00228523	1
GLDC	-	2	protein_coding	ENSG00000178445.8	9	6645650	6645650	7762	-9962	rs2578277	A	T	0.1286	9	6655612	6655612	3.56482e-09	-0.427873	0.000999001	2.04389e-05	1
RP11-390F4.6	+	2	lincRNA	ENSG00000236924.1	9	6645956	6645956	7763	-9100	rs7031325	T	C	0.3631	9	6655056	6655056	4.32675e-07	0.301367	0.003996	0.00145537	1
RP11-390F4.3	+	2	lincRNA	ENSG00000225489.2	9	6716548	6716548	7856	6356	rs10975777	A	G	0.3817	9	6710192	6710192	1.05439e-28	0.394905	0.000999001	5.45986e-23	1
RP11-75C9.1	+	2	lincRNA	ENSG00000225706.1	9	8858130	8858130	8606	-173	rs77301379	C	G	0.1557	9	8858303	8858303	6.20839e-22	0.766844	0.000999001	1.72725e-16	1
MPDZ	-	1	protein_coding	ENSG00000107186.12	9	13279589	13279589	6811	932	rs11790299	T	C	0.1739	9	13278657	13278657	2.68201e-09	-0.146331	0.000999001	1.5961e-05	1
RP11-536O18.2	-	2	lincRNA	ENSG00000270547.1	9	13433052	13433052	6498	-4868	rs79902206	T	G	0.1307	9	13437920	13437920	3.77376e-16	0.64802	0.000999001	9.1002e-12	1
CCDC171	+	2	protein_coding	ENSG00000164989.11	9	15552895	15552895	7085	-246528	rs1341735	T	C	0.4853	9	15799423	15799423	4.92449e-07	-0.15825	0.002997	0.00176457	1
CNTLN	+	2	protein_coding	ENSG00000044459.10	9	17134980	17134980	7822	-144084	rs1759613	C	T	0.397	9	17279064	17279064	6.68377e-22	0.325675	0.000999001	1.03777e-16	1
ADAMTSL1	+	1	protein_coding	ENSG00000178031.11	9	18473892	18473892	7640	-286139	rs4246839	T	G	0.0893	9	18760031	18760031	6.60452e-26	0.750708	0.000999001	3.80671e-20	1
HAUS6	-	2	protein_coding	ENSG00000147874.6	9	19103117	19103117	7207	40175	rs12343169	A	G	0.3836	9	19062942	19062942	1.23833e-09	-0.133629	0.000999001	6.8846e-06	1
MTAP	+	1	protein_coding	ENSG00000099810.14	9	21802542	21802542	5887	732946	rs117380416	T	G	0.0312	9	21069596	21069596	3.90093e-06	-0.320139	0.003996	0.00633863	1
RP11-145E5.5	+	2	protein_coding	ENSG00000264545.1	9	21802635	21802635	5887	-42137	rs11532907	A	G	0.4191	9	21844772	21844772	1.32316e-06	-0.142944	0.002997	0.0024813	1
CDKN2A	-	1	protein_coding	ENSG00000147889.12	9	21995300	21995300	6031	-4947	rs3218005	T	C	0.0893	9	22000247	22000247	1.26415e-06	0.321283	0.001998	0.00226468	1
FAM154A	-	1	protein_coding	ENSG00000155875.9	9	19033251	19033251	7165	344	rs17810415	A	G	0.1952	9	19032907	19032907	5.00947e-07	-0.484388	0.003996	0.00113793	2
SLC24A2	-	2	protein_coding	ENSG00000155886.7	9	19786926	19786926	6426	206652	rs3780214	G	T	0.1815	9	19580274	19580274	4.06537e-11	-0.451375	0.000999001	2.92544e-07	2
FAM154A	-	1	protein_coding	ENSG00000155875.9	9	19033251	19033251	7165	11085	rs10963910	G	A	0.4429	9	19022166	19022166	7.08889e-07	0.406351	0.001998	0.00208659	1
SLC24A2	-	2	protein_coding	ENSG00000155886.7	9	19786926	19786926	6426	206652	rs3780214	G	T	0.1815	9	19580274	19580274	4.19947e-11	-0.450783	0.000999001	1.4236e-07	1
DMRTA1	+	2	protein_coding	ENSG00000176399.3	9	22446840	22446840	6230	145	rs2247404	G	T	0.2475	9	22446695	22446695	2.88348e-11	0.346628	0.000999001	1.1682e-07	1
RP11-399D6.2	+	2	lincRNA	ENSG00000234840.1	9	22646199	22646199	6176	264790	rs34254072	G	T	0.0995	9	22381409	22381409	1.25012e-06	0.418113	0.001998	0.00320341	1
ACO1	+	2	protein_coding	ENSG00000122729.14	9	32384618	32384618	7117	-31863	rs13292540	C	T	0.3731	9	32416481	32416481	2.19226e-08	-0.154089	0.000999001	3.37928e-05	1
GVQW1	+	2	protein_coding	ENSG00000241043.1	9	32566787	32566787	6968	29646	rs597131	T	G	0.4631	9	32537141	32537141	4.28204e-12	-0.356489	0.000999001	3.57374e-08	1
SMU1	-	2	protein_coding	ENSG00000122692.7	9	33076665	33076665	6507	125774	rs4879649	T	A	0.4291	9	32950891	32950891	6.06367e-15	0.162476	0.000999001	9.52813e-11	1
B4GALT1	-	2	protein_coding	ENSG00000086062.8	9	33167354	33167354	6202	54288	rs10971412	G	A	0.0476	9	33113066	33113066	3.26759e-06	-0.245903	0.000999001	0.00588517	1
NFX1	+	2	protein_coding	ENSG00000086102.14	9	33290509	33290509	6033	-26666	rs706129	A	G	0.1682	9	33317175	33317175	5.86625e-11	-0.31261	0.000999001	1.62927e-07	1
AQP3	-	2	protein_coding	ENSG00000165272.10	9	33447609	33447609	5884	22462	rs60223038	T	G	0.3443	9	33425147	33425147	1.60277e-25	0.545319	0.000999001	6.56135e-20	1
RP11-384P7.7	+	2	lincRNA	ENSG00000260947.1	9	33697457	33697457	5950	-70023	rs141962378	A	C	0.0562	9	33767480	33767480	2.82153e-41	0.962376	0.000999001	8.31772e-35	1
PRSS3	+	2	protein_coding	ENSG00000010438.12	9	33750515	33750515	5882	-259776	rs10971846	A	G	0.2895	9	34010291	34010291	1.20988e-06	0.225309	0.002997	0.00292703	1
NUDT2	+	2	protein_coding	ENSG00000164978.13	9	34329504	34329504	5117	-16778	rs61573237	C	T	0.1582	9	34346282	34346282	8.57264e-46	0.562694	0.000999001	8.10804e-38	1
GALT	+	2	protein_coding	ENSG00000213930.7	9	34638130	34638130	4609	97409	rs117451510	C	T	0.0201	9	34540721	34540721	1.441e-06	-0.362747	0.000999001	0.00226085	1
IL11RA	+	1	protein_coding	ENSG00000137070.13	9	34650699	34650699	4626	1257	rs2070074	A	G	0.0893	9	34649442	34649442	2.27574e-14	0.302515	0.000999001	6.75702e-10	1
FANCG	-	2	protein_coding	ENSG00000221829.5	9	35080013	35080013	4407	79093	rs7856118	T	A	0.0635	9	35000920	35000920	1.59222e-14	0.5217	0.000999001	2.55077e-10	1
PIGO	-	2	protein_coding	ENSG00000165282.9	9	35096591	35096591	4393	121083	rs11789226	T	C	0.4864	9	34975508	34975508	2.55962e-06	0.102924	0.003996	0.00434729	1
TMEM8B	+	2	protein_coding	ENSG00000137103.12	9	35814448	35814448	4363	-14942	rs2381409	C	T	0.4292	9	35829390	35829390	3.98855e-12	-0.145678	0.000999001	4.3311e-08	1
HRCT1	+	2	protein_coding	ENSG00000196196.2	9	35906189	35906189	4509	-282	rs76452347	C	T	0.1986	9	35906471	35906471	9.80434e-07	-0.276109	0.003996	0.0020196	1
GLIPR2	+	2	protein_coding	ENSG00000122694.11	9	36136732	36136732	4734	-20507	rs7870486	C	A	0.2681	9	36157239	36157239	5.44577e-08	-0.284325	0.000999001	8.0586e-05	1
GNE	-	1	protein_coding	ENSG00000159921.10	9	36277053	36277053	4634	-18777	rs12377072	G	A	0.3988	9	36295830	36295830	7.74074e-09	0.179169	0.000999001	2.96454e-05	1
GRHPR	+	2	protein_coding	ENSG00000137106.13	9	37422663	37422663	5288	1598	rs7856656	C	T	0.3515	9	37421065	37421065	9.48184e-46	0.436373	0.000999001	2.51085e-39	1
FRMPD1	+	2	protein_coding	ENSG00000070601.5	9	37650997	37650997	5458	-13627	rs6476657	G	A	0.1745	9	37664624	37664624	1.36201e-14	0.420277	0.000999001	1.17457e-10	1
AMIGO1	-	2	protein_coding	ENSG00000181754.6	1	110052360	110052360	5007	-2851	rs6684194	T	C	0.4389	1	110055211	110055211	5.10236e-14	0.169564	0.000999001	2.90463e-10	1
GSTM4	+	2	protein_coding	ENSG00000168765.11	1	110198703	110198703	5102	5058	rs11101980	T	G	0.4192	1	110193645	110193645	6.58832e-35	-0.457874	0.000999001	7.64898e-30	1
GSTM1	+	1	protein_coding	ENSG00000134184.8	1	110230436	110230436	5125	7435	MERGED_DEL_2_4670	G	-	0.2829	1	110223001	110223001	7.85865e-47	-1.12966	0.000999001	2.49536e-37	1
GSTM5	+	2	protein_coding	ENSG00000134201.6	1	110254864	110254864	5162	468	rs61628662	C	G	0.3967	1	110254396	110254396	3.95885e-09	-0.203698	0.000999001	8.78662e-06	1
GSTM3	-	2	protein_coding	ENSG00000134202.6	1	110284384	110284384	5172	599	rs4970777	C	T	0.4155	1	110283785	110283785	5.80414e-118	0.837685	0.000999001	1.03561e-107	1
KCNC4	+	1	protein_coding	ENSG00000116396.9	1	110753965	110753965	5014	-152815	rs6669004	G	A	0.2541	1	110906780	110906780	1.60771e-06	0.133338	0.004995	0.00415919	1
KCNA2	-	1	protein_coding	ENSG00000177301.9	1	111174096	111174096	5869	24805	rs884482	C	G	0.1054	1	111149291	111149291	6.62953e-11	-0.525876	0.000999001	1.3356e-07	1
DRAM2	-	2	protein_coding	ENSG00000156171.10	1	111682838	111682838	6276	40807	rs11102212	A	G	0.2643	1	111642031	111642031	7.91735e-15	0.203177	0.000999001	1.01989e-10	1
CHI3L2	+	1	protein_coding	ENSG00000064886.9	1	111743393	111743393	6368	-54779	rs12144396	C	T	0.2786	1	111798172	111798172	1.72858e-06	-0.230228	0.004995	0.00381908	1
OVGP1	-	2	protein_coding	ENSG00000085465.11	1	111970399	111970399	6327	-41966	rs61203418	G	A	0.0737	1	112012365	112012365	3.67582e-08	-0.248026	0.000999001	0.000147771	1
DDX20	+	2	protein_coding	ENSG00000064703.7	1	112297867	112297867	6112	-23165	rs640029	T	A	0.2048	1	112321032	112321032	7.31312e-07	0.181609	0.001998	0.00153677	1
KCND3	-	2	protein_coding	ENSG00000171385.5	1	112531777	112531777	5807	51241	rs12145374	A	C	0.1959	1	112480536	112480536	8.59758e-37	0.640302	0.000999001	1.17657e-29	1
RP11-88H9.2	+	1	lincRNA	ENSG00000231437.3	1	112532392	112532392	5807	51856	rs12145374	A	C	0.1959	1	112480536	112480536	8.98689e-22	0.579874	0.000999001	2.95296e-17	1
ST7L	-	2	protein_coding	ENSG00000007341.14	1	113163447	113163447	5110	86691	rs12728001	T	C	0.4891	1	113076756	113076756	8.2171e-46	0.52065	0.000999001	6.81579e-39	1
RP11-31F15.2	-	2	lincRNA	ENSG00000238198.1	1	113615727	113615727	4485	-32874	rs1619133	C	G	0.368	1	113648601	113648601	1.30683e-11	-0.267811	0.000999001	4.85113e-08	1
PHTF1	-	2	protein_coding	ENSG00000116793.11	1	114302111	114302111	4601	216966	rs17508449	C	T	0.1368	1	114085145	114085145	9.41336e-07	0.253274	0.002997	0.00188309	1
RSBN1	-	2	protein_coding	ENSG00000081019.9	1	114355098	114355098	4539	-765586	rs3789626	T	C	0.4608	1	115120684	115120684	4.199e-06	-0.100731	0.00599401	0.00634283	1
TSPAN2	-	2	protein_coding	ENSG00000134198.5	1	115632121	115632121	6022	6387	rs11581181	A	G	0.0681	1	115625734	115625734	2.46985e-15	0.442295	0.000999001	3.28383e-11	1
VANGL1	+	2	protein_coding	ENSG00000173218.10	1	116184574	116184574	5466	-5558	rs12563953	G	A	0.1187	1	116190132	116190132	1.97825e-10	-0.184136	0.000999001	2.01403e-06	1
PTGFRN	+	2	protein_coding	ENSG00000134247.9	1	117452679	117452679	4561	-80111	rs1127215	C	T	0.3952	1	117532790	117532790	7.97194e-16	-0.16857	0.000999001	3.2345e-11	1
CD101	+	2	protein_coding	ENSG00000134256.8	1	117544382	117544382	4441	12762	rs13951	G	A	0.4429	1	117531620	117531620	4.86954e-15	-0.385549	0.000999001	3.6602e-11	1
TTF2	+	2	protein_coding	ENSG00000116830.7	1	117602925	117602925	4434	-1691	rs3767773	G	A	0.0646	1	117604616	117604616	2.39348e-08	0.323535	0.000999001	4.61633e-05	1
FAM46C	+	2	protein_coding	ENSG00000183508.4	1	118148556	118148556	4824	-5421	rs826415	T	G	0.3103	1	118153977	118153977	5.9676e-09	0.143151	0.000999001	2.02291e-05	1
TBX15	-	2	protein_coding	ENSG00000092607.9	1	119532179	119532179	5153	-42408	rs2645294	C	T	0.4107	1	119574587	119574587	2.44701e-06	0.223174	0.004995	0.00321371	1
WARS2	-	2	protein_coding	ENSG00000116874.7	1	119683294	119683294	4945	109434	rs12086	T	C	0.2498	1	119573860	119573860	3.04507e-45	-0.622004	0.000999001	5.03391e-35	1
REG4	-	2	protein_coding	ENSG00000134193.10	1	120354283	120354283	3112	19798	rs1539073	T	C	0.4131	1	120334485	120334485	2.15193e-08	-0.231375	0.000999001	3.86848e-05	1
CCDC107	+	2	protein_coding	ENSG00000159884.7	9	35658301	35658301	4368	-20950	rs3829078	A	G	0.1155	9	35679251	35679251	1.46371e-07	-0.244513	0.000999001	0.000354441	2
POLR1E	+	2	protein_coding	ENSG00000137054.11	9	37485932	37485932	5406	-29779	rs3739572	T	C	0.2191	9	37515711	37515711	6.15464e-17	-0.234744	0.000999001	4.44714e-12	2
WNT2B	+	2	protein_coding	ENSG00000134245.13	1	113009163	113009163	5253	-74276	rs10745330	C	T	0.4895	1	113083439	113083439	6.20427e-12	0.220517	0.000999001	2.02273e-08	2
POLR1E	+	2	protein_coding	ENSG00000137054.11	9	37485932	37485932	5406	-29779	rs3739572	T	C	0.2191	9	37515711	37515711	7.56746e-17	-0.234247	0.000999001	7.76295e-13	1
CCDC107	+	2	protein_coding	ENSG00000159884.7	9	35658301	35658301	4368	-20950	rs3829078	A	G	0.1155	9	35679251	35679251	1.46093e-07	-0.242289	0.000999001	0.000159659	1
WNT2B	+	2	protein_coding	ENSG00000134245.13	1	113009163	113009163	5253	-74276	rs10745330	C	T	0.4895	1	113083439	113083439	6.19821e-12	0.220516	0.000999001	2.61888e-08	1
FAM72B	+	2	protein_coding	ENSG00000188610.8	1	120837756	120837756	1890	-34759	rs144715521	T	C	0.3388	1	120872515	120872515	5.77236e-06	-0.270003	0.001998	0.00298574	1
LINC00623	-	2	lincRNA	ENSG00000235398.4	1	144341756	144341756	8	-753721	rs28549707	G	A	0.1071	1	145095477	145095477	0.00280119	0.278651	0.00699301	0.00494407	1
NOTCH2NL	+	2	protein_coding	ENSG00000213240.7	1	145209119	145209119	406	-237587	rs833937	C	T	0.095	1	145446706	145446706	3.80064e-17	-0.541061	0.000999001	1.1636e-13	1
RP11-458D21.5	+	2	protein_coding	ENSG00000255168.1	1	145209145	145209145	406	-237561	rs833937	C	T	0.095	1	145446706	145446706	2.92161e-14	-0.486543	0.000999001	2.36005e-11	1
RBM8A	+	2	protein_coding	ENSG00000131795.8	1	145507598	145507598	546	-48	rs139428292	G	A	0.0313	1	145507646	145507646	6.21668e-07	-0.377679	0.000999001	0.000160083	1
RNF115	+	2	protein_coding	ENSG00000121848.9	1	145611036	145611036	1031	-3446	rs61816195	G	C	0.2622	1	145614482	145614482	2.50512e-07	0.21104	0.000999001	0.000141901	1
CHD1L	+	2	protein_coding	ENSG00000131778.13	1	146714291	146714291	3435	-6848	rs7546864	G	A	0.0627	1	146721139	146721139	5.60021e-08	0.47494	0.001998	0.000138806	1
ACP6	-	2	protein_coding	ENSG00000162836.7	1	147142618	147142618	3581	11153	rs6674938	T	C	0.2744	1	147131465	147131465	3.74172e-29	0.378822	0.000999001	4.77984e-23	1
MTMR11	-	2	protein_coding	ENSG00000014914.15	1	149908791	149908791	2085	-15508	rs4926399	C	T	0.22	1	149924299	149924299	1.20943e-07	0.146517	0.000999001	9.15599e-05	1
MRPS21	+	2	protein_coding	ENSG00000187145.10	1	150266289	150266289	2679	-214084	rs3754217	G	T	0.3756	1	150480373	150480373	1.0237e-19	0.322093	0.000999001	2.69013e-15	1
RPRD2	+	2	protein_coding	ENSG00000163125.11	1	150335567	150335567	2758	-32513	rs68097764	C	T	0.2089	1	150368080	150368080	3.40459e-08	0.198105	0.000999001	4.15503e-05	1
ECM1	+	2	protein_coding	ENSG00000143369.10	1	150480538	150480538	2989	227554	rs2274127	T	G	0.4845	1	150252984	150252984	2.58048e-11	-0.172767	0.000999001	2.02866e-07	1
CTSS	-	2	protein_coding	ENSG00000163131.6	1	150738433	150738433	3429	109960	rs6661986	C	T	0.393	1	150628473	150628473	1.50887e-17	0.191559	0.000999001	2.21985e-13	1
SCNM1	+	2	protein_coding	ENSG00000163156.7	1	151129140	151129140	3761	-507635	rs145695409	C	T	0.0125	1	151636775	151636775	4.17143e-06	0.71101	0.000999001	0.00375025	1
OAZ3	+	1	protein_coding	ENSG00000143450.10	1	151735445	151735445	3963	-24686	rs6694952	T	C	0.1614	1	151760131	151760131	1.43469e-06	0.234255	0.001998	0.00207073	1
COX6B1	+	1	protein_coding	ENSG00000126267.4	19	36139125	36139125	5630	-29789	rs2285421	T	C	0.4966	19	36168914	36168914	5.08169e-07	-0.129915	0.002997	0.00109843	1
ZBTB32	+	1	protein_coding	ENSG00000011590.9	19	36195429	36195429	5530	-45531	rs173003	A	C	0.4789	19	36240960	36240960	1.09613e-15	0.32204	0.000999001	6.03089e-12	1
AD000671.6	-	2	protein_coding	ENSG00000267120.3	19	36236333	36236333	5463	53626	rs11671520	G	C	0.1456	19	36182707	36182707	1.45477e-16	-0.346207	0.000999001	1.95929e-12	1
U2AF1L4	-	2	protein_coding	ENSG00000161265.10	19	36236346	36236346	5463	20303	rs11672164	A	G	0.1464	19	36216043	36216043	1.15922e-24	-0.421517	0.000999001	3.96973e-18	1
C19orf55	+	2	protein_coding	ENSG00000167595.10	19	36249044	36249044	5464	-11952	rs57770499	G	A	0.1878	19	36260996	36260996	1.11261e-06	-0.147309	0.001998	0.0019027	1
ARHGAP33	+	1	protein_coding	ENSG00000004777.14	19	36265434	36265434	5479	-1388	rs809418	A	G	0.411	19	36266822	36266822	1.06435e-12	-0.152275	0.000999001	1.19257e-08	1
COX7A1	-	2	protein_coding	ENSG00000161281.6	19	36643771	36643771	5435	-179860	rs139322373	G	A	0.0625	19	36823631	36823631	1.62023e-07	-0.555632	0.000999001	0.00038784	1
LINC00665	-	1	lincRNA	ENSG00000232677.2	19	36822620	36822620	4976	65173	rs74197340	C	G	0.195	19	36757447	36757447	2.10205e-19	-0.443135	0.000999001	3.89228e-14	1
ZFP14	-	1	protein_coding	ENSG00000142065.9	19	36870101	36870101	4833	118856	rs2918335	T	A	0.1827	19	36751245	36751245	3.04094e-06	0.140705	0.002997	0.00360821	1
ZNF260	-	2	protein_coding	ENSG00000254004.2	19	37019562	37019562	4468	22018	rs7252262	C	A	0.3376	19	36997544	36997544	7.24306e-11	0.16038	0.000999001	5.99243e-07	1
CTD-2162K18.4	+	1	protein_coding	ENSG00000267260.1	19	37264055	37264055	4309	-11530	rs1227803	T	A	0.4545	19	37275585	37275585	2.50753e-40	-0.572043	0.000999001	2.56277e-32	1
CTD-2162K18.3	-	2	lincRNA	ENSG00000267353.1	19	37266810	37266810	4300	-18560	rs1726703	T	G	0.4557	19	37285370	37285370	2.73181e-22	-0.457639	0.000999001	1.19484e-16	1
ZNF585B	-	2	protein_coding	ENSG00000245680.5	19	37709055	37709055	4356	-605712	rs2305105	A	G	0.4	19	38314767	38314767	2.83113e-06	0.104559	0.000999001	0.00271784	1
AC012309.5	+	1	lincRNA	ENSG00000226686.3	19	37742814	37742814	4336	-59299	rs12462487	G	C	0.3868	19	37802113	37802113	4.61158e-76	0.812924	0.000999001	1.57381e-62	1
ZNF781	-	1	protein_coding	ENSG00000196381.6	19	38183223	38183223	4688	19015	rs55913702	A	C	0.3952	19	38164208	38164208	1.39043e-28	-0.282801	0.000999001	1.11503e-22	1
CTD-2528L19.4	-	2	protein_coding	ENSG00000267552.2	19	38210089	38210089	4719	59334	rs6508739	A	G	0.3915	19	38150755	38150755	2.33408e-16	-0.26903	0.000999001	6.70317e-12	1
ZNF607	-	1	protein_coding	ENSG00000198182.8	19	38210691	38210691	4721	45236	rs34351186	T	C	0.1983	19	38165455	38165455	1.17912e-24	0.343037	0.000999001	5.86096e-20	1
CTD-2554C21.3	+	2	lincRNA	ENSG00000229481.1	19	38320191	38320191	4973	7854	rs56290614	G	A	0.3269	19	38312337	38312337	7.91024e-07	-0.208623	0.000999001	0.00199514	1
C19orf33	+	2	protein_coding	ENSG00000167644.7	19	38794801	38794801	5412	2960	rs71354995	A	G	0.2834	19	38791841	38791841	1.70365e-15	-0.237549	0.000999001	7.4405e-11	1
CATSPERG	+	1	protein_coding	ENSG00000099338.18	19	38826415	38826415	5406	-22446	rs8106895	C	G	0.2208	19	38848861	38848861	6.90112e-09	-0.24358	0.000999001	3.05266e-05	1
CTC-360G5.9	-	2	lincRNA	ENSG00000269486.1	19	39429272	39429272	6065	3428	rs12981635	C	T	0.2679	19	39425844	39425844	7.08856e-18	-0.356819	0.000999001	3.68988e-13	1
SARS2	-	2	protein_coding	ENSG00000104835.10	19	39440495	39440495	6054	-13930	rs11880780	T	A	0.4465	19	39454425	39454425	2.59403e-10	-0.133998	0.000999001	1.41217e-06	1
CTC-360G5.8	-	2	protein_coding	ENSG00000269547.1	19	39440495	39440495	6054	-9018	rs10401843	G	A	0.4845	19	39449513	39449513	1.18815e-09	-0.131817	0.000999001	1.08503e-05	1
FBXO17	-	2	protein_coding	ENSG00000269190.1	19	39466550	39466550	6030	34036	rs79436048	T	C	0.1809	19	39432514	39432514	6.07849e-10	0.252254	0.000999001	2.80655e-06	1
FBXO27	-	2	protein_coding	ENSG00000161243.4	19	39523425	39523425	6008	-1801	rs11083499	G	A	0.4815	19	39525226	39525226	2.23264e-19	0.223096	0.000999001	6.17566e-15	1
PAPL	+	2	protein_coding	ENSG00000183760.6	19	39574553	39574553	5870	9170	rs420682	C	T	0.2504	19	39565383	39565383	1.92937e-07	-0.247779	0.001998	0.000645379	1
DYRK1B	-	2	protein_coding	ENSG00000105204.9	19	40324841	40324841	5584	-15774	rs61422656	A	G	0.2887	19	40340615	40340615	4.51875e-06	-0.135196	0.004995	0.0063598	1
FCGBP	-	2	protein_coding	ENSG00000090920.9	19	40440533	40440533	5839	35209	rs4803309	A	G	0.3572	19	40405324	40405324	4.10517e-19	-0.367723	0.000999001	1.17374e-14	1
PLD3	+	2	protein_coding	ENSG00000105223.14	19	40854363	40854363	5694	-17427	rs7253975	C	G	0.0416	19	40871790	40871790	1.3023e-06	0.270077	0.000999001	0.00193786	1
ITPKC	+	2	protein_coding	ENSG00000086544.2	19	41223008	41223008	5590	-1890	rs7257602	A	G	0.4988	19	41224898	41224898	1.73918e-08	-0.105292	0.000999001	5.54584e-05	1
CTC-435M10.3	+	2	protein_coding	ENSG00000255730.2	19	41856758	41856758	4712	-60502	rs11879090	C	T	0.4606	19	41917260	41917260	4.43223e-10	0.161319	0.000999001	3.03622e-06	1
TMEM91	+	1	protein_coding	ENSG00000142046.10	19	41856816	41856816	4712	-46883	rs45500792	T	G	0.136	19	41903699	41903699	3.16593e-06	-0.155884	0.004995	0.00631229	1
RP11-343N15.5	+	2	lincRNA	ENSG00000269996.1	1	121133256	121133256	1085	-178543	rs11249395	G	A	0.3765	1	121311799	121311799	1.05253e-06	-0.164997	0.000999001	0.000745983	2
ETV2	+	2	protein_coding	ENSG00000105672.10	19	36132647	36132647	5636	2858	rs4547459	T	C	0.4289	19	36129789	36129789	9.37784e-09	0.223615	0.001998	3.86181e-05	2
ZNF793	+	1	protein_coding	ENSG00000188227.8	19	37997841	37997841	4578	26627	rs7255140	C	T	0.1664	19	37971214	37971214	7.1611e-08	0.147724	0.000999001	0.000207886	2
RP11-343N15.5	+	2	lincRNA	ENSG00000269996.1	1	121133256	121133256	1085	-178543	rs11249395	G	A	0.3765	1	121311799	121311799	9.12997e-07	-0.165779	0.000999001	0.000606957	1
ETV2	+	2	protein_coding	ENSG00000105672.10	19	36132647	36132647	5636	2858	rs4547459	T	C	0.4289	19	36129789	36129789	9.89633e-09	0.223154	0.000999001	5.16055e-05	1
ZNF793	+	1	protein_coding	ENSG00000188227.8	19	37997841	37997841	4578	26627	rs7255140	C	T	0.1664	19	37971214	37971214	8.40201e-08	0.146758	0.000999001	0.000140171	1
IL1A	-	2	protein_coding	ENSG00000115008.5	2	113542167	113542167	5033	-34748	rs4849125	G	A	0.3357	2	113576915	113576915	1.43365e-06	-0.170373	0.001998	0.00238106	1
IL1RN	+	1	protein_coding	ENSG00000136689.14	2	113864791	113864791	5027	33502	rs3827763	A	G	0.2762	2	113831289	113831289	6.03095e-09	-0.167431	0.000999001	2.14936e-05	1
PSD4	+	1	protein_coding	ENSG00000125637.11	2	113914902	113914902	5043	-20761	rs13023682	C	T	0.2306	2	113935663	113935663	4.64055e-09	0.222866	0.000999001	2.84728e-05	1
PAX8	-	1	protein_coding	ENSG00000125618.12	2	114036527	114036527	5081	43142	rs7576384	C	G	0.3681	2	113993385	113993385	1.82884e-79	-0.940673	0.000999001	2.82961e-66	1
AC017074.2	-	2	lincRNA	ENSG00000227359.1	2	114461655	114461655	5189	15921	rs13019731	A	G	0.3017	2	114445734	114445734	2.93329e-06	-0.25134	0.002997	0.00460592	1
STEAP3	+	2	protein_coding	ENSG00000115107.15	2	119981384	119981384	5428	-1866	rs865688	G	A	0.4712	2	119983250	119983250	2.06151e-06	-0.158093	0.003996	0.0038749	1
SCTR	-	2	protein_coding	ENSG00000080293.5	2	120282070	120282070	5451	55	rs2244214	C	T	0.4662	2	120282015	120282015	2.19663e-13	0.230349	0.000999001	7.12047e-10	1
TMEM185B	-	2	protein_coding	ENSG00000226479.3	2	120980984	120980984	5195	556	rs11550347	G	C	0.3462	2	120980428	120980428	5.0678e-07	-0.138036	0.002997	0.000875239	1
CNTNAP5	+	2	protein_coding	ENSG00000155052.14	2	124782864	124782864	6179	51865	rs6756614	C	G	0.0623	2	124730999	124730999	2.95314e-06	0.437328	0.00599401	0.00460525	1
RP11-521O16.2	+	2	lincRNA	ENSG00000260163.1	2	127782787	127782787	6079	-3971	rs7571480	G	A	0.4845	2	127786758	127786758	1.46817e-07	0.215573	0.000999001	0.000322615	1
RP11-521O16.1	-	2	lincRNA	ENSG00000260634.1	2	127783299	127783299	6078	11150	rs72974093	C	G	0.1094	2	127772149	127772149	2.48593e-12	0.420143	0.000999001	1.91656e-08	1
BIN1	-	2	protein_coding	ENSG00000136717.10	2	127864931	127864931	6116	1902	rs7583814	C	T	0.1362	2	127863029	127863029	5.94235e-44	-0.518332	0.000999001	6.63569e-35	1
AC068282.3	+	1	lincRNA	ENSG00000236682.1	2	128146706	128146706	6161	60352	rs12613413	C	T	0.2227	2	128086354	128086354	3.90527e-113	-1.15202	0.000999001	1.43529e-102	1
PROC	+	2	protein_coding	ENSG00000115718.13	2	128176003	128176003	6195	16742	rs7580658	G	A	0.3518	2	128159261	128159261	2.09023e-09	0.201639	0.000999001	4.63874e-06	1
RP5-935K16.1	-	2	lincRNA	ENSG00000270081.1	2	128603261	128603261	6192	2652	rs17600636	T	C	0.4262	2	128600609	128600609	1.15482e-30	-0.297035	0.000999001	3.4947e-26	1
RAB6C	+	2	protein_coding	ENSG00000222014.4	2	130737235	130737235	4226	-17387	rs4290602	T	G	0.4374	2	130754622	130754622	3.3637e-06	0.250285	0.003996	0.00477974	1
PTPN18	+	2	protein_coding	ENSG00000072135.8	2	131113580	131113580	3611	-430	rs7570220	G	A	0.1652	2	131114010	131114010	4.50367e-08	-0.213344	0.000999001	8.30715e-05	1
C2orf27A	+	1	protein_coding	ENSG00000197927.8	2	132479948	132479948	4472	39875	rs6720375	G	C	0.3597	2	132440073	132440073	4.36551e-28	0.50565	0.000999001	1.00725e-22	1
NCKAP5	-	1	protein_coding	ENSG00000176771.11	2	134326034	134326034	5593	130224	rs6430418	C	G	0.4075	2	134195810	134195810	7.36953e-18	-0.413469	0.000999001	8.59529e-14	1
TMEM163	-	2	protein_coding	ENSG00000152128.13	2	135476570	135476570	4619	-108951	rs192443449	C	A	0.2425	2	135585521	135585521	2.45793e-07	-0.220214	0.000999001	0.000437066	1
ACMSD	+	2	protein_coding	ENSG00000153086.9	2	135596117	135596117	4385	3872	rs6758044	T	C	0.385	2	135592245	135592245	5.54272e-11	0.286655	0.000999001	2.57288e-07	1
CXCR4	-	2	protein_coding	ENSG00000121966.6	2	136875735	136875735	4723	-118011	rs10171574	C	T	0.1393	2	136993746	136993746	4.31082e-08	-0.280537	0.000999001	0.000122239	1
LRP1B	-	1	protein_coding	ENSG00000168702.12	2	142889270	142889270	6425	-90855	rs11904347	T	C	0.2378	2	142980125	142980125	4.06623e-12	0.477661	0.000999001	1.57628e-08	1
LYPD6B	+	1	protein_coding	ENSG00000150556.12	2	149894621	149894621	4532	-95772	rs7595866	T	A	0.4477	2	149990393	149990393	8.55562e-09	-0.197727	0.000999001	1.65798e-05	1
RBM43	-	2	protein_coding	ENSG00000184898.6	2	152118393	152118393	5080	-42570	rs11692626	T	C	0.4823	2	152160963	152160963	1.11815e-07	-0.183136	0.000999001	0.000310487	1
NMI	-	2	protein_coding	ENSG00000123609.6	2	152146571	152146571	5127	-794	rs4665163	A	G	0.4978	2	152147365	152147365	6.65891e-07	-0.131823	0.001998	0.00110661	1
GALNT13	+	1	protein_coding	ENSG00000144278.10	2	154728426	154728426	6132	-171899	rs1863086	G	T	0.4254	2	154900325	154900325	4.6089e-07	-0.140088	0.000999001	0.00089392	1
AC093375.1	-	1	lincRNA	ENSG00000226383.1	2	156881125	156881125	4714	-269078	rs184444997	T	G	0.1762	2	157150203	157150203	1.94267e-07	0.338208	0.001998	0.000477922	1
ERMN	-	2	protein_coding	ENSG00000136541.10	2	158184225	158184225	4076	36058	rs75790195	T	C	0.0277	2	158148167	158148167	6.19783e-25	1.33713	0.000999001	2.30095e-20	1
DAPL1	+	2	protein_coding	ENSG00000163331.6	2	159651829	159651829	6613	-57220	rs3951095	G	A	0.3568	2	159709049	159709049	7.42984e-07	-0.195438	0.000999001	0.00128575	1
GAST	+	2	protein_coding	ENSG00000184502.3	17	39868578	39868578	5275	1330	rs34074411	C	T	0.4665	17	39867248	39867248	4.09021e-07	0.272499	0.001998	0.000802507	1
HAP1	-	2	protein_coding	ENSG00000173805.11	17	39890896	39890896	5228	24199	rs7223596	A	C	0.3933	17	39866697	39866697	5.63533e-15	0.293392	0.000999001	3.96594e-11	1
NT5C3B	-	1	protein_coding	ENSG00000141698.12	17	39992523	39992523	5002	-699	rs9896980	G	A	0.2493	17	39993222	39993222	1.33337e-30	-0.486006	0.000999001	1.15922e-23	1
DHX58	-	2	protein_coding	ENSG00000108771.8	17	40264751	40264751	4033	-37520	rs112098825	A	G	0.0554	17	40302271	40302271	1.48264e-10	-0.324655	0.000999001	7.36996e-07	1
HSPB9	+	2	protein_coding	ENSG00000197723.3	17	40274756	40274756	3969	-5147	rs731151	G	A	0.1648	17	40279903	40279903	1.28277e-07	0.256005	0.000999001	0.000306751	1
KCNH4	-	2	protein_coding	ENSG00000089558.4	17	40333296	40333296	3919	653496	rs56973674	T	A	0.0511	17	39679800	39679800	5.45918e-06	-0.485091	0.003996	0.00509241	1
NAGLU	+	1	protein_coding	ENSG00000108784.5	17	40688190	40688190	3529	63534	rs34807589	C	T	0.2637	17	40624656	40624656	1.1545e-07	-0.144038	0.000999001	0.000150457	1
HSD17B1	+	2	protein_coding	ENSG00000108786.6	17	40701232	40701232	3534	-3868	rs597255	C	T	0.4167	17	40705100	40705100	1.55144e-10	-0.127436	0.000999001	7.25087e-07	1
TUBG1	+	1	protein_coding	ENSG00000131462.3	17	40761694	40761694	3555	-973653	rs739770	G	T	0.3179	17	41735347	41735347	1.89492e-06	0.137882	0.003996	0.00272893	1
CNTNAP1	+	2	protein_coding	ENSG00000108797.7	17	40834631	40834631	3538	-1018	rs4028634	T	C	0.3762	17	40835649	40835649	5.20602e-08	0.174518	0.000999001	0.000136801	1
TMEM106A	+	2	protein_coding	ENSG00000184988.4	17	41363854	41363854	3619	-104143	rs62080669	C	T	0.2336	17	41467997	41467997	3.11577e-06	-0.179857	0.004995	0.00443841	1
ARL4D	+	2	protein_coding	ENSG00000175906.4	17	41476327	41476327	3679	-50199	rs732508	A	G	0.3476	17	41526526	41526526	6.7701e-11	0.34379	0.000999001	2.8179e-07	1
DUSP3	-	1	protein_coding	ENSG00000108861.4	17	41856356	41856356	3770	13327	rs1230396	A	C	0.2477	17	41843029	41843029	1.22614e-12	0.247602	0.000999001	1.37633e-08	1
PYY	-	2	protein_coding	ENSG00000131096.6	17	42081837	42081837	4254	52848	rs8074783	A	C	0.3343	17	42028989	42028989	1.78478e-10	0.309808	0.000999001	6.056e-07	1
DBF4B	+	2	protein_coding	ENSG00000161692.13	17	42785976	42785976	4609	-35489	rs141769394	G	A	0.1799	17	42821465	42821465	1.00009e-37	-0.540419	0.000999001	5.91054e-31	1
CCDC103	+	1	protein_coding	ENSG00000167131.12	17	42976510	42976510	5291	914	rs76829857	A	G	0.1095	17	42975596	42975596	2.69365e-13	0.561829	0.000999001	2.06691e-09	1
FAM187A	+	2	protein_coding	ENSG00000214447.3	17	42977135	42977135	5290	-5960	rs7049	G	A	0.1093	17	42983095	42983095	1.09274e-14	0.581828	0.000999001	2.52744e-10	1
CCDC93	-	2	protein_coding	ENSG00000125633.6	2	118771709	118771709	6002	93020	rs138829209	C	T	0.1023	2	118678689	118678689	3.29054e-19	0.356964	0.000999001	4.0023e-15	2
MAP3K2	-	2	protein_coding	ENSG00000169967.12	2	128146041	128146041	6161	142794	rs10928761	C	T	0.3749	2	128003247	128003247	7.54297e-10	-0.102902	0.000999001	2.20599e-06	2
NAGS	+	2	protein_coding	ENSG00000161653.6	17	42081914	42081914	4254	15450	rs72628312	T	C	0.4143	17	42066464	42066464	1.05759e-06	0.164101	0.001998	0.00109193	2
CCDC93	-	2	protein_coding	ENSG00000125633.6	2	118771709	118771709	6002	93020	rs138829209	C	T	0.1023	2	118678689	118678689	3.17548e-19	0.357222	0.000999001	9.93272e-15	1
NAGS	+	2	protein_coding	ENSG00000161653.6	17	42081914	42081914	4254	15989	rs1618809	A	G	0.394	17	42065925	42065925	1.0626e-06	0.163777	0.001998	0.00214801	1
MAP3K2	-	2	protein_coding	ENSG00000169967.12	2	128146041	128146041	6161	51559	rs59566504	C	A	0.3732	2	128094482	128094482	7.67277e-10	-0.103362	0.000999001	5.09054e-06	1
C1QL1	-	2	protein_coding	ENSG00000131094.3	17	43045439	43045439	5485	45268	rs12150556	G	C	0.4325	17	43000171	43000171	3.24786e-11	-0.177395	0.000999001	1.76035e-07	1
NMT1	+	1	protein_coding	ENSG00000136448.7	17	43128978	43128978	5708	-4649	rs12601574	C	G	0.4943	17	43133627	43133627	1.52566e-09	-0.132333	0.000999001	9.7478e-06	1
DCAKD	-	2	protein_coding	ENSG00000172992.7	17	43138473	43138473	5751	-7959	rs9913787	G	A	0.2919	17	43146432	43146432	2.33888e-06	-0.14848	0.001998	0.00338196	1
SPATA32	-	2	protein_coding	ENSG00000184361.8	17	43339479	43339479	6532	-22012	rs2074292	G	A	0.4647	17	43361491	43361491	9.00973e-07	-0.223578	0.002997	0.00152034	1
ARHGAP27	-	1	protein_coding	ENSG00000159314.7	17	43511787	43511787	6552	-55144	rs117416586	A	G	0.1223	17	43566931	43566931	6.81764e-08	0.184148	0.001998	0.000177401	1
PLEKHM1	-	2	protein_coding	ENSG00000225190.4	17	43568115	43568115	6472	-2292	rs148055533	C	T	0.1366	17	43570407	43570407	2.8784e-11	0.17189	0.000999001	1.90804e-07	1
MAPT	+	2	protein_coding	ENSG00000186868.11	17	43971748	43971748	5891	-318084	rs150479494	A	G	0.3999	17	44289832	44289832	4.87552e-24	0.31823	0.000999001	3.96726e-18	1
KANSL1	-	1	protein_coding	ENSG00000120071.8	17	44302733	44302733	5877	240130	rs141293023	A	G	0.4127	17	44062603	44062603	2.6734e-15	-0.207125	0.000999001	1.47612e-11	1
LRRC37A	+	2	protein_coding	ENSG00000176681.10	17	44370099	44370099	5994	104260	rs116588581	C	T	0.3941	17	44265839	44265839	1.12833e-36	0.671761	0.000999001	9.05028e-29	1
ARL17B	-	2	protein_coding	ENSG00000228696.4	17	44439130	44439130	6085	-380465	rs17698176	T	G	0.2274	17	44819595	44819595	9.01208e-23	0.719964	0.000999001	5.04663e-18	1
LRRC37A2	+	2	protein_coding	ENSG00000238083.3	17	44588877	44588877	6169	493410	rs148536805	T	C	0.1963	17	44095467	44095467	1.40513e-45	0.829011	0.000999001	3.17003e-37	1
ARL17A	-	2	protein_coding	ENSG00000185829.11	17	44657088	44657088	6277	-136195	rs17692129	C	T	0.3576	17	44793283	44793283	2.29176e-38	-0.67106	0.000999001	2.70083e-30	1
NSF	+	2	protein_coding	ENSG00000073969.14	17	44668035	44668035	6221	95967	rs143663248	A	G	0.4704	17	44572068	44572068	6.6288e-15	-0.1518	0.000999001	6.28917e-11	1
WNT3	-	2	protein_coding	ENSG00000108379.5	17	44910520	44910520	5682	62813	rs199526	C	G	0.2017	17	44847707	44847707	2.64081e-14	-0.394766	0.000999001	2.28302e-10	1
GOSR2	+	2	protein_coding	ENSG00000108433.11	17	45000483	45000483	5351	-10238	rs197925	G	A	0.3858	17	45010721	45010721	5.00054e-07	0.13371	0.001998	0.000711231	1
EFCAB13	+	1	protein_coding	ENSG00000178852.11	17	45400656	45400656	4160	25662	rs7221196	G	A	0.4186	17	45374994	45374994	1.17213e-34	0.472746	0.000999001	4.32055e-28	1
TBKBP1	+	2	protein_coding	ENSG00000198933.5	17	45771447	45771447	5086	6198	rs6503796	T	C	0.4384	17	45765249	45765249	6.10288e-23	-0.18038	0.000999001	5.54416e-17	1
GUCA1C	-	2	protein_coding	ENSG00000138472.6	3	108672742	108672742	5503	-18761	rs2715745	G	C	0.4837	3	108691503	108691503	1.05996e-11	0.235092	0.000999001	4.39068e-08	1
PLCXD2	+	1	protein_coding	ENSG00000240891.2	3	111393523	111393523	5832	-71525	rs56215064	T	C	0.1966	3	111465048	111465048	8.75656e-11	0.345518	0.000999001	3.64354e-07	1
ABHD10	+	2	protein_coding	ENSG00000144827.4	3	111697857	111697857	6277	-21058	rs3792407	C	G	0.2606	3	111718915	111718915	6.07469e-09	-0.145202	0.000999001	1.83456e-05	1
TAGLN3	+	1	protein_coding	ENSG00000144834.8	3	111717511	111717511	6305	-34972	rs4682344	A	T	0.3758	3	111752483	111752483	4.75282e-19	0.285597	0.000999001	5.05739e-15	1
C3orf52	+	2	protein_coding	ENSG00000114529.8	3	111805182	111805182	6407	-206365	rs6764824	C	T	0.3187	3	112011547	112011547	2.79077e-10	-0.1508	0.000999001	9.79105e-07	1
SLC9C1	-	2	protein_coding	ENSG00000172139.10	3	112013105	112013105	6783	265	rs4622877	A	T	0.2504	3	112012840	112012840	2.00664e-12	-0.295002	0.000999001	3.83206e-08	1
SLC35A5	+	2	protein_coding	ENSG00000138459.4	3	112280556	112280556	7006	-49500	rs11489073	A	G	0.0841	3	112330056	112330056	1.99868e-06	-0.158098	0.002997	0.00417164	1
CCDC80	-	1	protein_coding	ENSG00000091986.11	3	112368377	112368377	7057	6189	rs6772337	A	G	0.3904	3	112362188	112362188	6.20613e-08	-0.179113	0.000999001	0.000175407	1
GTPBP8	+	1	protein_coding	ENSG00000163607.10	3	112709765	112709765	6416	3640	rs1488191	A	C	0.199	3	112706125	112706125	3.6069e-11	0.327198	0.000999001	4.25052e-07	1
SIDT1	+	2	protein_coding	ENSG00000072858.6	3	113251143	113251143	5651	133978	rs6771972	A	G	0.3083	3	113117165	113117165	3.91881e-31	-0.396117	0.000999001	5.22054e-26	1
GRAMD1C	+	1	protein_coding	ENSG00000178075.15	3	113547029	113547029	5297	-38645	rs4682503	C	T	0.4683	3	113585674	113585674	1.89799e-13	0.228315	0.000999001	2.13156e-09	1
RP11-484M3.5	+	2	protein_coding	ENSG00000251012.1	3	118866222	118866222	5807	-26072	rs9870763	G	A	0.2309	3	118892294	118892294	2.60687e-12	-0.385222	0.000999001	4.96254e-09	1
UPK1B	+	1	protein_coding	ENSG00000114638.3	3	118892364	118892364	5787	70	rs9870763	G	A	0.2309	3	118892294	118892294	1.67425e-15	-0.401128	0.000999001	1.67075e-11	1
POGLUT1	+	2	protein_coding	ENSG00000163389.6	3	119187785	119187785	5671	44402	rs187917545	C	T	0.0569	3	119143383	119143383	1.15629e-29	0.580092	0.000999001	8.2425e-23	1
ADPRH	+	2	protein_coding	ENSG00000144843.7	3	119298115	119298115	5722	-515	rs13324934	G	T	0.0318	3	119298630	119298630	8.10495e-17	-0.914967	0.000999001	3.12782e-12	1
MAATS1	+	2	protein_coding	ENSG00000183833.12	3	119421869	119421869	5814	-42	rs7624404	T	A	0.1381	3	119421911	119421911	1.14862e-34	0.435034	0.000999001	1.94354e-29	1
STXBP5L	+	2	protein_coding	ENSG00000145087.8	3	120626919	120626919	5622	-204720	rs61795519	T	C	0.0712	3	120831639	120831639	2.55759e-06	0.191312	0.004995	0.00346275	1
IQCB1	-	2	protein_coding	ENSG00000173226.12	3	121553926	121553926	5773	26819	rs76808446	A	T	0.125	3	121527107	121527107	9.31679e-61	0.910675	0.000999001	5.8487e-52	1
EAF2	+	1	protein_coding	ENSG00000145088.4	3	121554030	121554030	5773	-162141	rs1806656	C	G	0.3113	3	121716171	121716171	2.95788e-07	0.21438	0.000999001	0.000430626	1
CCDC58	-	2	protein_coding	ENSG00000160124.5	3	122102078	122102078	5563	-8463	rs73188320	G	A	0.1353	3	122110541	122110541	7.33294e-08	0.206504	0.000999001	0.000135604	1
PARP9	-	1	protein_coding	ENSG00000138496.12	3	122283424	122283424	5578	-88518	rs145805791	C	A	0.2398	3	122371942	122371942	9.50721e-07	-0.240032	0.001998	0.00133231	1
PARP15	+	2	protein_coding	ENSG00000173200.8	3	122296449	122296449	5575	-73818	rs790102	C	A	0.3046	3	122370267	122370267	1.45643e-06	-0.201731	0.001998	0.00233071	1
ADCY5	-	1	protein_coding	ENSG00000173175.10	3	123168605	123168605	5166	102827	rs11708067	A	G	0.2179	3	123065778	123065778	2.6062e-45	0.500408	0.000999001	1.32911e-38	1
KALRN	+	1	protein_coding	ENSG00000160145.11	3	123798870	123798870	5642	42065	rs76468795	T	A	0.1206	3	123756805	123756805	2.37826e-06	0.244474	0.000999001	0.0030096	1
RP11-71H17.9	+	2	lincRNA	ENSG00000272947.1	3	124467422	124467422	6375	-13008	rs2055983	A	G	0.1893	3	124480430	124480430	3.8274e-28	0.640871	0.000999001	1.12359e-22	1
SLC12A8	-	1	protein_coding	ENSG00000221955.6	3	124998021	124998021	7666	71329	rs11718838	C	T	0.4177	3	124926692	124926692	4.8016e-20	0.315815	0.000999001	1.19344e-15	1
OSBPL11	-	2	protein_coding	ENSG00000144909.7	3	125313934	125313934	7853	9481	rs1868213	G	A	0.1287	3	125304453	125304453	3.24817e-07	-0.164949	0.004995	0.00114342	1
RP11-379B18.5	-	2	lincRNA	ENSG00000241288.3	3	125607918	125607918	7302	-29498	rs13325495	T	G	0.1346	3	125637416	125637416	2.27721e-08	-0.279615	0.000999001	7.99363e-05	1
RP11-798G7.6	+	2	lincRNA	ENSG00000267198.1	17	43623170	43623170	6412	-144603	rs115150574	T	C	0.2	17	43767773	43767773	5.02345e-22	-0.770314	0.000999001	2.25811e-16	2
CRHR1	+	2	protein_coding	ENSG00000120088.10	17	43699267	43699267	6161	-605932	rs139076019	T	C	0.1893	17	44305199	44305199	9.00925e-50	0.718817	0.000999001	1.69069e-40	2
GCSAM	-	1	protein_coding	ENSG00000174500.8	3	111852152	111852152	6593	-102492	rs6767914	A	C	0.4907	3	111954644	111954644	6.3247e-08	-0.137562	0.000999001	0.000143418	2
RP11-572M11.3	-	2	lincRNA	ENSG00000243795.1	3	112886666	112886666	6094	57475	rs2613962	T	G	0.2651	3	112829191	112829191	1.33012e-06	0.423305	0.002997	0.00238063	2
QTRTD1	+	1	protein_coding	ENSG00000151576.6	3	113724680	113724680	4916	-83747	rs9853414	C	T	0.4861	3	113808427	113808427	7.20684e-07	0.109794	0.000999001	0.00127392	2
RP11-798G7.6	+	2	lincRNA	ENSG00000267198.1	17	43623170	43623170	6412	-144603	rs115150574	T	C	0.2	17	43767773	43767773	4.60367e-22	-0.770894	0.000999001	3.29398e-17	1
GCSAM	-	1	protein_coding	ENSG00000174500.8	3	111852152	111852152	6593	-102492	rs6767914	A	C	0.4907	3	111954644	111954644	6.29454e-08	-0.137511	0.001998	0.000177084	1
QTRTD1	+	1	protein_coding	ENSG00000151576.6	3	113724680	113724680	4916	-83747	rs9853414	C	T	0.4861	3	113808427	113808427	6.16333e-07	0.110349	0.001998	0.0013318	1
CRHR1	+	2	protein_coding	ENSG00000120088.10	17	43699267	43699267	6161	-605932	rs139076019	T	C	0.1893	17	44305199	44305199	6.67318e-50	0.718967	0.000999001	3.23761e-42	1
RP11-572M11.3	-	2	lincRNA	ENSG00000243795.1	3	112886666	112886666	6094	57475	rs2613962	T	G	0.2651	3	112829191	112829191	1.33189e-06	0.423339	0.000999001	0.00277461	1
ALG1L	-	2	protein_coding	ENSG00000189366.5	3	125655882	125655882	7298	-79293	rs7609604	A	G	0.3181	3	125735175	125735175	3.36815e-21	0.48471	0.000999001	3.97529e-16	1
SLC41A3	-	1	protein_coding	ENSG00000114544.11	3	125820404	125820404	7337	18944	rs6772055	G	A	0.321	3	125801460	125801460	1.80759e-12	0.219187	0.000999001	2.46225e-08	1
TPRA1	-	2	protein_coding	ENSG00000163870.10	3	127317094	127317094	5352	5896	rs2720269	G	A	0.1051	3	127311198	127311198	1.42604e-07	-0.16306	0.001998	0.000346282	1
SIPA1	+	1	protein_coding	ENSG00000213445.4	11	65405568	65405568	3573	14251	rs12801636	G	A	0.2241	11	65391317	65391317	3.51181e-08	-0.115156	0.000999001	0.00012372	1
OVOL1	+	2	protein_coding	ENSG00000172818.5	11	65554493	65554493	3511	-48759	rs7107912	G	A	0.4712	11	65603252	65603252	5.89503e-10	0.170475	0.000999001	7.3331e-07	1
EFEMP2	-	1	protein_coding	ENSG00000172638.8	11	65641063	65641063	3443	37811	rs7107912	G	A	0.4712	11	65603252	65603252	5.15105e-07	-0.0956559	0.001998	0.000749696	1
FIBP	-	2	protein_coding	ENSG00000172500.8	11	65656010	65656010	3481	8905	rs12225345	A	G	0.1797	11	65647105	65647105	5.5511e-06	0.133413	0.000999001	0.0044768	1
EIF1AD	-	1	protein_coding	ENSG00000175376.4	11	65769647	65769647	3396	64215	rs531612	C	T	0.4795	11	65705432	65705432	2.38525e-08	-0.189812	0.000999001	8.27571e-05	1
SF3B2	+	1	protein_coding	ENSG00000087365.10	11	65818200	65818200	3318	-10425	rs535752	A	C	0.2969	11	65828625	65828625	1.48777e-06	-0.105655	0.003996	0.00228455	1
CTD-3074O7.11	+	2	protein_coding	ENSG00000256349.1	11	66276550	66276550	3121	-47810	rs531490	T	G	0.4822	11	66324360	66324360	4.02418e-10	-0.161177	0.000999001	1.20048e-06	1
BBS1	+	1	protein_coding	ENSG00000174483.15	11	66278077	66278077	3122	-46283	rs531490	T	G	0.4822	11	66324360	66324360	4.79286e-09	-0.154868	0.000999001	1.1294e-05	1
CTD-3074O7.12	-	2	lincRNA	ENSG00000269990.1	11	66305407	66305407	3134	-19176	rs678397	T	C	0.4838	11	66324583	66324583	1.68974e-08	-0.186273	0.000999001	3.47744e-05	1
CTSF	-	2	protein_coding	ENSG00000174080.6	11	66336312	66336312	3159	16999	rs10791882	A	G	0.4298	11	66319313	66319313	4.51522e-15	0.300117	0.000999001	6.22761e-11	1
C11orf80	+	2	protein_coding	ENSG00000173715.11	11	66511922	66511922	3436	30289	rs34775878	G	A	0.1115	11	66481633	66481633	1.40089e-19	-0.431671	0.000999001	5.064e-15	1
PC	-	2	protein_coding	ENSG00000173599.9	11	66725847	66725847	4029	20372	rs1961864	T	C	0.399	11	66705475	66705475	4.10158e-07	-0.124616	0.000999001	0.000765253	1
RHOD	+	1	protein_coding	ENSG00000173156.2	11	66824289	66824289	4023	-16010	rs11227676	C	T	0.0829	11	66840299	66840299	6.07981e-14	-0.278103	0.000999001	2.26618e-09	1
PTPRCAP	-	2	protein_coding	ENSG00000213402.2	11	67205538	67205538	4094	-6031	rs1808279	T	C	0.4137	11	67211569	67211569	3.36994e-14	-0.216505	0.000999001	6.72877e-10	1
GSTP1	+	2	protein_coding	ENSG00000084207.11	11	67351066	67351066	4148	4597	rs6591253	C	T	0.3145	11	67346469	67346469	1.63687e-10	-0.15039	0.000999001	7.69279e-07	1
ACY3	-	1	protein_coding	ENSG00000132744.3	11	67418130	67418130	4340	-12632	rs1551886	T	C	0.094	11	67430762	67430762	1.33435e-06	0.227625	0.000999001	0.00235231	1
ALDH3B1	+	2	protein_coding	ENSG00000006534.11	11	67776048	67776048	4789	3179	rs308326	T	C	0.3824	11	67772869	67772869	1.33151e-08	-0.174139	0.001998	9.36537e-05	1
GAL	+	2	protein_coding	ENSG00000069482.6	11	68451247	68451247	5803	10050	rs6591348	C	T	0.0762	11	68441197	68441197	1.98643e-11	0.448085	0.000999001	2.58044e-07	1
RP11-757G1.6	+	2	lincRNA	ENSG00000250508.1	11	68638132	68638132	5456	1770	rs672853	G	A	0.3099	11	68636362	68636362	1.03746e-25	-0.5895	0.000999001	1.37405e-21	1
MRPL21	-	2	protein_coding	ENSG00000197345.8	11	68671303	68671303	5358	14534	rs595882	T	C	0.3087	11	68656769	68656769	8.13647e-89	-0.779249	0.000999001	1.09459e-76	1
IGHMBP2	+	1	protein_coding	ENSG00000132740.4	11	68671310	68671310	5358	-50852	rs10896385	C	T	0.3227	11	68722162	68722162	5.76138e-19	0.194289	0.000999001	1.36854e-13	1
TPCN2	+	1	protein_coding	ENSG00000162341.11	11	68816365	68816365	5242	-5	rs4930642	A	G	0.0273	11	68816370	68816370	6.22432e-08	0.454555	0.000999001	0.000123813	1
SHANK2	-	1	protein_coding	ENSG00000162105.12	11	70963623	70963623	6280	998548	rs183079903	G	C	0.0904	11	69965075	69965075	3.98911e-06	-0.207034	0.003996	0.00627434	1
FAM86C1	+	1	protein_coding	ENSG00000158483.11	11	71498556	71498556	6129	145	rs12788252	A	G	0.4174	11	71498411	71498411	9.19186e-07	-0.197152	0.002997	0.00208244	1
PDE2A	-	2	protein_coding	ENSG00000186642.11	11	72385635	72385635	4651	24700	rs55765314	C	A	0.1974	11	72360935	72360935	9.06499e-07	0.274099	0.002997	0.00132959	1
ARAP1	-	2	protein_coding	ENSG00000186635.10	11	72504644	72504644	4374	41209	rs7109575	G	A	0.1641	11	72463435	72463435	3.2525e-08	0.155872	0.000999001	3.03337e-05	1
STARD10	-	1	protein_coding	ENSG00000214530.3	11	72504726	72504726	4374	71741	rs11603334	G	A	0.1595	11	72432985	72432985	1.74256e-35	0.560609	0.000999001	2.97175e-29	1
PLEKHB1	+	2	protein_coding	ENSG00000021300.9	11	73357223	73357223	4302	10877	rs11235827	G	A	0.1568	11	73346346	73346346	1.06371e-18	0.416026	0.000999001	3.39859e-14	1
MRPL48	+	1	protein_coding	ENSG00000175581.9	11	73498361	73498361	4324	17431	rs71479547	T	C	0.1834	11	73480930	73480930	1.35124e-11	0.184377	0.000999001	5.04594e-08	1
PAAF1	+	1	protein_coding	ENSG00000175575.8	11	73587744	73587744	4336	-76706	rs117816201	G	A	0.082	11	73664450	73664450	5.37006e-18	-0.385835	0.000999001	1.09782e-13	1
UCP2	-	1	protein_coding	ENSG00000175567.4	11	73694352	73694352	4352	17698	rs77674518	C	T	0.0471	11	73676654	73676654	1.30378e-08	-0.508956	0.000999001	3.08154e-05	1
P4HA3	-	1	protein_coding	ENSG00000149380.7	11	74022702	74022702	4609	227291	rs7483884	G	A	0.4886	11	73795411	73795411	2.07619e-11	-0.167906	0.000999001	1.54954e-07	1
KCNE3	-	2	protein_coding	ENSG00000175538.6	11	74178774	74178774	4693	567	rs603093	C	A	0.2531	11	74178207	74178207	6.38661e-11	0.218982	0.000999001	5.05819e-07	1
XRRA1	-	1	protein_coding	ENSG00000166435.11	11	74660245	74660245	4587	943	rs9787897	A	T	0.322	11	74659302	74659302	1.39475e-84	0.816285	0.000999001	2.00123e-74	1
RPS3	+	1	protein_coding	ENSG00000149273.10	11	75110530	75110530	4665	-38848	rs1793406	A	C	0.1498	11	75149378	75149378	9.01004e-07	0.169496	0.002997	0.00204169	1
RP11-111M22.3	-	1	lincRNA	ENSG00000255135.3	11	76155700	76155700	5263	3185	rs113130900	C	T	0.0553	11	76152515	76152515	1.08677e-13	-0.621183	0.000999001	2.02059e-09	1
CAPN5	+	1	protein_coding	ENSG00000149260.10	11	76777979	76777979	5511	29005	rs72949248	A	T	0.3781	11	76748974	76748974	1.42921e-06	-0.128983	0.001998	0.00367665	1
MYO7A	+	2	protein_coding	ENSG00000137474.15	11	76839310	76839310	5645	-77657	rs4945160	A	G	0.4449	11	76916967	76916967	2.55237e-10	0.185721	0.000999001	6.99623e-07	1
AQP11	+	2	protein_coding	ENSG00000178301.3	11	77300436	77300436	5236	-279311	rs112974280	T	G	0.2336	11	77579747	77579747	5.25815e-10	0.276589	0.000999001	2.60839e-06	1
AAMDC	+	1	protein_coding	ENSG00000087884.10	11	77532155	77532155	4782	-169520	rs111960885	C	T	0.1311	11	77701675	77701675	1.34251e-07	-0.294735	0.001998	0.000296863	1
INTS4	-	2	protein_coding	ENSG00000149262.12	11	77705724	77705724	4624	347875	rs180897651	A	C	0.0934	11	77357849	77357849	3.56499e-15	0.312558	0.000999001	7.54071e-12	1
KCTD14	-	1	protein_coding	ENSG00000151364.11	11	77757237	77757237	4668	27522	rs4272811	C	T	0.2205	11	77729715	77729715	9.01081e-08	0.228045	0.000999001	0.000176342	1
NDUFC2-KCTD14	-	2	protein_coding	ENSG00000259112.1	11	77790911	77790911	4664	-60695	rs11237410	G	T	0.4571	11	77851606	77851606	9.57342e-09	0.138915	0.000999001	1.30199e-05	1
NDUFC2	-	2	protein_coding	ENSG00000151366.8	11	77791265	77791265	4663	-60341	rs11237410	G	T	0.4571	11	77851606	77851606	1.61868e-12	0.175103	0.000999001	7.67568e-09	1
USP35	+	2	protein_coding	ENSG00000118369.8	11	77899858	77899858	4743	-228917	rs11237488	C	T	0.1554	11	78128775	78128775	7.74985e-08	0.201783	0.000999001	0.000121163	1
ROPN1B	+	2	protein_coding	ENSG00000114547.5	3	125687987	125687987	7323	2181	rs12630001	C	T	0.2814	3	125685806	125685806	6.68542e-24	-0.794206	0.000999001	1.14533e-18	2
RPS6KB2	+	1	protein_coding	ENSG00000175634.10	11	67195931	67195931	4073	-106651	rs12365485	C	A	0.4834	11	67302582	67302582	4.01438e-07	0.120118	0.001998	0.000685785	2
ROPN1B	+	2	protein_coding	ENSG00000114547.5	3	125687987	125687987	7323	2181	rs12630001	C	T	0.2814	3	125685806	125685806	8.04191e-24	-0.792138	0.000999001	3.58445e-18	1
RPS6KB2	+	1	protein_coding	ENSG00000175634.10	11	67195931	67195931	4073	-106651	rs12365485	C	A	0.4834	11	67302582	67302582	5.45561e-07	0.118369	0.000999001	0.00113039	1
RP11-452H21.4	-	2	lincRNA	ENSG00000251323.2	11	78140882	78140882	4846	-925880	rs11602810	T	G	0.2576	11	79066762	79066762	1.74727e-06	0.200292	0.002997	0.00214052	1
C11orf82	+	2	protein_coding	ENSG00000165490.8	11	82611017	82611017	5906	-1825	rs3763814	C	G	0.4075	11	82612842	82612842	2.12924e-11	-0.193213	0.000999001	6.76112e-08	1
RAB30-AS1	+	2	lincRNA	ENSG00000246067.3	11	82783108	82783108	6102	-5331	rs17144544	C	T	0.1558	11	82788439	82788439	8.0054e-15	-0.415194	0.000999001	4.32314e-10	1
RP11-113K21.4	-	2	lincRNA	ENSG00000255503.1	11	82808238	82808238	6053	19799	rs17144544	C	T	0.1558	11	82788439	82788439	2.30357e-13	-0.451144	0.000999001	1.05972e-09	1
CCDC90B	-	2	protein_coding	ENSG00000137500.5	11	82997450	82997450	5966	29487	rs513438	T	C	0.4048	11	82967963	82967963	1.29451e-10	-0.133952	0.000999001	1.21574e-06	1
C11orf73	+	2	protein_coding	ENSG00000149196.11	11	86013253	86013253	6810	-66089	rs12804247	G	T	0.1012	11	86079342	86079342	2.62159e-06	-0.177762	0.004995	0.00534395	1
CTD-2005H7.1	+	2	lincRNA	ENSG00000254731.1	11	86414141	86414141	7378	-10578	rs17149329	T	C	0.21	11	86424719	86424719	2.4821e-06	-0.322824	0.001998	0.00398861	1
RAB38	-	1	protein_coding	ENSG00000123892.7	11	87908635	87908635	7035	-25919	rs7929603	A	G	0.4537	11	87934554	87934554	4.74332e-08	-0.231755	0.000999001	0.000115543	1
CTSC	-	2	protein_coding	ENSG00000109861.11	11	88070955	88070955	6698	48962	rs217097	A	C	0.1736	11	88021993	88021993	1.6853e-07	0.188822	0.000999001	0.000374849	1
NAALAD2	+	1	protein_coding	ENSG00000077616.6	11	89864683	89864683	5110	-43231	rs1943351	C	A	0.3461	11	89907914	89907914	2.50296e-19	0.388201	0.000999001	4.11949e-15	1
MTNR1B	+	1	protein_coding	ENSG00000134640.2	11	92702886	92702886	5623	-5824	rs10830963	C	G	0.319	11	92708710	92708710	5.282e-21	0.45167	0.000999001	4.82982e-17	1
CCDC67	+	1	protein_coding	ENSG00000165325.9	11	93063137	93063137	5342	49750	rs7943372	T	G	0.2821	11	93013387	93013387	4.32451e-85	0.774981	0.000999001	1.36837e-76	1
SMCO4	-	2	protein_coding	ENSG00000166002.2	11	93276674	93276674	5694	263287	rs7943372	T	G	0.2821	11	93013387	93013387	1.04371e-30	0.454055	0.000999001	1.07855e-25	1
C11orf54	+	2	protein_coding	ENSG00000182919.10	11	93474757	93474757	5830	-26383	rs3132751	G	A	0.3648	11	93501140	93501140	3.48366e-86	-0.519484	0.000999001	8.89675e-72	1
VSTM5	-	2	protein_coding	ENSG00000214376.5	11	93583697	93583697	5833	-31878	rs1157708	G	C	0.14	11	93615575	93615575	4.94341e-07	-0.24654	0.001998	0.00130195	1
HEPHL1	+	2	protein_coding	ENSG00000181333.11	11	93754527	93754527	5788	-107966	rs1138800	A	C	0.3702	11	93862493	93862493	5.1413e-45	0.745467	0.000999001	2.92157e-37	1
PANX1	+	2	protein_coding	ENSG00000110218.4	11	93862094	93862094	5761	74	rs4753126	C	T	0.4953	11	93862020	93862020	4.78807e-09	0.113383	0.000999001	1.28714e-05	1
GTPBP4	+	2	protein_coding	ENSG00000107937.14	10	1034338	1034338	6771	-21530	rs7070545	A	G	0.3642	10	1055868	1055868	4.58428e-07	-0.100516	0.000999001	0.00156142	1
IDI2	-	2	protein_coding	ENSG00000148377.5	10	1071799	1071799	6941	53214	rs4880745	T	G	0.4583	10	1018585	1018585	5.70614e-31	0.412463	0.000999001	4.1897e-27	1
PITRM1	-	2	protein_coding	ENSG00000107959.11	10	3215003	3215003	8450	21591	rs76088740	C	T	0.0485	10	3193412	3193412	3.86118e-17	-0.632821	0.000999001	1.73945e-12	1
AKR1E2	+	1	protein_coding	ENSG00000165568.13	10	4828821	4828821	8285	2136	rs7901882	T	A	0.0608	10	4826685	4826685	1.24654e-07	-0.584018	0.000999001	0.000310985	1
AKR1C1	+	2	protein_coding	ENSG00000187134.8	10	4934796	4934796	8289	-46900	rs7076643	T	G	0.3762	10	4981696	4981696	1.02896e-14	0.212075	0.000999001	2.67069e-10	1
AKR1C2	-	2	protein_coding	ENSG00000151632.12	10	5060223	5060223	8320	39304	rs56136181	C	T	0.1184	10	5020919	5020919	1.56218e-09	0.236894	0.000999001	7.17804e-06	1
UCN3	+	2	protein_coding	ENSG00000178473.5	10	5406972	5406972	8714	53763	rs7904154	T	G	0.1926	10	5353209	5353209	1.70911e-07	-0.194984	0.000999001	0.000619296	1
RP11-336A10.5	-	2	lincRNA	ENSG00000231483.1	10	5652756	5652756	8493	-689	rs10795534	T	C	0.3246	10	5653445	5653445	5.68925e-07	0.264	0.000999001	0.00170802	1
GDI2	-	2	protein_coding	ENSG00000057608.12	10	5884095	5884095	8814	33431	rs55873293	A	G	0.1711	10	5850664	5850664	9.0492e-14	-0.22195	0.000999001	5.89823e-10	1
PRKCQ	-	2	protein_coding	ENSG00000065675.10	10	6622263	6622263	7980	-9598	rs79224399	G	A	0.0488	10	6631861	6631861	5.42215e-07	-0.555597	0.002997	0.00182039	1
LINC00707	+	2	lincRNA	ENSG00000238266.1	10	6821560	6821560	7994	38452	rs353208	G	A	0.1427	10	6783108	6783108	5.03329e-13	-0.398135	0.000999001	9.08373e-09	1
ECHDC3	+	2	protein_coding	ENSG00000134463.10	10	11784365	11784365	6740	1167	rs10906007	A	G	0.2901	10	11783198	11783198	1.26092e-21	0.391241	0.000999001	9.804e-17	1
CAMK1D	+	2	protein_coding	ENSG00000183049.8	10	12391481	12391481	7443	83587	rs11257655	C	T	0.2362	10	12307894	12307894	1.8988e-24	0.523439	0.000999001	3.03625e-20	1
PHYH	-	2	protein_coding	ENSG00000107537.9	10	13344412	13344412	7848	3227	rs12570229	C	T	0.3426	10	13341185	13341185	1.40038e-16	-0.253081	0.000999001	1.82311e-11	1
MEIG1	+	2	protein_coding	ENSG00000197889.5	10	15001438	15001438	7190	-1639	rs4360596	T	C	0.349	10	15003077	15003077	6.71658e-08	-0.288845	0.000999001	0.000166188	1
ACBD7	-	2	protein_coding	ENSG00000176244.6	10	15130775	15130775	6865	-26996	rs11259498	A	G	0.0597	10	15157771	15157771	3.4871e-07	-0.49801	0.000999001	0.00124921	1
NMT2	-	2	protein_coding	ENSG00000152465.13	10	15210692	15210692	6759	3701	rs4748147	T	C	0.3703	10	15206991	15206991	1.4153e-13	-0.24167	0.000999001	1.66142e-09	1
PTER	+	2	protein_coding	ENSG00000165983.10	10	16478942	16478942	6474	-19116	rs45458502	C	A	0.1633	10	16498058	16498058	7.63398e-10	0.201338	0.000999001	5.51446e-06	1
C1QL3	-	2	protein_coding	ENSG00000165985.8	10	16564004	16564004	6445	7294	rs7909832	T	C	0.4874	10	16556710	16556710	2.91417e-75	0.915295	0.000999001	6.37263e-65	1
RSU1	-	2	protein_coding	ENSG00000148484.13	10	16859527	16859527	6576	8991	rs1671308	A	T	0.1799	10	16850536	16850536	1.30056e-15	0.25026	0.000999001	7.30447e-12	1
TRDMT1	-	1	protein_coding	ENSG00000107614.17	10	17244053	17244053	5958	-71	rs10795459	C	T	0.4857	10	17244124	17244124	1.54748e-12	0.206104	0.000999001	2.91325e-08	1
VIM	+	2	protein_coding	ENSG00000026025.9	10	17270258	17270258	5975	29618	rs10904904	G	C	0.4781	10	17240640	17240640	1.00449e-06	0.147861	0.000999001	0.00198828	1
TMEM236	+	2	protein_coding	ENSG00000148483.7	10	17794251	17794251	6719	-81606	rs56278466	T	G	0.4103	10	17875857	17875857	5.67837e-13	-0.42888	0.000999001	2.11143e-08	1
TMEM236	+	2	protein_coding	ENSG00000184040.7	10	18041218	18041218	6603	231598	rs151197862	T	C	0.047	10	17809620	17809620	3.4826e-12	-0.843332	0.000999001	2.76139e-08	1
MRC1	+	2	protein_coding	ENSG00000120586.4	10	18098352	18098352	6615	-131214	rs532813	G	A	0.3274	10	18229566	18229566	6.08657e-15	-0.338431	0.000999001	3.15813e-10	1
NSUN6	-	2	protein_coding	ENSG00000241058.1	10	18940551	18940551	7538	148798	rs114371022	G	A	0.171	10	18791753	18791753	6.98619e-07	-0.152327	0.00599401	0.00217256	1
PRTFDC1	-	2	protein_coding	ENSG00000099256.14	10	25241533	25241533	6376	31	rs143356584	C	T	0.0261	10	25241502	25241502	1.92959e-13	-0.758394	0.000999001	1.72608e-09	1
GPR158	+	2	protein_coding	ENSG00000151025.9	10	25463991	25463991	6928	964251	rs2366906	G	A	0.4691	10	24499740	24499740	3.11324e-06	0.0997629	0.00599401	0.00605897	1
APBB1IP	+	2	protein_coding	ENSG00000077420.11	10	26727132	26727132	8247	-550	rs4749126	C	A	0.3413	10	26727682	26727682	1.32768e-74	-0.808842	0.000999001	3.69497e-68	1
MASTL	+	2	protein_coding	ENSG00000120539.10	10	27443753	27443753	7263	-22075	rs2887190	G	A	0.3711	10	27465828	27465828	1.4857e-23	0.272861	0.000999001	4.37711e-18	1
RP11-85G18.6	+	2	lincRNA	ENSG00000262412.1	10	27532059	27532059	7396	16288	rs2780675	C	T	0.3667	10	27515771	27515771	5.09908e-16	0.418627	0.000999001	9.91823e-12	1
NARS2	-	1	protein_coding	ENSG00000137513.5	11	78285919	78285919	5016	1374	rs4367973	C	A	0.2045	11	78284545	78284545	2.92046e-32	0.300204	0.000999001	1.05939e-26	2
MRC1L1	+	2	protein_coding	ENSG00000183748.4	10	17851362	17851362	6612	-379640	rs722381	G	A	0.3261	10	18231002	18231002	1.44189e-20	0.460383	0.000999001	5.17632e-16	2
MRC1L1	+	2	protein_coding	ENSG00000183748.4	10	17851362	17851362	6612	-379640	rs722381	G	A	0.3261	10	18231002	18231002	1.42713e-20	0.460356	0.000999001	2.05765e-15	1
NARS2	-	1	protein_coding	ENSG00000137513.5	11	78285919	78285919	5016	1374	rs4367973	C	A	0.2045	11	78284545	78284545	2.81438e-32	0.30044	0.000999001	1.94851e-27	1
PTCHD3	-	2	protein_coding	ENSG00000182077.6	10	27703297	27703297	7546	12288	rs2505298	A	G	0.3278	10	27691009	27691009	3.26186e-20	-0.570652	0.000999001	8.63477e-16	1
MPP7	-	2	protein_coding	ENSG00000150054.14	10	28623415	28623415	7309	4869	rs1148187	C	T	0.181	10	28618546	28618546	1.05792e-08	-0.21529	0.000999001	4.39584e-05	1
WAC	+	1	protein_coding	ENSG00000095787.17	10	28821422	28821422	7271	-22511	rs12763015	G	C	0.3214	10	28843933	28843933	7.79872e-08	0.113526	0.000999001	0.000353244	1
MTPAP	-	2	protein_coding	ENSG00000107951.8	10	30663377	30663377	6428	19505	rs10826790	G	A	0.4774	10	30643872	30643872	6.26313e-13	0.221084	0.000999001	4.78388e-09	1
MAP3K8	+	2	protein_coding	ENSG00000107968.5	10	30722866	30722866	6289	22113	rs10763787	G	A	0.289	10	30700753	30700753	9.45666e-09	-0.189881	0.000999001	2.4735e-05	1
C10orf68	+	1	protein_coding	ENSG00000150076.18	10	32832297	32832297	6319	-158504	rs7910511	T	G	0.345	10	32990801	32990801	1.04242e-13	0.297995	0.000999001	3.10248e-09	1
RP11-479G22.8	-	2	lincRNA	ENSG00000273038.1	10	33178239	33178239	6781	-18464	rs2488319	T	C	0.4864	10	33196703	33196703	2.23216e-39	0.461765	0.000999001	5.59089e-32	1
RP11-258F22.1	-	1	lincRNA	ENSG00000226578.1	10	38073059	38073059	5368	48174	rs12783272	T	G	0.2262	10	38024885	38024885	5.74343e-06	-0.229668	0.00699301	0.00392808	1
ZNF37A	+	2	protein_coding	ENSG00000075407.13	10	38383264	38383264	4449	-529	rs2504142	C	T	0.3818	10	38383793	38383793	6.26746e-10	-0.16001	0.000999001	8.45309e-07	1
RP11-508N22.12	+	2	lincRNA	ENSG00000272983.1	10	38426265	38426265	4359	-227656	rs2800477	C	T	0.1238	10	38653921	38653921	8.0237e-07	-0.30708	0.001998	0.00050305	1
LINC00839	+	2	lincRNA	ENSG00000185904.7	10	42970991	42970991	4748	6784	rs2801023	A	G	0.3964	10	42964207	42964207	3.22914e-13	0.299729	0.000999001	1.76067e-09	1
RET	+	2	protein_coding	ENSG00000165731.13	10	43572475	43572475	6425	-13399	rs2435344	T	C	0.2536	10	43585874	43585874	2.9118e-06	0.296992	0.00699301	0.00517521	1
RP11-351D16.3	-	2	lincRNA	ENSG00000273008.1	10	43633782	43633782	6700	23416	rs1864400	G	A	0.1639	10	43610366	43610366	1.63532e-14	-0.345656	0.000999001	1.19057e-10	1
ENPP5	-	2	protein_coding	ENSG00000112796.5	6	46138708	46138708	5462	38678	rs9472693	A	G	0.4681	6	46100030	46100030	2.58538e-22	-0.208191	0.000999001	2.35611e-17	1
SLC25A27	+	2	protein_coding	ENSG00000153291.11	6	46620678	46620678	5319	-4596	rs9381468	A	G	0.45	6	46625274	46625274	1.91892e-11	-0.151035	0.000999001	1.50439e-07	1
TDRD6	+	2	protein_coding	ENSG00000180113.11	6	46655612	46655612	5403	-21171	rs4498351	T	A	0.4405	6	46676783	46676783	6.6422e-14	0.296893	0.000999001	4.03843e-10	1
RP11-385F7.1	-	2	lincRNA	ENSG00000270761.1	6	47445308	47445308	5721	-48632	rs7749167	G	A	0.262	6	47493940	47493940	4.61779e-15	-0.270465	0.000999001	7.83092e-11	1
MUT	-	2	protein_coding	ENSG00000146085.7	6	49430904	49430904	5837	-23377	rs2501963	C	T	0.37	6	49454281	49454281	7.19206e-65	-0.351583	0.000999001	2.82524e-55	1
CENPQ	+	2	protein_coding	ENSG00000031691.6	6	49431091	49431091	5838	30868	rs9367356	T	C	0.4367	6	49400223	49400223	1.40812e-06	-0.116972	0.001998	0.00215494	1
CRISP3	-	2	protein_coding	ENSG00000096006.7	6	49712150	49712150	5557	-5042	rs7450124	G	C	0.1783	6	49717192	49717192	2.48797e-10	-0.335319	0.000999001	1.01413e-06	1
PAQR8	+	2	protein_coding	ENSG00000170915.8	6	52226219	52226219	6509	8520	rs7772620	A	G	0.2798	6	52217699	52217699	6.7587e-09	0.215803	0.000999001	1.71897e-05	1
RP11-411K7.1	+	2	lincRNA	ENSG00000236740.2	6	53794820	53794820	6261	-57117	rs17554130	G	A	0.2512	6	53851937	53851937	1.72585e-10	0.393936	0.000999001	4.328e-07	1
FAM83B	+	2	protein_coding	ENSG00000168143.8	6	54711569	54711569	7043	6524	rs9475038	T	A	0.4286	6	54705045	54705045	1.02855e-09	0.197573	0.000999001	7.94824e-06	1
BMP5	-	2	protein_coding	ENSG00000112175.6	6	55740362	55740362	6994	26435	rs77603436	A	G	0.062	6	55713927	55713927	1.82027e-08	-0.361842	0.000999001	4.54281e-05	1
COL21A1	-	2	protein_coding	ENSG00000124749.12	6	56258892	56258892	5793	70651	rs10948996	G	T	0.184	6	56188241	56188241	4.23968e-07	-0.25637	0.000999001	0.000652824	1
BEND6	+	2	protein_coding	ENSG00000151917.13	6	56819773	56819773	4464	-10157	rs9382672	C	T	0.2576	6	56829930	56829930	8.12348e-32	0.353047	0.000999001	9.13427e-26	1
XXbac-BPGBPG55C20.1	-	2	lincRNA	ENSG00000272541.1	6	58182746	58182746	3437	-105075	rs9404620	A	G	0.2986	6	58287821	58287821	2.13574e-06	-0.281557	0.000999001	0.000776081	1
XXbac-BPGBPG55C20.2	-	2	lincRNA	ENSG00000272316.1	6	58240189	58240189	3337	-63331	rs4928430	T	A	0.2944	6	58303520	58303520	4.17483e-10	0.228313	0.000999001	7.96936e-07	1
LGSN	-	2	protein_coding	ENSG00000146166.12	6	64029882	64029882	5509	-111827	rs1779748	T	C	0.4001	6	64141709	64141709	4.95061e-10	0.291742	0.000999001	1.55572e-06	1
FAM135A	+	1	protein_coding	ENSG00000082269.12	6	71122644	71122644	6574	17166	rs6455367	T	C	0.2119	6	71105478	71105478	1.43953e-09	-0.222565	0.000999001	1.82896e-06	1
C6orf57	+	2	protein_coding	ENSG00000154079.5	6	71276620	71276620	6481	81178	rs2747703	C	T	0.3786	6	71195442	71195442	5.52925e-15	-0.197906	0.000999001	6.24875e-11	1
RP11-134K13.4	+	2	lincRNA	ENSG00000271967.1	6	71306141	71306141	6541	-3990	rs2691505	A	G	0.3666	6	71310131	71310131	3.42127e-09	-0.282547	0.000999001	1.18849e-05	1
RP11-257K9.8	-	2	protein_coding	ENSG00000243501.5	6	73972919	73972919	6364	-46419	rs16883571	G	A	0.1062	6	74019338	74019338	1.56709e-08	0.445486	0.000999001	3.17258e-05	1
DDX43	+	2	protein_coding	ENSG00000080007.6	6	74104471	74104471	6537	-86	rs558198	C	G	0.45	6	74104557	74104557	6.87266e-12	0.390581	0.000999001	8.27784e-08	1
OOEP	-	1	protein_coding	ENSG00000203907.5	6	74104856	74104856	6539	15532	rs2756038	T	G	0.3561	6	74089324	74089324	9.85508e-08	0.318468	0.000999001	0.000220201	1
MTO1	+	2	protein_coding	ENSG00000135297.11	6	74171301	74171301	6555	-59227	rs2291719	A	G	0.2867	6	74230528	74230528	4.91357e-10	0.166165	0.000999001	1.26188e-06	1
FILIP1	-	2	protein_coding	ENSG00000118407.10	6	76203454	76203454	4915	195991	rs1018471	G	T	0.4074	6	76007463	76007463	2.29113e-21	0.378604	0.000999001	2.23674e-17	1
MEI4	+	2	protein_coding	ENSG00000269964.2	6	78400375	78400375	7125	17616	rs6930644	G	T	0.3464	6	78382759	78382759	6.26296e-08	0.176316	0.000999001	0.000165216	1
IRAK1BP1	+	2	protein_coding	ENSG00000146243.9	6	79577189	79577189	6415	-36387	rs1354831	T	C	0.4773	6	79613576	79613576	3.03621e-48	0.375538	0.000999001	4.82328e-41	1
ELOVL4	-	2	protein_coding	ENSG00000118402.5	6	80657297	80657297	6558	74931	rs346316	C	T	0.4766	6	80582366	80582366	8.74919e-25	-0.23048	0.000999001	8.93454e-20	1
RP11-250B2.6	+	2	lincRNA	ENSG00000272129.1	6	81065141	81065141	7354	2700	rs9350853	A	G	0.1464	6	81062441	81062441	1.99623e-11	-0.374922	0.000999001	1.96528e-07	1
RP11-379B8.1	-	2	lincRNA	ENSG00000226453.1	6	82643197	82643197	5973	87576	rs3763244	C	G	0.3712	6	82555621	82555621	3.03239e-11	-0.328848	0.000999001	6.65143e-08	1
IBTK	-	2	protein_coding	ENSG00000005700.10	6	82957471	82957471	5178	-4532	rs477776	A	G	0.4953	6	82962003	82962003	1.33087e-08	-0.15565	0.000999001	3.89254e-05	1
DOPEY1	+	2	protein_coding	ENSG00000083097.10	6	83777385	83777385	4428	4336	rs12153819	C	T	0.1537	6	83773049	83773049	1.44596e-06	-0.147106	0.002997	0.00214492	1
PRSS35	+	2	protein_coding	ENSG00000146250.5	6	84222194	84222194	4423	17	rs481687	C	T	0.4543	6	84222177	84222177	1.53899e-09	0.296451	0.000999001	6.29536e-06	1
SNAP91	-	2	protein_coding	ENSG00000065609.10	6	84419410	84419410	4582	104987	rs1546977	A	G	0.469	6	84314423	84314423	2.19992e-14	-0.146344	0.000999001	3.49212e-10	1
ZNF25	-	2	protein_coding	ENSG00000175395.11	10	38265561	38265561	4818	-350650	rs2804647	G	C	0.2627	10	38616211	38616211	4.16163e-08	0.163899	0.000999001	5.17174e-05	2
AL022344.7	-	2	lincRNA	ENSG00000259869.1	10	43247593	43247593	5800	780757	rs11265982	T	A	0.2104	10	42466836	42466836	8.45998e-08	-0.482051	0.000999001	0.000261545	2
TMEM14A	+	2	protein_coding	ENSG00000096092.5	6	52535907	52535907	6521	-141684	rs1984728	G	A	0.3707	6	52677591	52677591	7.59143e-20	0.263864	0.000999001	1.81642e-15	2
MB21D1	-	2	protein_coding	ENSG00000164430.11	6	74161999	74161999	6551	-1488	rs113354677	G	A	0.2712	6	74163487	74163487	1.82847e-06	0.193492	0.003996	0.00329935	2
MB21D1	-	2	protein_coding	ENSG00000164430.11	6	74161999	74161999	6551	-1488	rs113354677	G	A	0.2712	6	74163487	74163487	2.04025e-06	0.193284	0.002997	0.00267057	1
TMEM14A	+	2	protein_coding	ENSG00000096092.5	6	52535907	52535907	6521	-141684	rs1984728	G	A	0.3707	6	52677591	52677591	8.47154e-20	0.26364	0.000999001	1.48511e-15	1
AL022344.7	-	2	lincRNA	ENSG00000259869.1	10	43247593	43247593	5800	780757	rs11265982	T	A	0.2104	10	42466836	42466836	8.0745e-08	-0.48268	0.001998	0.000195664	1
ZNF25	-	2	protein_coding	ENSG00000175395.11	10	38265561	38265561	4818	-350650	rs2804647	G	C	0.2627	10	38616211	38616211	3.45229e-08	0.164996	0.000999001	3.49103e-05	1
SMIM8	+	2	protein_coding	ENSG00000111850.6	6	88032301	88032301	5841	-18442	rs1063309	A	G	0.1245	6	88050743	88050743	3.03181e-21	0.352532	0.000999001	2.45149e-16	1
C6orf164	+	2	protein_coding	ENSG00000203871.4	6	88106840	88106840	5795	296529	rs6454578	T	G	0.3984	6	87810311	87810311	1.09927e-07	0.222079	0.000999001	0.000210028	1
RARS2	-	2	protein_coding	ENSG00000146282.13	6	88299721	88299721	5738	91263	rs113725700	A	G	0.1145	6	88208458	88208458	3.81757e-09	0.264841	0.000999001	1.69627e-05	1
AKIRIN2	-	2	protein_coding	ENSG00000135334.8	6	88411927	88411927	5622	896922	rs142050688	C	T	0.0263	6	87515005	87515005	3.73778e-08	-0.388455	0.000999001	0.000120161	1
ANKRD6	+	1	protein_coding	ENSG00000135299.12	6	90142889	90142889	5206	-59142	rs7742502	C	T	0.4099	6	90202031	90202031	8.37649e-12	0.222778	0.000999001	4.34641e-08	1
LYRM2	-	1	protein_coding	ENSG00000083099.6	6	90348472	90348472	5240	-741	rs17735739	T	G	0.2151	6	90349213	90349213	2.51684e-07	0.124239	0.000999001	0.000670657	1
MANEA	+	2	protein_coding	ENSG00000172469.10	6	96025419	96025419	5915	-58932	rs4383828	G	C	0.1174	6	96084351	96084351	1.97122e-10	0.207908	0.000999001	1.13498e-06	1
FUT9	+	2	protein_coding	ENSG00000172461.6	6	96463860	96463860	5806	-172413	rs10457113	G	A	0.1509	6	96636273	96636273	1.09805e-21	0.620707	0.000999001	1.00116e-16	1
NDUFAF4	-	2	protein_coding	ENSG00000123545.5	6	97345757	97345757	5693	15408	rs1928968	G	T	0.1597	6	97330349	97330349	3.79054e-10	-0.197826	0.000999001	1.67762e-06	1
MMS22L	-	1	protein_coding	ENSG00000146263.7	6	97731093	97731093	4797	-3178	rs9387218	G	A	0.289	6	97734271	97734271	5.13771e-06	-0.124262	0.00699301	0.0053231	1
FBXL4	-	2	protein_coding	ENSG00000112234.4	6	99395849	99395849	5214	-72796	rs2572119	C	T	0.1537	6	99468645	99468645	6.85493e-07	-0.149909	0.000999001	0.00138544	1
FAXC	-	2	protein_coding	ENSG00000146267.11	6	99797938	99797938	5290	4323	rs11963108	G	A	0.3143	6	99793615	99793615	4.38288e-09	0.147698	0.000999001	1.96711e-05	1
USP45	-	2	protein_coding	ENSG00000123552.13	6	99969604	99969604	5321	46330	rs6570082	C	A	0.2869	6	99923274	99923274	4.43045e-13	-0.18237	0.000999001	8.56307e-09	1
ASCC3	-	2	protein_coding	ENSG00000112249.9	6	101329248	101329248	5312	486	rs79492793	G	A	0.0906	6	101328762	101328762	2.39707e-08	0.209674	0.000999001	2.52825e-05	1
HACE1	-	2	protein_coding	ENSG00000085382.7	6	105307794	105307794	5169	7720	rs2499661	C	G	0.4997	6	105300074	105300074	2.6342e-12	0.139092	0.000999001	2.19108e-08	1
RTN4IP1	-	2	protein_coding	ENSG00000130347.8	6	107077373	107077373	6036	-129	rs2054365	G	A	0.4279	6	107077502	107077502	6.62794e-08	0.139001	0.000999001	0.000201719	1
QRSL1	+	2	protein_coding	ENSG00000130348.7	6	107077453	107077453	6036	-49	rs2054365	G	A	0.4279	6	107077502	107077502	1.44599e-33	-0.27484	0.000999001	1.89337e-26	1
RP1-60O19.1	-	2	lincRNA	ENSG00000235142.3	6	107235416	107235416	6002	15249	rs3117415	C	T	0.2702	6	107220167	107220167	9.87673e-16	0.259087	0.000999001	1.672e-11	1
PDSS2	-	2	protein_coding	ENSG00000164494.7	6	107780768	107780768	5700	285667	rs9398120	T	G	0.3232	6	107495101	107495101	9.21995e-16	0.15121	0.000999001	1.25641e-11	1
SCML4	-	1	protein_coding	ENSG00000146285.9	6	108145521	108145521	4831	-1796	rs9372172	G	A	0.4971	6	108147317	108147317	4.36702e-27	0.408897	0.000999001	4.80857e-22	1
SMPD2	+	2	protein_coding	ENSG00000135587.4	6	109761966	109761966	5150	-128865	rs74675022	C	A	0.3046	6	109890831	109890831	1.96368e-09	0.263662	0.000999001	4.01662e-06	1
AK9	-	1	protein_coding	ENSG00000155085.11	6	110012420	110012420	5554	56370	rs13201430	C	T	0.3881	6	109956050	109956050	3.30361e-15	-0.184265	0.000999001	3.34457e-11	1
METTL24	-	1	protein_coding	ENSG00000053328.8	6	110679475	110679475	5560	-4529	rs2180006	C	G	0.1053	6	110684004	110684004	1.0387e-07	0.3837	0.000999001	0.000158474	1
DDO	-	2	protein_coding	ENSG00000203797.5	6	110736765	110736765	5532	155	rs9384742	T	C	0.4525	6	110736610	110736610	6.34901e-20	0.330326	0.000999001	4.51532e-15	1
SLC22A16	-	2	protein_coding	ENSG00000004809.9	6	110797844	110797844	5518	23	rs11153236	A	G	0.0376	6	110797821	110797821	8.39326e-14	-0.865265	0.000999001	3.1008e-10	1
KIAA1919	+	2	protein_coding	ENSG00000173214.5	6	111580551	111580551	5541	-2334	rs9487605	A	G	0.3086	6	111582885	111582885	1.83972e-16	-0.278968	0.000999001	9.40324e-12	1
FAM229B	+	2	protein_coding	ENSG00000203778.3	6	112408802	112408802	4570	-1534	rs12191133	A	G	0.2813	6	112410336	112410336	4.11147e-20	0.264721	0.000999001	1.92311e-15	1
FRK	-	2	protein_coding	ENSG00000111816.6	6	116381921	116381921	5392	29171	rs6909746	C	T	0.396	6	116352750	116352750	4.36557e-21	-0.263168	0.000999001	1.58845e-15	1
TSPYL1	-	2	protein_coding	ENSG00000189241.6	6	116601066	116601066	5423	-66718	rs142120616	A	C	0.4937	6	116667784	116667784	3.06947e-08	0.190711	0.000999001	6.40012e-05	1
SLC26A10	+	2	protein_coding	ENSG00000135502.12	12	58013310	58013310	4470	-13771	rs774899	C	T	0.2523	12	58027081	58027081	3.01957e-08	-0.215223	0.000999001	5.74469e-05	1
OS9	+	1	protein_coding	ENSG00000135506.11	12	58087738	58087738	4448	-1675	rs3825078	A	T	0.3464	12	58089413	58089413	1.0835e-07	0.117819	0.000999001	0.000172658	1
RP11-571M6.15	+	2	protein_coding	ENSG00000257921.1	12	58166811	58166811	4506	4726	rs10877012	G	T	0.3238	12	58162085	58162085	8.51411e-10	-0.210236	0.000999001	2.46294e-06	1
TSFM	+	1	protein_coding	ENSG00000123297.12	12	58176372	58176372	4509	31707	rs2069502	C	T	0.3214	12	58144665	58144665	3.43997e-17	-0.256963	0.000999001	1.18185e-12	1
RP11-620J15.3	-	2	lincRNA	ENSG00000257698.1	12	58329958	58329958	4543	10302	rs4760343	A	G	0.373	12	58319656	58319656	3.18054e-14	-0.213048	0.000999001	4.77061e-10	1
XRCC6BP1	+	2	protein_coding	ENSG00000166896.3	12	58335324	58335324	4546	19986	rs10747788	C	T	0.337	12	58315338	58315338	3.59986e-57	-0.592294	0.000999001	5.22826e-51	1
PPM1H	-	2	protein_coding	ENSG00000111110.7	12	63328817	63328817	6693	-33161	rs7962659	A	G	0.4085	12	63361978	63361978	9.39707e-13	-0.19257	0.000999001	2.1475e-08	1
DPY19L2	-	2	protein_coding	ENSG00000177990.7	12	64062719	64062719	6134	-8539	rs56408043	T	C	0.2085	12	64071258	64071258	1.62174e-41	-0.424847	0.000999001	1.49e-34	1
GNS	-	1	protein_coding	ENSG00000135677.6	12	65153227	65153227	3832	55192	rs185000869	G	A	0.0195	12	65098035	65098035	1.76963e-07	-0.389531	0.000999001	0.000371752	1
RP11-766N7.3	+	2	lincRNA	ENSG00000255693.1	12	65277174	65277174	3815	6738	rs7311657	A	G	0.4616	12	65270436	65270436	1.13793e-14	-0.38648	0.000999001	2.31422e-10	1
TMBIM4	-	1	protein_coding	ENSG00000155957.12	12	66563852	66563852	4798	55358	rs7305938	C	T	0.3502	12	66508494	66508494	5.62769e-22	-0.29312	0.000999001	1.57924e-17	1
HELB	+	2	protein_coding	ENSG00000127311.5	12	66696325	66696325	5083	70	rs3741605	T	C	0.4986	12	66696255	66696255	4.47168e-29	0.404096	0.000999001	2.31329e-24	1
MDM1	-	1	protein_coding	ENSG00000111554.10	12	68726161	68726161	6000	88777	rs80158530	G	T	0.1831	12	68637384	68637384	1.90776e-06	0.158139	0.001998	0.00378466	1
NUP107	+	1	protein_coding	ENSG00000111581.5	12	69080514	69080514	6106	-70420	rs117957500	A	G	0.0221	12	69150934	69150934	7.89438e-11	-0.517625	0.000999001	7.60974e-07	1
CPM	-	2	protein_coding	ENSG00000135678.7	12	69365350	69365350	6180	-86947	rs7960481	A	C	0.2546	12	69452297	69452297	2.2657e-10	0.246187	0.000999001	1.17118e-06	1
LYZ	+	1	protein_coding	ENSG00000090382.2	12	69742121	69742121	6348	-6276	rs57954211	C	A	0.438	12	69748397	69748397	7.62038e-09	-0.183319	0.000999001	1.94664e-05	1
BEST3	-	1	protein_coding	ENSG00000127325.14	12	70093256	70093256	6646	17538	rs111233078	G	A	0.4134	12	70075718	70075718	1.09239e-24	0.390445	0.000999001	5.52119e-19	1
RP11-30P6.6	-	2	lincRNA	ENSG00000234155.1	6	86099904	86099904	6202	-4048	rs645354	T	C	0.2607	6	86103952	86103952	2.96809e-19	-0.627559	0.000999001	4.06774e-14	2
RP1-102H19.8	+	2	protein_coding	ENSG00000226524.2	6	88032323	88032323	5841	-9376	rs9344705	G	A	0.1262	6	88041699	88041699	4.56549e-07	0.299567	0.000999001	0.000756509	2
METTL21B	+	1	protein_coding	ENSG00000123427.11	12	58165275	58165275	4504	-2513	rs10877015	A	G	0.3262	12	58167788	58167788	3.07347e-31	0.36439	0.000999001	2.35974e-25	2
YEATS4	+	1	protein_coding	ENSG00000127337.2	12	69753483	69753483	6337	-21135	rs7304714	T	G	0.4409	12	69774618	69774618	3.85117e-23	-0.262195	0.000999001	6.83307e-19	2
METTL21B	+	1	protein_coding	ENSG00000123427.11	12	58165275	58165275	4504	-2513	rs10877015	A	G	0.3262	12	58167788	58167788	3.05064e-31	0.364416	0.000999001	1.54622e-25	1
YEATS4	+	1	protein_coding	ENSG00000127337.2	12	69753483	69753483	6337	-21135	rs7304714	T	G	0.4409	12	69774618	69774618	4.23377e-23	-0.262039	0.000999001	2.52596e-17	1
RP11-30P6.6	-	2	lincRNA	ENSG00000234155.1	6	86099904	86099904	6202	-4048	rs645354	T	C	0.2607	6	86103952	86103952	2.96834e-19	-0.627559	0.000999001	3.83342e-14	1
RP1-102H19.8	+	2	protein_coding	ENSG00000226524.2	6	88032323	88032323	5841	-9376	rs9344705	G	A	0.1262	6	88041699	88041699	4.55027e-07	0.299713	0.000999001	0.00104581	1
RAB3IP	+	2	protein_coding	ENSG00000127328.17	12	70132461	70132461	6657	28943	rs7309178	C	T	0.1815	12	70103518	70103518	1.56258e-08	0.241016	0.000999001	6.78211e-05	1
AC025263.3	+	2	protein_coding	ENSG00000258052.1	12	70195449	70195449	6682	82742	rs775451	A	G	0.1107	12	70112707	70112707	1.41963e-08	-0.277218	0.000999001	6.03329e-05	1
KCNMB4	+	2	protein_coding	ENSG00000135643.4	12	70760056	70760056	6419	131137	rs11178154	A	G	0.4568	12	70628919	70628919	8.60819e-07	0.212247	0.002997	0.00193842	1
GLIPR1L2	+	2	protein_coding	ENSG00000180481.6	12	75784850	75784850	5516	-51723	rs7486473	G	A	0.3584	12	75836573	75836573	2.26597e-76	-0.683792	0.000999001	3.12614e-71	1
KRR1	-	2	protein_coding	ENSG00000111615.8	12	75905416	75905416	5394	110163	rs35505142	G	A	0.1928	12	75795253	75795253	3.34551e-07	0.155655	0.000999001	0.000664969	1
BBS10	-	2	protein_coding	ENSG00000179941.6	12	76742222	76742222	5778	-291017	rs17259565	C	T	0.2665	12	77033239	77033239	2.24697e-11	-0.154048	0.000999001	1.43169e-07	1
E2F7	-	2	protein_coding	ENSG00000165891.11	12	77459360	77459360	6024	-4789	rs12371368	C	A	0.1311	12	77464149	77464149	1.3866e-06	0.233378	0.002997	0.00307922	1
RP1-34H18.1	+	2	lincRNA	ENSG00000231121.2	12	77718421	77718421	6049	-282308	rs11105881	A	G	0.2131	12	78000729	78000729	3.52015e-17	0.465009	0.000999001	6.75826e-13	1
NAV3	+	1	protein_coding	ENSG00000067798.9	12	78224685	78224685	5945	223956	rs11105881	A	G	0.2131	12	78000729	78000729	1.37715e-09	0.227044	0.000999001	5.58207e-06	1
PAWR	-	1	protein_coding	ENSG00000177425.6	12	80084877	80084877	3988	106537	rs1553526	T	A	0.1595	12	79978340	79978340	2.41941e-06	0.161	0.003996	0.00229663	1
LIN7A	-	2	protein_coding	ENSG00000111052.3	12	81331704	81331704	5442	55872	rs1178773	A	G	0.1255	12	81275832	81275832	4.40617e-11	-0.375055	0.000999001	2.86813e-07	1
PPFIA2	-	2	protein_coding	ENSG00000139220.12	12	82153332	82153332	5776	-77800	rs7959951	T	C	0.2239	12	82231132	82231132	4.07203e-14	0.432741	0.000999001	6.46739e-10	1
TMTC2	+	2	protein_coding	ENSG00000179104.4	12	83080659	83080659	6312	-377530	rs117320602	A	G	0.0545	12	83458189	83458189	2.95294e-07	0.419581	0.000999001	0.000560446	1
NUDT4	+	2	protein_coding	ENSG00000173598.9	12	93771659	93771659	5826	8361	rs10859486	T	C	0.4385	12	93763298	93763298	7.6091e-10	0.172051	0.000999001	3.01288e-06	1
MRPL42	+	1	protein_coding	ENSG00000198015.8	12	93861264	93861264	5724	-1898	rs4761721	C	G	0.456	12	93863162	93863162	1.31392e-14	0.1293	0.000999001	2.93633e-10	1
NDUFA12	-	1	protein_coding	ENSG00000184752.8	12	95397546	95397546	7542	-6	rs835044	T	C	0.3424	12	95397552	95397552	1.13359e-18	-0.279009	0.000999001	1.26846e-13	1
VEZT	+	2	protein_coding	ENSG00000028203.13	12	95611522	95611522	7330	60358	rs117700552	G	A	0.0163	12	95551164	95551164	1.20842e-06	-0.601134	0.003996	0.00360868	1
USP44	-	1	protein_coding	ENSG00000136014.7	12	95945266	95945266	7355	-1328	rs11108104	C	G	0.1361	12	95946594	95946594	1.35825e-10	0.324011	0.000999001	9.66501e-07	1
AMDHD1	+	2	protein_coding	ENSG00000139344.3	12	96337071	96337071	6766	-112	rs7955450	A	G	0.4447	12	96337183	96337183	4.14754e-34	0.552499	0.000999001	2.22751e-27	1
NEDD1	+	2	protein_coding	ENSG00000139350.7	12	97301001	97301001	6246	-30703	rs12815751	T	A	0.3398	12	97331704	97331704	2.23887e-07	0.128287	0.000999001	0.00063094	1
IKBIP	-	2	protein_coding	ENSG00000166130.10	12	99038891	99038891	5144	-6029	rs34144325	C	T	0.2185	12	99044920	99044920	2.36994e-30	0.303873	0.000999001	3.58655e-26	1
SLC5A8	-	2	protein_coding	ENSG00000256870.2	12	101604185	101604185	5495	2262	rs7296179	G	C	0.3217	12	101601923	101601923	2.56106e-14	0.431361	0.000999001	2.18769e-10	1
CHPT1	+	1	protein_coding	ENSG00000111666.6	12	102090725	102090725	5794	3532	rs10745921	A	G	0.41	12	102087193	102087193	7.93301e-44	0.503842	0.000999001	3.21991e-35	1
SYCP3	-	2	protein_coding	ENSG00000139351.10	12	102133250	102133250	5795	49245	rs9308313	G	A	0.3705	12	102084005	102084005	2.32016e-17	0.34075	0.000999001	3.81754e-13	1
DRAM1	+	1	protein_coding	ENSG00000136048.9	12	102271129	102271129	5695	-29365	rs7309136	G	A	0.3107	12	102300494	102300494	3.71305e-11	0.278927	0.000999001	9.59129e-08	1
CCDC53	-	2	protein_coding	ENSG00000120860.6	12	102455927	102455927	5699	-99932	rs10860841	G	A	0.2418	12	102555859	102555859	5.92506e-15	-0.195222	0.000999001	1.05188e-10	1
NT5DC3	-	2	protein_coding	ENSG00000111696.7	12	104234975	104234975	6458	-17534	rs7973401	G	A	0.1785	12	104252509	104252509	6.80903e-29	-0.509447	0.000999001	1.31277e-23	1
HSP90B1	+	1	protein_coding	ENSG00000166598.8	12	104323885	104323885	6346	11390	rs2722172	C	G	0.1361	12	104312495	104312495	2.78265e-10	-0.364752	0.000999001	1.53749e-06	1
C12orf73	-	2	protein_coding	ENSG00000204954.5	12	104359486	104359486	6424	8635	rs703657	T	A	0.3155	12	104350851	104350851	3.67039e-14	0.397379	0.000999001	3.27706e-10	1
CHST11	+	2	protein_coding	ENSG00000171310.6	12	104849073	104849073	6748	-50339	rs7312273	T	C	0.4048	12	104899412	104899412	1.0127e-06	0.142339	0.001998	0.00251363	1
KIAA1033	+	2	protein_coding	ENSG00000136051.9	12	105501102	105501102	6470	-217489	rs73181869	C	T	0.0452	12	105718591	105718591	1.82994e-06	-0.212087	0.001998	0.00335461	1
TCP11L2	+	1	protein_coding	ENSG00000166046.6	12	106695707	106695707	5454	-240547	rs7300495	G	A	0.3765	12	106936254	106936254	5.00807e-10	0.19781	0.000999001	9.07973e-07	1
RFX4	+	2	protein_coding	ENSG00000111783.8	12	106976685	106976685	5333	-58165	rs34522532	T	C	0.1477	12	107034850	107034850	3.65992e-11	-0.457727	0.000999001	8.29231e-08	1
METTL18	-	2	protein_coding	ENSG00000171806.7	1	169764107	169764107	6626	-9756	rs12142505	A	C	0.088	1	169773863	169773863	1.76439e-33	-0.614623	0.000999001	7.64275e-26	1
GORAB	+	2	protein_coding	ENSG00000120370.8	1	170501270	170501270	6563	-38618	rs10919432	C	T	0.0914	1	170539888	170539888	1.06929e-09	-0.374032	0.000999001	2.3301e-06	1
FMO3	+	2	protein_coding	ENSG00000007933.8	1	171060018	171060018	6076	-3572	rs28745585	C	T	0.2152	1	171063590	171063590	1.27788e-06	0.245405	0.001998	0.00210598	1
FMO4	+	2	protein_coding	ENSG00000076258.5	1	171283347	171283347	5841	-45930	rs10912833	A	G	0.387	1	171329277	171329277	7.40687e-14	0.282865	0.000999001	4.31542e-10	1
PRRC2C	+	2	protein_coding	ENSG00000117523.11	1	171454651	171454651	5821	987114	rs12129973	C	T	0.0299	1	170467537	170467537	2.29335e-06	0.371085	0.004995	0.00427713	1
VAMP4	-	2	protein_coding	ENSG00000117533.10	1	171711387	171711387	5785	670925	rs143460844	A	G	0.0174	1	171040462	171040462	1.32147e-06	0.53362	0.002997	0.00248989	1
SUCO	+	2	protein_coding	ENSG00000094975.9	1	172501489	172501489	4865	-154	rs2239816	T	C	0.2024	1	172501643	172501643	7.84369e-09	0.166025	0.000999001	1.3699e-05	1
DARS2	+	2	protein_coding	ENSG00000117593.8	1	173793641	173793641	4026	-68629	rs77072392	G	C	0.1518	1	173862270	173862270	2.0037e-07	0.1567	0.000999001	0.000186944	1
KIAA0040	-	2	protein_coding	ENSG00000235750.5	1	175162135	175162135	5039	2550	rs11809762	A	G	0.1555	1	175159585	175159585	7.31122e-07	0.225615	0.000999001	0.00146359	1
SEC16B	-	1	protein_coding	ENSG00000120341.14	1	177953438	177953438	4687	-72194	rs16852393	A	G	0.1464	1	178025632	178025632	6.02978e-10	-0.243588	0.000999001	1.624e-06	1
ANGPTL1	-	2	protein_coding	ENSG00000116194.8	1	178840187	178840187	5753	-66138	rs113318616	C	T	0.2714	1	178906325	178906325	1.61314e-07	0.194654	0.001998	0.000275969	1
FAM20B	+	2	protein_coding	ENSG00000116199.7	1	178994939	178994939	5603	-21459	rs3766636	C	A	0.4463	1	179016398	179016398	4.65973e-12	0.158652	0.000999001	3.50156e-08	1
MYRFL	+	2	protein_coding	ENSG00000166268.6	12	70219084	70219084	6676	25691	rs73132919	A	G	0.0703	12	70193393	70193393	1.53132e-24	0.730878	0.000999001	3.30167e-19	2
MGAT4C	-	2	protein_coding	ENSG00000182050.9	12	87232681	87232681	6007	611334	rs1994863	C	T	0.1483	12	86621347	86621347	6.32918e-10	-0.229056	0.000999001	2.70923e-06	2
CCDC38	-	2	protein_coding	ENSG00000165972.8	12	96336752	96336752	6767	192884	rs150512834	C	G	0.1615	12	96143868	96143868	3.12462e-07	-0.344059	0.000999001	0.00117566	2
SERPINC1	-	2	protein_coding	ENSG00000117601.9	1	173886516	173886516	4051	-10125	rs61827959	C	T	0.1215	1	173896641	173896641	2.47944e-13	0.653897	0.000999001	2.22189e-09	2
MRPS14	-	2	protein_coding	ENSG00000120333.4	1	174992561	174992561	4954	76446	rs192595774	G	A	0.3073	1	174916115	174916115	1.16892e-06	0.122829	0.001998	0.00135655	2
SERPINC1	-	2	protein_coding	ENSG00000117601.9	1	173886516	173886516	4051	-10125	rs61827959	C	T	0.1215	1	173896641	173896641	2.64635e-13	0.653036	0.000999001	1.84781e-09	1
MGAT4C	-	2	protein_coding	ENSG00000182050.9	12	87232681	87232681	6007	611334	rs1994863	C	T	0.1483	12	86621347	86621347	6.00015e-10	-0.229	0.000999001	3.471e-06	1
MRPS14	-	2	protein_coding	ENSG00000120333.4	1	174992561	174992561	4954	76446	rs192595774	G	A	0.3073	1	174916115	174916115	1.18217e-06	0.122913	0.000999001	0.00145607	1
MYRFL	+	2	protein_coding	ENSG00000166268.6	12	70219084	70219084	6676	61502	rs4332561	C	T	0.0679	12	70157582	70157582	1.64335e-24	0.740903	0.000999001	2.15878e-20	1
CCDC38	-	2	protein_coding	ENSG00000165972.8	12	96336752	96336752	6767	192884	rs150512834	C	G	0.1615	12	96143868	96143868	2.65848e-07	-0.345713	0.001998	0.0012366	1
TOR3A	+	2	protein_coding	ENSG00000186283.9	1	179050512	179050512	5586	-14613	rs1128952	C	T	0.3012	1	179065125	179065125	1.59511e-13	-0.235178	0.000999001	1.88185e-09	1
TDRD5	+	2	protein_coding	ENSG00000162782.11	1	179560748	179560748	6298	-406	rs76644806	C	T	0.2546	1	179561154	179561154	2.0171e-81	0.747226	0.000999001	2.63428e-73	1
TOR1AIP1	+	1	protein_coding	ENSG00000143337.14	1	179851177	179851177	6193	-476213	rs10798750	T	C	0.0317	1	180327390	180327390	5.09075e-06	-0.342692	0.00699301	0.00605153	1
RP11-309G3.3	+	2	lincRNA	ENSG00000272198.1	1	181060245	181060245	5434	-8157	rs3892264	G	T	0.3941	1	181068402	181068402	2.79408e-06	0.232256	0.004995	0.00547945	1
RNASEL	-	2	protein_coding	ENSG00000135828.7	1	182558391	182558391	5158	38432	rs11581400	T	C	0.2614	1	182519959	182519959	2.90782e-06	0.113222	0.00699301	0.00549099	1
COLGALT2	-	2	protein_coding	ENSG00000198756.6	1	184006863	184006863	5015	66549	rs7515190	G	C	0.3165	1	183940314	183940314	6.02304e-14	0.363806	0.000999001	3.94807e-10	1
TSEN15	+	2	protein_coding	ENSG00000198860.7	1	184020811	184020811	4986	-65222	rs3845468	G	A	0.4935	1	184086033	184086033	7.71383e-10	0.160744	0.000999001	4.03833e-06	1
SWT1	+	2	protein_coding	ENSG00000116668.8	1	185126212	185126212	3871	-45657	rs6698109	A	G	0.35	1	185171869	185171869	3.02846e-07	0.133603	0.000999001	0.000670312	1
RGS2	+	2	protein_coding	ENSG00000116741.6	1	192778169	192778169	4879	120503	rs10921236	G	A	0.4518	1	192657666	192657666	3.26494e-09	0.267204	0.000999001	9.1081e-06	1
ZBTB41	-	2	protein_coding	ENSG00000177888.7	1	197169672	197169672	3916	-92512	rs79505108	C	T	0.2677	1	197262184	197262184	3.76313e-07	-0.0970511	0.000999001	0.000605416	1
CRB1	+	1	protein_coding	ENSG00000134376.10	1	197170592	197170592	3917	-86498	rs1009188	T	C	0.2714	1	197257090	197257090	2.69738e-10	-0.24802	0.000999001	4.71388e-07	1
DDX59	-	1	protein_coding	ENSG00000118197.9	1	200639097	200639097	6476	14054	rs35249716	C	G	0.4205	1	200625043	200625043	1.12363e-22	-0.40036	0.000999001	1.57538e-18	1
ASCL5	-	2	protein_coding	ENSG00000232237.2	1	201096312	201096312	6113	-4436	rs11589642	G	A	0.249	1	201100748	201100748	1.01838e-12	-0.26287	0.000999001	6.62056e-09	1
TMEM9	-	2	protein_coding	ENSG00000116857.12	1	201140702	201140702	6122	16903	rs1106729	G	C	0.3808	1	201123799	201123799	7.89151e-31	0.342235	0.000999001	1.00225e-26	1
IGFN1	+	2	protein_coding	ENSG00000163395.12	1	201159953	201159953	6137	71708	rs7547762	A	G	0.2519	1	201088245	201088245	1.61763e-06	-0.165844	0.003996	0.00324103	1
TNNI1	-	2	protein_coding	ENSG00000159173.14	1	201398994	201398994	5938	23181	rs1256947	A	G	0.4383	1	201375813	201375813	6.68455e-67	-0.647636	0.000999001	7.17212e-60	1
CSRP1	-	2	protein_coding	ENSG00000159176.9	1	201478584	201478584	5829	19742	rs2070941	T	C	0.3906	1	201458842	201458842	4.84741e-14	-0.242139	0.000999001	3.91243e-10	1
SHISA4	+	2	protein_coding	ENSG00000198892.6	1	201857808	201857808	5486	-14025	rs4025034	A	C	0.2546	1	201871833	201871833	1.26528e-06	-0.159523	0.002997	0.00203785	1
KDM5B	-	1	protein_coding	ENSG00000117139.12	1	202778598	202778598	4959	-19129	rs112405337	A	G	0.0637	1	202797727	202797727	4.49627e-07	0.204611	0.003996	0.00131315	1
KLHL12	-	2	protein_coding	ENSG00000117153.11	1	202897764	202897764	5055	1622	rs114170147	G	C	0.0795	1	202896142	202896142	1.39024e-08	-0.224041	0.000999001	6.04681e-05	1
CHI3L1	-	2	protein_coding	ENSG00000133048.8	1	203155877	203155877	4902	-5	rs4950928	G	C	0.2332	1	203155882	203155882	1.87727e-17	0.426961	0.000999001	9.26954e-14	1
CHIT1	-	2	protein_coding	ENSG00000133063.11	1	203242769	203242769	4920	43688	rs73068228	T	G	0.0628	1	203199081	203199081	9.40961e-11	0.671457	0.000999001	4.43509e-07	1
RP11-134P9.1	-	2	lincRNA	ENSG00000233791.1	1	203274437	203274437	4968	-7696	rs115169379	G	T	0.0152	1	203282133	203282133	2.4197e-23	1.66479	0.000999001	1.09566e-19	1
FMOD	-	2	protein_coding	ENSG00000122176.10	1	203320617	203320617	5050	-797	rs4971253	A	G	0.1282	1	203321414	203321414	1.72211e-09	0.267636	0.000999001	9.05342e-06	1
MFSD4	+	2	protein_coding	ENSG00000174514.8	1	205538013	205538013	4383	-25363	rs7540462	G	A	0.1048	1	205563376	205563376	4.40902e-12	-0.501888	0.000999001	2.82474e-08	1
ELK4	-	2	protein_coding	ENSG00000158711.9	1	205601090	205601090	4289	25865	rs34008697	A	G	0.3709	1	205575225	205575225	2.25873e-06	0.143916	0.00599401	0.00418265	1
RAB7L1	-	2	protein_coding	ENSG00000117280.8	1	205744588	205744588	4287	5322	rs708723	C	T	0.4394	1	205739266	205739266	4.3715e-13	0.196403	0.000999001	3.02822e-09	1
PM20D1	-	1	protein_coding	ENSG00000162877.8	1	205819260	205819260	4309	36542	rs9438393	A	G	0.4307	1	205782718	205782718	4.94701e-42	-0.603365	0.000999001	2.48521e-34	1
C4BPB	+	2	protein_coding	ENSG00000123843.8	1	207262187	207262187	4166	-11614	rs2808467	G	T	0.1657	1	207273801	207273801	1.63438e-07	0.259479	0.000999001	0.000276034	1
C4BPA	+	2	protein_coding	ENSG00000123838.6	1	207277607	207277607	4199	-9580	rs2808470	C	T	0.1679	1	207287187	207287187	5.73234e-40	0.797833	0.000999001	1.08071e-32	1
RP11-268J15.5	+	2	protein_coding	ENSG00000116883.8	1	36789335	36789335	3583	107962	rs1774105	A	G	0.3052	1	36681373	36681373	4.11257e-06	-0.143567	0.004995	0.00459797	1
SNIP1	-	2	protein_coding	ENSG00000163877.9	1	38019903	38019903	5095	-32542	rs2294875	C	T	0.3805	1	38052445	38052445	1.55939e-07	-0.164509	0.000999001	0.000470438	1
DNALI1	+	2	protein_coding	ENSG00000163879.9	1	38022520	38022520	5091	-24871	rs141701160	C	A	0.0669	1	38047391	38047391	8.97323e-33	-0.695295	0.000999001	7.12645e-28	1
GNL2	-	1	protein_coding	ENSG00000134697.8	1	38061536	38061536	5060	33162	rs4653301	G	T	0.4845	1	38028374	38028374	4.62073e-12	0.163106	0.000999001	2.58615e-08	1
C1orf109	-	2	protein_coding	ENSG00000116922.10	1	38157914	38157914	5120	9149	rs684260	A	G	0.254	1	38148765	38148765	4.66359e-11	0.220197	0.000999001	2.18942e-07	1
INPP5B	-	2	protein_coding	ENSG00000204084.8	1	38412729	38412729	5382	77577	rs28593140	T	C	0.299	1	38335152	38335152	1.31733e-13	0.18599	0.000999001	4.11069e-10	1
FHL3	-	2	protein_coding	ENSG00000183386.5	1	38471278	38471278	5403	9959	rs61776719	C	A	0.4516	1	38461319	38461319	1.62433e-13	-0.210436	0.000999001	6.15066e-10	1
NDUFS5	+	2	protein_coding	ENSG00000168653.6	1	39491990	39491990	5153	-4829	rs10888639	G	A	0.2712	1	39496819	39496819	5.2096e-67	-0.579887	0.000999001	1.10405e-61	1
BMP8A	+	2	protein_coding	ENSG00000183682.7	1	39957318	39957318	4913	-89579	rs12037073	C	T	0.3502	1	40046897	40046897	7.29823e-15	-0.232659	0.000999001	3.80726e-11	1
HPCAL4	-	2	protein_coding	ENSG00000116983.8	1	40157361	40157361	5143	31657	rs3851911	T	C	0.1952	1	40125704	40125704	8.24505e-08	0.295645	0.000999001	0.000298599	1
PPIE	+	1	protein_coding	ENSG00000084072.12	1	40157854	40157854	5143	-47472	rs11809515	C	A	0.3679	1	40205326	40205326	3.72912e-16	0.294521	0.000999001	3.73548e-12	1
OXCT2	-	2	protein_coding	ENSG00000198754.5	1	40237020	40237020	5088	-17858	rs117624767	C	G	0.0308	1	40254878	40254878	8.61001e-14	-0.893641	0.000999001	1.75382e-09	1
BMP8B	-	2	protein_coding	ENSG00000116985.6	1	40254533	40254533	5093	47801	rs12131790	T	C	0.0838	1	40206732	40206732	4.70288e-19	0.69791	0.000999001	2.35983e-14	1
TRIT1	-	2	protein_coding	ENSG00000043514.11	1	40349183	40349183	5217	45556	rs12123609	C	T	0.1011	1	40303627	40303627	1.04233e-26	-0.637796	0.000999001	5.14099e-21	1
PPT1	-	1	protein_coding	ENSG00000131238.12	1	40563375	40563375	5216	-987	rs6669268	T	G	0.3216	1	40564362	40564362	6.51437e-09	-0.116807	0.000999001	1.45983e-05	1
COL9A2	-	2	protein_coding	ENSG00000049089.9	1	40783488	40783488	5399	27605	rs55674553	C	G	0.2577	1	40755883	40755883	4.03145e-18	0.320541	0.000999001	4.30489e-14	1
ZFP69	+	2	protein_coding	ENSG00000187815.5	1	40942887	40942887	5679	3890	rs12042529	T	C	0.3161	1	40938997	40938997	3.36536e-14	-0.259267	0.000999001	2.4847e-10	1
AXDND1	+	1	protein_coding	ENSG00000162779.16	1	179334855	179334855	6086	-1105	rs11804236	C	T	0.4738	1	179335960	179335960	9.25671e-27	0.600938	0.000999001	2.81826e-20	2
EDEM3	-	2	protein_coding	ENSG00000116406.14	1	184724047	184724047	4318	-8373	rs861582	T	A	0.4287	1	184732420	184732420	3.39872e-07	-0.116771	0.000999001	0.00053676	2
ZMPSTE24	+	2	protein_coding	ENSG00000084073.4	1	40723779	40723779	5273	-38069	rs12121804	A	G	0.2645	1	40761848	40761848	1.48671e-12	0.138206	0.000999001	2.87198e-09	2
EDEM3	-	2	protein_coding	ENSG00000116406.14	1	184724047	184724047	4318	-35954	rs570441	T	C	0.4655	1	184760001	184760001	6.37688e-07	-0.105791	0.002997	0.00101872	1
AXDND1	+	1	protein_coding	ENSG00000162779.16	1	179334855	179334855	6086	-1105	rs11804236	C	T	0.4738	1	179335960	179335960	7.79323e-27	0.602091	0.000999001	1.4539e-21	1
ZMPSTE24	+	2	protein_coding	ENSG00000084073.4	1	40723779	40723779	5273	-38069	rs12121804	A	G	0.2645	1	40761848	40761848	2.00389e-12	0.137445	0.000999001	3.39044e-08	1
EXO5	+	2	protein_coding	ENSG00000164002.7	1	40974413	40974413	5726	-43754	rs4660419	T	C	0.2083	1	41018167	41018167	3.43262e-14	0.297051	0.000999001	3.30113e-10	1
FOXO6	+	2	protein_coding	ENSG00000204060.4	1	41827594	41827594	5442	-12603	rs4660532	G	A	0.2971	1	41840197	41840197	5.19154e-09	-0.181797	0.000999001	1.62364e-05	1
ZMYND12	-	2	protein_coding	ENSG00000066185.8	1	42921938	42921938	4872	11591	rs59024695	T	G	0.1476	1	42910347	42910347	2.02309e-08	-0.271623	0.000999001	9.32441e-05	1
YBX1	+	2	protein_coding	ENSG00000065978.13	1	43148098	43148098	4653	850862	rs12562508	T	C	0.3524	1	42297236	42297236	3.34867e-06	0.133681	0.002997	0.0040736	1
ERMAP	+	2	protein_coding	ENSG00000164010.9	1	43282795	43282795	4612	-62931	rs1601238	C	T	0.4251	1	43345726	43345726	1.06227e-06	-0.171488	0.000999001	0.00151572	1
CCDC23	-	2	protein_coding	ENSG00000177868.7	1	43282954	43282954	4612	52742	rs12030508	A	T	0.3139	1	43230212	43230212	1.96119e-18	0.32243	0.000999001	1.3501e-13	1
ZNF691	+	2	protein_coding	ENSG00000164011.13	1	43312280	43312280	4584	114772	rs4660656	G	A	0.1048	1	43197508	43197508	2.79648e-06	-0.199777	0.001998	0.00316542	1
SLC2A1	-	2	protein_coding	ENSG00000117394.15	1	43424530	43424530	4579	10330	rs710221	G	A	0.4429	1	43414200	43414200	3.33748e-08	0.189209	0.000999001	5.62919e-05	1
FAM183A	+	1	protein_coding	ENSG00000186973.6	1	43610824	43610824	4729	111669	rs841384	C	T	0.4323	1	43499155	43499155	8.95846e-07	0.250325	0.000999001	0.000930219	1
HYI	-	2	protein_coding	ENSG00000178922.12	1	43919660	43919660	4594	40948	rs2494997	G	C	0.325	1	43878712	43878712	9.90951e-11	-0.166748	0.000999001	8.34807e-07	1
DMAP1	+	2	protein_coding	ENSG00000178028.9	1	44679127	44679127	4220	-42612	rs1738045	G	A	0.3031	1	44721739	44721739	9.37013e-11	0.151909	0.000999001	8.15747e-07	1
RPS8	+	2	protein_coding	ENSG00000142937.7	1	45240923	45240923	4136	31262	rs16832210	A	G	0.137	1	45209661	45209661	1.60399e-06	-0.18776	0.002997	0.00151749	1
ZSWIM5	-	2	protein_coding	ENSG00000162415.6	1	45771881	45771881	3832	125563	rs1226735	T	C	0.1173	1	45646318	45646318	4.27554e-08	0.229501	0.000999001	5.44915e-05	1
MUTYH	-	1	protein_coding	ENSG00000132781.13	1	45806142	45806142	3845	-92049	rs66732088	A	G	0.392	1	45898191	45898191	1.04099e-06	0.116282	0.001998	0.00149207	1
TESK2	-	2	protein_coding	ENSG00000070759.12	1	45956872	45956872	4013	-59815	rs9147	T	C	0.3932	1	46016687	46016687	2.32984e-07	-0.261888	0.000999001	0.000328022	1
MMACHC	+	1	protein_coding	ENSG00000132763.10	1	45965725	45965725	4011	-45280	rs2991970	C	T	0.3988	1	46011005	46011005	2.57476e-07	-0.155635	0.000999001	0.00040785	1
CCDC163P	-	1	protein_coding	ENSG00000236624.4	1	45965751	45965751	4011	-19965	rs6688424	G	A	0.3604	1	45985716	45985716	3.99999e-89	-1.03179	0.000999001	1.58689e-75	1
TMEM69	+	2	protein_coding	ENSG00000159596.6	1	46152886	46152886	4022	-28320	rs28597977	A	G	0.3166	1	46181206	46181206	2.52193e-07	-0.156318	0.000999001	0.000414469	1
NSUN4	+	2	protein_coding	ENSG00000117481.6	1	46805849	46805849	4319	-23164	rs17357711	A	G	0.3179	1	46829013	46829013	5.53155e-28	-0.357706	0.000999001	8.48924e-22	1
PDZK1IP1	-	2	protein_coding	ENSG00000162366.3	1	47656716	47656716	5010	5101	rs2798354	T	C	0.2138	1	47651615	47651615	4.60694e-09	0.185198	0.000999001	1.04502e-05	1
SLC5A9	+	2	protein_coding	ENSG00000117834.8	1	48688357	48688357	4613	-31944	rs11205462	C	T	0.3917	1	48720301	48720301	2.43963e-09	0.1902	0.000999001	9.48693e-06	1
ELAVL4	+	2	protein_coding	ENSG00000162374.12	1	50513686	50513686	2385	-864331	rs187247931	T	C	0.0215	1	51378017	51378017	1.06387e-06	0.476372	0.000999001	0.000705387	1
TTC39A	-	2	protein_coding	ENSG00000085831.11	1	51810788	51810788	3342	26201	rs11577254	C	T	0.1632	1	51784587	51784587	5.07471e-08	-0.191039	0.000999001	0.000103024	1
CC2D1B	-	2	protein_coding	ENSG00000154222.10	1	52831865	52831865	4379	46705	rs2762825	G	A	0.4409	1	52785160	52785160	2.08294e-06	-0.0952929	0.001998	0.00347301	1
ZCCHC11	-	1	protein_coding	ENSG00000134744.9	1	53019159	53019159	4324	210337	rs4475695	C	A	0.0573	1	52808822	52808822	1.00844e-07	-0.239049	0.000999001	0.000152409	1
GPX7	+	2	protein_coding	ENSG00000116157.5	1	53068044	53068044	4323	4010	rs835342	G	A	0.469	1	53064034	53064034	6.16505e-75	-0.709152	0.000999001	1.4906e-66	1
ECHDC2	-	2	protein_coding	ENSG00000121310.12	1	53392884	53392884	4723	202225	rs35358406	A	C	0.042	1	53190659	53190659	3.59562e-07	0.21415	0.000999001	0.000898223	1
PODN	+	2	protein_coding	ENSG00000174348.9	1	53527854	53527854	4789	30258	rs12075986	G	T	0.0632	1	53497596	53497596	8.29107e-15	0.468691	0.000999001	5.88367e-11	1
C1orf123	-	2	protein_coding	ENSG00000162384.9	1	53686289	53686289	5017	-7641	rs12135400	T	C	0.3077	1	53693930	53693930	9.41495e-14	-0.187773	0.000999001	1.01874e-09	1
LDLRAD1	-	2	protein_coding	ENSG00000203985.6	1	54483856	54483856	6238	162	rs34764952	C	T	0.3902	1	54483694	54483694	1.21765e-07	0.277423	0.001998	0.000330208	1
RP4-758J24.5	-	2	lincRNA	ENSG00000272091.1	1	54494172	54494172	6216	-45912	rs111870946	C	T	0.0096	1	54540084	54540084	2.33301e-10	0.990595	0.000999001	1.60683e-06	1
TCEANC2	+	2	protein_coding	ENSG00000116205.6	1	54519260	54519260	6191	-59893	rs9919142	A	G	0.0541	1	54579153	54579153	2.4653e-08	-0.284273	0.000999001	8.75204e-05	1
FAM151A	-	2	protein_coding	ENSG00000162391.7	1	55089229	55089229	6321	25306	rs1655535	C	G	0.4656	1	55063923	55063923	1.04843e-12	-0.21543	0.000999001	7.27734e-09	1
MROH7	+	2	protein_coding	ENSG00000184313.15	1	55107463	55107463	6341	32011	rs1368883	G	A	0.4747	1	55075452	55075452	3.27105e-12	0.172547	0.000999001	3.64498e-08	1
TTC22	-	1	protein_coding	ENSG00000006555.6	1	55266940	55266940	6511	7273	rs1147988	A	G	0.2119	1	55259667	55259667	1.20959e-06	0.188094	0.002997	0.00336028	1
GATAD1	+	2	protein_coding	ENSG00000157259.6	7	92076767	92076767	3673	-353567	rs76863028	A	T	0.0872	7	92430334	92430334	1.68781e-06	0.242346	0.003996	0.00219792	1
SAMD9L	-	2	protein_coding	ENSG00000177409.7	7	92777682	92777682	3964	-60	rs75504870	G	A	0.049	7	92777742	92777742	1.38178e-10	-0.484315	0.000999001	6.05641e-07	1
BET1	-	2	protein_coding	ENSG00000105829.7	7	93633694	93633694	4421	-48491	rs17306186	A	G	0.3752	7	93682185	93682185	1.43339e-06	-0.144349	0.000999001	0.00177504	1
PON1	-	2	protein_coding	ENSG00000005421.4	7	95025673	95025673	4622	71724	rs705381	T	C	0.2681	7	94953949	94953949	5.3731e-53	-0.778326	0.000999001	1.02615e-45	1
PON3	-	2	protein_coding	ENSG00000105852.6	7	95025680	95025680	4622	-25266	rs7801803	T	A	0.4988	7	95050946	95050946	3.59726e-08	-0.187546	0.000999001	8.18847e-05	1
PON2	-	2	protein_coding	ENSG00000105854.8	7	95064510	95064510	4625	-10720	rs43046	T	A	0.3028	7	95075230	95075230	1.27412e-15	-0.235833	0.000999001	2.33018e-11	1
AC004012.1	+	2	lincRNA	ENSG00000233942.1	7	95101147	95101147	4649	-1387	rs43061	C	T	0.3964	7	95102534	95102534	6.2262e-08	0.305165	0.000999001	0.000125532	1
ASB4	+	2	protein_coding	ENSG00000005981.8	7	95107756	95107756	4659	-30999	rs737902	A	G	0.2929	7	95138755	95138755	4.29647e-14	0.255238	0.000999001	9.03266e-11	1
DYNC1I1	+	1	protein_coding	ENSG00000158560.10	7	95401866	95401866	4849	-46638	rs62660762	G	A	0.4552	7	95448504	95448504	2.15468e-06	0.112544	0.003996	0.00389405	1
KPNA7	-	2	protein_coding	ENSG00000185467.7	7	98805129	98805129	4279	-7501	rs79726253	A	G	0.049	7	98812630	98812630	1.53308e-06	-0.303133	0.002997	0.00188529	1
GS1-259H13.2	+	2	lincRNA	ENSG00000244219.2	7	99195689	99195689	3947	14593	rs11772470	G	A	0.1764	7	99181096	99181096	3.32219e-06	-0.2982	0.00699301	0.00421283	1
CYP3A5	-	2	protein_coding	ENSG00000106258.9	7	99277621	99277621	3876	25753	rs12334077	A	C	0.0949	7	99251868	99251868	2.608e-08	0.279884	0.000999001	2.99372e-05	1
TRIM4	-	1	protein_coding	ENSG00000146833.11	7	99517223	99517223	3564	1241	rs7809747	C	G	0.3781	7	99515982	99515982	2.37935e-38	0.330413	0.000999001	6.41889e-31	1
FAAH	+	2	protein_coding	ENSG00000117480.11	1	46859937	46859937	4394	20123	rs143856001	T	C	0.3101	1	46839814	46839814	3.74603e-09	-0.124487	0.000999001	7.21034e-06	2
SLC2A1-AS1	+	2	lincRNA	ENSG00000227533.1	1	43424720	43424720	4578	9255	rs2297976	G	T	0.1834	1	43415465	43415465	1.70692e-37	0.612369	0.000999001	9.3923e-31	4
FAAH	+	2	protein_coding	ENSG00000117480.11	1	46859937	46859937	4394	20123	rs143856001	T	C	0.3101	1	46839814	46839814	3.70319e-09	-0.124533	0.000999001	6.8429e-06	1
SLC2A1-AS1	+	2	lincRNA	ENSG00000227533.1	1	43424720	43424720	4578	12265	rs900835	C	T	0.1833	1	43412455	43412455	2.64452e-37	0.608701	0.000999001	3.91134e-31	1
SLC2A1-AS1	+	2	lincRNA	ENSG00000227533.1	1	43424720	43424720	4578	8587	rs17387775	T	C	0.1833	1	43416133	43416133	1.70692e-37	0.612333	0.000999001	6.23424e-31	2
SLC2A1-AS1	+	2	lincRNA	ENSG00000227533.1	1	43424720	43424720	4578	12265	rs900835	C	T	0.1833	1	43412455	43412455	1.44404e-37	0.613173	0.000999001	3.39297e-32	3
ZSCAN21	+	2	protein_coding	ENSG00000166529.10	7	99647390	99647390	3584	-19230	rs4272301	T	A	0.4607	7	99666620	99666620	6.06596e-17	-0.314377	0.000999001	1.59401e-12	1
AP4M1	+	1	protein_coding	ENSG00000221838.5	7	99699172	99699172	3637	-5655	rs1050542	A	G	0.4439	7	99704827	99704827	5.92757e-08	-0.0846891	0.000999001	0.000122597	1
CNPY4	+	2	protein_coding	ENSG00000166997.3	7	99717236	99717236	3689	-28349	rs144305120	T	G	0.0617	7	99745585	99745585	1.10382e-07	-0.230089	0.000999001	0.000243659	1
MBLAC1	+	2	protein_coding	ENSG00000214309.3	7	99724317	99724317	3709	78229	rs80331044	C	A	0.0332	7	99646088	99646088	6.89057e-09	0.469252	0.000999001	1.12076e-05	1
STAG3	+	2	protein_coding	ENSG00000066923.13	7	99775186	99775186	3772	-187112	rs117861114	A	G	0.05	7	99962298	99962298	3.25789e-10	-0.488269	0.000999001	1.03726e-06	1
PILRB	+	2	protein_coding	ENSG00000121716.14	7	99933737	99933737	3838	-16713	rs7799901	G	A	0.1779	7	99950450	99950450	9.58933e-17	0.253824	0.000999001	2.44018e-12	1
PILRA	+	2	protein_coding	ENSG00000085514.11	7	99965153	99965153	3915	14703	rs7799901	G	A	0.1779	7	99950450	99950450	4.00582e-23	0.402117	0.000999001	2.33575e-18	1
UFSP1	-	2	protein_coding	ENSG00000176125.3	7	100487339	100487339	5285	31639	rs314371	C	T	0.4937	7	100455700	100455700	7.77924e-07	-0.15138	0.000999001	0.00193478	1
ACHE	-	2	protein_coding	ENSG00000087085.9	7	100494594	100494594	5272	-21409	rs10278546	A	C	0.2036	7	100516003	100516003	1.08323e-08	0.173543	0.000999001	2.34176e-05	1
NAT16	-	2	protein_coding	ENSG00000167011.4	7	100823557	100823557	5515	2410	rs4729667	C	T	0.3712	7	100821147	100821147	5.88896e-45	0.421603	0.000999001	1.42328e-38	1
CLDN15	-	1	protein_coding	ENSG00000106404.9	7	100882101	100882101	5555	18156	rs10260707	C	G	0.0635	7	100863945	100863945	3.21278e-29	0.525824	0.000999001	3.09481e-24	1
ORAI2	+	2	protein_coding	ENSG00000160991.11	7	102073553	102073553	4692	-9679	rs6960360	A	G	0.4739	7	102083232	102083232	8.46542e-09	-0.133289	0.001998	5.74786e-05	1
LRWD1	+	2	protein_coding	ENSG00000161036.6	7	102105376	102105376	4674	-5807	rs4543479	C	T	0.3566	7	102111183	102111183	4.12503e-16	-0.151346	0.000999001	3.74896e-11	1
RASA4B	-	2	protein_coding	ENSG00000170667.10	7	102158228	102158228	4540	56064	rs11764413	T	C	0.3576	7	102102164	102102164	1.01426e-08	-0.217629	0.000999001	3.66932e-05	1
POLR2J3	-	2	protein_coding	ENSG00000168255.14	7	102213103	102213103	4451	102684	rs12533485	C	G	0.0802	7	102110419	102110419	8.62204e-17	0.727283	0.000999001	2.84577e-12	1
RP11-514P8.7	-	2	protein_coding	ENSG00000270249.1	7	102232891	102232891	4451	122472	rs12533485	C	G	0.0802	7	102110419	102110419	3.8929e-20	0.796316	0.000999001	2.26784e-15	1
RASA4	-	2	protein_coding	ENSG00000105808.13	7	102257204	102257204	4396	162067	rs4571673	G	C	0.0587	7	102095137	102095137	1.4115e-11	0.59782	0.000999001	8.47779e-08	1
UPK3BL	-	2	protein_coding	ENSG00000267368.1	7	102283238	102283238	4385	-75679	rs12537647	T	C	0.3513	7	102358917	102358917	1.40525e-20	-0.56176	0.000999001	2.10098e-15	1
RP11-514P8.6	-	2	protein_coding	ENSG00000205236.6	7	102283316	102283316	4385	-168369	rs6967790	T	C	0.1036	7	102451685	102451685	7.95924e-09	0.446574	0.000999001	3.10059e-05	1
POLR2J2	-	2	protein_coding	ENSG00000228049.5	7	102312076	102312076	4444	-46841	rs12537647	T	C	0.3513	7	102358917	102358917	3.95857e-22	-0.590424	0.000999001	2.41901e-17	1
POLR2J2	-	2	protein_coding	ENSG00000267645.1	7	102312088	102312088	4444	-46829	rs12537647	T	C	0.3513	7	102358917	102358917	2.84616e-22	-0.5921	0.000999001	8.03539e-18	1
RELN	-	2	protein_coding	ENSG00000189056.9	7	103629963	103629963	6212	104023	rs6465942	A	C	0.3988	7	103525940	103525940	1.69149e-09	0.220474	0.000999001	6.07868e-06	1
PUS7	-	2	protein_coding	ENSG00000091127.9	7	105162714	105162714	5396	14121	rs61741425	G	A	0.0248	7	105148593	105148593	6.74743e-09	-0.442226	0.000999001	1.08121e-05	1
RINT1	+	1	protein_coding	ENSG00000135249.3	7	105172532	105172532	5411	-16464	rs113947297	G	A	0.0291	7	105188996	105188996	6.28209e-08	0.592851	0.000999001	0.000144125	1
CDHR3	+	2	protein_coding	ENSG00000128536.11	7	105517242	105517242	5519	-83434	rs36069272	G	A	0.0986	7	105600676	105600676	2.40526e-11	-0.449219	0.000999001	5.33785e-08	1
PRKAR2B	+	2	protein_coding	ENSG00000005249.8	7	106685094	106685094	5278	61980	rs75732005	G	A	0.0631	7	106623114	106623114	4.2744e-17	-0.646261	0.000999001	5.51395e-13	1
LSMEM1	+	2	protein_coding	ENSG00000181016.5	7	112120908	112120908	4520	17853	rs2529588	A	G	0.2286	7	112103055	112103055	2.4195e-06	0.178604	0.002997	0.00460659	1
TES	+	2	protein_coding	ENSG00000135269.13	7	115850547	115850547	4352	28511	rs67915501	C	T	0.3015	7	115822036	115822036	2.25301e-11	0.17264	0.000999001	8.12583e-08	1
CAV2	+	2	protein_coding	ENSG00000105971.10	7	115927434	115927434	4399	-214344	rs3779511	T	G	0.3733	7	116141778	116141778	3.6104e-18	-0.216896	0.000999001	4.5986e-14	1
CAV1	+	1	protein_coding	ENSG00000105974.7	7	116164839	116164839	4107	23061	rs3779511	T	G	0.3733	7	116141778	116141778	5.75725e-08	-0.180454	0.000999001	9.78151e-05	1
CTTNBP2	-	2	protein_coding	ENSG00000077063.6	7	117514193	117514193	4489	-141387	rs17569137	G	T	0.4654	7	117655580	117655580	2.06827e-08	-0.212517	0.000999001	2.8968e-05	1
ANKRD7	+	2	protein_coding	ENSG00000106013.8	7	117854727	117854727	4716	-5856	rs12666439	A	G	0.3361	7	117860583	117860583	7.76044e-07	-0.213526	0.003996	0.0010759	1
TSPAN12	-	2	protein_coding	ENSG00000106025.4	7	120498456	120498456	4618	16638	rs6466762	C	T	0.3095	7	120481818	120481818	7.72429e-46	-0.481999	0.000999001	1.6414e-39	1
ING3	+	2	protein_coding	ENSG00000071243.11	7	120590803	120590803	4693	98821	rs7781985	T	G	0.3219	7	120491982	120491982	1.0266e-11	-0.233014	0.000999001	2.18529e-08	1
CPED1	+	1	protein_coding	ENSG00000106034.13	7	120628731	120628731	4748	-74282	rs2110278	G	A	0.2566	7	120703013	120703013	3.48054e-06	0.168307	0.002997	0.00363282	1
FAM3C	-	2	protein_coding	ENSG00000196937.6	7	121036418	121036418	4988	46739	rs55843143	A	T	0.1604	7	120989679	120989679	6.64091e-17	-0.358179	0.000999001	1.31839e-12	1
CADPS2	-	2	protein_coding	ENSG00000081803.11	7	122526813	122526813	4594	214004	rs2471182	G	C	0.1715	7	122312809	122312809	1.92969e-10	0.225653	0.000999001	4.77167e-07	1
GPR37	-	2	protein_coding	ENSG00000170775.2	7	124405681	124405681	5710	240822	rs2159181	C	T	0.4089	7	124164859	124164859	2.26222e-09	-0.258208	0.000999001	6.02546e-06	1
ZNF800	-	2	protein_coding	ENSG00000048405.5	7	127071978	127071978	4809	126468	rs1419392	G	A	0.4036	7	126945510	126945510	2.87236e-06	0.0902986	0.00699301	0.00338537	1
CEP120	-	1	protein_coding	ENSG00000168944.11	5	122759286	122759286	5847	-37948	rs6875307	C	T	0.4976	5	122797234	122797234	1.88564e-06	-0.0926942	0.003996	0.00274095	1
ALDH7A1	-	1	protein_coding	ENSG00000164904.11	5	125931110	125931110	6710	-1612	rs34450389	G	A	0.0953	5	125932722	125932722	7.0239e-17	0.313001	0.000999001	6.96613e-13	1
MEGF10	+	1	protein_coding	ENSG00000145794.12	5	126626523	126626523	5429	19468	rs6867401	C	G	0.4945	5	126607055	126607055	1.95746e-07	0.280096	0.000999001	0.000354921	1
PRRC1	+	2	protein_coding	ENSG00000164244.16	5	126853301	126853301	5278	-50035	rs73783911	C	T	0.0279	5	126903336	126903336	1.11959e-06	0.358867	0.001998	0.00190693	1
CTC-228N24.3	-	1	lincRNA	ENSG00000245937.3	5	127418864	127418864	5957	-68739	rs2568928	A	G	0.1997	5	127487603	127487603	9.9456e-33	0.422205	0.000999001	7.91304e-27	1
SLC27A6	+	2	protein_coding	ENSG00000113396.8	5	127873706	127873706	6184	-438112	rs2577427	C	T	0.4246	5	128311818	128311818	2.66359e-18	-0.32962	0.000999001	5.51793e-14	1
FBN2	-	1	protein_coding	ENSG00000138829.6	5	127994878	127994878	6223	299990	rs6867183	C	T	0.0819	5	127694888	127694888	1.70603e-13	0.527811	0.000999001	1.05755e-09	1
SLC22A5	+	2	protein_coding	ENSG00000197375.8	5	131705444	131705444	3937	147	rs2631368	T	G	0.3632	5	131705297	131705297	3.86691e-22	0.36452	0.000999001	4.79993e-17	1
GRM8	-	2	protein_coding	ENSG00000179603.13	7	126893348	126893348	4904	808999	rs10954112	A	C	0.4055	7	126084349	126084349	3.83014e-11	0.345377	0.000999001	2.58386e-07	2
ACSL6	-	1	protein_coding	ENSG00000164398.8	5	131347936	131347936	3809	234106	rs11948962	C	T	0.2294	5	131113830	131113830	6.41779e-13	0.296222	0.000999001	3.40587e-09	2
PDLIM4	+	1	protein_coding	ENSG00000131435.8	5	131593364	131593364	3795	-5341	rs10463892	T	C	0.4879	5	131598705	131598705	1.39288e-15	-0.159077	0.000999001	3.41015e-11	2
GRM8	-	2	protein_coding	ENSG00000179603.13	7	126893348	126893348	4904	802777	rs17679839	A	G	0.4298	7	126090571	126090571	3.71887e-11	0.345638	0.000999001	3.1875e-07	1
PDLIM4	+	1	protein_coding	ENSG00000131435.8	5	131593364	131593364	3795	-5341	rs10463892	T	C	0.4879	5	131598705	131598705	1.38044e-15	-0.159102	0.000999001	5.8816e-12	1
ACSL6	-	1	protein_coding	ENSG00000164398.8	5	131347936	131347936	3809	234106	rs11948962	C	T	0.2294	5	131113830	131113830	5.90763e-13	0.297302	0.000999001	1.65693e-09	1
RAD50	+	1	protein_coding	ENSG00000113522.9	5	131891711	131891711	4181	-34717	rs140534680	A	G	0.0173	5	131926428	131926428	1.64566e-08	-0.584092	0.000999001	4.5254e-05	1
SHROOM1	-	2	protein_coding	ENSG00000164403.10	5	132166590	132166590	4871	10910	rs60810048	G	A	0.1883	5	132155680	132155680	1.04845e-07	0.162117	0.000999001	0.000319041	1
HSPA4	+	2	protein_coding	ENSG00000170606.9	5	132387654	132387654	5150	-56474	rs72801474	G	A	0.0924	5	132444128	132444128	3.46472e-11	-0.328182	0.000999001	3.62571e-07	1
FSTL4	-	2	protein_coding	ENSG00000053108.12	5	132948255	132948255	5068	-249897	rs36080475	A	G	0.2143	5	133198152	133198152	2.89309e-10	-0.265439	0.000999001	1.58175e-06	1
VDAC1	-	2	protein_coding	ENSG00000213585.6	5	133340824	133340824	4754	1245	rs3911921	C	G	0.1374	5	133339579	133339579	7.30262e-08	-0.156998	0.000999001	0.000322175	1
CDKN2AIPNL	-	2	protein_coding	ENSG00000237190.3	5	133747589	133747589	4637	-10471	rs189214046	A	G	0.0379	5	133758060	133758060	9.90441e-07	0.408046	0.004995	0.00195915	1
SAR1B	-	2	protein_coding	ENSG00000152700.9	5	133984961	133984961	4467	-47014	rs72800322	A	G	0.1559	5	134031975	134031975	1.01915e-07	-0.168178	0.000999001	0.0002513	1
CAMLG	+	1	protein_coding	ENSG00000164615.3	5	134074191	134074191	4443	-2621	rs12657663	G	A	0.1214	5	134076812	134076812	1.24862e-07	0.225292	0.000999001	0.00025309	1
NME5	-	2	protein_coding	ENSG00000112981.3	5	137475132	137475132	3907	76	rs17637720	T	G	0.0285	5	137475056	137475056	2.85935e-16	-0.821827	0.000999001	1.57219e-12	1
GFRA3	-	2	protein_coding	ENSG00000146013.6	5	137610360	137610360	3667	-481337	rs12653845	T	G	0.0671	5	138091697	138091697	2.99159e-06	-0.42345	0.003996	0.00375989	1
PROB1	-	2	protein_coding	ENSG00000228672.2	5	138730885	138730885	3022	-12371	rs4385202	A	G	0.2855	5	138743256	138743256	3.49843e-11	0.195459	0.000999001	1.05442e-07	1
TMEM173	-	1	protein_coding	ENSG00000184584.8	5	138862520	138862520	2809	4595	rs78233829	C	G	0.1477	5	138857925	138857925	3.59006e-09	-0.246219	0.000999001	5.55302e-06	1
CYSTM1	+	1	protein_coding	ENSG00000120306.5	5	139554227	139554227	3108	-20849	rs13167094	A	G	0.1999	5	139575076	139575076	9.91441e-10	-0.278314	0.000999001	4.9725e-06	1
SRA1	-	2	protein_coding	ENSG00000213523.5	5	139937895	139937895	3747	207451	rs1862176	G	A	0.2869	5	139730444	139730444	6.20401e-11	0.187808	0.000999001	2.0686e-07	1
CD14	-	1	protein_coding	ENSG00000170458.9	5	140013286	140013286	3741	7368	rs778586	A	G	0.2665	5	140005918	140005918	4.07718e-08	0.176863	0.000999001	9.71964e-05	1
DND1	-	2	protein_coding	ENSG00000256453.1	5	140053171	140053171	3821	37430	rs2563310	A	G	0.4775	5	140015741	140015741	1.01428e-07	-0.131616	0.000999001	0.000146849	1
PCDHB2	+	2	protein_coding	ENSG00000112852.4	5	140474227	140474227	4525	20257	rs34678974	T	C	0.0934	5	140453970	140453970	1.5325e-16	-0.568273	0.000999001	1.65876e-12	1
PCDHB3	+	2	protein_coding	ENSG00000113205.2	5	140480234	140480234	4537	10873	rs2546823	G	C	0.0707	5	140469361	140469361	1.87704e-08	-0.43793	0.000999001	5.21666e-05	1
PCDHB8	+	2	protein_coding	ENSG00000120322.2	5	140557371	140557371	4718	-6208	rs17844646	C	T	0.2377	5	140563579	140563579	1.06032e-80	0.838697	0.000999001	3.02971e-68	1
PCDHB16	+	2	protein_coding	ENSG00000196963.2	5	140560980	140560980	4712	-3068	rs17844664	G	C	0.2388	5	140564048	140564048	3.05391e-44	-0.495786	0.000999001	4.40142e-36	1
PCDHB12	+	2	protein_coding	ENSG00000120328.4	5	140588269	140588269	4787	24558	rs17844652	A	C	0.4604	5	140563711	140563711	2.1542e-07	-0.187133	0.000999001	0.000323336	1
PCDHB13	+	2	protein_coding	ENSG00000187372.9	5	140593509	140593509	4798	46312	rs10477144	T	C	0.1362	5	140547197	140547197	1.40831e-10	-0.358366	0.000999001	9.13054e-07	1
PCDHB14	+	2	protein_coding	ENSG00000120327.4	5	140602931	140602931	4822	39223	rs17844651	G	A	0.4603	5	140563708	140563708	7.60766e-09	-0.211089	0.000999001	2.26868e-05	1
KIAA0141	+	1	protein_coding	ENSG00000081791.4	5	141303373	141303373	5738	-27171	rs164514	A	G	0.3155	5	141330544	141330544	2.70179e-15	-0.249188	0.000999001	1.78098e-10	1
RNF14	+	1	protein_coding	ENSG00000013561.13	5	141337893	141337893	5696	-20898	rs78904720	G	T	0.3449	5	141358791	141358791	9.66662e-07	-0.101885	0.001998	0.00172056	1
NDFIP1	+	2	protein_coding	ENSG00000131507.9	5	141488070	141488070	5850	22011	rs57878651	G	A	0.4322	5	141466059	141466059	1.89759e-08	0.137743	0.000999001	7.43412e-05	1
LARS	-	2	protein_coding	ENSG00000133706.13	5	145562223	145562223	5030	74927	rs72820460	T	A	0.2875	5	145487296	145487296	5.38831e-13	0.151213	0.000999001	3.39999e-09	1
HSD3B7	+	2	protein_coding	ENSG00000099377.9	16	30996519	30996519	2633	27930	rs4889599	C	T	0.3973	16	30968589	30968589	2.03907e-27	-0.267448	0.000999001	6.83924e-23	1
KAT8	+	1	protein_coding	ENSG00000103510.15	16	31127075	31127075	2473	-1540	rs4889619	C	T	0.359	16	31128615	31128615	1.86907e-08	-0.168554	0.000999001	3.07617e-05	1
CBLN1	-	2	protein_coding	ENSG00000102924.7	16	49315742	49315742	4891	54	rs3743775	G	T	0.4308	16	49315688	49315688	3.72173e-09	0.336886	0.000999001	1.21686e-05	1
CTD-2034I21.2	+	2	lincRNA	ENSG00000263082.1	16	50914120	50914120	4925	-11859	rs4785466	C	G	0.2501	16	50925979	50925979	1.98525e-13	0.438733	0.000999001	6.20795e-10	1
RP11-44F14.2	+	2	lincRNA	ENSG00000261804.1	16	53407405	53407405	5525	-12206	rs7196647	C	T	0.2669	16	53419611	53419611	6.68818e-26	-0.660104	0.000999001	1.42225e-21	1
RP11-44F14.8	+	2	lincRNA	ENSG00000262714.1	16	53420856	53420856	5522	13350	rs2908776	C	G	0.2657	16	53407506	53407506	1.48042e-31	-0.622732	0.000999001	2.76626e-26	1
IRX3	-	2	protein_coding	ENSG00000177508.11	16	54320675	54320675	6063	455449	rs12921970	G	C	0.283	16	53865226	53865226	2.22129e-06	-0.191973	0.003996	0.00416278	1
CES1	-	1	protein_coding	ENSG00000198848.8	16	55867249	55867249	6742	24841	rs2168610	T	C	0.2238	16	55842408	55842408	1.16741e-12	0.334606	0.000999001	1.03868e-08	1
BBS2	-	1	protein_coding	ENSG00000125124.7	16	56554195	56554195	6503	55702	rs72814488	T	C	0.2139	16	56498493	56498493	2.09227e-27	-0.289044	0.000999001	7.69977e-22	1
MT1E	+	2	protein_coding	ENSG00000169715.10	16	56659387	56659387	6619	-138	rs1610215	C	G	0.4586	16	56659525	56659525	6.19121e-12	0.297353	0.000999001	7.05978e-08	1
NLRC5	+	2	protein_coding	ENSG00000140853.11	16	57023397	57023397	6512	427735	rs7189577	G	C	0.0397	16	56595662	56595662	2.77377e-06	-0.327098	0.00699301	0.0048109	1
GPR114	+	2	protein_coding	ENSG00000159618.11	16	57576333	57576333	6687	-64633	rs11076197	C	T	0.2715	16	57640966	57640966	3.39206e-16	-0.276804	0.000999001	8.56042e-12	1
GPR97	+	2	protein_coding	ENSG00000182885.12	16	57702099	57702099	6448	3168	rs3180467	A	G	0.4929	16	57698931	57698931	4.49559e-12	0.213961	0.000999001	3.05239e-08	1
CSNK2A2	-	2	protein_coding	ENSG00000070770.4	16	58231824	58231824	6880	115540	rs1978798	C	G	0.3344	16	58116284	58116284	2.31806e-06	0.11714	0.003996	0.00487408	1
CCDC113	+	2	protein_coding	ENSG00000103021.5	16	58265061	58265061	6888	-41138	rs59193557	C	T	0.1207	16	58306199	58306199	3.3566e-09	-0.249129	0.000999001	1.92846e-05	1
CDH8	-	1	protein_coding	ENSG00000150394.9	16	62070939	62070939	4504	336504	rs193046212	G	A	0.0158	16	61734435	61734435	2.66719e-08	1.34736	0.000999001	8.75214e-05	1
LINC00920	+	2	lincRNA	ENSG00000246898.1	16	66442427	66442427	4688	5967	rs113672170	G	A	0.3982	16	66436460	66436460	2.3527e-12	0.296959	0.000999001	2.20901e-08	1
RP11-403P17.3	+	2	lincRNA	ENSG00000260755.1	16	66543340	66543340	4373	-57139	rs7193473	G	A	0.1333	16	66600479	66600479	8.19346e-09	0.252965	0.000999001	3.15393e-05	1
TK2	-	2	protein_coding	ENSG00000166548.11	16	66586447	66586447	4324	-12136	rs8060922	A	C	0.1348	16	66598583	66598583	2.09855e-12	0.296229	0.000999001	1.00312e-08	1
CMTM3	+	1	protein_coding	ENSG00000140931.15	16	66637777	66637777	4268	-8814	rs3743719	C	T	0.4412	16	66646591	66646591	4.09095e-06	-0.128639	0.00599401	0.00620813	1
PARD6A	+	2	protein_coding	ENSG00000102981.5	16	67694849	67694849	2927	-5099	rs7187476	T	C	0.1596	16	67699948	67699948	5.96552e-06	-0.138579	0.00599401	0.00424988	1
AC005355.2	+	1	lincRNA	ENSG00000251169.2	5	133842243	133842243	4712	-22193	rs6894631	C	T	0.1615	5	133864436	133864436	3.76171e-07	0.281742	0.000999001	0.00118576	2
GOT2	-	2	protein_coding	ENSG00000125166.8	16	58768261	58768261	6446	17657	rs1058192	G	A	0.3775	16	58750604	58750604	3.19088e-15	-0.159181	0.000999001	4.77883e-11	2
AC005355.2	+	1	lincRNA	ENSG00000251169.2	5	133842243	133842243	4712	-22193	rs6894631	C	T	0.1615	5	133864436	133864436	3.811e-07	0.281706	0.000999001	0.00103629	1
GOT2	-	2	protein_coding	ENSG00000125166.8	16	58768261	58768261	6446	17657	rs1058192	G	A	0.3775	16	58750604	58750604	2.99205e-15	-0.15919	0.000999001	1.32134e-11	1
ENKD1	-	2	protein_coding	ENSG00000124074.7	16	67701168	67701168	2938	132306	rs117535287	C	T	0.0693	16	67568862	67568862	9.30091e-06	-0.225602	0.00599401	0.00616731	1
NFATC3	+	1	protein_coding	ENSG00000072736.14	16	68118654	68118654	3268	41583	rs12934863	A	G	0.4501	16	68077071	68077071	1.47441e-06	-0.111713	0.002997	0.00175631	1
C10orf11	+	2	protein_coding	ENSG00000148655.10	10	77360998	77360998	3891	220134	rs7078507	A	G	0.4083	10	77140864	77140864	9.90696e-11	0.284128	0.000999001	4.10492e-07	1
DLG5	-	2	protein_coding	ENSG00000151208.12	10	79686378	79686378	5396	148413	rs11002293	C	T	0.3071	10	79537965	79537965	3.51626e-17	0.219352	0.000999001	3.50953e-13	1
SFTPA2	-	2	protein_coding	ENSG00000185303.11	10	81320153	81320153	7207	27970	rs1250945	A	C	0.2772	10	81292183	81292183	1.20395e-08	-0.418213	0.000999001	7.73596e-05	1
SFTPA1	+	2	protein_coding	ENSG00000122852.10	10	81370695	81370695	7387	-1807	rs2559728	T	A	0.3573	10	81372502	81372502	1.03965e-15	-0.348255	0.000999001	3.46469e-11	1
RP11-506M13.3	+	2	lincRNA	ENSG00000244733.4	10	81420647	81420647	7406	4545	rs1650196	T	G	0.3811	10	81416102	81416102	6.55701e-14	-0.415775	0.000999001	7.97109e-10	1
NUTM2B	+	2	protein_coding	ENSG00000188199.6	10	81462983	81462983	7418	56919	rs1650228	T	C	0.3797	10	81406064	81406064	7.94472e-28	-0.525216	0.000999001	1.69157e-21	1
RP11-182L21.6	+	2	lincRNA	ENSG00000272447.1	10	81585658	81585658	7451	269250	rs2195227	G	C	0.1726	10	81316408	81316408	6.77586e-09	0.245459	0.000999001	3.06938e-05	1
RP11-479O17.10	+	2	lincRNA	ENSG00000273372.1	10	81727969	81727969	7636	46817	rs878795	G	A	0.0665	10	81681152	81681152	1.50259e-07	-0.388527	0.000999001	0.000508979	1
PLAC9	+	2	protein_coding	ENSG00000189129.9	10	81891438	81891438	7571	-8194	rs2819880	A	G	0.463	10	81899632	81899632	9.15824e-11	0.182082	0.000999001	3.07844e-07	1
MAT1A	-	2	protein_coding	ENSG00000151224.8	10	82049440	82049440	7600	33715	rs3862532	A	C	0.3317	10	82015725	82015725	1.43909e-10	-0.226115	0.000999001	1.11232e-06	1
FAM213A	+	2	protein_coding	ENSG00000122378.9	10	82167585	82167585	7698	-21893	rs66586255	C	T	0.4515	10	82189478	82189478	7.10963e-19	-0.19454	0.000999001	2.84393e-14	1
RP11-137H2.6	+	2	lincRNA	ENSG00000271738.1	10	82194765	82194765	7733	23240	rs10887847	T	C	0.4279	10	82171525	82171525	3.92355e-11	0.167312	0.000999001	2.47986e-07	1
NRG3	+	2	protein_coding	ENSG00000185737.8	10	83635070	83635070	6300	-366368	rs61863008	G	C	0.1255	10	84001438	84001438	8.6689e-15	-0.613728	0.000999001	8.07984e-11	1
CDHR1	+	2	protein_coding	ENSG00000148600.10	10	85954410	85954410	7524	13102	rs12783404	G	A	0.07	10	85941308	85941308	3.1099e-20	0.825556	0.000999001	2.61855e-15	1
GRID1	-	2	protein_coding	ENSG00000182771.13	10	88126250	88126250	5796	-6314	rs61098811	T	A	0.1636	10	88132564	88132564	1.58799e-10	0.308606	0.000999001	1.32966e-06	1
ADIRF	+	2	protein_coding	ENSG00000148671.9	10	88727949	88727949	5065	-2363	rs4869	T	C	0.4405	10	88730312	88730312	1.16538e-12	-0.167682	0.000999001	1.43627e-08	1
NUTM2A	+	2	protein_coding	ENSG00000184923.8	10	88985205	88985205	5021	-121478	rs2986492	G	A	0.1869	10	89106683	89106683	1.62189e-20	0.669454	0.000999001	1.22622e-15	1
FAS	+	1	protein_coding	ENSG00000026103.15	10	90750414	90750414	5950	-495	rs12775501	C	T	0.38	10	90750909	90750909	1.01174e-07	0.182033	0.000999001	0.000273178	1
IFIT5	+	2	protein_coding	ENSG00000152778.7	10	91174343	91174343	6389	15020	rs304484	G	T	0.2311	10	91159323	91159323	3.71854e-13	-0.257995	0.000999001	2.7867e-09	1
LINC00865	+	2	lincRNA	ENSG00000232229.1	10	91589267	91589267	6595	-6979	rs55977662	C	T	0.1404	10	91596246	91596246	1.5217e-74	1.03031	0.000999001	5.63588e-65	1
PPP1R3C	-	2	protein_coding	ENSG00000119938.8	10	93392811	93392811	4737	-22520	rs73322084	C	T	0.3915	10	93415331	93415331	1.79033e-11	-0.2345	0.000999001	6.62272e-08	1
FRA10AC1	-	2	protein_coding	ENSG00000148690.10	10	95462329	95462329	5457	-45813	rs10736078	G	A	0.3386	10	95508142	95508142	1.25229e-35	-0.313461	0.000999001	6.67647e-30	1
HELLS	+	1	protein_coding	ENSG00000119969.10	10	96305547	96305547	5342	79844	rs7393251	G	A	0.3688	10	96225703	96225703	1.95426e-06	0.164153	0.00699301	0.00333639	1
PDLIM1	-	2	protein_coding	ENSG00000107438.4	10	97050781	97050781	5805	7460	rs7921287	G	A	0.1583	10	97043321	97043321	5.45537e-17	-0.430634	0.000999001	1.58335e-12	1
ALDH18A1	-	2	protein_coding	ENSG00000059573.4	10	97416463	97416463	6126	41292	rs10882643	T	C	0.358	10	97375171	97375171	1.29135e-10	0.131193	0.000999001	1.02346e-06	1
ENTPD1	+	2	protein_coding	ENSG00000138185.12	10	97471536	97471536	6153	-195002	rs10786240	C	T	0.3736	10	97666538	97666538	3.41732e-06	0.119139	0.004995	0.00395325	1
SLIT1	-	2	protein_coding	ENSG00000187122.12	10	98945677	98945677	4870	65203	rs7081718	G	C	0.2342	10	98880474	98880474	5.73692e-11	0.227982	0.000999001	3.40326e-07	1
ARHGAP19-SLIT1	-	2	protein_coding	ENSG00000269891.1	10	99052413	99052413	4776	171939	rs7081718	G	C	0.2342	10	98880474	98880474	1.10509e-09	0.216182	0.000999001	2.30079e-06	1
RRP12	-	2	protein_coding	ENSG00000052749.9	10	99161127	99161127	4813	18727	rs61863819	T	C	0.35	10	99142400	99142400	1.38993e-29	0.271364	0.000999001	9.55349e-24	1
PGAM1	+	2	protein_coding	ENSG00000171314.8	10	99185917	99185917	4850	-4573	rs60890987	C	T	0.0713	10	99190490	99190490	2.16989e-22	-0.606223	0.000999001	1.82485e-17	1
MORN4	-	1	protein_coding	ENSG00000171160.13	10	99393344	99393344	5014	11018	rs45628739	C	G	0.2261	10	99382326	99382326	2.591e-15	-0.226888	0.000999001	2.10485e-11	1
MARVELD1	+	2	protein_coding	ENSG00000155254.8	10	99472930	99472930	5034	-8029	rs10748706	T	C	0.288	10	99480959	99480959	5.4204e-12	0.219582	0.000999001	1.9333e-08	1
HPS1	-	2	protein_coding	ENSG00000107521.14	10	100206684	100206684	4895	29815	rs701801	C	T	0.3131	10	100176869	100176869	5.64488e-07	0.138365	0.000999001	0.000771244	1
COX15	-	2	protein_coding	ENSG00000014919.8	10	101491857	101491857	4851	62264	rs11190234	G	A	0.3038	10	101429593	101429593	1.19049e-07	-0.0905978	0.000999001	0.000197347	1
CWF19L1	-	2	protein_coding	ENSG00000095485.12	10	102027437	102027437	4981	878	rs2039015	G	C	0.3885	10	102026559	102026559	5.74383e-36	0.466185	0.000999001	1.73147e-30	1
BLOC1S2	-	2	protein_coding	ENSG00000196072.7	10	102046469	102046469	4984	47372	rs35670156	G	T	0.0478	10	101999097	101999097	2.16132e-13	-0.358288	0.000999001	1.98188e-09	1
SEMA4G	+	2	protein_coding	ENSG00000095539.11	10	102729275	102729275	4314	-5503	rs4919510	C	G	0.2083	10	102734778	102734778	2.80601e-09	0.191095	0.000999001	3.88139e-06	1
MRPL43	-	2	protein_coding	ENSG00000055950.12	10	102747272	102747272	4292	43838	rs10883565	T	C	0.2114	10	102703434	102703434	1.50018e-06	0.109511	0.001998	0.0018352	1
RP11-498P14.5	-	2	lincRNA	ENSG00000203279.3	9	100000982	100000982	4410	19034	rs10759521	T	C	0.4368	9	99981948	99981948	4.26946e-55	0.794094	0.000999001	7.77265e-47	1
FOXE1	+	2	protein_coding	ENSG00000178919.7	9	100615536	100615536	5337	-51395	rs6586	C	T	0.3845	9	100666931	100666931	7.63625e-08	-0.296818	0.000999001	0.000189786	1
C9orf156	-	2	protein_coding	ENSG00000136932.9	9	100684852	100684852	5533	29073	rs10984212	G	C	0.3772	9	100655779	100655779	3.16249e-11	0.282082	0.000999001	2.40702e-07	1
CORO2A	-	2	protein_coding	ENSG00000106789.8	9	100954922	100954922	5642	23809	rs1539289	C	T	0.4476	9	100931113	100931113	2.87715e-12	0.213885	0.000999001	3.02775e-08	1
COL15A1	+	2	protein_coding	ENSG00000204291.6	9	101705461	101705461	5178	-18436	rs10988375	G	C	0.2692	9	101723897	101723897	8.56042e-07	0.129561	0.003996	0.00176941	1
STX17	+	1	protein_coding	ENSG00000136874.6	9	102668915	102668915	4201	-389178	rs2787377	C	G	0.387	9	103058093	103058093	3.55184e-09	-0.136469	0.000999001	1.56114e-05	1
SFTPD	-	2	protein_coding	ENSG00000133661.11	10	81742370	81742370	7705	25047	rs10788328	G	A	0.089	10	81717323	81717323	2.88927e-08	0.359096	0.000999001	7.02664e-05	2
LINC00863	+	2	lincRNA	ENSG00000224914.2	10	89102493	89102493	4803	-56907	rs60889627	A	T	0.0605	10	89159400	89159400	5.88735e-07	-0.441696	0.000999001	0.00128816	2
CYP2C9	+	2	protein_coding	ENSG00000138109.9	10	96698415	96698415	5443	-4057	rs28371677	A	G	0.1703	10	96702472	96702472	1.45221e-22	0.814425	0.000999001	1.03081e-16	2
TCTN3	-	2	protein_coding	ENSG00000119977.16	10	97453900	97453900	6162	-79876	rs11188480	T	C	0.3223	10	97533776	97533776	9.25222e-16	0.169681	0.000999001	2.27253e-11	2
SFTPD	-	2	protein_coding	ENSG00000133661.11	10	81742370	81742370	7705	25047	rs10788328	G	A	0.089	10	81717323	81717323	2.89325e-08	0.358929	0.000999001	9.80765e-05	1
TCTN3	-	2	protein_coding	ENSG00000119977.16	10	97453900	97453900	6162	-79876	rs11188480	T	C	0.3223	10	97533776	97533776	8.56186e-16	0.169775	0.000999001	4.06481e-11	1
LINC00863	+	2	lincRNA	ENSG00000224914.2	10	89102493	89102493	4803	125292	rs61857580	A	G	0.1153	10	88977201	88977201	6.61689e-07	-0.315299	0.000999001	0.00140516	1
CYP2C9	+	2	protein_coding	ENSG00000138109.9	10	96698415	96698415	5443	-4057	rs28371677	A	G	0.1703	10	96702472	96702472	1.45217e-22	0.814425	0.000999001	3.27374e-18	1
TEX10	-	2	protein_coding	ENSG00000136891.9	9	103115221	103115221	4371	17494	rs59242794	C	A	0.3343	9	103097727	103097727	2.20876e-06	-0.169155	0.001998	0.00320017	1
LPPR1	+	2	protein_coding	ENSG00000148123.10	9	103790991	103790991	5737	-241810	rs2567312	A	G	0.281	9	104032801	104032801	8.24335e-07	0.165139	0.000999001	0.00166234	1
SMC2	+	2	protein_coding	ENSG00000136824.14	9	106856541	106856541	7352	-9150	rs7875007	A	T	0.4816	9	106865691	106865691	1.67023e-17	-0.215948	0.000999001	1.99296e-13	1
NIPSNAP3A	+	2	protein_coding	ENSG00000136783.9	9	107509969	107509969	6588	-11527	rs2297397	G	A	0.1935	9	107521496	107521496	1.0566e-11	-0.23223	0.000999001	5.46251e-08	1
TMEM38B	+	2	protein_coding	ENSG00000095209.7	9	108456825	108456825	5903	99	rs2271248	G	C	0.3016	9	108456726	108456726	2.75835e-15	0.179877	0.000999001	6.52427e-11	1
CTNNAL1	-	2	protein_coding	ENSG00000119326.10	9	111775809	111775809	7018	-1548	rs28361096	G	A	0.0274	9	111777357	111777357	3.06618e-20	0.744893	0.000999001	4.06769e-15	1
TMEM245	-	2	protein_coding	ENSG00000106771.8	9	111882225	111882225	7055	-27826	rs59904140	C	T	0.292	9	111910051	111910051	4.13501e-24	0.189866	0.000999001	1.7171e-18	1
FRRS1L	-	2	protein_coding	ENSG00000260230.2	9	111929571	111929571	6983	3358	rs10979721	A	T	0.2593	9	111926213	111926213	9.60564e-10	-0.132175	0.000999001	4.84626e-06	1
DNAJC25	+	2	protein_coding	ENSG00000059769.15	9	114393632	114393632	6342	-40438	rs7045665	A	G	0.3358	9	114434070	114434070	1.43045e-26	-0.291153	0.000999001	1.74086e-21	1
DNAJC25-GNG10	+	2	protein_coding	ENSG00000244115.1	9	114393666	114393666	6342	-40404	rs7045665	A	G	0.3358	9	114434070	114434070	2.33617e-34	-0.348352	0.000999001	7.38556e-28	1
GNG10	+	2	protein_coding	ENSG00000242616.3	9	114423615	114423615	6280	-10455	rs7045665	A	G	0.3358	9	114434070	114434070	3.17791e-34	-0.355157	0.000999001	4.31272e-27	1
C9orf84	-	1	protein_coding	ENSG00000165181.12	9	114557288	114557288	6228	52520	rs59509768	C	G	0.126	9	114504768	114504768	2.96379e-06	0.292272	0.003996	0.00395955	1
SUSD1	-	1	protein_coding	ENSG00000106868.12	9	114937688	114937688	6110	52348	rs10981268	A	G	0.1892	9	114885340	114885340	6.12417e-07	0.172979	0.000999001	0.00100055	1
HSDL2	+	2	protein_coding	ENSG00000119471.10	9	115142217	115142217	6180	-3241	rs10453232	G	A	0.3305	9	115145458	115145458	2.31544e-16	0.169989	0.000999001	8.47292e-12	1
SNX30	+	2	protein_coding	ENSG00000148158.12	9	115513118	115513118	6146	-60885	rs7871706	T	A	0.3347	9	115574003	115574003	5.20521e-07	0.114173	0.001998	0.00118694	1
ZNF883	-	2	lincRNA	ENSG00000228623.2	9	115774507	115774507	5739	-79568	rs78639613	T	A	0.0377	9	115854075	115854075	3.21235e-16	1.02278	0.000999001	7.25239e-12	1
ZFP37	-	2	protein_coding	ENSG00000136866.9	9	115819039	115819039	5754	90	rs2282076	A	T	0.4164	9	115818949	115818949	4.19455e-10	-0.19388	0.000999001	1.27265e-06	1
CDC26	-	2	protein_coding	ENSG00000176386.4	9	116037869	116037869	5942	9977	rs10981710	G	A	0.3228	9	116027892	116027892	9.92233e-41	-0.419035	0.000999001	8.42614e-36	1
RNF183	-	2	protein_coding	ENSG00000165188.9	9	116065656	116065656	6000	-1213	rs6478001	T	C	0.3146	9	116066869	116066869	6.96585e-07	0.230131	0.001998	0.00155264	1
BSPRY	+	2	protein_coding	ENSG00000119411.10	9	116111821	116111821	6007	-19950	rs3789256	A	G	0.2296	9	116131771	116131771	9.14726e-08	-0.174131	0.000999001	0.000287833	1
ALAD	-	2	protein_coding	ENSG00000148218.11	9	116163613	116163613	5952	-32	rs1771220	G	C	0.3003	9	116163645	116163645	1.87005e-06	0.113712	0.002997	0.00438758	1
C9orf43	+	2	protein_coding	ENSG00000157653.7	9	116172334	116172334	5964	-167016	rs112523409	G	A	0.1115	9	116339350	116339350	1.14452e-10	-0.384031	0.000999001	9.0266e-07	1
POLE3	-	2	protein_coding	ENSG00000148229.8	9	116172952	116172952	5965	-12617	rs41312200	A	G	0.0541	9	116185569	116185569	3.51806e-12	-0.319225	0.000999001	1.66338e-08	1
AMBP	-	2	protein_coding	ENSG00000106927.7	9	116840752	116840752	6228	-49	rs12554342	C	G	0.2643	9	116840801	116840801	7.46495e-16	-0.30755	0.000999001	8.99998e-12	1
C9orf91	+	2	protein_coding	ENSG00000157693.10	9	117373486	117373486	6688	-37141	rs10982352	A	G	0.1023	9	117410627	117410627	1.56629e-06	-0.216368	0.00599401	0.00418479	1
TNC	-	1	protein_coding	ENSG00000041982.10	9	117880536	117880536	6470	20241	rs2988578	C	T	0.3772	9	117860295	117860295	5.9385e-08	0.200543	0.000999001	0.000149925	1
FBXW2	-	2	protein_coding	ENSG00000119402.12	9	123555690	123555690	4092	59668	rs1964437	T	C	0.1887	9	123496022	123496022	3.79299e-06	-0.130515	0.00599401	0.00417906	1
PSMD5	-	2	protein_coding	ENSG00000095261.9	9	123605262	123605262	4087	88690	rs34025993	A	G	0.4052	9	123516572	123516572	1.8722e-14	-0.217984	0.000999001	2.43794e-10	1
TTLL11	-	2	protein_coding	ENSG00000175764.10	9	124855885	124855885	5273	40429	rs10985509	G	C	0.2669	9	124815456	124815456	2.39182e-08	0.249138	0.000999001	5.02549e-05	1
PTGS1	+	2	protein_coding	ENSG00000095303.10	9	125132824	125132824	5127	-13545	rs4836885	T	C	0.1381	9	125146369	125146369	5.6326e-09	0.279217	0.000999001	2.04777e-05	1
CRB2	+	2	protein_coding	ENSG00000148204.7	9	126118449	126118449	5307	-391150	rs10818865	A	G	0.2412	9	126509599	126509599	1.77158e-07	0.189457	0.000999001	0.000357709	1
DENND1A	-	2	protein_coding	ENSG00000119522.11	9	126692431	126692431	4220	-1663	rs12347057	T	A	0.3109	9	126694094	126694094	1.52805e-07	0.119784	0.000999001	0.000372939	1
NEK6	+	2	protein_coding	ENSG00000119408.12	9	127019885	127019885	4340	40803	rs72759276	G	C	0.1937	9	126979082	126979082	9.60351e-12	-0.199682	0.000999001	1.87227e-08	1
ARPC5L	+	2	protein_coding	ENSG00000136950.9	9	127624409	127624409	4188	4268	rs876663	A	G	0.431	9	127620141	127620141	9.24105e-07	0.108848	0.001998	0.00131418	1
MVB12B	+	2	protein_coding	ENSG00000196814.10	9	129089128	129089128	4904	-144577	rs10819163	G	T	0.1665	9	129233705	129233705	1.76915e-06	0.186074	0.004995	0.00304722	1
SLC2A8	+	2	protein_coding	ENSG00000136856.13	9	130159421	130159421	4311	-6574	rs1138740	C	T	0.2214	9	130165995	130165995	1.62047e-19	-0.211424	0.000999001	2.97493e-15	1
ZNF79	+	2	protein_coding	ENSG00000196152.6	9	130186661	130186661	4270	-2015	rs10819292	G	A	0.3979	9	130188676	130188676	1.89117e-11	-0.221665	0.000999001	1.19306e-07	1
RPL12	-	2	protein_coding	ENSG00000197958.8	9	130213684	130213684	4287	-70968	rs2251551	C	G	0.3787	9	130284652	130284652	2.78412e-14	0.235928	0.000999001	1.95421e-11	1
FPGS	+	2	protein_coding	ENSG00000136877.10	9	130556876	130556876	3574	-26298	rs34116890	A	G	0.3903	9	130583174	130583174	5.23128e-06	0.0899766	0.003996	0.00532071	1
AK1	-	2	protein_coding	ENSG00000106992.13	9	130640022	130640022	3664	37614	rs10121110	G	A	0.3643	9	130602408	130602408	1.86119e-18	-0.258228	0.000999001	2.35947e-14	1
NAIF1	-	2	protein_coding	ENSG00000171169.8	9	130830485	130830485	3543	-380431	rs147656347	T	A	0.0507	9	131210916	131210916	5.62309e-07	0.433443	0.001998	0.00108184	1
KLHL8	-	1	protein_coding	ENSG00000145332.9	4	88161466	88161466	5787	33122	rs10025704	G	A	0.2442	4	88128344	88128344	4.4565e-09	-0.125452	0.000999001	1.66276e-05	1
HSD17B11	-	2	protein_coding	ENSG00000198189.6	4	88312538	88312538	5796	22273	rs10028441	G	A	0.2806	4	88290265	88290265	2.66551e-25	0.386642	0.000999001	4.86941e-20	1
NUDT9	+	2	protein_coding	ENSG00000170502.8	4	88343734	88343734	5767	-7646	rs28493315	G	C	0.1597	4	88351380	88351380	1.93834e-07	-0.189789	0.000999001	0.000520446	1
SPARCL1	-	1	protein_coding	ENSG00000152583.8	4	88452213	88452213	5637	9796	rs1462359	C	T	0.2917	4	88442417	88442417	4.96655e-10	0.175377	0.000999001	4.15827e-06	1
RP11-10L7.1	+	2	lincRNA	ENSG00000246375.2	4	89206094	89206094	6137	9273	rs7656367	A	G	0.4976	4	89196821	89196821	1.39805e-23	0.511405	0.000999001	3.36972e-18	1
HERC3	+	2	protein_coding	ENSG00000138641.11	4	89442199	89442199	6140	-2329	rs67364668	G	A	0.1303	4	89444528	89444528	3.21574e-07	0.182383	0.001998	0.000692146	1
INVS	+	2	protein_coding	ENSG00000119509.8	9	102861538	102861538	4282	-238198	rs4742783	T	C	0.4952	9	103099736	103099736	5.48992e-11	0.162412	0.000999001	1.05428e-07	2
SPP1	+	2	protein_coding	ENSG00000118785.9	4	88896819	88896819	5689	86139	rs10016972	C	A	0.34	4	88810680	88810680	6.87926e-07	-0.177189	0.001998	0.00133892	2
ABCG2	-	1	protein_coding	ENSG00000118777.6	4	89152474	89152474	6169	128840	rs2725266	G	A	0.4743	4	89023634	89023634	1.62021e-24	-0.395581	0.000999001	8.70882e-20	2
ABCG2	-	1	protein_coding	ENSG00000118777.6	4	89152474	89152474	6169	128840	rs2725266	G	A	0.4743	4	89023634	89023634	1.53565e-24	-0.395974	0.000999001	1.69613e-18	1
INVS	+	2	protein_coding	ENSG00000119509.8	9	102861538	102861538	4282	-238198	rs4742783	T	C	0.4952	9	103099736	103099736	5.17724e-11	0.162665	0.000999001	2.32408e-07	1
SPP1	+	2	protein_coding	ENSG00000118785.9	4	88896819	88896819	5689	86139	rs10016972	C	A	0.34	4	88810680	88810680	6.95009e-07	-0.177144	0.000999001	0.00130167	1
NAP1L5	-	2	protein_coding	ENSG00000177432.6	4	89619386	89619386	6182	-1686	rs2604209	A	G	0.1403	4	89621072	89621072	4.63503e-09	0.193065	0.000999001	1.53463e-05	1
MMRN1	+	1	protein_coding	ENSG00000138722.5	4	90800683	90800683	6258	71949	rs75699153	C	A	0.0544	4	90728734	90728734	1.52968e-06	-0.244253	0.002997	0.00293026	1
TSPAN5	-	2	protein_coding	ENSG00000168785.3	4	99579780	99579780	6440	59939	rs9997798	A	G	0.1162	4	99519841	99519841	7.55291e-09	-0.37312	0.000999001	2.21224e-05	1
RP11-571L19.8	-	2	lincRNA	ENSG00000272777.1	4	99989276	99989276	6299	62239	rs62323245	C	T	0.0418	4	99927037	99927037	1.72077e-07	0.574026	0.000999001	0.000318861	1
ADH5	-	2	protein_coding	ENSG00000197894.6	4	100009952	100009952	6250	1914	rs7688859	C	A	0.0411	4	100008038	100008038	6.97346e-15	-0.405533	0.000999001	7.42961e-11	1
ADH6	-	1	protein_coding	ENSG00000172955.13	4	100140694	100140694	6148	120883	rs3100629	C	T	0.2951	4	100019811	100019811	3.61091e-10	-0.327208	0.000999001	1.09244e-06	1
ADH1A	-	2	protein_coding	ENSG00000187758.3	4	100212185	100212185	6310	106073	rs79349326	G	A	0.1329	4	100106112	100106112	7.39439e-11	0.390996	0.000999001	4.00256e-07	1
AP001816.1	+	1	protein_coding	ENSG00000254531.1	4	102268937	102268937	5633	-69662	rs4276280	A	C	0.346	4	102338599	102338599	3.13502e-07	0.16738	0.000999001	0.000598506	1
MANBA	-	2	protein_coding	ENSG00000109323.4	4	103682151	103682151	5000	-260639	rs13151569	A	G	0.3481	4	103942790	103942790	3.55444e-10	0.209718	0.000999001	9.72625e-07	1
BDH2	-	2	protein_coding	ENSG00000164039.10	4	104021040	104021040	4992	-107370	rs6821617	G	A	0.398	4	104128410	104128410	4.74017e-23	0.307299	0.000999001	9.01149e-19	1
GSTCD	+	2	protein_coding	ENSG00000138780.10	4	106629935	106629935	5078	-46831	rs3943980	G	A	0.1285	4	106676766	106676766	2.10208e-07	-0.151036	0.000999001	0.000464442	1
NPNT	+	1	protein_coding	ENSG00000168743.8	4	106815932	106815932	5180	-3121	rs34712979	G	A	0.2391	4	106819053	106819053	3.56101e-11	-0.265186	0.000999001	2.11666e-07	1
TBCK	-	2	protein_coding	ENSG00000145348.12	4	107242652	107242652	5150	107495	rs80285929	C	T	0.1319	4	107135157	107135157	4.31688e-11	0.26483	0.000999001	1.27244e-07	1
CCDC109B	+	2	protein_coding	ENSG00000005059.11	4	110481361	110481361	5647	77226	rs6814018	T	C	0.3762	4	110404135	110404135	1.81053e-06	0.1677	0.00599401	0.00338361	1
C4orf32	+	2	protein_coding	ENSG00000174749.5	4	113066553	113066553	5246	57979	rs6855699	T	G	0.3493	4	113008574	113008574	2.51775e-07	-0.143151	0.000999001	0.000441894	1
TIFA	-	2	protein_coding	ENSG00000145365.10	4	113207059	113207059	5245	114015	rs72664574	C	A	0.1031	4	113093044	113093044	5.72848e-07	0.263405	0.000999001	0.00102336	1
ANK2	+	1	protein_coding	ENSG00000145362.12	4	113739265	113739265	5276	-291315	rs7679106	G	A	0.4845	4	114030580	114030580	8.35323e-08	-0.183938	0.000999001	0.000208275	1
UGT8	+	2	protein_coding	ENSG00000174607.6	4	115519611	115519611	6003	-293402	rs11938588	G	A	0.119	4	115813013	115813013	4.10495e-06	-0.16932	0.00599401	0.00556275	1
NDST3	+	2	protein_coding	ENSG00000164100.7	4	118954773	118954773	6004	197714	rs75503261	G	A	0.1177	4	118757059	118757059	5.25144e-07	0.406939	0.000999001	0.00130024	1
SNHG8	+	2	lincRNA	ENSG00000269893.2	4	119199864	119199864	6060	-22076	rs13120959	T	G	0.4685	4	119221940	119221940	1.77634e-31	-0.298516	0.000999001	5.56068e-24	1
PRSS12	-	2	protein_coding	ENSG00000164099.3	4	119274158	119274158	6277	90224	rs34928611	T	C	0.0798	4	119183934	119183934	3.14538e-07	-0.339522	0.000999001	0.000554278	1
RP11-384K6.6	+	2	lincRNA	ENSG00000260404.2	4	119512928	119512928	6299	-13812	rs78175353	C	G	0.3889	4	119526740	119526740	3.15029e-14	-0.17521	0.000999001	2.52439e-10	1
METTL14	+	1	protein_coding	ENSG00000145388.10	4	119606523	119606523	6230	363479	rs883686	G	A	0.4686	4	119243044	119243044	4.60078e-06	-0.11036	0.004995	0.0063019	1
SEC24D	-	1	protein_coding	ENSG00000150961.10	4	119759838	119759838	6290	-31608	rs4834710	C	G	0.4654	4	119791446	119791446	2.62411e-07	0.1113	0.000999001	0.000434272	1
PRDM5	-	2	protein_coding	ENSG00000138738.6	4	121844025	121844025	7047	414	rs113037077	T	C	0.0609	4	121843611	121843611	1.25063e-08	-0.376398	0.000999001	4.38952e-05	1
ANXA5	-	2	protein_coding	ENSG00000164111.10	4	122618268	122618268	6257	37543	rs71606236	T	C	0.271	4	122580725	122580725	2.99549e-24	-0.239512	0.000999001	4.75666e-21	1
RP11-420A23.1	+	2	lincRNA	ENSG00000251432.2	4	129213906	129213906	4160	-144243	rs138652013	C	G	0.1894	4	129358149	129358149	6.26378e-09	0.201125	0.000999001	1.13505e-05	1
RP11-130C6.1	-	2	lincRNA	ENSG00000273077.1	4	129474571	129474571	4502	33	rs17013446	G	A	0.159	4	129474538	129474538	2.31487e-07	-0.372213	0.000999001	0.000500379	1
C4orf33	+	2	protein_coding	ENSG00000151470.8	4	130014472	130014472	5415	125685	rs57501568	G	T	0.1871	4	129888787	129888787	9.96134e-34	0.488414	0.000999001	4.74671e-28	1
PSMD13	+	2	protein_coding	ENSG00000185627.13	11	236546	236546	3939	19406	rs3825075	T	C	0.2911	11	217140	217140	2.01066e-12	-0.159902	0.000999001	3.15866e-08	1
SIRT3	-	1	protein_coding	ENSG00000142082.10	11	236931	236931	3939	37945	rs4980320	T	C	0.4702	11	198986	198986	1.66036e-06	0.115211	0.000999001	0.00323119	1
ATHL1	+	1	protein_coding	ENSG00000142102.11	11	289135	289135	4202	-2559	rs11246055	A	G	0.3187	11	291694	291694	4.88252e-27	0.330916	0.000999001	1.7268e-22	1
IFITM2	+	2	protein_coding	ENSG00000185201.12	11	307631	307631	4247	-428	rs117325804	T	C	0.1202	11	308059	308059	7.6742e-08	0.247279	0.000999001	0.000175228	1
IFITM3	-	2	protein_coding	ENSG00000142089.11	11	327537	327537	4346	7143	rs6421983	C	T	0.4758	11	320394	320394	5.48406e-08	-0.12618	0.000999001	0.000165956	1
ANO9	-	2	protein_coding	ENSG00000185101.8	11	442011	442011	4909	-1720	rs6421975	G	A	0.3816	11	443731	443731	7.70573e-08	-0.104596	0.000999001	0.000169629	1
HRAS	-	2	protein_coding	ENSG00000174775.12	11	537287	537287	5289	35070	rs7944548	C	T	0.2964	11	502217	502217	3.93028e-07	-0.121419	0.000999001	0.00103466	1
PDDC1	-	1	protein_coding	ENSG00000177225.12	11	777488	777488	6504	4998	rs12224894	G	A	0.4671	11	772490	772490	1.43612e-08	0.116366	0.000999001	6.71165e-05	1
AP006621.5	+	2	protein_coding	ENSG00000255284.1	11	777578	777578	6504	-3249	rs4963156	C	T	0.4629	11	780827	780827	7.43768e-07	0.158453	0.002997	0.00295664	1
EFCAB4A	+	2	protein_coding	ENSG00000177685.12	11	826144	826144	6636	5390	rs61876744	T	C	0.4096	11	820754	820754	1.5509e-09	0.126283	0.000999001	6.6233e-06	1
CD151	+	1	protein_coding	ENSG00000177697.13	11	832843	832843	6659	-5267	rs5030780	C	T	0.2775	11	838110	838110	5.67762e-43	0.365267	0.000999001	1.16298e-34	1
CHID1	-	2	protein_coding	ENSG00000177830.13	11	915058	915058	7000	59740	rs28439945	T	C	0.2329	11	855318	855318	5.48956e-13	-0.275545	0.000999001	3.19598e-09	1
RP13-870H17.3	+	2	lincRNA	ENSG00000254872.2	11	1049880	1049880	7458	29612	rs113111233	G	A	0.0416	11	1020268	1020268	1.95209e-07	0.544513	0.001998	0.000950303	1
TOLLIP	-	1	protein_coding	ENSG00000078902.11	11	1330884	1330884	7865	30478	rs3829223	C	T	0.4702	11	1300406	1300406	5.5709e-07	-0.0891277	0.00699301	0.00266597	1
KRTAP5-2	-	2	protein_coding	ENSG00000205867.2	11	1619524	1619524	7411	-4452	rs11035766	T	C	0.4425	11	1623976	1623976	4.88455e-11	-0.210177	0.000999001	3.74844e-07	1
CD81	+	1	protein_coding	ENSG00000110651.7	11	2397407	2397407	7275	-18557	rs800350	G	A	0.2369	11	2415964	2415964	2.30299e-12	-0.261741	0.000999001	2.66138e-08	1
NAP1L4	-	2	protein_coding	ENSG00000205531.8	11	3013607	3013607	7115	-14663	rs7950766	A	G	0.1892	11	3028270	3028270	6.80973e-07	0.171265	0.000999001	0.00180892	1
RP11-184M15.2	-	2	lincRNA	ENSG00000248802.1	4	129522562	129522562	4480	-9631	rs35382681	C	T	0.34	4	129532193	129532193	1.44172e-18	0.758167	0.000999001	1.39713e-14	2
TMEM80	+	1	protein_coding	ENSG00000177042.10	11	695428	695428	6156	14781	rs11246262	A	C	0.4881	11	680647	680647	4.11521e-36	-0.31383	0.000999001	2.99772e-32	2
TSPAN4	+	2	protein_coding	ENSG00000214063.6	11	842808	842808	6692	-53492	rs11603874	C	G	0.1762	11	896300	896300	9.58933e-09	0.13566	0.000999001	2.9938e-05	2
TH	-	2	protein_coding	ENSG00000180176.10	11	2193107	2193107	7542	-4005	rs7482891	A	G	0.3671	11	2197112	2197112	2.68756e-10	0.342397	0.000999001	1.15281e-06	2
RP11-184M15.2	-	2	lincRNA	ENSG00000248802.1	4	129522562	129522562	4480	-9631	rs35382681	C	T	0.34	4	129532193	129532193	1.00827e-18	0.75881	0.000999001	4.07374e-14	1
TMEM80	+	1	protein_coding	ENSG00000177042.10	11	695428	695428	6156	14781	rs11246262	A	C	0.4881	11	680647	680647	4.12828e-36	-0.313829	0.000999001	5.30863e-29	1
TH	-	2	protein_coding	ENSG00000180176.10	11	2193107	2193107	7542	-4005	rs7482891	A	G	0.3671	11	2197112	2197112	2.43116e-10	0.343142	0.000999001	8.88192e-07	1
TSPAN4	+	2	protein_coding	ENSG00000214063.6	11	842808	842808	6692	-24112	rs10492	T	G	0.214	11	866920	866920	1.01595e-08	0.130979	0.000999001	6.81288e-05	1
CARS	-	2	protein_coding	ENSG00000110619.12	11	3078843	3078843	6990	61466	rs3759025	G	A	0.4171	11	3017377	3017377	1.0724e-06	0.152738	0.001998	0.0038128	1
MRGPRE	-	2	protein_coding	ENSG00000184350.8	11	3253616	3253616	7034	2412	rs10766792	A	G	0.2695	11	3251204	3251204	1.51977e-09	-0.275908	0.000999001	5.66282e-06	1
STIM1	+	1	protein_coding	ENSG00000167323.5	11	3875757	3875757	8096	-171670	rs76303578	G	A	0.0825	11	4047427	4047427	1.88231e-06	0.204934	0.004995	0.00480416	1
RRM1	+	2	protein_coding	ENSG00000167325.10	11	4115937	4115937	8420	-7490	rs232054	C	G	0.4441	11	4123427	4123427	5.031e-19	-0.177587	0.000999001	2.19657e-14	1
TRIM6	+	1	protein_coding	ENSG00000121236.15	11	5617339	5617339	9156	-557	rs10838406	A	G	0.0726	11	5617896	5617896	7.76985e-10	-0.491548	0.000999001	3.60764e-06	1
CNGA4	+	1	protein_coding	ENSG00000132259.8	11	6255995	6255995	8346	-673	rs77094397	A	G	0.0303	11	6256668	6256668	2.21626e-10	1.07628	0.000999001	1.4916e-06	1
PRKCDBP	-	1	protein_coding	ENSG00000170955.9	11	6341877	6341877	8351	-13706	rs11040866	C	G	0.0876	11	6355583	6355583	1.86444e-09	0.291167	0.000999001	1.13284e-05	1
SMPD1	+	1	protein_coding	ENSG00000166311.5	11	6411655	6411655	7982	-280	chr11:6411935	T	C	0.3941	11	6411935	6411935	4.64155e-09	0.133402	0.000999001	1.675e-05	1
TIMM10B	+	2	protein_coding	ENSG00000132286.7	11	6502677	6502677	7797	-4566	rs56185251	G	A	0.1584	11	6507243	6507243	1.87668e-06	-0.274426	0.00799201	0.00527141	1
RRP8	-	1	protein_coding	ENSG00000132275.6	11	6624850	6624850	7657	1993	rs11826421	G	A	0.4903	11	6622857	6622857	3.59331e-09	0.193815	0.000999001	9.94296e-06	1
TPP1	-	2	protein_coding	ENSG00000166340.10	11	6640692	6640692	7606	6543	rs7488	C	T	0.2619	11	6634149	6634149	8.57701e-18	-0.226494	0.000999001	1.25109e-13	1
PPFIBP2	+	1	protein_coding	ENSG00000166387.7	11	7534529	7534529	7912	-38038	rs10839805	G	A	0.3313	11	7572567	7572567	2.42538e-10	-0.234189	0.000999001	2.14848e-06	1
CYB5R2	-	1	protein_coding	ENSG00000166394.10	11	7698453	7698453	7989	20802	rs7942293	G	C	0.3511	11	7677651	7677651	1.04519e-09	0.178331	0.000999001	6.28593e-06	1
EIF3F	+	2	protein_coding	ENSG00000175390.8	11	7991798	7991798	7539	-23853	rs4559682	T	C	0.256	11	8015651	8015651	5.62277e-12	0.279076	0.000999001	2.73067e-08	1
TRIM66	-	1	protein_coding	ENSG00000166436.11	11	8693413	8693413	6614	-6249	rs10840105	A	G	0.4098	11	8699662	8699662	8.61388e-38	0.274333	0.000999001	3.57376e-31	1
RPL27A	+	1	protein_coding	ENSG00000166441.8	11	8703958	8703958	6585	148673	rs12794463	G	C	0.1523	11	8555285	8555285	1.10149e-06	-0.168842	0.002997	0.00250398	1
TMEM9B	-	1	protein_coding	ENSG00000175348.6	11	8986558	8986558	6078	14190	rs72852783	A	C	0.071	11	8972368	8972368	7.62404e-08	-0.224229	0.000999001	0.000281484	1
SCUBE2	-	1	protein_coding	ENSG00000175356.8	11	9159661	9159661	6082	34433	rs34605207	C	A	0.258	11	9125228	9125228	1.2326e-22	0.487987	0.000999001	2.06845e-17	1
AMPD3	+	1	protein_coding	ENSG00000133805.11	11	10329860	10329860	6845	-145607	rs7950039	G	A	0.3746	11	10475467	10475467	8.29938e-10	0.162934	0.000999001	5.57609e-06	1
RRAS2	-	2	protein_coding	ENSG00000133818.8	11	14386052	14386052	4920	95067	rs11023169	C	A	0.4368	11	14290985	14290985	8.53037e-11	0.16569	0.000999001	3.78907e-07	1
PSMA1	-	1	protein_coding	ENSG00000129084.13	11	14665181	14665181	4762	535340	rs12361614	T	C	0.0237	11	14129841	14129841	4.44526e-07	0.307033	0.001998	0.000971327	1
CALCA	-	2	protein_coding	ENSG00000110680.8	11	14993900	14993900	4404	-176744	rs1714354	T	C	0.2254	11	15170644	15170644	4.06494e-06	-0.333745	0.004995	0.00505216	1
PLEKHA7	-	1	protein_coding	ENSG00000166689.10	11	17035990	17035990	4639	8435	rs10734250	G	A	0.3812	11	17027555	17027555	2.38541e-07	-0.12788	0.000999001	0.000328185	1
KCNJ11	-	2	protein_coding	ENSG00000187486.5	11	17410878	17410878	5114	-84552	rs2283253	G	T	0.3786	11	17495430	17495430	3.44542e-06	-0.0951293	0.003996	0.00541077	1
USH1C	-	2	protein_coding	ENSG00000006611.11	11	17565963	17565963	5229	9818	rs72870330	G	C	0.1018	11	17556145	17556145	1.24276e-10	-0.337667	0.000999001	1.06593e-06	1
SERGEF	-	1	protein_coding	ENSG00000129158.6	11	18034709	18034709	5695	-34712	rs4757610	G	A	0.3979	11	18069421	18069421	4.80688e-07	0.159932	0.000999001	0.000592937	1
SAAL1	-	1	protein_coding	ENSG00000166788.5	11	18127638	18127638	5831	4707	rs61882530	G	A	0.2599	11	18122931	18122931	7.26671e-26	-0.388128	0.000999001	4.39289e-21	1
SAA1	+	2	protein_coding	ENSG00000173432.6	11	18287721	18287721	5961	7086	rs1993373	A	G	0.2845	11	18280635	18280635	4.82006e-08	0.293863	0.000999001	0.000107714	1
GTF2H1	+	1	protein_coding	ENSG00000110768.7	11	18343842	18343842	5999	-7056	rs4150550	C	G	0.3192	11	18350898	18350898	3.36658e-10	0.149615	0.000999001	6.36114e-07	1
SPTY2D1	-	2	protein_coding	ENSG00000179119.10	11	18656338	18656338	5949	10495	rs11024739	C	A	0.2893	11	18645843	18645843	1.65889e-16	-0.236783	0.000999001	8.15051e-13	1
TMEM86A	+	1	protein_coding	ENSG00000151117.4	11	18714669	18714669	5928	21446	rs2121389	C	G	0.4845	11	18693223	18693223	4.21901e-14	0.273904	0.000999001	1.49207e-10	1
IGSF22	-	2	protein_coding	ENSG00000179057.9	11	18747777	18747777	5875	19127	rs2289965	T	C	0.3793	11	18728650	18728650	1.60421e-26	0.323137	0.000999001	1.08147e-21	1
ZDHHC13	+	1	protein_coding	ENSG00000177054.9	11	19138646	19138646	6323	-544	rs1546328	T	A	0.2297	11	19139190	19139190	4.58853e-07	-0.168713	0.001998	0.00127752	1
ANO5	+	2	protein_coding	ENSG00000171714.10	11	22214722	22214722	6462	26666	rs10833710	C	T	0.1988	11	22188056	22188056	2.00675e-08	-0.15369	0.000999001	3.86792e-05	1
SLC17A6	+	2	protein_coding	ENSG00000091664.7	11	22359643	22359643	6771	-176488	rs80251659	T	C	0.0711	11	22536131	22536131	4.04067e-07	0.313404	0.000999001	0.00101655	1
GAS2	+	2	protein_coding	ENSG00000148935.6	11	22647188	22647188	7236	-63933	rs337474	T	A	0.3351	11	22711121	22711121	2.26435e-26	-0.320431	0.000999001	1.55659e-20	1
FANCF	-	2	protein_coding	ENSG00000183161.3	11	22647387	22647387	7236	25175	rs11026689	A	G	0.2054	11	22622212	22622212	1.64106e-18	0.298548	0.000999001	8.17856e-14	1
SVIP	-	2	protein_coding	ENSG00000198168.4	11	22851845	22851845	7006	673	rs2286811	C	T	0.286	11	22851172	22851172	1.37976e-18	-0.220394	0.000999001	2.5963e-14	1
LUZP2	+	2	protein_coding	ENSG00000187398.7	11	24518516	24518516	7750	145618	rs79489881	G	T	0.108	11	24372898	24372898	4.41202e-08	0.413936	0.000999001	0.000176663	1
ANO3	+	2	protein_coding	ENSG00000134343.8	11	26210829	26210829	8622	-284436	rs1318678	G	A	0.3826	11	26495265	26495265	1.61935e-20	0.470855	0.000999001	2.48583e-15	1
LIN7C	-	2	protein_coding	ENSG00000148943.7	11	27528320	27528320	4780	19184	rs11030025	C	T	0.4976	11	27509136	27509136	4.47806e-07	-0.126375	0.001998	0.000896367	1
ARL14EP	+	1	protein_coding	ENSG00000152219.4	11	30344598	30344598	4247	15366	rs1933337	C	A	0.2838	11	30329232	30329232	4.85305e-17	-0.237166	0.000999001	3.81117e-14	1
RCN1	+	1	protein_coding	ENSG00000049449.4	11	31833939	31833939	4134	-279622	rs223044	T	G	0.3469	11	32113561	32113561	9.24763e-23	-0.337294	0.000999001	2.12432e-17	1
PRRG4	+	2	protein_coding	ENSG00000135378.3	11	32851489	32851489	5480	212541	rs72910950	G	A	0.0364	11	32638948	32638948	2.95834e-06	0.441999	0.00599401	0.00409747	1
TCP11L1	+	1	protein_coding	ENSG00000176148.11	11	33060963	33060963	5573	-16503	rs10430948	T	C	0.446	11	33077466	33077466	2.10173e-14	0.251874	0.000999001	5.79165e-10	1
CSTF3	-	2	protein_coding	ENSG00000176102.7	11	33183917	33183917	5511	-75917	rs1969747	G	C	0.3325	11	33259834	33259834	2.00193e-11	-0.194161	0.000999001	7.46537e-08	1
C11orf91	-	2	protein_coding	ENSG00000205177.5	11	33722347	33722347	5526	2526	rs831611	T	C	0.3562	11	33719821	33719821	2.22581e-19	-0.262174	0.000999001	5.71202e-15	1
PKIA	+	2	protein_coding	ENSG00000171033.8	8	79428374	79428374	6067	-22996	rs10504676	G	A	0.1012	8	79451370	79451370	4.48508e-08	0.230139	0.000999001	9.196e-05	1
ZNF215	+	2	protein_coding	ENSG00000149054.10	11	6947635	6947635	7575	-6904	rs4426121	G	C	0.3444	11	6954539	6954539	3.2858e-22	0.3998	0.000999001	5.01923e-17	2
CD59	-	1	protein_coding	ENSG00000085063.10	11	33757991	33757991	5517	10658	rs861256	C	T	0.3702	11	33747333	33747333	2.17743e-07	-0.103619	0.001998	0.000523001	2
ZNF215	+	2	protein_coding	ENSG00000149054.10	11	6947635	6947635	7575	-6904	rs4426121	G	C	0.3444	11	6954539	6954539	4.3665e-22	0.398626	0.000999001	1.16918e-16	1
CD59	-	1	protein_coding	ENSG00000085063.10	11	33757991	33757991	5517	10658	rs861256	C	T	0.3702	11	33747333	33747333	1.79681e-07	-0.104328	0.000999001	0.000422192	1
STMN2	+	1	protein_coding	ENSG00000104435.9	8	80523049	80523049	5475	309602	rs6990120	G	T	0.2864	8	80213447	80213447	1.41985e-12	-0.247793	0.000999001	6.09816e-09	1
RP11-27N21.3	+	2	lincRNA	ENSG00000272138.1	8	80680377	80680377	5290	-21906	rs2440660	G	A	0.3431	8	80702283	80702283	2.09513e-11	-0.307096	0.000999001	6.94488e-08	1
IMPA1	-	2	protein_coding	ENSG00000133731.5	8	82598928	82598928	5277	-31212	rs2306917	C	T	0.1469	8	82630140	82630140	9.24112e-12	0.236878	0.000999001	7.24299e-08	1
CHMP4C	+	2	protein_coding	ENSG00000164695.4	8	82644669	82644669	5381	-26102	rs35094336	G	A	0.0556	8	82670771	82670771	8.54027e-39	-0.953716	0.000999001	1.77036e-30	1
ZFAND1	-	2	protein_coding	ENSG00000104231.6	8	82645138	82645138	5381	-1627	rs139119595	A	C	0.0467	8	82646765	82646765	5.12006e-08	-0.307198	0.000999001	0.00010048	1
SNX16	-	2	protein_coding	ENSG00000104497.9	8	82755101	82755101	5735	-23461	rs62512879	A	G	0.4058	8	82778562	82778562	1.51677e-50	-0.434148	0.000999001	2.55777e-41	1
LRRCC1	+	2	protein_coding	ENSG00000133739.11	8	86019382	86019382	3360	-36031	rs7814435	T	C	0.3326	8	86055413	86055413	6.50061e-08	0.197808	0.000999001	0.000112856	1
CA3	+	2	protein_coding	ENSG00000164879.6	8	86285665	86285665	3452	96694	rs12679400	A	G	0.3862	8	86188971	86188971	7.12096e-07	0.192876	0.002997	0.00110344	1
RMDN1	-	1	protein_coding	ENSG00000176623.7	8	87526586	87526586	4686	19851	rs35418161	T	C	0.2296	8	87506735	87506735	1.46854e-14	0.227144	0.000999001	8.96431e-11	1
MMP16	-	2	protein_coding	ENSG00000156103.11	8	89340254	89340254	5513	-4540	rs4246112	C	T	0.3058	8	89344794	89344794	4.45287e-19	-0.280749	0.000999001	1.60171e-14	1
RP11-37B2.1	-	1	lincRNA	ENSG00000251136.4	8	90769955	90769955	5071	2275	rs419754	C	T	0.4206	8	90767680	90767680	6.67401e-11	-0.170206	0.000999001	3.13599e-07	1
RIPK2	+	2	protein_coding	ENSG00000104312.6	8	90769975	90769975	5071	-99434	rs11785163	C	A	0.2068	8	90869409	90869409	1.46803e-13	0.217535	0.000999001	1.94273e-09	1
OSGIN2	+	2	protein_coding	ENSG00000164823.5	8	90914087	90914087	4966	12034	rs2735376	T	C	0.3095	8	90902053	90902053	4.69104e-14	0.227627	0.000999001	4.9852e-10	1
TMEM64	-	2	protein_coding	ENSG00000180694.9	8	91803860	91803860	4022	194685	rs6471183	T	C	0.0583	8	91609175	91609175	1.0304e-14	-0.524938	0.000999001	2.54488e-11	1
LRRC69	+	1	protein_coding	ENSG00000214954.4	8	92114060	92114060	3824	-85832	rs10087552	T	C	0.3155	8	92199892	92199892	2.57889e-24	-0.512564	0.000999001	2.18243e-19	1
RAD54B	-	1	protein_coding	ENSG00000197275.8	8	95487337	95487337	5916	145675	rs4735284	C	T	0.1288	8	95341662	95341662	9.98724e-07	-0.199589	0.002997	0.00197588	1
NDUFAF6	+	1	protein_coding	ENSG00000156170.8	8	95907995	95907995	6571	-127897	rs73276439	C	A	0.1664	8	96035892	96035892	8.68717e-09	-0.18678	0.000999001	3.92042e-05	1
C8orf37	-	2	protein_coding	ENSG00000156172.5	8	96281429	96281429	6284	-33121	rs58191899	A	G	0.0202	8	96314550	96314550	5.75012e-16	1.05925	0.000999001	6.36487e-12	1
TSPYL5	-	2	protein_coding	ENSG00000180543.3	8	98290176	98290176	5053	5096	rs56240039	A	T	0.1667	8	98285080	98285080	1.57525e-18	0.307104	0.000999001	2.30909e-14	1
HRSP12	-	2	protein_coding	ENSG00000132541.6	8	99129469	99129469	4533	3110	rs4735528	C	T	0.4257	8	99126359	99126359	1.84835e-12	0.160338	0.000999001	1.85933e-08	1
COX6C	-	2	protein_coding	ENSG00000164919.6	8	100906290	100906290	3973	9529	rs62534633	A	T	0.183	8	100896761	100896761	2.01478e-23	-0.340211	0.000999001	1.30226e-18	1
POLR2K	+	2	protein_coding	ENSG00000147669.6	8	101162812	101162812	4176	10339	rs2453633	T	C	0.4242	8	101152473	101152473	4.97403e-08	-0.108387	0.000999001	8.2841e-05	1
SPAG1	+	2	protein_coding	ENSG00000104450.8	8	101170134	101170134	4175	-58349	rs2514683	C	G	0.406	8	101228483	101228483	5.78123e-15	-0.163064	0.000999001	4.65686e-11	1
ANKRD46	-	2	protein_coding	ENSG00000186106.7	8	101572012	101572012	4499	890241	rs75738255	A	G	0.0235	8	100681771	100681771	1.5006e-06	0.363681	0.002997	0.00245452	1
YWHAZ	-	1	protein_coding	ENSG00000164924.13	8	101965616	101965616	4859	-10894	rs2923781	G	A	0.4061	8	101976510	101976510	2.90706e-08	0.090345	0.000999001	0.000107926	1
RP11-302J23.1	+	2	lincRNA	ENSG00000248599.1	8	102064282	102064282	4982	-2443	rs13253402	G	C	0.1753	8	102066725	102066725	8.63211e-10	-0.401853	0.000999001	1.54137e-06	1
KB-1507C5.2	+	1	protein_coding	ENSG00000253320.1	8	103876528	103876528	6506	-9356	rs2436856	G	A	0.1976	8	103885884	103885884	7.55389e-11	-0.294839	0.000999001	3.15691e-07	1
BAALC	+	2	protein_coding	ENSG00000164929.12	8	104152938	104152938	6302	-27563	rs11779236	G	A	0.2135	8	104180501	104180501	9.14953e-09	0.328139	0.000999001	2.07232e-05	1
FZD6	+	2	protein_coding	ENSG00000164930.7	8	104310661	104310661	6418	-37034	rs827534	G	C	0.4796	8	104347695	104347695	1.29256e-17	-0.24752	0.000999001	4.70105e-13	1
DCAF13	+	2	protein_coding	ENSG00000164934.9	8	104426942	104426942	6561	41226	rs2575695	A	G	0.1682	8	104385716	104385716	4.55645e-15	0.193405	0.000999001	4.82819e-11	1
RP11-1C8.7	-	2	lincRNA	ENSG00000271830.1	8	104493847	104493847	6518	5636	rs7843512	G	T	0.3666	8	104488211	104488211	1.32276e-06	0.160342	0.002997	0.00208956	1
DCSTAMP	+	1	protein_coding	ENSG00000164935.2	8	105351315	105351315	6010	2181	rs2514664	T	C	0.2821	8	105349134	105349134	5.02902e-15	0.293428	0.000999001	3.25912e-11	1
LRP12	-	2	protein_coding	ENSG00000147650.7	8	105601252	105601252	5704	121072	rs2959025	A	G	0.3381	8	105480180	105480180	9.79057e-07	0.110938	0.000999001	0.00220629	1
CSNK1G1	-	2	protein_coding	ENSG00000169118.11	15	64648442	64648442	4608	256	rs35755513	C	T	0.0738	15	64648186	64648186	1.23964e-06	-0.265934	0.004995	0.00205304	1
TRIP4	+	2	protein_coding	ENSG00000103671.5	15	64679947	64679947	4602	-137574	rs2166735	C	T	0.0948	15	64817521	64817521	1.47428e-14	0.325216	0.000999001	1.88332e-10	1
SPG21	-	1	protein_coding	ENSG00000090487.6	15	65282648	65282648	4080	29069	rs11636409	A	G	0.4545	15	65253579	65253579	1.4892e-17	-0.246925	0.000999001	7.04135e-13	1
CILP	-	2	protein_coding	ENSG00000138615.4	15	65503826	65503826	4305	-7564	rs58212584	G	C	0.2795	15	65511390	65511390	2.06394e-07	-0.249578	0.000999001	0.000285907	1
MEGF11	-	2	protein_coding	ENSG00000157890.13	15	66546085	66546085	5731	-6563	rs11071877	T	C	0.3328	15	66552648	66552648	8.08602e-11	-0.256056	0.000999001	4.82453e-07	1
DIS3L	+	1	protein_coding	ENSG00000166938.8	15	66585555	66585555	5709	12863	rs4776774	A	G	0.0741	15	66572692	66572692	2.06444e-19	0.433014	0.000999001	2.85254e-15	1
TIPIN	-	2	protein_coding	ENSG00000075131.5	15	66679084	66679084	5646	21045	rs62011747	C	A	0.0936	15	66658039	66658039	5.60987e-36	0.637266	0.000999001	5.87865e-30	1
SMAD3	+	1	protein_coding	ENSG00000166949.11	15	67356101	67356101	5745	-112184	rs17294280	A	G	0.2498	15	67468285	67468285	3.24314e-08	-0.141366	0.000999001	9.0473e-05	1
IQCH	+	1	protein_coding	ENSG00000103599.15	15	67547138	67547138	5286	77803	rs1470003	C	G	0.4221	15	67469335	67469335	1.95469e-06	0.19215	0.003996	0.00321981	1
IQCH-AS1	-	2	lincRNA	ENSG00000259673.1	15	67814182	67814182	5382	11611	rs3098770	G	A	0.2472	15	67802571	67802571	4.31159e-10	0.225569	0.000999001	1.4297e-06	1
RP11-502I4.3	-	2	lincRNA	ENSG00000270964.1	15	67834942	67834942	5370	437	rs57892823	T	C	0.2362	15	67834505	67834505	3.9358e-22	0.395091	0.000999001	1.50968e-16	1
SKOR1	+	2	protein_coding	ENSG00000188779.6	15	68112042	68112042	5067	243017	rs6494672	A	G	0.499	15	67869025	67869025	2.54155e-06	0.154585	0.004995	0.00314064	1
CORO2B	+	2	protein_coding	ENSG00000103647.8	15	68871308	68871308	4610	-32995	rs56853652	T	C	0.0554	15	68904303	68904303	4.38337e-13	-0.754085	0.000999001	2.52674e-09	1
LARP6	-	1	protein_coding	ENSG00000166173.9	15	71146498	71146498	5359	39979	rs28463975	A	G	0.3965	15	71106519	71106519	5.72621e-07	-0.139562	0.001998	0.00171337	1
HEXA	-	1	protein_coding	ENSG00000213614.5	15	72668817	72668817	4383	14328	rs12437909	C	T	0.0423	15	72654489	72654489	7.13239e-09	-0.431007	0.000999001	1.9624e-05	1
RP11-267M23.4	+	1	lincRNA	ENSG00000253704.1	8	95565950	95565950	6110	32950	rs72674843	T	C	0.2841	8	95533000	95533000	1.28695e-07	0.254677	0.000999001	0.00051223	2
CPQ	+	1	protein_coding	ENSG00000104324.11	8	97657455	97657455	4816	-341965	rs73696604	T	C	0.0307	8	97999420	97999420	4.03476e-08	0.454634	0.000999001	0.000132298	2
RP11-267M23.4	+	1	lincRNA	ENSG00000253704.1	8	95565950	95565950	6110	32950	rs72674843	T	C	0.2841	8	95533000	95533000	1.27491e-07	0.254673	0.000999001	0.000346942	1
CPQ	+	1	protein_coding	ENSG00000104324.11	8	97657455	97657455	4816	-472725	rs7844514	C	T	0.0571	8	98130180	98130180	2.67632e-08	0.331111	0.000999001	6.84613e-05	1
CD276	+	1	protein_coding	ENSG00000103855.13	15	73976307	73976307	4312	19451	rs55868793	T	G	0.3597	15	73956856	73956856	1.7085e-08	0.152548	0.000999001	2.26951e-05	1
CSK	+	2	protein_coding	ENSG00000103653.12	15	75074398	75074398	3877	-106494	rs9673065	T	G	0.3995	15	75180892	75180892	1.69971e-07	-0.115346	0.000999001	0.000242062	1
ULK3	-	2	protein_coding	ENSG00000140474.8	15	75135687	75135687	3784	4026	rs4886615	A	G	0.2869	15	75131661	75131661	6.46727e-09	-0.148642	0.000999001	2.22756e-05	1
SCAMP5	+	2	protein_coding	ENSG00000198794.7	15	75249560	75249560	3622	-55194	rs78434425	C	T	0.0824	15	75304754	75304754	4.87466e-18	0.335067	0.000999001	5.2989e-13	1
RPP25	-	2	protein_coding	ENSG00000178718.5	15	75249805	75249805	3623	93909	rs11630918	C	T	0.4857	15	75155896	75155896	1.17243e-06	-0.125709	0.002997	0.00168984	1
PPCDC	+	1	protein_coding	ENSG00000138621.7	15	75315896	75315896	3607	-20277	rs3816261	T	A	0.0819	15	75336173	75336173	2.21021e-06	0.282923	0.002997	0.00293988	1
RP11-817O13.8	+	2	lincRNA	ENSG00000260274.1	15	75660496	75660496	3698	-194236	rs11635996	G	A	0.125	15	75854732	75854732	2.75417e-08	0.238142	0.000999001	7.29974e-05	1
SNUPN	-	2	protein_coding	ENSG00000169371.9	15	75918810	75918810	3637	17135	rs113402390	T	C	0.2451	15	75901675	75901675	8.02759e-09	-0.155377	0.000999001	2.0831e-05	1
SCAPER	-	1	protein_coding	ENSG00000140386.8	15	77197785	77197785	4318	-37318	rs4886842	T	C	0.3259	15	77235103	77235103	4.76589e-14	0.177135	0.000999001	4.3229e-10	1
PSTPIP1	+	2	protein_coding	ENSG00000140368.8	15	77285700	77285700	4704	-53084	rs8032	G	C	0.353	15	77338784	77338784	6.71379e-13	-0.244111	0.000999001	2.54377e-09	1
PEAK1	-	1	protein_coding	ENSG00000173517.6	15	77712486	77712486	5008	-126683	rs8041520	C	T	0.2843	15	77839169	77839169	4.93126e-08	0.154237	0.000999001	0.000149882	1
HMG20A	+	1	protein_coding	ENSG00000140382.10	15	77712754	77712754	5009	-94016	rs59153558	A	G	0.2992	15	77806770	77806770	2.46281e-17	0.254938	0.000999001	6.85803e-13	1
TBC1D2B	-	1	protein_coding	ENSG00000167202.7	15	78370066	78370066	5987	87876	rs12591354	G	A	0.3056	15	78282190	78282190	1.07127e-09	0.249799	0.000999001	3.93473e-06	1
SH2D7	+	1	protein_coding	ENSG00000183476.8	15	78370150	78370150	5984	-49326	rs8036417	A	G	0.2571	15	78419476	78419476	7.56666e-18	0.431638	0.000999001	2.2699e-13	1
CIB2	-	2	protein_coding	ENSG00000136425.8	15	78423886	78423886	6016	290	rs11547207	A	C	0.2731	15	78423596	78423596	8.13028e-39	0.60765	0.000999001	3.62401e-32	1
CTSH	-	2	protein_coding	ENSG00000103811.11	15	79241916	79241916	6824	4623	rs2289702	C	T	0.0998	15	79237293	79237293	4.65812e-24	-0.488511	0.000999001	3.70326e-19	1
KIAA1024	+	2	protein_coding	ENSG00000169330.4	15	79724858	79724858	6953	73411	rs872287	A	C	0.447	15	79651447	79651447	1.92843e-22	0.456207	0.000999001	2.1783e-17	1
CTC-273B12.8	+	2	lincRNA	ENSG00000269751.1	19	48983104	48983104	6584	6085	rs1799258	C	T	0.1024	19	48977019	48977019	2.93125e-12	0.271076	0.000999001	3.91849e-08	1
FUT2	+	2	protein_coding	ENSG00000176920.10	19	49199228	49199228	6558	-6880	rs679574	C	G	0.4524	19	49206108	49206108	5.88037e-49	-0.46956	0.000999001	1.09681e-42	1
RASIP1	-	2	protein_coding	ENSG00000105538.4	19	49243978	49243978	6559	-6679	rs28400014	C	G	0.4683	19	49250657	49250657	1.40842e-07	-0.137695	0.000999001	0.000524513	1
IZUMO1	-	2	protein_coding	ENSG00000182264.4	19	49250166	49250166	6550	3788	rs838148	G	A	0.0835	19	49246378	49246378	8.41328e-15	0.554255	0.000999001	8.70454e-11	1
FUT1	-	2	protein_coding	ENSG00000174951.6	19	49258647	49258647	6527	5386	rs4021	A	G	0.3029	19	49253261	49253261	1.20701e-08	0.233563	0.000999001	4.75289e-05	1
HRC	-	2	protein_coding	ENSG00000130528.7	19	49658681	49658681	5724	291	rs3745299	T	C	0.3881	19	49658390	49658390	3.03451e-08	0.196023	0.000999001	0.000107819	1
ALDH16A1	+	2	protein_coding	ENSG00000161618.5	19	49956426	49956426	5651	-4053	rs12974414	T	G	0.2758	19	49960479	49960479	3.89567e-15	-0.187636	0.000999001	2.21051e-11	1
CTD-3148I10.9	+	2	protein_coding	ENSG00000269469.1	19	49966009	49966009	5653	1032	rs1320303	C	G	0.3269	19	49964977	49964977	4.25071e-07	-0.142057	0.003996	0.00121771	1
RPL13A	+	2	protein_coding	ENSG00000142541.12	19	49990811	49990811	5660	22104	rs10422735	C	T	0.3927	19	49968707	49968707	2.32925e-07	0.158246	0.000999001	0.000322645	1
PNKP	-	2	protein_coding	ENSG00000039650.5	19	50371166	50371166	5780	5002	rs1290647	C	A	0.3211	19	50366164	50366164	5.67386e-08	0.105283	0.000999001	0.000200735	1
NR1H2	+	2	protein_coding	ENSG00000131408.9	19	50832910	50832910	5817	750444	rs7255842	C	T	0.0167	19	50082466	50082466	5.96337e-07	0.40754	0.000999001	0.00153154	1
ASPDH	-	2	protein_coding	ENSG00000204653.5	19	51017947	51017947	6126	2543	rs12977172	T	C	0.3399	19	51015404	51015404	3.79099e-10	-0.241645	0.000999001	2.20812e-06	1
SYT3	-	2	protein_coding	ENSG00000213023.5	19	51171651	51171651	6451	33991	rs2387137	C	T	0.1592	19	51137660	51137660	7.67514e-11	-0.347351	0.000999001	7.59345e-07	1
C19orf48	-	2	protein_coding	ENSG00000167747.9	19	51308186	51308186	6777	4459	rs12610777	T	C	0.2952	19	51303727	51303727	5.99881e-08	0.134115	0.000999001	0.000315257	1
KLK10	-	2	protein_coding	ENSG00000129451.7	19	51523431	51523431	7088	228	rs2569454	T	C	0.4594	19	51523203	51523203	3.01623e-09	0.229893	0.000999001	1.34208e-05	1
KLK11	-	2	protein_coding	ENSG00000167757.9	19	51531295	51531295	7076	-36015	rs11665682	C	A	0.4214	19	51567310	51567310	7.94755e-08	-0.189931	0.000999001	0.000227554	1
AC018755.1	-	1	protein_coding	ENSG00000167765.3	19	52097630	52097630	7947	-578	rs12979133	G	T	0.4501	19	52098208	52098208	7.15272e-07	0.173578	0.004995	0.00174528	1
FPR1	-	2	protein_coding	ENSG00000171051.4	19	52307363	52307363	8294	49690	rs3764542	C	G	0.3093	19	52257673	52257673	2.60873e-07	0.243992	0.000999001	0.000980867	1
ZNF577	-	2	protein_coding	ENSG00000161551.8	19	52394203	52394203	8375	-7241	rs60088244	G	A	0.2013	19	52401444	52401444	2.19264e-11	-0.283631	0.000999001	1.55934e-07	1
ZNF649	-	2	protein_coding	ENSG00000198093.6	19	52408293	52408293	8380	4777	rs1549931	T	C	0.4774	19	52403516	52403516	1.42835e-07	-0.152293	0.000999001	0.000580147	1
ZNF432	-	2	protein_coding	ENSG00000256087.2	19	52598991	52598991	8337	23414	rs2869602	G	A	0.3478	19	52575577	52575577	4.09313e-07	-0.129018	0.000999001	0.00140446	1
ZNF836	-	2	protein_coding	ENSG00000196267.8	19	52674896	52674896	8548	19193	rs35322037	A	C	0.114	19	52655703	52655703	1.37825e-06	0.218732	0.003996	0.0041537	1
ZNF610	+	2	protein_coding	ENSG00000167554.10	19	52839498	52839498	8875	1053	rs1810006	C	G	0.3481	19	52838445	52838445	1.47298e-07	0.168789	0.001998	0.000568376	1
ZNF880	+	2	protein_coding	ENSG00000221923.4	19	52873170	52873170	8910	-9350	rs2059818	T	C	0.3869	19	52882520	52882520	4.21819e-64	0.749756	0.000999001	2.03075e-58	1
ZNF528	+	1	protein_coding	ENSG00000167555.9	19	52901102	52901102	8938	-16524	rs162123	A	G	0.2392	19	52917626	52917626	9.6042e-32	0.512602	0.000999001	3.42097e-26	1
ZNF534	+	1	protein_coding	ENSG00000198633.6	19	52932440	52932440	9008	6901	rs73586087	G	A	0.0835	19	52925539	52925539	1.74826e-21	0.75236	0.000999001	1.42651e-17	1
ZNF578	+	2	protein_coding	ENSG00000258405.5	19	52956829	52956829	9201	-26022	rs1651537	G	A	0.0453	19	52982851	52982851	1.95327e-09	0.640075	0.000999001	1.10738e-05	1
ZNF83	-	2	protein_coding	ENSG00000167766.14	19	53193749	53193749	9214	59864	rs658086	A	G	0.3672	19	53133885	53133885	6.44043e-14	-0.214209	0.000999001	1.71315e-09	1
MPI	+	1	protein_coding	ENSG00000178802.13	15	75182346	75182346	3729	35014	rs1869959	A	C	0.3136	15	75147332	75147332	3.04545e-08	0.138726	0.000999001	0.00010678	2
CHRNB4	-	1	protein_coding	ENSG00000117971.7	15	79020096	79020096	6951	71944	rs7181405	A	G	0.35	15	78948152	78948152	7.55453e-23	-0.602987	0.000999001	1.05092e-16	2
PPFIA3	+	2	protein_coding	ENSG00000177380.9	19	49622646	49622646	5817	-31775	rs2278004	C	T	0.425	19	49654421	49654421	5.90077e-09	-0.0970968	0.000999001	2.04667e-05	2
CPT1C	+	2	protein_coding	ENSG00000169169.10	19	50194155	50194155	5636	-2296	rs721885	C	T	0.3107	19	50196451	50196451	1.13546e-17	-0.263304	0.000999001	1.58438e-13	2
ZNF175	+	1	protein_coding	ENSG00000105497.3	19	52074551	52074551	7870	14	rs3752132	A	G	0.2681	19	52074537	52074537	2.93625e-24	0.292387	0.000999001	1.31408e-19	2
ZNF175	+	1	protein_coding	ENSG00000105497.3	19	52074551	52074551	7870	14	rs3752132	A	G	0.2681	19	52074537	52074537	2.71402e-24	0.292717	0.000999001	1.59952e-19	1
CPT1C	+	2	protein_coding	ENSG00000169169.10	19	50194155	50194155	5636	-2296	rs721885	C	T	0.3107	19	50196451	50196451	1.1753e-17	-0.26157	0.000999001	1.98012e-13	1
CHRNB4	-	1	protein_coding	ENSG00000117971.7	15	79020096	79020096	6951	71944	rs7181405	A	G	0.35	15	78948152	78948152	7.06001e-23	-0.603529	0.000999001	6.38889e-18	1
PPFIA3	+	2	protein_coding	ENSG00000177380.9	19	49622646	49622646	5817	-31775	rs2278004	C	T	0.425	19	49654421	49654421	8.56385e-09	-0.0961733	0.000999001	2.53065e-05	1
MPI	+	1	protein_coding	ENSG00000178802.13	15	75182346	75182346	3729	74466	rs7176022	A	C	0.3076	15	75107880	75107880	2.16378e-08	0.139747	0.000999001	2.91185e-05	1
ZNF600	-	2	protein_coding	ENSG00000189190.7	19	53290044	53290044	9327	3269	rs142019625	C	A	0.1136	19	53286775	53286775	7.46581e-13	-0.419652	0.000999001	9.81458e-09	1
ZNF28	-	1	protein_coding	ENSG00000198538.6	19	53360853	53360853	9319	36777	rs12984757	C	G	0.0504	19	53324076	53324076	6.77245e-09	0.301919	0.000999001	3.79048e-05	1
ZNF468	-	2	protein_coding	ENSG00000204604.5	19	53360902	53360902	9318	-1803	rs7258677	G	A	0.4603	19	53362705	53362705	1.69365e-18	-0.215399	0.000999001	1.26174e-13	1
ZNF320	-	2	protein_coding	ENSG00000182986.8	19	53400946	53400946	9174	186	rs3810115	C	A	0.494	19	53400760	53400760	3.47697e-19	-0.198249	0.000999001	6.20351e-14	1
CTD-2245F17.3	+	2	lincRNA	ENSG00000269051.1	19	53700364	53700364	9182	-7937	rs4358051	G	A	0.3542	19	53708301	53708301	4.33174e-18	-0.367304	0.000999001	1.41728e-13	1
ZNF677	-	2	protein_coding	ENSG00000197928.6	19	53758151	53758151	9285	-3440	rs61576844	T	G	0.2451	19	53761591	53761591	3.43579e-25	-0.408977	0.000999001	7.61051e-21	1
ZNF525	+	1	protein_coding	ENSG00000203326.5	19	53868946	53868946	9280	-734	rs67252324	G	A	0.4188	19	53869680	53869680	2.58146e-14	-0.218918	0.000999001	2.06455e-10	1
CTD-3105H18.14	-	2	protein_coding	ENSG00000268744.1	19	12512088	12512088	4935	20449	rs59301182	A	G	0.4534	19	12491639	12491639	4.58993e-08	-0.272948	0.000999001	0.000202289	1
CTD-3105H18.18	-	2	protein_coding	ENSG00000269755.1	19	12595630	12595630	5019	52778	rs148948402	T	C	0.4958	19	12542852	12542852	4.18904e-32	0.507978	0.000999001	5.43139e-27	1
ZNF709	-	2	protein_coding	ENSG00000242852.2	19	12624668	12624668	5038	62854	rs7253267	A	G	0.472	19	12561814	12561814	2.27041e-13	0.241036	0.000999001	2.38925e-09	1
ZNF709	-	2	protein_coding	ENSG00000196826.7	19	12662288	12662288	5123	81923	rs67988101	G	A	0.406	19	12580365	12580365	8.24658e-11	0.246944	0.000999001	2.38789e-07	1
GCDH	+	1	protein_coding	ENSG00000105607.8	19	13001840	13001840	4927	-8680	rs8012	A	G	0.4383	19	13010520	13010520	3.16942e-10	0.16322	0.000999001	2.63303e-06	1
MRI1	+	1	protein_coding	ENSG00000037757.9	19	13875346	13875346	5200	3792	rs375486	T	C	0.4202	19	13871554	13871554	6.68536e-54	-0.539121	0.000999001	4.52159e-49	1
PALM3	-	2	protein_coding	ENSG00000187867.4	19	14169971	14169971	6195	-2757	rs36014207	C	T	0.4351	19	14172728	14172728	1.74522e-35	-0.419204	0.000999001	5.48778e-28	1
CD97	+	1	protein_coding	ENSG00000123146.15	19	14491313	14491313	6056	-959	rs2302996	T	C	0.3111	19	14492272	14492272	9.93459e-13	0.236003	0.000999001	5.02655e-09	1
ZNF333	+	2	protein_coding	ENSG00000160961.7	19	14800613	14800613	6439	263	rs7250227	A	C	0.2728	19	14800350	14800350	5.88989e-23	0.29292	0.000999001	1.09807e-17	1
AKAP8	-	2	protein_coding	ENSG00000105127.4	19	15490609	15490609	7779	257744	rs12972291	C	T	0.335	19	15232865	15232865	2.27871e-06	0.113957	0.00799201	0.00470632	1
AC004510.3	-	2	lincRNA	ENSG00000267308.1	19	15946663	15946663	7173	6776	rs73927741	C	T	0.2472	19	15939887	15939887	1.29955e-49	0.547352	0.000999001	4.14989e-42	1
CYP4F11	-	2	protein_coding	ENSG00000171903.12	19	16045677	16045677	6870	-72	rs12985091	G	A	0.4948	19	16045749	16045749	2.58233e-44	-0.441732	0.000999001	4.40436e-38	1
RAB8A	+	2	protein_coding	ENSG00000167461.7	19	16222439	16222439	6530	1994	rs28855197	A	T	0.1493	19	16220445	16220445	2.43634e-07	-0.186321	0.000999001	0.000652292	1
NWD1	+	2	protein_coding	ENSG00000188039.9	19	16830787	16830787	6703	-273	rs12983375	C	T	0.3825	19	16831060	16831060	6.03944e-07	-0.171664	0.001998	0.00141594	1
HAUS8	-	2	protein_coding	ENSG00000131351.10	19	17186435	17186435	6057	308	rs2305752	A	C	0.4203	19	17186127	17186127	1.55883e-11	-0.213341	0.000999001	8.88811e-08	1
OCEL1	+	2	protein_coding	ENSG00000099330.4	19	17337013	17337013	6109	-12	rs2288544	C	T	0.1974	19	17337025	17337025	1.63687e-25	0.333793	0.000999001	1.0849e-20	1
BABAM1	+	2	protein_coding	ENSG00000105393.11	19	17378159	17378159	6104	23334	rs4808611	C	T	0.1738	19	17354825	17354825	1.22153e-07	-0.154376	0.000999001	0.000256455	1
CTD-2278I10.6	+	2	protein_coding	ENSG00000269307.1	19	17378227	17378227	6105	-43809	rs10423120	A	G	0.172	19	17422036	17422036	1.71036e-07	-0.172957	0.002997	0.00050648	1
MRPL34	+	2	protein_coding	ENSG00000130312.2	19	17403418	17403418	6164	-24368	rs34893599	C	A	0.4311	19	17427786	17427786	9.94017e-15	0.163381	0.000999001	5.58781e-11	1
GTPBP3	+	2	protein_coding	ENSG00000130299.12	19	17445729	17445729	6087	2276	rs117419016	G	A	0.026	19	17443453	17443453	1.10828e-09	0.425294	0.000999001	2.37652e-06	1
MVB12A	+	1	protein_coding	ENSG00000141971.8	19	17516531	17516531	6188	-20649	rs73018460	T	C	0.3557	19	17537180	17537180	1.65113e-08	-0.11563	0.000999001	4.58504e-05	1
PGLS	+	2	protein_coding	ENSG00000130313.2	19	17622438	17622438	6195	-9989	rs9789264	G	A	0.3685	19	17632427	17632427	6.00798e-11	-0.141553	0.000999001	2.64377e-07	1
B3GNT3	+	2	protein_coding	ENSG00000179913.6	19	17905637	17905637	6302	-270	rs34262244	G	A	0.2704	19	17905907	17905907	8.89585e-23	-0.368234	0.000999001	2.89985e-17	1
JAK3	-	2	protein_coding	ENSG00000105639.14	19	17958880	17958880	6329	56293	rs265547	T	C	0.4665	19	17902587	17902587	8.40105e-10	-0.184552	0.000999001	1.02119e-05	1
MAST3	+	2	protein_coding	ENSG00000099308.6	19	18208603	18208603	6076	-55100	rs3736328	C	G	0.4892	19	18263703	18263703	2.30269e-10	0.115319	0.000999001	1.13036e-06	1
KIAA1683	-	2	protein_coding	ENSG00000130518.12	19	18385319	18385319	5835	195560	rs369378	G	A	0.2301	19	18189759	18189759	2.18808e-07	0.160838	0.000999001	0.000705405	1
PGPEP1	+	2	protein_coding	ENSG00000130517.9	19	18451397	18451397	5731	7747	rs12975407	C	T	0.3909	19	18443650	18443650	1.94453e-07	-0.124088	0.001998	0.00056346	1
GLS	+	1	protein_coding	ENSG00000115419.8	2	191745553	191745553	4292	-91000	rs6711082	C	T	0.4311	2	191836553	191836553	2.23722e-07	0.144538	0.000999001	0.000564681	1
AC092614.2	-	2	lincRNA	ENSG00000227542.1	2	192110898	192110898	4232	9533	rs10445782	T	C	0.3363	2	192101365	192101365	9.38946e-12	-0.301139	0.000999001	2.46316e-08	1
DNAH7	-	2	protein_coding	ENSG00000118997.9	2	196933536	196933536	5152	-51576	rs7587769	A	G	0.4012	2	196985112	196985112	1.86307e-13	-0.254524	0.000999001	2.53476e-09	1
ANKRD44	-	1	protein_coding	ENSG00000065413.12	2	198175897	198175897	3826	82270	rs2697313	T	C	0.4662	2	198093627	198093627	2.69187e-06	0.155531	0.000999001	0.0021091	1
PLCL1	+	2	protein_coding	ENSG00000115896.11	2	198669426	198669426	3533	-128534	rs6434945	G	C	0.4583	2	198797960	198797960	6.6289e-31	0.466086	0.000999001	6.97102e-25	1
FTCDNL1	-	1	protein_coding	ENSG00000226124.2	2	200715896	200715896	4068	89218	rs11687699	G	A	0.3359	2	200626678	200626678	1.27424e-31	-0.478646	0.000999001	1.30499e-25	1
BZW1	+	1	protein_coding	ENSG00000082153.13	2	201675317	201675317	4510	30651	rs17382934	A	G	0.119	2	201644666	201644666	4.16098e-09	0.135275	0.000999001	9.74468e-06	1
PPIL3	-	1	protein_coding	ENSG00000240344.4	2	201754026	201754026	4557	11681	rs2136600	C	T	0.2077	2	201742345	201742345	2.69584e-88	-0.731597	0.000999001	5.73177e-75	1
NIF3L1	+	1	protein_coding	ENSG00000196290.10	2	201754050	201754050	4557	-150251	rs10185136	C	T	0.1976	2	201904301	201904301	1.46731e-06	-0.117292	0.000999001	0.00252716	1
CASP8	+	1	protein_coding	ENSG00000064012.17	2	202098166	202098166	4670	-88820	rs2349073	C	A	0.2991	2	202186986	202186986	3.98729e-18	0.270127	0.000999001	7.7022e-14	1
ALS2	-	2	protein_coding	ENSG00000003393.10	2	202645912	202645912	4083	6714	rs193607	A	G	0.168	2	202639198	202639198	1.10218e-06	0.145871	0.000999001	0.00174376	1
NANOS3	+	1	protein_coding	ENSG00000187556.6	19	13972877	13972877	5421	-893513	rs34617107	C	T	0.1801	19	14866390	14866390	1.5528e-07	-0.282409	0.000999001	0.000504247	2
CYP4F12	+	2	protein_coding	ENSG00000186204.10	19	15783567	15783567	7437	-128841	rs8102095	A	G	0.2641	19	15912408	15912408	1.54048e-09	0.265634	0.000999001	6.29574e-06	2
EPS15L1	-	2	protein_coding	ENSG00000127527.9	19	16582896	16582896	7313	-15254	rs4808048	G	A	0.377	19	16598150	16598150	5.50595e-09	-0.161448	0.000999001	2.4416e-05	2
SLC39A10	+	2	protein_coding	ENSG00000196950.9	2	196440701	196440701	5459	-119102	rs10931707	G	A	0.4466	2	196559803	196559803	8.84588e-10	0.159662	0.000999001	3.14561e-06	2
ALS2CR12	-	1	protein_coding	ENSG00000155749.8	2	202222121	202222121	4551	-1308	rs2110688	T	C	0.4129	2	202223429	202223429	7.4141e-09	-0.249303	0.000999001	1.43387e-05	2
SLC39A10	+	2	protein_coding	ENSG00000196950.9	2	196440701	196440701	5459	-119102	rs10931707	G	A	0.4466	2	196559803	196559803	6.67354e-10	0.1608	0.000999001	2.86516e-06	1
NANOS3	+	1	protein_coding	ENSG00000187556.6	19	13972877	13972877	5421	-893513	rs34617107	C	T	0.1801	19	14866390	14866390	1.45794e-07	-0.283085	0.001998	0.000417432	1
CYP4F12	+	2	protein_coding	ENSG00000186204.10	19	15783567	15783567	7437	-128841	rs8102095	A	G	0.2641	19	15912408	15912408	1.50788e-09	0.265803	0.000999001	1.19005e-05	1
EPS15L1	-	2	protein_coding	ENSG00000127527.9	19	16582896	16582896	7313	-15254	rs4808048	G	A	0.377	19	16598150	16598150	5.37738e-09	-0.161503	0.000999001	2.55182e-05	1
ALS2CR12	-	1	protein_coding	ENSG00000155749.8	2	202222121	202222121	4551	-1308	rs2110688	T	C	0.4129	2	202223429	202223429	4.00899e-09	-0.255257	0.000999001	7.88631e-06	1
FAM117B	+	2	protein_coding	ENSG00000138439.10	2	203499901	203499901	3744	2115	rs7581601	A	C	0.3321	2	203497786	203497786	2.51337e-07	-0.163669	0.000999001	0.000551656	1
NDUFS1	-	2	protein_coding	ENSG00000023228.9	2	207024327	207024327	5287	58490	rs6718656	T	G	0.4391	2	206965837	206965837	2.67044e-07	-0.0914618	0.000999001	0.000778988	1
ADAM23	+	2	protein_coding	ENSG00000114948.8	2	207308263	207308263	5150	-105362	rs13429599	G	A	0.2381	2	207413625	207413625	6.43739e-07	0.207962	0.003996	0.00190563	1
MDH1B	-	1	protein_coding	ENSG00000138400.8	2	207630271	207630271	5109	-90861	rs12467467	T	C	0.1225	2	207721132	207721132	1.03236e-07	0.280122	0.000999001	0.000228932	1
METTL21A	-	1	protein_coding	ENSG00000144401.10	2	208490652	208490652	5362	30830	rs2709362	T	C	0.1618	2	208459822	208459822	2.76412e-15	0.380192	0.000999001	8.90183e-11	1
MAP2	+	1	protein_coding	ENSG00000078018.15	2	210288782	210288782	5145	6451	rs6761283	C	T	0.488	2	210282331	210282331	1.91183e-06	-0.128175	0.003996	0.00313059	1
CPS1	+	2	protein_coding	ENSG00000021826.10	2	211342406	211342406	4795	-128665	rs2371002	G	A	0.4155	2	211471071	211471071	3.22059e-08	-0.155214	0.000999001	7.96817e-05	1
ERBB4	-	2	protein_coding	ENSG00000178568.9	2	213403565	213403565	6414	323930	rs75677866	C	T	0.0749	2	213079635	213079635	1.3213e-09	0.501185	0.000999001	7.97118e-06	1
BARD1	-	2	protein_coding	ENSG00000138376.6	2	215674428	215674428	5976	338	rs35933323	T	G	0.2487	2	215674090	215674090	2.49094e-14	0.283178	0.000999001	1.66438e-10	1
ATIC	+	2	protein_coding	ENSG00000138363.10	2	216176540	216176540	5702	12982	rs6760069	G	A	0.1418	2	216163558	216163558	1.09792e-14	0.212492	0.000999001	3.77688e-11	1
MREG	-	2	protein_coding	ENSG00000118242.11	2	216898819	216898819	5634	22615	rs13006614	G	A	0.3364	2	216876204	216876204	3.04226e-13	0.258027	0.000999001	7.95372e-10	1
DIRC3	-	1	protein_coding	ENSG00000231672.2	2	218621316	218621316	5020	307063	rs11689435	C	T	0.1332	2	218314253	218314253	8.97472e-07	0.358082	0.001998	0.00138532	1
PNKD	+	2	protein_coding	ENSG00000127838.9	2	219135115	219135115	4282	-86240	rs3892153	A	T	0.3847	2	219221355	219221355	2.78952e-06	-0.112512	0.004995	0.0038494	1
TMBIM1	-	2	protein_coding	ENSG00000135926.8	2	219157309	219157309	4260	-19141	rs10195115	A	C	0.4197	2	219176450	219176450	2.63604e-07	0.121024	0.000999001	0.000380605	1
TTLL4	+	2	protein_coding	ENSG00000135912.6	2	219575568	219575568	4018	110474	rs580273	G	A	0.4403	2	219465094	219465094	1.31233e-08	-0.137076	0.000999001	4.55627e-05	1
FAM134A	+	1	protein_coding	ENSG00000144567.6	2	220040947	220040947	4390	-11142	rs13427331	A	G	0.3935	2	220052089	220052089	3.68878e-09	0.109047	0.000999001	1.31124e-05	1
RP11-493E12.1	-	2	lincRNA	ENSG00000271889.1	2	61389240	61389240	4558	17539	rs1177276	G	A	0.4357	2	61371701	61371701	6.67345e-07	0.204222	0.001998	0.00126274	1
TMEM17	-	2	protein_coding	ENSG00000186889.5	2	62739029	62739029	4253	6250	rs4347816	C	A	0.3976	2	62732779	62732779	2.19216e-12	-0.190038	0.000999001	2.72178e-08	1
EHBP1	+	2	protein_coding	ENSG00000115504.10	2	62900986	62900986	4138	92797	rs13386935	G	A	0.3064	2	62808189	62808189	3.31976e-07	0.169194	0.000999001	0.00060533	1
MDH1	+	1	protein_coding	ENSG00000014641.13	2	63815743	63815743	4146	301092	rs13431584	A	G	0.4232	2	63514651	63514651	7.43112e-08	-0.0930759	0.000999001	0.000138838	1
LGALSL	+	1	protein_coding	ENSG00000119862.8	2	64681103	64681103	5143	4282	rs4671590	A	T	0.3837	2	64676821	64676821	1.4276e-09	0.214886	0.000999001	5.62151e-06	1
CEP68	+	1	protein_coding	ENSG00000011523.9	2	65283500	65283500	5842	3695	rs2723064	T	C	0.3601	2	65279805	65279805	7.77165e-27	-0.46783	0.000999001	1.42955e-22	1
ACTR2	+	2	protein_coding	ENSG00000138071.9	2	65454887	65454887	5814	-16250	rs268858	T	A	0.4366	2	65471137	65471137	1.96697e-08	0.0956519	0.000999001	6.57028e-05	1
AC074391.1	+	2	lincRNA	ENSG00000204929.7	2	65663845	65663845	5620	-20550	rs6761764	T	A	0.2239	2	65684395	65684395	3.19249e-09	0.369647	0.000999001	1.01804e-05	1
MEIS1	+	1	protein_coding	ENSG00000143995.15	2	66660584	66660584	5882	527757	rs12475608	G	A	0.1833	2	66132827	66132827	3.1124e-07	-0.226567	0.001998	0.000649377	1
C1D	-	1	protein_coding	ENSG00000197223.7	2	68338080	68338080	6788	79019	rs74974607	G	A	0.0698	2	68259061	68259061	1.02809e-07	0.29024	0.000999001	0.000323192	1
PNO1	+	2	protein_coding	ENSG00000115946.3	2	68384976	68384976	6841	34085	rs6734622	A	G	0.3631	2	68350891	68350891	3.23027e-07	0.112242	0.001998	0.000474546	1
GMCL1	+	2	protein_coding	ENSG00000087338.4	2	70056774	70056774	5268	-22859	rs1551374	C	T	0.4651	2	70079633	70079633	4.09708e-09	0.141696	0.000999001	2.32246e-05	1
C2orf42	-	1	protein_coding	ENSG00000115998.3	2	70475747	70475747	5586	-30161	rs6751173	G	A	0.0821	2	70505908	70505908	8.4005e-07	-0.232604	0.000999001	0.00213416	1
ADD2	-	1	protein_coding	ENSG00000075340.18	2	70995357	70995357	6222	30285	rs4852704	C	A	0.3143	2	70965072	70965072	2.76142e-08	-0.267231	0.000999001	0.00010875	1
VAX2	+	2	protein_coding	ENSG00000116035.2	2	71127720	71127720	6298	-46121	rs1024765	C	A	0.1236	2	71173841	71173841	1.45015e-12	0.463397	0.000999001	6.25378e-09	1
TEX261	-	2	protein_coding	ENSG00000144043.7	2	71222075	71222075	6335	-12596	rs6760496	G	A	0.1262	2	71234671	71234671	7.10732e-07	-0.165059	0.000999001	0.00224454	1
FBXO41	-	2	protein_coding	ENSG00000163013.7	2	73511559	73511559	3498	-402699	rs114915719	C	G	0.0367	2	73914258	73914258	2.93854e-06	-0.271608	0.001998	0.00234556	1
ALMS1	+	1	protein_coding	ENSG00000116127.13	2	73612886	73612886	3475	5376	rs6710659	A	G	0.2919	2	73607510	73607510	3.4216e-09	0.212869	0.000999001	6.27111e-06	1
TPRKB	-	2	protein_coding	ENSG00000144034.10	2	73964527	73964527	3413	105343	rs12472502	C	T	0.3509	2	73859184	73859184	7.19254e-09	0.119944	0.000999001	1.03007e-05	1
POLE4	+	2	protein_coding	ENSG00000115350.7	2	75185619	75185619	4963	-52742	rs7571034	C	G	0.4146	2	75238361	75238361	3.28606e-08	0.120664	0.000999001	8.96163e-05	1
MRPL19	+	2	protein_coding	ENSG00000115364.9	2	75873909	75873909	6554	-63067	rs6761400	C	G	0.403	2	75936976	75936976	2.29857e-06	-0.0900708	0.003996	0.00465489	1
GCFC2	-	1	protein_coding	ENSG00000005436.9	2	75938115	75938115	6730	8985	rs3088181	C	A	0.3869	2	75929130	75929130	1.19778e-08	0.166436	0.000999001	3.63071e-05	1
RP11-342K6.4	+	2	lincRNA	ENSG00000270996.1	2	75946246	75946246	6758	-7605	rs2158815	A	G	0.3821	2	75953851	75953851	2.29641e-07	0.229496	0.000999001	0.000755141	1
LRRTM4	-	2	protein_coding	ENSG00000176204.9	2	77820445	77820445	6984	98191	rs6749867	A	G	0.3428	2	77722254	77722254	5.71154e-08	0.215079	0.001998	0.000143971	1
REG3G	+	1	protein_coding	ENSG00000143954.8	2	79252812	79252812	6807	51	rs368506	A	G	0.2421	2	79252761	79252761	3.40389e-10	0.361953	0.000999001	1.75215e-06	1
REG1B	-	2	protein_coding	ENSG00000172023.3	2	79315145	79315145	6689	269	rs2073444	C	A	0.2895	2	79314876	79314876	3.15455e-18	0.314007	0.000999001	3.40702e-13	1
DNAH6	+	2	protein_coding	ENSG00000115423.14	2	84743579	84743579	5432	56822	rs7561462	A	G	0.39	2	84686757	84686757	5.9793e-09	-0.197108	0.000999001	7.75461e-06	1
TRABD2A	-	1	protein_coding	ENSG00000186854.6	2	85134132	85134132	5331	13422	rs188133480	G	A	0.1462	2	85120710	85120710	6.75903e-07	0.297338	0.001998	0.00145675	1
TGOLN2	-	1	protein_coding	ENSG00000152291.9	2	85555548	85555548	5493	-2043	rs12714140	A	T	0.3747	2	85557591	85557591	1.22899e-21	-0.181526	0.000999001	4.85221e-16	1
PIKFYVE	+	1	protein_coding	ENSG00000115020.12	2	209130991	209130991	5519	-56851	rs28418905	G	T	0.156	2	209187842	209187842	2.9179e-09	0.208421	0.000999001	1.46354e-05	2
PTH2R	+	2	protein_coding	ENSG00000144407.5	2	209224438	209224438	5692	-195528	rs62193708	C	A	0.1034	2	209419966	209419966	4.41909e-06	-0.322028	0.004995	0.00602273	2
SMARCAL1	+	1	protein_coding	ENSG00000138375.8	2	217277137	217277137	5634	-109176	rs512629	T	C	0.3955	2	217386313	217386313	2.47744e-13	-0.183284	0.000999001	1.62291e-09	2
SNRNP27	+	2	protein_coding	ENSG00000124380.6	2	70120692	70120692	5350	122697	rs10209551	A	G	0.2658	2	69997995	69997995	4.87056e-12	0.180114	0.000999001	3.39351e-08	2
ATP6V1B1	+	2	protein_coding	ENSG00000116039.7	2	71163012	71163012	6320	-9973	rs1024764	C	T	0.1188	2	71172985	71172985	4.36766e-10	0.484676	0.000999001	2.08766e-06	2
PIKFYVE	+	1	protein_coding	ENSG00000115020.12	2	209130991	209130991	5519	-56851	rs28418905	G	T	0.156	2	209187842	209187842	3.03581e-09	0.208157	0.000999001	8.75769e-06	1
ATP6V1B1	+	2	protein_coding	ENSG00000116039.7	2	71163012	71163012	6320	-9973	rs1024764	C	T	0.1188	2	71172985	71172985	4.27325e-10	0.484934	0.000999001	3.29525e-06	1
SMARCAL1	+	1	protein_coding	ENSG00000138375.8	2	217277137	217277137	5634	-109176	rs512629	T	C	0.3955	2	217386313	217386313	2.4789e-13	-0.183285	0.000999001	1.49485e-09	1
PTH2R	+	2	protein_coding	ENSG00000144407.5	2	209224438	209224438	5692	-242079	rs2885995	G	A	0.1143	2	209466517	209466517	4.20673e-06	0.316094	0.003996	0.00560404	1
SNRNP27	+	2	protein_coding	ENSG00000124380.6	2	70120692	70120692	5350	116364	rs2168116	C	A	0.256	2	70004328	70004328	5.04416e-12	0.179438	0.000999001	5.63798e-08	1
RETSAT	-	1	protein_coding	ENSG00000042445.9	2	85581743	85581743	5482	7287	rs6547616	A	G	0.2692	2	85574456	85574456	1.06739e-08	0.197479	0.000999001	3.6335e-05	1
CAPG	-	1	protein_coding	ENSG00000042493.11	2	85645555	85645555	5601	9363	rs13010234	G	A	0.0864	2	85636192	85636192	8.68194e-14	0.325583	0.000999001	6.29453e-10	1
VAMP8	+	1	protein_coding	ENSG00000118640.6	2	85788685	85788685	5724	30670	rs6747828	A	G	0.3172	2	85758015	85758015	5.94188e-11	-0.157047	0.000999001	2.05545e-07	1
VAMP5	+	2	protein_coding	ENSG00000168899.4	2	85811531	85811531	5732	9629	rs6547622	C	T	0.2576	2	85801902	85801902	5.19549e-08	0.261498	0.000999001	0.000108053	1
POLR1A	-	1	protein_coding	ENSG00000068654.11	2	86333278	86333278	5152	7077	rs12053229	G	A	0.167	2	86326201	86326201	2.68988e-13	0.236727	0.000999001	2.42878e-09	1
RAB15	-	2	protein_coding	ENSG00000139998.10	14	65439494	65439494	5465	137073	rs444583	C	T	0.0582	14	65302421	65302421	3.69799e-06	0.486895	0.004995	0.00623935	1
MPP5	+	2	protein_coding	ENSG00000072415.4	14	67707826	67707826	5495	365418	rs10083467	G	A	0.0226	14	67342408	67342408	2.97222e-06	-0.522732	0.003996	0.00269998	1
PLEKHH1	+	2	protein_coding	ENSG00000054690.9	14	68000018	68000018	5394	-2368	rs9671816	C	T	0.4569	14	68002386	68002386	2.09328e-06	-0.127591	0.001998	0.0023817	1
TMEM229B	-	2	protein_coding	ENSG00000198133.4	14	68000456	68000456	5396	19053	rs10133618	G	C	0.4829	14	67981403	67981403	2.80289e-17	-0.253365	0.000999001	1.503e-12	1
GALNT16	+	2	protein_coding	ENSG00000100626.12	14	69725994	69725994	5697	-94574	rs8016589	C	T	0.1667	14	69820568	69820568	2.93942e-07	0.218509	0.000999001	0.000656187	1
PLEKHD1	+	2	protein_coding	ENSG00000175985.8	14	69951409	69951409	5992	95669	rs7143230	T	C	0.1658	14	69855740	69855740	1.27293e-09	-0.312496	0.000999001	3.4703e-06	1
COX16	-	2	protein_coding	ENSG00000133983.10	14	70826448	70826448	6142	58493	rs11628457	C	T	0.1659	14	70767955	70767955	3.72231e-15	-0.227998	0.000999001	1.40367e-10	1
PCNX	+	2	protein_coding	ENSG00000100731.11	14	71374122	71374122	5966	-90262	rs8007026	G	C	0.3294	14	71464384	71464384	5.93078e-07	-0.111851	0.001998	0.00111965	1
DCAF4	+	1	protein_coding	ENSG00000119599.12	14	73393040	73393040	6188	43427	rs12588830	G	A	0.1931	14	73349613	73349613	1.82077e-12	0.322525	0.000999001	1.72068e-08	1
ACOT1	+	2	protein_coding	ENSG00000184227.3	14	74003818	74003818	5720	6767	MERGED_DEL_2_77045	T	-	0.4601	14	73997051	73997051	7.77062e-23	-0.499486	0.000999001	2.91963e-17	1
HEATR4	-	2	protein_coding	ENSG00000187105.4	14	74025651	74025651	5738	28600	MERGED_DEL_2_77045	T	-	0.4601	14	73997051	73997051	1.15789e-13	-0.288772	0.000999001	6.33301e-10	1
ACOT2	+	1	protein_coding	ENSG00000119673.10	14	74034324	74034324	5742	730	rs11626972	A	G	0.4533	14	74033594	74033594	3.12238e-07	-0.191146	0.000999001	0.000738107	1
ACOT4	+	2	protein_coding	ENSG00000177465.4	14	74058410	74058410	5726	-27297	rs11626046	G	A	0.389	14	74085707	74085707	1.4481e-44	0.558707	0.000999001	2.17704e-36	1
PTGR2	+	2	protein_coding	ENSG00000140043.7	14	74318547	74318547	5392	-68828	rs2302121	A	T	0.4954	14	74387375	74387375	1.32637e-22	0.264004	0.000999001	1.0982e-17	1
SYNDIG1L	-	2	protein_coding	ENSG00000183379.4	14	74892805	74892805	5071	4251	rs8009761	G	A	0.4893	14	74888554	74888554	5.7947e-52	-0.797176	0.000999001	1.65758e-43	1
NPC2	-	1	protein_coding	ENSG00000119655.4	14	74960880	74960880	5122	10243	rs4903228	C	T	0.3876	14	74950637	74950637	5.65597e-08	-0.148832	0.000999001	0.000155981	1
EIF2B2	+	2	protein_coding	ENSG00000119718.6	14	75469614	75469614	4500	26511	rs2012627	G	A	0.4762	14	75443103	75443103	9.2334e-09	0.140423	0.000999001	1.74211e-05	1
MLH3	-	2	protein_coding	ENSG00000119684.11	14	75518235	75518235	4398	-88810	rs175438	G	A	0.4798	14	75607045	75607045	8.11694e-17	-0.183047	0.000999001	2.80656e-12	1
ANGEL1	-	1	protein_coding	ENSG00000013523.5	14	77292589	77292589	6532	-8630	rs7493768	C	T	0.3245	14	77301219	77301219	1.80455e-09	-0.166783	0.000999001	8.78858e-06	1
KIAA1737	+	1	protein_coding	ENSG00000198894.3	14	77564440	77564440	7019	-11615	rs75351083	G	A	0.1624	14	77576055	77576055	1.33098e-06	0.158966	0.001998	0.00330503	1
GSTZ1	+	1	protein_coding	ENSG00000100577.14	14	77787227	77787227	6990	6443	rs8008449	G	A	0.3359	14	77780784	77780784	1.08884e-17	0.303193	0.000999001	4.33017e-13	1
SAMD15	+	2	protein_coding	ENSG00000100583.4	14	77843032	77843032	6873	-16588	rs66466131	T	C	0.4531	14	77859620	77859620	2.31634e-06	0.204549	0.00799201	0.00562855	1
TSHR	+	2	protein_coding	ENSG00000165409.11	14	81421333	81421333	5732	-18129	rs11850464	G	T	0.2605	14	81439462	81439462	3.61677e-15	-0.492494	0.000999001	3.72014e-11	1
GALC	-	2	protein_coding	ENSG00000054983.12	14	88460009	88460009	5842	-10969	rs28533072	C	T	0.2357	14	88470978	88470978	3.43379e-14	-0.195676	0.000999001	3.76686e-10	1
RP11-300J18.3	+	2	lincRNA	ENSG00000258867.1	14	88490894	88490894	5871	-107051	rs112894792	C	T	0.1444	14	88597945	88597945	3.63484e-09	-0.28231	0.000999001	6.40467e-06	1
KCNK10	-	2	protein_coding	ENSG00000100433.11	14	88793251	88793251	5791	-25552	rs59558847	C	T	0.4352	14	88818803	88818803	1.59543e-32	-0.522411	0.000999001	2.22447e-26	1
SPATA7	+	1	protein_coding	ENSG00000042317.12	14	88851268	88851268	5790	41611	rs11622536	G	A	0.1667	14	88809657	88809657	5.73965e-11	0.22987	0.000999001	5.9078e-07	1
EML5	-	1	protein_coding	ENSG00000165521.11	14	89259096	89259096	5713	6931	rs7153778	G	C	0.2872	14	89252165	89252165	3.24471e-15	-0.229321	0.000999001	4.76284e-11	1
TTC8	+	1	protein_coding	ENSG00000165533.14	14	89290497	89290497	5704	-102548	rs7156067	G	A	0.4268	14	89393045	89393045	2.86705e-06	0.0980679	0.004995	0.00547523	1
TDP1	+	2	protein_coding	ENSG00000042088.9	14	90421283	90421283	5822	-275	rs3759710	G	C	0.0762	14	90421558	90421558	3.2158e-11	-0.343118	0.000999001	1.25733e-07	1
SLC16A2	+	1	protein_coding	ENSG00000147100.5	23	73641085	73641085	1262	989167	rs146714251	G	A	0.0456	23	72651918	72651918	3.25209e-06	0.478831	0.000999001	0.000419299	1
UPRT	+	2	protein_coding	ENSG00000094841.9	23	74493920	74493920	1760	-423831	rs5938165	G	A	0.0122	23	74917751	74917751	1.18142e-16	1.65831	0.000999001	2.56755e-12	1
MAGEE2	-	2	protein_coding	ENSG00000186675.5	23	75005079	75005079	2865	532161	rs149951316	C	A	0.0185	23	74472918	74472918	2.40323e-10	-1.23665	0.000999001	9.31251e-08	1
TAF9B	-	2	protein_coding	ENSG00000187325.4	23	77395203	77395203	744	-586228	rs12559451	A	C	0.4364	23	77981431	77981431	9.10295e-06	0.243715	0.002997	0.00145028	1
ITM2A	-	2	protein_coding	ENSG00000078596.6	23	78623164	78623164	3671	-4787	rs2056916	C	G	0.2065	23	78627951	78627951	1.92381e-25	-0.792956	0.000999001	1.27197e-18	1
RPS6KA6	-	2	protein_coding	ENSG00000072133.6	23	83442933	83442933	3144	211625	rs923865	C	A	0.3403	23	83231308	83231308	1.18201e-05	-0.184453	0.003996	0.00567651	1
APOOL	+	2	protein_coding	ENSG00000155008.9	23	84258832	84258832	3719	-115335	rs5968457	A	G	0.3547	23	84374167	84374167	1.35185e-08	0.223994	0.000999001	1.86509e-05	1
SATL1	-	2	protein_coding	ENSG00000184788.8	23	84364054	84364054	3737	127150	rs475240	G	A	0.3684	23	84236904	84236904	4.42137e-09	0.377299	0.000999001	9.73947e-06	1
POF1B	-	2	protein_coding	ENSG00000124429.13	23	84634748	84634748	3823	-91708	rs141347705	G	A	0.0122	23	84726456	84726456	5.79425e-35	-1.32887	0.000999001	6.56723e-28	1
SRPX2	+	2	protein_coding	ENSG00000102359.5	23	99899215	99899215	1632	-7660	rs1204411	T	G	0.3019	23	99906875	99906875	1.98652e-09	0.220913	0.000999001	2.81223e-06	1
SYTL4	-	2	protein_coding	ENSG00000102362.11	23	99987110	99987110	1768	80235	rs1204411	T	G	0.3019	23	99906875	99906875	2.92536e-08	-0.391644	0.000999001	1.93943e-05	1
XKRX	-	1	protein_coding	ENSG00000182489.7	23	100184422	100184422	1914	-78208	rs41300145	A	G	0.2112	23	100262630	100262630	3.23184e-09	-0.535365	0.000999001	2.38913e-06	1
ADAM21	+	2	protein_coding	ENSG00000139985.5	14	70918874	70918874	6084	-7804	rs17108017	T	G	0.4508	14	70926678	70926678	9.90272e-08	-0.26963	0.000999001	0.000259991	2
LIN52	+	2	protein_coding	ENSG00000205659.6	14	74551499	74551499	4942	-117860	rs11622838	A	G	0.3487	14	74669359	74669359	1.22068e-11	-0.208116	0.000999001	9.82991e-08	2
RP13-216E22.4	+	2	lincRNA	ENSG00000228906.1	23	73168808	73168808	1610	-85011	rs7051331	T	G	0.022	23	73253819	73253819	1.09006e-08	-0.908527	0.000999001	1.76493e-06	2
ADAM21	+	2	protein_coding	ENSG00000139985.5	14	70918874	70918874	6084	-7804	rs17108017	T	G	0.4508	14	70926678	70926678	9.9028e-08	-0.26963	0.000999001	0.000193517	1
LIN52	+	2	protein_coding	ENSG00000205659.6	14	74551499	74551499	4942	-117860	rs11622838	A	G	0.3487	14	74669359	74669359	1.39018e-11	-0.207406	0.000999001	1.6497e-07	1
RP13-216E22.4	+	2	lincRNA	ENSG00000228906.1	23	73168808	73168808	1610	-85011	rs7051331	T	G	0.022	23	73253819	73253819	1.08615e-08	-0.908466	0.000999001	7.49694e-06	1
TRMT2B	-	2	protein_coding	ENSG00000188917.10	23	100307105	100307105	2126	32120	rs5921708	C	G	0.2043	23	100274985	100274985	2.16321e-25	0.495372	0.000999001	1.7916e-19	1
GLA	-	2	protein_coding	ENSG00000102393.5	23	100662913	100662913	2268	14233	rs113541091	C	T	0.0319	23	100648680	100648680	1.56633e-10	-0.96804	0.000999001	3.24244e-07	1
ARMCX6	-	2	protein_coding	ENSG00000198960.6	23	100872991	100872991	2240	37467	rs5951360	C	T	0.2572	23	100835524	100835524	1.49306e-05	-0.203184	0.004995	0.00596921	1
TCEAL2	+	2	protein_coding	ENSG00000184905.4	23	101380660	101380660	2241	-64321	rs141450488	T	C	0.1036	23	101444981	101444981	2.09709e-48	-0.816853	0.000999001	1.56187e-38	1
TCEAL6	-	2	protein_coding	ENSG00000204071.5	23	101397942	101397942	2215	106004	rs5944820	G	T	0.2508	23	101291938	101291938	3.29729e-08	0.324724	0.000999001	2.78203e-05	1
BEX5	-	2	protein_coding	ENSG00000184515.6	23	101411029	101411029	2190	472106	rs6523528	A	G	0.1356	23	100938923	100938923	7.2086e-09	-0.340285	0.000999001	1.04906e-05	1
SLC6A14	+	2	protein_coding	ENSG00000087916.7	23	115567790	115567790	4199	-9426	rs2312057	T	C	0.141	23	115577216	115577216	7.3357e-15	-0.514181	0.000999001	1.86955e-10	1
RP4-562J12.2	+	2	lincRNA	ENSG00000203650.3	23	117973519	117973519	2386	-20581	rs261705	T	C	0.255	23	117994100	117994100	4.19822e-06	-0.309403	0.003996	0.00256206	1
SLC25A43	+	2	protein_coding	ENSG00000077713.14	23	118533023	118533023	2498	-8902	rs56054648	T	C	0.0596	23	118541925	118541925	1.12135e-13	-0.62788	0.000999001	2.08214e-10	1
ATPAF2	-	2	protein_coding	ENSG00000171953.11	17	17942523	17942523	4323	213708	rs11652574	G	A	0.0397	17	17728815	17728815	1.02159e-08	-0.511311	0.001998	4.36491e-05	1
DRG2	+	1	protein_coding	ENSG00000108591.5	17	17991200	17991200	4223	526969	rs117639580	C	T	0.0258	17	17464231	17464231	6.99793e-07	0.448042	0.000999001	0.00116343	1
ALKBH5	+	1	protein_coding	ENSG00000091542.8	17	18086392	18086392	4025	-58291	rs2605138	T	C	0.3139	17	18144683	18144683	2.49235e-06	0.159722	0.003996	0.00384503	1
MIEF2	+	1	protein_coding	ENSG00000177427.8	17	18163848	18163848	3842	-796	rs72831943	T	A	0.1251	17	18164644	18164644	7.66351e-08	-0.21392	0.001998	0.000255046	1
TOP3A	-	2	protein_coding	ENSG00000177302.10	17	18218321	18218321	3745	-23210	rs12601687	G	A	0.1187	17	18241531	18241531	4.52888e-11	-0.26361	0.000999001	2.50569e-07	1
SHMT1	-	2	protein_coding	ENSG00000176974.13	17	18266856	18266856	3676	65339	rs58215032	G	T	0.3268	17	18201517	18201517	1.68187e-14	0.270745	0.000999001	2.39641e-10	1
FAM106A	-	2	protein_coding	ENSG00000213077.5	17	18430160	18430160	3522	-71436	rs9892882	A	G	0.4766	17	18501596	18501596	2.97484e-30	0.764832	0.000999001	1.79028e-23	1
TRIM16L	+	2	protein_coding	ENSG00000108448.16	17	18601311	18601311	3474	-29342	rs11653320	C	A	0.2019	17	18630653	18630653	3.45249e-13	-0.283971	0.000999001	4.48668e-09	1
FBXW10	+	2	protein_coding	ENSG00000171931.8	17	18647326	18647326	3492	6003	rs77758198	A	G	0.3405	17	18641323	18641323	4.71062e-07	-0.288295	0.000999001	0.000647937	1
TVP23B	+	2	protein_coding	ENSG00000171928.9	17	18684308	18684308	3503	6534	rs4924924	G	C	0.4818	17	18677774	18677774	6.56157e-27	-0.24011	0.000999001	1.66776e-21	1
MFAP4	-	2	protein_coding	ENSG00000166482.7	17	19290553	19290553	3414	-282765	rs76051665	C	T	0.0284	17	19573318	19573318	5.5224e-07	-0.511587	0.000999001	0.00110257	1
SLC47A1	+	1	protein_coding	ENSG00000142494.9	17	19398698	19398698	3350	-33261	rs111374932	T	C	0.3751	17	19431959	19431959	4.45089e-10	-0.2674	0.000999001	1.48682e-06	1
ULK2	-	1	protein_coding	ENSG00000083290.15	17	19771249	19771249	3149	131534	rs1006556	G	C	0.2087	17	19639715	19639715	3.40498e-06	-0.145897	0.003996	0.00435109	1
WSB1	+	1	protein_coding	ENSG00000109046.10	17	25621102	25621102	2884	15299	rs1972032	G	C	0.4225	17	25605803	25605803	9.90715e-07	0.121895	0.001998	0.00119983	1
RP11-173M1.8	+	2	lincRNA	ENSG00000264469.1	17	25641669	25641669	2908	-6211	rs7217611	A	G	0.406	17	25647880	25647880	4.24769e-14	0.383984	0.000999001	8.35373e-11	1
LGALS9	+	1	protein_coding	ENSG00000168961.12	17	25956824	25956824	3376	-17721	rs4794976	T	G	0.3251	17	25974545	25974545	1.04997e-10	-0.177141	0.000999001	3.35365e-07	1
NOS2	-	2	protein_coding	ENSG00000007171.12	17	26127525	26127525	3553	-54340	rs2108952	C	T	0.273	17	26181865	26181865	4.9293e-07	-0.277376	0.000999001	0.000713823	1
LYRM9	-	1	protein_coding	ENSG00000232859.5	17	26221778	26221778	3699	17680	rs1986311	T	G	0.2926	17	26204098	26204098	6.70011e-08	0.18649	0.000999001	0.000117709	1
VTN	-	2	protein_coding	ENSG00000109072.9	17	26700110	26700110	3398	66610	rs28642958	C	T	0.0646	17	26633500	26633500	4.34327e-07	0.382963	0.000999001	0.000834287	1
PIPOX	+	2	protein_coding	ENSG00000179761.7	17	27277531	27277531	2724	-68254	rs60445180	G	A	0.1425	17	27345785	27345785	2.32072e-08	-0.270505	0.000999001	4.54629e-05	1
TP53I13	+	1	protein_coding	ENSG00000167543.11	17	27893070	27893070	2886	-20737	rs3115094	C	G	0.2188	17	27913807	27913807	5.62085e-07	0.124744	0.000999001	0.000685808	1
NSRP1	+	2	protein_coding	ENSG00000126653.11	17	28442539	28442539	3415	-69866	rs117582579	G	A	0.0146	17	28512405	28512405	5.05558e-06	0.562247	0.003996	0.00599342	1
GOSR1	+	2	protein_coding	ENSG00000108587.10	17	28804380	28804380	3236	-61520	rs428725	A	T	0.4731	17	28865900	28865900	2.31482e-07	-0.151027	0.001998	0.000245531	1
CTD-2349P21.5	+	2	lincRNA	ENSG00000263603.1	17	29056487	29056487	4004	-28491	rs56188047	A	C	0.074	17	29084978	29084978	1.12056e-06	-0.310847	0.001998	0.00147098	1
CTD-2349P21.9	+	2	lincRNA	ENSG00000266490.1	17	29119390	29119390	4225	45617	rs7504112	T	C	0.2899	17	29073773	29073773	9.87156e-09	0.223811	0.000999001	1.67091e-05	1
KCNH6	+	2	protein_coding	ENSG00000173826.10	17	61600695	61600695	3346	10214	rs4589625	G	A	0.4289	17	61590481	61590481	4.52924e-08	-0.148226	0.000999001	4.32663e-05	1
DDX42	+	2	protein_coding	ENSG00000198231.8	17	61850963	61850963	3171	67055	rs3817182	A	G	0.3353	17	61783908	61783908	1.134e-12	-0.229514	0.000999001	1.06132e-08	1
PSMC5	+	2	protein_coding	ENSG00000087191.8	17	61904512	61904512	3090	52326	rs3760252	G	C	0.39	17	61852186	61852186	1.02036e-10	0.114299	0.000999001	3.45689e-07	1
FTSJ3	-	2	protein_coding	ENSG00000108592.12	17	61907372	61907372	3079	-31434	rs2584607	A	G	0.3742	17	61938806	61938806	2.3817e-63	0.328801	0.000999001	1.36275e-51	1
SMARCD2	-	1	protein_coding	ENSG00000108604.11	17	61920425	61920425	3049	198283	rs12940055	C	T	0.1012	17	61722142	61722142	7.3512e-06	-0.211833	0.00699301	0.00603618	1
LRRC37A3	-	2	protein_coding	ENSG00000176809.6	17	62915598	62915598	4138	-80671	rs7223152	G	A	0.109	17	62996269	62996269	4.34521e-06	0.278975	0.002997	0.00581489	1
PRKCA	+	2	protein_coding	ENSG00000154229.7	17	64298754	64298754	6365	23231	rs12941755	C	G	0.2555	17	64275523	64275523	7.55003e-07	0.147494	0.002997	0.00178132	1
CACNG5	+	2	protein_coding	ENSG00000075429.4	17	64831235	64831235	6258	12941	rs76704965	G	A	0.1284	17	64818294	64818294	1.29947e-06	0.346157	0.001998	0.00196723	1
KPNA2	+	2	protein_coding	ENSG00000182481.4	17	66031635	66031635	5258	7930	rs78794747	A	T	0.2346	17	66023705	66023705	6.22599e-07	-0.207279	0.003996	0.00199769	1
ARSG	+	2	protein_coding	ENSG00000141337.8	17	66255323	66255323	5305	-190146	rs2952296	G	C	0.2376	17	66445469	66445469	1.11027e-09	-0.32538	0.000999001	5.45072e-06	1
WIPI1	-	2	protein_coding	ENSG00000070540.8	17	66453654	66453654	5317	5164	rs1808335	A	G	0.2329	17	66448490	66448490	2.25217e-11	-0.277815	0.000999001	4.96303e-08	1
FAM20A	-	2	protein_coding	ENSG00000108950.7	17	66597530	66597530	5262	-58748	rs62088370	A	G	0.4498	17	66656278	66656278	1.6151e-07	0.233441	0.001998	0.000514517	1
RP11-84E24.3	+	2	lincRNA	ENSG00000256124.1	17	70026432	70026432	6154	-3740	rs3744315	A	G	0.232	17	70030172	70030172	4.09734e-08	0.342142	0.000999001	9.69829e-05	1
CTD-3010D24.3	+	1	lincRNA	ENSG00000263893.2	17	70638870	70638870	6099	2198	rs112860966	T	C	0.43	17	70636672	70636672	3.10669e-19	0.494631	0.000999001	4.38555e-15	1
DRP2	+	2	protein_coding	ENSG00000102385.8	23	100474758	100474758	2326	117557	rs12156663	T	C	0.2185	23	100357201	100357201	3.32463e-11	0.770776	0.000999001	6.91762e-08	2
RAB40A	-	2	protein_coding	ENSG00000172476.3	23	102774417	102774417	1575	95411	rs6616467	G	A	0.3243	23	102679006	102679006	2.69681e-17	0.697323	0.000999001	2.73593e-13	2
DRP2	+	2	protein_coding	ENSG00000102385.8	23	100474758	100474758	2326	117557	rs12156663	T	C	0.2185	23	100357201	100357201	4.27078e-11	0.765877	0.000999001	1.7672e-07	1
RAB40A	-	2	protein_coding	ENSG00000172476.3	23	102774417	102774417	1575	95411	rs6616467	G	A	0.3243	23	102679006	102679006	2.75759e-17	0.697267	0.000999001	1.5635e-13	1
SLC39A11	-	1	protein_coding	ENSG00000133195.7	17	71088851	71088851	6475	8	rs117981338	C	T	0.0197	17	71088843	71088843	2.32464e-07	0.455635	0.001998	0.000762586	1
FDXR	-	1	protein_coding	ENSG00000161513.7	17	72869156	72869156	5654	78	rs492095	A	G	0.2457	17	72869078	72869078	2.55532e-08	-0.172161	0.000999001	6.33158e-05	1
SUMO2	-	1	protein_coding	ENSG00000188612.7	17	73179078	73179078	5469	24831	rs12948480	G	A	0.4275	17	73154247	73154247	2.51467e-06	0.115665	0.00699301	0.0062698	1
NUP85	+	1	protein_coding	ENSG00000125450.6	17	73201754	73201754	5444	8976	rs7218718	A	G	0.1872	17	73192778	73192778	2.26907e-09	0.166246	0.000999001	6.68363e-06	1
MRPS7	+	2	protein_coding	ENSG00000125445.6	17	73257755	73257755	5464	25697	rs7212309	A	G	0.1785	17	73232058	73232058	8.12782e-12	0.197059	0.000999001	4.34328e-08	1
MYO15B	+	2	protein_coding	ENSG00000266714.2	17	73584139	73584139	5338	-18947	rs1670993	T	C	0.0434	17	73603086	73603086	5.76326e-08	-0.263368	0.000999001	0.000143639	1
SMIM6	+	2	protein_coding	ENSG00000259120.2	17	73642323	73642323	5394	2372	rs820204	G	C	0.3419	17	73639951	73639951	4.25082e-07	-0.180276	0.001998	0.00104159	1
TRIM47	-	2	protein_coding	ENSG00000132481.2	17	73874656	73874656	5555	28140	rs2004452	T	C	0.2106	17	73846516	73846516	1.54561e-08	-0.121817	0.001998	4.2857e-05	1
TRIM65	-	1	protein_coding	ENSG00000141569.6	17	73893084	73893084	5609	2721	rs55823223	G	A	0.1468	17	73890363	73890363	1.22091e-06	0.147516	0.004995	0.00322542	1
FBF1	-	2	protein_coding	ENSG00000188878.12	17	73937221	73937221	5814	-444	rs3643	T	C	0.0905	17	73937665	73937665	6.29922e-07	-0.207276	0.001998	0.00152599	1
IQSEC3	+	1	protein_coding	ENSG00000120645.7	12	175931	175931	3232	-87908	rs7955668	T	C	0.0583	12	263839	263839	2.11258e-09	0.382938	0.000999001	5.26367e-06	1
[truncated: 2,639 more rows]
