# Supplementary material for: Genetic variant effects on gene expression in human pancreatic islets and their implications for T2D
Source: Nat Commun. 2020 Sep 30;11:4912. doi: 10.1038/s41467-020-18581-8 (PMC7528108; doi:10.1038/s41467-020-18581-8)
Supplement: Supplementary file 5 — Supplementary Data 3 [file 41467_2020_18581_MOESM5_ESM.txt]

CACNA1D	+	1	protein_coding	ENSG00000157388.9	3	53528683	53528683	ENSG00000157388.9_53825008_53825206	54	5063	-73493	rs75647781	T	C	0.0136556785714285	3	53455190	53455190	3.81604e-08	-0.975278	0.004995	0.00215578	1	1	1	1	ENSG00000157388.9	3	53528683	53528683	5063	-73493	rs75647781	3	53455190	53455190	0.0463894	-0.17954	0
ACTR8	-	1	protein_coding	ENSG00000113812.9	3	53916229	53916229	ENSG00000113812.9_53910647_53910740	13	5186	115991	rs1573818	T	C	0.0616609285714283	3	53800238	53800238	4.67592e-07	0.283412	0.00799201	0.00834919	2	1	1	2	ENSG00000113812.9	3	53916229	53916229	5186	-115991	rs1573818	3	53800238	53800238	0.0827063	0.0946604	0
ACTR8	-	1	protein_coding	ENSG00000113812.9	3	53916229	53916229	ENSG00000113812.9_53901093_53902889	13	5186	16664	rs709324	T	C	0.341666666666667	3	53899565	53899565	2.29262e-12	-0.23857	0.000999001	1.85403e-07	1	2	2	1	ENSG00000113812.9	3	53916229	53916229	5186	-16664	rs709324	3	53899565	53899565	2.34379e-43	-0.339311	0
ACTR8	-	1	protein_coding	ENSG00000113812.9	3	53916229	53916229	ENSG00000113812.9_53901093_53902889	13	5186	-22847	rs1157175	C	G	0.443711880952381	3	53939076	53939076	6.37817e-07	-0.163233	0.010989	0.0109797	3	1	3	3	ENSG00000113812.9	3	53916229	53916229	5186	22847	rs1157175	3	53939076	53939076	5.663e-44	-0.333491	0
SELK	-	2	protein_coding	ENSG00000113811.6	3	53926015	53926015	ENSG00000113811.6_53920878_53920961	6	5201	62113	rs113118701	G	C	0.0405937261904763	3	53863902	53863902	2.36554e-06	0.393902	0.01998	0.0207962	1	1	1	1	ENSG00000113811.6	3	53926015	53926015	5201	-62113	rs113118701	3	53863902	53863902	0.00121163	0.243657	0
CCDC66	+	2	protein_coding	ENSG00000180376.12	3	56591189	56591189	ENSG00000180376.12_56594890_56595250	19	5981	-29833	rs73079863	G	A	0.456915035714286	3	56561356	56561356	4.47576e-09	0.434103	0.000999001	0.000232627	2	2	1	1	ENSG00000180376.12	3	56591189	56591189	5981	-29833	rs73079863	3	56561356	56561356	0.00368508	-0.0755116	0
CCDC66	+	2	protein_coding	ENSG00000180376.12	3	56591189	56591189	ENSG00000180376.12_56649897_56653555	19	5981	95140	rs6762851	T	C	0.362592595238095	3	56686329	56686329	1.31554e-08	0.209301	0.000999001	0.000620536	3	1	3	3	ENSG00000180376.12	3	56591189	56591189	5981	95140	rs6762851	3	56686329	56686329	5.46104e-07	0.136943	0
CCDC66	+	2	protein_coding	ENSG00000180376.12	3	56591189	56591189	ENSG00000180376.12_56597544_56598184	19	5981	134916	rs11130540	A	C	0.447418285714286	3	56726105	56726105	9.47672e-09	0.382688	0.000999001	0.000511274	1	1	2	2	ENSG00000180376.12	3	56591189	56591189	5981	134916	rs11130540	3	56726105	56726105	8.62068e-11	0.171517	1
ARHGEF3	-	1	protein_coding	ENSG00000163947.7	3	57113357	57113357	ENSG00000163947.7_56765621_56766452	14	5666	349227	rs6776992	G	A	0.161869773809524	3	56764130	56764130	5.34971e-46	0.609532	0.000999001	3.93432e-36	1	2	1	1	ENSG00000163947.7	3	57113357	57113357	5666	-349227	rs6776992	3	56764130	56764130	0.789495	0.0102462	0
ARHGEF3	-	1	protein_coding	ENSG00000163947.7	3	57113357	57113357	ENSG00000163947.7_56785084_56785160	14	5666	323614	rs2171855	A	G	0.195973583333333	3	56789743	56789743	2.82641e-10	-0.24435	0.000999001	1.37185e-05	2	1	2	2	ENSG00000163947.7	3	57113357	57113357	5666	-323614	rs2171855	3	56789743	56789743	3.12172e-06	-0.160082	0
ASB14	-	1	protein_coding	ENSG00000239388.4	3	57326710	57326710	ENSG00000239388.4_57321929_57322087	4	5670	-9037	rs4681970	C	T	0.164258845238095	3	57335747	57335747	2.90933e-09	-0.399876	0.000999001	2.81834e-05	1	1	1	1	ENSG00000239388.4	3	57326710	57326710	5670	9037	rs4681970	3	57335747	57335747	0.171462	0.0540451	0
ARF4	-	1	protein_coding	ENSG00000168374.6	3	57583947	57583947	ENSG00000168374.6_57583366_57583947	7	5641	40333	rs2278755	T	C	0.220238095238095	3	57543614	57543614	1.20073e-10	0.341516	0.000999001	4.06929e-06	1	1	1	1	ENSG00000168374.6	3	57583947	57583947	5641	-40333	rs2278755	3	57543614	57543614	0.0489522	0.072443	0
DENND6A	-	2	protein_coding	ENSG00000174839.8	3	57678816	57678816	ENSG00000174839.8_57651688_57651962	20	5653	866657	rs902226	T	C	0.0109129285714286	3	56812159	56812159	2.66652e-08	0.907866	0.000999001	0.00076699	1	1	1	1	ENSG00000174839.8	3	57678816	57678816	5653	-866657	rs902226	3	56812159	56812159	0.00732961	0.321701	0
SLMAP	+	2	protein_coding	ENSG00000163681.10	3	57741177	57741177	ENSG00000163681.10_57881966_57882318	24	5548	187595	rs6796752	T	C	0.292042976190476	3	57928772	57928772	8.21845e-07	-0.173042	0.012987	0.0191156	1	2	1	1	ENSG00000163681.10	3	57741177	57741177	5548	187595	rs6796752	3	57928772	57928772	0.0289957	-0.0504967	0
FLNB	+	1	protein_coding	ENSG00000136068.10	3	57994127	57994127	ENSG00000136068.10_58117654_58117746	47	5095	116984	rs111583433	C	T	0.072002464285714	3	58111111	58111111	9.12552e-28	-0.827044	0.000999001	4.58114e-20	1	1	1	1	ENSG00000136068.10	3	57994127	57994127	5095	116984	rs111583433	3	58111111	58111111	0.268403	-0.0544902	0
ABHD6	+	2	protein_coding	ENSG00000163686.9	3	58223233	58223233	ENSG00000163686.9_58279316_58280461	10	4746	58895	rs2363688	A	G	0.295058904761905	3	58282128	58282128	6.33257e-12	-0.23955	0.000999001	3.51808e-07	1	1	1	1	ENSG00000163686.9	3	58223233	58223233	4746	58895	rs2363688	3	58282128	58282128	6.93596e-12	-0.229039	0
PXK	+	1	protein_coding	ENSG00000168297.11	3	58318607	58318607	ENSG00000168297.11_58410479_58411748	19	4823	15030	rs12633937	A	G	0.246431357142857	3	58333637	58333637	1.47964e-12	-0.25165	0.000999001	1.24402e-07	1	1	2	1	ENSG00000168297.11	3	58318607	58318607	4823	15030	rs12633937	3	58333637	58333637	2.50391e-16	-0.299116	0
PXK	+	1	protein_coding	ENSG00000168297.11	3	58318607	58318607	ENSG00000168297.11_58377500_58377574	19	4823	220756	rs188179893	C	A	0.0340794880952382	3	58539363	58539363	7.23609e-08	0.53521	0.000999001	0.00139057	2	1	1	2	ENSG00000168297.11	3	58318607	58318607	4823	220756	rs188179893	3	58539363	58539363	2.8086e-08	0.5458	0
PDHB	-	2	protein_coding	ENSG00000168291.8	3	58419584	58419584	ENSG00000168291.8_58416384_58419584	3	5005	26010	rs4518147	T	G	0.205506035714285	3	58393574	58393574	3.74426e-14	0.230648	0.000999001	1.90887e-09	1	1	1	1	ENSG00000168291.8	3	58419584	58419584	5005	-26010	rs4518147	3	58393574	58393574	6.54752e-14	0.20683	1
FAM107A	-	1	protein_coding	ENSG00000168309.12	3	58613337	58613337	ENSG00000168309.12_58549844_58553091	2	5134	46525	rs6790806	C	T	0.231591023809523	3	58566812	58566812	3.67865e-08	-0.29058	0.000999001	0.000181475	1	1	2	1	ENSG00000168309.12	3	58613337	58613337	5134	-46525	rs6790806	3	58566812	58566812	1.4959e-21	-0.439127	0
FAM107A	-	1	protein_coding	ENSG00000168309.12	3	58613337	58613337	ENSG00000168309.12_58549844_58553091	2	5134	17578	rs4681874	C	T	0.101467559523806	3	58595759	58595759	5.06908e-06	0.319479	0.016983	0.0153989	2	1	1	2	ENSG00000168309.12	3	58613337	58613337	5134	-17578	rs4681874	3	58595759	58595759	9.48965e-19	0.548893	0
PSMD6	-	2	protein_coding	ENSG00000163636.6	3	64009658	64009658	ENSG00000163636.6_64004494_64004713	7	6419	67574	rs73117078	G	A	0.0894684166666666	3	63942084	63942084	1.31301e-06	-0.226005	0.017982	0.0168023	1	1	1	1	ENSG00000163636.6	3	64009658	64009658	6419	-67574	rs73117078	3	63942084	63942084	2.59675e-06	-0.230644	1
SLC25A26	+	1	protein_coding	ENSG00000144741.13	3	66119285	66119285	ENSG00000144741.13_66286968_66287124	12	6405	168132	rs147780924	T	C	0.3271905	3	66287417	66287417	1.77699e-22	0.510061	0.000999001	9.79357e-18	1	1	1	1	ENSG00000144741.13	3	66119285	66119285	6405	168132	rs147780924	3	66287417	66287417	0.0145792	-0.104026	0
SLC25A26	+	1	protein_coding	ENSG00000144741.13	3	66119285	66119285	ENSG00000144741.13_66419902_66419966	12	6405	305694	rs12488247	G	C	0.309033499999999	3	66424979	66424979	2.13902e-11	-0.375901	0.000999001	2.08592e-06	2	1	2	2	ENSG00000144741.13	3	66119285	66119285	6405	305694	rs12488247	3	66424979	66424979	0.000477046	-0.149372	0
LRIG1	-	2	protein_coding	ENSG00000144749.9	3	66551687	66551687	ENSG00000144749.9_66429221_66430913	19	6635	-204480	rs41357846	T	C	0.373588547619048	3	66756167	66756167	1.2592e-08	-0.238892	0.001998	0.000691393	1	1	1	1	ENSG00000144749.9	3	66551687	66551687	6635	204480	rs41357846	3	66756167	66756167	3.1521e-08	-0.226382	1
SUCLG2	-	2	protein_coding	ENSG00000172340.10	3	67705038	67705038	ENSG00000172340.10_67425143_67426283	12	6756	282914	rs1979640	G	C	0.353415226190477	3	67422124	67422124	7.4971e-08	0.11768	0.002997	0.00175537	2	1	2	2	ENSG00000172340.10	3	67705038	67705038	6756	-282914	rs1979640	3	67422124	67422124	1.50959e-10	0.155885	0
SUCLG2	-	2	protein_coding	ENSG00000172340.10	3	67705038	67705038	ENSG00000172340.10_67425143_67426283	12	6756	220556	rs4553987	G	A	0.300811202380952	3	67484482	67484482	3.82589e-10	0.138424	0.000999001	1.23338e-05	1	1	1	1	ENSG00000172340.10	3	67705038	67705038	6756	-220556	rs4553987	3	67484482	67484482	2.59081e-13	0.176741	1
RP11-81N13.1	+	2	lincRNA	ENSG00000241316.2	3	67705121	67705121	ENSG00000241316.2_67797195_67797534	7	6756	-5750	rs935734	A	G	0.349571380952381	3	67699371	67699371	7.9779e-07	-0.207178	0.00599401	0.00979108	1	1	1	1	ENSG00000241316.2	3	67705121	67705121	6756	-5750	rs935734	3	67699371	67699371	6.4476e-13	-0.216802	0
EOGT	-	2	protein_coding	ENSG00000163378.9	3	69063112	69063112	ENSG00000163378.9_69058788_69059011	17	6235	3796	rs6807096	G	T	0.287983369047619	3	69059316	69059316	7.32016e-23	-0.42774	0.000999001	1.2998e-16	1	1	1	1	ENSG00000163378.9	3	69063112	69063112	6235	-3796	rs6807096	3	69059316	69059316	0.000127309	-0.111568	1
ARL6IP5	+	2	protein_coding	ENSG00000144746.6	3	69134095	69134095	ENSG00000144746.6_69153615_69155217	3	6179	20248	rs7039	C	G	0.489208595238095	3	69154343	69154343	7.79742e-19	-0.24107	0.000999001	9.72262e-15	1	1	1	1	ENSG00000144746.6	3	69134095	69134095	6179	20248	rs7039	3	69154343	69154343	1.02308e-21	-0.212997	1
FRMD4B	-	2	protein_coding	ENSG00000114541.10	3	69591734	69591734	ENSG00000114541.10_69383112_69383617	24	5794	183981	rs11720197	G	C	0.340756273809524	3	69407753	69407753	1.92627e-09	0.348232	0.000999001	0.000101998	1	1	1	1	ENSG00000114541.10	3	69591734	69591734	5794	-183981	rs11720197	3	69407753	69407753	0.764257	-0.0125105	0
GPR27	+	2	protein_coding	ENSG00000170837.2	3	71803201	71803201	ENSG00000170837.2_71803201_71805647	1	5246	-20863	rs55670724	G	A	0.134977583333334	3	71782338	71782338	6.04768e-06	-0.183565	0.00899101	0.0117729	2	1	2	2	ENSG00000170837.2	3	71803201	71803201	5246	-20863	rs55670724	3	71782338	71782338	1.98554e-08	-0.234862	1
GPR27	+	2	protein_coding	ENSG00000170837.2	3	71803201	71803201	ENSG00000170837.2_71803201_71805647	1	5246	3234	rs112669807	C	T	0.0903472976190476	3	71806435	71806435	4.17489e-07	0.254855	0.002997	0.00111769	1	2	1	1	ENSG00000170837.2	3	71803201	71803201	5246	3234	rs112669807	3	71806435	71806435	1.97591e-07	0.272763	0
LINC00877	-	2	lincRNA	ENSG00000241163.3	3	72291716	72291716	ENSG00000241163.3_72146879_72148162	8	5616	152762	rs11719454	G	A	0.322100988095238	3	72138954	72138954	1.65624e-16	-0.394008	0.000999001	1.66795e-11	1	1	1	1	ENSG00000241163.3	3	72291716	72291716	5616	-152762	rs11719454	3	72138954	72138954	9.94266e-06	-0.181079	1
EBLN2	+	2	protein_coding	ENSG00000255423.1	3	73110810	73110810	ENSG00000255423.1_73110810_73112488	1	5817	-49272	rs11706155	G	C	0.484745142857143	3	73061538	73061538	5.03062e-06	0.14794	0.00999001	0.0108916	1	1	1	1	ENSG00000255423.1	3	73110810	73110810	5817	-49272	rs11706155	3	73061538	73061538	3.24305e-06	0.152063	1
LINC00960	+	2	lincRNA	ENSG00000242516.1	3	75721542	75721542	ENSG00000242516.1_75727984_75728454	6	5552	112523	rs58564752	C	T	0.03239125	3	75834065	75834065	5.93103e-09	0.975225	0.000999001	0.000208995	2	1	2	2	ENSG00000242516.1	3	75721542	75721542	5552	112523	rs58564752	3	75834065	75834065	0.436273	0.178133	0
LINC00960	+	2	lincRNA	ENSG00000242516.1	3	75721542	75721542	ENSG00000242516.1_75727984_75728454	6	5552	144205	rs9310348	G	A	0.32932375	3	75865747	75865747	8.84584e-67	-0.988196	0.000999001	4.03305e-53	1	3	1	1	ENSG00000242516.1	3	75721542	75721542	5552	144205	rs9310348	3	75865747	75865747	2.37423e-73	-0.978098	1
ZNF717	-	2	protein_coding	ENSG00000227124.4	3	75834734	75834734	ENSG00000227124.4_75790427_75790519	9	5594	18530	rs62268119	C	T	0.175950273809524	3	75816204	75816204	3.283e-11	0.425181	0.000999001	1.00013e-06	1	1	1	1	ENSG00000227124.4	3	75834734	75834734	5594	-18530	rs62268119	3	75816204	75816204	6.21741e-08	0.186027	0
ZNF717	-	2	protein_coding	ENSG00000227124.4	3	75834734	75834734	ENSG00000227124.4_75785026_75788496	9	5594	12670	rs13061980	C	G	0.338897785714286	3	75822064	75822064	2.14944e-07	0.17159	0.004995	0.00378143	2	1	2	2	ENSG00000227124.4	3	75834734	75834734	5594	-12670	rs13061980	3	75822064	75822064	0.0942217	-0.0474331	0
CADM2	+	2	protein_coding	ENSG00000175161.9	3	85008132	85008132	ENSG00000175161.9_86115815_86123579	2	5907	623010	rs1972994	A	T	0.327607107142857	3	85631142	85631142	6.2472e-08	-0.297885	0.000999001	0.000254125	1	1	1	1	ENSG00000175161.9	3	85008132	85008132	5907	623010	rs1972994	3	85631142	85631142	1.42703e-08	-0.319871	0
CHMP2B	+	1	protein_coding	ENSG00000083937.4	3	87276421	87276421	ENSG00000083937.4_87294864_87295058	7	6034	24842	rs3804602	T	C	0.301357821428571	3	87301263	87301263	6.76007e-15	0.176874	0.000999001	7.62215e-10	1	2	1	1	ENSG00000083937.4	3	87276421	87276421	6034	24842	rs3804602	3	87301263	87301263	1.36984e-09	0.120099	0
C3orf38	+	1	protein_coding	ENSG00000179021.5	3	88198893	88198893	ENSG00000179021.5_88205171_88207118	4	6208	71020	rs6779883	T	C	0.167382785714285	3	88269913	88269913	8.53608e-07	0.228238	0.000999001	0.00452513	1	1	1	1	ENSG00000179021.5	3	88198893	88198893	6208	71020	rs6779883	3	88269913	88269913	4.42182e-08	0.24337	0
CGGBP1	-	2	protein_coding	ENSG00000163320.6	3	88199035	88199035	ENSG00000163320.6_88106788_88107373	5	6206	-86402	rs61402074	C	T	0.0879992738095238	3	88285437	88285437	7.7734e-09	0.303502	0.000999001	0.000108022	1	2	1	1	ENSG00000163320.6	3	88199035	88199035	6206	86402	rs61402074	3	88285437	88285437	0.0012488	0.127061	0
DHFRL1	-	2	protein_coding	ENSG00000178700.3	3	93782233	93782233	ENSG00000178700.3_93766680_93767022	3	2314	2124	rs61739170	G	C	0.262990452380952	3	93780109	93780109	2.77905e-11	0.399899	0.000999001	2.66374e-07	1	1	1	1	ENSG00000178700.3	3	93782233	93782233	2314	-2124	rs61739170	3	93780109	93780109	2.66687e-07	-0.135854	0
CLDND1	-	1	protein_coding	ENSG00000080822.12	3	98241910	98241910	ENSG00000080822.12_98219684_98220364	6	6773	17216	rs1406557	T	C	0.199725404761904	3	98224694	98224694	7.08009e-16	-0.453726	0.000999001	1.25139e-11	2	1	2	2	ENSG00000080822.12	3	98241910	98241910	6773	-17216	rs1406557	3	98224694	98224694	0.0595287	-0.0666551	0
CLDND1	-	1	protein_coding	ENSG00000080822.12	3	98241910	98241910	ENSG00000080822.12_98219684_98220364	6	6773	-7755	rs1381087	C	A	0.466666666666667	3	98249665	98249665	7.03784e-24	0.461707	0.000999001	3.44138e-18	1	1	1	1	ENSG00000080822.12	3	98241910	98241910	6773	7755	rs1381087	3	98249665	98249665	0.272852	-0.0310169	0
ST3GAL6	+	1	protein_coding	ENSG00000064225.8	3	98451080	98451080	ENSG00000064225.8_98512519_98514689	17	7158	-104119	rs7611556	A	T	0.323157142857144	3	98346961	98346961	2.66963e-11	-0.27043	0.000999001	1.57124e-06	1	1	2	1	ENSG00000064225.8	3	98451080	98451080	7158	-104119	rs7611556	3	98346961	98346961	2.46077e-13	-0.32212	1
ST3GAL6	+	1	protein_coding	ENSG00000064225.8	3	98451080	98451080	ENSG00000064225.8_98501051_98501344	17	7158	303686	rs150680237	G	A	0.156425607142857	3	98754766	98754766	2.46836e-07	-0.504064	0.002997	0.0051099	2	1	1	2	ENSG00000064225.8	3	98451080	98451080	7158	303686	rs150680237	3	98754766	98754766	0.253357	-0.0668566	0
CMSS1	+	1	protein_coding	ENSG00000184220.6	3	99536678	99536678	ENSG00000184220.6_99890683_99891248	9	5330	417166	rs111328127	T	C	0.0434180952380953	3	99953844	99953844	1.68162e-06	0.361463	0.013986	0.0119142	1	2	1	1	ENSG00000184220.6	3	99536678	99536678	5330	417166	rs111328127	3	99953844	99953844	5.067e-05	0.266603	0
FILIP1L	-	1	protein_coding	ENSG00000168386.14	3	99833357	99833357	ENSG00000168386.14_99566772_99569919	4	5190	195574	rs793439	G	A	0.489289607142857	3	99637783	99637783	2.26022e-06	-0.186304	0.00999001	0.00928693	1	1	1	1	ENSG00000168386.14	3	99833357	99833357	5190	-195574	rs793439	3	99637783	99637783	1.66496e-06	-0.1754	0
TBC1D23	+	1	protein_coding	ENSG00000036054.8	3	99979844	99979844	ENSG00000036054.8_100030677_100030721	19	4983	48653	rs13079423	G	A	0.262813595238095	3	100028497	100028497	1.22425e-15	-0.298692	0.000999001	1.60436e-10	1	2	1	1	ENSG00000036054.8	3	99979844	99979844	4983	48653	rs13079423	3	100028497	100028497	3.27814e-06	-0.138035	0
NIT2	+	2	protein_coding	ENSG00000114021.7	3	100053545	100053545	ENSG00000114021.7_100064429_100065109	9	4783	17525	rs13082297	G	C	0.331748761904762	3	100071070	100071070	1.09432e-07	-0.170005	0.001998	0.00144273	1	1	1	1	ENSG00000114021.7	3	100053545	100053545	4783	17525	rs13082297	3	100071070	100071070	9.61544e-08	-0.146179	1
LNP1	+	2	protein_coding	ENSG00000206535.3	3	100120037	100120037	ENSG00000206535.3_100120037_100121283	4	4710	-9677	rs2119686	A	T	0.346417416666667	3	100110360	100110360	3.42146e-09	-0.215968	0.000999001	4.85567e-05	2	2	2	2	ENSG00000206535.3	3	100120037	100120037	4710	-9677	rs2119686	3	100110360	100110360	6.5116e-23	-0.332804	0
LNP1	+	2	protein_coding	ENSG00000206535.3	3	100120037	100120037	ENSG00000206535.3_100170524_100170793	4	4710	44713	rs9820973	C	T	0.369947821428572	3	100164750	100164750	3.33036e-22	-0.402046	0.000999001	1.54502e-16	1	2	1	1	ENSG00000206535.3	3	100120037	100120037	4710	44713	rs9820973	3	100164750	100164750	6.67284e-22	-0.298734	0
TOMM70A	-	2	protein_coding	ENSG00000154174.7	3	100120242	100120242	ENSG00000154174.7_100092382_100092569	12	4710	-310266	rs6777552	G	A	0.0198997023809523	3	100430508	100430508	8.87655e-07	-0.369097	0.004995	0.00774014	1	1	1	1	ENSG00000154174.7	3	100120242	100120242	4710	310266	rs6777552	3	100430508	100430508	0.0189618	-0.157654	0
TMEM45A	+	1	protein_coding	ENSG00000181458.6	3	100211463	100211463	ENSG00000181458.6_100211463_100211772	8	4574	-2569	rs73152103	C	T	0.298649238095238	3	100208894	100208894	1.78317e-15	-0.438087	0.000999001	2.76701e-10	2	1	2	2	ENSG00000181458.6	3	100211463	100211463	4574	-2569	rs73152103	3	100208894	100208894	1.14067e-21	0.440766	0
TMEM45A	+	1	protein_coding	ENSG00000181458.6	3	100211463	100211463	ENSG00000181458.6_100295769_100296288	8	4574	-169	rs7616839	A	G	0.491109857142857	3	100211294	100211294	4.84157e-40	0.66543	0.000999001	3.84827e-31	1	1	1	1	ENSG00000181458.6	3	100211463	100211463	4574	-169	rs7616839	3	100211294	100211294	7.26963e-70	0.635517	1
SENP7	-	2	protein_coding	ENSG00000138468.11	3	101232085	101232085	ENSG00000138468.11_101136437_101136634	24	5119	-14718	rs7610102	G	A	0.440038916666667	3	101246803	101246803	1.31341e-08	-0.200078	0.002997	0.000593498	1	1	1	1	ENSG00000138468.11	3	101232085	101232085	5119	14718	rs7610102	3	101246803	101246803	9.71413e-05	-0.10017	0
TRMT10C	+	2	protein_coding	ENSG00000174173.6	3	101280706	101280706	ENSG00000174173.6_101283614_101285290	2	5100	-868021	rs1979895	C	T	0.117036607142858	3	100412685	100412685	1.03967e-05	-0.155595	0.016983	0.01976	1	1	1	1	ENSG00000174173.6	3	101280706	101280706	5100	-868021	rs1979895	3	100412685	100412685	9.80793e-05	-0.135854	1
COLEC12	-	2	protein_coding	ENSG00000158270.10	18	500722	500722	ENSG00000158270.10_346295_347341	7	5165	20809	rs4797179	G	A	0.0776973809523808	18	479913	479913	5.4166e-08	0.551577	0.001998	0.00112541	1	1	1	1	ENSG00000158270.10	18	500722	500722	5165	-20809	rs4797179	18	479913	479913	1.48737e-08	0.579353	1
CLUL1	+	1	protein_coding	ENSG00000079101.12	18	596988	596988	ENSG00000079101.12_627097_627572	9	5493	158	rs72865419	G	A	0.108127166666667	18	597146	597146	1.24339e-14	-0.543194	0.000999001	1.1465e-09	1	1	1	1	ENSG00000079101.12	18	596988	596988	5493	158	rs72865419	18	597146	597146	3.73002e-15	-0.482111	0
TYMS	+	1	protein_coding	ENSG00000176890.11	18	657604	657604	ENSG00000176890.11_659641_659714	7	5753	2779	rs1004474	A	G	0.441666666666667	18	660383	660383	6.05099e-07	-0.359754	0.011988	0.0107234	2	2	1	2	ENSG00000176890.11	18	657604	657604	5753	2779	rs1004474	18	660383	660383	0.000932665	-0.134772	0
TYMS	+	1	protein_coding	ENSG00000176890.11	18	657604	657604	ENSG00000176890.11_672860_673578	7	5753	38897	rs2741178	G	A	0.347680738095238	18	696501	696501	5.11359e-08	0.216802	0.002997	0.00122546	1	1	2	1	ENSG00000176890.11	18	657604	657604	5753	38897	rs2741178	18	696501	696501	0.000645267	0.143021	0
ENOSF1	-	2	protein_coding	ENSG00000132199.14	18	712676	712676	ENSG00000132199.14_670324_673076	15	5917	51029	rs2847153	G	A	0.197619047619048	18	661647	661647	4.00295e-13	-0.300849	0.000999001	7.42445e-08	2	1	2	2	ENSG00000132199.14	18	712676	712676	5917	-51029	rs2847153	18	661647	661647	0.000392395	0.121698	0
ENOSF1	-	2	protein_coding	ENSG00000132199.14	18	712676	712676	ENSG00000132199.14_697240_697355	15	5917	26879	rs2847329	C	T	0.443062297619048	18	685797	685797	1.33338e-13	0.391378	0.000999001	2.27068e-08	1	1	1	1	ENSG00000132199.14	18	712676	712676	5917	-26879	rs2847329	18	685797	685797	4.27712e-13	0.207165	0
ENOSF1	-	2	protein_coding	ENSG00000132199.14	18	712676	712676	ENSG00000132199.14_686777_688608	15	5917	25894	rs2606259	C	T	0.218817345238095	18	686782	686782	1.70694e-09	0.257738	0.000999001	6.48268e-05	3	2	3	3	ENSG00000132199.14	18	712676	712676	5917	-25894	rs2606259	18	686782	686782	0.000598193	0.120266	0
YES1	-	2	protein_coding	ENSG00000176105.9	18	812547	812547	ENSG00000176105.9_721588_724632	13	6275	91088	rs6506475	C	A	0.419395059523809	18	721459	721459	8.18125e-08	-0.128915	0.002997	0.001551	1	1	1	1	ENSG00000176105.9	18	812547	812547	6275	-91088	rs6506475	18	721459	721459	1.39046e-05	-0.104834	1
RP11-672L10.6	+	2	lincRNA	ENSG00000273355.1	18	813275	813275	ENSG00000273355.1_813275_813757	1	6275	7568	rs7237153	A	G	0.422211071428572	18	820843	820843	6.22059e-08	-0.220931	0.001998	0.000176423	1	1	1	1	ENSG00000273355.1	18	813275	813275	6275	7568	rs7237153	18	820843	820843	3.85947e-08	-0.219119	1
ADCYAP1	+	2	protein_coding	ENSG00000141433.8	18	904944	904944	ENSG00000141433.8_909447_912173	5	6579	26997	rs74257670	C	T	0.0858230119047616	18	931941	931941	7.53042e-08	-0.373063	0.001998	0.00121199	1	1	1	1	ENSG00000141433.8	18	904944	904944	6579	26997	rs74257670	18	931941	931941	2.44312e-08	-0.384343	1
METTL4	-	1	protein_coding	ENSG00000101574.10	18	2571508	2571508	ENSG00000101574.10_2552694_2555037	8	7421	-61121	rs6506021	G	A	0.433814	18	2632629	2632629	1.39164e-07	-0.176131	0.002997	0.00274658	1	1	1	1	ENSG00000101574.10	18	2571508	2571508	7421	61121	rs6506021	18	2632629	2632629	6.21644e-06	-0.125927	0
RP13-270P17.3	-	2	lincRNA	ENSG00000272688.1	18	3247084	3247084	ENSG00000272688.1_3246399_3247084	1	7102	-172	rs4798075	A	C	0.202380952380952	18	3247256	3247256	1.22534e-13	0.470175	0.000999001	1.14485e-10	1	1	1	1	ENSG00000272688.1	18	3247084	3247084	7102	172	rs4798075	18	3247256	3247256	4.80773e-14	0.473985	1
MYL12B	+	2	protein_coding	ENSG00000118680.8	18	3261907	3261907	ENSG00000118680.8_3262415_3262782	5	7126	-3165	rs11081026	A	C	0.306972202380953	18	3258742	3258742	3.03674e-09	0.25774	0.000999001	6.94426e-05	1	2	1	1	ENSG00000118680.8	18	3261907	3261907	7126	-3165	rs11081026	18	3258742	3258742	0.000353945	-0.0747796	0
C18orf42	-	2	protein_coding	ENSG00000231824.3	18	5197502	5197502	ENSG00000231824.3_5145284_5145754	3	6465	25645	rs8094661	A	G	0.447344821428571	18	5171857	5171857	2.69927e-12	-0.24454	0.000999001	3.91003e-08	1	1	3	1	ENSG00000231824.3	18	5197502	5197502	6465	-25645	rs8094661	18	5171857	5171857	1.37109e-20	-0.310851	0
C18orf42	-	2	protein_coding	ENSG00000231824.3	18	5197502	5197502	ENSG00000231824.3_5197451_5197502	3	6465	16143	rs2007842	A	G	0.491666666666667	18	5181359	5181359	2.8077e-08	0.28955	0.000999001	0.000292502	3	1	2	3	ENSG00000231824.3	18	5197502	5197502	6465	-16143	rs2007842	18	5181359	5181359	1.42362e-08	-0.19471	0
C18orf42	-	2	protein_coding	ENSG00000231824.3	18	5197502	5197502	ENSG00000231824.3_5197451_5197502	3	6465	1242	rs292284	C	T	0.0729046071428572	18	5196260	5196260	3.06439e-10	-0.665748	0.000999001	1.55205e-06	2	1	1	2	ENSG00000231824.3	18	5197502	5197502	6465	-1242	rs292284	18	5196260	5196260	4.34656e-07	-0.355855	0
LINC00667	+	2	lincRNA	ENSG00000263753.2	18	5232875	5232875	ENSG00000263753.2_5243593_5246507	3	6365	9178	rs4429380	A	G	0.158320142857143	18	5242053	5242053	6.80412e-30	0.603159	0.000999001	1.0166e-23	1	1	1	2	ENSG00000263753.2	18	5232875	5232875	6365	9178	rs4429380	18	5242053	5242053	4.31293e-23	0.470174	1
LINC00667	+	2	lincRNA	ENSG00000263753.2	18	5232875	5232875	ENSG00000263753.2_5240186_5241888	3	6365	39641	rs28785855	G	T	0.478249392857143	18	5272516	5272516	1.85241e-30	0.359239	0.000999001	4.98859e-24	2	2	2	1	ENSG00000263753.2	18	5232875	5232875	6365	39641	rs28785855	18	5272516	5272516	6.55065e-15	0.277693	0
LINC00667	+	2	lincRNA	ENSG00000263753.2	18	5232875	5232875	ENSG00000263753.2_5243593_5246507	3	6365	45578	rs12605486	C	T	0.154731166666667	18	5278453	5278453	4.00295e-13	-0.344075	0.000999001	3.424e-09	3	1	3	3	ENSG00000263753.2	18	5232875	5232875	6365	45578	rs12605486	18	5278453	5278453	0.00027131	-0.183098	0
ARHGAP28	+	1	protein_coding	ENSG00000088756.8	18	6729717	6729717	ENSG00000088756.8_6912059_6915715	15	5965	470	rs4078265	G	A	0.482108761904762	18	6730187	6730187	1.3807e-10	-0.235917	0.000999001	4.15649e-06	1	3	1	1	ENSG00000088756.8	18	6729717	6729717	5965	470	rs4078265	18	6730187	6730187	2.66511e-12	-0.241779	0
PTPRM	+	2	protein_coding	ENSG00000173482.12	18	7566780	7566780	ENSG00000173482.12_8069684_8069992	34	6235	454651	rs12326285	A	G	0.463045416666667	18	8021431	8021431	3.01027e-07	-0.133322	0.011988	0.0127072	1	1	1	1	ENSG00000173482.12	18	7566780	7566780	6235	454651	rs12326285	18	8021431	8021431	8.8348e-05	-0.104235	0
SOGA2	+	1	protein_coding	ENSG00000168502.13	18	8705659	8705659	ENSG00000168502.13_8809446_8810196	15	6797	103786	rs632423	G	C	0.326370428571429	18	8809445	8809445	1.15891e-48	-0.704257	0.000999001	1.76061e-39	1	1	1	1	ENSG00000168502.13	18	8705659	8705659	6797	103786	rs632423	18	8809445	8809445	0.868254	-0.00620135	0
NDUFV2	+	2	protein_coding	ENSG00000178127.8	18	9102628	9102628	ENSG00000178127.8_9119324_9119386	9	7245	61381	rs4797359	G	A	0.208253392857143	18	9164009	9164009	4.73995e-22	-0.431075	0.000999001	5.4976e-16	1	1	1	1	ENSG00000178127.8	18	9102628	9102628	7245	61381	rs4797359	18	9164009	9164009	0.0131696	-0.0830652	0
TWSG1	+	2	protein_coding	ENSG00000128791.7	18	9334765	9334765	ENSG00000128791.7_9399344_9402418	5	7321	22984	rs11875065	T	G	0.083297714285714	18	9357749	9357749	6.95993e-13	-0.284747	0.000999001	2.65985e-08	1	1	1	1	ENSG00000128791.7	18	9334765	9334765	7321	22984	rs11875065	18	9357749	9357749	6.34406e-13	-0.248305	0
RP11-474N24.6	-	2	lincRNA	ENSG00000272799.1	18	9912846	9912846	ENSG00000272799.1_9912313_9912846	1	7268	-499	rs11081513	C	T	0.104398333333334	18	9913345	9913345	3.83785e-10	0.410516	0.000999001	2.54597e-06	1	2	1	1	ENSG00000272799.1	18	9912846	9912846	7268	499	rs11081513	18	9913345	9913345	2.20311e-09	0.386547	0
VAPA	+	2	protein_coding	ENSG00000101558.9	18	9913999	9913999	ENSG00000101558.9_9944921_9945055	8	7265	38528	rs9973082	T	C	0.45218230952381	18	9952527	9952527	8.08562e-07	-0.144508	0.013986	0.0151186	1	1	1	1	ENSG00000101558.9	18	9913999	9913999	7265	38528	rs9973082	18	9952527	9952527	0.0417153	-0.0425981	0
NAPG	+	1	protein_coding	ENSG00000134265.8	18	10525902	10525902	ENSG00000134265.8_10550074_10552758	13	7287	285	rs2290279	A	G	0.326918023809523	18	10526187	10526187	5.57746e-15	0.233786	0.000999001	1.51548e-09	2	1	2	2	ENSG00000134265.8	18	10525902	10525902	7287	285	rs2290279	18	10526187	10526187	0.000196334	0.128244	0
NAPG	+	1	protein_coding	ENSG00000134265.8	18	10525902	10525902	ENSG00000134265.8_10550074_10552758	13	7287	32689	rs8087853	G	T	0.132068904761905	18	10558591	10558591	1.60691e-49	0.721062	0.000999001	4.2343e-41	1	3	1	1	ENSG00000134265.8	18	10525902	10525902	7287	32689	rs8087853	18	10558591	10558591	2.22907e-38	0.592633	1
GNAL	+	2	protein_coding	ENSG00000141404.11	18	11688955	11688955	ENSG00000141404.11_11752805_11752924	12	6948	8869	rs8087897	G	A	0.1308465	18	11697824	11697824	1.7061e-12	0.650521	0.000999001	1.60312e-07	1	1	1	1	ENSG00000141404.11	18	11688955	11688955	6948	8869	rs8087897	18	11697824	11697824	3.45617e-14	0.57344	0
CHMP1B	+	2	protein_coding	ENSG00000255112.2	18	11851395	11851395	ENSG00000255112.2_11851395_11854448	1	6693	-9076	rs62097389	C	T	0.0618258571428569	18	11842319	11842319	9.0289e-07	-0.270259	0.001998	0.00192378	1	1	1	1	ENSG00000255112.2	18	11851395	11851395	6693	-9076	rs62097389	18	11842319	11842319	2.36935e-05	-0.220982	1
MPPE1	-	1	protein_coding	ENSG00000154889.12	18	11909222	11909222	ENSG00000154889.12_11882621_11884626	11	6750	210667	rs7237945	T	C	0.131220583333333	18	11698555	11698555	3.26667e-07	0.32539	0.00999001	0.00844759	2	3	3	2	ENSG00000154889.12	18	11909222	11909222	6750	-210667	rs7237945	18	11698555	11698555	0.000172663	0.202509	0
MPPE1	-	1	protein_coding	ENSG00000154889.12	18	11909222	11909222	ENSG00000154889.12_11902584_11902855	11	6750	7334	rs9963456	T	C	0.195238095238095	18	11901888	11901888	7.05376e-07	-0.356125	0.014985	0.0163787	4	1	2	4	ENSG00000154889.12	18	11909222	11909222	6750	-7334	rs9963456	18	11901888	11901888	0.237799	0.0546748	0
MPPE1	-	1	protein_coding	ENSG00000154889.12	18	11909222	11909222	ENSG00000154889.12_11905737_11906308	11	6750	3269	rs8097892	C	T	0.457142857142857	18	11905953	11905953	9.65173e-93	-0.930884	0.000999001	5.63944e-83	1	2	1	1	ENSG00000154889.12	18	11909222	11909222	6750	-3269	rs8097892	18	11905953	11905953	0.624509	0.0177244	0
MPPE1	-	1	protein_coding	ENSG00000154889.12	18	11909222	11909222	ENSG00000154889.12_11888668_11888742	11	6750	-889432	rs34418345	T	C	0.19753025	18	12798654	12798654	4.48208e-07	-0.280801	0.00699301	0.0103364	3	1	4	3	ENSG00000154889.12	18	11909222	11909222	6750	889432	rs34418345	18	12798654	12798654	0.0999074	-0.0768072	0
TUBB6	+	1	protein_coding	ENSG00000176014.8	18	12307668	12307668	ENSG00000176014.8_12320535_12320743	6	6580	-8552	rs75974948	T	C	0.109873119047619	18	12299116	12299116	3.88938e-09	0.298151	0.000999001	0.000103588	1	1	1	1	ENSG00000176014.8	18	12307668	12307668	6580	-8552	rs75974948	18	12299116	12299116	0.434432	-0.0236247	0
AP005482.1	+	1	protein_coding	ENSG00000215527.3	18	12658042	12658042	ENSG00000215527.3_12658550_12658892	2	6313	-82041	rs12957151	A	G	0.497156047619047	18	12576001	12576001	3.39083e-10	0.207692	0.000999001	4.51615e-06	1	1	1	1	ENSG00000215527.3	18	12658042	12658042	6313	-82041	rs12957151	18	12576001	12576001	1.43332e-09	0.180925	0
SPIRE1	-	2	protein_coding	ENSG00000134278.10	18	12658133	12658133	ENSG00000134278.10_12446511_12449895	18	6313	92883	rs34456643	T	C	0.495260273809524	18	12565250	12565250	9.5609e-15	0.172078	0.000999001	1.24679e-09	1	1	1	1	ENSG00000134278.10	18	12658133	12658133	6313	-92883	rs34456643	18	12565250	12565250	2.21975e-14	0.174494	1
CEP192	+	2	protein_coding	ENSG00000101639.14	18	12991361	12991361	ENSG00000101639.14_13057584_13059313	44	6317	97312	rs498685	T	C	0.376221571428572	18	13088673	13088673	2.02847e-34	-0.511357	0.000999001	4.80371e-27	1	1	1	1	ENSG00000101639.14	18	12991361	12991361	6317	97312	rs498685	18	13088673	13088673	9.40442e-34	-0.436465	0
ZNF519	-	1	protein_coding	ENSG00000175322.7	18	14132489	14132489	ENSG00000175322.7_14104720_14106408	5	6045	-9434	rs12457432	T	C	0.249375857142858	18	14141923	14141923	7.5741e-18	-0.395181	0.000999001	2.2628e-13	1	2	1	1	ENSG00000175322.7	18	14132489	14132489	6045	9434	rs12457432	18	14141923	14141923	6.05332e-27	-0.463552	1
ABHD3	-	1	protein_coding	ENSG00000158201.5	18	19284766	19284766	ENSG00000158201.5_19234850_19235044	10	2755	29847	rs2850562	A	G	0.379761904761905	18	19254919	19254919	3.94819e-10	0.274132	0.000999001	8.16922e-06	1	1	1	1	ENSG00000158201.5	18	19284766	19284766	2755	-29847	rs2850562	18	19254919	19254919	0.0106743	0.0744705	0
C18orf8	+	1	protein_coding	ENSG00000141452.5	18	21083473	21083473	ENSG00000141452.5_21107759_21107865	19	4661	31444	rs1788823	A	G	0.339285714285714	18	21114917	21114917	2.26375e-09	0.255235	0.000999001	0.0001296	1	2	1	1	ENSG00000141452.5	18	21083473	21083473	4661	31444	rs1788823	18	21114917	21114917	2.13201e-08	0.184251	0
NPC1	-	1	protein_coding	ENSG00000141458.8	18	21166862	21166862	ENSG00000141458.8_21086148_21086606	25	4798	91213	rs9949251	T	C	0.152654321428572	18	21075649	21075649	2.60521e-12	0.398702	0.000999001	2.40709e-07	2	1	1	2	ENSG00000141458.8	18	21166862	21166862	4798	-91213	rs9949251	18	21075649	21075649	0.685276	-0.0152958	0
NPC1	-	1	protein_coding	ENSG00000141458.8	18	21166862	21166862	ENSG00000141458.8_21102279_21102870	25	4798	38952	rs2435307	C	T	0.491666666666667	18	21127910	21127910	4.62082e-29	0.382607	0.000999001	7.93947e-21	1	1	2	1	ENSG00000141458.8	18	21166862	21166862	4798	-38952	rs2435307	18	21127910	21127910	2.66275e-18	0.225019	0
TTC39C	+	1	protein_coding	ENSG00000168234.8	18	21572737	21572737	ENSG00000168234.8_21698089_21698196	16	5056	60111	rs7238626	T	C	0.138095238095238	18	21632848	21632848	1.99846e-08	0.38737	0.000999001	0.000572349	1	3	1	1	ENSG00000168234.8	18	21572737	21572737	5056	60111	rs7238626	18	21632848	21632848	3.7779e-09	0.382312	0
OSBPL1A	-	1	protein_coding	ENSG00000141447.12	18	21977844	21977844	ENSG00000141447.12_21947898_21948336	28	5065	-64631	rs17187605	C	A	0.0412094761904762	18	22042475	22042475	8.67073e-08	0.717801	0.003996	0.00572817	1	1	1	1	ENSG00000141447.12	18	21977844	21977844	5065	64631	rs17187605	18	22042475	22042475	3.52759e-05	0.337084	0
SS18	-	2	protein_coding	ENSG00000141380.9	18	23671181	23671181	ENSG00000141380.9_23662327_23662492	15	5286	8804	rs600619	A	G	0.282117642857142	18	23662377	23662377	7.86946e-25	0.577144	0.000999001	3.2607e-19	1	1	1	1	ENSG00000141380.9	18	23671181	23671181	5286	-8804	rs600619	18	23662377	23662377	6.14926e-06	-0.0884929	0
CDH2	-	1	protein_coding	ENSG00000170558.4	18	25757410	25757410	ENSG00000170558.4_25565492_25565725	16	5058	310338	rs12965632	T	C	0.252512130952382	18	25447072	25447072	4.66846e-07	0.171224	0.002997	0.00519216	2	2	2	2	ENSG00000170558.4	18	25757410	25757410	5058	-310338	rs12965632	18	25447072	25447072	4.10079e-07	0.195748	0
CDH2	-	1	protein_coding	ENSG00000170558.4	18	25757410	25757410	ENSG00000170558.4_25530930_25532323	16	5058	119969	rs9635986	T	C	0.168446595238095	18	25637441	25637441	1.11685e-23	-0.462051	0.000999001	1.26689e-16	1	1	1	1	ENSG00000170558.4	18	25757410	25757410	5058	-119969	rs9635986	18	25637441	25637441	6.74256e-27	-0.47287	0
RP11-408H20.1	-	2	lincRNA	ENSG00000261521.1	18	28639359	28639359	ENSG00000261521.1_28638806_28639359	1	6234	-37464	rs17799852	T	C	0.308660797619048	18	28676823	28676823	5.2291e-06	-0.274391	0.00599401	0.00791376	1	1	1	1	ENSG00000261521.1	18	28639359	28639359	6234	37464	rs17799852	18	28676823	28676823	6.90247e-06	-0.268943	1
DSC2	-	2	protein_coding	ENSG00000134755.10	18	28682378	28682378	ENSG00000134755.10_28654649_28654873	17	6138	80853	rs113483194	T	C	0.0619925595238093	18	28601525	28601525	3.40554e-07	-0.260018	0.00699301	0.00590451	1	2	1	1	ENSG00000134755.10	18	28682378	28682378	6138	-80853	rs113483194	18	28601525	28601525	9.24464e-08	-0.281025	1
DSC2	-	2	protein_coding	ENSG00000134755.10	18	28682378	28682378	ENSG00000134755.10_28654649_28654873	17	6138	-15167	rs1658132	T	A	0.113120714285712	18	28697545	28697545	8.84635e-07	-0.189873	0.01998	0.014494	2	3	2	2	ENSG00000134755.10	18	28682378	28682378	6138	15167	rs1658132	18	28697545	28697545	2.21041e-05	-0.170402	0
DSG2	+	2	protein_coding	ENSG00000046604.8	18	29078006	29078006	ENSG00000046604.8_29125684_29128971	15	5617	18015	rs11081701	T	C	0.448809523809524	18	29096021	29096021	2.28016e-10	-0.123789	0.000999001	1.11101e-05	1	1	1	1	ENSG00000046604.8	18	29078006	29078006	5617	18015	rs11081701	18	29096021	29096021	6.11978e-12	-0.125983	1
RNF138	+	2	protein_coding	ENSG00000134758.9	18	29671818	29671818	ENSG00000134758.9_29671818_29672198	8	5144	-697840	rs17660030	C	T	0.0390643571428573	18	28973978	28973978	5.27179e-07	0.269912	0.010989	0.00557972	1	1	1	1	ENSG00000134758.9	18	29671818	29671818	5144	-697840	rs17660030	18	28973978	28973978	0.460117	0.0389564	0
DTNA	+	1	protein_coding	ENSG00000134769.17	18	32073254	32073254	ENSG00000134769.17_32409005_32409292	26	4318	343413	rs11660071	G	C	0.257828011904761	18	32416667	32416667	3.99348e-09	0.271621	0.000999001	0.00024893	1	1	1	1	ENSG00000134769.17	18	32073254	32073254	4318	343413	rs11660071	18	32416667	32416667	0.10189	0.0514596	0
SHC2	-	2	protein_coding	ENSG00000129946.6	19	460996	460996	ENSG00000129946.6_439233_439491	13	5190	21941	rs112380345	G	A	0.355691726190476	19	439055	439055	3.58051e-10	0.432362	0.000999001	3.55185e-05	1	2	1	1	ENSG00000129946.6	19	460996	460996	5190	-21941	rs112380345	19	439055	439055	0.174905	0.036697	0
SHC2	-	2	protein_coding	ENSG00000129946.6	19	460996	460996	ENSG00000129946.6_438970_439030	13	5190	2167	rs149405796	G	A	0.144773702380952	19	458829	458829	1.65512e-09	-0.250099	0.000999001	3.9011e-05	2	1	2	2	ENSG00000129946.6	19	460996	460996	5190	-2167	rs149405796	19	458829	458829	8.81248e-09	-0.174111	0
BSG	+	1	protein_coding	ENSG00000172270.14	19	571297	571297	ENSG00000172270.14_571297_571579	9	5537	-7658	rs12608452	T	C	0.1458185	19	563639	563639	6.30449e-11	-0.49837	0.000999001	3.08032e-06	1	1	1	1	ENSG00000172270.14	19	571297	571297	5537	-7658	rs12608452	19	563639	563639	0.943048	0.00236601	0
POLRMT	-	2	protein_coding	ENSG00000099821.9	19	633597	633597	ENSG00000099821.9_625124_625509	18	5616	5416	rs10419855	C	T	0.452894595238095	19	628181	628181	1.24966e-36	-0.373593	0.000999001	4.46502e-28	1	1	1	1	ENSG00000099821.9	19	633597	633597	5616	-5416	rs10419855	19	628181	628181	4.18368e-05	-0.0683829	1
PALM	+	2	protein_coding	ENSG00000099864.13	19	708953	708953	ENSG00000099864.13_734173_735110	6	5835	-6667	rs8106722	G	C	0.339642273809524	19	702286	702286	2.63814e-08	0.324194	0.000999001	0.000441224	1	1	1	1	ENSG00000099864.13	19	708953	708953	5835	-6667	rs8106722	19	702286	702286	2.79291e-05	0.126687	0
MISP	+	2	protein_coding	ENSG00000099812.6	19	751126	751126	ENSG00000099812.6_756890_758726	5	5990	979268	rs2079550	A	G	0.0837455357142864	19	1730394	1730394	5.13385e-08	-0.259606	0.000999001	0.000941264	1	1	1	1	ENSG00000099812.6	19	751126	751126	5990	979268	rs2079550	19	1730394	1730394	1.96126e-05	-0.242937	1
WDR18	+	2	protein_coding	ENSG00000065268.6	19	983174	983174	ENSG00000065268.6_989762_990364	8	6720	2641	rs2074573	T	G	0.443110285714286	19	985815	985815	1.30525e-38	-0.309149	0.000999001	1.62283e-29	1	1	1	1	ENSG00000065268.6	19	983174	983174	6720	2641	rs2074573	19	985815	985815	1.9536e-49	-0.30772	1
WDR18	+	2	protein_coding	ENSG00000065268.6	19	983174	983174	ENSG00000065268.6_989762_990364	8	6720	15054	rs112452416	G	A	0.0972549404761904	19	998228	998228	1.23863e-16	0.299067	0.000999001	1.18303e-11	2	1	2	2	ENSG00000065268.6	19	983174	983174	6720	15054	rs112452416	19	998228	998228	8.88216e-30	0.40602	0
ABCA7	+	2	protein_coding	ENSG00000064687.8	19	1040102	1040102	ENSG00000064687.8_1049265_1049436	41	6936	-1209	rs1057895	C	T	0.15687913095238	19	1038893	1038893	2.19872e-07	-0.217321	0.021978	0.0200601	2	2	2	2	ENSG00000064687.8	19	1040102	1040102	6936	-1209	rs1057895	19	1038893	1038893	1.46619e-07	-0.149023	0
ABCA7	+	2	protein_coding	ENSG00000064687.8	19	1040102	1040102	ENSG00000064687.8_1061781_1061887	41	6936	-593	rs72973575	C	A	0.0859293214285714	19	1039509	1039509	4.9953e-16	-0.428822	0.000999001	8.21606e-10	1	1	1	1	ENSG00000064687.8	19	1040102	1040102	6936	-593	rs72973575	19	1039509	1039509	6.81746e-10	-0.219819	0
HMHA1	+	1	protein_coding	ENSG00000180448.6	19	1065922	1065922	ENSG00000180448.6_1085659_1086627	3	7003	19145	rs2079158	A	T	0.12126980952381	19	1085067	1085067	2.48293e-17	-0.308291	0.000999001	1.49522e-12	1	1	1	1	ENSG00000180448.6	19	1065922	1065922	7003	19145	rs2079158	19	1085067	1085067	3.39303e-12	-0.23542	1
POLR2E	-	2	protein_coding	ENSG00000099817.7	19	1095598	1095598	ENSG00000099817.7_1088065_1088719	7	7057	593044	rs4919835	G	A	0.488057630952381	19	502554	502554	3.12946e-08	-0.113509	0.000999001	0.000795587	2	1	2	2	ENSG00000099817.7	19	1095598	1095598	7057	-593044	rs4919835	19	502554	502554	1.71651e-05	-0.0774827	0
POLR2E	-	2	protein_coding	ENSG00000099817.7	19	1095598	1095598	ENSG00000099817.7_1091500_1091906	7	7057	21346	rs11084881	T	G	0.237842047619047	19	1074252	1074252	4.56623e-07	-0.111449	0.00899101	0.0105128	3	1	3	3	ENSG00000099817.7	19	1095598	1095598	7057	-21346	rs11084881	19	1074252	1074252	4.13559e-06	-0.0899625	0
POLR2E	-	2	protein_coding	ENSG00000099817.7	19	1095598	1095598	ENSG00000099817.7_1090907_1090987	7	7057	537	rs2074445	C	T	0.173020261904762	19	1095061	1095061	5.75857e-10	0.165438	0.000999001	2.38606e-05	1	1	1	1	ENSG00000099817.7	19	1095598	1095598	7057	-537	rs2074445	19	1095061	1095061	5.38305e-09	0.128741	1
GPX4	+	1	protein_coding	ENSG00000167468.12	19	1103936	1103936	ENSG00000167468.12_1105365_1105509	7	7077	-3557	rs62131210	C	T	0.235473059523809	19	1100379	1100379	5.00881e-08	-0.18184	0.003996	0.00149435	2	1	2	2	ENSG00000167468.12	19	1103936	1103936	7077	-3557	rs62131210	19	1100379	1100379	0.00288586	-0.0946618	0
GPX4	+	1	protein_coding	ENSG00000167468.12	19	1103936	1103936	ENSG00000167468.12_1105365_1105509	7	7077	-471	rs8103188	A	G	0.443204416666667	19	1103465	1103465	9.54577e-20	0.264857	0.000999001	4.84935e-14	1	1	1	1	ENSG00000167468.12	19	1103936	1103936	7077	-471	rs8103188	19	1103465	1103465	3.21568e-15	0.203535	1
C19orf24	+	2	protein_coding	ENSG00000228300.9	19	1275026	1275026	ENSG00000228300.9_1275945_1277298	3	7598	-425	rs1054695	C	T	0.234666071428572	19	1274601	1274601	4.26044e-14	0.187039	0.000999001	2.16391e-09	1	1	1	1	ENSG00000228300.9	19	1275026	1275026	7598	-425	rs1054695	19	1274601	1274601	9.40749e-12	0.148436	0
MUM1	+	1	protein_coding	ENSG00000160953.10	19	1285890	1285890	ENSG00000160953.10_1376518_1378430	14	7625	91283	rs4807907	A	G	0.269070654761905	19	1377173	1377173	5.48062e-11	-0.180767	0.000999001	4.25847e-06	1	1	1	1	ENSG00000160953.10	19	1285890	1285890	7625	91283	rs4807907	19	1377173	1377173	6.59021e-06	-0.11791	0
REXO1	-	2	protein_coding	ENSG00000079313.7	19	1848452	1848452	ENSG00000079313.7_1825838_1825942	13	7053	-2632	rs4807152	A	G	0.233122428571428	19	1851084	1851084	3.65525e-15	-0.262175	0.000999001	4.24042e-10	1	1	1	1	ENSG00000079313.7	19	1848452	1848452	7053	2632	rs4807152	19	1851084	1851084	0.697283	-0.00627479	0
CTB-31O20.9	+	2	lincRNA	ENSG00000267232.1	19	1875015	1875015	ENSG00000267232.1_1875605_1875991	2	7001	-892120	rs146580779	C	A	0.32714325	19	982895	982895	3.9603e-07	0.191147	0.002997	0.0038433	1	1	1	1	ENSG00000267232.1	19	1875015	1875015	7001	-892120	rs146580779	19	982895	982895	0.000120331	0.145501	0
AP3D1	-	2	protein_coding	ENSG00000065000.11	19	2164464	2164464	ENSG00000065000.11_2100988_2102267	28	6807	44150	rs4807201	T	C	0.213285535714285	19	2120314	2120314	1.53918e-06	-0.112462	0.0739261	0.0756202	1	1	2	2	ENSG00000065000.11	19	2164464	2164464	6807	-44150	rs4807201	19	2120314	2120314	2.28967e-05	-0.0807443	0
AP3D1	-	2	protein_coding	ENSG00000065000.11	19	2164464	2164464	ENSG00000065000.11_2133396_2133483	28	6807	19660	rs2238605	A	C	0.419191261904762	19	2144804	2144804	5.51544e-08	-0.358126	0.001998	0.00372057	2	1	1	1	ENSG00000065000.11	19	2164464	2164464	6807	-19660	rs2238605	19	2144804	2144804	0.00099018	0.0545673	0
AMH	+	1	protein_coding	ENSG00000104899.4	19	2249308	2249308	ENSG00000104899.4_2249308_2250759	1	6909	-2656	rs2074861	G	A	0.150098309523809	19	2246652	2246652	1.91406e-28	0.372009	0.000999001	8.74434e-24	1	2	1	1	ENSG00000104899.4	19	2249308	2249308	6909	-2656	rs2074861	19	2246652	2246652	3.25314e-28	0.379434	1
LSM7	-	2	protein_coding	ENSG00000130332.10	19	2328619	2328619	ENSG00000130332.10_2325979_2326138	5	7076	1722	rs12977961	C	T	0.418376047619048	19	2326897	2326897	7.9466e-15	0.295507	0.000999001	4.54562e-10	1	1	1	1	ENSG00000130332.10	19	2328619	2328619	7076	-1722	rs12977961	19	2326897	2326897	3.91589e-06	0.123505	0
TMPRSS9	+	2	protein_coding	ENSG00000178297.8	19	2389769	2389769	ENSG00000178297.8_2425925_2426237	1	7148	11286	rs184376235	A	G	0.04953125	19	2401055	2401055	6.03516e-07	0.395078	0.002997	0.00252233	1	1	1	1	ENSG00000178297.8	19	2389769	2389769	7148	11286	rs184376235	19	2401055	2401055	1.5732e-05	0.260102	1
LMNB2	-	2	protein_coding	ENSG00000176619.6	19	2456994	2456994	ENSG00000176619.6_2428164_2430950	13	7274	38730	rs79737826	G	T	0.255609511904762	19	2418264	2418264	1.1285e-07	0.131374	0.001998	0.00250929	1	1	1	1	ENSG00000176619.6	19	2456994	2456994	7274	-38730	rs79737826	19	2418264	2418264	0.00667196	0.0479443	0
ZNF554	+	2	protein_coding	ENSG00000172006.7	19	2819872	2819872	ENSG00000172006.7_2830556_2832492	5	7317	-30535	rs1640267	T	C	0.292557214285714	19	2789337	2789337	2.31179e-13	0.245159	0.000999001	4.52137e-09	1	1	1	1	ENSG00000172006.7	19	2819872	2819872	7317	-30535	rs1640267	19	2789337	2789337	4.17125e-14	0.230434	1
ZNF57	+	1	protein_coding	ENSG00000171970.8	19	2900896	2900896	ENSG00000171970.8_2916922_2918474	4	7383	19378	rs7250629	A	C	0.0991768095238088	19	2920274	2920274	4.66012e-12	-0.431776	0.000999001	8.6673e-08	1	2	1	1	ENSG00000171970.8	19	2900896	2900896	7383	19378	rs7250629	19	2920274	2920274	1.10296e-12	-0.447484	0
TLE6	+	2	protein_coding	ENSG00000104953.14	19	2977444	2977444	ENSG00000104953.14_2986981_2988126	12	7218	5731	rs35587941	G	T	0.439107928571429	19	2983175	2983175	6.62856e-10	-0.236044	0.000999001	5.99916e-05	1	3	1	1	ENSG00000104953.14	19	2977444	2977444	7218	5731	rs35587941	19	2983175	2983175	1.31212e-07	-0.164475	1
AES	-	2	protein_coding	ENSG00000104964.10	19	3063105	3063105	ENSG00000104964.10_3062698_3063105	6	7123	-394	rs66817181	G	A	0.253917321428571	19	3063499	3063499	9.78465e-17	-0.467612	0.000999001	1.76628e-11	1	4	1	1	ENSG00000104964.10	19	3063105	3063105	7123	394	rs66817181	19	3063499	3063499	0.0253411	-0.0643806	0
GNA11	+	2	protein_coding	ENSG00000088256.4	19	3094408	3094408	ENSG00000088256.4_3117148_3119357	7	7134	26088	rs308043	C	G	0.268274702380952	19	3120496	3120496	3.06435e-09	-0.168575	0.000999001	8.16573e-05	1	1	1	1	ENSG00000088256.4	19	3094408	3094408	7134	26088	rs308043	19	3120496	3120496	0.170748	-0.0233518	0
C19orf77	-	2	protein_coding	ENSG00000095932.5	19	3480540	3480540	ENSG00000095932.5_3474405_3474994	4	6760	-1038	rs1860192	T	C	0.191666666666667	19	3481578	3481578	2.01169e-26	0.545025	0.000999001	5.98598e-21	1	1	1	1	ENSG00000095932.5	19	3480540	3480540	6760	1038	rs1860192	19	3481578	3481578	2.58372e-29	0.577099	1
MFSD12	-	2	protein_coding	ENSG00000161091.8	19	3574288	3574288	ENSG00000161091.8_3538259_3540041	12	6578	43790	rs28454918	A	G	0.148459535714286	19	3530498	3530498	1.7743e-09	-0.227926	0.000999001	7.3776e-05	1	2	1	1	ENSG00000161091.8	19	3574288	3574288	6578	-43790	rs28454918	19	3530498	3530498	0.741284	0.00916633	0
MRPL54	+	2	protein_coding	ENSG00000183617.4	19	3762662	3762662	ENSG00000183617.4_3767259_3767563	3	6560	913	rs4807507	G	C	0.370485833333334	19	3763575	3763575	3.37146e-18	0.263501	0.000999001	9.09724e-14	1	1	1	1	ENSG00000183617.4	19	3762662	3762662	6560	913	rs4807507	19	3763575	3763575	2.05003e-19	0.269188	1
ZFR2	-	2	protein_coding	ENSG00000105278.6	19	3869030	3869030	ENSG00000105278.6_3855400_3855588	3	6688	28873	rs12461613	C	T	0.290683892857142	19	3840157	3840157	1.26551e-09	0.36068	0.000999001	1.7597e-05	1	1	1	1	ENSG00000105278.6	19	3869030	3869030	6688	-28873	rs12461613	19	3840157	3840157	0.0206573	0.0808772	0
ANKRD24	+	2	protein_coding	ENSG00000089847.8	19	4183351	4183351	ENSG00000089847.8_4216547_4218160	4	6357	-12495	rs350848	T	C	0.118974595238096	19	4170856	4170856	6.7681e-12	-0.376729	0.000999001	2.29528e-07	1	1	1	1	ENSG00000089847.8	19	4183351	4183351	6357	-12495	rs350848	19	4170856	4170856	4.10408e-18	-0.412389	0
STAP2	-	2	protein_coding	ENSG00000178078.7	19	4342783	4342783	ENSG00000178078.7_4326939_4327004	12	6323	34363	rs10418810	A	G	0.0566544047619046	19	4308420	4308420	2.96287e-07	-0.30025	0.004995	0.00862192	2	1	1	2	ENSG00000178078.7	19	4342783	4342783	6323	-34363	rs10418810	19	4308420	4308420	4.45767e-05	-0.272212	0
STAP2	-	2	protein_coding	ENSG00000178078.7	19	4342783	4342783	ENSG00000178078.7_4327121_4327382	12	6323	9117	rs10413905	T	C	0.326196785714285	19	4333666	4333666	1.22083e-18	0.254994	0.000999001	6.62211e-13	1	1	2	1	ENSG00000178078.7	19	4342783	4342783	6323	-9117	rs10413905	19	4333666	4333666	2.80179e-21	0.285516	0
CHAF1A	+	1	protein_coding	ENSG00000167670.11	19	4402659	4402659	ENSG00000167670.11_4408875_4409756	15	6458	-5625	rs62129355	T	C	0.237748273809523	19	4397034	4397034	4.03731e-15	-0.326609	0.000999001	8.32394e-10	1	1	1	1	ENSG00000167670.11	19	4402659	4402659	6458	-5625	rs62129355	19	4397034	4397034	8.396e-29	-0.344017	1
UBXN6	-	1	protein_coding	ENSG00000167671.7	19	4457819	4457819	ENSG00000167671.7_4444996_4449601	5	6422	91600	rs732716	A	G	0.254866845238095	19	4366219	4366219	1.13449e-07	-0.120116	0.001998	0.00121857	1	2	1	1	ENSG00000167671.7	19	4457819	4457819	6422	-91600	rs732716	19	4366219	4366219	1.34797e-06	-0.106012	1
LRG1	-	2	protein_coding	ENSG00000171236.9	19	4540486	4540486	ENSG00000171236.9_4539994_4540486	3	6586	26351	rs4807598	C	T	0.0476665238095244	19	4514135	4514135	2.31539e-06	0.421602	0.018981	0.0186624	1	1	1	1	ENSG00000171236.9	19	4540486	4540486	6586	-26351	rs4807598	19	4514135	4514135	5.23001e-05	0.284554	1
MIR7-3HG	+	1	lincRNA	ENSG00000176840.7	19	4769117	4769117	ENSG00000176840.7_4769590_4769769	6	6446	-11347	rs7253074	G	A	0.352259595238095	19	4757770	4757770	2.98701e-15	-0.326759	0.000999001	2.33481e-10	1	1	2	1	ENSG00000176840.7	19	4769117	4769117	6446	-11347	rs7253074	19	4757770	4757770	2.3344e-14	-0.308946	0
MIR7-3HG	+	1	lincRNA	ENSG00000176840.7	19	4769117	4769117	ENSG00000176840.7_4770536_4770626	6	6446	5943	rs143620761	G	A	0.0585209166666664	19	4775060	4775060	3.25454e-11	-0.578607	0.000999001	1.35626e-06	2	1	1	2	ENSG00000176840.7	19	4769117	4769117	6446	5943	rs143620761	19	4775060	4775060	0.132019	0.122635	0
LONP1	-	1	protein_coding	ENSG00000196365.7	19	5720583	5720583	ENSG00000196365.7_5691845_5692253	17	6934	23621	rs3892355	G	A	0.323809523809524	19	5696962	5696962	3.76739e-30	-0.236875	0.000999001	5.6123e-24	1	2	1	1	ENSG00000196365.7	19	5720583	5720583	6934	-23621	rs3892355	19	5696962	5696962	3.17648e-17	-0.147835	0
CTB-54O9.9	-	2	protein_coding	ENSG00000267157.1	19	5785630	5785630	ENSG00000267157.1_5785394_5785522	3	6859	-9453	rs113649884	A	G	0.221482761904762	19	5795083	5795083	9.31275e-10	-0.215677	0.000999001	1.81073e-05	1	1	1	1	ENSG00000267157.1	19	5785630	5785630	6859	9453	rs113649884	19	5795083	5795083	3.8868e-08	-0.182838	1
DUS3L	-	2	protein_coding	ENSG00000141994.11	19	5791249	5791249	ENSG00000141994.11_5789948_5790346	10	6873	-2991	rs2446196	A	C	0.216685428571429	19	5794240	5794240	7.63364e-25	-0.335569	0.000999001	2.01802e-18	1	1	1	1	ENSG00000141994.11	19	5791249	5791249	6873	2991	rs2446196	19	5794240	5794240	1.1834e-31	-0.268223	0
FUT6	-	2	protein_coding	ENSG00000156413.9	19	5839742	5839742	ENSG00000156413.9_5830621_5832590	2	6857	7050	rs778804	A	T	0.226487404761904	19	5832692	5832692	5.73682e-09	0.227223	0.000999001	3.8333e-05	1	1	1	1	ENSG00000156413.9	19	5839742	5839742	6857	-7050	rs778804	19	5832692	5832692	6.14442e-09	0.216962	1
AC104532.2	+	2	protein_coding	ENSG00000267314.1	19	5904852	5904852	ENSG00000267314.1_5914574_5914718	3	6761	24042	rs11085154	T	C	0.420571226190476	19	5928894	5928894	3.85434e-06	0.161257	0.015984	0.0188211	1	1	1	1	ENSG00000267314.1	19	5904852	5904852	6761	24042	rs11085154	19	5928894	5928894	1.6467e-05	0.155225	0
CAPS	+	2	protein_coding	ENSG00000105519.8	19	5911718	5911718	ENSG00000105519.8_5911718_5915157	2	6803	51353	rs56061427	A	G	0.429691976190476	19	5963071	5963071	1.55878e-08	0.181538	0.000999001	6.95284e-05	1	1	1	1	ENSG00000105519.8	19	5911718	5911718	6803	51353	rs56061427	19	5963071	5963071	8.25594e-07	0.152579	1
SH3YL1	-	2	protein_coding	ENSG00000035115.17	2	266398	266398	ENSG00000035115.17_253005_253115	20	4953	130527	rs114140862	A	G	0.022759369047619	2	135871	135871	9.87225e-08	0.49555	0.001998	0.00210775	3	1	2	3	ENSG00000035115.17	2	266398	266398	4953	-130527	rs114140862	2	135871	135871	0.478564	0.109818	0
SH3YL1	-	2	protein_coding	ENSG00000035115.17	2	266398	266398	ENSG00000035115.17_224864_224920	20	4953	38310	rs57542652	G	A	0.338709654761905	2	228088	228088	6.10803e-97	-1.07695	0.000999001	5.78678e-87	1	2	1	1	ENSG00000035115.17	2	266398	266398	4953	-38310	rs57542652	2	228088	228088	1.45625e-73	-0.694839	0
SH3YL1	-	2	protein_coding	ENSG00000035115.17	2	266398	266398	ENSG00000035115.17_262201_262786	20	4953	20321	rs13031676	C	T	0.317099976190475	2	246077	246077	4.08755e-09	-0.286443	0.000999001	0.000175901	2	1	3	2	ENSG00000035115.17	2	266398	266398	4953	-20321	rs13031676	2	246077	246077	2.58229e-15	0.361846	0
FAM150B	-	2	protein_coding	ENSG00000189292.11	2	288851	288851	ENSG00000189292.11_285939_286343	4	5069	-325602	rs62104230	A	C	0.292258797619047	2	614453	614453	1.48038e-06	0.256341	0.003996	0.00794009	1	1	1	1	ENSG00000189292.11	2	288851	288851	5069	325602	rs62104230	2	614453	614453	5.21631e-07	0.233949	1
TMEM18	-	1	protein_coding	ENSG00000151353.10	2	677439	677439	ENSG00000151353.10_672808_672862	5	6892	1262	rs2293083	C	G	0.251334607142857	2	676177	676177	3.43486e-14	-0.341981	0.000999001	2.31939e-09	1	2	1	1	ENSG00000151353.10	2	677439	677439	6892	-1262	rs2293083	2	676177	676177	3.2914e-08	-0.25304	0
PXDN	-	2	protein_coding	ENSG00000130508.6	2	1748624	1748624	ENSG00000130508.6_1665844_1665956	22	8431	-137513	rs7581359	C	T	0.0918327619047623	2	1886137	1886137	4.70547e-07	-0.192705	0.013986	0.0121041	1	3	1	1	ENSG00000130508.6	2	1748624	1748624	8431	137513	rs7581359	2	1886137	1886137	0.00272547	-0.087928	0
TSSC1	-	1	protein_coding	ENSG00000032389.8	2	3381653	3381653	ENSG00000032389.8_3211575_3212728	11	7586	168949	rs7595702	C	A	0.405154	2	3212704	3212704	4.11853e-11	-0.302853	0.000999001	4.63659e-06	1	1	1	1	ENSG00000032389.8	2	3381653	3381653	7586	-168949	rs7595702	2	3212704	3212704	0.310595	0.0275829	0
TRAPPC12	+	1	protein_coding	ENSG00000171853.11	2	3383446	3383446	ENSG00000171853.11_3488491_3488865	20	7583	90281	rs12993215	T	C	0.385673130952381	2	3473727	3473727	2.71358e-11	-0.308612	0.000999001	1.72809e-06	1	2	1	1	ENSG00000171853.11	2	3383446	3383446	7583	90281	rs12993215	2	3473727	3473727	0.19375	-0.0291733	0
ADI1	-	2	protein_coding	ENSG00000182551.9	2	3523507	3523507	ENSG00000182551.9_3501132_3502853	5	7504	24624	rs12620727	G	T	0.166666666666667	2	3498883	3498883	9.57615e-13	-0.229981	0.000999001	2.21865e-08	1	1	3	1	ENSG00000182551.9	2	3523507	3523507	7504	-24624	rs12620727	2	3498883	3498883	3.55018e-08	-0.203543	0
ADI1	-	2	protein_coding	ENSG00000182551.9	2	3523507	3523507	ENSG00000182551.9_3518579_3521518	5	7504	14237	rs9749904	G	A	0.17146380952381	2	3509270	3509270	6.93684e-08	2.78634	0.002997	0.00109623	2	1	1	2	ENSG00000182551.9	2	3523507	3523507	7504	-14237	rs9749904	2	3509270	3509270	0.00108067	0.116686	0
ADI1	-	2	protein_coding	ENSG00000182551.9	2	3523507	3523507	ENSG00000182551.9_3518579_3521518	5	7504	9080	rs7595002	A	G	0.170282297619048	2	3514427	3514427	5.84611e-07	-2.59293	0.00899101	0.00704656	3	1	2	3	ENSG00000182551.9	2	3523507	3523507	7504	-9080	rs7595002	2	3514427	3514427	0.00167703	0.112974	0
COLEC11	+	2	protein_coding	ENSG00000118004.13	2	3642426	3642426	ENSG00000118004.13_3691034_3691129	7	7466	5970	rs13004318	T	C	0.459244226190476	2	3648396	3648396	6.70928e-07	-0.160151	0.004995	0.0073037	1	3	1	1	ENSG00000118004.13	2	3642426	3642426	7466	5970	rs13004318	2	3648396	3648396	1.9022e-07	-0.128433	1
SOX11	+	2	protein_coding	ENSG00000176887.5	2	5832799	5832799	ENSG00000176887.5_5832799_5841516	1	6767	106814	rs16864242	T	C	0.236528928571428	2	5939613	5939613	1.02502e-08	0.290607	0.000999001	2.48389e-05	1	1	1	1	ENSG00000176887.5	2	5832799	5832799	6767	106814	rs16864242	2	5939613	5939613	1.5251e-08	0.284476	1
RNF144A	+	2	protein_coding	ENSG00000151692.10	2	7057523	7057523	ENSG00000151692.10_7179760_7184313	9	6408	95730	rs6720046	A	C	0.180952380952381	2	7153253	7153253	5.59942e-14	-0.352345	0.000999001	2.25422e-09	1	1	1	1	ENSG00000151692.10	2	7057523	7057523	6408	95730	rs6720046	2	7153253	7153253	6.2341e-16	-0.362779	1
AC011747.4	-	2	lincRNA	ENSG00000236008.1	2	8723922	8723922	ENSG00000236008.1_8699963_8708081	1	4778	16520	rs345898	C	T	0.15	2	8707402	8707402	2.50473e-06	-0.346078	0.00599401	0.00535667	1	2	1	1	ENSG00000236008.1	2	8723922	8723922	4778	-16520	rs345898	2	8707402	8707402	5.42098e-05	-0.277947	1
ASAP2	+	2	protein_coding	ENSG00000151693.5	2	9346894	9346894	ENSG00000151693.5_9543382_9545812	28	5760	46667	rs11688469	A	G	0.472216285714286	2	9393561	9393561	1.62842e-10	0.14198	0.000999001	1.59672e-05	1	1	1	1	ENSG00000151693.5	2	9346894	9346894	5760	46667	rs11688469	2	9393561	9393561	2.8379e-10	0.135556	1
ITGB1BP1	-	1	protein_coding	ENSG00000119185.8	2	9563676	9563676	ENSG00000119185.8_9543604_9547727	8	6045	106651	rs62121350	G	C	0.338632	2	9457025	9457025	5.46795e-09	0.137859	0.000999001	7.54254e-05	1	2	1	1	ENSG00000119185.8	2	9563676	9563676	6045	-106651	rs62121350	2	9457025	9457025	1.82796e-05	0.118379	0
IAH1	+	1	protein_coding	ENSG00000134330.14	2	9613787	9613787	ENSG00000134330.14_9615803_9616168	10	6047	-55796	rs74488278	C	T	0.0266550476190477	2	9557991	9557991	9.09277e-08	-0.729253	0.002997	0.00174523	2	1	1	2	ENSG00000134330.14	2	9613787	9613787	6047	-55796	rs74488278	2	9557991	9557991	0.0394626	-0.182227	0
IAH1	+	1	protein_coding	ENSG00000134330.14	2	9613787	9613787	ENSG00000134330.14_9628274_9629871	10	6047	30865	rs62117540	T	C	0.206835071428571	2	9644652	9644652	5.70222e-09	0.188613	0.000999001	0.000146862	1	3	2	1	ENSG00000134330.14	2	9613787	9613787	6047	30865	rs62117540	2	9644652	9644652	4.16679e-10	0.203676	1
RP11-214N9.1	+	2	lincRNA	ENSG00000271855.1	2	9696028	9696028	ENSG00000271855.1_9696028_9696904	1	6189	-41427	rs62117545	C	A	0.135764476190476	2	9654601	9654601	8.43463e-14	0.464476	0.000999001	3.26632e-10	1	1	1	1	ENSG00000271855.1	2	9696028	9696028	6189	-41427	rs62117545	2	9654601	9654601	1.03759e-14	0.472592	1
TAF1B	+	2	protein_coding	ENSG00000115750.12	2	9983483	9983483	ENSG00000115750.12_10053288_10053838	15	6692	203	rs2303914	G	T	0.469548011904762	2	9983686	9983686	1.33288e-24	0.489412	0.000999001	2.49865e-17	1	1	1	1	ENSG00000115750.12	2	9983483	9983483	6692	203	rs2303914	2	9983686	9983686	8.61842e-49	0.465871	0
TAF1B	+	2	protein_coding	ENSG00000115750.12	2	9983483	9983483	ENSG00000115750.12_9991670_9991767	15	6692	99526	rs4669507	A	G	0.342857142857143	2	10083009	10083009	5.66636e-07	0.188038	0.016983	0.0152262	2	2	2	2	ENSG00000115750.12	2	9983483	9983483	6692	99526	rs4669507	2	10083009	10083009	5.63389e-16	0.288751	0
RP11-95D17.1	+	2	lincRNA	ENSG00000269973.1	2	10076489	10076489	ENSG00000269973.1_10076489_10079719	1	6961	-90819	rs2245344	T	C	0.466012250000001	2	9985670	9985670	1.96747e-26	0.555486	0.000999001	1.35118e-21	1	1	2	1	ENSG00000269973.1	2	10076489	10076489	6961	-90819	rs2245344	2	9985670	9985670	1.37663e-31	0.617073	1
RP11-95D17.1	+	2	lincRNA	ENSG00000269973.1	2	10076489	10076489	ENSG00000269973.1_10076489_10079719	1	6961	-61330	rs150558228	C	T	0.0183505833333333	2	10015159	10015159	7.12815e-06	-0.669595	0.016983	0.0161719	3	1	1	3	ENSG00000269973.1	2	10076489	10076489	6961	-61330	rs150558228	2	10015159	10015159	0.0217473	-0.423613	0
RP11-95D17.1	+	2	lincRNA	ENSG00000269973.1	2	10076489	10076489	ENSG00000269973.1_10076489_10079719	1	6961	6520	rs4669507	A	G	0.342857142857143	2	10083009	10083009	6.81965e-09	0.291759	0.000999001	2.53669e-05	2	2	3	2	ENSG00000269973.1	2	10076489	10076489	6961	6520	rs4669507	2	10083009	10083009	1.94962e-16	0.466525	0
RP11-254F7.2	-	2	lincRNA	ENSG00000260077.1	2	10180790	10180790	ENSG00000260077.1_10179219_10180790	1	7166	2554	rs4396680	A	G	0.166666666666667	2	10178236	10178236	1.14603e-08	-0.285817	0.000999001	5.09567e-05	1	1	2	1	ENSG00000260077.1	2	10180790	10180790	7166	-2554	rs4396680	2	10178236	10178236	2.11176e-05	-0.215719	0
RP11-254F7.2	-	2	lincRNA	ENSG00000260077.1	2	10180790	10180790	ENSG00000260077.1_10179219_10180790	1	7166	-1393	rs74839537	G	C	0.0981914047619049	2	10182183	10182183	2.26524e-08	0.354714	0.000999001	9.74536e-05	2	1	1	2	ENSG00000260077.1	2	10180790	10180790	7166	1393	rs74839537	2	10182183	10182183	4.37249e-07	0.326531	0
RRM2	+	2	protein_coding	ENSG00000171848.9	2	10262455	10262455	ENSG00000171848.9_10269361_10271545	5	7288	-900406	rs191231925	A	C	0.211346107142857	2	9362049	9362049	1.52166e-06	0.239394	0.011988	0.0137136	1	2	1	1	ENSG00000171848.9	2	10262455	10262455	7288	-900406	rs191231925	2	9362049	9362049	6.18647e-07	0.229298	1
HPCAL1	+	2	protein_coding	ENSG00000115756.8	2	10443015	10443015	ENSG00000115756.8_10548688_10548860	7	7302	105811	rs3771130	T	C	0.486904761904762	2	10548826	10548826	7.39927e-08	-0.225807	0.000999001	0.00228898	1	3	1	1	ENSG00000115756.8	2	10443015	10443015	7302	105811	rs3771130	2	10548826	10548826	0.200983	0.0265836	0
NOL10	-	2	protein_coding	ENSG00000115761.11	2	10830101	10830101	ENSG00000115761.11_10710892_10712316	21	7648	70950	rs56403646	T	C	0.154307571428572	2	10759151	10759151	6.00191e-08	-0.233123	0.001998	0.00388154	1	2	1	1	ENSG00000115761.11	2	10830101	10830101	7648	-70950	rs56403646	2	10759151	10759151	0.000155372	-0.120726	0
NOL10	-	2	protein_coding	ENSG00000115761.11	2	10830101	10830101	ENSG00000115761.11_10824693_10824738	21	7648	-7422	rs11676409	T	C	0.345094559523809	2	10837523	10837523	4.26396e-07	-0.172011	0.00799201	0.0152367	2	1	2	2	ENSG00000115761.11	2	10830101	10830101	7648	7422	rs11676409	2	10837523	10837523	0.906934	0.00287078	0
RN7SL832P	+	2	lincRNA	ENSG00000243819.3	2	10830470	10830470	ENSG00000243819.3_10830470_10832225	1	7647	-17336	rs35502094	T	G	0.101213619047619	2	10813134	10813134	7.52199e-08	-0.434466	0.000999001	0.000300526	2	2	1	2	ENSG00000243819.3	2	10830470	10830470	7647	-17336	rs35502094	2	10813134	10813134	2.11308e-07	-0.423932	0
RN7SL832P	+	2	lincRNA	ENSG00000243819.3	2	10830470	10830470	ENSG00000243819.3_10830470_10832225	1	7647	-11743	rs17455388	C	T	0.276844452380951	2	10818727	10818727	8.08582e-11	-0.356243	0.000999001	4.066e-07	1	2	2	1	ENSG00000243819.3	2	10830470	10830470	7647	-11743	rs17455388	2	10818727	10818727	3.24215e-07	-0.278418	0
RP11-791G15.2	-	2	lincRNA	ENSG00000272275.1	2	10910184	10910184	ENSG00000272275.1_10908001_10908322	3	7658	-53386	rs1106185	A	G	0.360714285714286	2	10963570	10963570	9.77176e-07	-0.169645	0.00599401	0.00755727	1	1	1	1	ENSG00000272275.1	2	10910184	10910184	7658	53386	rs1106185	2	10963570	10963570	5.06309e-07	-0.171532	0
PDIA6	-	1	protein_coding	ENSG00000143870.8	2	10978103	10978103	ENSG00000143870.8_10931921_10932051	14	7547	28421	rs2969884	T	C	0.468987988095238	2	10949682	10949682	6.36981e-08	-0.163547	0.002997	0.00178182	1	1	1	1	ENSG00000143870.8	2	10978103	10978103	7547	-28421	rs2969884	2	10949682	10949682	0.0778375	-0.0521097	0
KCNF1	+	2	protein_coding	ENSG00000162975.3	2	11052063	11052063	ENSG00000162975.3_11052063_11054350	1	7511	213794	rs2357993	G	C	0.143108083333334	2	11265857	11265857	5.99827e-06	-0.181009	0.010989	0.0130216	1	1	1	1	ENSG00000162975.3	2	11052063	11052063	7511	213794	rs2357993	2	11265857	11265857	1.98474e-05	-0.163674	1
GREB1	+	2	protein_coding	ENSG00000196208.9	2	11674242	11674242	ENSG00000196208.9_11720830_11721391	33	7077	52172	rs34507933	T	C	0.136145892857143	2	11726414	11726414	3.06118e-33	0.717192	0.000999001	2.22216e-26	1	2	1	1	ENSG00000196208.9	2	11674242	11674242	7077	52172	rs34507933	2	11726414	11726414	5.88498e-18	0.422943	0
LPIN1	+	1	protein_coding	ENSG00000134324.7	2	11817721	11817721	ENSG00000134324.7_11924838_11924975	23	6805	107229	rs3795974	T	C	0.39047619047619	2	11924950	11924950	4.20066e-23	0.326824	0.000999001	3.78306e-16	1	1	1	1	ENSG00000134324.7	2	11817721	11817721	6805	107229	rs3795974	2	11924950	11924950	2.59668e-07	0.158203	1
TRIB2	+	1	protein_coding	ENSG00000071575.7	2	12857015	12857015	ENSG00000071575.7_12864755_12864951	4	6501	7751	rs2288192	C	T	0.217857142857143	2	12864766	12864766	8.62546e-07	-0.22807	0.00899101	0.00703679	1	1	1	1	ENSG00000071575.7	2	12857015	12857015	6501	7751	rs2288192	2	12864766	12864766	0.263376	-0.0444567	0
FAM84A	+	2	protein_coding	ENSG00000162981.12	2	14772810	14772810	ENSG00000162981.12_14774068_14780170	3	6006	-821286	rs6432417	A	G	0.404761904761905	2	13951524	13951524	1.39172e-08	-0.286056	0.000999001	6.40322e-05	1	1	1	1	ENSG00000162981.12	2	14772810	14772810	6006	-821286	rs6432417	2	13951524	13951524	3.96238e-10	-0.291628	1
DDX1	+	2	protein_coding	ENSG00000079785.10	2	15731302	15731302	ENSG00000079785.10_15758305_15758394	25	5662	557	rs10153729	A	C	0.388071654761906	2	15731859	15731859	1.08782e-22	-0.188244	0.000999001	6.35246e-16	1	1	1	1	ENSG00000079785.10	2	15731302	15731302	5662	557	rs10153729	2	15731859	15731859	9.45488e-28	-0.185204	0
VSNL1	+	2	protein_coding	ENSG00000163032.7	2	17720393	17720393	ENSG00000163032.7_17836464_17838285	4	6421	-163861	rs3112233	A	C	0.446366190476191	2	17556532	17556532	1.53995e-12	-0.322306	0.000999001	5.25951e-08	1	1	1	1	ENSG00000163032.7	2	17720393	17720393	6421	-163861	rs3112233	2	17556532	17556532	2.64004e-14	-0.317528	1
GEN1	+	2	protein_coding	ENSG00000178295.10	2	17935125	17935125	ENSG00000178295.10_17961888_17966632	13	6439	19522	rs300178	T	G	0.404761904761905	2	17954647	17954647	4.26423e-08	0.347022	0.000999001	0.00138838	2	1	2	2	ENSG00000178295.10	2	17935125	17935125	6439	19522	rs300178	2	17954647	17954647	0.00227554	-0.116668	0
GEN1	+	2	protein_coding	ENSG00000178295.10	2	17935125	17935125	ENSG00000178295.10_17961888_17966632	13	6439	32156	rs300179	T	G	0.499994809523809	2	17967281	17967281	1.69463e-16	-0.538533	0.000999001	1.83963e-10	1	1	1	1	ENSG00000178295.10	2	17935125	17935125	6439	32156	rs300179	2	17967281	17967281	5.82174e-13	-0.270591	0
KCNS3	+	2	protein_coding	ENSG00000170745.7	2	18059114	18059114	ENSG00000170745.7_18112217_18114228	3	6512	-11881	rs11096492	C	T	0.378053142857143	2	18047233	18047233	4.71475e-07	0.176244	0.002997	0.00281581	2	1	3	3	ENSG00000170745.7	2	18059114	18059114	6512	-11881	rs11096492	2	18047233	18047233	0.00528768	0.100088	0
KCNS3	+	2	protein_coding	ENSG00000170745.7	2	18059114	18059114	ENSG00000170745.7_18112217_18114228	3	6512	-5746	rs7592071	T	G	0.29552275	2	18053368	18053368	1.36699e-09	0.216873	0.000999001	1.89194e-05	1	1	2	1	ENSG00000170745.7	2	18059114	18059114	6512	-5746	rs7592071	2	18053368	18053368	0.192061	0.0507359	0
KCNS3	+	2	protein_coding	ENSG00000170745.7	2	18059114	18059114	ENSG00000170745.7_18098947_18099138	3	6512	10995	rs7606497	G	T	0.306823178571428	2	18070109	18070109	2.69048e-06	0.241201	0.012987	0.0153185	4	1	1	4	ENSG00000170745.7	2	18059114	18059114	6512	10995	rs7606497	2	18070109	18070109	3.89859e-17	0.314844	0
KCNS3	+	2	protein_coding	ENSG00000170745.7	2	18059114	18059114	ENSG00000170745.7_18112217_18114228	3	6512	226663	rs6738939	G	A	0.421428571428571	2	18285777	18285777	9.02852e-08	0.155097	0.001998	0.000628433	3	1	4	2	ENSG00000170745.7	2	18059114	18059114	6512	226663	rs6738939	2	18285777	18285777	1.81532e-06	0.164226	0
TTC32	-	1	protein_coding	ENSG00000183891.5	2	20101747	20101747	ENSG00000183891.5_20096404_20096887	4	6177	-56717	rs12620863	A	C	0.0748394999999997	2	20158464	20158464	1.32994e-11	0.347078	0.000999001	6.45206e-07	1	1	1	1	ENSG00000183891.5	2	20101747	20101747	6177	56717	rs12620863	2	20158464	20158464	3.27629e-11	0.278245	1
PUM2	-	2	protein_coding	ENSG00000055917.11	2	20551995	20551995	ENSG00000055917.11_20507739_20507832	25	6221	-734022	rs11894310	A	G	0.0119777738095238	2	21286017	21286017	1.23952e-07	0.546828	0.001998	0.00465226	1	3	1	1	ENSG00000055917.11	2	20551995	20551995	6221	734022	rs11894310	2	21286017	21286017	0.0322506	0.211158	0
C2orf43	-	1	protein_coding	ENSG00000118961.10	2	21022882	21022882	ENSG00000118961.10_20884818_20886854	8	5228	138336	rs10171934	A	C	0.26667213095238	2	20884546	20884546	5.72972e-13	4309.27	0.000999001	3.28547e-08	2	3	2	1	ENSG00000118961.10	2	21022882	21022882	5228	-138336	rs10171934	2	20884546	20884546	5.87786e-26	-0.22087	0
C2orf43	-	1	protein_coding	ENSG00000118961.10	2	21022882	21022882	ENSG00000118961.10_20884818_20886854	8	5228	138296	rs10182643	G	C	0.266679547619047	2	20884586	20884586	5.71357e-13	-4309.65	0.000999001	5.63446e-08	1	1	1	2	ENSG00000118961.10	2	21022882	21022882	5228	-138296	rs10182643	2	20884586	20884586	5.86326e-26	-0.220881	1
MFSD2B	+	2	protein_coding	ENSG00000205639.5	2	24232951	24232951	ENSG00000205639.5_24285889_24286191	3	5833	-344480	rs6733007	C	T	0.332399857142858	2	23888471	23888471	1.90521e-06	0.197678	0.010989	0.0104191	1	1	1	1	ENSG00000205639.5	2	24232951	24232951	5833	-344480	rs6733007	2	23888471	23888471	5.14675e-07	0.218335	1
FAM228B	+	1	protein_coding	ENSG00000219626.4	2	24299396	24299396	ENSG00000219626.4_24357989_24358057	14	5810	47298	rs12467837	A	G	0.143668630952382	2	24346694	24346694	1.12471e-25	-0.679537	0.000999001	2.28582e-20	2	1	2	2	ENSG00000219626.4	2	24299396	24299396	5810	47298	rs12467837	2	24346694	24346694	9.33254e-19	-0.426846	0
FAM228B	+	1	protein_coding	ENSG00000219626.4	2	24299396	24299396	ENSG00000219626.4_24390496_24390552	14	5810	91121	rs2288072	G	A	0.38573367857143	2	24390517	24390517	3.15236e-55	0.805791	0.000999001	3.36928e-48	1	1	1	1	ENSG00000219626.4	2	24299396	24299396	5810	91121	rs2288072	2	24390517	24390517	1.03938e-05	0.150031	0
RP11-507M3.1	+	2	protein_coding	ENSG00000266118.1	2	24347236	24347236	ENSG00000266118.1_24357989_24358057	6	5751	-542	rs12467837	A	G	0.143668630952382	2	24346694	24346694	6.55482e-24	-0.668239	0.000999001	9.49381e-18	1	1	1	1	ENSG00000266118.1	2	24347236	24347236	5751	-542	rs12467837	2	24346694	24346694	3.40247e-25	-0.471693	0
FAM228A	+	1	protein_coding	ENSG00000186453.8	2	24397938	24397938	ENSG00000186453.8_24413281_24414567	2	5725	508	rs2042468	A	T	0.386239797619048	2	24398446	24398446	1.30242e-34	-0.656259	0.000999001	3.16316e-28	1	2	1	1	ENSG00000186453.8	2	24397938	24397938	5725	508	rs2042468	2	24398446	24398446	1.53949e-44	-0.734207	1
CENPO	+	1	protein_coding	ENSG00000138092.6	2	25016005	25016005	ENSG00000138092.6_25042223_25045245	8	4801	131284	rs73920612	A	G	0.215890964285714	2	25147289	25147289	1.32336e-07	-0.180316	0.001998	0.00190423	1	1	1	1	ENSG00000138092.6	2	25016005	25016005	4801	131284	rs73920612	2	25147289	25147289	3.20471e-07	-0.180882	0
ADCY3	-	1	protein_coding	ENSG00000138031.10	2	25142708	25142708	ENSG00000138031.10_25062742_25062900	21	4706	-4968	rs13393590	T	C	0.219012785714285	2	25147676	25147676	5.46994e-09	-0.187014	0.000999001	0.000186309	1	1	1	1	ENSG00000138031.10	2	25142708	25142708	4706	4968	rs13393590	2	25147676	25147676	1.12621e-08	-0.169516	0
EFR3B	+	2	protein_coding	ENSG00000084710.9	2	25264999	25264999	ENSG00000084710.9_25326506_25326656	22	4629	-125681	rs56214615	C	T	0.130918452380953	2	25139318	25139318	4.71422e-08	0.315679	0.001998	0.00156125	1	2	1	1	ENSG00000084710.9	2	25264999	25264999	4629	-125681	rs56214615	2	25139318	25139318	5.15536e-09	0.235837	0
RP11-509E16.1	+	2	lincRNA	ENSG00000261452.1	2	25380063	25380063	ENSG00000261452.1_25380063_25382006	1	4455	-91917	rs79411273	C	G	0.131183583333334	2	25288146	25288146	5.19147e-10	0.312637	0.000999001	1.14087e-06	1	1	1	1	ENSG00000261452.1	2	25380063	25380063	4455	-91917	rs79411273	2	25288146	25288146	2.84996e-11	0.326028	1
POMC	-	2	protein_coding	ENSG00000115138.6	2	25391772	25391772	ENSG00000115138.6_25383722_25384621	1	4457	41476	rs76709404	C	G	0.0298818571428572	2	25350296	25350296	3.37825e-12	0.859289	0.000999001	4.06791e-08	1	2	1	1	ENSG00000115138.6	2	25391772	25391772	4457	-41476	rs76709404	2	25350296	25350296	9.6788e-12	0.773487	1
POMC	-	2	protein_coding	ENSG00000115138.6	2	25391772	25391772	ENSG00000115138.6_25383722_25384621	1	4457	-95884	rs6546044	C	T	0.1843095	2	25487656	25487656	6.0371e-06	-0.23394	0.00599401	0.0086977	2	1	2	2	ENSG00000115138.6	2	25391772	25391772	4457	95884	rs6546044	2	25487656	25487656	4.28091e-06	-0.226343	0
DNMT3A	-	2	protein_coding	ENSG00000119772.12	2	25565459	25565459	ENSG00000119772.12_25504321_25505580	24	4434	76640	rs7578575	T	A	0.270676107142857	2	25488819	25488819	4.7795e-08	-0.208127	0.000999001	0.0012	1	1	1	1	ENSG00000119772.12	2	25565459	25565459	4434	-76640	rs7578575	2	25488819	25488819	0.49519	-0.0209541	0
ASXL2	-	2	protein_coding	ENSG00000143970.12	2	26101385	26101385	ENSG00000143970.12_25982351_25982514	12	4306	871632	rs7370424	C	G	0.146487166666667	2	25229753	25229753	6.4873e-07	0.158416	0.00699301	0.00901282	1	1	1	1	ENSG00000143970.12	2	26101385	26101385	4306	-871632	rs7370424	2	25229753	25229753	0.28958	0.0299651	0
GAREML	+	1	protein_coding	ENSG00000157833.8	2	26395960	26395960	ENSG00000157833.8_26410100_26412532	1	3958	44983	rs2082613	G	A	0.191447238095237	2	26440943	26440943	3.6381e-10	0.308827	0.000999001	1.56294e-06	1	1	1	1	ENSG00000157833.8	2	26395960	26395960	3958	44983	rs2082613	2	26440943	26440943	4.05115e-10	0.286191	0
HADHB	+	2	protein_coding	ENSG00000138029.9	2	26466038	26466038	ENSG00000138029.9_26512786_26513336	17	3977	-52670	rs3791731	C	A	0.0821428571428571	2	26413368	26413368	2.40638e-11	0.305134	0.000999001	5.732e-07	1	1	1	1	ENSG00000138029.9	2	26466038	26466038	3977	-52670	rs3791731	2	26413368	26413368	0.00571611	0.0990968	0
GPR113	-	2	protein_coding	ENSG00000173567.10	2	26569685	26569685	ENSG00000173567.10_26531041_26531975	3	3937	-16382	rs6546938	G	A	0.115474357142854	2	26586067	26586067	1.01332e-12	0.487395	0.000999001	1.05951e-08	1	1	1	1	ENSG00000173567.10	2	26569685	26569685	3937	16382	rs6546938	2	26586067	26586067	1.4117e-08	0.372993	0
DRC1	+	2	protein_coding	ENSG00000157856.6	2	26624784	26624784	ENSG00000157856.6_26663246_26663385	14	3874	-159757	rs56218721	G	C	0.483789714285714	2	26465027	26465027	6.20081e-07	-0.20236	0.00799201	0.0075338	1	1	1	1	ENSG00000157856.6	2	26624784	26624784	3874	-159757	rs56218721	2	26465027	26465027	0.00830403	-0.0845743	0
SLC35F6	+	2	protein_coding	ENSG00000213699.4	2	26987152	26987152	ENSG00000213699.4_27000910_27004099	6	3791	-54957	rs76378576	G	C	0.0134006428571428	2	26932195	26932195	2.14747e-06	-0.546754	0.010989	0.0126388	1	1	1	1	ENSG00000213699.4	2	26987152	26987152	3791	-54957	rs76378576	2	26932195	26932195	0.000161588	-0.401825	1
KHK	+	2	protein_coding	ENSG00000138030.8	2	27309615	27309615	ENSG00000138030.8_27309615_27310219	9	3520	-42367	rs7584145	A	C	0.381414750000001	2	27267248	27267248	6.55746e-08	-0.193931	0.000999001	0.00101813	1	1	1	1	ENSG00000138030.8	2	27309615	27309615	3520	-42367	rs7584145	2	27267248	27267248	2.06131e-09	-0.196816	0
CGREF1	-	2	protein_coding	ENSG00000138028.10	2	27341995	27341995	ENSG00000138028.10_27323466_27324756	4	3563	171902	rs79945326	C	A	0.047727380952381	2	27170093	27170093	9.39604e-08	-0.73378	0.002997	0.000633716	2	2	1	2	ENSG00000138028.10	2	27341995	27341995	3563	-171902	rs79945326	2	27170093	27170093	1.36726e-05	-0.439821	0
CGREF1	-	2	protein_coding	ENSG00000138028.10	2	27341995	27341995	ENSG00000138028.10_27323466_27324756	4	3563	1176	rs6749216	T	C	0.422859380952381	2	27340819	27340819	3.1446e-10	0.35715	0.000999001	4.08982e-06	1	1	2	1	ENSG00000138028.10	2	27341995	27341995	3563	-1176	rs6749216	2	27340819	27340819	8.75354e-10	0.249343	0
SLC5A6	-	2	protein_coding	ENSG00000138074.10	2	27435826	27435826	ENSG00000138074.10_27430126_27430658	17	3703	-22964	rs62130680	T	C	0.159676428571429	2	27458790	27458790	4.19494e-08	-0.185946	0.001998	0.00104784	1	1	1	1	ENSG00000138074.10	2	27435826	27435826	3703	22964	rs62130680	2	27458790	27458790	0.000109154	-0.136236	1
GTF3C2	-	1	protein_coding	ENSG00000115207.9	2	27579868	27579868	ENSG00000115207.9_27573181_27573499	19	3740	-126772	rs2272417	T	C	0.446465273809524	2	27706640	27706640	1.76957e-08	0.271823	0.001998	0.000533156	1	1	1	1	ENSG00000115207.9	2	27579868	27579868	3740	126772	rs2272417	2	27706640	27706640	0.0579474	-0.0370646	0
NRBP1	+	2	protein_coding	ENSG00000115216.9	2	27650657	27650657	ENSG00000115216.9_27650657_27651049	17	3743	-31608	rs1083864	C	G	0.463875428571429	2	27619049	27619049	2.36637e-12	-0.453216	0.000999001	1.94252e-07	1	1	1	1	ENSG00000115216.9	2	27650657	27650657	3743	-31608	rs1083864	2	27619049	27619049	0.00319156	-0.104467	0
IFT172	-	2	protein_coding	ENSG00000138002.10	2	27712656	27712656	ENSG00000138002.10_27707885_27707997	45	3819	127990	rs7586601	A	G	0.469047619047619	2	27584666	27584666	4.80698e-07	-0.205928	0.00799201	0.0124728	1	2	2	2	ENSG00000138002.10	2	27712656	27712656	3819	-127990	rs7586601	2	27584666	27584666	0.00720904	-0.0735129	0
IFT172	-	2	protein_coding	ENSG00000138002.10	2	27712656	27712656	ENSG00000138002.10_27668420_27668496	45	3819	1499	rs58979173	A	C	0.0422194523809524	2	27711157	27711157	2.16769e-07	0.737123	0.00699301	0.00863161	2	1	1	1	ENSG00000138002.10	2	27712656	27712656	3819	-1499	rs58979173	2	27711157	27711157	0.80465	-0.0155448	0
ZNF512	+	2	protein_coding	ENSG00000243943.5	2	27805897	27805897	ENSG00000243943.5_27858007_27858041	20	3868	963085	rs35358507	T	G	0.0727611666666664	2	28768982	28768982	7.07456e-08	0.416533	0.000999001	0.00119686	1	1	1	1	ENSG00000243943.5	2	27805897	27805897	3868	963085	rs35358507	2	28768982	28768982	0.278603	0.0500229	0
GPN1	+	2	protein_coding	ENSG00000198522.9	2	27851114	27851114	ENSG00000198522.9_27872982_27874375	15	3916	-22822	rs62138969	G	A	0.459681452380953	2	27828292	27828292	1.69596e-12	0.252761	0.000999001	4.19141e-08	1	1	2	1	ENSG00000198522.9	2	27851114	27851114	3916	-22822	rs62138969	2	27828292	27828292	2.26945e-08	0.205894	0
GPN1	+	2	protein_coding	ENSG00000198522.9	2	27851114	27851114	ENSG00000198522.9_27858007_27858101	15	3916	917868	rs35358507	T	G	0.0727611666666664	2	28768982	28768982	8.38796e-07	0.309002	0.011988	0.0115144	2	1	1	2	ENSG00000198522.9	2	27851114	27851114	3916	917868	rs35358507	2	28768982	28768982	1.99368e-05	0.29099	0
SUPT7L	-	2	protein_coding	ENSG00000119760.11	2	27886676	27886676	ENSG00000119760.11_27873679_27876614	5	4007	104904	rs182700961	G	A	0.199005404761905	2	27781772	27781772	1.22423e-07	0.156975	0.001998	0.00111035	1	1	1	1	ENSG00000119760.11	2	27886676	27886676	4007	-104904	rs182700961	2	27781772	27781772	0.000225749	0.125467	0
RBKS	-	2	protein_coding	ENSG00000171174.9	2	28113965	28113965	ENSG00000171174.9_28081306_28081438	10	3940	-282737	rs150717651	C	T	0.0131984880952381	2	28396702	28396702	2.24614e-08	-0.926243	0.001998	0.000548587	1	2	1	1	ENSG00000171174.9	2	28113965	28113965	3940	282737	rs150717651	2	28396702	28396702	0.981625	0.00452663	0
C20orf96	-	2	protein_coding	ENSG00000196476.7	20	271390	271390	ENSG00000196476.7_257210_257520	11	4503	13657	rs2277781	A	G	0.39255275	20	257733	257733	3.64916e-10	0.243985	0.000999001	1.34268e-05	1	1	1	1	ENSG00000196476.7	20	271390	271390	4503	-13657	rs2277781	20	257733	257733	0.123482	0.0465348	0
RBCK1	+	1	protein_coding	ENSG00000125826.15	20	388142	388142	ENSG00000125826.15_391056_391408	13	4920	2883	rs6139109	T	C	0.127380952380952	20	391025	391025	2.95573e-22	-0.529223	0.000999001	4.18383e-17	1	1	1	1	ENSG00000125826.15	20	388142	388142	4920	2883	rs6139109	20	391025	391025	0.225637	-0.0379701	0
SLC52A3	-	1	protein_coding	ENSG00000101276.10	20	749131	749131	ENSG00000101276.10_744142_744647	4	6214	-7400	rs6140159	A	G	0.184353726190476	20	756531	756531	6.29885e-10	0.255696	0.000999001	1.05636e-05	1	1	1	1	ENSG00000101276.10	20	749131	749131	6214	7400	rs6140159	20	756531	756531	4.64009e-11	0.222739	1
FAM110A	+	2	protein_coding	ENSG00000125898.8	20	814358	814358	ENSG00000125898.8_825285_826922	2	6370	8511	rs57833525	G	C	0.0607622976190476	20	822869	822869	3.66537e-06	-0.300299	0.018981	0.0204989	1	1	1	1	ENSG00000125898.8	20	814358	814358	6370	8511	rs57833525	20	822869	822869	2.13115e-05	-0.257544	1
PSMF1	+	2	protein_coding	ENSG00000125818.13	20	1093906	1093906	ENSG00000125818.13_1108069_1108151	7	7269	5048	rs7348188	C	G	0.103219904761905	20	1098954	1098954	2.27186e-09	-0.259355	0.000999001	4.66408e-05	1	1	1	1	ENSG00000125818.13	20	1093906	1093906	7269	5048	rs7348188	20	1098954	1098954	2.43044e-05	-0.204148	0
SDCBP2	-	2	protein_coding	ENSG00000125775.10	20	1309883	1309883	ENSG00000125775.10_1306232_1306351	10	7070	3780	rs34019978	C	T	0.136953190476191	20	1306103	1306103	1.63354e-15	0.601305	0.000999001	1.95217e-10	1	1	1	1	ENSG00000125775.10	20	1309883	1309883	7070	-3780	rs34019978	20	1306103	1306103	0.00607389	0.0917183	0
FKBP1A	-	2	protein_coding	ENSG00000088832.10	20	1373806	1373806	ENSG00000088832.10_1358714_1358818	7	7093	2471	rs62186862	C	T	0.111501964285715	20	1371335	1371335	2.52247e-09	-0.514791	0.000999001	6.61149e-05	1	1	1	1	ENSG00000088832.10	20	1373806	1373806	7093	-2471	rs62186862	20	1371335	1371335	0.777627	-0.0123556	0
NSFL1C	-	2	protein_coding	ENSG00000088833.13	20	1454487	1454487	ENSG00000088833.13_1422807_1424556	11	7078	16257	rs4546067	C	T	0.466738380952381	20	1438230	1438230	3.47942e-08	-0.129502	0.001998	0.00122806	1	1	2	1	ENSG00000088833.13	20	1454487	1454487	7078	-16257	rs4546067	20	1438230	1438230	0.000302408	-0.0832393	0
NSFL1C	-	2	protein_coding	ENSG00000088833.13	20	1454487	1454487	ENSG00000088833.13_1447365_1448417	11	7078	-920953	rs7266902	G	T	0.120594035714286	20	2375440	2375440	7.14877e-07	0.172762	0.00999001	0.0153074	2	3	1	2	ENSG00000088833.13	20	1454487	1454487	7078	920953	rs7266902	20	2375440	2375440	0.00138074	0.117656	0
SIRPA	+	2	protein_coding	ENSG00000198053.7	20	1875154	1875154	ENSG00000198053.7_1895745_1896101	7	6788	19313	rs6081134	T	A	0.375234214285715	20	1894467	1894467	4.24968e-127	-1.01993	0.000999001	4.32865e-109	1	2	1	1	ENSG00000198053.7	20	1875154	1875154	6788	19313	rs6081134	20	1894467	1894467	4.37541e-06	-0.1144	0
PTPRA	+	2	protein_coding	ENSG00000132670.16	20	2844830	2844830	ENSG00000132670.16_3003335_3003470	29	6427	628355	rs145920053	G	T	0.021148	20	3473185	3473185	1.76181e-07	0.419589	0.013986	0.00872998	1	1	1	1	ENSG00000132670.16	20	2844830	2844830	6427	628355	rs145920053	20	3473185	3473185	0.552103	0.0440672	0
DDRGK1	-	2	protein_coding	ENSG00000198171.8	20	3185331	3185331	ENSG00000198171.8_3175476_3175514	8	6621	-153050	rs76505426	C	T	0.0847138214285713	20	3338381	3338381	1.23705e-08	0.277773	0.000999001	0.000372367	1	1	1	1	ENSG00000198171.8	20	3185331	3185331	6621	153050	rs76505426	20	3338381	3338381	2.17227e-10	0.226183	0
ITPA	+	2	protein_coding	ENSG00000125877.8	20	3189514	3189514	ENSG00000125877.8_3193815_3193872	9	6612	4379	rs7270101	A	C	0.114456607142858	20	3193893	3193893	1.82388e-25	-0.659307	0.000999001	1.6103e-20	1	1	1	1	ENSG00000125877.8	20	3189514	3189514	6612	4379	rs7270101	20	3193893	3193893	3.38862e-31	-0.509748	1
ITPA	+	2	protein_coding	ENSG00000125877.8	20	3189514	3189514	ENSG00000125877.8_3204012_3204516	9	6612	4464	rs8362	G	A	0.296428571428571	20	3193978	3193978	9.24584e-08	0.155926	0.001998	0.00283712	2	1	2	2	ENSG00000125877.8	20	3189514	3189514	6612	4464	rs8362	20	3193978	3193978	1.30169e-13	0.245207	0
HSPA12B	+	2	protein_coding	ENSG00000132622.6	20	3713314	3713314	ENSG00000132622.6_3732158_3733758	1	6737	20853	rs45495794	T	C	0.0764430476190473	20	3734167	3734167	2.91745e-11	0.458258	0.000999001	1.37046e-07	1	1	1	1	ENSG00000132622.6	20	3713314	3713314	6737	20853	rs45495794	20	3734167	3734167	2.0443e-08	0.349262	1
CDC25B	+	2	protein_coding	ENSG00000101224.13	20	3767578	3767578	ENSG00000101224.13_3785468_3786762	17	6923	-4548	rs2017118	A	G	0.276707880952381	20	3763030	3763030	3.40723e-12	0.28343	0.000999001	4.6005e-07	1	1	1	1	ENSG00000101224.13	20	3767578	3767578	6923	-4548	rs2017118	20	3763030	3763030	4.9043e-14	0.27294	0
RNF24	-	2	protein_coding	ENSG00000101236.12	20	3996229	3996229	ENSG00000101236.12_3907956_3914848	7	7103	54051	rs17287269	A	C	0.499824666666667	20	3942178	3942178	6.08158e-13	-0.179341	0.000999001	2.80643e-08	1	2	1	1	ENSG00000101236.12	20	3996229	3996229	7103	-54051	rs17287269	20	3942178	3942178	1.34539e-13	-0.178066	0
SMOX	+	2	protein_coding	ENSG00000088826.13	20	4101627	4101627	ENSG00000088826.13_4162736_4163495	9	7101	10458	rs6052390	T	A	0.386970130952382	20	4112085	4112085	7.95191e-12	0.137215	0.000999001	3.70859e-07	1	1	1	1	ENSG00000088826.13	20	4101627	4101627	7101	10458	rs6052390	20	4112085	4112085	2.61521e-11	0.129205	0
TMEM230	-	2	protein_coding	ENSG00000089063.10	20	5093749	5093749	ENSG00000089063.10_5080486_5081577	6	7463	32731	rs6084987	C	T	0.438645392857143	20	5061018	5061018	3.65671e-09	0.142786	0.000999001	7.38774e-05	2	1	2	2	ENSG00000089063.10	20	5093749	5093749	7463	-32731	rs6084987	20	5061018	5061018	2.27518e-07	0.120823	1
TMEM230	-	2	protein_coding	ENSG00000089063.10	20	5093749	5093749	ENSG00000089063.10_5092146_5092251	6	7463	4255	rs16990612	A	G	0.0929872738095241	20	5089494	5089494	1.38957e-20	-1.02051	0.000999001	2.20356e-16	1	2	1	1	ENSG00000089063.10	20	5093749	5093749	7463	-4255	rs16990612	20	5089494	5089494	0.633484	0.0186782	0
CDS2	+	2	protein_coding	ENSG00000101290.9	20	5107432	5107432	ENSG00000101290.9_5108796_5109396	14	7459	-15807	rs13042648	C	T	0.0941358809523813	20	5091625	5091625	1.44746e-09	-0.347481	0.000999001	5.74545e-05	1	2	1	1	ENSG00000101290.9	20	5107432	5107432	7459	-15807	rs13042648	20	5091625	5091625	0.361357	-0.0356262	0
LINC00654	-	2	lincRNA	ENSG00000205181.5	20	5485259	5485259	ENSG00000205181.5_5476713_5482509	2	7349	6606	rs3810569	C	T	0.166565107142857	20	5478653	5478653	7.55407e-14	-0.233505	0.000999001	1.30326e-09	2	1	2	2	ENSG00000205181.5	20	5485259	5485259	7349	-6606	rs3810569	20	5478653	5478653	6.46126e-15	-0.276382	0
LINC00654	-	2	lincRNA	ENSG00000205181.5	20	5485259	5485259	ENSG00000205181.5_5476713_5482509	2	7349	1290	rs34203639	C	G	0.0631870119047616	20	5483969	5483969	2.27966e-22	0.518287	0.000999001	3.2969e-17	1	1	1	1	ENSG00000205181.5	20	5485259	5485259	7349	-1290	rs34203639	20	5483969	5483969	1.07427e-24	0.587935	0
C20orf196	+	2	protein_coding	ENSG00000171984.10	20	5731039	5731039	ENSG00000171984.10_5753778_5754093	4	7036	22826	rs13043139	C	A	0.144895988095238	20	5753865	5753865	4.61944e-08	-0.387515	0.000999001	0.00042903	1	1	1	1	ENSG00000171984.10	20	5731039	5731039	7036	22826	rs13043139	20	5753865	5753865	0.762137	-0.0184692	0
CHGB	+	2	protein_coding	ENSG00000089199.5	20	5892076	5892076	ENSG00000089199.5_5895264_5895359	6	6733	-14364	rs74469026	C	T	0.0248977023809524	20	5877712	5877712	3.41862e-07	-0.730441	0.001998	0.00313413	1	1	1	1	ENSG00000089199.5	20	5892076	5892076	6733	-14364	rs74469026	20	5877712	5877712	0.00115576	-0.366304	0
TRMT6	-	2	protein_coding	ENSG00000089195.10	20	5931182	5931182	ENSG00000089195.10_5930924_5931182	9	6811	-903975	rs73090813	G	A	0.0391614166666668	20	6835157	6835157	1.74655e-07	0.411709	0.003996	0.00322824	1	1	1	1	ENSG00000089195.10	20	5931182	5931182	6811	903975	rs73090813	20	6835157	6835157	0.04133	0.110081	0
MCM8	+	2	protein_coding	ENSG00000125885.9	20	5931298	5931298	ENSG00000125885.9_5932657_5932809	19	6812	11657	rs2326680	C	A	0.217623083333333	20	5942955	5942955	6.01515e-07	-0.255233	0.01998	0.0197409	1	2	1	1	ENSG00000125885.9	20	5931298	5931298	6812	11657	rs2326680	20	5942955	5942955	5.04517e-07	-0.165046	0
CRLS1	+	2	protein_coding	ENSG00000088766.7	20	5986736	5986736	ENSG00000088766.7_6004026_6004068	10	6861	32745	rs6139899	A	G	0.49641375	20	6019481	6019481	1.14715e-16	0.399509	0.000999001	3.01415e-11	1	1	1	1	ENSG00000088766.7	20	5986736	5986736	6861	32745	rs6139899	20	6019481	6019481	0.547977	-0.0135773	0
LRRN4	-	2	protein_coding	ENSG00000125872.7	20	6034695	6034695	ENSG00000125872.7_6032791_6033450	4	6862	-664920	rs16992563	A	G	0.0143380357142856	20	6699615	6699615	1.74064e-06	-0.662308	0.00799201	0.00989934	1	1	1	1	ENSG00000125872.7	20	6034695	6034695	6862	664920	rs16992563	20	6699615	6699615	0.000885491	-0.443225	1
TMX4	-	1	protein_coding	ENSG00000125827.4	20	8000476	8000476	ENSG00000125827.4_7999440_7999686	9	6058	19829	rs932304	G	C	0.399898273809524	20	7980647	7980647	3.13441e-08	-0.472271	0.000999001	0.000296616	2	1	1	2	ENSG00000125827.4	20	8000476	8000476	6058	-19829	rs932304	20	7980647	7980647	0.858276	-0.00367202	0
TMX4	-	1	protein_coding	ENSG00000125827.4	20	8000476	8000476	ENSG00000125827.4_7980379_7980507	9	6058	19399	rs6055452	C	T	0.0857461904761904	20	7981077	7981077	3.55259e-11	0.3063	0.000999001	6.05465e-07	1	2	2	1	ENSG00000125827.4	20	8000476	8000476	6058	-19399	rs6055452	20	7981077	7981077	0.916899	0.00384514	0
ANKEF1	+	2	protein_coding	ENSG00000132623.11	20	9966774	9966774	ENSG00000132623.11_10036150_10037410	11	5821	64364	rs6141102	A	G	0.16616775	20	10031138	10031138	1.7024e-08	0.206828	0.000999001	0.00034612	1	1	1	1	ENSG00000132623.11	20	9966774	9966774	5821	64364	rs6141102	20	10031138	10031138	0.000594838	0.0921407	0
SNAP25	+	2	protein_coding	ENSG00000132639.8	20	10199478	10199478	ENSG00000132639.8_10256077_10256211	10	5913	137709	rs73079422	G	A	0.015941488095238	20	10337187	10337187	8.31763e-08	0.67627	0.000999001	0.00151379	1	2	1	1	ENSG00000132639.8	20	10199478	10199478	5913	137709	rs73079422	20	10337187	10337187	0.00419372	0.335439	0
MKKS	-	2	protein_coding	ENSG00000125863.13	20	10414870	10414870	ENSG00000125863.13_10414756_10414870	6	6273	-15085	rs114558714	A	G	0.0680546904761902	20	10429955	10429955	1.25282e-15	-0.467256	0.000999001	3.14497e-11	1	1	1	1	ENSG00000125863.13	20	10414870	10414870	6273	15085	rs114558714	20	10429955	10429955	0.0279525	0.0957678	0
SPTLC3	+	2	protein_coding	ENSG00000172296.8	20	12989627	12989627	ENSG00000172296.8_13029593_13031666	12	6357	-649	rs360531	C	G	0.37976430952381	20	12988978	12988978	7.63198e-08	-0.227788	0.001998	0.00139786	1	1	1	1	ENSG00000172296.8	20	12989627	12989627	6357	-649	rs360531	20	12988978	12988978	0.00934709	-0.0627354	0
NDUFAF5	+	2	protein_coding	ENSG00000101247.13	20	13765596	13765596	ENSG00000101247.13_13789488_13789647	14	5732	284059	rs111326959	C	T	0.0296121547619048	20	14049655	14049655	1.0151e-06	-0.636707	0.014985	0.0175538	1	2	1	1	ENSG00000101247.13	20	13765596	13765596	5732	284059	rs111326959	20	14049655	14049655	0.000923927	-0.315543	0
KIF16B	-	2	protein_coding	ENSG00000089177.13	20	16554078	16554078	ENSG00000089177.13_16506737_16506850	27	7451	19130	rs6135795	A	G	0.46547619047619	20	16534948	16534948	1.58115e-09	0.208735	0.000999001	0.000128411	1	2	2	1	ENSG00000089177.13	20	16554078	16554078	7451	-19130	rs6135795	20	16534948	16534948	1.41583e-13	0.197492	1
KIF16B	-	2	protein_coding	ENSG00000089177.13	20	16554078	16554078	ENSG00000089177.13_16292980_16293063	27	7451	-91747	rs115737060	T	G	0.0700607976190475	20	16645825	16645825	4.37941e-07	-0.421811	0.013986	0.0188352	2	1	1	2	ENSG00000089177.13	20	16554078	16554078	7451	91747	rs115737060	20	16645825	16645825	0.000787617	-0.188502	0
SNRPB2	+	2	protein_coding	ENSG00000125870.6	20	16710606	16710606	ENSG00000125870.6_16710606_16710809	7	7249	185	rs2073055	G	T	0.0577992499999998	20	16710791	16710791	5.29184e-08	-0.389852	0.000999001	0.00138907	1	3	1	1	ENSG00000125870.6	20	16710606	16710606	7249	185	rs2073055	20	16710791	16710791	0.076269	-0.0706922	0
DSTN	+	2	protein_coding	ENSG00000125868.11	20	17550508	17550508	ENSG00000125868.11_17572577_17572708	6	7220	5592	rs6034857	T	C	0.342975607142857	20	17556100	17556100	5.899e-09	-0.199782	0.000999001	0.000151466	1	1	1	1	ENSG00000125868.11	20	17550508	17550508	7220	5592	rs6034857	20	17556100	17556100	0.195227	-0.0343758	0
MGME1	+	2	protein_coding	ENSG00000125871.9	20	17949556	17949556	ENSG00000125871.9_17950444_17951013	5	6951	-1818	rs62208159	G	A	0.119166547619048	20	17947738	17947738	9.60332e-08	-0.236887	0.001998	0.0015633	1	1	1	1	ENSG00000125871.9	20	17949556	17949556	6951	-1818	rs62208159	20	17947738	17947738	9.27537e-09	-0.217234	0
SNX5	-	2	protein_coding	ENSG00000089006.12	20	17949623	17949623	ENSG00000089006.12_17941783_17942638	15	6950	1885	rs62208159	G	A	0.119166547619048	20	17947738	17947738	1.44518e-10	-0.415807	0.000999001	1.02067e-05	1	2	1	1	ENSG00000089006.12	20	17949623	17949623	6950	-1885	rs62208159	20	17947738	17947738	0.00654042	-0.103165	0
RBBP9	-	2	protein_coding	ENSG00000089050.10	20	18477887	18477887	ENSG00000089050.10_18467184_18470634	5	6598	-71511	rs6132081	G	A	0.213912452380953	20	18549398	18549398	4.87779e-11	-0.203188	0.000999001	6.97628e-07	1	1	1	1	ENSG00000089050.10	20	18477887	18477887	6598	71511	rs6132081	20	18549398	18549398	1.93447e-12	-0.2066	1
SEC23B	+	2	protein_coding	ENSG00000101310.10	20	18488137	18488137	ENSG00000101310.10_18534879_18535034	21	6581	171265	rs6132098	T	C	0.0860124047619018	20	18659402	18659402	1.82261e-14	-0.32466	0.000999001	4.78908e-09	1	2	1	1	ENSG00000101310.10	20	18488137	18488137	6581	171265	rs6132098	20	18659402	18659402	7.36048e-16	-0.297002	1
LINC00493	+	1	lincRNA	ENSG00000232388.2	20	18548064	18548064	ENSG00000232388.2_18549280_18549799	3	6639	2941	rs6045471	T	G	0.203597321428571	20	18551005	18551005	2.28383e-17	0.44169	0.000999001	9.18423e-13	1	1	1	1	ENSG00000232388.2	20	18548064	18548064	6639	2941	rs6045471	20	18551005	18551005	0.900585	-0.00555948	0
RP5-1068E13.7	+	2	lincRNA	ENSG00000273148.1	20	18775173	18775173	ENSG00000273148.1_18775173_18776711	1	6608	16168	rs45620439	C	A	0.114284797619048	20	18791341	18791341	1.19967e-06	0.242885	0.00599401	0.00352915	1	1	1	1	ENSG00000273148.1	20	18775173	18775173	6608	16168	rs45620439	20	18791341	18791341	3.25392e-06	0.224461	0
NAA20	+	1	protein_coding	ENSG00000173418.7	20	19997760	19997760	ENSG00000173418.7_20013152_20013297	7	5352	-838222	rs80052707	C	T	0.111747940476191	20	19159538	19159538	2.48538e-06	-0.1835	0.017982	0.0202162	2	1	2	2	ENSG00000173418.7	20	19997760	19997760	5352	-838222	rs80052707	20	19159538	19159538	0.000843277	-0.140026	0
NAA20	+	1	protein_coding	ENSG00000173418.7	20	19997760	19997760	ENSG00000173418.7_20006313_20006411	7	5352	-6216	rs73605563	A	G	0.0489545357142857	20	19991544	19991544	1.19257e-11	-0.525469	0.000999001	6.79095e-07	1	1	1	1	ENSG00000173418.7	20	19997760	19997760	5352	-6216	rs73605563	20	19991544	19991544	1.01987e-08	-0.368378	1
NKX2-2	-	2	protein_coding	ENSG00000125820.5	20	21494664	21494664	ENSG00000125820.5_21491648_21493123	2	4195	-17868	rs6035877	A	C	0.45952380952381	20	21512532	21512532	4.58775e-06	-0.126025	0.00999001	0.0112402	1	1	1	1	ENSG00000125820.5	20	21494664	21494664	4195	17868	rs6035877	20	21512532	21512532	0.00026122	-0.0964869	0
RP4-737E23.2	+	2	lincRNA	ENSG00000230387.1	20	23168765	23168765	ENSG00000230387.1_23170420_23170944	2	6157	-10363	rs844930	A	G	0.479761904761905	20	23158402	23158402	2.74945e-22	-0.380248	0.000999001	2.06326e-16	1	1	1	1	ENSG00000230387.1	20	23168765	23168765	6157	-10363	rs844930	20	23158402	23158402	9.82227e-25	-0.386849	0
NAPB	-	2	protein_coding	ENSG00000125814.13	20	23402125	23402125	ENSG00000125814.13_23377375_23377825	10	6540	67933	rs6048750	T	G	0.450889023809524	20	23334192	23334192	2.66825e-08	0.163654	0.000999001	0.000448591	1	1	1	1	ENSG00000125814.13	20	23402125	23402125	6540	-67933	rs6048750	20	23334192	23334192	6.80892e-08	0.11222	0
CST2	-	2	protein_coding	ENSG00000170369.3	20	23807368	23807368	ENSG00000170369.3_23807070_23807368	3	6829	33368	rs4437030	C	T	0.273934535714286	20	23774000	23774000	2.00085e-06	-0.350611	0.010989	0.011913	2	1	2	2	ENSG00000170369.3	20	23807368	23807368	6829	-33368	rs4437030	20	23774000	23774000	2.87898e-11	-0.443865	0
CST2	-	2	protein_coding	ENSG00000170369.3	20	23807368	23807368	ENSG00000170369.3_23804406_23804740	3	6829	30238	rs6114296	G	A	0.295235773809523	20	23777130	23777130	4.19154e-09	-0.423893	0.000999001	5.1615e-05	1	1	1	1	ENSG00000170369.3	20	23807368	23807368	6829	-30238	rs6114296	20	23777130	23777130	7.78541e-14	-0.464809	1
SYNDIG1	+	2	protein_coding	ENSG00000101463.5	20	24449835	24449835	ENSG00000101463.5_24645982_24647252	3	7176	152108	rs13038938	A	C	0.170271738095238	20	24601943	24601943	2.78412e-12	-0.347675	0.000999001	5.60411e-08	1	1	1	1	ENSG00000101463.5	20	24449835	24449835	7176	152108	rs13038938	20	24601943	24601943	1.09918e-15	-0.371492	1
ENTPD6	+	2	protein_coding	ENSG00000197586.8	20	25176329	25176329	ENSG00000197586.8_25202428_25203614	14	5556	223825	rs6115178	C	T	0.111904761904762	20	25400154	25400154	1.01343e-10	-0.249498	0.000999001	5.67626e-06	1	1	1	1	ENSG00000197586.8	20	25176329	25176329	5556	223825	rs6115178	20	25400154	25400154	4.85576e-06	-0.137618	0
PYGB	+	2	protein_coding	ENSG00000100994.7	20	25228705	25228705	ENSG00000100994.7_25255228_25255359	20	5319	-614001	rs74588106	G	A	0.0156898571428571	20	24614704	24614704	2.74072e-07	0.549882	0.00799201	0.00687796	2	1	1	2	ENSG00000100994.7	20	25228705	25228705	5319	-614001	rs74588106	20	24614704	24614704	0.000148901	0.468566	0
PYGB	+	2	protein_coding	ENSG00000100994.7	20	25228705	25228705	ENSG00000100994.7_25259693_25259785	20	5319	362672	rs6115227	A	C	0.2779945	20	25591377	25591377	1.89914e-09	-0.198689	0.000999001	5.26053e-05	1	1	2	1	ENSG00000100994.7	20	25228705	25228705	5319	362672	rs6115227	20	25591377	25591377	0.0017919	-0.0960984	0
ABHD12	-	2	protein_coding	ENSG00000100997.14	20	25371619	25371619	ENSG00000100997.14_25275379_25275666	17	4882	16925	rs2500399	T	G	0.452331630952381	20	25354694	25354694	1.80686e-64	-0.721988	0.000999001	3.70469e-54	1	1	1	1	ENSG00000100997.14	20	25371619	25371619	4882	-16925	rs2500399	20	25354694	25354694	4.0154e-17	-0.249867	0
NINL	-	2	protein_coding	ENSG00000101004.10	20	25566153	25566153	ENSG00000101004.10_25433341_25434278	24	4324	286275	rs6115135	C	A	0.269734226190476	20	25279878	25279878	4.66483e-08	-0.1801	0.002997	0.0017003	1	2	1	1	ENSG00000101004.10	20	25566153	25566153	4324	-286275	rs6115135	20	25279878	25279878	1.09051e-08	-0.13014	0
NANP	-	2	protein_coding	ENSG00000170191.4	20	25604811	25604811	ENSG00000170191.4_25593571_25597217	2	4196	-152360	rs2995864	C	T	0.0680835833333334	20	25757171	25757171	8.77894e-06	0.27894	0.010989	0.0121219	1	1	1	1	ENSG00000170191.4	20	25604811	25604811	4196	152360	rs2995864	20	25757171	25757171	2.348e-05	0.250636	1
FAM182B	-	1	protein_coding	ENSG00000175170.10	20	25848861	25848861	ENSG00000175170.10_25754652_25755972	1	3283	410078	rs8115804	C	T	0.382161916666667	20	25438783	25438783	1.28685e-08	-0.358242	0.000999001	2.49427e-05	2	2	2	2	ENSG00000175170.10	20	25848861	25848861	3283	-410078	rs8115804	20	25438783	25438783	4.84072e-20	-0.41637	0
FAM182B	-	1	protein_coding	ENSG00000175170.10	20	25848861	25848861	ENSG00000175170.10_25754652_25755972	1	3283	-123691	rs6115465	A	C	0.327696214285714	20	25972552	25972552	9.58162e-28	0.729168	0.000999001	1.29305e-21	1	1	1	1	ENSG00000175170.10	20	25848861	25848861	3283	123691	rs6115465	20	25972552	25972552	1.07695e-44	0.593625	0
RP4-610C12.4	-	2	lincRNA	ENSG00000205611.3	20	29521213	29521213	ENSG00000205611.3_29513582_29516811	1	1988	16949	rs2424793	C	T	0.411299833333334	20	29504264	29504264	5.17583e-05	0.374142	0.015984	0.0180005	2	1	2	2	ENSG00000205611.3	20	29521213	29521213	1988	-16949	rs2424793	20	29504264	29504264	2.38599e-15	0.497739	0
RP4-610C12.4	-	2	lincRNA	ENSG00000205611.3	20	29521213	29521213	ENSG00000205611.3_29513582_29516811	1	1988	-285966	rs145745623	A	G	0.412820845238095	20	29807179	29807179	4.4406e-11	-0.625351	0.000999001	1.37251e-07	1	1	1	1	ENSG00000205611.3	20	29521213	29521213	1988	285966	rs145745623	20	29807179	29807179	3.27246e-20	-0.585829	0
RP4-610C12.3	-	2	lincRNA	ENSG00000225490.1	20	29522987	29522987	ENSG00000225490.1_29521637_29522148	1	1989	-493407	rs4911328	T	C	0.48753594047619	20	30016394	30016394	5.06612e-14	-0.382332	0.000999001	4.57364e-10	1	1	1	1	ENSG00000225490.1	20	29522987	29522987	1989	493407	rs4911328	20	30016394	30016394	5.62952e-15	-0.396477	0
FRG1B	+	2	protein_coding	ENSG00000149531.10	20	29611857	29611857	ENSG00000149531.10_29631538_29631927	11	2134	-46221	rs2250953	A	G	0.395190583333333	20	29565636	29565636	1.46427e-08	0.314192	0.000999001	0.000127336	1	1	1	1	ENSG00000149531.10	20	29611857	29611857	2134	-46221	rs2250953	20	29565636	29565636	9.7658e-08	0.309344	1
CCM2L	+	2	protein_coding	ENSG00000101331.11	20	30598245	30598245	ENSG00000101331.11_30618804_30619984	3	3690	-724353	rs4911193	G	C	0.085535821428569	20	29873892	29873892	6.66285e-07	-0.345726	0.001998	0.00251179	1	1	1	1	ENSG00000101331.11	20	30598245	30598245	3690	-724353	rs4911193	20	29873892	29873892	4.72061e-06	-0.292814	1
MAPRE1	+	2	protein_coding	ENSG00000101367.8	20	31407699	31407699	ENSG00000101367.8_31413731_31413854	7	3715	37692	rs79520901	A	T	0.454854642857143	20	31445391	31445391	2.62067e-09	0.131825	0.000999001	3.31348e-05	1	1	2	1	ENSG00000101367.8	20	31407699	31407699	3715	37692	rs79520901	20	31445391	31445391	7.44959e-10	0.206552	0
MAPRE1	+	2	protein_coding	ENSG00000101367.8	20	31407699	31407699	ENSG00000101367.8_31421523_31421668	7	3715	601355	rs145466305	C	T	0.0339907738095239	20	32009054	32009054	2.20643e-06	0.4081	0.013986	0.0143229	2	1	1	2	ENSG00000101367.8	20	31407699	31407699	3715	601355	rs145466305	20	32009054	32009054	0.00112788	0.321476	0
RALY	+	2	protein_coding	ENSG00000125970.7	20	32581452	32581452	ENSG00000125970.7_32652850_32652966	11	3079	71364	rs45610033	C	T	0.065631726190476	20	32652816	32652816	1.14626e-08	0.554262	0.001998	0.000173679	1	1	1	1	ENSG00000125970.7	20	32581452	32581452	3079	71364	rs45610033	20	32652816	32652816	0.132071	-0.0537604	0
MAP1LC3A	+	2	protein_coding	ENSG00000101460.8	20	33134658	33134658	ENSG00000101460.8_33137709_33137833	6	3170	36094	rs6088529	C	A	0.339285714285714	20	33170752	33170752	9.44511e-10	-0.221642	0.000999001	1.617e-05	1	1	1	1	ENSG00000101460.8	20	33134658	33134658	3170	36094	rs6088529	20	33170752	33170752	0.0117186	-0.061428	0
PIGU	-	2	protein_coding	ENSG00000101464.6	20	33264910	33264910	ENSG00000101464.6_33173241_33173384	12	3371	776750	rs6059533	G	A	0.116399547619048	20	32488160	32488160	2.54296e-07	0.183029	0.001998	0.00240276	1	2	1	1	ENSG00000101464.6	20	33264910	33264910	3371	-776750	rs6059533	20	32488160	32488160	0.00391256	0.103833	0
TP53INP2	+	2	protein_coding	ENSG00000078804.8	20	33292094	33292094	ENSG00000078804.8_33296495_33296667	5	3394	-343954	rs78230850	G	A	0.0483583214285714	20	32948140	32948140	3.59545e-06	0.348843	0.011988	0.0122409	1	1	1	1	ENSG00000078804.8	20	33292094	33292094	3394	-343954	rs78230850	20	32948140	32948140	0.0353053	0.165494	0
PROCR	+	2	protein_coding	ENSG00000101000.4	20	33759876	33759876	ENSG00000101000.4_33764501_33765165	4	3536	21094	rs6060300	T	C	0.176190476190476	20	33780970	33780970	1.10308e-16	0.465985	0.000999001	6.74891e-12	1	1	1	1	ENSG00000101000.4	20	33759876	33759876	3536	21094	rs6060300	20	33780970	33780970	6.95836e-17	0.473209	0
RP4-614O4.12	-	2	lincRNA	ENSG00000269202.1	20	33791091	33791091	ENSG00000269202.1_33789550_33791091	1	3528	920	rs35381853	T	C	0.42445169047619	20	33790171	33790171	8.84906e-12	0.294472	0.000999001	6.15144e-08	1	1	1	1	ENSG00000269202.1	20	33791091	33791091	3528	-920	rs35381853	20	33790171	33790171	2.37064e-10	0.265686	1
MMP24	+	2	protein_coding	ENSG00000125966.8	20	33814457	33814457	ENSG00000125966.8_33862075_33864801	9	3510	55596	rs6120889	G	A	0.202802345238095	20	33870053	33870053	1.85868e-15	-0.275339	0.000999001	9.57674e-10	1	2	1	1	ENSG00000125966.8	20	33814457	33814457	3510	55596	rs6120889	20	33870053	33870053	8.25304e-13	-0.251804	1
EDEM2	-	2	protein_coding	ENSG00000088298.8	20	33865928	33865928	ENSG00000088298.8_33859808_33859948	17	3496	55236	rs6088771	T	C	0.127601511904762	20	33810692	33810692	1.70361e-08	-0.370888	0.000999001	0.000204023	1	3	1	1	ENSG00000088298.8	20	33865928	33865928	3496	-55236	rs6088771	20	33810692	33810692	0.869461	-0.00753685	0
EIF6	-	2	protein_coding	ENSG00000242372.2	20	33872788	33872788	ENSG00000242372.2_33868457_33868632	6	3488	-10003	rs7267608	T	C	0.227382035714286	20	33882791	33882791	8.81213e-12	0.218988	0.000999001	3.46097e-07	1	1	1	1	ENSG00000242372.2	20	33872788	33872788	3488	10003	rs7267608	20	33882791	33882791	1.74924e-05	0.117023	0
UQCC1	-	1	protein_coding	ENSG00000101019.17	20	33999944	33999944	ENSG00000101019.17_33890369_33891872	10	3415	96308	rs2425055	C	T	0.386894261904762	20	33903636	33903636	1.064e-15	-0.248735	0.000999001	6.17925e-10	1	1	1	1	ENSG00000101019.17	20	33999944	33999944	3415	-96308	rs2425055	20	33903636	33903636	4.07999e-18	-0.23982	0
ERGIC3	+	1	protein_coding	ENSG00000125991.14	20	34129770	34129770	ENSG00000125991.14_34130535_34133155	14	3445	18718	rs8115363	G	A	0.113904011904762	20	34148488	34148488	1.09975e-07	0.184927	0.001998	0.00125188	2	1	2	1	ENSG00000125991.14	20	34129770	34129770	3445	18718	rs8115363	20	34148488	34148488	0.219265	-0.0385883	0
ERGIC3	+	1	protein_coding	ENSG00000125991.14	20	34129770	34129770	ENSG00000125991.14_34129941_34130142	14	3445	433657	rs6060736	T	C	0.0225178214285715	20	34563427	34563427	3.76422e-06	0.344449	0.020979	0.0226256	1	1	1	2	ENSG00000125991.14	20	34129770	34129770	3445	433657	rs6060736	20	34563427	34563427	0.0749329	0.132006	0
CPNE1	-	1	protein_coding	ENSG00000214078.7	20	34252878	34252878	ENSG00000214078.7_34220085_34220307	15	3366	-86322	rs1970357	G	A	0.0740229642857139	20	34339200	34339200	2.65258e-44	-0.737644	0.000999001	3.51668e-35	1	2	1	1	ENSG00000214078.7	20	34252878	34252878	3366	86322	rs1970357	20	34339200	34339200	4.70836e-43	-0.866683	1
RBM12	-	2	protein_coding	ENSG00000244462.3	20	34252878	34252878	ENSG00000244462.3_34252682_34252878	3	3366	-763522	rs142538510	G	A	0.0277060833333334	20	35016400	35016400	4.90397e-06	0.387714	0.012987	0.0120866	1	1	1	1	ENSG00000244462.3	20	34252878	34252878	3366	763522	rs142538510	20	35016400	35016400	0.141099	0.195344	0
RP1-309K20.6	-	2	protein_coding	ENSG00000272897.1	20	34262466	34262466	ENSG00000272897.1_34220262_34220307	9	3366	-76734	rs1970357	G	A	0.0740229642857139	20	34339200	34339200	8.78193e-38	-0.79802	0.000999001	5.75736e-30	1	1	1	1	ENSG00000272897.1	20	34262466	34262466	3366	76734	rs1970357	20	34339200	34339200	3.37762e-23	-0.633195	0
EPB41L1	+	2	protein_coding	ENSG00000088367.16	20	34679426	34679426	ENSG00000088367.16_34807683_34807766	28	3172	-510678	rs55732284	T	A	0.255035380952381	20	34168748	34168748	5.39929e-07	-0.194518	0.011988	0.0100311	1	2	1	1	ENSG00000088367.16	20	34679426	34679426	3172	-510678	rs55732284	20	34168748	34168748	0.0221854	-0.0867183	0
HSPA13	-	2	protein_coding	ENSG00000155304.4	21	15755805	15755805	ENSG00000155304.4_15750520_15750733	5	5672	-10110	rs1882882	G	A	0.268053797619048	21	15765915	15765915	6.83189e-08	-0.116714	0.001998	0.000647999	1	1	2	1	ENSG00000155304.4	21	15755805	15755805	5672	10110	rs1882882	21	15765915	15765915	4.65438e-05	-0.0844837	1
HSPA13	-	2	protein_coding	ENSG00000155304.4	21	15755805	15755805	ENSG00000155304.4_15755416_15755508	5	5672	-136334	rs56185490	A	G	0.100910095238095	21	15892139	15892139	8.44725e-07	0.218674	0.010989	0.00594268	2	1	1	2	ENSG00000155304.4	21	15755805	15755805	5672	136334	rs56185490	21	15892139	15892139	0.00246688	0.0961477	0
SAMSN1	-	2	protein_coding	ENSG00000155307.13	21	15955723	15955723	ENSG00000155307.13_15893471_15893542	8	6068	25928	rs9981275	C	T	0.45076075	21	15929795	15929795	2.00259e-07	0.290513	0.003996	0.00245927	1	1	1	1	ENSG00000155307.13	21	15955723	15955723	6068	-25928	rs9981275	21	15929795	15929795	5.94825e-08	0.252422	0
CHODL	+	2	protein_coding	ENSG00000154645.9	21	19273580	19273580	ENSG00000154645.9_19638271_19639690	4	6736	-108490	rs1352601	C	T	0.390796928571429	21	19165090	19165090	2.71357e-07	0.29128	0.001998	0.00224418	1	2	1	1	ENSG00000154645.9	21	19273580	19273580	6736	-108490	rs1352601	21	19165090	19165090	1.32482e-08	0.315035	1
MRPL39	-	2	protein_coding	ENSG00000154719.9	21	26979829	26979829	ENSG00000154719.9_26976108_26976247	10	5654	-13095	rs2010214	G	A	0.267916107142858	21	26992924	26992924	7.74887e-40	0.511461	0.000999001	3.91123e-31	1	3	1	1	ENSG00000154719.9	21	26979829	26979829	5654	13095	rs2010214	21	26992924	26992924	2.26252e-56	0.516564	0
ATP5J	-	1	protein_coding	ENSG00000154723.8	21	27107984	27107984	ENSG00000154723.8_27106644_27106686	5	5937	1328	rs17001334	A	G	0.0946333928571432	21	27106656	27106656	1.13334e-14	0.547952	0.000999001	2.06366e-10	1	4	1	1	ENSG00000154723.8	21	27107984	27107984	5937	-1328	rs17001334	21	27106656	27106656	0.755783	-0.0122446	0
AP000230.1	+	2	lincRNA	ENSG00000273492.1	21	27543189	27543189	ENSG00000273492.1_27588021_27589700	2	6474	56868	rs2045	T	C	0.283716630952381	21	27600057	27600057	4.72679e-10	0.226368	0.000999001	2.9422e-06	1	5	1	1	ENSG00000273492.1	21	27543189	27543189	6474	56868	rs2045	21	27600057	27600057	1.34358e-08	0.20582	0
CYYR1	-	1	protein_coding	ENSG00000166265.7	21	27945603	27945603	ENSG00000166265.7_27852591_27852748	5	6802	-7940	rs56045550	T	G	0.0818179285714283	21	27953543	27953543	9.98559e-08	0.316716	0.000999001	0.00167461	1	1	1	1	ENSG00000166265.7	21	27945603	27945603	6802	7940	rs56045550	21	27953543	27953543	3.45805e-08	0.276502	1
N6AMT1	-	2	protein_coding	ENSG00000156239.7	21	30257693	30257693	ENSG00000156239.7_30244513_30248813	6	5804	46734	rs118001912	C	A	0.153132595238096	21	30210959	30210959	1.65128e-09	-0.212795	0.000999001	3.27137e-05	1	2	1	1	ENSG00000156239.7	21	30257693	30257693	5804	-46734	rs118001912	21	30210959	30210959	8.02653e-11	-0.223111	0
RWDD2B	-	2	protein_coding	ENSG00000156253.2	21	30391699	30391699	ENSG00000156253.2_30381916_30382013	4	5614	104214	rs34512365	C	T	0.185415583333333	21	30287485	30287485	9.31655e-09	0.544121	0.000999001	7.37123e-05	2	1	1	2	ENSG00000156253.2	21	30391699	30391699	5614	-104214	rs34512365	21	30287485	30287485	0.999796	1.15108e-05	0
RWDD2B	-	2	protein_coding	ENSG00000156253.2	21	30391699	30391699	ENSG00000156253.2_30376705_30378972	4	5614	2077	rs75078264	A	G	0.217858107142857	21	30389622	30389622	3.95644e-11	-0.248185	0.000999001	6.70094e-07	1	2	2	1	ENSG00000156253.2	21	30391699	30391699	5614	-2077	rs75078264	21	30389622	30389622	1.46115e-11	-0.236626	1
CCT8	-	2	protein_coding	ENSG00000156261.8	21	30446118	30446118	ENSG00000156261.8_30433574_30433738	14	5648	170	rs2070610	G	A	0.0869047619047619	21	30445948	30445948	9.72449e-13	0.289528	0.000999001	3.5156e-08	1	1	1	1	ENSG00000156261.8	21	30446118	30446118	5648	-170	rs2070610	21	30445948	30445948	4.64743e-14	0.236208	1
MAP3K7CL	+	2	protein_coding	ENSG00000156265.11	21	30449792	30449792	ENSG00000156265.11_30463822_30463897	12	5643	30574	rs2832179	C	T	0.492268392857143	21	30480366	30480366	1.68446e-09	0.29876	0.000999001	2.71515e-05	1	1	1	1	ENSG00000156265.11	21	30449792	30449792	5643	30574	rs2832179	21	30480366	30480366	1.17713e-10	0.219683	0
BACH1	+	2	protein_coding	ENSG00000156273.11	21	30566392	30566392	ENSG00000156273.11_30698380_30699714	8	5514	-105665	rs2832161	C	T	0.0197341666666666	21	30460727	30460727	3.13271e-06	0.418461	0.020979	0.0211425	1	1	1	1	ENSG00000156273.11	21	30566392	30566392	5514	-105665	rs2832161	21	30460727	30460727	7.36421e-05	0.307157	0
TIAM1	-	1	protein_coding	ENSG00000156299.8	21	32932290	32932290	ENSG00000156299.8_32567540_32567621	28	5832	688275	rs34758443	G	A	0.0435033571428572	21	32244015	32244015	5.26104e-07	0.516012	0.01998	0.0207153	1	1	1	1	ENSG00000156299.8	21	32932290	32932290	5832	-688275	rs34758443	21	32244015	32244015	0.11101	0.124673	0
MIS18A	-	2	protein_coding	ENSG00000159055.3	21	33651380	33651380	ENSG00000159055.3_33647141_33647207	5	5866	-220589	rs138751795	T	C	0.0151849404761905	21	33871969	33871969	2.46307e-07	-0.988329	0.000999001	0.00260699	1	1	1	1	ENSG00000159055.3	21	33651380	33651380	5866	220589	rs138751795	21	33871969	33871969	0.0038707	-0.366673	0
C21orf119	+	1	protein_coding	ENSG00000256073.2	21	33765439	33765439	ENSG00000256073.2_33765439_33766254	1	5895	7311	rs9979256	A	G	0.0981381547619048	21	33772750	33772750	1.61378e-15	-0.336683	0.000999001	4.13804e-11	1	1	1	1	ENSG00000256073.2	21	33765439	33765439	5895	7311	rs9979256	21	33772750	33772750	1.28881e-17	-0.358773	1
TCP10L	-	2	protein_coding	ENSG00000242220.2	21	33959683	33959683	ENSG00000242220.2_33954510_33954744	3	5590	15053	rs865852	T	C	0.426977273809524	21	33944630	33944630	7.6945e-09	-0.277022	0.000999001	6.21094e-05	1	1	1	1	ENSG00000242220.2	21	33959683	33959683	5590	-15053	rs865852	21	33944630	33944630	9.60391e-09	-0.256309	0
AP000275.65	-	2	protein_coding	ENSG00000265590.5	21	33984591	33984591	ENSG00000265590.5_33984415_33984591	7	5489	45885	rs55756839	T	C	0.0354512619047621	21	33938706	33938706	1.60635e-10	-0.486015	0.000999001	3.12323e-06	1	1	1	1	ENSG00000265590.5	21	33984591	33984591	5489	-45885	rs55756839	21	33938706	33938706	0.00323145	-0.313662	0
AP000275.65	-	2	protein_coding	ENSG00000265590.5	21	33984591	33984591	ENSG00000265590.5_33954510_33954725	7	5489	39961	rs865852	T	C	0.426977273809524	21	33944630	33944630	5.69207e-07	-0.284476	0.00599401	0.00746974	2	1	2	2	ENSG00000265590.5	21	33984591	33984591	5489	-39961	rs865852	21	33944630	33944630	0.0530818	0.0763827	0
C21orf59	-	1	protein_coding	ENSG00000159079.14	21	33985176	33985176	ENSG00000159079.14_33984415_33985176	5	5486	46470	rs55756839	T	C	0.0354512619047621	21	33938706	33938706	3.28694e-07	-0.364445	0.00599401	0.00374207	1	1	1	1	ENSG00000159079.14	21	33985176	33985176	5486	-46470	rs55756839	21	33938706	33938706	0.00360349	-0.31114	0
C21orf49	+	1	protein_coding	ENSG00000205930.4	21	34144411	34144411	ENSG00000205930.4_34224059_34224779	5	5277	119035	rs62214315	T	C	0.0523218333333331	21	34263446	34263446	8.93752e-07	0.59458	0.00599401	0.00770127	1	1	1	1	ENSG00000205930.4	21	34144411	34144411	5277	119035	rs62214315	21	34263446	34263446	0.00532424	0.177961	0
IFNAR2	+	2	protein_coding	ENSG00000159110.15	21	34602206	34602206	ENSG00000159110.15_34634866_34637980	11	4877	26969	rs11911133	A	G	0.34713675	21	34629175	34629175	1.15812e-19	-0.27931	0.000999001	2.91594e-14	1	2	1	1	ENSG00000159110.15	21	34602206	34602206	4877	26969	rs11911133	21	34629175	34629175	7.01649e-11	-0.187975	1
IL10RB	+	2	protein_coding	ENSG00000243646.4	21	34638663	34638663	ENSG00000243646.4_34640233_34640822	7	4896	2125	rs2834167	A	G	0.253571428571429	21	34640788	34640788	3.43575e-08	0.224142	0.000999001	0.000565207	1	3	1	1	ENSG00000243646.4	21	34638663	34638663	4896	2125	rs2834167	21	34640788	34640788	2.44615e-06	0.175827	1
AP000295.10	+	2	lincRNA	ENSG00000272659.1	21	34681796	34681796	ENSG00000272659.1_34681796_34682486	1	4935	-22113	rs8178521	C	T	0.261059499999999	21	34659683	34659683	1.7624e-06	0.299244	0.002997	0.00330134	1	1	1	1	ENSG00000272659.1	21	34681796	34681796	4935	-22113	rs8178521	21	34659683	34659683	2.50342e-06	0.29374	1
IFNAR1	+	2	protein_coding	ENSG00000142166.8	21	34696734	34696734	ENSG00000142166.8_34707830_34707953	12	4941	-1772	rs149881710	A	G	0.376306345238095	21	34694962	34694962	7.88408e-09	0.236177	0.000999001	0.000150351	1	1	1	1	ENSG00000142166.8	21	34696734	34696734	4941	-1772	rs149881710	21	34694962	34694962	0.000221348	0.0936341	0
TMEM50B	-	2	protein_coding	ENSG00000142188.12	21	34852318	34852318	ENSG00000142188.12_34811521_34811604	12	4998	29689	rs9983740	T	C	0.447844321428572	21	34822629	34822629	4.84209e-13	-0.287632	0.000999001	1.50291e-08	1	1	1	1	ENSG00000142188.12	21	34852318	34852318	4998	-29689	rs9983740	21	34822629	34822629	0.835683	0.00791613	0
GART	-	2	protein_coding	ENSG00000159131.12	21	34915797	34915797	ENSG00000159131.12_34901156_34901243	22	5067	951192	rs1783091	T	C	0.115540535714286	21	33964605	33964605	9.33632e-08	0.245696	0.002997	0.00297786	1	1	1	1	ENSG00000159131.12	21	34915797	34915797	5067	-951192	rs1783091	21	33964605	33964605	0.0105558	0.0762203	0
AP000304.12	-	2	protein_coding	ENSG00000249209.1	21	35284635	35284635	ENSG00000249209.1_35281386_35281515	5	5215	4005	rs2834294	A	G	0.392855202380953	21	35280630	35280630	2.45893e-08	0.126732	0.000999001	0.000276991	1	1	1	1	ENSG00000249209.1	21	35284635	35284635	5215	-4005	rs2834294	21	35280630	35280630	2.92514e-10	0.116775	1
ATP5O	-	1	protein_coding	ENSG00000241837.2	21	35288284	35288284	ENSG00000241837.2_35281118_35281515	6	5212	7654	rs2834294	A	G	0.392855202380953	21	35280630	35280630	2.63087e-09	0.135358	0.000999001	4.48488e-05	1	2	1	1	ENSG00000241837.2	21	35288284	35288284	5212	-7654	rs2834294	21	35280630	35280630	3.87414e-13	0.135529	1
CLIC6	+	2	protein_coding	ENSG00000159212.8	21	36041688	36041688	ENSG00000159212.8_36088619_36090525	6	5557	21249	rs717578	T	C	0.203732333333333	21	36062937	36062937	1.51121e-32	0.749221	0.000999001	1.4575e-25	1	3	1	1	ENSG00000159212.8	21	36041688	36041688	5557	21249	rs717578	21	36062937	36062937	1.48849e-32	0.753302	1
CBR1	+	1	protein_coding	ENSG00000159228.8	21	37442239	37442239	ENSG00000159228.8_37444113_37445464	3	6520	7963	rs7278942	C	T	0.253102916666666	21	37450202	37450202	1.52571e-22	-0.680273	0.000999001	9.6773e-18	1	1	1	1	ENSG00000159228.8	21	37442239	37442239	6520	7963	rs7278942	21	37450202	37450202	1.81891e-17	-0.236233	1
CBR1	+	1	protein_coding	ENSG00000159228.8	21	37442239	37442239	ENSG00000159228.8_37444113_37445464	3	6520	12843	rs2276229	C	G	0.280734940476191	21	37455082	37455082	2.13555e-14	0.494374	0.000999001	9.5812e-10	2	1	2	2	ENSG00000159228.8	21	37442239	37442239	6520	12843	rs2276229	21	37455082	37455082	1.22096e-06	-0.132277	0
SETD4	-	2	protein_coding	ENSG00000185917.9	21	37451687	37451687	ENSG00000185917.9_37417880_37418309	13	6554	31585	rs1811076	A	G	0.284328285714286	21	37420102	37420102	7.74888e-11	-0.293367	0.000999001	5.38667e-06	1	1	1	1	ENSG00000185917.9	21	37451687	37451687	6554	-31585	rs1811076	21	37420102	37420102	3.24613e-09	-0.168286	1
AP000688.29	+	2	lincRNA	ENSG00000233393.1	21	37477179	37477179	ENSG00000233393.1_37479896_37481988	1	6573	-26977	rs7278942	C	T	0.253102916666666	21	37450202	37450202	5.0622e-21	-0.480909	0.000999001	7.10874e-17	1	1	1	1	ENSG00000233393.1	21	37477179	37477179	6573	-26977	rs7278942	21	37450202	37450202	1.65674e-23	-0.522831	1
CBR3	+	2	protein_coding	ENSG00000159231.5	21	37507210	37507210	ENSG00000159231.5_37507210_37507779	3	6586	-8454	rs2282105	T	C	0.433302535714286	21	37498756	37498756	2.75743e-09	0.151269	0.000999001	3.68239e-05	1	1	1	1	ENSG00000159231.5	21	37507210	37507210	6586	-8454	rs2282105	21	37498756	37498756	6.30179e-06	0.14782	0
DOPEY2	+	2	protein_coding	ENSG00000142197.8	21	37529080	37529080	ENSG00000142197.8_37619815_37619926	37	6556	10486	rs9305580	G	A	0.242182690476191	21	37539566	37539566	1.21055e-08	0.230281	0.001998	0.000993901	1	1	2	1	ENSG00000142197.8	21	37529080	37529080	6556	10486	rs9305580	21	37539566	37539566	8.28265e-08	0.182536	0
DOPEY2	+	2	protein_coding	ENSG00000142197.8	21	37529080	37529080	ENSG00000142197.8_37529080_37529241	37	6556	565188	rs76782031	G	A	0.032660880952381	21	38094268	38094268	1.0336e-07	-0.866348	0.003996	0.00463907	2	1	1	2	ENSG00000142197.8	21	37529080	37529080	6556	565188	rs76782031	21	38094268	38094268	0.488491	-0.0698191	0
HLCS	-	2	protein_coding	ENSG00000159267.10	21	38362536	38362536	ENSG00000159267.10_38362458_38362536	14	6554	-2157	rs55742370	T	C	0.25151113095238	21	38364693	38364693	7.92744e-09	0.347688	0.000999001	0.000325954	1	1	1	1	ENSG00000159267.10	21	38362536	38362536	6554	2157	rs55742370	21	38364693	38364693	0.610427	0.0160317	0
PIGP	-	2	protein_coding	ENSG00000185808.9	21	38445470	38445470	ENSG00000185808.9_38444445_38444610	5	6481	-24053	rs7277657	A	G	0.497166797619048	21	38469523	38469523	7.03539e-07	-0.310071	0.00599401	0.00525219	2	1	1	2	ENSG00000185808.9	21	38445470	38445470	6481	24053	rs7277657	21	38469523	38469523	3.46028e-20	-0.253786	0
PIGP	-	2	protein_coding	ENSG00000185808.9	21	38445470	38445470	ENSG00000185808.9_38439562_38439680	5	6481	-59458	rs67638494	A	G	0.15175155952381	21	38504928	38504928	4.32679e-11	-0.251082	0.000999001	1.11304e-06	1	1	2	1	ENSG00000185808.9	21	38445470	38445470	6481	59458	rs67638494	21	38504928	38504928	0.00684594	-0.097509	0
TTC3	+	1	protein_coding	ENSG00000182670.9	21	38445526	38445526	ENSG00000182670.9_38529463_38529516	49	6481	8169	rs62223589	C	T	0.499103011904761	21	38453695	38453695	1.02284e-06	-0.902895	0.041958	0.0458605	1	1	2	2	ENSG00000182670.9	21	38445526	38445526	6481	8169	rs62223589	21	38453695	38453695	0.0588511	0.0478329	0
TTC3	+	1	protein_coding	ENSG00000182670.9	21	38445526	38445526	ENSG00000182670.9_38529463_38529516	49	6481	17583	rs63521961	A	C	0.488584119047619	21	38463109	38463109	4.46813e-07	0.927868	0.021978	0.0194118	2	2	1	1	ENSG00000182670.9	21	38445526	38445526	6481	17583	rs63521961	21	38463109	38463109	0.121667	0.0390204	0
KCNJ6	-	2	protein_coding	ENSG00000157542.8	21	39288749	39288749	ENSG00000157542.8_39086514_39087434	4	6136	280513	rs860796	A	G	0.276187416666666	21	39008236	39008236	1.1537e-07	0.149886	0.000999001	0.000823307	1	2	1	1	ENSG00000157542.8	21	39288749	39288749	6136	-280513	rs860796	21	39008236	39008236	0.000145846	0.104515	0
KCNJ15	+	2	protein_coding	ENSG00000157551.13	21	39529128	39529128	ENSG00000157551.13_39663528_39663669	5	6119	-52105	rs2836150	G	C	0.0313751428571431	21	39477023	39477023	4.64826e-07	0.628004	0.000999001	0.00380263	1	1	1	1	ENSG00000157551.13	21	39529128	39529128	6119	-52105	rs2836150	21	39477023	39477023	1.21342e-05	0.445446	0
ETS2	+	2	protein_coding	ENSG00000157557.7	21	40177231	40177231	ENSG00000157557.7_40181560_40181720	13	6501	8744	rs2298560	G	A	0.14047619047619	21	40185975	40185975	5.00782e-07	-0.25513	0.012987	0.00955367	1	1	1	1	ENSG00000157557.7	21	40177231	40177231	6501	8744	rs2298560	21	40185975	40185975	0.00630318	-0.0953808	0
PSMG1	-	2	protein_coding	ENSG00000183527.7	21	40555777	40555777	ENSG00000183527.7_40550375_40550746	7	7182	7690	rs2245455	A	T	0.378947678571429	21	40548087	40548087	3.09708e-08	-0.150676	0.001998	0.000607023	1	1	1	1	ENSG00000183527.7	21	40555777	40555777	7182	-7690	rs2245455	21	40548087	40548087	7.39554e-07	-0.14659	0
HMGN1	-	2	protein_coding	ENSG00000205581.6	21	40721573	40721573	ENSG00000205581.6_40720829_40721126	3	7127	56514	rs117919941	C	T	0.0171943095238095	21	40665059	40665059	2.22025e-06	0.508094	0.016983	0.0157155	2	1	1	2	ENSG00000205581.6	21	40721573	40721573	7127	-56514	rs117919941	21	40665059	40665059	0.000343284	0.476626	0
HMGN1	-	2	protein_coding	ENSG00000205581.6	21	40721573	40721573	ENSG00000205581.6_40714241_40715085	3	7127	11154	rs8128901	G	A	0.398401357142857	21	40710419	40710419	2.76999e-18	-0.259625	0.000999001	7.755e-14	1	1	2	1	ENSG00000205581.6	21	40721573	40721573	7127	-11154	rs8128901	21	40710419	40710419	3.97393e-08	-0.178231	0
WRB	+	1	protein_coding	ENSG00000182093.10	21	40752170	40752170	ENSG00000182093.10_40785766_40786214	10	7119	47400	rs112256155	C	A	0.189201154761904	21	40799570	40799570	4.16331e-13	0.660562	0.000999001	4.00793e-08	1	1	1	1	ENSG00000182093.10	21	40752170	40752170	7119	47400	rs112256155	21	40799570	40799570	1.00678e-06	0.196763	0
WRB	+	1	protein_coding	ENSG00000182093.10	21	40752170	40752170	ENSG00000182093.10_40777840_40778372	10	7119	110074	rs8128795	T	A	0.396378226190476	21	40862244	40862244	5.22535e-07	-0.214066	0.012987	0.0128726	2	2	2	2	ENSG00000182093.10	21	40752170	40752170	7119	110074	rs8128795	21	40862244	40862244	0.000764145	-0.10478	0
LCA5L	-	2	protein_coding	ENSG00000157578.9	21	40817731	40817731	ENSG00000157578.9_40793486_40795416	11	7123	224	rs13051054	C	A	0.46252894047619	21	40817507	40817507	4.87235e-11	-0.233986	0.000999001	1.36022e-06	1	1	1	1	ENSG00000157578.9	21	40817731	40817731	7123	-224	rs13051054	21	40817507	40817507	8.13523e-13	-0.232677	1
SH3BGR	+	1	protein_coding	ENSG00000185437.9	21	40817781	40817781	ENSG00000185437.9_40823756_40824067	8	7123	10671	rs76487556	A	G	0.18643569047619	21	40828452	40828452	4.87726e-21	0.625599	0.000999001	1.10243e-15	1	1	1	1	ENSG00000185437.9	21	40817781	40817781	7123	10671	rs76487556	21	40828452	40828452	4.8153e-21	0.519689	0
C21orf88	-	1	protein_coding	ENSG00000184809.8	21	40984748	40984748	ENSG00000184809.8_40984224_40984748	5	7259	-20800	rs667432	T	G	0.496428571428571	21	41005548	41005548	1.70518e-06	-0.21567	0.022977	0.0202776	1	1	1	1	ENSG00000184809.8	21	40984748	40984748	7259	20800	rs667432	21	41005548	41005548	2.26162e-05	-0.184196	0
IGSF5	+	2	protein_coding	ENSG00000183067.5	21	41117334	41117334	ENSG00000183067.5_41173189_41174023	4	7467	41515	rs436870	T	C	0.250618773809523	21	41158849	41158849	3.55678e-07	-0.289315	0.004995	0.00429373	1	1	1	1	ENSG00000183067.5	21	41117334	41117334	7467	41515	rs436870	21	41158849	41158849	1.27573e-05	-0.225637	1
PCP4	+	2	protein_coding	ENSG00000183036.6	21	41239243	41239243	ENSG00000183036.6_41300909_41301322	6	7511	-77589	rs760285	A	G	0.316719035714285	21	41161654	41161654	2.94879e-20	-0.298488	0.000999001	9.79267e-14	2	3	2	2	ENSG00000183036.6	21	41239243	41239243	7511	-77589	rs760285	21	41161654	41161654	1.2882e-10	-0.294818	0
PCP4	+	2	protein_coding	ENSG00000183036.6	21	41239243	41239243	ENSG00000183036.6_41270401_41270452	6	7511	88529	rs2837322	A	G	0.495238095238095	21	41327772	41327772	4.54874e-10	0.170016	0.000999001	1.57058e-05	3	2	3	3	ENSG00000183036.6	21	41239243	41239243	7511	88529	rs2837322	21	41327772	41327772	2.28955e-07	0.213943	0
PCP4	+	2	protein_coding	ENSG00000183036.6	21	41239243	41239243	ENSG00000183036.6_41300909_41301322	6	7511	111954	rs2837340	G	A	0.240058154761905	21	41351197	41351197	1.80275e-56	0.623739	0.000999001	3.29724e-47	1	2	1	1	ENSG00000183036.6	21	41239243	41239243	7511	111954	rs2837340	21	41351197	41351197	1.33795e-47	0.646119	1
BACE2	+	2	protein_coding	ENSG00000182240.11	21	42539728	42539728	ENSG00000182240.11_42609440_42609656	10	7653	80021	rs914187	T	C	0.435697607142857	21	42619749	42619749	3.60429e-19	-0.25808	0.000999001	2.18867e-13	1	2	1	1	ENSG00000182240.11	21	42539728	42539728	7653	80021	rs914187	21	42619749	42619749	2.89853e-53	-0.33189	1
BACE2	+	2	protein_coding	ENSG00000182240.11	21	42539728	42539728	ENSG00000182240.11_42622679_42622828	10	7653	83058	rs1046210	C	T	0.38452380952381	21	42622786	42622786	4.45745e-08	-0.160796	0.000999001	0.00114681	2	1	2	2	ENSG00000182240.11	21	42539728	42539728	7653	83058	rs1046210	21	42622786	42622786	7.57743e-37	-0.297387	0
FAM3B	+	2	protein_coding	ENSG00000183844.12	21	42676139	42676139	ENSG00000183844.12_42694747_42694993	9	7794	14285	rs66933393	C	T	0.169237166666667	21	42690424	42690424	8.15956e-12	0.383136	0.000999001	2.37089e-07	2	1	1	1	ENSG00000183844.12	21	42676139	42676139	7794	14285	rs66933393	21	42690424	42690424	3.3743e-16	0.312416	1
FAM3B	+	2	protein_coding	ENSG00000183844.12	21	42676139	42676139	ENSG00000183844.12_42720519_42720651	9	7794	15506	rs4818232	T	C	0.203471583333333	21	42691645	42691645	3.23983e-05	0.153199	0.383616	0.384596	1	1	3	3	ENSG00000183844.12	21	42676139	42676139	7794	15506	rs4818232	21	42691645	42691645	0.101021	0.0634103	0
FAM3B	+	2	protein_coding	ENSG00000183844.12	21	42676139	42676139	ENSG00000183844.12_42716403_42716461	9	7794	35539	rs424513	T	G	0.192857142857143	21	42711678	42711678	5.94853e-08	0.279661	0.002997	0.00157198	3	1	2	2	ENSG00000183844.12	21	42676139	42676139	7794	35539	rs424513	21	42711678	42711678	0.173693	0.0518527	0
MX2	+	1	protein_coding	ENSG00000183486.8	21	42733870	42733870	ENSG00000183486.8_42742012_42742572	15	7882	8342	rs398800	C	A	0.313095238095238	21	42742212	42742212	1.0743e-09	-0.347285	0.000999001	7.97207e-05	1	1	1	1	ENSG00000183486.8	21	42733870	42733870	7882	8342	rs398800	21	42742212	42742212	0.000287512	-0.169033	0
C2CD2	-	2	protein_coding	ENSG00000157617.12	21	43373999	43373999	ENSG00000157617.12_43305221_43309453	14	8260	-14338	rs9680413	T	C	0.181737369047619	21	43388337	43388337	3.9845e-07	-0.156233	0.018981	0.0158552	1	2	1	1	ENSG00000157617.12	21	43373999	43373999	8260	14338	rs9680413	21	43388337	43388337	2.3235e-06	-0.151642	0
TFF3	-	2	protein_coding	ENSG00000160180.14	21	43735761	43735761	ENSG00000160180.14_43733595_43733796	3	8238	4966	rs225437	T	G	0.448432642857143	21	43730795	43730795	2.82565e-07	0.204915	0.002997	0.00254006	1	1	1	1	ENSG00000160180.14	21	43735761	43735761	8238	-4966	rs225437	21	43730795	43730795	8.94842e-08	0.207866	1
TMPRSS3	-	2	protein_coding	ENSG00000160183.9	21	43816955	43816955	ENSG00000160183.9_43791999_43792888	11	8289	-3065	rs62212899	G	A	0.137198142857143	21	43820020	43820020	2.24209e-13	0.403194	0.000999001	2.03826e-08	1	1	1	1	ENSG00000160183.9	21	43816955	43816955	8289	3065	rs62212899	21	43820020	43820020	5.50533e-15	0.361097	1
RSPH1	-	2	protein_coding	ENSG00000160188.5	21	43916464	43916464	ENSG00000160188.5_43897401_43897554	8	8082	18915	rs149478284	T	C	0.0380495000000001	21	43897549	43897549	6.52556e-08	-0.802816	0.002997	0.00216534	1	1	1	1	ENSG00000160188.5	21	43916464	43916464	8082	-18915	rs149478284	21	43897549	43897549	1.84406e-06	-0.585127	1
PDE9A	+	2	protein_coding	ENSG00000160191.13	21	44073746	44073746	ENSG00000160191.13_44192549_44192630	21	7965	115630	rs34742413	C	T	0.222038214285714	21	44189376	44189376	2.90301e-07	0.278581	0.010989	0.0122109	1	1	1	1	ENSG00000160191.13	21	44073746	44073746	7965	115630	rs34742413	21	44189376	44189376	0.000238057	0.166433	0
WDR4	-	2	protein_coding	ENSG00000160193.7	21	44299678	44299678	ENSG00000160193.7_44269336_44270352	12	7577	69821	rs79284134	A	G	0.0798015714285712	21	44229857	44229857	7.04164e-18	0.388179	0.000999001	1.64778e-12	1	2	1	1	ENSG00000160193.7	21	44299678	44299678	7577	-69821	rs79284134	21	44229857	44229857	2.62047e-05	0.159555	1
NDUFV3	+	2	protein_coding	ENSG00000160194.13	21	44299754	44299754	ENSG00000160194.13_44303716_44303905	6	7577	-38182	rs2401140	T	C	0.0783834523809521	21	44261572	44261572	6.66084e-22	-0.898068	0.000999001	6.36816e-18	3	1	3	2	ENSG00000160194.13	21	44299754	44299754	7577	-38182	rs2401140	21	44261572	44261572	0.921498	0.00797546	0
NDUFV3	+	2	protein_coding	ENSG00000160194.13	21	44299754	44299754	ENSG00000160194.13_44323292_44324386	6	7577	-18314	rs7283214	G	C	0.25105269047619	21	44281440	44281440	1.10913e-09	0.324441	0.000999001	2.32382e-05	5	1	5	5	ENSG00000160194.13	21	44299754	44299754	7577	-18314	rs7283214	21	44281440	44281440	8.05545e-24	0.472275	0
NDUFV3	+	2	protein_coding	ENSG00000160194.13	21	44299754	44299754	ENSG00000160194.13_44323292_44324386	6	7577	23966	rs4148974	C	T	0.0583333333333333	21	44323720	44323720	1.66681e-23	-1.45548	0.000999001	1.17664e-18	4	1	1	1	ENSG00000160194.13	21	44299754	44299754	7577	23966	rs4148974	21	44323720	44323720	1.14914e-33	-0.949068	0
NDUFV3	+	2	protein_coding	ENSG00000160194.13	21	44299754	44299754	ENSG00000160194.13_44317037_44317157	6	7577	43621	rs73233342	G	A	0.137287892857143	21	44343375	44343375	8.93987e-07	-0.28593	0.01998	0.0157298	6	1	6	6	ENSG00000160194.13	21	44299754	44299754	7577	43621	rs73233342	21	44343375	44343375	0.0148916	0.140767	0
NDUFV3	+	2	protein_coding	ENSG00000160194.13	21	44299754	44299754	ENSG00000160194.13_44317037_44317157	6	7577	45566	rs7276126	G	T	0.363230547619048	21	44345320	44345320	1.4924e-17	0.471737	0.000999001	9.55306e-13	2	1	4	3	ENSG00000160194.13	21	44299754	44299754	7577	45566	rs7276126	21	44345320	44345320	1.93149e-11	0.28149	0
NDUFV3	+	2	protein_coding	ENSG00000160194.13	21	44299754	44299754	ENSG00000160194.13_44323292_44324386	6	7577	49056	rs57834162	T	C	0.073934107142857	21	44348810	44348810	1.04904e-12	0.96476	0.000999001	5.22374e-08	1	1	2	4	ENSG00000160194.13	21	44299754	44299754	7577	49056	rs57834162	21	44348810	44348810	4.46896e-25	-0.753873	0
CBS	-	2	protein_coding	ENSG00000160200.13	21	44497053	44497053	ENSG00000160200.13_44487888_44488725	18	7206	86867	rs2605309	A	G	0.118932678571428	21	44410186	44410186	1.4945e-08	-0.297485	0.000999001	0.000801233	2	1	1	2	ENSG00000160200.13	21	44497053	44497053	7206	-86867	rs2605309	21	44410186	44410186	0.00278775	-0.122933	0
CBS	-	2	protein_coding	ENSG00000160200.13	21	44497053	44497053	ENSG00000160200.13_44487888_44488725	18	7206	9162	rs234713	G	A	0.321680642857143	21	44487891	44487891	2.1168e-14	-0.259771	0.000999001	1.91614e-08	1	1	2	1	ENSG00000160200.13	21	44497053	44497053	7206	-9162	rs234713	21	44487891	44487891	0.925899	0.00244239	0
LINC00319	+	2	lincRNA	ENSG00000188660.3	21	44866481	44866481	ENSG00000188660.3_44871053_44873773	1	6748	746	rs12626351	G	T	0.102143297619048	21	44867227	44867227	2.7263e-06	-0.294156	0.00799201	0.00882011	1	1	1	1	ENSG00000188660.3	21	44866481	44866481	6748	746	rs12626351	21	44867227	44867227	3.67001e-07	-0.316616	0
PDXK	+	2	protein_coding	ENSG00000160209.14	21	45138975	45138975	ENSG00000160209.14_45156835_45158742	16	6764	22376	rs117674831	G	T	0.220071380952381	21	45161351	45161351	1.06606e-09	-0.296113	0.000999001	7.75531e-05	1	2	1	1	ENSG00000160209.14	21	45138975	45138975	6764	22376	rs117674831	21	45161351	45161351	0.133071	-0.039048	0
CSTB	-	2	protein_coding	ENSG00000160213.5	21	45196326	45196326	ENSG00000160213.5_45192393_45194640	2	6762	-5506	rs35285321	G	A	0.348566761904762	21	45201832	45201832	2.6425e-16	-0.309858	0.000999001	4.36126e-11	1	1	1	1	ENSG00000160213.5	21	45196326	45196326	6762	5506	rs35285321	21	45201832	45201832	5.86235e-15	-0.287557	1
RRP1	+	2	protein_coding	ENSG00000160214.8	21	45209394	45209394	ENSG00000160214.8_45219451_45219530	12	6754	9924	rs2105661	G	C	0.208947345238095	21	45219318	45219318	2.77947e-09	-0.194349	0.000999001	0.000144252	1	1	1	1	ENSG00000160214.8	21	45209394	45209394	6754	9924	rs2105661	21	45219318	45219318	0.000310679	-0.0960962	0
PWP2	+	2	protein_coding	ENSG00000241945.3	21	45527171	45527171	ENSG00000241945.3_45540833_45542238	18	6464	48457	rs915772	G	A	0.239523571428571	21	45575628	45575628	3.07651e-21	-0.319743	0.000999001	1.90847e-15	1	1	1	1	ENSG00000241945.3	21	45527171	45527171	6464	48457	rs915772	21	45575628	45575628	1.08847e-34	-0.323947	1
ICOSLG	-	2	protein_coding	ENSG00000160223.12	21	45660849	45660849	ENSG00000160223.12_45642874_45649972	6	6568	-9019	rs59535010	A	C	0.273643488095238	21	45669868	45669868	3.75645e-07	-0.150466	0.004995	0.00508051	1	1	1	1	ENSG00000160223.12	21	45660849	45660849	6568	9019	rs59535010	21	45669868	45669868	3.888e-08	-0.152881	1
PFKL	+	2	protein_coding	ENSG00000141959.12	21	45719934	45719934	ENSG00000141959.12_45725077_45725300	18	6782	5781	rs9975113	A	G	0.296769666666666	21	45725715	45725715	7.47781e-08	-0.28549	0.003996	0.00260214	1	1	1	1	ENSG00000141959.12	21	45719934	45719934	6782	5781	rs9975113	21	45725715	45725715	0.000510417	-0.0644696	0
C21orf2	-	2	protein_coding	ENSG00000160226.11	21	45759285	45759285	ENSG00000160226.11_45753944_45755687	8	6757	3925	rs2236441	C	T	0.177380952380952	21	45755360	45755360	7.77953e-08	-0.129256	0.002997	0.00197596	2	1	2	2	ENSG00000160226.11	21	45759285	45759285	6757	-3925	rs2236441	21	45755360	45755360	0.0555997	-0.0455502	0
C21orf2	-	2	protein_coding	ENSG00000160226.11	21	45759285	45759285	ENSG00000160226.11_45753944_45755687	8	6757	88	rs73374031	G	C	0.228435380952381	21	45759197	45759197	2.3012e-16	0.192351	0.000999001	1.77378e-10	1	1	1	1	ENSG00000160226.11	21	45759285	45759285	6757	-88	rs73374031	21	45759197	45759197	3.03833e-13	0.159951	0
PTTG1IP	-	1	protein_coding	ENSG00000183255.7	21	46293752	46293752	ENSG00000183255.7_46269500_46271542	9	6807	9995	rs66467973	C	T	0.0797872261904761	21	46283757	46283757	2.07084e-10	-0.283957	0.000999001	6.88073e-06	2	1	1	2	ENSG00000183255.7	21	46293752	46293752	6807	-9995	rs66467973	21	46283757	46283757	4.55196e-11	-0.289346	0
PTTG1IP	-	1	protein_coding	ENSG00000183255.7	21	46293752	46293752	ENSG00000183255.7_46285486_46285811	9	6807	7929	rs596566	T	C	0.365385988095239	21	46285823	46285823	1.42911e-10	0.228278	0.000999001	4.62681e-06	1	1	2	1	ENSG00000183255.7	21	46293752	46293752	6807	-7929	rs596566	21	46285823	46285823	0.002604	-0.0762407	0
C21orf67	-	1	protein_coding	ENSG00000183250.7	21	46359828	46359828	ENSG00000183250.7_46352729_46354283	4	6964	-28837	rs394531	G	A	0.229983107142857	21	46388665	46388665	5.6842e-08	0.285999	0.000999001	0.000732208	1	2	1	1	ENSG00000183250.7	21	46359828	46359828	6964	28837	rs394531	21	46388665	46388665	2.40579e-07	0.22741	1
PCBP3	+	2	protein_coding	ENSG00000183570.12	21	47063608	47063608	ENSG00000183570.12_47355167_47355219	18	7912	159346	rs914242	G	A	0.429308821428572	21	47222954	47222954	1.43352e-10	-0.268661	0.000999001	2.56794e-05	1	3	1	1	ENSG00000183570.12	21	47063608	47063608	7912	159346	rs914242	21	47222954	47222954	1.74103e-12	-0.212454	0
COL6A1	+	2	protein_coding	ENSG00000142156.10	21	47401651	47401651	ENSG00000142156.10_47420845_47421065	35	6444	21738	rs1053312	G	A	0.298314071428571	21	47423389	47423389	2.32634e-12	0.18751	0.000999001	4.70886e-07	1	1	1	1	ENSG00000142156.10	21	47401651	47401651	6444	21738	rs1053312	21	47423389	47423389	0.171935	-0.027822	0
FTCD	-	2	protein_coding	ENSG00000160282.9	21	47575481	47575481	ENSG00000160282.9_47574058_47574246	7	5860	-33396	rs56173768	C	A	0.198012166666666	21	47608877	47608877	5.67929e-10	0.414186	0.000999001	2.78337e-05	1	1	1	1	ENSG00000160282.9	21	47575481	47575481	5860	33396	rs56173768	21	47608877	47608877	3.92045e-10	0.236221	0
FTCD	-	2	protein_coding	ENSG00000160282.9	21	47575481	47575481	ENSG00000160282.9_47558422_47558560	7	5860	-502331	rs2839377	C	T	0.439285714285714	21	48077812	48077812	1.07954e-06	0.208747	0.00999001	0.0107654	2	1	2	2	ENSG00000160282.9	21	47575481	47575481	5860	502331	rs2839377	21	48077812	48077812	2.66995e-07	0.14683	0
SPATC1L	-	2	protein_coding	ENSG00000160284.10	21	47604390	47604390	ENSG00000160284.10_47588222_47588572	4	5771	16728	rs75666188	A	G	0.0320532142857144	21	47587662	47587662	8.10829e-15	-0.841113	0.000999001	5.4246e-10	2	3	1	2	ENSG00000160284.10	21	47604390	47604390	5771	-16728	rs75666188	21	47587662	47587662	3.38065e-08	-0.620044	0
SPATC1L	-	2	protein_coding	ENSG00000160284.10	21	47604390	47604390	ENSG00000160284.10_47588222_47588572	4	5771	5110	rs8133205	C	T	0.176062714285715	21	47599280	47599280	4.39132e-33	-0.516416	0.000999001	3.55004e-26	1	2	2	1	ENSG00000160284.10	21	47604390	47604390	5771	-5110	rs8133205	21	47599280	47599280	2.87457e-31	-0.454193	1
SPATC1L	-	2	protein_coding	ENSG00000160284.10	21	47604390	47604390	ENSG00000160284.10_47588222_47588572	4	5771	3388	rs79589812	T	C	0.150532023809524	21	47601002	47601002	3.48891e-10	0.301364	0.000999001	8.34138e-06	3	1	3	3	ENSG00000160284.10	21	47604390	47604390	5771	-3388	rs79589812	21	47601002	47601002	2.19194e-16	0.40049	0
LSS	-	1	protein_coding	ENSG00000160285.10	21	47648738	47648738	ENSG00000160285.10_47611795_47613401	21	5660	31249	rs11909555	T	G	0.197628476190476	21	47617489	47617489	5.29664e-12	-0.241102	0.000999001	1.16215e-06	1	1	1	1	ENSG00000160285.10	21	47648738	47648738	5660	-31249	rs11909555	21	47617489	47617489	0.004389	-0.0925684	0
LSS	-	1	protein_coding	ENSG00000160285.10	21	47648738	47648738	ENSG00000160285.10_47639390_47639486	21	5660	2768	rs9984242	G	C	0.486792690476191	21	47645970	47645970	2.42994e-09	-0.190959	0.000999001	0.000139337	2	2	2	2	ENSG00000160285.10	21	47648738	47648738	5660	-2768	rs9984242	21	47645970	47645970	0.00290532	-0.0772092	0
MCM3AP	-	2	protein_coding	ENSG00000160294.6	21	47706211	47706211	ENSG00000160294.6_47703982_47705308	28	5373	-28448	rs13047478	G	A	0.356237154761905	21	47734659	47734659	9.72725e-10	0.141832	0.000999001	6.85514e-05	1	1	1	1	ENSG00000160294.6	21	47706211	47706211	5373	28448	rs13047478	21	47734659	47734659	7.30104e-12	0.170098	0
YBEY	+	2	protein_coding	ENSG00000182362.9	21	47706251	47706251	ENSG00000182362.9_47717453_47717665	5	5373	-45016	rs3788252	C	T	0.445433666666667	21	47661235	47661235	6.77764e-07	-0.211181	0.00799201	0.00706943	3	2	4	3	ENSG00000182362.9	21	47706251	47706251	5373	-45016	rs3788252	21	47661235	47661235	7.32543e-11	-0.273669	0
YBEY	+	2	protein_coding	ENSG00000182362.9	21	47706251	47706251	ENSG00000182362.9_47711248_47712111	5	5373	10301	rs11700398	G	A	0.389625261904762	21	47716552	47716552	2.48882e-11	0.340246	0.000999001	4.60562e-07	2	1	3	2	ENSG00000182362.9	21	47706251	47706251	5373	10301	rs11700398	21	47716552	47716552	1.02321e-07	-0.212252	0
YBEY	+	2	protein_coding	ENSG00000182362.9	21	47706251	47706251	ENSG00000182362.9_47706784_47707037	5	5373	20081	rs62224180	C	G	0.232052130952381	21	47726332	47726332	8.03746e-27	-0.601233	0.000999001	5.9231e-21	1	1	1	1	ENSG00000182362.9	21	47706251	47706251	5373	20081	rs62224180	21	47726332	47726332	1.46421e-30	-0.505371	1
YBEY	+	2	protein_coding	ENSG00000182362.9	21	47706251	47706251	ENSG00000182362.9_47706251_47706657	5	5373	22495	rs11089060	G	T	0.246282464285714	21	47728746	47728746	2.70242e-06	-0.368669	0.014985	0.0186375	4	2	2	4	ENSG00000182362.9	21	47706251	47706251	5373	22495	rs11089060	21	47728746	47728746	0.0891948	-0.0801507	0
PCNT	+	2	protein_coding	ENSG00000160299.12	21	47744036	47744036	ENSG00000160299.12_47862410_47863085	48	5266	283034	rs9975257	G	A	0.455314380952381	21	48027070	48027070	4.96271e-08	0.148759	0.001998	0.00424338	1	1	1	1	ENSG00000160299.12	21	47744036	47744036	5266	283034	rs9975257	21	48027070	48027070	0.0101156	0.0462915	0
DIP2A	+	2	protein_coding	ENSG00000160305.13	21	47878812	47878812	ENSG00000160305.13_47981198_47981718	36	4617	89492	rs11089077	T	G	0.242405214285714	21	47968304	47968304	3.29792e-08	0.185272	0.003996	0.0022327	1	2	1	1	ENSG00000160305.13	21	47878812	47878812	4617	89492	rs11089077	21	47968304	47968304	0.000588546	0.0770777	0
S100B	-	1	protein_coding	ENSG00000160307.5	21	48025121	48025121	ENSG00000160307.5_48022191_48022806	3	4094	-17748	rs2330597	C	T	0.498727154761906	21	48042869	48042869	5.22427e-18	0.403636	0.000999001	2.44679e-12	1	1	1	1	ENSG00000160307.5	21	48025121	48025121	4094	17748	rs2330597	21	48042869	48042869	2.37461e-20	0.393412	1
PRMT2	+	1	protein_coding	ENSG00000160310.12	21	48055079	48055079	ENSG00000160310.12_48056808_48056902	12	4001	22916	rs8132427	T	C	0.148412357142857	21	48077995	48077995	2.49003e-09	-0.207505	0.000999001	7.85365e-05	1	1	1	1	ENSG00000160310.12	21	48055079	48055079	4001	22916	rs8132427	21	48077995	48077995	5.82016e-05	-0.127761	0
CECR7	+	1	lincRNA	ENSG00000237438.2	22	17517460	17517460	ENSG00000237438.2_17537963_17540893	1	5123	5730	rs2845395	G	A	0.288854297619048	22	17523190	17523190	8.98237e-33	-0.679391	0.000999001	5.41721e-28	1	1	1	1	ENSG00000237438.2	22	17517460	17517460	5123	5730	rs2845395	22	17523190	17523190	4.17063e-26	-0.604929	1
IL17RA	+	1	protein_coding	ENSG00000177663.9	22	17565844	17565844	ENSG00000177663.9_17581245_17581371	13	5302	20787	rs4819959	G	A	0.490117321428571	22	17586631	17586631	8.97352e-13	0.266101	0.000999001	3.62265e-08	1	1	1	1	ENSG00000177663.9	22	17565844	17565844	5302	20787	rs4819959	22	17586631	17586631	1.11256e-13	0.20874	0
CECR6	-	1	protein_coding	ENSG00000183307.3	22	17602257	17602257	ENSG00000183307.3_17597189_17602257	1	5397	-332672	rs59427062	A	G	0.0203403452380952	22	17934929	17934929	2.42721e-07	-0.6292	0.001998	0.000575424	1	1	1	1	ENSG00000183307.3	22	17602257	17602257	5397	332672	rs59427062	22	17934929	17934929	9.0469e-06	-0.474549	1
CECR5	-	1	protein_coding	ENSG00000069998.8	22	17646177	17646177	ENSG00000069998.8_17639347_17640167	7	5565	17946	rs71326295	G	A	0.0463768095238095	22	17628231	17628231	1.07542e-06	0.363843	0.00999001	0.0132649	2	1	1	2	ENSG00000069998.8	22	17646177	17646177	5565	-17946	rs71326295	22	17628231	17628231	0.0572258	-0.117554	0
CECR5	-	1	protein_coding	ENSG00000069998.8	22	17646177	17646177	ENSG00000069998.8_17630432_17630635	7	5565	15691	rs1034859	C	A	0.432142857142857	22	17630486	17630486	8.95628e-11	-0.221392	0.000999001	1.89439e-06	1	1	2	1	ENSG00000069998.8	22	17646177	17646177	5565	-15691	rs1034859	22	17630486	17630486	0.843696	-0.00501538	0
CECR1	-	1	protein_coding	ENSG00000093072.11	22	17702879	17702879	ENSG00000093072.11_17672573_17672700	7	5597	145965	rs4638891	G	A	0.207206726190476	22	17556914	17556914	8.84995e-07	0.148161	0.012987	0.00719017	3	1	3	3	ENSG00000093072.11	22	17702879	17702879	5597	-145965	rs4638891	22	17556914	17556914	0.00456945	0.185916	0
CECR1	-	1	protein_coding	ENSG00000093072.11	22	17702879	17702879	ENSG00000093072.11_17660194_17662466	7	5597	22360	rs17807317	A	C	0.491441940476191	22	17680519	17680519	3.97552e-82	0.840828	0.000999001	7.71179e-70	1	1	1	1	ENSG00000093072.11	22	17702879	17702879	5597	-22360	rs17807317	22	17680519	17680519	9.35231e-122	0.962315	1
CECR1	-	1	protein_coding	ENSG00000093072.11	22	17702879	17702879	ENSG00000093072.11_17680439_17680673	7	5597	19704	rs2041119	G	A	0.300557988095238	22	17683175	17683175	1.4478e-17	0.375558	0.000999001	1.05903e-12	2	1	2	2	ENSG00000093072.11	22	17702879	17702879	5597	-19704	rs2041119	22	17683175	17683175	7.54328e-60	0.854872	0
CECR2	+	1	protein_coding	ENSG00000099954.14	22	17840837	17840837	ENSG00000099954.14_18027838_18029254	15	5598	144420	rs55782745	A	C	0.151820107142857	22	17985257	17985257	5.72125e-07	-0.295867	0.015984	0.0157914	1	1	1	1	ENSG00000099954.14	22	17840837	17840837	5598	144420	rs55782745	22	17985257	17985257	0.000109712	-0.208597	0
ATP6V1E1	-	2	protein_coding	ENSG00000131100.8	22	18111584	18111584	ENSG00000131100.8_18095742_18096086	9	6481	13849	rs55649606	T	A	0.345778761904762	22	18097735	18097735	8.0255e-08	-0.125068	0.002997	0.00147594	1	1	1	1	ENSG00000131100.8	22	18111584	18111584	6481	-13849	rs55649606	22	18097735	18097735	0.000756325	-0.0702819	0
BCL2L13	+	1	protein_coding	ENSG00000099968.13	22	18111621	18111621	ENSG00000099968.13_18120868_18121652	8	6481	8140	rs66838241	G	A	0.182411476190476	22	18119761	18119761	2.53019e-07	0.214172	0.003996	0.0056094	1	1	1	1	ENSG00000099968.13	22	18111621	18111621	6481	8140	rs66838241	22	18119761	18119761	0.000678552	0.105781	0
MICAL3	-	1	protein_coding	ENSG00000243156.3	22	18507325	18507325	ENSG00000243156.3_18270415_18273682	35	6516	39220	rs12169946	A	G	0.238284702380952	22	18468105	18468105	1.84077e-11	-0.201369	0.000999001	2.10214e-06	1	2	1	1	ENSG00000243156.3	22	18507325	18507325	6516	-39220	rs12169946	22	18468105	18468105	1.35171e-09	-0.183224	1
PEX26	+	1	protein_coding	ENSG00000215193.8	22	18560689	18560689	ENSG00000215193.8_18609121_18609801	9	6522	36715	rs361834	G	A	0.369133833333333	22	18597404	18597404	1.07201e-27	0.436361	0.000999001	4.91574e-21	1	1	1	1	ENSG00000215193.8	22	18560689	18560689	6522	36715	rs361834	22	18597404	18597404	0.117512	0.0349544	0
TUBA8	+	1	protein_coding	ENSG00000183785.10	22	18593097	18593097	ENSG00000183785.10_18609121_18609801	6	6608	4307	rs361834	G	A	0.369133833333333	22	18597404	18597404	2.34851e-28	0.431901	0.000999001	1.58195e-22	1	1	2	1	ENSG00000183785.10	22	18593097	18593097	6608	4307	rs361834	22	18597404	18597404	1.25046e-33	0.443097	1
TUBA8	+	1	protein_coding	ENSG00000183785.10	22	18593097	18593097	ENSG00000183785.10_18628423_18629321	6	6608	36713	rs62229486	A	G	0.0366358809523812	22	18629810	18629810	6.11575e-07	-1.03006	0.00999001	0.00775332	2	1	1	2	ENSG00000183785.10	22	18593097	18593097	6608	36713	rs62229486	22	18629810	18629810	0.651859	0.0507611	0
DGCR6	+	2	protein_coding	ENSG00000183628.8	22	18893541	18893541	ENSG00000183628.8_18898401_18898541	5	6381	2334	rs55963716	A	T	0.0989359880952382	22	18895875	18895875	3.44669e-24	-0.555574	0.000999001	1.50687e-17	1	2	1	1	ENSG00000183628.8	22	18893541	18893541	6381	2334	rs55963716	22	18895875	18895875	5.14615e-20	-0.438836	1
PRODH	-	2	protein_coding	ENSG00000100033.12	22	18924066	18924066	ENSG00000100033.12_18900294_18900875	1	6353	2843	rs4819759	T	C	0.439312857142857	22	18921223	18921223	1.06599e-07	0.193844	0.000999001	0.00031873	1	1	1	1	ENSG00000100033.12	22	18924066	18924066	6353	-2843	rs4819759	22	18921223	18921223	6.78227e-13	0.235311	1
DGCR9	+	2	lincRNA	ENSG00000273032.1	22	19005347	19005347	ENSG00000273032.1_19005347_19007761	1	6321	7404	rs2005598	A	G	0.321238547619048	22	19012751	19012751	2.24867e-31	0.43648	0.000999001	1.93572e-26	1	2	1	1	ENSG00000273032.1	22	19005347	19005347	6321	7404	rs2005598	22	19012751	19012751	5.37141e-32	0.448523	1
DGCR2	-	2	protein_coding	ENSG00000070413.14	22	19109967	19109967	ENSG00000070413.14_19023795_19026634	10	6277	70240	rs117220916	C	T	0.0239693571428573	22	19039727	19039727	6.92369e-07	-0.350328	0.00999001	0.0106088	2	1	1	2	ENSG00000070413.14	22	19109967	19109967	6277	-70240	rs117220916	22	19039727	19039727	0.000111547	-0.281457	0
DGCR2	-	2	protein_coding	ENSG00000070413.14	22	19109967	19109967	ENSG00000070413.14_19109641_19109967	10	6277	-3510	rs807758	T	C	0.429761904761905	22	19113477	19113477	7.41327e-11	-0.194357	0.000999001	2.58098e-06	1	2	2	1	ENSG00000070413.14	22	19109967	19109967	6277	3510	rs807758	22	19113477	19113477	0.00815955	0.0571531	0
SLC25A1	-	2	protein_coding	ENSG00000100075.5	22	19166343	19166343	ENSG00000100075.5_19163095_19163757	7	6322	-21032	rs9605957	G	A	0.475	22	19187375	19187375	1.70202e-22	-0.242187	0.000999001	6.2446e-17	1	1	1	1	ENSG00000100075.5	22	19166343	19166343	6322	21032	rs9605957	22	19187375	19187375	2.00321e-14	-0.170734	0
CLTCL1	-	2	protein_coding	ENSG00000070371.11	22	19279239	19279239	ENSG00000070371.11_19166986_19167482	31	6353	-62949	rs2238763	C	T	0.113335738095236	22	19342188	19342188	1.12415e-08	-0.401314	0.001998	0.000947799	1	1	1	1	ENSG00000070371.11	22	19279239	19279239	6353	62949	rs2238763	22	19342188	19342188	2.3211e-08	-0.356178	0
MRPL40	+	2	protein_coding	ENSG00000185608.4	22	19419425	19419425	ENSG00000185608.4_19419425_19420382	4	5963	-19331	rs11704032	C	T	0.0783564880952376	22	19400094	19400094	3.25199e-10	-0.399933	0.000999001	3.20329e-06	1	1	1	1	ENSG00000185608.4	22	19419425	19419425	5963	-19331	rs11704032	22	19400094	19400094	0.034704	-0.0939828	0
C22orf29	-	2	protein_coding	ENSG00000215012.4	22	19842419	19842419	ENSG00000215012.4_19833661_19840009	2	5406	2223	rs3788304	C	G	0.188433976190476	22	19840196	19840196	1.41255e-06	-0.137618	0.003996	0.00557336	2	1	2	2	ENSG00000215012.4	22	19842419	19842419	5406	-2223	rs3788304	22	19840196	19840196	0.000419798	-0.108435	0
C22orf29	-	2	protein_coding	ENSG00000215012.4	22	19842419	19842419	ENSG00000215012.4_19833661_19840009	2	5406	117	rs76204326	G	C	0.0905918214285713	22	19842302	19842302	1.91482e-20	-0.340739	0.000999001	8.8154e-16	1	1	1	1	ENSG00000215012.4	22	19842419	19842419	5406	-117	rs76204326	22	19842302	19842302	3.6121e-23	-0.353225	1
COMT	+	1	protein_coding	ENSG00000093010.7	22	19929130	19929130	ENSG00000093010.7_19951089_19951282	8	5381	6513	rs9332342	T	C	0.182034333333333	22	19935643	19935643	1.02405e-07	0.170582	0.001998	0.00163124	1	1	1	1	ENSG00000093010.7	22	19929130	19929130	5381	6513	rs9332342	22	19935643	19935643	9.29745e-06	0.138173	0
TXNRD2	-	2	protein_coding	ENSG00000184470.15	22	19929341	19929341	ENSG00000184470.15_19881781_19882843	17	5382	78192	rs35374520	A	G	0.154795678571429	22	19851149	19851149	1.91461e-12	0.378522	0.000999001	1.42597e-07	2	1	2	2	ENSG00000184470.15	22	19929341	19929341	5382	-78192	rs35374520	22	19851149	19851149	0.00101175	-0.0867469	0
TXNRD2	-	2	protein_coding	ENSG00000184470.15	22	19929341	19929341	ENSG00000184470.15_19881781_19882843	17	5382	41195	rs34639306	G	A	0.175359845238095	22	19888146	19888146	7.14532e-28	-0.585445	0.000999001	6.18154e-21	1	1	1	1	ENSG00000184470.15	22	19929341	19929341	5382	-41195	rs34639306	22	19888146	19888146	1.76917e-05	-0.107562	0
ARVCF	-	1	protein_coding	ENSG00000099889.9	22	20004331	20004331	ENSG00000099889.9_19971196_19971276	19	5354	44147	rs71313931	C	G	0.322053035714286	22	19960184	19960184	7.69333e-07	0.234243	0.01998	0.0164095	2	1	2	2	ENSG00000099889.9	22	20004331	20004331	5354	-44147	rs71313931	22	19960184	19960184	0.983675	-0.000432172	0
ARVCF	-	1	protein_coding	ENSG00000099889.9	22	20004331	20004331	ENSG00000099889.9_19966420_19966939	19	5354	39913	rs2240718	T	G	0.0654101428571395	22	19964418	19964418	1.95795e-10	-0.289049	0.000999001	1.1348e-05	1	1	1	1	ENSG00000099889.9	22	20004331	20004331	5354	-39913	rs2240718	22	19964418	19964418	3.33727e-08	-0.212585	1
DGCR6L	-	2	protein_coding	ENSG00000128185.5	22	20307603	20307603	ENSG00000128185.5_20302859_20302999	5	5070	23871	rs12628656	G	A	0.0273817261904762	22	20283732	20283732	2.01124e-07	0.409115	0.000999001	0.00168113	1	1	1	1	ENSG00000128185.5	22	20307603	20307603	5070	-23871	rs12628656	22	20283732	20283732	0.000101781	0.268766	0
USP41	-	2	protein_coding	ENSG00000161133.12	22	20745048	20745048	ENSG00000161133.12_20723719_20723865	4	4336	436769	rs61587716	G	A	0.276644619047619	22	20308279	20308279	1.22829e-07	-0.295324	0.000999001	0.000949413	1	2	1	1	ENSG00000161133.12	22	20745048	20745048	4336	-436769	rs61587716	22	20308279	20308279	4.83714e-05	-0.203943	0
ZNF74	+	1	protein_coding	ENSG00000185252.13	22	20748405	20748405	ENSG00000185252.13_20759667_20762745	3	4321	-15234	rs79609167	G	T	0.272465154761905	22	20733171	20733171	2.04392e-06	0.13425	0.00999001	0.0115913	1	1	1	1	ENSG00000185252.13	22	20748405	20748405	4321	-15234	rs79609167	22	20733171	20733171	5.84527e-07	0.129752	0
MED15	+	2	protein_coding	ENSG00000099917.13	22	20850200	20850200	ENSG00000099917.13_20927965_20929519	16	4147	32752	rs11913514	A	T	0.168784297619048	22	20882952	20882952	8.51171e-12	-0.170787	0.000999001	8.83651e-07	1	1	1	1	ENSG00000099917.13	22	20850200	20850200	4147	32752	rs11913514	22	20882952	20882952	0.291713	-0.01797	0
SERPIND1	+	2	protein_coding	ENSG00000099937.6	22	21128167	21128167	ENSG00000099937.6_21141163_21142008	4	3686	38728	rs178049	T	A	0.351795238095238	22	21166895	21166895	7.62916e-22	0.539995	0.000999001	3.19143e-16	1	1	1	1	ENSG00000099937.6	22	21128167	21128167	3686	38728	rs178049	22	21166895	21166895	9.80481e-27	0.567656	1
SNAP29	+	1	protein_coding	ENSG00000099940.7	22	21213271	21213271	ENSG00000099940.7_21235337_21235422	5	3480	-150574	rs5760138	G	A	0.0682964523809523	22	21062697	21062697	2.53415e-06	1.22445	0.012987	0.0160274	3	2	1	3	ENSG00000099940.7	22	21213271	21213271	3480	-150574	rs5760138	22	21062697	21062697	2.17596e-06	-0.222602	0
SNAP29	+	1	protein_coding	ENSG00000099940.7	22	21213271	21213271	ENSG00000099940.7_21241967_21245506	5	3480	-61200	rs165622	A	G	0.383658630952381	22	21152071	21152071	1.65935e-10	0.128502	0.000999001	2.4722e-06	2	1	3	1	ENSG00000099940.7	22	21213271	21213271	3480	-61200	rs165622	22	21152071	21152071	0.000646866	0.0815782	0
SNAP29	+	1	protein_coding	ENSG00000099940.7	22	21213271	21213271	ENSG00000099940.7_21241967_21245506	5	3480	20278	rs5752191	C	T	0.0655019404761902	22	21233549	21233549	1.24475e-08	-1.18919	0.000999001	9.05939e-05	1	1	2	2	ENSG00000099940.7	22	21213271	21213271	3480	20278	rs5752191	22	21233549	21233549	9.19731e-08	-0.248841	0
PI4KA	-	1	protein_coding	ENSG00000241973.6	22	21213705	21213705	ENSG00000241973.6_21083601_21083794	53	3479	110616	rs738058	C	T	0.388310273809524	22	21103089	21103089	9.88256e-12	1.66622	0.000999001	1.06197e-06	3	1	2	3	ENSG00000241973.6	22	21213705	21213705	3479	-110616	rs738058	22	21103089	21103089	0.354461	0.017538	0
PI4KA	-	1	protein_coding	ENSG00000241973.6	22	21213705	21213705	ENSG00000241973.6_21083601_21083794	53	3479	95566	rs5760442	C	T	0.383370821428571	22	21118139	21118139	4.93252e-12	-1.6914	0.000999001	5.50874e-07	1	2	1	2	ENSG00000241973.6	22	21213705	21213705	3479	-95566	rs5760442	22	21118139	21118139	0.75981	0.00580179	0
PI4KA	-	1	protein_coding	ENSG00000241973.6	22	21213705	21213705	ENSG00000241973.6_21213411_21213705	53	3479	-75166	rs1978098	T	C	0.0666321904761902	22	21288871	21288871	9.27705e-13	0.364022	0.000999001	2.10355e-07	2	1	3	1	ENSG00000241973.6	22	21213705	21213705	3479	75166	rs1978098	22	21288871	21288871	0.631471	0.0179453	0
XXbac-B135H6.18	-	2	lincRNA	ENSG00000272829.1	22	21336044	21336044	ENSG00000272829.1_21335650_21336044	1	3543	-1281	rs13054014	G	A	0.288298357142857	22	21337325	21337325	9.11517e-08	-0.242554	0.000999001	0.00019746	1	1	1	1	ENSG00000272829.1	22	21336044	21336044	3543	1281	rs13054014	22	21337325	21337325	3.07986e-08	-0.252611	1
P2RX6	+	2	protein_coding	ENSG00000099957.12	22	21364097	21364097	ENSG00000099957.12_21380709_21383119	10	3615	5357	rs71314758	A	G	0.0808100595238094	22	21369454	21369454	1.34628e-13	0.461838	0.000999001	4.64512e-09	1	1	1	1	ENSG00000099957.12	22	21364097	21364097	3615	5357	rs71314758	22	21369454	21369454	1.29842e-15	0.446738	1
UBE2L3	+	2	protein_coding	ENSG00000185651.10	22	21903736	21903736	ENSG00000185651.10_21975804_21978323	4	4452	36453	rs4820091	T	G	0.173565464285715	22	21940189	21940189	1.78122e-08	0.182908	0.000999001	0.000163586	1	1	1	1	ENSG00000185651.10	22	21903736	21903736	4452	36453	rs4820091	22	21940189	21940189	0.00433549	0.0846272	0
PPIL2	+	2	protein_coding	ENSG00000100023.13	22	22006559	22006559	ENSG00000100023.13_22039042_22039202	18	4085	189451	rs113077215	G	C	0.0262222738095239	22	22196010	22196010	6.83895e-07	0.53965	0.020979	0.0149804	1	1	1	1	ENSG00000100023.13	22	22006559	22006559	4085	189451	rs113077215	22	22196010	22196010	0.036824	0.163494	0
YPEL1	-	2	protein_coding	ENSG00000100027.10	22	22090123	22090123	ENSG00000100027.10_22064776_22065197	4	3841	73180	rs429623	A	G	0.0283970476190457	22	22016943	22016943	1.02252e-06	0.859334	0.002997	0.00562927	1	1	1	1	ENSG00000100027.10	22	22090123	22090123	3841	-73180	rs429623	22	22016943	22016943	0.418096	0.077769	0
MAPK1	-	1	protein_coding	ENSG00000100030.10	22	22221970	22221970	ENSG00000100030.10_22221612_22221970	9	3488	792212	rs16989093	G	C	0.00973772619047619	22	21429758	21429758	1.30554e-06	-0.684086	0.00699301	0.00837871	1	1	1	1	ENSG00000100030.10	22	22221970	22221970	3488	-792212	rs16989093	22	21429758	21429758	0.0116911	-0.23939	0
PPM1F	-	1	protein_coding	ENSG00000100034.9	22	22307209	22307209	ENSG00000100034.9_22292045_22292956	9	3582	-6620	rs239918	A	C	0.473150142857143	22	22313829	22313829	8.42253e-18	-0.268233	0.000999001	3.6836e-12	1	1	1	1	ENSG00000100034.9	22	22307209	22307209	3582	6620	rs239918	22	22313829	22313829	2.35938e-11	-0.126189	0
TOP3B	-	2	protein_coding	ENSG00000100038.15	22	22337213	22337213	ENSG00000100038.15_22321975_22322088	16	3557	68441	rs5995189	G	A	0.144712476190477	22	22268772	22268772	9.43838e-07	-0.272882	0.014985	0.0176171	2	1	1	2	ENSG00000100038.15	22	22337213	22337213	3557	-68441	rs5995189	22	22268772	22268772	8.71203e-11	-0.186514	0
TOP3B	-	2	protein_coding	ENSG00000100038.15	22	22337213	22337213	ENSG00000100038.15_22311397_22313065	16	3557	2088	rs5756324	T	C	0.294539773809524	22	22335125	22335125	8.08787e-09	-0.135615	0.000999001	0.000329524	1	1	2	1	ENSG00000100038.15	22	22337213	22337213	3557	-2088	rs5756324	22	22335125	22335125	1.01555e-07	-0.114163	0
GNAZ	+	2	protein_coding	ENSG00000128266.7	22	23412540	23412540	ENSG00000128266.7_23464565_23464889	3	5477	52270	rs4820537	G	A	0.475400619047619	22	23464810	23464810	7.90611e-21	0.486373	0.000999001	4.5135e-15	1	2	1	1	ENSG00000128266.7	22	23412540	23412540	5477	52270	rs4820537	22	23464810	23464810	0.00141082	-0.0667696	0
RTDR1	-	1	protein_coding	ENSG00000100218.7	22	23487208	23487208	ENSG00000100218.7_23466414_23466687	5	5230	-435775	rs140174	A	G	0.274147464285714	22	23922983	23922983	2.69231e-06	0.171061	0.018981	0.0192898	1	3	1	1	ENSG00000100218.7	22	23487208	23487208	5230	435775	rs140174	22	23922983	23922983	8.64663e-05	0.139188	1
RAB36	+	2	protein_coding	ENSG00000100228.8	22	23487513	23487513	ENSG00000100228.8_23503687_23506537	11	5227	25615	rs9612257	C	G	0.329269261904762	22	23513128	23513128	6.05736e-10	0.239723	0.000999001	2.41735e-05	1	1	1	1	ENSG00000100228.8	22	23487513	23487513	5227	25615	rs9612257	22	23513128	23513128	2.92909e-08	0.203738	1
BCR	+	2	protein_coding	ENSG00000186716.15	22	23521891	23521891	ENSG00000186716.15_23657620_23660224	22	5081	127022	rs140508	T	G	0.286735119047619	22	23648913	23648913	6.75869e-30	-0.413507	0.000999001	5.30152e-24	1	1	1	1	ENSG00000186716.15	22	23521891	23521891	5081	127022	rs140508	22	23648913	23648913	1.82549e-07	-0.154088	0
BCR	+	2	protein_coding	ENSG00000186716.15	22	23521891	23521891	ENSG00000186716.15_23657620_23660224	22	5081	133102	rs180805	A	G	0.398639666666667	22	23654993	23654993	4.15315e-23	-0.320677	0.000999001	9.32107e-17	2	1	2	2	ENSG00000186716.15	22	23521891	23521891	5081	133102	rs180805	22	23654993	23654993	1.61588e-06	-0.128611	0
SMARCB1	+	1	protein_coding	ENSG00000099956.13	22	24129150	24129150	ENSG00000099956.13_24167412_24167602	9	5768	46903	rs17003998	G	T	0.0923626666666667	22	24176053	24176053	2.11828e-12	-0.316191	0.000999001	1.11667e-07	1	1	1	1	ENSG00000099956.13	22	24129150	24129150	5768	46903	rs17003998	22	24176053	24176053	5.99859e-11	-0.276134	1
SLC2A11	+	1	protein_coding	ENSG00000133460.15	22	24198890	24198890	ENSG00000133460.15_24226836_24228496	11	6093	424	rs73158766	G	T	0.0785874880952377	22	24199314	24199314	5.1377e-11	-0.357731	0.000999001	3.99514e-06	1	1	1	1	ENSG00000133460.15	22	24198890	24198890	6093	424	rs73158766	22	24199314	24199314	4.74696e-17	-0.35183	0
SLC2A11	+	1	protein_coding	ENSG00000133460.15	22	24198890	24198890	ENSG00000133460.15_24217272_24217428	11	6093	94067	rs2844003	G	A	0.432841857142857	22	24292957	24292957	1.14354e-07	0.222979	0.00699301	0.00345001	2	1	2	2	ENSG00000133460.15	22	24198890	24198890	6093	94067	rs2844003	22	24292957	24292957	0.127979	0.0459745	0
AP000350.10	+	2	protein_coding	ENSG00000251357.4	22	24204375	24204375	ENSG00000251357.4_24219229_24219358	6	6103	-4588	rs116898157	C	T	0.0815199642857141	22	24199787	24199787	1.07958e-07	-0.389608	0.002997	0.0014636	1	1	1	1	ENSG00000251357.4	22	24204375	24204375	6103	-4588	rs116898157	22	24199787	24199787	0.563852	0.0260211	0
AP000350.10	+	2	protein_coding	ENSG00000251357.4	22	24204375	24204375	ENSG00000251357.4_24217304_24217428	6	6103	88582	rs2844003	G	A	0.432841857142857	22	24292957	24292957	2.13901e-07	0.223319	0.002997	0.00295842	2	1	2	2	ENSG00000251357.4	22	24204375	24204375	6103	88582	rs2844003	22	24292957	24292957	0.365549	0.0283028	0
AP000350.4	-	2	protein_coding	ENSG00000218537.1	22	24241117	24241117	ENSG00000218537.1_24238016_24238297	2	6231	-25930	rs5751777	C	T	0.412576392857143	22	24267047	24267047	6.025e-42	0.729581	0.000999001	2.73795e-34	1	1	1	1	ENSG00000218537.1	22	24241117	24241117	6231	25930	rs5751777	22	24267047	24267047	0.503205	0.0163687	0
AP000350.5	-	2	lincRNA	ENSG00000273295.1	22	24249255	24249255	ENSG00000273295.1_24243619_24249255	1	6230	-17576	rs5760119	G	C	0.415342309523809	22	24266831	24266831	3.95123e-90	0.901297	0.000999001	6.10155e-77	1	1	1	1	ENSG00000273295.1	22	24249255	24249255	6230	17576	rs5760119	22	24266831	24266831	9.09671e-94	0.901344	1
GSTT2B	-	2	protein_coding	ENSG00000133433.6	22	24303373	24303373	ENSG00000133433.6_24300472_24300645	1	6240	52578	rs2330634	C	G	0.398694309523811	22	24250795	24250795	1.61198e-27	-0.783101	0.000999001	1.38986e-21	1	1	1	1	ENSG00000133433.6	22	24303373	24303373	6240	-52578	rs2330634	22	24250795	24250795	2.48426e-55	-0.826374	0
GSTT2B	-	2	protein_coding	ENSG00000133433.6	22	24303373	24303373	ENSG00000133433.6_24300472_24300645	1	6240	32082	rs2330639	C	T	0.171400619047619	22	24271291	24271291	3.8029e-13	-0.620876	0.000999001	3.2701e-09	2	1	2	2	ENSG00000133433.6	22	24303373	24303373	6240	-32082	rs2330639	22	24271291	24271291	1.66862e-52	-1.00928	0
DDTL	+	2	protein_coding	ENSG00000099974.7	22	24309089	24309089	ENSG00000099974.7_24313475_24314721	1	6251	50848	rs2186371	T	G	0.202213583333333	22	24359937	24359937	6.98711e-07	-0.263482	0.000999001	0.00176634	1	1	1	1	ENSG00000099974.7	22	24309089	24309089	6251	50848	rs2186371	22	24359937	24359937	9.08829e-11	-0.302673	0
GSTT2	+	2	protein_coding	ENSG00000099984.6	22	24322339	24322339	ENSG00000099984.6_24324819_24324969	4	6274	-55292	rs5751777	C	T	0.412576392857143	22	24267047	24267047	1.40733e-64	-0.956228	0.000999001	2.55855e-58	1	1	2	1	ENSG00000099984.6	22	24322339	24322339	6274	-55292	rs5751777	22	24267047	24267047	4.51173e-80	-1.08001	0
GSTT2	+	2	protein_coding	ENSG00000099984.6	22	24322339	24322339	ENSG00000099984.6_24324819_24324969	4	6274	-23519	rs112029815	C	T	0.0521737976190476	22	24298820	24298820	1.15785e-19	1.02126	0.000999001	9.49587e-15	2	2	1	2	ENSG00000099984.6	22	24322339	24322339	6274	-23519	rs112029815	22	24298820	24298820	6.88781e-27	1.65489	0
GSTT2	+	2	protein_coding	ENSG00000099984.6	22	24322339	24322339	ENSG00000099984.6_24325062_24325235	4	6274	17295	rs368588	A	C	0.0583402261904765	22	24339634	24339634	4.26152e-08	-0.953342	0.000999001	0.000542386	3	1	3	3	ENSG00000099984.6	22	24322339	24322339	6274	17295	rs368588	22	24339634	24339634	5.40121e-05	-0.737435	0
DDT	-	2	protein_coding	ENSG00000099977.9	22	24322660	24322660	ENSG00000099977.9_24313554_24313812	3	6274	-53333	rs2739346	G	C	0.189305511904763	22	24375993	24375993	2.36005e-06	-0.247049	0.013986	0.0149113	1	1	1	1	ENSG00000099977.9	22	24322660	24322660	6274	53333	rs2739346	22	24375993	24375993	2.42642e-06	-0.221684	0
GSTT1	-	1	protein_coding	ENSG00000184674.8	22	24384680	24384680	ENSG00000184674.8_24379874_24381934	5	6222	145857	rs10433310	G	A	0.327095892857143	22	24238823	24238823	3.82548e-08	-0.338689	0.000999001	0.000470944	3	2	3	3	ENSG00000184674.8	22	24384680	24384680	6222	-145857	rs10433310	22	24238823	24238823	0.090931	-0.119963	0
GSTT1	-	1	protein_coding	ENSG00000184674.8	22	24384680	24384680	ENSG00000184674.8_24379874_24381934	5	6222	118620	rs2008736	T	C	0.117938940476192	22	24266060	24266060	1.76961e-20	-0.931539	0.000999001	4.88949e-15	2	1	2	2	ENSG00000184674.8	22	24384680	24384680	6222	-118620	rs2008736	22	24266060	24266060	0.305228	0.105251	0
GSTT1	-	1	protein_coding	ENSG00000184674.8	22	24384680	24384680	ENSG00000184674.8_24379874_24381934	5	6222	112558	rs5760124	C	T	0.444979369047619	22	24272122	24272122	5.3896e-83	1.51991	0.000999001	3.18653e-70	1	2	1	1	ENSG00000184674.8	22	24384680	24384680	6222	-112558	rs5760124	22	24272122	24272122	1.81514e-68	0.991429	0
SUSD2	+	2	protein_coding	ENSG00000099994.10	22	24577227	24577227	ENSG00000099994.10_24584380_24585078	8	6306	4814	rs8141797	A	G	0.0543021904761902	22	24582041	24582041	1.94906e-15	0.614164	0.000999001	1.97103e-10	1	1	1	1	ENSG00000099994.10	22	24577227	24577227	6306	4814	rs8141797	22	24582041	24582041	7.15666e-14	0.514457	0
SPECC1L	+	2	protein_coding	ENSG00000100014.15	22	24666786	24666786	ENSG00000100014.15_24717256_24718886	17	6421	142703	rs5751868	G	A	0.494773761904762	22	24809489	24809489	6.87239e-08	-0.101777	0.001998	0.00201643	1	1	1	1	ENSG00000100014.15	22	24666786	24666786	6421	142703	rs5751868	22	24809489	24809489	0.000200637	-0.0853824	0
SPECC1L-ADORA2A	+	2	protein_coding	ENSG00000258555.2	22	24666866	24666866	ENSG00000258555.2_24717256_24718886	19	6421	142623	rs5751868	G	A	0.494773761904762	22	24809489	24809489	6.87239e-08	-0.101777	0.002997	0.00273364	1	1	1	1	ENSG00000258555.2	22	24666866	24666866	6421	142623	rs5751868	22	24809489	24809489	0.0102762	-0.0752727	0
SNRPD3	+	2	protein_coding	ENSG00000100028.7	22	24951471	24951471	ENSG00000100028.7_25005932_25005947	6	5452	43663	rs5760491	G	T	0.334999321428571	22	24995134	24995134	1.58361e-32	0.472719	0.000999001	5.86166e-26	1	1	1	1	ENSG00000100028.7	22	24951471	24951471	5452	43663	rs5760491	22	24995134	24995134	0.124569	0.0327877	0
GGT1	+	2	protein_coding	ENSG00000100031.14	22	24979718	24979718	ENSG00000100031.14_24999114_24999494	16	5482	17591	rs2017869	G	C	0.340336178571429	22	24997309	24997309	2.85705e-34	0.391667	0.000999001	1.28111e-26	1	1	1	1	ENSG00000100031.14	22	24979718	24979718	5482	17591	rs2017869	22	24997309	24997309	1.2177e-34	0.344001	1
KIAA1671	+	2	protein_coding	ENSG00000197077.8	22	25348697	25348697	ENSG00000197077.8_25410397_25410533	13	5197	55612	rs5996810	T	C	0.200217011904762	22	25404309	25404309	4.42004e-18	-0.460552	0.000999001	9.85944e-13	1	1	1	1	ENSG00000197077.8	22	25348697	25348697	5197	55612	rs5996810	22	25404309	25404309	0.142722	-0.0503375	0
SEZ6L	+	2	protein_coding	ENSG00000100095.14	22	26565440	26565440	ENSG00000100095.14_26694950_26695135	17	6577	-241729	rs138572989	G	A	0.071030345238095	22	26323711	26323711	7.57954e-07	-0.269959	0.016983	0.017477	1	1	1	1	ENSG00000100095.14	22	26565440	26565440	6577	-241729	rs138572989	22	26323711	26323711	0.0223496	-0.121056	0
HPS4	-	2	protein_coding	ENSG00000100099.16	22	26879803	26879803	ENSG00000100099.16_26853825_26853933	17	7193	15145	rs739290	A	G	0.065437083333331	22	26864658	26864658	3.21491e-07	0.28377	0.00799201	0.0123085	1	1	1	1	ENSG00000100099.16	22	26879803	26879803	7193	-15145	rs739290	22	26864658	26864658	0.000164835	0.165484	0
TFIP11	-	1	protein_coding	ENSG00000100109.12	22	26908471	26908471	ENSG00000100109.12_26907085_26907283	15	7342	2763	rs134140	C	G	0.378566226190477	22	26905708	26905708	1.67614e-15	-0.40136	0.000999001	2.84526e-10	1	2	1	1	ENSG00000100109.12	22	26908471	26908471	7342	-2763	rs134140	22	26905708	26905708	0.0208524	0.0645766	0
CTA-445C9.15	-	2	lincRNA	ENSG00000260065.1	22	26921002	26921002	ENSG00000260065.1_26917949_26921002	1	7343	-723	rs4275	A	G	0.44047619047619	22	26921725	26921725	2.19821e-40	0.504758	0.000999001	8.09375e-34	1	1	1	1	ENSG00000260065.1	22	26921002	26921002	7343	723	rs4275	22	26921725	26921725	6.89256e-43	0.494444	1
CTA-211A9.5	+	1	lincRNA	ENSG00000244625.1	22	27068730	27068730	ENSG00000244625.1_27089644_27089799	9	7616	20925	rs2032576	G	T	0.45470519047619	22	27089655	27089655	7.3775e-41	0.98859	0.000999001	1.88138e-34	1	1	1	1	ENSG00000244625.1	22	27068730	27068730	7616	20925	rs2032576	22	27089655	27089655	0.000344417	0.189036	0
CTA-211A9.5	+	1	lincRNA	ENSG00000244625.1	22	27068730	27068730	ENSG00000244625.1_27117613_27118135	9	7616	48960	rs5761703	A	G	0.301984869047619	22	27117690	27117690	5.12352e-12	-0.453182	0.000999001	6.2153e-07	2	1	2	2	ENSG00000244625.1	22	27068730	27068730	7616	48960	rs5761703	22	27117690	27117690	2.49467e-05	-0.269274	0
HSCB	+	2	protein_coding	ENSG00000100209.5	22	29138019	29138019	ENSG00000100209.5_29141852_29141996	7	4313	16584	rs6005862	A	G	0.465781964285714	22	29154603	29154603	2.54171e-07	-0.22478	0.00599401	0.00375167	1	1	1	1	ENSG00000100209.5	22	29138019	29138019	4313	16584	rs6005862	22	29154603	29154603	0.000824901	-0.133785	0
NEFH	+	2	protein_coding	ENSG00000100285.9	22	29876219	29876219	ENSG00000100285.9_29884838_29887379	4	4797	16821	rs165853	T	C	0.140452011904762	22	29893040	29893040	1.32979e-07	0.266935	0.000999001	0.000966429	1	1	1	1	ENSG00000100285.9	22	29876219	29876219	4797	16821	rs165853	22	29893040	29893040	6.97461e-08	0.278546	1
THOC5	-	2	protein_coding	ENSG00000100296.9	22	29951205	29951205	ENSG00000100296.9_29927067_29927099	23	4940	8997	rs467555	G	A	0.218197571428571	22	29942208	29942208	1.87076e-22	0.65433	0.000999001	3.58876e-15	1	2	1	1	ENSG00000100296.9	22	29951205	29951205	4940	-8997	rs467555	22	29942208	29942208	0.0662117	0.04873	0
NIPSNAP1	-	1	protein_coding	ENSG00000184117.7	22	29977326	29977326	ENSG00000184117.7_29950797_29951988	11	4981	28917	rs2881995	A	G	0.467266797619048	22	29948409	29948409	4.82085e-08	0.124118	0.000999001	0.000730741	1	3	1	1	ENSG00000184117.7	22	29977326	29977326	4981	-28917	rs2881995	22	29948409	29948409	1.8659e-08	0.117377	0
ASCC2	-	1	protein_coding	ENSG00000100325.10	22	30234271	30234271	ENSG00000100325.10_30221076_30221347	22	5307	32890	rs73392899	C	T	0.062904571428571	22	30201381	30201381	3.52578e-07	0.323061	0.00799201	0.00857731	1	1	1	1	ENSG00000100325.10	22	30234271	30234271	5307	-32890	rs73392899	22	30201381	30201381	7.3423e-07	0.258052	0
CCDC157	+	2	protein_coding	ENSG00000187860.6	22	30752624	30752624	ENSG00000187860.6_30772422_30774647	10	5222	74827	rs28360657	C	T	0.222007619047618	22	30827451	30827451	1.27126e-06	-0.151827	0.015984	0.0185165	1	2	1	1	ENSG00000187860.6	22	30752624	30752624	5222	74827	rs28360657	22	30827451	30827451	0.000288658	-0.0886197	0
SEC14L6	-	1	protein_coding	ENSG00000214491.4	22	30942669	30942669	ENSG00000214491.4_30927890_30927985	10	5137	14694	rs5749118	C	T	0.188095238095238	22	30927975	30927975	4.44978e-30	0.871944	0.000999001	1.78165e-22	2	2	1	2	ENSG00000214491.4	22	30942669	30942669	5137	-14694	rs5749118	22	30927975	30927975	0.212959	0.0685023	0
SEC14L6	-	1	protein_coding	ENSG00000214491.4	22	30942669	30942669	ENSG00000214491.4_30918786_30921096	10	5137	7240	rs5753193	C	G	0.274008940476191	22	30935429	30935429	4.81348e-30	0.535774	0.000999001	8.54265e-23	1	1	2	1	ENSG00000214491.4	22	30942669	30942669	5137	-7240	rs5753193	22	30935429	30935429	1.96649e-38	0.566404	1
TCN2	+	1	protein_coding	ENSG00000185339.4	22	31002825	31002825	ENSG00000185339.4_31022447_31023265	9	5166	15400	rs5753247	T	C	0.442666202380953	22	31018225	31018225	4.25254e-07	0.215824	0.004995	0.0049952	1	1	1	1	ENSG00000185339.4	22	31002825	31002825	5166	15400	rs5753247	22	31018225	31018225	2.45564e-07	0.222577	0
SLC35E4	+	2	protein_coding	ENSG00000100036.11	22	31031639	31031639	ENSG00000100036.11_31042585_31043880	4	5254	-9049	rs12169610	C	T	0.135694166666667	22	31022590	31022590	4.20285e-06	-0.215373	0.014985	0.0193727	2	1	2	2	ENSG00000100036.11	22	31031639	31031639	5254	-9049	rs12169610	22	31022590	31022590	2.74599e-05	-0.191663	0
SLC35E4	+	2	protein_coding	ENSG00000100036.11	22	31031639	31031639	ENSG00000100036.11_31058047_31059286	4	5254	42409	rs9621066	C	T	0.208604154761904	22	31074048	31074048	5.49655e-08	0.268775	0.000999001	0.000546939	1	1	1	1	ENSG00000100036.11	22	31031639	31031639	5254	42409	rs9621066	22	31074048	31074048	1.99321e-05	0.160747	0
DUSP18	-	1	protein_coding	ENSG00000167065.9	22	31063877	31063877	ENSG00000167065.9_31057432_31060067	4	5307	-22403	rs13055538	C	T	0.293614488095237	22	31086280	31086280	2.36466e-07	-0.232475	0.001998	0.00180162	1	1	1	1	ENSG00000167065.9	22	31063877	31063877	5307	22403	rs13055538	22	31086280	31086280	4.0816e-09	-0.242551	1
MORC2	-	2	protein_coding	ENSG00000133422.8	22	31364284	31364284	ENSG00000133422.8_31321117_31322858	26	5378	10459	rs3827330	T	G	0.266666666666667	22	31353825	31353825	5.60705e-11	-0.26748	0.000999001	6.10283e-06	1	1	1	1	ENSG00000133422.8	22	31364284	31364284	5378	-10459	rs3827330	22	31353825	31353825	0.426133	-0.0179645	0
SMTN	+	1	protein_coding	ENSG00000183963.14	22	31460091	31460091	ENSG00000183963.14_31484440_31484592	17	5544	-465250	rs71331251	A	G	0.0991946190476192	22	30994841	30994841	8.89843e-07	0.220346	0.00599401	0.0101624	1	1	1	1	ENSG00000183963.14	22	31460091	31460091	5544	-465250	rs71331251	22	30994841	30994841	0.000448638	0.126676	1
SELM	-	2	protein_coding	ENSG00000198832.6	22	31516055	31516055	ENSG00000198832.6_31500758_31503554	1	5569	-10756	rs5753469	T	C	0.198809523809524	22	31526811	31526811	2.45834e-10	0.171172	0.000999001	6.14866e-07	1	1	1	1	ENSG00000198832.6	22	31516055	31516055	5569	10756	rs5753469	22	31526811	31526811	1.32496e-09	0.15951	1
RNF185	+	2	protein_coding	ENSG00000138942.11	22	31556168	31556168	ENSG00000138942.11_31583033_31583256	8	5640	-2814	rs874356	A	T	0.377376142857143	22	31553354	31553354	2.39773e-07	-0.1567	0.002997	0.00318317	1	1	1	1	ENSG00000138942.11	22	31556168	31556168	5640	-2814	rs874356	22	31553354	31553354	0.380812	-0.0262616	0
SFI1	+	1	protein_coding	ENSG00000198089.10	22	31884674	31884674	ENSG00000198089.10_32007985_32008428	31	6450	106256	rs5753714	G	T	0.239853142857143	22	31990930	31990930	8.61101e-11	-0.274667	0.000999001	1.15966e-05	1	1	1	1	ENSG00000198089.10	22	31884674	31884674	6450	106256	rs5753714	22	31990930	31990930	0.015893	0.0502893	0
DEPDC5	+	2	protein_coding	ENSG00000100150.12	22	32149944	32149944	ENSG00000100150.12_32211402_32211974	43	6353	61468	rs5749334	A	C	0.473430488095238	22	32211412	32211412	3.55974e-43	-0.788128	0.000999001	3.30475e-35	1	1	1	1	ENSG00000100150.12	22	32149944	32149944	6353	61468	rs5749334	22	32211412	32211412	0.0155846	-0.0603661	0
YWHAH	+	1	protein_coding	ENSG00000128245.10	22	32340447	32340447	ENSG00000128245.10_32341486_32341664	5	6496	16027	rs12168840	A	T	0.306524059523809	22	32356474	32356474	3.83505e-90	1.02174	0.000999001	2.46753e-77	1	1	1	1	ENSG00000128245.10	22	32340447	32340447	6496	16027	rs12168840	22	32356474	32356474	0.166078	-0.0560636	0
SLC5A1	+	2	protein_coding	ENSG00000100170.5	22	32439019	32439019	ENSG00000100170.5_32498009_32498224	15	6570	104039	rs12157474	T	C	0.070281095238095	22	32543058	32543058	3.09026e-09	0.48043	0.000999001	7.35932e-05	1	1	1	1	ENSG00000100170.5	22	32439019	32439019	6570	104039	rs12157474	22	32543058	32543058	4.20968e-08	0.428981	1
ARSE	-	2	protein_coding	ENSG00000157399.10	23	2886286	2886286	ENSG00000157399.10_2877644_2877929	12	1552	15973	rs211641	C	T	0.225983880952381	23	2870313	2870313	1.75184e-19	0.817922	0.000999001	8.84415e-14	1	1	1	1	ENSG00000157399.10	23	2886286	2886286	1552	-15973	rs211641	23	2870313	2870313	4.08559e-06	-0.253083	0
MXRA5	-	2	protein_coding	ENSG00000101825.7	23	3264682	3264682	ENSG00000101825.7_3226606_3229665	6	2349	24339	rs1635246	G	A	0.282654113095238	23	3240343	3240343	4.3748e-08	-0.353895	0.000999001	0.000245798	1	1	1	1	ENSG00000101825.7	23	3264682	3264682	2349	-24339	rs1635246	23	3240343	3240343	1.40328e-06	-0.297989	1
NLGN4X	-	2	protein_coding	ENSG00000146938.10	23	6146904	6146904	ENSG00000146938.10_5808067_5811707	3	3655	15404	rs5916333	C	G	0.0980585238095239	23	6131500	6131500	2.54766e-06	0.480239	0.001998	0.00569691	1	2	1	1	ENSG00000146938.10	23	6146904	6146904	3655	-15404	rs5916333	23	6131500	6131500	1.99408e-07	0.513894	1
HDHD1	-	1	protein_coding	ENSG00000130021.9	23	7066231	7066231	ENSG00000130021.9_6966961_6968513	4	2734	83466	rs7889414	C	T	0.282198767857143	23	6982765	6982765	3.60107e-10	0.199042	0.000999001	2.41817e-06	1	1	1	1	ENSG00000130021.9	23	7066231	7066231	2734	-83466	rs7889414	23	6982765	6982765	2.19205e-11	0.196071	1
PNPLA4	-	2	protein_coding	ENSG00000006757.7	23	7895780	7895780	ENSG00000006757.7_7866288_7868858	8	2691	-22427	rs1179142	C	T	0.299600845238095	23	7918207	7918207	6.03895e-15	0.306588	0.000999001	3.97063e-10	1	1	1	1	ENSG00000006757.7	23	7895780	7895780	2691	22427	rs1179142	23	7918207	7918207	8.67552e-05	0.140157	0
FRMPD4	+	2	protein_coding	ENSG00000169933.8	23	12156585	12156585	ENSG00000169933.8_12738648_12742642	6	3269	309643	rs5935346	A	C	0.215916952380952	23	12466228	12466228	2.33466e-06	-0.277081	0.015984	0.013399	2	1	2	2	ENSG00000169933.8	23	12156585	12156585	3269	309643	rs5935346	23	12466228	12466228	0.000449723	-0.242908	0
FRMPD4	+	2	protein_coding	ENSG00000169933.8	23	12156585	12156585	ENSG00000169933.8_12738648_12742642	6	3269	563164	rs5934030	A	G	0.151105125	23	12719749	12719749	2.16243e-32	-0.845338	0.000999001	1.65615e-25	1	1	1	1	ENSG00000169933.8	23	12156585	12156585	3269	563164	rs5934030	23	12719749	12719749	6.96296e-31	-0.833268	1
TRAPPC2	-	2	protein_coding	ENSG00000196459.9	23	13752754	13752754	ENSG00000196459.9_13730363_13732624	5	2690	16363	rs2370242	T	C	0.292628648809523	23	13736391	13736391	6.57935e-09	0.390188	0.000999001	6.88551e-05	1	1	1	1	ENSG00000196459.9	23	13752754	13752754	2690	-16363	rs2370242	23	13736391	13736391	3.89967e-09	0.376284	0
OFD1	+	2	protein_coding	ENSG00000046651.10	23	13752832	13752832	ENSG00000046651.10_13754227_13754415	24	2690	-3052	rs7065102	G	A	0.143122678571429	23	13749780	13749780	5.64392e-16	-0.781233	0.000999001	6.943e-11	1	2	1	1	ENSG00000046651.10	23	13752832	13752832	2690	-3052	rs7065102	23	13749780	13749780	0.964905	-0.00313956	0
GEMIN8	-	2	protein_coding	ENSG00000046647.9	23	14048012	14048012	ENSG00000046647.9_14038196_14038706	7	2596	-27834	rs12014646	T	C	0.139324404761905	23	14075846	14075846	2.02315e-21	-0.546286	0.000999001	1.86913e-15	1	1	1	1	ENSG00000046647.9	23	14048012	14048012	2596	27834	rs12014646	23	14075846	14075846	1.55937e-23	-0.594661	0
FANCB	-	2	protein_coding	ENSG00000181544.9	23	14891191	14891191	ENSG00000181544.9_14882682_14883702	2	2789	-261187	rs6527296	G	A	0.207185190476191	23	15152378	15152378	1.45844e-05	-0.340216	0.012987	0.0174283	1	2	1	1	ENSG00000181544.9	23	14891191	14891191	2789	261187	rs6527296	23	15152378	15152378	0.00121723	-0.211976	1
MOSPD2	+	2	protein_coding	ENSG00000130150.7	23	14891563	14891563	ENSG00000130150.7_14929359_14929535	15	2786	-323167	rs187347854	A	T	0.0297308333333333	23	14568396	14568396	2.2361e-06	0.516091	0.020979	0.0196552	2	1	1	2	ENSG00000130150.7	23	14891563	14891563	2786	-323167	rs187347854	23	14568396	14568396	0.0136616	0.222313	0
MOSPD2	+	2	protein_coding	ENSG00000130150.7	23	14891563	14891563	ENSG00000130150.7_14910845_14911475	15	2786	33498	rs5935825	G	A	0.31041244047619	23	14925061	14925061	2.55168e-19	-0.506921	0.000999001	2.99331e-13	1	1	2	1	ENSG00000130150.7	23	14891563	14891563	2786	33498	rs5935825	23	14925061	14925061	7.37875e-13	-0.259821	1
ASB11	-	2	protein_coding	ENSG00000165192.9	23	15333778	15333778	ENSG00000165192.9_15299819_15301751	1	2385	39128	rs183732944	A	G	0.0294121428571428	23	15294650	15294650	1.20984e-10	-1.25998	0.000999001	1.79793e-07	1	1	1	1	ENSG00000165192.9	23	15333778	15333778	2385	-39128	rs183732944	23	15294650	15294650	6.86963e-08	-1.04989	0
PIGA	-	2	protein_coding	ENSG00000165195.9	23	15353676	15353676	ENSG00000165195.9_15349338_15350114	6	2358	742043	rs3027369	G	C	0.152434357142857	23	14611633	14611633	2.74945e-06	-0.212178	0.002997	0.00612464	1	1	1	1	ENSG00000165195.9	23	15353676	15353676	2358	-742043	rs3027369	23	14611633	14611633	5.35783e-06	-0.20754	0
PIR	-	2	protein_coding	ENSG00000087842.6	23	15511687	15511687	ENSG00000087842.6_15509285_15509432	10	2362	40047	rs4830536	G	A	0.165828309523809	23	15471640	15471640	4.46241e-07	-0.257797	0.003996	0.00253008	2	1	2	2	ENSG00000087842.6	23	15511687	15511687	2362	-40047	rs4830536	23	15471640	15471640	0.0683621	-0.0817455	0
PIR	-	2	protein_coding	ENSG00000087842.6	23	15511687	15511687	ENSG00000087842.6_15415571_15415653	10	2362	275	rs2271550	A	C	0.341071428571429	23	15511412	15511412	2.73366e-18	0.43071	0.000999001	3.05324e-12	1	1	1	1	ENSG00000087842.6	23	15511687	15511687	2362	-275	rs2271550	23	15511412	15511412	2.78885e-14	0.343337	1
ZRSR2	+	2	protein_coding	ENSG00000169249.8	23	15808595	15808595	ENSG00000169249.8_15838330_15838439	12	2380	11861	rs5934279	C	A	0.348109380952381	23	15820456	15820456	2.5748e-09	-0.515527	0.000999001	4.35829e-05	1	2	1	1	ENSG00000169249.8	23	15808595	15808595	2380	11861	rs5934279	23	15820456	15820456	6.2046e-09	-0.329689	0
RBBP7	-	1	protein_coding	ENSG00000102054.13	23	16888537	16888537	ENSG00000102054.13_16870674_16871965	11	1526	71280	rs11797088	T	C	0.302334196428571	23	16817257	16817257	6.24085e-09	0.215489	0.000999001	6.27351e-05	1	1	1	1	ENSG00000102054.13	23	16888537	16888537	1526	-71280	rs11797088	23	16817257	16817257	2.11949e-07	0.219307	1
GPR64	-	2	protein_coding	ENSG00000173698.13	23	19140755	19140755	ENSG00000173698.13_19007427_19009166	26	1197	-72662	rs5955732	C	T	0.0446428571428571	23	19213417	19213417	2.05225e-07	0.518865	0.001998	0.00119512	1	1	1	1	ENSG00000173698.13	23	19140755	19140755	1197	72662	rs5955732	23	19213417	19213417	1.12437e-08	0.530626	1
PDHA1	+	2	protein_coding	ENSG00000131828.9	23	19362011	19362011	ENSG00000131828.9_19377607_19379823	12	1089	90504	rs5955780	T	G	0.0198125119047619	23	19452515	19452515	2.4953e-09	0.832784	0.000999001	1.39989e-05	1	1	1	1	ENSG00000131828.9	23	19362011	19362011	1089	90504	rs5955780	23	19452515	19452515	0.000658081	0.456063	0
MAP3K15	-	2	protein_coding	ENSG00000180815.10	23	19533379	19533379	ENSG00000180815.10_19378174_19378951	29	1180	98709	rs73637642	C	A	0.0128984226190476	23	19434670	19434670	3.16985e-06	0.730165	0.011988	0.0105301	1	1	1	1	ENSG00000180815.10	23	19533379	19533379	1180	-98709	rs73637642	23	19434670	19434670	0.0159714	0.330989	0
CXorf23	-	2	protein_coding	ENSG00000173681.12	23	19988416	19988416	ENSG00000173681.12_19930978_19935452	11	1499	52839	rs7061619	C	T	0.0710241964285712	23	19935577	19935577	6.38438e-07	-0.303615	0.002997	0.00199299	1	1	1	1	ENSG00000173681.12	23	19988416	19988416	1499	-52839	rs7061619	23	19935577	19935577	1.02017e-05	-0.248363	0
MAP7D2	-	2	protein_coding	ENSG00000184368.11	23	20135035	20135035	ENSG00000184368.11_20028895_20029170	17	1624	-13970	rs59952398	G	A	0.0920365178571426	23	20149005	20149005	5.17776e-08	-0.321433	0.000999001	0.000283931	1	1	1	1	ENSG00000184368.11	23	20135035	20135035	1624	13970	rs59952398	23	20149005	20149005	6.5962e-09	-0.288551	1
EIF1AX	-	2	protein_coding	ENSG00000173674.6	23	20159962	20159962	ENSG00000173674.6_20142636_20146429	7	1604	16592	rs13179	G	T	0.0817333928571426	23	20143370	20143370	1.59478e-13	-0.333273	0.000999001	1.78255e-09	1	1	1	1	ENSG00000173674.6	23	20159962	20159962	1604	-16592	rs13179	23	20143370	20143370	1.19924e-15	-0.383211	0
MBTPS2	+	2	protein_coding	ENSG00000012174.7	23	21857754	21857754	ENSG00000012174.7_21874619_21875711	12	3017	13127	rs28683061	T	C	0.0565250952380949	23	21870881	21870881	1.55751e-19	-0.987017	0.000999001	3.49592e-14	1	1	1	1	ENSG00000012174.7	23	21857754	21857754	3017	13127	rs28683061	23	21870881	21870881	3.65519e-05	-0.175713	0
MBTPS2	+	2	protein_coding	ENSG00000012174.7	23	21857754	21857754	ENSG00000012174.7_21869627_21869730	12	3017	984439	rs5926087	A	G	0.376360482142857	23	22842193	22842193	9.48985e-07	0.199144	0.003996	0.00920494	2	2	2	2	ENSG00000012174.7	23	21857754	21857754	3017	984439	rs5926087	23	22842193	22842193	3.65886e-05	0.127877	0
YY2	+	2	protein_coding	ENSG00000230797.2	23	21874105	21874105	ENSG00000230797.2_21874105_21876845	1	3052	-81956	rs6629423	A	T	0.0592326785714283	23	21792149	21792149	1.77939e-21	-1.01957	0.000999001	3.10498e-16	1	1	1	1	ENSG00000230797.2	23	21874105	21874105	3052	-81956	rs6629423	23	21792149	21792149	9.82597e-24	-1.04714	1
PTCHD1	+	2	protein_coding	ENSG00000165186.9	23	23352133	23352133	ENSG00000165186.9_23410648_23422489	1	4366	-206353	rs2465826	G	A	0.297345648809524	23	23145780	23145780	2.49446e-11	-0.747912	0.000999001	1.71883e-07	1	1	1	1	ENSG00000165186.9	23	23352133	23352133	4366	-206353	rs2465826	23	23145780	23145780	2.99104e-12	-0.778323	1
ACOT9	-	2	protein_coding	ENSG00000123130.12	23	23784592	23784592	ENSG00000123130.12_23720370_23722099	16	3258	99596	rs525497	C	G	0.116651071428571	23	23684996	23684996	1.99002e-06	-0.221563	0.012987	0.0158896	2	1	2	2	ENSG00000123130.12	23	23784592	23784592	3258	-99596	rs525497	23	23684996	23684996	0.00242077	-0.111788	0
ACOT9	-	2	protein_coding	ENSG00000123130.12	23	23784592	23784592	ENSG00000123130.12_23720370_23722099	16	3258	23206	rs5925605	C	G	0.152856898809524	23	23761386	23761386	3.25022e-07	-0.230436	0.004995	0.00358768	1	1	1	1	ENSG00000123130.12	23	23784592	23784592	3258	-23206	rs5925605	23	23761386	23761386	1.58981e-08	-0.198156	1
APOO	-	2	protein_coding	ENSG00000184831.9	23	23926057	23926057	ENSG00000184831.9_23898962_23899069	9	2921	16912	rs6629758	G	A	0.0654761904761905	23	23909145	23909145	1.72694e-06	-0.285795	0.00899101	0.0100796	1	1	1	1	ENSG00000184831.9	23	23926057	23926057	2921	-16912	rs6629758	23	23909145	23909145	4.85662e-06	-0.242475	0
EIF2S3	+	2	protein_coding	ENSG00000130741.6	23	24072833	24072833	ENSG00000130741.6_24078205_24078596	12	2825	3029	rs16997659	A	G	0.070933619047619	23	24075862	24075862	1.49309e-19	-0.505495	0.000999001	9.10657e-14	1	1	1	1	ENSG00000130741.6	23	24072833	24072833	2825	3029	rs16997659	23	24075862	24075862	0.0843595	-0.0919087	0
EIF2S3	+	2	protein_coding	ENSG00000130741.6	23	24072833	24072833	ENSG00000130741.6_24073732_24073795	12	2825	398265	rs2319411	G	A	0.075412994047619	23	24471098	24471098	2.25893e-07	0.309554	0.001998	0.00223294	2	1	2	2	ENSG00000130741.6	23	24072833	24072833	2825	398265	rs2319411	23	24471098	24471098	0.0543689	0.103818	0
ZFX	+	2	protein_coding	ENSG00000005889.11	23	24167290	24167290	ENSG00000005889.11_24179832_24179959	12	2747	87221	rs7056315	T	C	0.223418654761905	23	24254511	24254511	1.75897e-09	-0.504562	0.000999001	4.05634e-05	1	1	1	1	ENSG00000005889.11	23	24167290	24167290	2747	87221	rs7056315	23	24254511	24254511	0.0204571	-0.0834245	0
TAB3	-	2	protein_coding	ENSG00000157625.11	23	30993201	30993201	ENSG00000157625.11_30861083_30864761	10	3609	129560	rs2867974	G	A	0.300917172619048	23	30863641	30863641	1.58201e-06	0.375281	0.014985	0.0171908	3	1	2	1	ENSG00000157625.11	23	30993201	30993201	3609	-129560	rs2867974	23	30863641	30863641	8.63631e-06	-0.214965	0
TAB3	-	2	protein_coding	ENSG00000157625.11	23	30993201	30993201	ENSG00000157625.11_30885582_30885666	10	3609	-248737	rs5971557	A	G	0.122812208333333	23	31241938	31241938	1.41966e-06	0.357458	0.011988	0.0174044	2	1	3	2	ENSG00000157625.11	23	30993201	30993201	3609	248737	rs5971557	23	31241938	31241938	0.000144969	0.205968	0
TAB3	-	2	protein_coding	ENSG00000157625.11	23	30993201	30993201	ENSG00000157625.11_30885232_30885335	10	3609	-573579	rs150367875	T	C	0.0126956785714286	23	31566780	31566780	0.000138003	0.778228	0.652348	0.654671	1	1	1	3	ENSG00000157625.11	23	30993201	30993201	3609	573579	rs150367875	23	31566780	31566780	0.0404761	0.32785	0
TMEM47	-	2	protein_coding	ENSG00000147027.3	23	34675405	34675405	ENSG00000147027.3_34645181_34648608	3	3101	-5932	rs5928619	C	G	0.127648839285714	23	34681337	34681337	1.30629e-05	-0.286603	0.010989	0.0182123	1	2	1	1	ENSG00000147027.3	23	34675405	34675405	3101	5932	rs5928619	23	34681337	34681337	1.64557e-06	-0.302829	1
SYTL5	+	2	protein_coding	ENSG00000147041.7	23	37865835	37865835	ENSG00000147041.7_37931300_37931415	13	2174	70353	rs6611062	T	C	0.00876374404761907	23	37936188	37936188	1.04542e-07	2.02818	0.000999001	0.000725336	1	1	1	1	ENSG00000147041.7	23	37865835	37865835	2174	70353	rs6611062	23	37936188	37936188	2.71721e-06	1.57929	0
GPR34	+	2	protein_coding	ENSG00000171659.9	23	41548226	41548226	ENSG00000171659.9_41554808_41556526	1	2169	86805	rs12397836	C	T	0.0981638630952378	23	41635031	41635031	2.14832e-06	-0.426029	0.001998	0.0012156	1	1	1	1	ENSG00000171659.9	23	41548226	41548226	2169	86805	rs12397836	23	41635031	41635031	7.76735e-06	-0.368633	1
CASK	-	2	protein_coding	ENSG00000147044.16	23	41782716	41782716	ENSG00000147044.16_41602866_41602989	28	2422	92285	rs1331969	G	A	0.116621672619048	23	41690431	41690431	2.02108e-06	0.343074	0.014985	0.0161951	1	2	1	1	ENSG00000147044.16	23	41782716	41782716	2422	-92285	rs1331969	23	41690431	41690431	0.860444	-0.00728368	0
MAOB	-	2	protein_coding	ENSG00000069535.12	23	43741693	43741693	ENSG00000069535.12_43652666_43652825	15	1672	-500912	rs1451510	G	A	0.0747788928571428	23	44242605	44242605	4.20913e-06	-0.326576	0.00699301	0.0119447	1	3	1	1	ENSG00000069535.12	23	43741693	43741693	1672	500912	rs1451510	23	44242605	44242605	0.00295779	-0.193768	0
CXorf36	-	2	protein_coding	ENSG00000147113.12	23	45060146	45060146	ENSG00000147113.12_45021555_45023494	4	2259	6463	rs5952710	C	T	0.266576023809524	23	45053683	45053683	1.81335e-07	0.337496	0.000999001	0.000487817	1	1	1	1	ENSG00000147113.12	23	45060146	45060146	2259	-6463	rs5952710	23	45053683	45053683	0.00266431	0.165887	0
SLC9A7	-	2	protein_coding	ENSG00000065923.5	23	46618490	46618490	ENSG00000065923.5_46539113_46539190	17	1639	-354229	rs112633495	G	A	0.0852437857142856	23	46972719	46972719	2.88614e-06	0.498209	0.012987	0.0139604	1	1	1	1	ENSG00000065923.5	23	46618490	46618490	1639	354229	rs112633495	23	46972719	46972719	0.0383872	0.156795	0
RGN	+	2	protein_coding	ENSG00000130988.8	23	46937775	46937775	ENSG00000130988.8_46949175_46949390	7	1459	11628	rs6611330	C	T	0.304771863095238	23	46949403	46949403	9.36387e-51	-1.20056	0.000999001	1.91019e-41	1	2	1	1	ENSG00000130988.8	23	46937775	46937775	1459	11628	rs6611330	23	46949403	46949403	1.2874e-06	-0.317737	0
ARAF	+	2	protein_coding	ENSG00000078061.8	23	47420516	47420516	ENSG00000078061.8_47424651_47425374	16	1565	7078	rs2854426	G	C	0.187116952380952	23	47427594	47427594	5.77913e-15	-0.542616	0.000999001	3.02431e-10	1	1	1	1	ENSG00000078061.8	23	47420516	47420516	1565	7078	rs2854426	23	47427594	47427594	0.37381	-0.0371615	0
CHL1	+	2	protein_coding	ENSG00000134121.5	3	238279	238279	ENSG00000134121.5_404900_405185	29	4008	-36621	rs62229829	G	A	0.0131508452380952	3	201658	201658	4.55044e-07	0.942409	0.014985	0.017313	2	1	1	2	ENSG00000134121.5	3	238279	238279	4008	-36621	rs62229829	3	201658	201658	1.21007e-05	0.702448	0
CHL1	+	2	protein_coding	ENSG00000134121.5	3	238279	238279	ENSG00000134121.5_288251_290280	29	4008	96010	rs3901552	A	G	0.258525988095237	3	334289	334289	2.10704e-10	0.395017	0.000999001	2.14663e-05	1	2	2	1	ENSG00000134121.5	3	238279	238279	4008	96010	rs3901552	3	334289	334289	0.00722697	0.101928	0
AC090044.2	+	2	lincRNA	ENSG00000224239.1	3	898807	898807	ENSG00000224239.1_899428_899774	1	7786	-358767	rs115776137	A	T	0.0214096785714286	3	540040	540040	2.30423e-07	-0.858057	0.002997	0.000797235	1	1	1	1	ENSG00000224239.1	3	898807	898807	7786	-358767	rs115776137	3	540040	540040	3.24014e-06	-0.764481	1
TRNT1	+	2	protein_coding	ENSG00000072756.12	3	3168600	3168600	ENSG00000072756.12_3192224_3192563	12	8860	7701	rs2630819	C	T	0.342857142857143	3	3176301	3176301	2.19691e-07	0.20695	0.00999001	0.01137	3	1	3	3	ENSG00000072756.12	3	3168600	3168600	8860	7701	rs2630819	3	3176301	3176301	0.817687	0.00607833	0
TRNT1	+	2	protein_coding	ENSG00000072756.12	3	3168600	3168600	ENSG00000072756.12_3189590_3190707	12	8860	20460	rs2306767	G	A	0.173874119047619	3	3189060	3189060	1.52278e-08	-0.221301	0.000999001	0.000739171	2	2	2	2	ENSG00000072756.12	3	3168600	3168600	8860	20460	rs2306767	3	3189060	3189060	0.0009469	-0.105667	0
TRNT1	+	2	protein_coding	ENSG00000072756.12	3	3168600	3168600	ENSG00000072756.12_3171603_3172363	12	8860	35698	rs1672763	T	A	0.0206957976190433	3	3204298	3204298	1.83914e-10	1.1165	0.000999001	1.01018e-05	1	1	1	1	ENSG00000072756.12	3	3168600	3168600	8860	35698	rs1672763	3	3204298	3204298	0.380599	0.078213	0
SUMF1	-	1	protein_coding	ENSG00000144455.9	3	4508965	4508965	ENSG00000144455.9_4402830_4403938	10	7537	105428	rs4685744	C	T	0.496443404761904	3	4403537	4403537	1.9949e-20	-0.268071	0.000999001	1.77574e-15	1	3	1	1	ENSG00000144455.9	3	4508965	4508965	7537	-105428	rs4685744	3	4403537	4403537	2.58613e-08	-0.151942	0
SUMF1	-	1	protein_coding	ENSG00000144455.9	3	4508965	4508965	ENSG00000144455.9_4508660_4508965	10	7537	79333	rs9990134	T	C	0.174979285714286	3	4429632	4429632	1.08622e-07	0.203466	0.002997	0.00245002	3	2	2	3	ENSG00000144455.9	3	4508965	4508965	7537	-79333	rs9990134	3	4429632	4429632	0.480959	0.0246774	0
SUMF1	-	1	protein_coding	ENSG00000144455.9	3	4508965	4508965	ENSG00000144455.9_4402830_4403938	10	7537	33753	rs711649	T	C	0.298891726190476	3	4475212	4475212	4.44347e-12	-0.183642	0.000999001	3.2312e-07	2	1	3	2	ENSG00000144455.9	3	4508965	4508965	7537	-33753	rs711649	3	4475212	4475212	1.27006e-07	-0.150326	0
GRM7-AS3	-	2	lincRNA	ENSG00000226258.2	3	6847136	6847136	ENSG00000226258.2_6673376_6674266	1	7931	107567	rs7650419	G	A	0.141919726190477	3	6739569	6739569	1.24591e-07	-0.348694	0.000999001	0.000444229	1	2	1	1	ENSG00000226258.2	3	6847136	6847136	7931	-107567	rs7650419	3	6739569	6739569	4.5336e-06	-0.291851	0
LMCD1	+	1	protein_coding	ENSG00000071282.7	3	8543393	8543393	ENSG00000071282.7_8609126_8609805	8	7615	-97821	rs80083907	C	T	0.0380260595238098	3	8445572	8445572	4.65372e-07	0.515788	0.00799201	0.00845808	2	1	1	2	ENSG00000071282.7	3	8543393	8543393	7615	-97821	rs80083907	3	8445572	8445572	4.8462e-06	0.46219	1
LMCD1	+	1	protein_coding	ENSG00000071282.7	3	8543393	8543393	ENSG00000071282.7_8556611_8556681	8	7615	3599	rs1008003	G	A	0.479707857142857	3	8546992	8546992	3.04483e-13	-0.451036	0.000999001	1.20111e-08	1	1	2	1	ENSG00000071282.7	3	8543393	8543393	7615	3599	rs1008003	3	8546992	8546992	0.0938721	0.064683	0
OXTR	-	2	protein_coding	ENSG00000180914.6	3	8811314	8811314	ENSG00000180914.6_8792094_8794910	2	7402	852	rs62243375	C	T	0.145301428571429	3	8810462	8810462	1.76435e-13	-0.423066	0.000999001	1.24611e-09	1	3	1	1	ENSG00000180914.6	3	8811314	8811314	7402	-852	rs62243375	3	8810462	8810462	1.62076e-12	-0.400237	1
THUMPD3	+	1	protein_coding	ENSG00000134077.11	3	9404526	9404526	ENSG00000134077.11_9406700_9407004	11	6276	2178	rs11547584	G	A	0.166861369047619	3	9406704	9406704	1.89671e-10	-0.191997	0.000999001	1.74978e-05	2	1	2	1	ENSG00000134077.11	3	9404526	9404526	6276	2178	rs11547584	3	9406704	9406704	9.71107e-07	-0.132089	0
THUMPD3	+	1	protein_coding	ENSG00000134077.11	3	9404526	9404526	ENSG00000134077.11_9404526_9405412	11	6276	12306	rs2255558	C	T	0.384649535714286	3	9416832	9416832	3.2741e-09	0.255865	0.000999001	0.000100744	1	1	1	2	ENSG00000134077.11	3	9404526	9404526	6276	12306	rs2255558	3	9416832	9416832	0.659181	0.00902753	0
SRGAP3	-	2	protein_coding	ENSG00000196220.11	3	9404737	9404737	ENSG00000196220.11_9367694_9367852	25	6275	-79743	rs113039421	G	A	0.154647869047619	3	9484480	9484480	2.55181e-11	0.366773	0.000999001	3.88513e-06	1	2	1	1	ENSG00000196220.11	3	9404737	9404737	6275	79743	rs113039421	3	9484480	9484480	1.45831e-13	0.322135	0
RPUSD3	-	1	protein_coding	ENSG00000156990.10	3	9886286	9886286	ENSG00000156990.10_9881585_9885743	3	6125	-3631	rs140688906	A	G	0.0603921904761904	3	9889917	9889917	3.07197e-11	-0.382111	0.000999001	3.62642e-07	1	1	1	1	ENSG00000156990.10	3	9886286	9886286	6125	3631	rs140688906	3	9889917	9889917	4.92428e-14	-0.362668	1
IL17RC	+	2	protein_coding	ENSG00000163702.14	3	9958758	9958758	ENSG00000163702.14_9965565_9965976	15	6077	1312	rs708567	C	T	0.445334714285714	3	9960070	9960070	1.1412e-17	0.281578	0.000999001	8.81056e-12	1	1	1	1	ENSG00000163702.14	3	9958758	9958758	6077	1312	rs708567	3	9960070	9960070	7.92678e-20	0.20569	1
AC022007.5	-	2	lincRNA	ENSG00000206567.5	3	10052893	10052893	ENSG00000206567.5_10049987_10050336	2	6026	-3455	rs13081079	A	G	0.267292321428571	3	10056348	10056348	2.19113e-06	-0.275177	0.00999001	0.00961953	1	1	1	1	ENSG00000206567.5	3	10052893	10052893	6026	3455	rs13081079	3	10056348	10056348	0.00019623	-0.2184	0
BRK1	+	2	protein_coding	ENSG00000254999.2	3	10157276	10157276	ENSG00000254999.2_10167310_10167392	3	5933	-861446	rs2600167	A	G	0.051520178571425	3	9295830	9295830	2.87494e-06	-0.231103	0.017982	0.0187774	1	1	1	1	ENSG00000254999.2	3	10157276	10157276	5933	-861446	rs2600167	3	9295830	9295830	0.0608868	-0.0954959	0
IRAK2	+	2	protein_coding	ENSG00000134070.4	3	10206549	10206549	ENSG00000134070.4_10264320_10264515	13	5975	72957	rs34355838	A	G	0.433405	3	10279506	10279506	2.17008e-09	0.176287	0.000999001	0.000153148	1	2	1	1	ENSG00000134070.4	3	10206549	10206549	5975	72957	rs34355838	3	10279506	10279506	2.85556e-05	0.107203	0
TATDN2	+	2	protein_coding	ENSG00000157014.6	3	10289707	10289707	ENSG00000157014.6_10320905_10322902	9	6005	30013	rs4684675	G	T	0.269061488095238	3	10319720	10319720	1.42292e-07	-0.12014	0.002997	0.0019047	1	1	1	1	ENSG00000157014.6	3	10289707	10289707	6005	30013	rs4684675	3	10319720	10319720	0.338885	-0.0196922	0
GHRL	-	2	protein_coding	ENSG00000157017.11	3	10334631	10334631	ENSG00000157017.11_10331757_10332041	6	5926	-113515	rs9819416	C	T	0.0274522738095239	3	10448146	10448146	2.46663e-06	-0.66266	0.017982	0.0193204	1	1	1	1	ENSG00000157017.11	3	10334631	10334631	5926	113515	rs9819416	3	10448146	10448146	5.14439e-06	-0.712775	1
SLC6A1	+	2	protein_coding	ENSG00000157103.6	3	11034410	11034410	ENSG00000157103.6_11078548_11080933	1	6535	2152	rs2601125	G	A	0.356476464285714	3	11036562	11036562	1.1016e-19	-0.384314	0.000999001	2.57899e-15	1	1	1	1	ENSG00000157103.6	3	11034410	11034410	6535	2152	rs2601125	3	11036562	11036562	1.05358e-22	-0.392647	0
TAMM41	-	2	protein_coding	ENSG00000144559.6	3	11888393	11888393	ENSG00000144559.6_11848768_11851533	10	5924	62681	rs7611833	T	C	0.428198595238095	3	11825712	11825712	8.49016e-12	-0.225617	0.000999001	1.22069e-06	2	1	2	2	ENSG00000144559.6	3	11888393	11888393	5924	-62681	rs7611833	3	11825712	11825712	0.735477	0.0111301	0
TAMM41	-	2	protein_coding	ENSG00000144559.6	3	11888393	11888393	ENSG00000144559.6_11871188_11871384	10	5924	2578	rs303854	T	C	0.459927345238096	3	11885815	11885815	2.19728e-14	-0.241504	0.000999001	1.65739e-09	1	1	1	1	ENSG00000144559.6	3	11888393	11888393	5924	-2578	rs303854	3	11885815	11885815	3.41178e-13	-0.229083	0
TSEN2	+	1	protein_coding	ENSG00000154743.13	3	12525931	12525931	ENSG00000154743.13_12580301_12581122	12	6398	206083	rs9310407	G	C	0.488634952380953	3	12732014	12732014	4.6746e-10	0.277831	0.000999001	1.15402e-05	1	1	1	1	ENSG00000154743.13	3	12525931	12525931	6398	206083	rs9310407	3	12732014	12732014	0.352204	0.0273115	0
MKRN2	+	1	protein_coding	ENSG00000075975.11	3	12598513	12598513	ENSG00000075975.11_12616291_12616505	8	6456	92899	rs5746168	G	A	0.081211726190476	3	12691412	12691412	6.95886e-16	0.420709	0.000999001	1.07958e-10	1	1	1	1	ENSG00000075975.11	3	12598513	12598513	6456	92899	rs5746168	3	12691412	12691412	5.16224e-14	0.393014	0
C3orf83	-	1	protein_coding	ENSG00000225526.4	3	12602558	12602558	ENSG00000225526.4_12581471_12581932	4	6459	30374	rs75482042	G	T	0.0818691428571425	3	12572184	12572184	5.23699e-08	0.4185	0.000999001	0.000590079	1	2	1	1	ENSG00000225526.4	3	12602558	12602558	6459	-30374	rs75482042	3	12572184	12572184	1.34089e-09	0.446678	1
RAF1	-	2	protein_coding	ENSG00000132155.7	3	12705725	12705725	ENSG00000132155.7_12628346_12629136	17	6452	-135282	rs75646002	C	T	0.0133272023809524	3	12841007	12841007	7.70454e-07	0.543758	0.01998	0.0207404	1	1	1	1	ENSG00000132155.7	3	12705725	12705725	6452	135282	rs75646002	3	12841007	12841007	0.36569	0.0774015	0
TMEM43	+	2	protein_coding	ENSG00000170876.7	3	14166440	14166440	ENSG00000170876.7_14174366_14174435	13	6385	7987	rs4685076	A	T	0.284529857142856	3	14174427	14174427	6.16378e-07	-0.159838	0.01998	0.0167803	1	1	1	1	ENSG00000170876.7	3	14166440	14166440	6385	7987	rs4685076	3	14174427	14174427	0.0619977	-0.0620333	0
XPC	-	2	protein_coding	ENSG00000154767.10	3	14220283	14220283	ENSG00000154767.10_14188967_14189501	16	6325	103006	rs13323277	A	G	0.473508095238096	3	14117277	14117277	1.80654e-07	0.185679	0.003996	0.00572338	1	1	1	1	ENSG00000154767.10	3	14220283	14220283	6325	-103006	rs13323277	3	14117277	14117277	0.446597	0.0210734	0
C3orf20	+	2	protein_coding	ENSG00000131379.5	3	14716606	14716606	ENSG00000131379.5_14716606_14716759	1	5679	-14334	rs2053017	G	A	0.357148666666667	3	14702272	14702272	6.06225e-24	-0.477489	0.000999001	5.17448e-20	1	1	1	1	ENSG00000131379.5	3	14716606	14716606	5679	-14334	rs2053017	3	14702272	14702272	1.04217e-26	-0.352645	0
EAF1	+	2	protein_coding	ENSG00000144597.9	3	15468862	15468862	ENSG00000144597.9_15473594_15473730	6	5883	7149	rs1563415	C	G	0.281171142857142	3	15476011	15476011	7.19609e-07	-0.131071	0.00999001	0.00884657	1	1	1	1	ENSG00000144597.9	3	15468862	15468862	5883	7149	rs1563415	3	15476011	15476011	0.000140401	-0.0866829	0
HACL1	-	1	protein_coding	ENSG00000131373.10	3	15643338	15643338	ENSG00000131373.10_15621407_15621552	17	5877	42950	rs73033099	C	T	0.0925172261904763	3	15600388	15600388	6.03313e-07	-0.326636	0.014985	0.015728	1	2	1	1	ENSG00000131373.10	3	15643338	15643338	5877	-42950	rs73033099	3	15600388	15600388	7.38238e-06	-0.258417	1
DPH3	-	2	protein_coding	ENSG00000154813.5	3	16306479	16306479	ENSG00000154813.5_16305662_16305736	3	6142	6144	rs842253	T	C	0.388034845238095	3	16300335	16300335	6.68217e-18	-0.336185	0.000999001	3.43971e-13	1	3	1	1	ENSG00000154813.5	3	16306479	16306479	6142	-6144	rs842253	3	16300335	16300335	9.47408e-05	-0.0837678	0
PLCL2	+	2	protein_coding	ENSG00000154822.11	3	16844159	16844159	ENSG00000154822.11_17051166_17053652	7	6101	292894	rs115661747	C	T	0.0194549404761904	3	17137053	17137053	5.47231e-07	0.438503	0.00599401	0.00545602	1	1	1	1	ENSG00000154822.11	3	16844159	16844159	6101	292894	rs115661747	3	17137053	17137053	2.0758e-06	0.451483	1
TBC1D5	-	2	protein_coding	ENSG00000131374.10	3	18486309	18486309	ENSG00000131374.10_17664140_17664257	27	4349	822030	rs13095510	A	C	0.173310166666667	3	17664279	17664279	2.21513e-17	-0.739001	0.000999001	1.04505e-11	1	1	2	1	ENSG00000131374.10	3	18486309	18486309	4349	-822030	rs13095510	3	17664279	17664279	0.105499	0.0430446	0
TBC1D5	-	2	protein_coding	ENSG00000131374.10	3	18486309	18486309	ENSG00000131374.10_17664140_17664257	27	4349	700756	rs117329592	C	T	0.0189473095238095	3	17785553	17785553	1.47673e-07	1.19551	0.002997	0.00248323	2	1	1	2	ENSG00000131374.10	3	18486309	18486309	4349	-700756	rs117329592	3	17785553	17785553	0.0523462	-0.139528	0
EFHB	-	1	protein_coding	ENSG00000163576.13	3	19988517	19988517	ENSG00000163576.13_19925854_19926107	12	5700	978	rs1133328	G	T	0.387855452380953	3	19987539	19987539	9.00183e-23	0.404017	0.000999001	7.86363e-17	1	1	1	1	ENSG00000163576.13	3	19988517	19988517	5700	-978	rs1133328	3	19987539	19987539	6.08464e-35	0.448747	1
RAB5A	+	1	protein_coding	ENSG00000144566.6	3	19988571	19988571	ENSG00000144566.6_20025200_20026667	7	5700	-4280	rs4858674	G	C	0.228928952380952	3	19984291	19984291	1.00198e-06	-0.120219	0.012987	0.0123504	1	1	1	1	ENSG00000144566.6	3	19988571	19988571	5700	-4280	rs4858674	3	19984291	19984291	1.1271e-09	-0.138779	0
PP2D1	-	2	protein_coding	ENSG00000183977.9	3	20053822	20053822	ENSG00000183977.9_20026872_20027674	2	5866	494646	rs73034043	A	G	0.0652113809523809	3	19559176	19559176	7.01051e-07	-0.299423	0.002997	0.00306658	1	1	1	1	ENSG00000183977.9	3	20053822	20053822	5866	-494646	rs73034043	3	19559176	19559176	0.117322	-0.063567	0
KAT2B	+	2	protein_coding	ENSG00000114166.7	3	20081515	20081515	ENSG00000114166.7_20168915_20169041	18	5941	-13854	rs11709453	T	A	0.174403011904762	3	20067661	20067661	8.62992e-11	-0.207504	0.000999001	9.80537e-06	1	1	1	1	ENSG00000114166.7	3	20081515	20081515	5941	-13854	rs11709453	3	20067661	20067661	4.57813e-10	-0.165613	0
ZNF385D	-	1	protein_coding	ENSG00000151789.5	3	22414812	22414812	ENSG00000151789.5_21459915_21462939	9	8053	-182622	rs6775186	T	A	0.493894130952381	3	22597434	22597434	1.02349e-06	-0.16066	0.017982	0.0181045	1	2	1	1	ENSG00000151789.5	3	22414812	22414812	8053	182622	rs6775186	3	22597434	22597434	1.0465e-06	-0.171299	1
UBE2E2	+	2	protein_coding	ENSG00000182247.5	3	23244511	23244511	ENSG00000182247.5_23631225_23633284	7	6342	212569	rs13094957	T	C	0.229785488095238	3	23457080	23457080	7.63623e-13	-0.344081	0.000999001	4.84598e-08	1	1	1	1	ENSG00000182247.5	3	23244511	23244511	6342	212569	rs13094957	3	23457080	23457080	2.09666e-13	-0.344696	1
RPL15	+	1	protein_coding	ENSG00000174748.14	3	23958036	23958036	ENSG00000174748.14_23963089_23965183	2	6485	-107	rs2360610	A	G	0.430139416666667	3	23957929	23957929	5.48073e-25	0.487658	0.000999001	7.0773e-19	1	1	1	1	ENSG00000174748.14	3	23958036	23958036	6485	-107	rs2360610	3	23957929	23957929	0.470097	-0.0191604	0
RP11-222K16.1	+	2	lincRNA	ENSG00000271943.1	3	27679806	27679806	ENSG00000271943.1_27679806_27680267	1	5723	-15250	rs3846004	G	C	0.491025488095238	3	27664556	27664556	2.58013e-11	-0.348523	0.000999001	1.43287e-07	1	1	1	1	ENSG00000271943.1	3	27679806	27679806	5723	-15250	rs3846004	3	27664556	27664556	1.67658e-10	-0.333425	1
ZNF718	+	2	lincRNA	ENSG00000250312.2	4	124386	124386	ENSG00000250312.2_154702_157779	3	3711	33211	rs28637238	C	G	0.432579833333333	4	157597	157597	2.87702e-40	1.1655	0.000999001	6.25618e-34	1	2	1	1	ENSG00000250312.2	4	124386	124386	3711	33211	rs28637238	4	157597	157597	2.5836e-54	0.484138	0
ZNF718	+	2	lincRNA	ENSG00000250312.2	4	124386	124386	ENSG00000250312.2_154702_157779	3	3711	43210	rs10027536	A	G	0.404172130952381	4	167596	167596	2.2994e-09	-0.437694	0.000999001	7.50791e-06	2	1	2	2	ENSG00000250312.2	4	124386	124386	3711	43210	rs10027536	4	167596	167596	3.66485e-34	0.394467	0
ZNF732	-	1	protein_coding	ENSG00000186777.7	4	299110	299110	ENSG00000186777.7_264464_266419	1	4411	-149	rs6852858	A	T	0.0964892857142857	4	299259	299259	1.01422e-07	0.416385	0.000999001	0.000158467	1	1	1	1	ENSG00000186777.7	4	299110	299110	4411	149	rs6852858	4	299259	299259	6.44311e-13	0.550645	1
ZNF141	+	2	protein_coding	ENSG00000131127.9	4	331603	331603	ENSG00000131127.9_351997_352339	7	4570	20138	rs6819237	T	C	0.35324375	4	351741	351741	1.23174e-25	-0.609476	0.000999001	2.53678e-20	1	1	1	1	ENSG00000131127.9	4	331603	331603	4570	20138	rs6819237	4	351741	351741	0.00712905	0.0660948	0
MFSD7	-	1	protein_coding	ENSG00000169026.8	4	683230	683230	ENSG00000169026.8_678272_678391	10	5747	66470	rs74327749	T	C	0.105391261904762	4	616760	616760	3.08216e-07	0.323175	0.001998	0.00339154	1	1	1	1	ENSG00000169026.8	4	683230	683230	5747	-66470	rs74327749	4	616760	616760	1.40844e-08	0.216508	0
PCGF3	+	2	protein_coding	ENSG00000185619.13	4	699537	699537	ENSG00000185619.13_727461_728816	11	5790	25032	rs78196820	C	T	0.0332796547619048	4	724569	724569	1.26501e-06	0.318405	0.025974	0.0191353	3	2	3	3	ENSG00000185619.13	4	699537	699537	5790	25032	rs78196820	4	724569	724569	3.35566e-07	0.313574	0
PCGF3	+	2	protein_coding	ENSG00000185619.13	4	699537	699537	ENSG00000185619.13_726189_726287	11	5790	42205	rs7376288	T	C	0.29007011904762	4	741742	741742	4.69285e-19	0.41468	0.000999001	4.56866e-13	1	1	2	1	ENSG00000185619.13	4	699537	699537	5790	42205	rs7376288	4	741742	741742	0.00269933	0.0773677	0
PCGF3	+	2	protein_coding	ENSG00000185619.13	4	699537	699537	ENSG00000185619.13_726189_726287	11	5790	45001	rs17721766	C	T	0.0458217142857145	4	744538	744538	2.188e-11	-0.615931	0.000999001	1.94868e-06	2	1	1	2	ENSG00000185619.13	4	699537	699537	5790	45001	rs17721766	4	744538	744538	0.147386	-0.0773994	0
CPLX1	-	1	protein_coding	ENSG00000168993.10	4	819986	819986	ENSG00000168993.10_786221_786480	4	6193	43051	rs4234855	A	C	0.0643061785714283	4	776935	776935	1.94302e-07	0.278046	0.001998	0.00157356	1	1	1	1	ENSG00000168993.10	4	819986	819986	6193	-43051	rs4234855	4	776935	776935	2.11485e-07	0.251234	0
TMEM175	+	1	protein_coding	ENSG00000127419.12	4	926175	926175	ENSG00000127419.12_944209_944306	11	6258	-799	rs873786	C	T	0.100879964285714	4	925376	925376	6.29962e-07	-0.260661	0.010989	0.010126	2	1	1	2	ENSG00000127419.12	4	926175	926175	6258	-799	rs873786	4	925376	925376	0.325481	-0.0286567	0
TMEM175	+	1	protein_coding	ENSG00000127419.12	4	926175	926175	ENSG00000127419.12_946978_947142	11	6258	20051	rs11552301	T	C	0.420004166666667	4	946226	946226	3.61006e-07	-0.127034	0.00699301	0.00621226	1	1	2	1	ENSG00000127419.12	4	926175	926175	6258	20051	rs11552301	4	946226	946226	0.716399	-0.00635704	0
DGKQ	-	1	protein_coding	ENSG00000145214.9	4	980683	980683	ENSG00000145214.9_952675_954509	19	6289	19310	rs1377586	G	A	0.448911583333334	4	961373	961373	2.131e-11	0.130407	0.000999001	4.00977e-06	1	1	1	1	ENSG00000145214.9	4	980683	980683	6289	-19310	rs1377586	4	961373	961373	1.15483e-12	0.122315	0
IDUA	+	1	protein_coding	ENSG00000127415.8	4	980785	980785	ENSG00000127415.8_994400_994485	9	6289	-3515	rs4690219	G	A	0.360669583333333	4	977270	977270	2.03599e-08	0.204357	0.000999001	0.000339137	1	1	1	1	ENSG00000127415.8	4	980785	980785	6289	-3515	rs4690219	4	977270	977270	1.07313e-07	0.139544	1
SLC26A1	-	1	protein_coding	ENSG00000145217.9	4	987228	987228	ENSG00000145217.9_984409_984605	4	6296	31181	rs6599390	A	G	0.348079321428572	4	956047	956047	3.58619e-09	-0.257047	0.000999001	5.1572e-05	1	2	1	1	ENSG00000145217.9	4	987228	987228	6296	-31181	rs6599390	4	956047	956047	0.268988	-0.0266506	0
RNF212	-	2	protein_coding	ENSG00000178222.8	4	1107350	1107350	ENSG00000178222.8_1050038_1050291	14	6390	60080	rs34956924	T	C	0.205501273809523	4	1047270	1047270	3.28182e-14	-0.878655	0.000999001	1.1396e-08	2	1	1	1	ENSG00000178222.8	4	1107350	1107350	6390	-60080	rs34956924	4	1047270	1047270	3.46048e-13	-0.403821	0
RNF212	-	2	protein_coding	ENSG00000178222.8	4	1107350	1107350	ENSG00000178222.8_1087096_1087802	14	6390	16725	rs4045481	G	A	0.31547619047619	4	1090625	1090625	9.91281e-14	-0.61504	0.000999001	1.4857e-08	1	1	2	2	ENSG00000178222.8	4	1107350	1107350	6390	-16725	rs4045481	4	1090625	1090625	0.00893195	-0.129291	0
RNF212	-	2	protein_coding	ENSG00000178222.8	4	1107350	1107350	ENSG00000178222.8_1065269_1066981	14	6390	-20704	rs4368552	C	T	0.330118154761905	4	1128054	1128054	6.65421e-07	0.260251	0.020979	0.018883	3	1	3	3	ENSG00000178222.8	4	1107350	1107350	6390	20704	rs4368552	4	1128054	1128054	7.60206e-17	0.409863	0
CTBP1	-	1	protein_coding	ENSG00000159692.11	4	1243741	1243741	ENSG00000159692.11_1243437_1243741	13	6385	-136	rs2878539	C	T	0.430495154761905	4	1243877	1243877	2.26323e-07	-0.17032	0.00699301	0.00519769	1	3	1	1	ENSG00000159692.11	4	1243741	1243741	6385	136	rs2878539	4	1243877	1243877	0.13315	-0.0264187	0
MAEA	+	1	protein_coding	ENSG00000090316.11	4	1283639	1283639	ENSG00000090316.11_1322422_1326653	7	6364	40876	rs11721461	C	T	0.499309964285714	4	1324515	1324515	3.9384e-07	0.102392	0.004995	0.00553114	1	4	1	1	ENSG00000090316.11	4	1283639	1283639	6364	40876	rs11721461	4	1324515	1324515	0.0154941	0.0533335	0
UVSSA	+	1	protein_coding	ENSG00000163945.11	4	1341054	1341054	ENSG00000163945.11_1377554_1381837	13	6370	-170467	rs113727613	A	G	0.053171619047619	4	1170587	1170587	2.23741e-33	0.908316	0.000999001	1.47058e-24	1	1	1	1	ENSG00000163945.11	4	1341054	1341054	6370	-170467	rs113727613	4	1170587	1170587	4.91419e-34	0.755777	0
UVSSA	+	1	protein_coding	ENSG00000163945.11	4	1341054	1341054	ENSG00000163945.11_1341054_1341675	13	6370	15857	rs4974553	G	A	0.460753630952381	4	1356911	1356911	4.71069e-09	-0.24086	0.000999001	0.0001925	3	1	2	3	ENSG00000163945.11	4	1341054	1341054	6370	15857	rs4974553	4	1356911	1356911	0.000142606	0.105973	0
UVSSA	+	1	protein_coding	ENSG00000163945.11	4	1341054	1341054	ENSG00000163945.11_1377554_1381837	13	6370	63361	rs4974623	A	G	0.281056119047619	4	1404415	1404415	3.66758e-10	-0.214111	0.000999001	2.64667e-05	2	1	3	2	ENSG00000163945.11	4	1341054	1341054	6370	63361	rs4974623	4	1404415	1404415	0.718718	-0.012236	0
CRIPAK	+	2	protein_coding	ENSG00000179979.7	4	1385340	1385340	ENSG00000179979.7_1385340_1389780	1	6431	-552378	rs150714394	T	C	0.0219249761904763	4	832962	832962	7.90416e-06	0.464447	0.015984	0.0177478	2	2	2	2	ENSG00000179979.7	4	1385340	1385340	6431	-552378	rs150714394	4	832962	832962	0.0163862	0.337077	0
CRIPAK	+	2	protein_coding	ENSG00000179979.7	4	1385340	1385340	ENSG00000179979.7_1385340_1389780	1	6431	-214753	rs113727613	A	G	0.053171619047619	4	1170587	1170587	2.50266e-46	1.04906	0.000999001	1.53055e-38	1	1	1	1	ENSG00000179979.7	4	1385340	1385340	6431	-214753	rs113727613	4	1170587	1170587	1.00009e-49	1.12616	0
FAM53A	-	1	protein_coding	ENSG00000174137.8	4	1686029	1686029	ENSG00000174137.8_1656705_1657450	3	6342	-50708	rs28499138	T	C	0.435275154761906	4	1736737	1736737	1.39793e-10	-0.237373	0.000999001	2.51723e-06	1	1	1	1	ENSG00000174137.8	4	1686029	1686029	6342	50708	rs28499138	4	1736737	1736737	1.10312e-08	-0.173684	0
RP11-572O17.1	+	2	lincRNA	ENSG00000270195.1	4	1714548	1714548	ENSG00000270195.1_1714548_1715349	1	6312	566542	rs2157103	A	G	0.433647833333334	4	2281090	2281090	7.8099e-06	0.178322	0.013986	0.020297	1	2	1	1	ENSG00000270195.1	4	1714548	1714548	6312	566542	rs2157103	4	2281090	2281090	1.04647e-05	0.174145	1
LETM1	-	2	protein_coding	ENSG00000168924.10	4	1857974	1857974	ENSG00000168924.10_1824501_1824858	14	6140	-747447	rs143269882	C	T	0.0119199999999999	4	2605421	2605421	1.47534e-07	0.450912	0.00799201	0.0050085	1	1	1	1	ENSG00000168924.10	4	1857974	1857974	6140	747447	rs143269882	4	2605421	2605421	0.210242	0.0896203	0
ZFYVE28	-	1	protein_coding	ENSG00000159733.9	4	2420390	2420390	ENSG00000159733.9_2366213_2366604	16	5369	38633	rs4444901	A	T	0.360366523809524	4	2381757	2381757	3.84496e-07	-0.218074	0.00899101	0.00908425	1	1	1	1	ENSG00000159733.9	4	2420390	2420390	5369	-38633	rs4444901	4	2381757	2381757	0.00184038	-0.076106	0
ADD1	+	1	protein_coding	ENSG00000087274.12	4	2845584	2845584	ENSG00000087274.12_2869602_2869856	15	5787	25161	rs17833250	G	C	0.274832452380952	4	2870745	2870745	8.13841e-08	-0.303609	0.00699301	0.0021353	1	1	1	1	ENSG00000087274.12	4	2845584	2845584	5787	25161	rs17833250	4	2870745	2870745	0.15291	-0.0336777	0
HTT	+	2	protein_coding	ENSG00000197386.6	4	3076408	3076408	ENSG00000197386.6_3208534_3208710	65	6303	-673702	rs875130	A	G	0.253571428571429	4	2402706	2402706	1.08655e-08	0.17005	0.000999001	0.00124717	1	1	1	1	ENSG00000197386.6	4	3076408	3076408	6303	-673702	rs875130	4	2402706	2402706	0.0484845	0.0629558	0
RGS12	+	2	protein_coding	ENSG00000159788.14	4	3294755	3294755	ENSG00000159788.14_3317795_3319778	16	6989	74890	rs7435601	T	C	0.402022309523811	4	3369645	3369645	1.07686e-11	-0.16836	0.000999001	9.94542e-07	1	1	1	1	ENSG00000159788.14	4	3294755	3294755	6989	74890	rs7435601	4	3369645	3369645	2.31023e-14	-0.16337	0
LRPAP1	-	2	protein_coding	ENSG00000163956.6	4	3534286	3534286	ENSG00000163956.6_3526634_3526873	8	6951	35149	rs9683647	A	C	0.248736083333333	4	3499137	3499137	5.09664e-25	0.408636	0.000999001	5.43473e-19	1	2	1	1	ENSG00000163956.6	4	3534286	3534286	6951	-35149	rs9683647	4	3499137	3499137	5.9147e-20	0.299928	1
AC141928.1	-	2	lincRNA	ENSG00000250986.1	4	3765117	3765117	ENSG00000250986.1_3761872_3765117	2	7112	17275	rs4498196	A	C	0.402380952380952	4	3747842	3747842	9.42699e-09	-0.270095	0.000999001	0.000122302	1	3	1	1	ENSG00000250986.1	4	3765117	3765117	7112	-17275	rs4498196	4	3747842	3747842	8.59123e-09	-0.265889	0
ADRA2C	+	2	protein_coding	ENSG00000184160.6	4	3768075	3768075	ENSG00000184160.6_3768075_3770251	1	7098	-10695	rs13143189	G	A	0.428860011904762	4	3757380	3757380	1.90952e-09	0.178319	0.000999001	5.61446e-06	1	1	1	1	ENSG00000184160.6	4	3768075	3768075	7098	-10695	rs13143189	4	3757380	3757380	2.21424e-08	0.164769	0
TMEM128	-	2	protein_coding	ENSG00000132406.7	4	4249950	4249950	ENSG00000132406.7_4237269_4237983	6	7843	4210	rs2980103	A	G	0.371844654761905	4	4245740	4245740	3.26026e-08	-0.1671	0.000999001	0.000715242	2	1	2	2	ENSG00000132406.7	4	4249950	4249950	7843	-4210	rs2980103	4	4245740	4245740	0.00365242	-0.0887479	0
TMEM128	-	2	protein_coding	ENSG00000132406.7	4	4249950	4249950	ENSG00000132406.7_4239554_4239662	6	7843	467	rs2916466	C	T	0.164688119047619	4	4249483	4249483	6.29856e-17	0.343404	0.000999001	5.77301e-12	1	1	1	1	ENSG00000132406.7	4	4249950	4249950	7843	-467	rs2916466	4	4249483	4249483	3.55853e-11	0.255386	0
NSG1	+	1	protein_coding	ENSG00000168824.10	4	4349867	4349867	ENSG00000168824.10_4418962_4420785	5	8169	44957	rs57282568	C	A	0.39937930952381	4	4394824	4394824	1.78956e-09	0.176823	0.000999001	2.42153e-05	1	1	1	1	ENSG00000168824.10	4	4349867	4349867	8169	44957	rs57282568	4	4394824	4394824	2.35731e-09	0.172905	1
STX18	-	1	protein_coding	ENSG00000168818.5	4	4544073	4544073	ENSG00000168818.5_4417469_4417890	10	8162	115312	rs28733402	T	C	0.197704535714286	4	4428761	4428761	1.18721e-20	-0.500901	0.000999001	3.15997e-15	1	1	1	1	ENSG00000168818.5	4	4544073	4544073	8162	-115312	rs28733402	4	4428761	4428761	0.203722	-0.0641128	0
RP11-586D19.1	+	2	lincRNA	ENSG00000249896.1	4	6202460	6202460	ENSG00000249896.1_6238983_6240044	4	7974	36555	rs11736537	T	A	0.468980880952381	4	6239015	6239015	8.57875e-13	0.2629	0.000999001	3.44951e-08	1	1	1	1	ENSG00000249896.1	4	6202460	6202460	7974	36555	rs11736537	4	6239015	6239015	1.48567e-08	0.179703	0
WFS1	+	2	protein_coding	ENSG00000109501.9	4	6271576	6271576	ENSG00000109501.9_6302384_6304992	8	8078	797523	rs11946336	C	A	0.0119608214285713	4	7069099	7069099	4.53897e-07	0.524478	0.00899101	0.00978668	1	1	1	1	ENSG00000109501.9	4	6271576	6271576	8078	797523	rs11946336	4	7069099	7069099	2.71202e-05	0.413202	0
MAN2B2	+	2	protein_coding	ENSG00000013288.4	4	6576902	6576902	ENSG00000013288.4_6619107_6625089	17	8532	33720	rs4689486	C	T	0.182926952380952	4	6610622	6610622	5.93002e-16	-0.338734	0.000999001	5.09356e-10	1	1	1	1	ENSG00000013288.4	4	6576902	6576902	8532	33720	rs4689486	4	6610622	6610622	1.80777e-18	-0.329736	0
AC093323.3	+	2	lincRNA	ENSG00000170846.11	4	6675178	6675178	ENSG00000170846.11_6676720_6677774	2	8636	-19045	rs142007594	A	G	0.440588059523809	4	6656133	6656133	1.37461e-07	-0.21023	0.000999001	0.00121929	2	1	2	2	ENSG00000170846.11	4	6675178	6675178	8636	-19045	rs142007594	4	6656133	6656133	0.124733	-0.0616761	0
AC093323.3	+	2	lincRNA	ENSG00000170846.11	4	6675178	6675178	ENSG00000170846.11_6675178_6676433	2	8636	1307	rs7662433	G	A	0.145434916666667	4	6676485	6676485	2.75543e-22	-0.575569	0.000999001	6.37129e-18	1	1	1	1	ENSG00000170846.11	4	6675178	6675178	8636	1307	rs7662433	4	6676485	6676485	6.76373e-13	-0.363452	1
RP11-539L10.3	-	2	lincRNA	ENSG00000251580.1	4	6675557	6675557	ENSG00000251580.1_6675411_6675557	2	8636	-928	rs7662433	G	A	0.145434916666667	4	6676485	6676485	3.00502e-34	-0.645261	0.000999001	3.08037e-28	1	2	1	1	ENSG00000251580.1	4	6675557	6675557	8636	928	rs7662433	4	6676485	6676485	1.04338e-39	-0.64447	1
TADA2B	+	2	protein_coding	ENSG00000173011.11	4	7043626	7043626	ENSG00000173011.11_7043626_7043813	3	8615	458459	rs114750825	G	A	0.0479174404761904	4	7502085	7502085	1.8266e-06	-0.306915	0.017982	0.017551	1	1	1	1	ENSG00000173011.11	4	7043626	7043626	8615	458459	rs114750825	4	7502085	7502085	0.801761	-0.0155056	0
RP11-367J11.3	-	2	lincRNA	ENSG00000245468.3	4	7105112	7105112	ENSG00000245468.3_7099795_7101181	4	8703	4064	rs56175784	C	T	0.217309047619047	4	7101048	7101048	3.71817e-07	-0.242796	0.00599401	0.00596755	1	2	1	1	ENSG00000245468.3	4	7105112	7105112	8703	-4064	rs56175784	4	7101048	7101048	2.02784e-05	-0.199869	0
ABLIM2	-	2	protein_coding	ENSG00000163995.14	4	8160559	8160559	ENSG00000163995.14_7984991_7985159	21	8794	110292	rs34504352	G	A	0.25602319047619	4	8050267	8050267	1.16047e-09	0.240518	0.000999001	9.55616e-05	1	3	1	1	ENSG00000163995.14	4	8160559	8160559	8794	-110292	rs34504352	4	8050267	8050267	2.29222e-09	0.180607	1
SH3TC1	+	1	protein_coding	ENSG00000125089.12	4	8183799	8183799	ENSG00000125089.12_8216899_8216969	17	9076	34420	rs1123032	G	A	0.352800690476191	4	8218219	8218219	1.6502e-43	0.612023	0.000999001	3.27711e-35	1	1	1	1	ENSG00000125089.12	4	8183799	8183799	9076	34420	rs1123032	4	8218219	8218219	0.0189443	0.0558461	0
RP11-774O3.3	-	2	lincRNA	ENSG00000251615.3	4	8360065	8360065	ENSG00000251615.3_8356817_8360065	1	8845	-6200	rs78099127	C	T	0.217164333333333	4	8366265	8366265	1.29336e-10	0.285603	0.000999001	2.25862e-06	1	2	1	1	ENSG00000251615.3	4	8360065	8360065	8845	6200	rs78099127	4	8366265	8366265	1.02944e-10	0.277857	1
TRMT44	+	1	protein_coding	ENSG00000155275.14	4	8437867	8437867	ENSG00000155275.14_8448203_8448317	12	8630	-740264	rs9998473	G	A	0.211053345238095	4	7697603	7697603	1.29147e-05	-0.302351	0.383616	0.363335	1	1	2	2	ENSG00000155275.14	4	8437867	8437867	8630	-740264	rs9998473	4	7697603	7697603	0.193688	-0.0530886	0
TRMT44	+	1	protein_coding	ENSG00000155275.14	4	8437867	8437867	ENSG00000155275.14_8465712_8465818	12	8630	73680	rs6858542	C	G	0.33462519047619	4	8511547	8511547	1.72394e-07	0.345338	0.00799201	0.00750941	2	2	1	1	ENSG00000155275.14	4	8437867	8437867	8630	73680	rs6858542	4	8511547	8511547	1.99405e-05	0.130271	0
ACOX3	-	2	protein_coding	ENSG00000087008.11	4	8442450	8442450	ENSG00000087008.11_8368009_8368807	19	8611	74017	rs7809	G	A	0.267857142857143	4	8368433	8368433	8.80723e-08	-0.190156	0.002997	0.00570484	1	3	1	1	ENSG00000087008.11	4	8442450	8442450	8611	-74017	rs7809	4	8368433	8368433	0.00341595	-0.0825193	0
RP11-689P11.2	+	2	lincRNA	ENSG00000205959.3	4	8483997	8483997	ENSG00000205959.3_8510525_8511526	3	8461	33306	rs7699438	C	T	0.441629726190476	4	8517303	8517303	1.68039e-09	0.230318	0.000999001	7.25677e-05	1	1	1	1	ENSG00000205959.3	4	8483997	8483997	8461	33306	rs7699438	4	8517303	8517303	2.48957e-08	0.182944	0
SLC2A9	-	2	protein_coding	ENSG00000109667.7	4	10056560	10056560	ENSG00000109667.7_9987292_9987417	12	9046	57162	rs35438220	C	T	0.469809488095238	4	9999398	9999398	2.20408e-10	-0.34472	0.000999001	7.38246e-06	1	2	1	1	ENSG00000109667.7	4	10056560	10056560	9046	-57162	rs35438220	4	9999398	9999398	1.1759e-08	-0.237109	0
WDR1	-	2	protein_coding	ENSG00000071127.12	4	10118573	10118573	ENSG00000071127.12_10077313_10078810	17	8881	-6265	rs4456954	G	C	0.16158675	4	10124838	10124838	1.14925e-07	-0.26067	0.00699301	0.00521533	1	1	1	1	ENSG00000071127.12	4	10118573	10118573	8881	6265	rs4456954	4	10124838	10124838	0.294549	-0.0293201	0
ZNF518B	-	2	protein_coding	ENSG00000178163.3	4	10459034	10459034	ENSG00000178163.3_10452511_10456612	3	8462	2620	rs78432726	G	A	0.070459583333333	4	10456414	10456414	2.52242e-06	-0.350585	0.016983	0.0155686	1	1	1	1	ENSG00000178163.3	4	10459034	10459034	8462	-2620	rs78432726	4	10456414	10456414	0.0378454	-0.110274	0
ZNF518B	-	2	protein_coding	ENSG00000178163.3	4	10459034	10459034	ENSG00000178163.3_10452511_10456612	3	8462	-91159	rs2159245	G	A	0.320238095238095	4	10550193	10550193	3.09381e-06	0.199698	0.013986	0.0172078	2	1	2	2	ENSG00000178163.3	4	10459034	10459034	8462	91159	rs2159245	4	10550193	10550193	0.00740002	0.0812111	0
HS3ST1	-	2	protein_coding	ENSG00000002587.5	4	11431389	11431389	ENSG00000002587.5_11394774_11401737	2	7217	-76065	rs4916640	C	A	0.325	4	11507454	11507454	1.27007e-07	0.198039	0.000999001	0.000576653	1	1	1	1	ENSG00000002587.5	4	11431389	11431389	7217	76065	rs4916640	4	11507454	11507454	6.35391e-08	0.189917	0
BOD1L1	-	1	protein_coding	ENSG00000038219.8	4	13629347	13629347	ENSG00000038219.8_13625014_13627936	28	7407	-29492	rs10939497	C	T	0.278694773809523	4	13658839	13658839	4.34383e-23	0.519937	0.000999001	5.03345e-17	1	1	1	1	ENSG00000038219.8	4	13629347	13629347	7407	29492	rs10939497	4	13658839	13658839	0.234913	0.0358824	0
C1QTNF7	+	1	protein_coding	ENSG00000163145.8	4	15341442	15341442	ENSG00000163145.8_15443792_15447790	1	6953	41119	rs7697446	G	A	0.351791142857142	4	15382561	15382561	1.89203e-06	0.227061	0.00699301	0.00334385	1	1	1	1	ENSG00000163145.8	4	15341442	15341442	6953	41119	rs7697446	4	15382561	15382561	6.05556e-06	0.213425	1
CC2D2A	+	2	protein_coding	ENSG00000048342.11	4	15471489	15471489	ENSG00000048342.11_15482821_15483941	39	6961	11320	rs6810461	G	A	0.390372452380953	4	15482809	15482809	2.82687e-22	-0.43819	0.000999001	5.74624e-15	1	1	1	1	ENSG00000048342.11	4	15471489	15471489	6961	11320	rs6810461	4	15482809	15482809	0.186911	-0.044767	0
FAM200B	+	2	protein_coding	ENSG00000237765.2	4	15683285	15683285	ENSG00000237765.2_15687859_15692070	3	6752	-51153	rs3775957	C	T	0.251935404761904	4	15632132	15632132	2.94097e-06	-0.116422	0.013986	0.0139301	1	1	1	1	ENSG00000237765.2	4	15683285	15683285	6752	-51153	rs3775957	4	15632132	15632132	6.8916e-05	-0.105549	1
FBXL5	-	1	protein_coding	ENSG00000118564.10	4	15683302	15683302	ENSG00000118564.10_15626875_15627600	11	6753	65644	rs12512883	C	T	0.340964583333333	4	15617658	15617658	1.03533e-07	-0.106295	0.001998	0.00173148	1	1	1	1	ENSG00000118564.10	4	15683302	15683302	6753	-65644	rs12512883	4	15617658	15617658	3.60708e-06	-0.100134	0
BST1	+	1	protein_coding	ENSG00000109743.6	4	15704573	15704573	ENSG00000109743.6_15739410_15739936	9	6705	32545	rs4266290	G	C	0.22497013095238	4	15737118	15737118	1.09354e-14	-0.486142	0.000999001	6.7209e-10	1	1	1	1	ENSG00000109743.6	4	15704573	15704573	6705	32545	rs4266290	4	15737118	15737118	0.328023	-0.0444115	0
LDB2	-	1	protein_coding	ENSG00000169744.8	4	16900432	16900432	ENSG00000169744.8_16587545_16587628	9	6324	152745	rs1546182	G	A	0.103571428571429	4	16747687	16747687	1.40676e-06	-0.270483	0.018981	0.0173945	1	2	1	1	ENSG00000169744.8	4	16900432	16900432	6324	-152745	rs1546182	4	16747687	16747687	5.02977e-05	-0.21928	1
MED28	+	1	protein_coding	ENSG00000118579.7	4	17616254	17616254	ENSG00000118579.7_17625224_17635728	4	5860	-512	rs10019856	T	A	0.371617000000001	4	17615742	17615742	7.76715e-10	0.201333	0.000999001	1.32818e-05	1	1	1	1	ENSG00000118579.7	4	17616254	17616254	5860	-512	rs10019856	4	17615742	17615742	1.13042e-09	0.184484	0
FAM184B	-	2	protein_coding	ENSG00000047662.4	4	17783135	17783135	ENSG00000047662.4_17630929_17634248	3	5915	205645	rs2098151	T	C	0.353812642857144	4	17577490	17577490	2.08341e-07	0.16172	0.000999001	0.00131411	1	1	1	1	ENSG00000047662.4	4	17783135	17783135	5915	-205645	rs2098151	4	17577490	17577490	4.624e-08	0.148361	0
DCAF16	-	2	protein_coding	ENSG00000163257.6	4	17812381	17812381	ENSG00000163257.6_17802278_17806394	4	5998	-234	rs2074974	A	C	0.273809523809524	4	17812615	17812615	1.08649e-07	-0.189524	0.000999001	0.000774829	1	1	1	1	ENSG00000163257.6	4	17812381	17812381	5998	234	rs2074974	4	17812615	17812615	5.89087e-08	-0.182161	0
NCAPG	+	2	protein_coding	ENSG00000109805.5	4	17812525	17812525	ENSG00000109805.5_17844925_17846485	3	5998	41530	rs6842303	T	G	0.26547619047619	4	17854055	17854055	2.57559e-06	0.162131	0.00899101	0.00954893	1	2	1	1	ENSG00000109805.5	4	17812525	17812525	5998	41530	rs6842303	4	17854055	17854055	9.74141e-06	0.147906	0
PACRGL	+	1	protein_coding	ENSG00000163138.14	4	20697905	20697905	ENSG00000163138.14_20728908_20729980	12	6697	51456	rs11726872	G	C	0.0933118928571431	4	20749361	20749361	2.91153e-17	-0.510751	0.000999001	6.06164e-12	1	1	1	1	ENSG00000163138.14	4	20697905	20697905	6697	51456	rs11726872	4	20749361	20749361	2.80182e-27	-0.567217	1
LGI2	-	2	protein_coding	ENSG00000153012.7	4	25032501	25032501	ENSG00000153012.7_25000469_25005890	8	6017	-24527	rs6856792	G	A	0.39395317857143	4	25057028	25057028	7.01462e-07	-0.23828	0.011988	0.0122935	2	1	2	2	ENSG00000153012.7	4	25032501	25032501	6017	24527	rs6856792	4	25057028	25057028	4.9091e-09	-0.292759	0
LGI2	-	2	protein_coding	ENSG00000153012.7	4	25032501	25032501	ENSG00000153012.7_25000469_25005890	8	6017	-74614	rs759243	G	A	0.360714285714286	4	25107115	25107115	4.49554e-12	-0.332371	0.000999001	2.03863e-07	1	1	1	1	ENSG00000153012.7	4	25032501	25032501	6017	74614	rs759243	4	25107115	25107115	1.70945e-14	-0.373889	0
PI4K2B	+	1	protein_coding	ENSG00000038210.9	4	25162263	25162263	ENSG00000038210.9_25163040_25163309	13	5939	-724	rs60527077	G	A	0.0763198571428567	4	25161539	25161539	5.45007e-18	-0.956506	0.000999001	4.65641e-13	1	1	1	1	ENSG00000038210.9	4	25162263	25162263	5939	-724	rs60527077	4	25161539	25161539	0.638164	-0.0263806	0
PI4K2B	+	1	protein_coding	ENSG00000038210.9	4	25162263	25162263	ENSG00000038210.9_25199090_25202498	13	5939	201638	rs315675	T	A	0.10358364285714	4	25363901	25363901	9.04867e-08	0.317298	0.004995	0.00280768	2	1	2	2	ENSG00000038210.9	4	25162263	25162263	5939	201638	rs315675	4	25363901	25363901	0.472446	-0.0352547	0
SMIM20	+	2	protein_coding	ENSG00000250317.4	4	25863452	25863452	ENSG00000250317.4_25930776_25931435	4	5287	52406	rs2305670	C	A	0.254765333333334	4	25915858	25915858	4.08973e-23	-0.290876	0.000999001	5.81768e-19	1	1	1	1	ENSG00000250317.4	4	25863452	25863452	5287	52406	rs2305670	4	25915858	25915858	2.89691e-22	-0.29258	1
STIM2	+	1	protein_coding	ENSG00000109689.10	4	26859300	26859300	ENSG00000109689.10_27010386_27010624	18	5153	41472	rs7691908	T	C	0.242822226190476	4	26900772	26900772	8.95421e-09	0.260844	0.000999001	0.000444377	1	1	1	1	ENSG00000109689.10	4	26859300	26859300	5153	41472	rs7691908	4	26900772	26900772	2.96518e-14	0.292999	0
PCDH7	+	1	protein_coding	ENSG00000169851.11	4	30722037	30722037	ENSG00000169851.11_30921775_30921991	4	7092	672031	rs28396784	A	G	0.293874571428571	4	31394068	31394068	2.02668e-08	0.23366	0.000999001	0.000211562	1	2	1	1	ENSG00000169851.11	4	30722037	30722037	7092	672031	rs28396784	4	31394068	31394068	8.36586e-07	0.238219	0
C4orf19	+	2	protein_coding	ENSG00000154274.10	4	37455563	37455563	ENSG00000154274.10_37559649_37559698	5	8041	35823	rs1552021	T	C	0.417393142857144	4	37491386	37491386	1.10624e-10	-0.30655	0.000999001	5.32579e-06	1	3	1	1	ENSG00000154274.10	4	37455563	37455563	8041	35823	rs1552021	4	37491386	37491386	0.970795	-0.00108576	0
TBC1D1	+	1	protein_coding	ENSG00000065882.11	4	37892708	37892708	ENSG00000065882.11_38053520_38053681	24	8067	172553	rs11943503	A	T	0.430444345238095	4	38065261	38065261	5.49268e-08	-0.206949	0.001998	0.0039246	1	1	1	1	ENSG00000065882.11	4	37892708	37892708	8067	172553	rs11943503	4	38065261	38065261	0.054114	0.0664633	0
TLR1	-	2	protein_coding	ENSG00000174125.3	4	38858438	38858438	ENSG00000174125.3_38805927_38806003	4	6678	49853	rs114719937	G	C	0.15778536904762	4	38808585	38808585	6.15579e-07	-0.377529	0.00699301	0.00554688	1	2	1	1	ENSG00000174125.3	4	38858438	38858438	6678	-49853	rs114719937	4	38808585	38808585	8.33187e-06	-0.177382	0
TLR6	-	2	protein_coding	ENSG00000174130.8	4	38858438	38858438	ENSG00000174130.8_38825336_38831160	1	6678	671	rs73236638	C	G	0.289298380952381	4	38857767	38857767	8.03151e-29	0.487096	0.000999001	2.04511e-23	1	1	1	1	ENSG00000174130.8	4	38858438	38858438	6678	-671	rs73236638	4	38857767	38857767	1.52798e-29	0.482473	0
KLHL5	+	1	protein_coding	ENSG00000109790.12	4	39046659	39046659	ENSG00000109790.12_39063852_39064655	13	6699	30020	rs2712010	C	T	0.256285452380953	4	39076679	39076679	7.32887e-17	0.364229	0.000999001	1.65032e-11	2	1	1	1	ENSG00000109790.12	4	39046659	39046659	6699	30020	rs2712010	4	39076679	39076679	1.61183e-07	-0.161279	0
KLHL5	+	1	protein_coding	ENSG00000109790.12	4	39046659	39046659	ENSG00000109790.12_39122630_39123829	13	6699	93618	rs11736610	G	A	0.408176547619048	4	39140277	39140277	5.16272e-12	-0.237053	0.000999001	3.6099e-07	1	1	2	2	ENSG00000109790.12	4	39046659	39046659	6699	93618	rs11736610	4	39140277	39140277	4.87007e-14	-0.207039	0
RP11-360F5.3	+	2	lincRNA	ENSG00000249685.1	4	39135533	39135533	ENSG00000249685.1_39135533_39135665	2	6659	4545	rs12504782	C	T	0.432879821428571	4	39140078	39140078	1.68603e-11	0.322404	0.000999001	1.052e-07	1	1	1	1	ENSG00000249685.1	4	39135533	39135533	6659	4545	rs12504782	4	39140078	39140078	3.22011e-12	0.316806	0
RPL9	-	2	protein_coding	ENSG00000163682.11	4	39460568	39460568	ENSG00000163682.11_39455744_39455845	5	6421	13402	rs113095112	C	T	0.204116535714285	4	39447166	39447166	2.16261e-09	-0.633113	0.000999001	2.83955e-05	2	2	2	2	ENSG00000163682.11	4	39460568	39460568	6421	-13402	rs113095112	4	39447166	39447166	1.8239e-36	0.906718	0
RPL9	-	2	protein_coding	ENSG00000163682.11	4	39460568	39460568	ENSG00000163682.11_39457431_39459302	5	6421	8069	rs2687969	T	C	0.327959083333333	4	39452499	39452499	9.96711e-69	-1.22689	0.000999001	2.99297e-59	1	2	1	1	ENSG00000163682.11	4	39460568	39460568	6421	-8069	rs2687969	4	39452499	39452499	1.30681e-95	-1.11139	1
CCDC127	-	2	protein_coding	ENSG00000164366.3	5	218330	218330	ENSG00000164366.3_196986_206073	3	4779	8549	rs73730763	C	G	0.141021392857143	5	209781	209781	1.35172e-24	0.479162	0.000999001	1.48825e-18	1	1	1	1	ENSG00000164366.3	5	218330	218330	4779	-8549	rs73730763	5	209781	209781	1.24987e-24	0.437937	1
SDHA	+	1	protein_coding	ENSG00000073578.12	5	218356	218356	ENSG00000073578.12_251452_251979	14	4779	-16333	rs6886904	A	C	0.354811178571429	5	202023	202023	1.33567e-08	-0.166447	0.000999001	0.000738088	2	1	2	2	ENSG00000073578.12	5	218356	218356	4779	-16333	rs6886904	5	202023	202023	0.000531646	-0.10907	0
SDHA	+	1	protein_coding	ENSG00000073578.12	5	218356	218356	ENSG00000073578.12_234536_236714	14	4779	26264	rs62344291	T	C	0.0918494285714286	5	244620	244620	2.91056e-20	0.477432	0.000999001	6.83598e-14	1	1	1	1	ENSG00000073578.12	5	218356	218356	4779	26264	rs62344291	5	244620	244620	1.03033e-11	0.366302	0
PDCD6	+	1	protein_coding	ENSG00000249915.3	5	271736	271736	ENSG00000249915.3_271736_271936	7	4990	-20814	rs7706899	A	C	0.113956690476191	5	250922	250922	9.01121e-09	-0.374884	0.000999001	0.00018523	1	1	1	1	ENSG00000249915.3	5	271736	271736	4990	-20814	rs7706899	5	250922	250922	0.242216	0.0616308	0
PDCD6	+	1	protein_coding	ENSG00000249915.3	5	271736	271736	ENSG00000249915.3_314532_315089	7	4990	25528	rs62346175	C	T	0.0871317380952381	5	297264	297264	6.48651e-07	0.296524	0.00599401	0.0104088	2	1	2	2	ENSG00000249915.3	5	271736	271736	4990	25528	rs62346175	5	297264	297264	1.6192e-05	0.281276	1
C5orf55	-	2	protein_coding	ENSG00000221990.2	5	443258	443258	ENSG00000221990.2_441645_443258	1	5601	-23553	rs2434697	T	C	0.132432071428569	5	466811	466811	2.77732e-11	0.275097	0.000999001	3.18843e-07	1	2	1	1	ENSG00000221990.2	5	443258	443258	5601	23553	rs2434697	5	466811	466811	2.63963e-11	0.262327	1
EXOC3	+	1	protein_coding	ENSG00000180104.11	5	443273	443273	ENSG00000180104.11_443273_443405	14	5601	-8551	rs34453673	G	C	0.400932511904762	5	434722	434722	1.94135e-12	0.287127	0.000999001	1.1815e-07	1	1	2	1	ENSG00000180104.11	5	443273	443273	5601	-8551	rs34453673	5	434722	434722	0.000256254	-0.085659	0
EXOC3	+	1	protein_coding	ENSG00000180104.11	5	443273	443273	ENSG00000180104.11_461745_462185	14	5601	47937	rs12716163	C	A	0.0674423571428564	5	491210	491210	5.4279e-07	-0.417816	0.00999001	0.0152372	2	1	1	2	ENSG00000180104.11	5	443273	443273	5601	47937	rs12716163	5	491210	491210	1.5675e-05	-0.229393	0
SLC9A3	-	2	protein_coding	ENSG00000066230.6	5	524447	524447	ENSG00000066230.6_476317_476493	4	5907	105376	rs2671895	G	A	0.190401	5	419071	419071	4.12846e-07	0.27541	0.001998	0.00477447	3	1	3	3	ENSG00000066230.6	5	524447	524447	5907	-105376	rs2671895	5	419071	419071	0.00162256	0.121035	0
SLC9A3	-	2	protein_coding	ENSG00000066230.6	5	524447	524447	ENSG00000066230.6_479752_480080	4	5907	50867	rs10474783	C	T	0.263107083333333	5	473580	473580	2.61764e-25	0.53336	0.000999001	5.68759e-19	1	1	1	1	ENSG00000066230.6	5	524447	524447	5907	-50867	rs10474783	5	473580	473580	2.62487e-29	0.374093	0
SLC9A3	-	2	protein_coding	ENSG00000066230.6	5	524447	524447	ENSG00000066230.6_477447_477559	4	5907	46000	rs10062053	A	G	0.302779702380952	5	478447	478447	1.65108e-07	-0.324859	0.001998	0.00197737	2	1	2	2	ENSG00000066230.6	5	524447	524447	5907	-46000	rs10062053	5	478447	478447	0.70653	0.0128486	0
CEP72	+	1	protein_coding	ENSG00000112877.6	5	612387	612387	ENSG00000112877.6_653103_653668	15	6279	4559	rs7378524	T	C	0.328918178571429	5	616946	616946	3.65904e-09	0.307229	0.001998	0.000259426	1	1	1	1	ENSG00000112877.6	5	612387	612387	6279	4559	rs7378524	5	616946	616946	0.000210767	0.131394	0
CEP72	+	1	protein_coding	ENSG00000112877.6	5	612387	612387	ENSG00000112877.6_666056_666214	15	6279	58319	rs3792723	A	G	0.277380952380952	5	670706	670706	3.36405e-07	-0.232052	0.01998	0.0150064	2	1	3	2	ENSG00000112877.6	5	612387	612387	6279	58319	rs3792723	5	670706	670706	0.414471	-0.027319	0
CEP72	+	1	protein_coding	ENSG00000112877.6	5	612387	612387	ENSG00000112877.6_620184_620376	15	6279	390432	rs326051	C	A	0.40851505952381	5	1002819	1002819	4.59317e-07	0.270186	0.022977	0.0183593	3	1	2	3	ENSG00000112877.6	5	612387	612387	6279	390432	rs326051	5	1002819	1002819	0.240714	0.0364572	0
TPPP	-	2	protein_coding	ENSG00000171368.10	5	693510	693510	ENSG00000171368.10_666085_666238	3	6763	22804	rs3792723	A	G	0.277380952380952	5	670706	670706	7.03468e-07	-0.185465	0.00699301	0.00602787	1	1	1	1	ENSG00000171368.10	5	693510	693510	6763	-22804	rs3792723	5	670706	670706	0.00106601	-0.1108	0
ZDHHC11B	-	2	protein_coding	ENSG00000206077.6	5	767067	767067	ENSG00000206077.6_732077_732786	8	7124	452549	rs1574220	T	C	0.0690476190476191	5	314518	314518	5.08059e-08	0.419696	0.001998	0.00169118	2	1	2	2	ENSG00000206077.6	5	767067	767067	7124	-452549	rs1574220	5	314518	314518	1.74729e-06	0.34029	1
ZDHHC11B	-	2	protein_coding	ENSG00000206077.6	5	767067	767067	ENSG00000206077.6_748519_748674	8	7124	-4028	rs12513866	C	T	0.423851404761904	5	771095	771095	1.12424e-10	-0.717732	0.000999001	1.00127e-05	1	1	1	1	ENSG00000206077.6	5	767067	767067	7124	4028	rs12513866	5	771095	771095	0.743275	0.0166531	0
ZDHHC11	-	2	protein_coding	ENSG00000188818.8	5	851101	851101	ENSG00000188818.8_840918_842789	6	7515	89365	rs11745487	G	A	0.437278916666667	5	761736	761736	9.45402e-18	0.532017	0.000999001	7.70942e-12	1	1	1	1	ENSG00000188818.8	5	851101	851101	7515	-89365	rs11745487	5	761736	761736	1.71384e-10	0.330576	1
BRD9	-	2	protein_coding	ENSG00000028310.13	5	892939	892939	ENSG00000028310.13_863851_864683	18	7737	105021	rs62333460	C	T	0.0442962738095238	5	787918	787918	2.17836e-07	-0.351416	0.014985	0.0123065	1	1	1	1	ENSG00000028310.13	5	892939	892939	7737	-105021	rs62333460	5	787918	787918	2.63722e-07	-0.296688	0
SLC6A19	+	2	protein_coding	ENSG00000174358.11	5	1201710	1201710	ENSG00000174358.11_1221816_1225232	5	8682	-15624	rs4246740	C	T	0.416666666666667	5	1186086	1186086	1.05951e-07	0.26017	0.002997	0.00214513	2	1	2	2	ENSG00000174358.11	5	1201710	1201710	8682	-15624	rs4246740	5	1186086	1186086	2.28272e-16	0.380111	0
SLC6A19	+	2	protein_coding	ENSG00000174358.11	5	1201710	1201710	ENSG00000174358.11_1221816_1225232	5	8682	-14857	rs4246736	A	G	0.36700719047619	5	1186853	1186853	2.92179e-10	-0.355058	0.000999001	1.85562e-05	1	1	1	1	ENSG00000174358.11	5	1201710	1201710	8682	-14857	rs4246736	5	1186853	1186853	0.863085	0.00849974	0
CTD-2012J19.3	+	2	lincRNA	ENSG00000271119.1	5	1594741	1594741	ENSG00000271119.1_1610634_1611582	2	8668	24102	rs10064943	C	A	0.245260535714285	5	1618843	1618843	5.71811e-16	0.39436	0.000999001	2.56492e-11	1	1	1	1	ENSG00000271119.1	5	1594741	1594741	8668	24102	rs10064943	5	1618843	1618843	8.6947e-20	0.424562	0
MRPL36	-	2	protein_coding	ENSG00000171421.8	5	1801480	1801480	ENSG00000171421.8_1799885_1800009	2	8701	1743	rs2270826	C	T	0.368748821428571	5	1799737	1799737	4.59688e-12	-0.22107	0.000999001	8.79339e-08	1	1	1	1	ENSG00000171421.8	5	1801480	1801480	8701	-1743	rs2270826	5	1799737	1799737	1.99726e-10	-0.158939	0
CTD-2324F15.2	-	1	lincRNA	ENSG00000250490.1	5	6339997	6339997	ENSG00000250490.1_6310554_6312829	1	7551	-30218	rs271397	G	A	0.465968928571429	5	6370215	6370215	1.85836e-07	0.253123	0.000999001	0.000713647	1	1	1	1	ENSG00000250490.1	5	6339997	6339997	7551	30218	rs271397	5	6370215	6370215	9.88048e-08	0.247291	1
MED10	-	2	protein_coding	ENSG00000133398.3	5	6378707	6378707	ENSG00000133398.3_6376925_6377362	4	7542	875	rs9313147	A	G	0.436630761904762	5	6377832	6377832	1.3374e-06	0.135735	0.013986	0.0111854	1	2	1	1	ENSG00000133398.3	5	6378707	6378707	7542	-875	rs9313147	5	6377832	6377832	1.78311e-05	0.0880151	1
NSUN2	-	1	protein_coding	ENSG00000037474.10	5	6633404	6633404	ENSG00000037474.10_6611068_6611198	19	7325	18344	rs3776434	A	C	0.356076678571429	5	6615060	6615060	1.17076e-10	0.177222	0.000999001	6.43787e-06	1	1	1	1	ENSG00000037474.10	5	6633404	6633404	7325	-18344	rs3776434	5	6615060	6615060	3.08731e-08	0.14758	0
SRD5A1	+	2	protein_coding	ENSG00000145545.7	5	6633456	6633456	ENSG00000145545.7_6668315_6669675	6	7325	2426	rs477930	G	T	0.453571428571429	5	6635882	6635882	1.95936e-10	0.202761	0.000999001	6.45949e-06	1	1	1	1	ENSG00000145545.7	5	6633456	6633456	7325	2426	rs477930	5	6635882	6635882	3.66356e-12	0.227858	1
CTD-2044J15.2	+	2	lincRNA	ENSG00000272520.1	5	6671219	6671219	ENSG00000272520.1_6671219_6674499	1	7338	90	rs30436	G	A	0.399969809523809	5	6671309	6671309	7.46434e-12	0.21986	0.000999001	7.42051e-08	1	1	1	1	ENSG00000272520.1	5	6671219	6671219	7338	90	rs30436	5	6671309	6671309	1.65838e-13	0.228695	1
PAPD7	+	2	protein_coding	ENSG00000112941.8	5	6714718	6714718	ENSG00000112941.8_6743825_6743953	13	7370	43680	rs274687	G	A	0.398346785714286	5	6758398	6758398	9.7329e-08	0.200003	0.001998	0.00312201	1	2	1	1	ENSG00000112941.8	5	6714718	6714718	7370	43680	rs274687	5	6758398	6758398	0.000171473	0.114476	0
MTRR	+	1	protein_coding	ENSG00000124275.10	5	7851299	7851299	ENSG00000124275.10_7862064_7862170	20	7637	-1244	rs1563911	G	C	0.342396845238095	5	7850055	7850055	1.9847e-07	0.33605	0.00599401	0.00817045	3	1	2	3	ENSG00000124275.10	5	7851299	7851299	7637	-1244	rs1563911	5	7850055	7850055	0.220682	0.0324223	0
MTRR	+	1	protein_coding	ENSG00000124275.10	5	7851299	7851299	ENSG00000124275.10_7900027_7901241	20	7637	49534	rs8659	T	A	0.380763464285714	5	7900833	7900833	1.42072e-09	-0.173188	0.000999001	7.97226e-05	2	1	3	2	ENSG00000124275.10	5	7851299	7851299	7637	49534	rs8659	5	7900833	7900833	0.0517084	-0.0525467	0
MTRR	+	1	protein_coding	ENSG00000124275.10	5	7851299	7851299	ENSG00000124275.10_7900027_7901241	20	7637	59091	rs327586	A	G	0.0952661785714289	5	7910390	7910390	3.56874e-16	-0.404999	0.000999001	1.52098e-10	1	1	1	1	ENSG00000124275.10	5	7851299	7851299	7637	59091	rs327586	5	7910390	7910390	0.000249036	-0.166787	0
FASTKD3	-	2	protein_coding	ENSG00000124279.7	5	7869150	7869150	ENSG00000124279.7_7866759_7868309	7	7602	-51693	rs11743287	T	G	0.127247785714286	5	7920843	7920843	5.13502e-07	0.207192	0.002997	0.00608076	1	2	2	1	ENSG00000124279.7	5	7869150	7869150	7602	51693	rs11743287	5	7920843	7920843	0.194836	0.0551456	0
FASTKD3	-	2	protein_coding	ENSG00000124279.7	5	7869150	7869150	ENSG00000124279.7_7861696_7861886	7	7602	-91221	rs78554850	G	A	0.0305084166666667	5	7960371	7960371	1.57836e-06	-0.604208	0.016983	0.0191127	2	1	1	2	ENSG00000124279.7	5	7869150	7869150	7602	91221	rs78554850	5	7960371	7960371	0.047427	-0.181722	0
RP11-480D4.6	-	2	lincRNA	ENSG00000272049.1	5	8445648	8445648	ENSG00000272049.1_8445062_8445648	1	7589	-688	rs6555548	A	G	0.289285714285714	5	8446336	8446336	1.94681e-08	0.332552	0.000999001	7.57312e-05	1	3	1	1	ENSG00000272049.1	5	8445648	8445648	7589	688	rs6555548	5	8446336	8446336	6.2716e-09	0.345389	1
SNHG18	+	2	lincRNA	ENSG00000250786.1	5	9546312	9546312	ENSG00000250786.1_9549102_9550721	2	7090	1629	rs1651285	T	A	0.197582880952381	5	9547941	9547941	2.96134e-46	0.668335	0.000999001	7.40774e-40	1	2	1	1	ENSG00000250786.1	5	9546312	9546312	7090	1629	rs1651285	5	9547941	9547941	9.12864e-36	0.571382	1
SNHG18	+	2	lincRNA	ENSG00000250786.1	5	9546312	9546312	ENSG00000250786.1_9549102_9550721	2	7090	4458	rs16883128	G	A	0.119047619047619	5	9550770	9550770	5.0572e-07	-0.266201	0.001998	0.00200448	2	1	3	2	ENSG00000250786.1	5	9546312	9546312	7090	4458	rs16883128	5	9550770	9550770	6.0799e-12	-0.435853	0
SNHG18	+	2	lincRNA	ENSG00000250786.1	5	9546312	9546312	ENSG00000250786.1_9549102_9550721	2	7090	38241	rs180899355	T	C	0.0682579404761903	5	9584553	9584553	1.65065e-06	0.339713	0.010989	0.00898082	3	1	2	3	ENSG00000250786.1	5	9546312	9546312	7090	38241	rs180899355	5	9584553	9584553	0.0892258	0.150048	0
FAM173B	-	2	protein_coding	ENSG00000150756.9	5	10250009	10250009	ENSG00000150756.9_10226442_10227759	5	6837	-5812	rs3846599	T	C	0.375	5	10255821	10255821	6.5841e-09	-0.139679	0.000999001	0.000111767	1	4	1	1	ENSG00000150756.9	5	10250009	10250009	6837	5812	rs3846599	5	10255821	10255821	2.55891e-10	-0.131687	1
CCT5	+	2	protein_coding	ENSG00000150753.7	5	10250033	10250033	ENSG00000150753.7_10264768_10266524	10	6837	3280	rs2445866	G	A	0.144521904761904	5	10253313	10253313	3.39042e-09	0.158294	0.000999001	7.34818e-05	1	1	1	1	ENSG00000150753.7	5	10250033	10250033	6837	3280	rs2445866	5	10253313	10253313	0.00470324	0.0727168	0
CMBL	-	2	protein_coding	ENSG00000164237.4	5	10308138	10308138	ENSG00000164237.4_10290516_10290893	8	6878	16492	rs187721932	G	A	0.0272698452380953	5	10291646	10291646	4.9327e-07	0.451421	0.004995	0.00620334	1	1	1	1	ENSG00000164237.4	5	10308138	10308138	6878	-16492	rs187721932	5	10291646	10291646	9.34819e-07	0.425834	0
DAP	-	1	protein_coding	ENSG00000112977.11	5	10761384	10761384	ENSG00000112977.11_10733884_10734380	5	6501	20962	rs1080440	A	G	0.275609869047618	5	10740422	10740422	2.56909e-31	0.79802	0.000999001	1.84254e-25	1	1	1	1	ENSG00000112977.11	5	10761384	10761384	6501	-20962	rs1080440	5	10740422	10740422	0.000568747	-0.134615	0
DAP	-	1	protein_coding	ENSG00000112977.11	5	10761384	10761384	ENSG00000112977.11_10748195_10748383	5	6501	13153	rs267944	C	T	0.0318112619047576	5	10748231	10748231	2.38521e-09	0.578871	0.000999001	2.65845e-05	2	1	2	2	ENSG00000112977.11	5	10761384	10761384	6501	-13153	rs267944	5	10748231	10748231	7.93874e-08	0.565222	0
CTNND2	-	2	protein_coding	ENSG00000169862.14	5	11904155	11904155	ENSG00000169862.14_11732248_11732384	23	5274	229680	rs10060031	T	G	0.0865047976190476	5	11674475	11674475	2.47547e-07	-0.447348	0.00699301	0.00759238	1	1	1	1	ENSG00000169862.14	5	11904155	11904155	5274	-229680	rs10060031	5	11674475	11674475	0.0588579	-0.141472	0
DNAH5	-	2	protein_coding	ENSG00000039139.9	5	13944652	13944652	ENSG00000039139.9_13844946_13845102	78	5958	104255	rs6554819	G	A	0.364755404761905	5	13840397	13840397	3.24889e-08	-0.327169	0.00899101	0.00699903	2	1	3	2	ENSG00000039139.9	5	13944652	13944652	5958	-104255	rs6554819	5	13840397	13840397	4.72944e-05	-0.177329	0
DNAH5	-	2	protein_coding	ENSG00000039139.9	5	13944652	13944652	ENSG00000039139.9_13839465_13839637	78	5958	27635	rs11744581	A	G	0.370756511904762	5	13917017	13917017	1.17945e-07	3.23344	0.00699301	0.0130337	3	1	2	3	ENSG00000039139.9	5	13944652	13944652	5958	-27635	rs11744581	5	13917017	13917017	2.20445e-06	-0.193673	0
DNAH5	-	2	protein_coding	ENSG00000039139.9	5	13944652	13944652	ENSG00000039139.9_13839465_13839637	78	5958	19912	rs2053685	C	T	0.372374523809524	5	13924740	13924740	2.55617e-08	-3.41416	0.00699301	0.00356746	1	1	1	1	ENSG00000039139.9	5	13944652	13944652	5958	-19912	rs2053685	5	13924740	13924740	7.14728e-07	-0.202817	0
FAM134B	-	2	protein_coding	ENSG00000154153.9	5	16617167	16617167	ENSG00000154153.9_16508687_16509107	11	5579	108493	rs332811	A	G	0.40952380952381	5	16508674	16508674	1.05568e-15	0.310537	0.000999001	1.09756e-10	1	2	1	1	ENSG00000154153.9	5	16617167	16617167	5579	-108493	rs332811	5	16508674	16508674	5.53768e-08	0.196523	1
MYO10	-	1	protein_coding	ENSG00000145555.10	5	16936372	16936372	ENSG00000145555.10_16814626_16815572	42	5672	120842	rs60498681	G	C	0.122853357142857	5	16815530	16815530	1.04883e-20	0.388359	0.000999001	1.6433e-14	1	3	1	1	ENSG00000145555.10	5	16936372	16936372	5672	-120842	rs60498681	5	16815530	16815530	0.737685	-0.0186615	0
CDH18	-	1	protein_coding	ENSG00000145526.7	5	20575982	20575982	ENSG00000145526.7_19838868_19839351	13	4999	27038	rs1703042	T	G	0.291666666666667	5	20548944	20548944	1.47256e-35	0.53159	0.000999001	9.60535e-26	1	2	1	1	ENSG00000145526.7	5	20575982	20575982	4999	-27038	rs1703042	5	20548944	20548944	1.1363e-38	0.562726	0
CDH18	-	1	protein_coding	ENSG00000145526.7	5	20575982	20575982	ENSG00000145526.7_19502791_19503218	13	4999	4995	rs986251	T	G	0.420238095238095	5	20570987	20570987	5.75815e-08	0.286371	0.000999001	0.000566641	2	2	2	2	ENSG00000145526.7	5	20575982	20575982	4999	-4995	rs986251	5	20570987	20570987	6.31976e-11	0.303448	0
CDH12	-	2	protein_coding	ENSG00000154162.9	5	22853731	22853731	ENSG00000154162.9_21975200_21975494	4	6011	668943	rs4269264	C	T	0.45410594047619	5	22184788	22184788	1.77101e-06	0.277859	0.00599401	0.00906227	1	1	1	1	ENSG00000154162.9	5	22853731	22853731	6011	-668943	rs4269264	5	22184788	22184788	9.96562e-08	0.265077	0
C5orf17	+	2	protein_coding	ENSG00000248874.1	5	23951457	23951457	ENSG00000248874.1_23980046_23980950	1	6455	-4514	rs147349735	C	A	0.0218314880952381	5	23946943	23946943	1.00176e-22	2.24756	0.000999001	1.97756e-18	1	1	1	1	ENSG00000248874.1	5	23951457	23951457	6455	-4514	rs147349735	5	23946943	23946943	2.7724e-23	2.25421	1
CDH6	+	2	protein_coding	ENSG00000113361.8	5	31193857	31193857	ENSG00000113361.8_31294069_31294363	13	6427	-172499	rs10075805	A	G	0.261198904761904	5	31021358	31021358	1.7092e-07	-0.194155	0.003996	0.00449091	1	1	1	1	ENSG00000113361.8	5	31193857	31193857	6427	-172499	rs10075805	5	31021358	31021358	1.41023e-08	-0.204688	1
DROSHA	-	1	protein_coding	ENSG00000113360.12	5	31532303	31532303	ENSG00000113360.12_31515561_31515671	36	6501	9022	rs1382883	T	C	0.496428571428571	5	31523281	31523281	6.24144e-10	-0.254608	0.000999001	4.47879e-05	2	2	2	2	ENSG00000113360.12	5	31532303	31532303	6501	-9022	rs1382883	5	31523281	31523281	0.72599	-0.00666579	0
DROSHA	-	1	protein_coding	ENSG00000113360.12	5	31532303	31532303	ENSG00000113360.12_31531557_31531632	36	6501	684	rs17409803	A	G	0.255952380952381	5	31531619	31531619	3.31154e-18	0.321354	0.000999001	7.1376e-12	1	1	1	1	ENSG00000113360.12	5	31532303	31532303	6501	-684	rs17409803	5	31531619	31531619	0.595415	0.0114232	0
C5orf22	+	1	protein_coding	ENSG00000082213.13	5	31532373	31532373	ENSG00000082213.13_31534379_31534704	10	6501	-97315	rs553583	G	A	0.0111860238095238	5	31435058	31435058	4.94234e-08	0.940667	0.000999001	0.00127231	1	1	1	1	ENSG00000082213.13	5	31532373	31532373	6501	-97315	rs553583	5	31435058	31435058	0.000148813	0.449424	0
GOLPH3	-	2	protein_coding	ENSG00000113384.9	5	32174456	32174456	ENSG00000113384.9_32124810_32126742	4	6347	338664	rs144872423	A	T	0.0122665714285714	5	31835792	31835792	2.47917e-06	0.540675	0.012987	0.0202391	1	1	1	1	ENSG00000113384.9	5	32174456	32174456	6347	-338664	rs144872423	5	31835792	31835792	1.68097e-05	0.463635	1
TARS	+	1	protein_coding	ENSG00000113407.9	5	33440802	33440802	ENSG00000113407.9_33466092_33466321	21	5913	11142	rs3777076	G	C	0.215244797619047	5	33451944	33451944	5.78099e-09	-0.280236	0.000999001	0.000164798	1	1	1	1	ENSG00000113407.9	5	33440802	33440802	5913	11142	rs3777076	5	33451944	33451944	0.0146356	0.0766647	0
AMACR	-	1	protein_coding	ENSG00000242110.3	5	34008220	34008220	ENSG00000242110.3_34004679_34004839	6	6417	120	rs3195676	C	T	0.475969952380953	5	34008100	34008100	5.94708e-42	0.442021	0.000999001	3.2862e-34	1	1	1	1	ENSG00000242110.3	5	34008220	34008220	6417	-120	rs3195676	5	34008100	34008100	2.03027e-13	0.231046	0
RP11-1084J3.4	-	2	protein_coding	ENSG00000273294.1	5	34124633	34124633	ENSG00000273294.1_33998746_33998932	8	6354	112069	rs253200	G	A	0.462903761904762	5	34012564	34012564	1.05016e-13	0.224919	0.000999001	4.87534e-09	1	1	1	1	ENSG00000273294.1	5	34124633	34124633	6354	-112069	rs253200	5	34012564	34012564	1.67805e-13	0.222298	1
RAI14	+	2	protein_coding	ENSG00000039560.9	5	34656342	34656342	ENSG00000039560.9_34686967_34687060	18	6405	504990	rs6880595	A	G	0.238095238095238	5	35161332	35161332	8.40521e-07	0.168414	0.018981	0.0153868	1	1	1	1	ENSG00000039560.9	5	34656342	34656342	6405	504990	rs6880595	5	35161332	35161332	0.0106837	0.0657545	0
BRIX1	+	2	protein_coding	ENSG00000113460.8	5	34915481	34915481	ENSG00000113460.8_34918469_34918580	5	6477	159326	rs148874043	C	T	0.017240738095238	5	35074807	35074807	3.43453e-07	-0.606255	0.001998	0.0031099	1	1	1	1	ENSG00000113460.8	5	34915481	34915481	6477	159326	rs148874043	5	35074807	35074807	0.00907596	-0.238023	0
RAD1	-	2	protein_coding	ENSG00000113456.14	5	34919094	34919094	ENSG00000113456.14_34918157_34918241	9	6470	34506	rs192237	A	T	0.300711488095237	5	34884588	34884588	6.44712e-10	-0.335115	0.000999001	2.97145e-05	1	1	1	1	ENSG00000113456.14	5	34919094	34919094	6470	-34506	rs192237	5	34884588	34884588	0.0644806	-0.0495707	0
DNAJC21	+	2	protein_coding	ENSG00000168724.10	5	34929698	34929698	ENSG00000168724.10_34954658_34959069	14	6480	689	rs35176895	T	C	0.422341607142858	5	34930387	34930387	1.22426e-10	-0.162604	0.000999001	7.5244e-06	1	1	1	1	ENSG00000168724.10	5	34929698	34929698	6480	689	rs35176895	5	34930387	34930387	2.05414e-18	-0.179423	0
SPEF2	+	1	protein_coding	ENSG00000152582.8	5	35617946	35617946	ENSG00000152582.8_35646633_35646909	19	6331	1789	rs78996920	C	T	0.0777609404761903	5	35619735	35619735	2.89582e-08	-0.499733	0.000999001	0.00150673	2	3	1	1	ENSG00000152582.8	5	35617946	35617946	6331	1789	rs78996920	5	35619735	35619735	2.15988e-05	-0.325593	0
SPEF2	+	1	protein_coding	ENSG00000152582.8	5	35617946	35617946	ENSG00000152582.8_35670161_35671677	19	6331	23636	rs6897513	A	C	0.445238095238095	5	35641582	35641582	4.24073e-08	-0.235769	0.002997	0.00196893	1	1	2	2	ENSG00000152582.8	5	35617946	35617946	6331	23636	rs6897513	5	35641582	35641582	0.00020028	-0.152051	0
IL7R	+	1	protein_coding	ENSG00000168685.10	5	35852797	35852797	ENSG00000168685.10_35860954_35861092	4	5932	-716532	rs113092180	C	G	0.0237363690476191	5	35136265	35136265	1.84028e-06	0.728434	0.012987	0.0099075	1	1	1	1	ENSG00000168685.10	5	35852797	35852797	5932	-716532	rs113092180	5	35136265	35136265	0.0405303	0.249258	0
CAPSL	-	2	protein_coding	ENSG00000152611.7	5	35938881	35938881	ENSG00000152611.7_35909932_35910177	4	5840	7502	rs75599445	C	T	0.169711583333334	5	35931379	35931379	7.74002e-08	-0.328412	0.000999001	0.000658206	1	1	1	1	ENSG00000152611.7	5	35938881	35938881	5840	-7502	rs75599445	5	35931379	35931379	2.02281e-07	-0.295485	0
SLC1A3	+	2	protein_coding	ENSG00000079215.9	5	36606457	36606457	ENSG00000079215.9_36683966_36684100	9	4779	-20616	rs2731914	A	T	0.221252583333333	5	36585841	36585841	1.69502e-06	0.339039	0.018981	0.0187518	1	1	1	1	ENSG00000079215.9	5	36606457	36606457	4779	-20616	rs2731914	5	36585841	36585841	0.0101813	0.129193	0
WDR70	+	1	protein_coding	ENSG00000082068.4	5	37379314	37379314	ENSG00000082068.4_37726985_37727147	16	5049	444926	rs884344	A	C	0.275457726190476	5	37824240	37824240	4.52829e-07	0.186676	0.004995	0.00736531	1	1	1	1	ENSG00000082068.4	5	37379314	37379314	5049	444926	rs884344	5	37824240	37824240	0.000141835	0.111332	0
DAB2	-	2	protein_coding	ENSG00000153071.10	5	39462402	39462402	ENSG00000153071.10_39371780_39373527	17	6602	6289	rs10941437	C	T	0.421385714285715	5	39456113	39456113	7.63099e-07	0.146184	0.014985	0.0152388	1	1	1	1	ENSG00000153071.10	5	39462402	39462402	6602	-6289	rs10941437	5	39456113	39456113	6.92432e-07	0.13388	1
PTGER4	+	2	protein_coding	ENSG00000171522.5	5	40679600	40679600	ENSG00000171522.5_40691881_40693837	3	7080	-250408	rs6880934	C	T	0.489285714285714	5	40429192	40429192	1.37189e-10	0.317563	0.000999001	1.55843e-06	1	1	1	1	ENSG00000171522.5	5	40679600	40679600	7080	-250408	rs6880934	5	40429192	40429192	1.18396e-11	0.289677	1
TTC33	-	2	protein_coding	ENSG00000113638.8	5	40756077	40756077	ENSG00000113638.8_40714577_40716600	5	6986	348921	rs55765306	G	T	0.0234049285714286	5	40407156	40407156	1.70749e-06	0.362351	0.00999001	0.0118062	1	1	1	1	ENSG00000113638.8	5	40756077	40756077	6986	-348921	rs55765306	5	40407156	40407156	0.0022772	0.211478	0
RPL37	-	1	protein_coding	ENSG00000145592.9	5	40835437	40835437	ENSG00000145592.9_40835121_40835437	4	6829	-4766	rs62357600	C	A	0.142264178571429	5	40840203	40840203	4.29479e-07	-0.231167	0.002997	0.00382909	2	1	2	2	ENSG00000145592.9	5	40835437	40835437	6829	4766	rs62357600	5	40840203	40840203	3.62679e-07	-0.23215	0
RPL37	-	1	protein_coding	ENSG00000145592.9	5	40835437	40835437	ENSG00000145592.9_40835121_40835437	4	6829	-715002	rs4496749	C	G	0.0484803095238094	5	41550439	41550439	9.26332e-08	-0.412354	0.000999001	0.000648057	1	2	1	1	ENSG00000145592.9	5	40835437	40835437	6829	715002	rs4496749	5	41550439	41550439	7.75432e-05	-0.305855	0
C7	+	1	protein_coding	ENSG00000112936.14	5	40909354	40909354	ENSG00000112936.14_40958135_40958363	19	6615	-359149	rs6451520	T	C	0.114914976190475	5	40550205	40550205	1.38587e-06	0.221155	0.00699301	0.0108053	3	1	3	3	ENSG00000112936.14	5	40909354	40909354	6615	-359149	rs6451520	5	40550205	40550205	1.25515e-05	0.195138	1
C7	+	1	protein_coding	ENSG00000112936.14	5	40909354	40909354	ENSG00000112936.14_40980089_40980452	19	6615	60182	rs1450663	C	G	0.436595726190477	5	40969536	40969536	5.2397e-09	-0.251058	0.000999001	9.2229e-05	2	1	2	2	ENSG00000112936.14	5	40909354	40909354	6615	60182	rs1450663	5	40969536	40969536	0.627058	-0.0137317	0
C7	+	1	protein_coding	ENSG00000112936.14	5	40909354	40909354	ENSG00000112936.14_40980089_40980452	19	6615	70732	rs1450664	T	C	0.447622392857143	5	40980086	40980086	1.26014e-39	0.613642	0.000999001	1.69469e-30	1	1	1	1	ENSG00000112936.14	5	40909354	40909354	6615	70732	rs1450664	5	40980086	40980086	0.0772407	0.0492315	0
C6	-	1	protein_coding	ENSG00000039537.9	5	41261540	41261540	ENSG00000039537.9_41172327_41172449	18	5996	46289	rs2962292	G	A	0.307387571428572	5	41215251	41215251	6.12145e-07	-0.176994	0.002997	0.00559785	1	1	1	1	ENSG00000039537.9	5	41261540	41261540	5996	-46289	rs2962292	5	41215251	41215251	6.1686e-06	-0.153032	1
CCDC152	+	2	protein_coding	ENSG00000198865.5	5	42756903	42756903	ENSG00000198865.5_42759222_42759310	9	5041	37	rs3797310	C	T	0.287010761904761	5	42756940	42756940	7.01086e-14	0.304891	0.000999001	8.40928e-09	1	1	1	1	ENSG00000198865.5	5	42756903	42756903	5041	37	rs3797310	5	42756940	42756940	0.0300228	-0.0572064	0
C5orf28	-	2	protein_coding	ENSG00000151881.10	5	43483995	43483995	ENSG00000151881.10_43476216_43476603	5	5270	-38336	rs78345335	T	C	0.461621738095239	5	43522331	43522331	4.24015e-07	-0.205315	0.00599401	0.00341143	1	1	1	1	ENSG00000151881.10	5	43483995	43483995	5270	38336	rs78345335	5	43522331	43522331	0.653143	0.00798522	0
C5orf34	-	2	protein_coding	ENSG00000172244.4	5	43515247	43515247	ENSG00000172244.4_43505652_43506496	12	5274	42263	rs2132001	G	A	0.482868940476191	5	43472984	43472984	4.52761e-11	-0.302565	0.000999001	1.87328e-06	1	1	1	1	ENSG00000172244.4	5	43515247	43515247	5274	-42263	rs2132001	5	43472984	43472984	1.68649e-11	-0.246187	1
NNT	+	1	protein_coding	ENSG00000112992.12	5	43602794	43602794	ENSG00000112992.12_43704357_43707507	24	5419	-942841	rs6451630	G	T	0.0272166666666679	5	42659953	42659953	1.47224e-07	-0.431142	0.003996	0.00284729	2	1	2	2	ENSG00000112992.12	5	43602794	43602794	5419	-942841	rs6451630	5	42659953	42659953	0.00206163	-0.218285	0
NNT	+	1	protein_coding	ENSG00000112992.12	5	43602794	43602794	ENSG00000112992.12_43613010_43613752	24	5419	-245190	rs62368923	G	A	0.0502007976190477	5	43357604	43357604	1.89715e-07	0.254205	0.000999001	0.00230294	1	1	3	1	ENSG00000112992.12	5	43602794	43602794	5419	-245190	rs62368923	5	43357604	43357604	0.00955662	0.104516	0
NNT	+	1	protein_coding	ENSG00000112992.12	5	43602794	43602794	ENSG00000112992.12_43648026_43648553	24	5419	67955	rs62368560	G	C	0.0582364523809523	5	43670749	43670749	9.61891e-07	-0.822768	0.012987	0.0110465	3	1	1	3	ENSG00000112992.12	5	43602794	43602794	5419	67955	rs62368560	5	43670749	43670749	2.01384e-12	0.250487	0
HCN1	-	2	protein_coding	ENSG00000164588.4	5	45696253	45696253	ENSG00000164588.4_45259349_45262912	2	2978	37459	rs4502839	G	C	0.271297619047619	5	45658794	45658794	1.8692e-08	0.405386	0.000999001	2.8232e-05	1	1	1	1	ENSG00000164588.4	5	45696253	45696253	2978	-37459	rs4502839	5	45658794	45658794	8.91448e-09	0.425169	1
PARP8	+	1	protein_coding	ENSG00000151883.12	5	49961733	49961733	ENSG00000151883.12_50052953_50053049	30	3741	-27836	rs1900738	G	T	0.101996285714286	5	49933897	49933897	1.05294e-14	-0.685764	0.000999001	2.29741e-09	1	1	1	1	ENSG00000151883.12	5	49961733	49961733	3741	-27836	rs1900738	5	49933897	49933897	0.140613	-0.0681339	0
CTD-2089N3.2	-	1	lincRNA	ENSG00000251573.2	5	50266001	50266001	ENSG00000251573.2_50265757_50266001	2	4517	-907323	rs17835853	G	A	0.0227626547619047	5	51173324	51173324	5.70388e-06	0.616011	0.010989	0.00993059	1	2	1	1	ENSG00000251573.2	5	50266001	50266001	4517	907323	rs17835853	5	51173324	51173324	0.00178433	0.377784	0
ITGA1	+	2	protein_coding	ENSG00000213949.4	5	52083730	52083730	ENSG00000213949.4_52248237_52255040	29	6618	-110900	rs667698	G	T	0.24241438095238	5	51972830	51972830	1.18262e-06	0.156014	0.015984	0.0201165	1	1	1	1	ENSG00000213949.4	5	52083730	52083730	6618	-110900	rs667698	5	51972830	51972830	9.8261e-07	0.144843	0
PELO	+	2	protein_coding	ENSG00000152684.10	5	52083774	52083774	ENSG00000152684.10_52083774_52084248	3	6618	-20095	rs11742611	C	G	0.383554107142857	5	52063679	52063679	2.47663e-06	-0.140494	0.011988	0.0102643	1	1	1	1	ENSG00000152684.10	5	52083774	52083774	6618	-20095	rs11742611	5	52063679	52063679	0.00128176	-0.0846448	0
MOCS2	-	1	protein_coding	ENSG00000164172.14	5	52405893	52405893	ENSG00000164172.14_52405081_52405608	7	6681	2107	rs153601	A	G	0.460714857142858	5	52403786	52403786	1.01439e-21	-0.379909	0.000999001	1.55004e-16	1	2	1	1	ENSG00000164172.14	5	52405893	52405893	6681	-2107	rs153601	5	52403786	52403786	0.256884	0.0258923	0
SNX18	+	2	protein_coding	ENSG00000178996.8	5	53813589	53813589	ENSG00000178996.8_53839009_53842415	2	6466	19519	rs11740677	C	T	0.226059345238095	5	53833108	53833108	4.71173e-09	-0.155352	0.000999001	3.3237e-05	1	2	2	1	ENSG00000178996.8	5	53813589	53813589	6466	19519	rs11740677	5	53833108	53833108	1.33633e-08	-0.156059	1
SNX18	+	2	protein_coding	ENSG00000178996.8	5	53813589	53813589	ENSG00000178996.8_53839009_53842415	2	6466	347223	rs7734613	T	A	0.0951119642857129	5	54160812	54160812	7.1306e-08	-0.211958	0.000999001	0.000411118	2	2	1	2	ENSG00000178996.8	5	53813589	53813589	6466	347223	rs7734613	5	54160812	54160812	2.22281e-08	-0.22882	0
CCNO	-	2	protein_coding	ENSG00000152669.8	5	54529508	54529508	ENSG00000152669.8_54526980_54527688	3	6511	50	rs231623	C	G	0.305284392857143	5	54529458	54529458	4.74311e-11	0.219477	0.000999001	7.48936e-07	1	3	1	1	ENSG00000152669.8	5	54529508	54529508	6511	-50	rs231623	5	54529458	54529458	8.38255e-09	0.162588	1
SLC38A9	-	1	protein_coding	ENSG00000177058.7	5	55069022	55069022	ENSG00000177058.7_55000103_55000262	17	6196	122253	rs11748569	G	A	0.34928675	5	54946769	54946769	1.01746e-13	0.388467	0.000999001	1.8674e-08	1	1	1	1	ENSG00000177058.7	5	55069022	55069022	6196	-122253	rs11748569	5	54946769	54946769	0.0438453	-0.0504024	0
MAP3K1	+	1	protein_coding	ENSG00000095015.5	5	56111401	56111401	ENSG00000095015.5_56181759_56181890	19	6054	-807966	rs184411984	C	G	0.0683824047619047	5	55303435	55303435	3.77551e-07	-0.390444	0.013986	0.0113346	1	3	1	1	ENSG00000095015.5	5	56111401	56111401	6054	-807966	rs184411984	5	55303435	55303435	0.000101954	-0.216793	1
SETD9	+	1	protein_coding	ENSG00000155542.7	5	56205087	56205087	ENSG00000155542.7_56212642_56213175	8	6078	-68852	rs166170	A	G	0.386393047619048	5	56136235	56136235	5.68865e-15	0.356412	0.000999001	3.26136e-10	2	2	2	2	ENSG00000155542.7	5	56205087	56205087	6078	-68852	rs166170	5	56136235	56136235	1.88649e-47	0.715398	0
SETD9	+	1	protein_coding	ENSG00000155542.7	5	56205087	56205087	ENSG00000155542.7_56209701_56209816	8	6078	270	rs185220	A	G	0.183333333333333	5	56205357	56205357	4.5427e-40	0.935932	0.000999001	5.33402e-33	1	3	1	1	ENSG00000155542.7	5	56205087	56205087	6078	270	rs185220	5	56205357	56205357	6.3481e-87	1.12038	0
GPBP1	+	2	protein_coding	ENSG00000062194.11	5	56469775	56469775	ENSG00000062194.11_56517203_56517223	14	6389	-14828	rs16886773	C	T	0.0391236666666668	5	56454947	56454947	1.09254e-08	-0.645056	0.000999001	0.000283121	1	1	1	1	ENSG00000062194.11	5	56469775	56469775	6389	-14828	rs16886773	5	56454947	56454947	0.124052	0.12089	0
ELOVL7	-	1	protein_coding	ENSG00000164181.9	5	60140216	60140216	ENSG00000164181.9_60095007_60095057	10	4667	45212	rs57468227	T	C	0.391804404761905	5	60095004	60095004	4.11599e-14	-0.278816	0.000999001	3.89876e-09	1	1	1	1	ENSG00000164181.9	5	60140216	60140216	4667	-45212	rs57468227	5	60095004	60095004	0.83367	-0.00473169	0
ELOVL7	-	1	protein_coding	ENSG00000164181.9	5	60140216	60140216	ENSG00000164181.9_60047618_60050660	10	4667	-378105	rs295536	C	A	0.080009583333333	5	60518321	60518321	6.138e-08	-0.243697	0.000999001	0.000935232	2	1	2	2	ENSG00000164181.9	5	60140216	60140216	4667	378105	rs295536	5	60518321	60518321	1.96523e-07	-0.218519	0
ERCC8	-	2	protein_coding	ENSG00000049167.9	5	60240900	60240900	ENSG00000049167.9_60169658_60170510	14	4694	-224465	rs34619	G	A	0.434567976190477	5	60465365	60465365	1.18999e-08	-0.171024	0.000999001	0.000258339	1	1	1	1	ENSG00000049167.9	5	60240900	60240900	4694	224465	rs34619	5	60465365	60465365	0.00259036	-0.0752168	0
RNF180	+	2	protein_coding	ENSG00000164197.7	5	63461671	63461671	ENSG00000164197.7_63507892_63507987	8	5072	-87599	rs12657004	A	G	0.454487547619048	5	63374072	63374072	5.24525e-07	0.173834	0.00599401	0.0052354	1	1	1	1	ENSG00000164197.7	5	63461671	63461671	5072	-87599	rs12657004	5	63374072	63374072	1.87102e-06	0.096643	0
RGS7BP	+	2	protein_coding	ENSG00000186479.4	5	63802084	63802084	ENSG00000186479.4_63904988_63908139	6	4586	138178	rs75135422	G	A	0.324495666666666	5	63940262	63940262	6.36652e-10	0.230739	0.000999001	1.87363e-05	1	1	1	1	ENSG00000186479.4	5	63802084	63802084	4586	138178	rs75135422	5	63940262	63940262	3.49864e-11	0.245019	0
FAM159B	+	2	protein_coding	ENSG00000145642.7	5	63986135	63986135	ENSG00000145642.7_64013716_64013917	5	4394	-48306	rs2194221	C	T	0.0715858809523787	5	63937829	63937829	1.7778e-06	0.288459	0.00799201	0.00763509	2	1	1	2	ENSG00000145642.7	5	63986135	63986135	4394	-48306	rs2194221	5	63937829	63937829	6.89962e-09	0.362545	0
FAM159B	+	2	protein_coding	ENSG00000145642.7	5	63986135	63986135	ENSG00000145642.7_63989914_63990026	5	4394	-24082	rs1035492	A	G	0.325915202380952	5	63962053	63962053	2.51571e-10	0.233364	0.000999001	1.93711e-06	1	2	2	1	ENSG00000145642.7	5	63986135	63986135	4394	-24082	rs1035492	5	63962053	63962053	1.56975e-12	0.232945	0
SREK1IP1	-	2	protein_coding	ENSG00000153006.10	5	64064512	64064512	ENSG00000153006.10_64013971_64020400	7	4323	40588	rs10471638	C	A	0.299586261904762	5	64023924	64023924	1.49111e-08	0.181558	0.000999001	0.000183927	1	2	1	1	ENSG00000153006.10	5	64064512	64064512	4323	-40588	rs10471638	5	64023924	64023924	4.66645e-06	0.173322	1
ADAMTS6	-	2	protein_coding	ENSG00000049192.10	5	64777747	64777747	ENSG00000049192.10_64766605_64766969	3	4712	-38757	rs114594591	C	T	0.0187814404761904	5	64816504	64816504	8.46707e-07	0.930356	0.002997	0.00322336	1	1	1	1	ENSG00000049192.10	5	64777747	64777747	4712	38757	rs114594591	5	64816504	64816504	0.0222191	0.269271	0
TRAPPC13	+	2	protein_coding	ENSG00000113597.13	5	64920543	64920543	ENSG00000113597.13_64956526_64960211	11	4939	-88083	rs6896398	T	A	0.473094297619048	5	64832460	64832460	1.75005e-06	0.146543	0.013986	0.0154515	1	1	1	1	ENSG00000113597.13	5	64920543	64920543	4939	-88083	rs6896398	5	64832460	64832460	0.00127334	0.0755691	0
CTC-534A2.2	+	1	protein_coding	ENSG00000253251.2	5	64920592	64920592	ENSG00000253251.2_64925295_64926718	2	4939	-2952	rs468493	G	A	0.317882702380953	5	64917640	64917640	1.64459e-07	0.142424	0.000999001	0.000921019	1	1	1	1	ENSG00000253251.2	5	64920592	64920592	4939	-2952	rs468493	5	64917640	64917640	6.9608e-07	0.128003	0
SGTB	-	2	protein_coding	ENSG00000197860.5	5	65018862	65018862	ENSG00000197860.5_64981195_64981299	11	5062	1710	rs3806827	G	C	0.319222571428571	5	65017152	65017152	9.38825e-07	0.172588	0.00699301	0.0100034	1	1	1	1	ENSG00000197860.5	5	65018862	65018862	5062	-1710	rs3806827	5	65017152	65017152	5.1984e-05	0.107587	1
RP11-206L10.2	-	2	lincRNA	ENSG00000228327.2	1	714006	714006	ENSG00000228327.2_708356_708487	7	2841	-701093	rs1153105	T	C	0.212404416666667	1	1415099	1415099	8.1656e-07	0.336434	0.004995	0.00497024	1	1	1	1	ENSG00000228327.2	1	714006	714006	2841	701093	rs1153105	1	1415099	1415099	0.00349443	0.121979	0
NOC2L	-	2	protein_coding	ENSG00000188976.6	1	894689	894689	ENSG00000188976.6_888555_888668	18	3204	1058	rs6605069	A	G	0.0526259047619021	1	893631	893631	1.93273e-13	-0.469202	0.000999001	1.67825e-08	1	1	1	1	ENSG00000188976.6	1	894689	894689	3204	-1058	rs6605069	1	893631	893631	0.000677242	-0.143378	0
RP11-54O7.17	-	2	lincRNA	ENSG00000272512.1	1	933431	933431	ENSG00000272512.1_931346_933431	1	3403	-359	rs9442392	G	A	0.438175607142857	1	933790	933790	1.08788e-11	0.204568	0.000999001	3.95215e-08	1	2	1	1	ENSG00000272512.1	1	933431	933431	3403	359	rs9442392	1	933790	933790	2.45192e-11	0.200185	0
RP11-54O7.18	-	2	lincRNA	ENSG00000273443.1	1	998668	998668	ENSG00000273443.1_998441_998668	2	3569	86	rs3813194	G	C	0.4701255	1	998582	998582	9.14717e-15	-0.205717	0.000999001	1.61724e-10	1	1	1	1	ENSG00000273443.1	1	998668	998668	3569	-86	rs3813194	1	998582	998582	4.09311e-07	-0.116824	0
B3GALT6	+	2	protein_coding	ENSG00000176022.3	1	1167629	1167629	ENSG00000176022.3_1167629_1170421	1	4040	174983	rs2275915	G	C	0.180399880952381	1	1342612	1342612	4.93805e-07	-0.157469	0.004995	0.00086569	1	1	1	1	ENSG00000176022.3	1	1167629	1167629	4040	174983	rs2275915	1	1342612	1342612	3.72197e-07	-0.144438	1
MRPL20	-	1	protein_coding	ENSG00000242485.1	1	1342693	1342693	ENSG00000242485.1_1340489_1342399	3	4652	104201	rs12408158	G	A	0.117862428571429	1	1238492	1238492	8.4482e-08	0.23502	0.000999001	0.000303522	1	1	1	1	ENSG00000242485.1	1	1342693	1342693	4652	-104201	rs12408158	1	1238492	1238492	2.9087e-08	0.213278	0
RP4-758J18.13	+	2	lincRNA	ENSG00000272455.1	1	1344476	1344476	ENSG00000272455.1_1344476_1345998	1	4653	-23543	rs9661288	G	A	0.165357988095238	1	1320933	1320933	3.03257e-06	0.294746	0.004995	0.00584987	1	1	1	1	ENSG00000272455.1	1	1344476	1344476	4653	-23543	rs9661288	1	1320933	1320933	3.64601e-05	0.254383	1
ANKRD65	-	1	protein_coding	ENSG00000235098.4	1	1357149	1357149	ENSG00000235098.4_1353800_1354929	2	4703	3517	rs4970449	A	G	0.0974040714285715	1	1353632	1353632	4.67179e-07	-0.203332	0.002997	0.00237627	1	1	1	1	ENSG00000235098.4	1	1357149	1357149	4703	-3517	rs4970449	1	1353632	1353632	9.78668e-08	-0.192138	1
RP4-758J18.10	-	1	lincRNA	ENSG00000225285.1	1	1369953	1369953	ENSG00000225285.1_1365919_1366334	1	4751	-521081	rs78927713	C	T	0.0479363928571429	1	1891034	1891034	7.62476e-06	0.372624	0.00999001	0.0107456	1	1	1	1	ENSG00000225285.1	1	1369953	1369953	4751	521081	rs78927713	1	1891034	1891034	0.00116676	0.256462	0
ATAD3C	+	2	protein_coding	ENSG00000215915.5	1	1385069	1385069	ENSG00000215915.5_1385069_1386138	4	4808	-8855	rs1240698	C	G	0.2556855	1	1376214	1376214	9.48081e-08	-0.347281	0.002997	0.00136031	3	1	3	3	ENSG00000215915.5	1	1385069	1385069	4808	-8855	rs1240698	1	1376214	1376214	0.811825	0.0088787	0
ATAD3C	+	2	protein_coding	ENSG00000215915.5	1	1385069	1385069	ENSG00000215915.5_1403764_1405538	4	4808	20345	rs1240733	T	C	0.10166830952381	1	1405414	1405414	2.68868e-18	0.487071	0.000999001	9.28632e-14	1	1	2	1	ENSG00000215915.5	1	1385069	1385069	4808	20345	rs1240733	1	1405414	1405414	4.08383e-15	0.439809	0
ATAD3C	+	2	protein_coding	ENSG00000215915.5	1	1385069	1385069	ENSG00000215915.5_1403764_1405538	4	4808	70803	rs113751252	G	T	0.0153284047619047	1	1455872	1455872	3.20988e-16	-1.04096	0.000999001	7.61523e-12	2	1	1	2	ENSG00000215915.5	1	1385069	1385069	4808	70803	rs113751252	1	1455872	1455872	1.39881e-16	-1.11423	1
ATAD3B	+	2	protein_coding	ENSG00000160072.15	1	1407143	1407143	ENSG00000160072.15_1413406_1414125	11	4895	37006	rs190181683	G	C	0.0127437380952381	1	1444149	1444149	4.15637e-12	-0.839464	0.000999001	2.79984e-07	1	2	1	1	ENSG00000160072.15	1	1407143	1407143	4895	37006	rs190181683	1	1444149	1444149	7.31736e-16	-0.672256	1
CDK11B	-	2	protein_coding	ENSG00000248333.3	1	1590473	1590473	ENSG00000248333.3_1572770_1572875	13	5372	-30412	rs3737623	T	C	0.405819773809524	1	1620885	1620885	5.37249e-15	-0.372316	0.000999001	1.0089e-09	1	1	2	1	ENSG00000248333.3	1	1590473	1590473	5372	30412	rs3737623	1	1620885	1620885	1.21948e-05	-0.138881	0
CDK11B	-	2	protein_coding	ENSG00000248333.3	1	1590473	1590473	ENSG00000248333.3_1571695_1571843	13	5372	-298883	rs36018191	C	A	0.0278052142857143	1	1889356	1889356	9.44035e-08	0.611446	0.001998	0.00247382	2	1	1	2	ENSG00000248333.3	1	1590473	1590473	5372	298883	rs36018191	1	1889356	1889356	6.18932e-06	0.396079	0
SLC35E2B	-	2	protein_coding	ENSG00000189339.7	1	1624167	1624167	ENSG00000189339.7_1592939_1597458	6	5375	33646	rs79113395	G	A	0.245812130952381	1	1590521	1590521	3.2587e-13	-0.374197	0.000999001	2.42112e-08	1	2	3	2	ENSG00000189339.7	1	1624167	1624167	5375	-33646	rs79113395	1	1590521	1590521	2.32939e-16	-0.344515	1
SLC35E2B	-	2	protein_coding	ENSG00000189339.7	1	1624167	1624167	ENSG00000189339.7_1606902_1607029	6	5375	18910	rs12736155	A	C	0.476726869047619	1	1605257	1605257	4.81043e-16	-0.913464	0.000999001	4.04438e-11	2	1	1	1	ENSG00000189339.7	1	1624167	1624167	5375	-18910	rs12736155	1	1605257	1605257	0.00208978	0.111147	0
SLC35E2B	-	2	protein_coding	ENSG00000189339.7	1	1624167	1624167	ENSG00000189339.7_1622415_1622832	6	5375	3263	rs3737624	A	G	0.417133261904762	1	1620904	1620904	1.60096e-11	-0.66767	0.000999001	7.40614e-07	3	1	2	3	ENSG00000189339.7	1	1624167	1624167	5375	-3263	rs3737624	1	1620904	1620904	0.000313588	-0.13377	0
CDK11A	-	2	protein_coding	ENSG00000008128.18	1	1655766	1655766	ENSG00000008128.18_1635478_1636464	11	5388	37174	rs28366981	A	G	0.446249428571428	1	1618592	1618592	6.50876e-07	0.184443	0.010989	0.0113837	2	1	2	2	ENSG00000008128.18	1	1655766	1655766	5388	-37174	rs28366981	1	1618592	1618592	0.763343	0.0111244	0
CDK11A	-	2	protein_coding	ENSG00000008128.18	1	1655766	1655766	ENSG00000008128.18_1637078_1637171	11	5388	-209313	rs59878453	C	T	0.0576520952380953	1	1865079	1865079	5.25383e-10	-0.637805	0.000999001	2.45308e-05	1	1	1	1	ENSG00000008128.18	1	1655766	1655766	5388	209313	rs59878453	1	1865079	1865079	0.407256	-0.0622033	0
SLC35E2	-	2	protein_coding	ENSG00000215790.2	1	1677431	1677431	ENSG00000215790.2_1670361_1670496	8	5387	73997	rs6699975	G	T	0.490707190476191	1	1603434	1603434	1.29416e-11	0.414569	0.000999001	3.85103e-07	2	1	2	2	ENSG00000215790.2	1	1677431	1677431	5387	-73997	rs6699975	1	1603434	1603434	0.00282174	0.119105	0
SLC35E2	-	2	protein_coding	ENSG00000215790.2	1	1677431	1677431	ENSG00000215790.2_1675690_1676107	8	5387	-18895	rs34166899	C	A	0.495695190476191	1	1696326	1696326	1.56394e-22	0.646886	0.000999001	6.41212e-17	1	1	1	1	ENSG00000215790.2	1	1677431	1677431	5387	18895	rs34166899	1	1696326	1696326	0.00379483	0.097622	0
NADK	-	2	protein_coding	ENSG00000008130.11	1	1711896	1711896	ENSG00000008130.11_1685983_1686335	11	5443	25856	rs4751	G	T	0.416564238095238	1	1686040	1686040	1.26889e-12	0.206631	0.000999001	1.47804e-07	1	3	1	1	ENSG00000008130.11	1	1711896	1711896	5443	-25856	rs4751	1	1686040	1686040	0.262622	0.0231612	0
PRKCZ	+	1	protein_coding	ENSG00000067606.11	1	1981909	1981909	ENSG00000067606.11_2116361_2116834	18	5644	160076	rs1105269	C	A	0.378712702380953	1	2141985	2141985	1.44564e-07	0.118205	0.00999001	0.00534988	1	1	1	1	ENSG00000067606.11	1	1981909	1981909	5644	160076	rs1105269	1	2141985	2141985	0.00165575	0.0777896	0
C1orf86	-	2	protein_coding	ENSG00000162585.12	1	2144159	2144159	ENSG00000162585.12_2120983_2125349	6	5628	25620	rs2503699	T	C	0.335023440476191	1	2118539	2118539	2.35251e-08	-0.128832	0.000999001	0.000478795	2	1	1	1	ENSG00000162585.12	1	2144159	2144159	5628	-25620	rs2503699	1	2118539	2118539	0.0142996	-0.0431658	0
C1orf86	-	2	protein_coding	ENSG00000162585.12	1	2144159	2144159	ENSG00000162585.12_2115903_2116952	6	5628	2174	rs1105269	C	A	0.378712702380953	1	2141985	2141985	4.61224e-06	0.116415	0.0559441	0.0507296	1	1	2	2	ENSG00000162585.12	1	2144159	2144159	5628	-2174	rs1105269	1	2141985	2141985	0.543033	0.0101788	0
SKI	+	2	protein_coding	ENSG00000157933.9	1	2160134	2160134	ENSG00000157933.9_2160134_2161174	7	5614	936977	rs72630981	G	A	0.080064369047619	1	3097111	3097111	3.20461e-07	0.269087	0.001998	0.00278838	1	1	1	1	ENSG00000157933.9	1	2160134	2160134	5614	936977	rs72630981	1	3097111	3097111	0.0062279	0.168189	0
TNFRSF14	+	2	protein_coding	ENSG00000157873.13	1	2487078	2487078	ENSG00000157873.13_2491993_2495268	5	5779	585	rs2227312	C	A	0.470709297619047	1	2487663	2487663	1.1587e-17	0.194406	0.000999001	1.24993e-12	1	1	1	1	ENSG00000157873.13	1	2487078	2487078	5779	585	rs2227312	1	2487663	2487663	1.18905e-16	0.167464	1
WRAP73	-	1	protein_coding	ENSG00000116213.11	1	3569325	3569325	ENSG00000116213.11_3548450_3553662	6	7197	-1558	rs6697769	C	T	0.462469630952381	1	3570883	3570883	5.96422e-12	0.150931	0.000999001	3.29025e-07	1	1	1	1	ENSG00000116213.11	1	3569325	3569325	7197	1558	rs6697769	1	3570883	3570883	4.35567e-16	0.150746	1
CEP104	-	2	protein_coding	ENSG00000116198.8	1	3773778	3773778	ENSG00000116198.8_3739988_3740126	22	7962	32157	rs188062987	G	A	0.0279920357142858	1	3741621	3741621	2.90928e-07	-0.44304	0.011988	0.0115495	1	1	1	1	ENSG00000116198.8	1	3773778	3773778	7962	-32157	rs188062987	1	3741621	3741621	0.0273811	-0.16579	0
C1orf174	-	2	protein_coding	ENSG00000198912.6	1	3816857	3816857	ENSG00000198912.6_3807133_3809560	4	8056	8686	rs6701422	T	C	0.244519154761905	1	3808171	3808171	9.64372e-09	0.173545	0.000999001	8.84832e-05	1	1	2	1	ENSG00000198912.6	1	3816857	3816857	8056	-8686	rs6701422	1	3808171	3808171	0.000583362	0.107935	0
C1orf174	-	2	protein_coding	ENSG00000198912.6	1	3816857	3816857	ENSG00000198912.6_3805689_3806637	4	8056	-247658	rs7516738	C	T	0.0114311904761905	1	4064515	4064515	8.33711e-07	-0.8237	0.00799201	0.00966966	2	1	1	2	ENSG00000198912.6	1	3816857	3816857	8056	247658	rs7516738	1	4064515	4064515	0.0150299	-0.380078	0
NPHP4	-	2	protein_coding	ENSG00000131697.13	1	6052533	6052533	ENSG00000131697.13_5922871_5926518	26	6248	95624	rs12058375	C	A	0.0773809523809524	1	5956909	5956909	3.29546e-08	0.245719	0.001998	0.00236699	2	1	2	2	ENSG00000131697.13	1	6052533	6052533	6248	-95624	rs12058375	1	5956909	5956909	2.44572e-06	0.176687	0
NPHP4	-	2	protein_coding	ENSG00000131697.13	1	6052533	6052533	ENSG00000131697.13_5965692_5965843	26	6248	94349	rs10864631	T	C	0.216498678571428	1	5958184	5958184	1.16271e-08	-0.290524	0.001998	0.00122059	1	1	1	1	ENSG00000131697.13	1	6052533	6052533	6248	-94349	rs10864631	1	5958184	5958184	0.208169	-0.0338045	0
PLEKHG5	-	2	protein_coding	ENSG00000171680.16	1	6580121	6580121	ENSG00000171680.16_6526152_6527632	17	5950	23112	rs3007430	A	C	0.140368785714286	1	6557009	6557009	2.60164e-07	-0.196046	0.002997	0.00641051	1	1	1	1	ENSG00000171680.16	1	6580121	6580121	5950	-23112	rs3007430	1	6557009	6557009	8.38552e-14	-0.220163	1
THAP3	+	2	protein_coding	ENSG00000041988.11	1	6684926	6684926	ENSG00000041988.11_6694080_6695646	5	5774	-544786	rs11121187	T	C	0.269445642857143	1	6140140	6140140	1.89523e-06	-0.0972364	0.012987	0.0135629	2	1	2	2	ENSG00000041988.11	1	6684926	6684926	5774	-544786	rs11121187	1	6140140	6140140	0.0524399	-0.0471909	0
THAP3	+	2	protein_coding	ENSG00000041988.11	1	6684926	6684926	ENSG00000041988.11_6692430_6693625	5	5774	10318	rs10523	A	G	0.332142857142857	1	6695244	6695244	1.37901e-10	-0.201458	0.000999001	3.3514e-06	1	1	1	1	ENSG00000041988.11	1	6684926	6684926	5774	10318	rs10523	1	6695244	6695244	9.41096e-06	-0.0990873	1
CAMTA1	+	1	protein_coding	ENSG00000171735.14	1	6845384	6845384	ENSG00000171735.14_6947714_6948261	23	5582	98682	rs60412370	A	G	0.186929023809524	1	6944066	6944066	2.47576e-07	-0.24915	0.016983	0.0120085	2	1	2	2	ENSG00000171735.14	1	6845384	6845384	5582	98682	rs60412370	1	6944066	6944066	0.256711	0.0679399	0
CAMTA1	+	1	protein_coding	ENSG00000171735.14	1	6845384	6845384	ENSG00000171735.14_6913108_6913249	23	5582	114812	rs6691442	G	A	0.49679961904762	1	6960196	6960196	1.49571e-12	-0.481311	0.000999001	3.15454e-07	1	2	1	1	ENSG00000171735.14	1	6845384	6845384	5582	114812	rs6691442	1	6960196	6960196	0.549578	0.0272912	0
RP11-338N10.1	-	2	lincRNA	ENSG00000270171.1	1	7754904	7754904	ENSG00000270171.1_7753184_7754904	1	5179	-3856	rs12756299	T	C	0.492117488095238	1	7758760	7758760	1.76107e-06	-0.235861	0.001998	0.00274836	1	1	1	1	ENSG00000270171.1	1	7754904	7754904	5179	3856	rs12756299	1	7758760	7758760	3.92649e-07	-0.243856	1
VAMP3	+	1	protein_coding	ENSG00000049245.8	1	7831329	7831329	ENSG00000049245.8_7839686_7841492	6	5047	10001	rs1048785	G	A	0.154136535714286	1	7841330	7841330	3.41719e-12	0.186689	0.000999001	5.87158e-08	1	1	2	1	ENSG00000049245.8	1	7831329	7831329	5047	10001	rs1048785	1	7841330	7841330	4.40084e-16	0.210873	1
VAMP3	+	1	protein_coding	ENSG00000049245.8	1	7831329	7831329	ENSG00000049245.8_7832767_7833258	6	5047	24485	rs707464	A	G	0.368695059523809	1	7855814	7855814	4.61583e-08	0.251386	0.001998	0.000713018	2	1	1	2	ENSG00000049245.8	1	7831329	7831329	5047	24485	rs707464	1	7855814	7855814	0.00531197	-0.0580957	0
PER3	+	1	protein_coding	ENSG00000049246.10	1	7844380	7844380	ENSG00000049246.10_7889894_7890221	22	5026	1315	rs228729	T	C	0.336904761904762	1	7845695	7845695	8.67675e-08	-0.198868	0.001998	0.00210447	1	1	1	1	ENSG00000049246.10	1	7844380	7844380	5026	1315	rs228729	1	7845695	7845695	0.742999	0.0106767	0
PARK7	+	1	protein_coding	ENSG00000116288.8	1	8014351	8014351	ENSG00000116288.8_8044924_8045565	8	5055	7622	rs35675666	G	T	0.163870571428572	1	8021973	8021973	1.4552e-10	0.167034	0.000999001	4.71907e-06	1	1	1	1	ENSG00000116288.8	1	8014351	8014351	5055	7622	rs35675666	1	8021973	8021973	7.2658e-10	0.166007	0
ERRFI1	-	1	protein_coding	ENSG00000116285.8	1	8086368	8086368	ENSG00000116285.8_8064464_8064618	4	5064	64197	rs226250	C	T	0.407858428571428	1	8022171	8022171	3.21726e-09	0.32139	0.000999001	3.13996e-05	1	1	1	1	ENSG00000116285.8	1	8086368	8086368	5064	-64197	rs226250	1	8022171	8022171	0.333594	-0.0384086	0
RERE	-	1	protein_coding	ENSG00000142599.13	1	8877702	8877702	ENSG00000142599.13_8525030_8526083	28	4942	-650622	rs75690409	A	G	0.0137924761904762	1	9528324	9528324	3.94076e-07	0.827522	0.012987	0.0144406	1	1	1	1	ENSG00000142599.13	1	8877702	8877702	4942	650622	rs75690409	1	9528324	9528324	0.0324326	0.226451	0
H6PD	+	2	protein_coding	ENSG00000049239.8	1	9294834	9294834	ENSG00000049239.8_9323568_9331396	6	4569	14912	rs732950	G	T	0.401400321428572	1	9309746	9309746	4.33036e-16	-0.21569	0.000999001	6.08741e-11	1	2	1	1	ENSG00000049239.8	1	9294834	9294834	4569	14912	rs732950	1	9309746	9309746	1.40644e-17	-0.21694	0
CTNNBIP1	-	2	protein_coding	ENSG00000178585.10	1	9970394	9970394	ENSG00000178585.10_9908334_9910834	5	5187	5686	rs1372106	A	G	0.172556988095238	1	9964708	9964708	1.99369e-08	0.207403	0.000999001	0.00038344	1	1	1	1	ENSG00000178585.10	1	9970394	9970394	5187	-5686	rs1372106	1	9964708	9964708	4.96604e-07	0.181136	0
UBE4B	+	2	protein_coding	ENSG00000130939.14	1	10092890	10092890	ENSG00000130939.14_10132512_10133176	29	5150	15294	rs56760324	A	G	0.037149404761905	1	10108184	10108184	1.13577e-16	1.14514	0.000999001	1.95849e-10	1	1	1	1	ENSG00000130939.14	1	10092890	10092890	5150	15294	rs56760324	1	10108184	10108184	0.778247	0.0168672	0
KIF1B	+	1	protein_coding	ENSG00000054523.12	1	10270863	10270863	ENSG00000054523.12_10363221_10368655	48	4998	-51870	rs145223511	G	A	0.030923154761905	1	10218993	10218993	1.56745e-07	-0.491703	0.00999001	0.0108561	1	1	1	1	ENSG00000054523.12	1	10270863	10270863	4998	-51870	rs145223511	1	10218993	10218993	0.00782829	-0.179087	0
PGD	+	2	protein_coding	ENSG00000142657.16	1	10458649	10458649	ENSG00000142657.16_10479474_10480201	12	4674	2528	rs11121561	A	G	0.478793869047619	1	10461177	10461177	5.61381e-25	0.270265	0.000999001	7.79172e-18	1	1	1	1	ENSG00000142657.16	1	10458649	10458649	4674	2528	rs11121561	1	10461177	10461177	2.79692e-26	0.253786	0
CORT	+	2	protein_coding	ENSG00000241563.2	1	10509776	10509776	ENSG00000241563.2_10511434_10511959	2	4664	6617	rs944973	C	G	0.0886560238095205	1	10516393	10516393	2.37725e-06	0.342927	0.00999001	0.00739907	1	1	1	1	ENSG00000241563.2	1	10509776	10509776	4664	6617	rs944973	1	10516393	10516393	0.000768563	0.207559	0
FBXO2	-	2	protein_coding	ENSG00000116661.9	1	11715842	11715842	ENSG00000116661.9_11714376_11714739	6	5480	1049	rs4478814	A	G	0.181968380952381	1	11714793	11714793	4.69165e-10	-0.24119	0.000999001	8.87556e-06	1	1	1	1	ENSG00000116661.9	1	11715842	11715842	5480	-1049	rs4478814	1	11714793	11714793	8.1114e-08	-0.208631	1
FBXO6	+	2	protein_coding	ENSG00000116663.6	1	11724181	11724181	ENSG00000116663.6_11724181_11724312	6	5481	-422985	rs6697896	C	G	0.254026821428572	1	11301196	11301196	1.55796e-06	0.170047	0.011988	0.014815	1	1	1	1	ENSG00000116663.6	1	11724181	11724181	5481	-422985	rs6697896	1	11301196	11301196	0.0165014	0.0913202	0
NPPA	-	2	protein_coding	ENSG00000175206.6	1	11908402	11908402	ENSG00000175206.6_11907619_11907840	3	5488	1965	rs198364	T	C	0.150778226190477	1	11906437	11906437	1.65497e-21	-0.49649	0.000999001	2.82005e-16	1	1	1	1	ENSG00000175206.6	1	11908402	11908402	5488	-1965	rs198364	1	11906437	11906437	2.65267e-16	-0.363835	0
MFN2	+	2	protein_coding	ENSG00000116688.12	1	12040238	12040238	ENSG00000116688.12_12041867_12041910	22	5101	2023	rs2236055	A	G	0.486449690476191	1	12042261	12042261	1.60348e-07	-0.225222	0.003996	0.00444424	1	1	1	1	ENSG00000116688.12	1	12040238	12040238	5101	2023	rs2236055	1	12042261	12042261	0.481425	-0.0129644	0
C1orf158	+	2	protein_coding	ENSG00000157330.5	1	12806163	12806163	ENSG00000157330.5_12806163_12806489	3	3371	7885	rs10864582	A	G	0.0952479642857145	1	12814048	12814048	2.50932e-07	-0.371563	0.002997	0.00118592	1	1	1	1	ENSG00000157330.5	1	12806163	12806163	3371	7885	rs10864582	1	12814048	12814048	8.80624e-06	-0.262998	0
TMEM51	+	2	protein_coding	ENSG00000171729.9	1	15479028	15479028	ENSG00000171729.9_15479028_15479280	5	6856	1258	rs7530108	G	C	0.233861476190476	1	15480286	15480286	4.19073e-50	0.62746	0.000999001	1.35108e-39	1	1	1	1	ENSG00000171729.9	1	15479028	15479028	6856	1258	rs7530108	1	15480286	15480286	0.00228793	0.0795399	0
TMEM51	+	2	protein_coding	ENSG00000171729.9	1	15479028	15479028	ENSG00000171729.9_15479028_15479280	5	6856	2791	rs7525947	T	C	0.327360988095238	1	15481819	15481819	1.15643e-09	-0.20909	0.000999001	2.07802e-05	2	1	2	2	ENSG00000171729.9	1	15479028	15479028	6856	2791	rs7525947	1	15481819	15481819	0.414898	0.019832	0
FHAD1	+	2	protein_coding	ENSG00000142621.15	1	15573768	15573768	ENSG00000142621.15_15723793_15724623	13	6786	182	rs1780599	A	C	0.345038023809524	1	15573950	15573950	4.87029e-12	-0.328036	0.000999001	6.55934e-07	1	2	1	1	ENSG00000142621.15	1	15573768	15573768	6786	182	rs1780599	1	15573950	15573950	4.97453e-21	-0.400137	0
CTRC	+	2	protein_coding	ENSG00000162438.7	1	15764935	15764935	ENSG00000162438.7_15772092_15772244	8	6592	17585	rs12562037	T	C	0.119496928571429	1	15782520	15782520	2.05246e-06	-0.209423	0.014985	0.0147088	1	1	1	1	ENSG00000162438.7	1	15764935	15764935	6592	17585	rs12562037	1	15782520	15782520	7.77878e-07	-0.242206	1
CASP9	-	1	protein_coding	ENSG00000132906.13	1	15853029	15853029	ENSG00000132906.13_15821768_15821947	8	6482	-54879	rs12691551	C	G	0.417259607142858	1	15907908	15907908	1.54944e-10	0.252146	0.000999001	4.11322e-06	1	2	1	1	ENSG00000132906.13	1	15853029	15853029	6482	54879	rs12691551	1	15907908	15907908	0.000318267	0.127014	0
AGMAT	-	2	protein_coding	ENSG00000116771.5	1	15911605	15911605	ENSG00000116771.5_15904180_15904359	6	6376	3498	rs6664222	C	T	0.469190488095238	1	15908107	15908107	1.46698e-06	-0.243244	0.012987	0.0172452	1	1	1	1	ENSG00000116771.5	1	15911605	15911605	6376	-3498	rs6664222	1	15908107	15908107	0.000444807	-0.143842	0
HSPB7	-	1	protein_coding	ENSG00000173641.13	1	16346089	16346089	ENSG00000173641.13_16340523_16342254	2	5477	18186	rs2474310	C	T	0.149553369047619	1	16327903	16327903	1.80564e-15	0.426666	0.000999001	2.53339e-11	1	1	1	1	ENSG00000173641.13	1	16346089	16346089	5477	-18186	rs2474310	1	16327903	16327903	1.72117e-19	0.433004	1
FAM131C	-	2	protein_coding	ENSG00000185519.8	1	16400127	16400127	ENSG00000185519.8_16385989_16386099	6	5460	13711	rs9442230	G	A	0.276838595238096	1	16386416	16386416	2.71386e-47	-0.671954	0.000999001	2.1308e-40	1	1	1	1	ENSG00000185519.8	1	16400127	16400127	5460	-13711	rs9442230	1	16386416	16386416	1.55621e-11	-0.211484	0
ARHGEF19	-	2	protein_coding	ENSG00000142632.12	1	16539104	16539104	ENSG00000142632.12_16524349_16525239	9	5363	3300	rs221061	G	C	0.26044675	1	16535804	16535804	3.12622e-25	-0.412732	0.000999001	3.3476e-18	1	1	1	1	ENSG00000142632.12	1	16539104	16539104	5363	-3300	rs221061	1	16535804	16535804	1.9967e-28	-0.345219	0
RSG1	-	2	protein_coding	ENSG00000132881.7	1	16563657	16563657	ENSG00000132881.7_16559388_16559512	5	5300	-60421	rs4291495	C	T	0.404410190476191	1	16624078	16624078	7.35379e-07	-0.200865	0.00799201	0.00610259	1	1	1	1	ENSG00000132881.7	1	16563657	16563657	5300	60421	rs4291495	1	16624078	16624078	0.00723264	-0.0739335	0
RP4-798A10.2	+	2	lincRNA	ENSG00000226029.1	1	16787443	16787443	ENSG00000226029.1_16787443_16789782	2	5653	6672	rs1877623	G	C	0.204563607142857	1	16794115	16794115	1.74638e-08	0.296155	0.000999001	7.35786e-05	1	1	1	1	ENSG00000226029.1	1	16787443	16787443	5653	6672	rs1877623	1	16794115	16794115	6.49664e-13	0.318607	1
NBPF1	-	2	protein_coding	ENSG00000219481.6	1	16940057	16940057	ENSG00000219481.6_16926084_16929544	28	5509	381219	rs6700888	C	A	0.42205880952381	1	16558838	16558838	1.37503e-07	0.226067	0.004995	0.0065118	6	1	4	4	ENSG00000219481.6	1	16940057	16940057	5509	-381219	rs6700888	1	16558838	16558838	0.215583	0.0408441	0
NBPF1	-	2	protein_coding	ENSG00000219481.6	1	16940057	16940057	ENSG00000219481.6_16888814_16890681	28	5509	146108	rs696604	A	G	0.437382119047619	1	16793949	16793949	1.92676e-07	-0.187139	0.00799201	0.00814781	5	1	5	5	ENSG00000219481.6	1	16940057	16940057	5509	-146108	rs696604	1	16793949	16793949	0.049474	-0.061962	0
NBPF1	-	2	protein_coding	ENSG00000219481.6	1	16940057	16940057	ENSG00000219481.6_16892128_16892300	28	5509	90397	rs156915	G	C	0.380519666666666	1	16849660	16849660	8.15252e-12	-0.277704	0.000999001	5.92784e-07	2	2	3	1	ENSG00000219481.6	1	16940057	16940057	5509	-90397	rs156915	1	16849660	16849660	0.0346415	-0.072613	0
NBPF1	-	2	protein_coding	ENSG00000219481.6	1	16940057	16940057	ENSG00000219481.6_16902762_16902976	28	5509	-315894	rs7539401	T	C	0.0491223333333334	1	17255951	17255951	1.07319e-06	-0.597076	0.033966	0.036114	3	1	1	6	ENSG00000219481.6	1	16940057	16940057	5509	315894	rs7539401	1	17255951	17255951	0.124169	0.132655	0
NBPF1	-	2	protein_coding	ENSG00000219481.6	1	16940057	16940057	ENSG00000219481.6_16888814_16890681	28	5509	-347357	rs2273113	T	C	0.362337845238095	1	17287414	17287414	1.18406e-07	-0.174688	0.00899101	0.00602907	1	1	6	3	ENSG00000219481.6	1	16940057	16940057	5509	347357	rs2273113	1	17287414	17287414	1.29969e-09	-0.193605	0
NBPF1	-	2	protein_coding	ENSG00000219481.6	1	16940057	16940057	ENSG00000219481.6_16893674_16893846	28	5509	-348509	rs12088911	G	T	0.179754607142857	1	17288566	17288566	3.36217e-09	0.386262	0.000999001	0.000276023	4	1	2	2	ENSG00000219481.6	1	16940057	16940057	5509	348509	rs12088911	1	17288566	17288566	1.5042e-09	0.229069	0
CROCCP2	-	2	lincRNA	ENSG00000215908.5	1	16971178	16971178	ENSG00000215908.5_16958770_16958866	11	5496	-34250	rs2610597	G	T	0.359689869047619	1	17005428	17005428	2.96404e-08	0.259811	0.000999001	0.000928128	1	1	1	1	ENSG00000215908.5	1	16971178	16971178	5496	34250	rs2610597	1	17005428	17005428	0.00520484	0.0719353	0
CROCCP2	-	2	lincRNA	ENSG00000215908.5	1	16971178	16971178	ENSG00000215908.5_16944751_16946533	11	5496	-304444	rs142513742	G	T	0.180211547619048	1	17275622	17275622	1.57797e-07	0.184772	0.003996	0.00352761	2	1	2	2	ENSG00000215908.5	1	16971178	16971178	5496	304444	rs142513742	1	17275622	17275622	8.48358e-07	0.149383	0
CROCC	+	2	protein_coding	ENSG00000058453.12	1	17066768	17066768	ENSG00000058453.12_17257786_17257892	27	5510	223143	rs6691985	C	T	0.34822780952381	1	17289911	17289911	1.1964e-09	0.227113	0.000999001	8.06182e-05	1	1	1	1	ENSG00000058453.12	1	17066768	17066768	5510	223143	rs6691985	1	17289911	17289911	6.50306e-06	0.0853579	1
RP11-108M9.4	-	1	lincRNA	ENSG00000238142.1	1	17216144	17216144	ENSG00000238142.1_17215033_17215280	3	5475	418556	rs157251	G	A	0.470492273809524	1	16797588	16797588	2.4306e-08	-0.280388	0.000999001	0.000223974	4	1	4	3	ENSG00000238142.1	1	17216144	17216144	5475	-418556	rs157251	1	16797588	16797588	1.67777e-10	-0.323489	0
RP11-108M9.4	-	1	lincRNA	ENSG00000238142.1	1	17216144	17216144	ENSG00000238142.1_17215033_17215280	3	5475	203903	rs2761492	G	T	0.11614869047619	1	17012241	17012241	2.05152e-10	-0.589032	0.000999001	4.42603e-06	1	1	2	1	ENSG00000238142.1	1	17216144	17216144	5475	-203903	rs2761492	1	17012241	17012241	5.13658e-10	-0.576358	0
RP11-108M9.4	-	1	lincRNA	ENSG00000238142.1	1	17216144	17216144	ENSG00000238142.1_17215033_17215280	3	5475	-30027	rs7530021	A	G	0.04073575	1	17246171	17246171	9.43436e-09	-0.833213	0.000999001	7.03127e-05	3	1	1	2	ENSG00000238142.1	1	17216144	17216144	5475	30027	rs7530021	1	17246171	17246171	1.0932e-10	-0.931646	0
RP11-108M9.4	-	1	lincRNA	ENSG00000238142.1	1	17216144	17216144	ENSG00000238142.1_17216043_17216144	3	5475	-35265	rs11800720	C	T	0.267498083333333	1	17251409	17251409	2.57595e-06	0.404944	0.013986	0.0162139	5	1	3	5	ENSG00000238142.1	1	17216144	17216144	5475	35265	rs11800720	1	17251409	17251409	0.000153895	0.312428	0
RP11-108M9.4	-	1	lincRNA	ENSG00000238142.1	1	17216144	17216144	ENSG00000238142.1_17215711_17215868	3	5475	-73767	rs6691985	C	T	0.34822780952381	1	17289911	17289911	1.64754e-07	0.234097	0.002997	0.00179942	2	1	5	4	ENSG00000238142.1	1	17216144	17216144	5475	73767	rs6691985	1	17289911	17289911	0.00430776	0.154663	0
MFAP2	-	2	protein_coding	ENSG00000117122.9	1	17307330	17307330	ENSG00000117122.9_17303203_17304809	6	5605	-8095	rs4920605	G	A	0.471671952380952	1	17315425	17315425	6.70467e-13	0.262421	0.000999001	5.07731e-08	1	1	1	1	ENSG00000117122.9	1	17307330	17307330	5605	8095	rs4920605	1	17315425	17315425	2.34465e-12	0.224951	0
IGSF21	+	2	protein_coding	ENSG00000117154.7	1	18434240	18434240	ENSG00000117154.7_18691717_18692191	8	7110	41283	rs2027530	G	A	0.4166175	1	18475523	18475523	7.04821e-09	0.370173	0.001998	0.000308946	2	1	2	2	ENSG00000117154.7	1	18434240	18434240	7110	41283	rs2027530	1	18475523	18475523	1.11568e-25	0.540343	0
IGSF21	+	2	protein_coding	ENSG00000117154.7	1	18434240	18434240	ENSG00000117154.7_18703294_18703486	8	7110	41844	rs11261097	G	A	0.191620726190476	1	18476084	18476084	1.32185e-14	0.646998	0.000999001	4.92373e-09	1	1	1	1	ENSG00000117154.7	1	18434240	18434240	7110	41844	rs11261097	1	18476084	18476084	5.90842e-35	0.789953	1
EXOC2	-	2	protein_coding	ENSG00000112685.9	6	693117	693117	ENSG00000112685.9_488979_489038	31	5565	150701	rs3799296	T	A	0.460286726190476	6	542416	542416	2.44826e-08	-0.171282	0.001998	0.00138643	1	1	1	1	ENSG00000112685.9	6	693117	693117	5565	-150701	rs3799296	6	542416	542416	0.000151116	-0.0831501	0
RP11-532F6.3	-	2	lincRNA	ENSG00000272463.1	6	711405	711405	ENSG00000272463.1_708592_711405	1	5647	255	rs2244443	A	C	0.283333333333333	6	711150	711150	1.46025e-31	0.51773	0.000999001	4.37115e-26	1	1	1	1	ENSG00000272463.1	6	711405	711405	5647	-255	rs2244443	6	711150	711150	3.22065e-32	0.524784	1
FOXF2	+	2	protein_coding	ENSG00000137273.3	6	1390069	1390069	ENSG00000137273.3_1394931_1395832	2	6694	-19294	rs78681726	A	C	0.0978065476190476	6	1370775	1370775	1.54974e-07	0.203601	0.001998	0.00120745	1	1	1	1	ENSG00000137273.3	6	1390069	1390069	6694	-19294	rs78681726	6	1370775	1370775	8.46737e-07	0.195053	1
FOXF2	+	2	protein_coding	ENSG00000137273.3	6	1390069	1390069	ENSG00000137273.3_1394931_1395832	2	6694	18145	rs9328050	A	C	0.282191333333333	6	1408214	1408214	1.82671e-06	0.118288	0.000999001	0.00747361	2	2	2	2	ENSG00000137273.3	6	1390069	1390069	6694	18145	rs9328050	6	1408214	1408214	2.45894e-05	0.107069	0
MYLK4	-	2	protein_coding	ENSG00000145949.8	6	2751200	2751200	ENSG00000145949.8_2663863_2668133	1	6115	70468	rs2038760	C	T	0.173809523809524	6	2680732	2680732	2.22543e-07	0.265822	0.000999001	0.000477632	1	2	1	1	ENSG00000145949.8	6	2751200	2751200	6115	-70468	rs2038760	6	2680732	2680732	1.17819e-06	0.247158	0
SERPINB1	-	2	protein_coding	ENSG00000021355.8	6	2842240	2842240	ENSG00000021355.8_2841450_2841709	9	6278	684	rs316346	C	T	0.405952380952381	6	2841556	2841556	4.55707e-19	-0.281925	0.000999001	5.64267e-14	1	1	1	1	ENSG00000021355.8	6	2842240	2842240	6278	-684	rs316346	6	2841556	2841556	0.00669077	-0.0817454	0
RP11-420G6.4	-	1	lincRNA	ENSG00000230438.5	6	2881641	2881641	ENSG00000230438.5_2854896_2855924	1	6360	5106	rs318429	G	A	0.403955738095238	6	2876535	2876535	7.29466e-67	-1.12634	0.000999001	7.79982e-59	1	1	1	1	ENSG00000230438.5	6	2881641	2881641	6360	-5106	rs318429	6	2876535	2876535	1.12945e-66	-0.778678	1
RP11-420G6.4	-	1	lincRNA	ENSG00000230438.5	6	2881641	2881641	ENSG00000230438.5_2854896_2855924	1	6360	-3175	rs12664475	A	G	0.154753547619048	6	2884816	2884816	1.10072e-12	-0.517729	0.000999001	8.46354e-09	2	1	2	2	ENSG00000230438.5	6	2881641	2881641	6360	3175	rs12664475	6	2884816	2884816	0.0116174	0.180224	0
SERPINB6	-	2	protein_coding	ENSG00000124570.13	6	2972090	2972090	ENSG00000124570.13_2962128_2962342	10	6431	27456	rs11242811	A	T	0.288777845238095	6	2944634	2944634	5.72684e-08	-0.309206	0.001998	0.00147988	3	1	1	3	ENSG00000124570.13	6	2972090	2972090	6431	-27456	rs11242811	6	2944634	2944634	0.00451011	0.102185	0
SERPINB6	-	2	protein_coding	ENSG00000124570.13	6	2972090	2972090	ENSG00000124570.13_2954826_2954943	10	6431	1522	rs7743193	G	A	0.394462357142857	6	2970568	2970568	3.49563e-12	0.289354	0.000999001	1.77056e-07	1	1	3	1	ENSG00000124570.13	6	2972090	2972090	6431	-1522	rs7743193	6	2970568	2970568	2.5006e-06	0.149897	0
SERPINB6	-	2	protein_coding	ENSG00000124570.13	6	2972090	2972090	ENSG00000124570.13_2959402_2961561	10	6431	-18895	rs1054133	T	C	0.364461869047619	6	2990985	2990985	6.25899e-10	-0.291455	0.000999001	8.89101e-06	2	2	2	2	ENSG00000124570.13	6	2972090	2972090	6431	18895	rs1054133	6	2990985	2990985	0.0232802	-0.0718869	0
LINC01011	+	1	lincRNA	ENSG00000244041.3	6	2988201	2988201	ENSG00000244041.3_2988662_2991407	1	6436	-16308	rs7769922	A	G	0.309035309523809	6	2971893	2971893	6.22806e-06	0.28817	0.011988	0.0144515	2	1	2	2	ENSG00000244041.3	6	2988201	2988201	6436	-16308	rs7769922	6	2971893	2971893	0.890015	-0.00756539	0
LINC01011	+	1	lincRNA	ENSG00000244041.3	6	2988201	2988201	ENSG00000244041.3_2988662_2991407	1	6436	11353	rs9392448	G	A	0.281120083333333	6	2999554	2999554	5.14374e-13	0.46337	0.000999001	4.35457e-09	1	3	1	1	ENSG00000244041.3	6	2988201	2988201	6436	11353	rs9392448	6	2999554	2999554	1.29672e-09	0.318634	1
NQO2	+	2	protein_coding	ENSG00000124588.15	6	2988221	2988221	ENSG00000124588.15_3012778_3012908	14	6436	15749	rs138616686	A	G	0.362892428571428	6	3003970	3003970	1.62405e-41	-0.499144	0.000999001	7.23698e-35	1	1	1	1	ENSG00000124588.15	6	2988221	2988221	6436	15749	rs138616686	6	3003970	3003970	8.11256e-39	-0.49502	1
NQO2	+	2	protein_coding	ENSG00000124588.15	6	2988221	2988221	ENSG00000124588.15_3019713_3019996	14	6436	35163	rs13193229	T	A	0.443186035714285	6	3023384	3023384	7.1899e-21	0.345175	0.000999001	3.03366e-15	2	1	2	2	ENSG00000124588.15	6	2988221	2988221	6436	35163	rs13193229	6	3023384	3023384	0.00122897	0.128129	0
RP1-90J20.12	+	2	lincRNA	ENSG00000270346.1	6	3020388	3020388	ENSG00000270346.1_3020388_3022984	1	6434	1310	rs13215255	T	C	0.461814678571429	6	3021698	3021698	8.06113e-10	-0.255043	0.000999001	3.55423e-06	2	1	2	2	ENSG00000270346.1	6	3020388	3020388	6434	1310	rs13215255	6	3021698	3021698	0.00545049	0.171064	0
RP1-90J20.12	+	2	lincRNA	ENSG00000270346.1	6	3020388	3020388	ENSG00000270346.1_3020388_3022984	1	6434	13854	rs2326112	T	C	0.435891380952381	6	3034242	3034242	8.33618e-85	1.01204	0.000999001	6.61317e-76	1	1	1	1	ENSG00000270346.1	6	3020388	3020388	6434	13854	rs2326112	6	3034242	3034242	4.38249e-82	0.9286	1
TUBB2A	-	2	protein_coding	ENSG00000137267.5	6	3157760	3157760	ENSG00000137267.5_3153903_3155289	4	6629	13732	rs9405611	A	G	0.333383202380953	6	3144028	3144028	6.56695e-14	-0.250198	0.000999001	1.2937e-09	1	2	1	1	ENSG00000137267.5	6	3157760	3157760	6629	-13732	rs9405611	6	3144028	3144028	3.235e-09	-0.178483	0
PSMG4	+	1	protein_coding	ENSG00000180822.7	6	3231637	3231637	ENSG00000180822.7_3263918_3268284	6	6743	23347	rs11242829	T	C	0.172696523809525	6	3254984	3254984	2.81354e-10	0.260957	0.000999001	4.46189e-06	1	1	1	1	ENSG00000180822.7	6	3231637	3231637	6743	23347	rs11242829	6	3254984	3254984	0.00912594	0.0799926	0
PXDC1	-	2	protein_coding	ENSG00000168994.9	6	3752260	3752260	ENSG00000168994.9_3739292_3739395	7	7081	13067	rs4959871	T	C	0.396428571428571	6	3739193	3739193	5.40517e-26	0.370024	0.000999001	2.87474e-19	1	1	1	1	ENSG00000168994.9	6	3752260	3752260	7081	-13067	rs4959871	6	3739193	3739193	0.0917685	0.0315816	0
RP11-428J1.4	-	2	lincRNA	ENSG00000271978.1	6	5054657	5054657	ENSG00000271978.1_5031990_5034916	1	6824	30739	rs2764140	G	A	0.267891345238095	6	5023918	5023918	4.66092e-10	0.357345	0.000999001	2.88857e-06	1	1	1	1	ENSG00000271978.1	6	5054657	5054657	6824	-30739	rs2764140	6	5023918	5023918	1.10667e-09	0.34982	1
LYRM4	-	1	protein_coding	ENSG00000214113.6	6	5261172	5261172	ENSG00000214113.6_5102827_5109725	4	6962	145576	rs457759	C	A	0.461904761904762	6	5115596	5115596	3.68896e-09	0.217762	0.001998	3.9451e-05	3	1	3	3	ENSG00000214113.6	6	5261172	5261172	6962	-145576	rs457759	6	5115596	5115596	1.09896e-08	0.220553	0
LYRM4	-	1	protein_coding	ENSG00000214113.6	6	5261172	5261172	ENSG00000214113.6_5186834_5187214	4	6962	71445	rs17139748	C	T	0.275408095238095	6	5189727	5189727	1.04153e-17	-0.523945	0.000999001	1.13322e-12	1	1	2	2	ENSG00000214113.6	6	5261172	5261172	6962	-71445	rs17139748	6	5189727	5189727	0.0395882	-0.0994311	0
LYRM4	-	1	protein_coding	ENSG00000214113.6	6	5261172	5261172	ENSG00000214113.6_5102827_5109725	4	6962	478	rs111557465	C	T	0.115320642857143	6	5260694	5260694	1.35539e-20	0.602506	0.000999001	9.19896e-15	2	1	1	1	ENSG00000214113.6	6	5261172	5261172	6962	-478	rs111557465	6	5260694	5260694	2.50144e-24	0.636113	1
SSR1	-	1	protein_coding	ENSG00000124783.8	6	7347679	7347679	ENSG00000124783.8_7281376_7290164	10	7224	53324	rs77454875	G	A	0.194858785714285	6	7294355	7294355	5.92553e-07	0.155345	0.013986	0.0114893	1	1	1	1	ENSG00000124783.8	6	7347679	7347679	7224	-53324	rs77454875	6	7294355	7294355	0.000187604	0.0984185	0
RIOK1	+	2	protein_coding	ENSG00000124784.4	6	7389729	7389729	ENSG00000124784.4_7405482_7405588	16	7282	348	rs6597266	C	T	0.366666666666667	6	7390077	7390077	3.08382e-07	-0.210369	0.015984	0.0149523	1	1	1	1	ENSG00000124784.4	6	7389729	7389729	7282	348	rs6597266	6	7390077	7390077	1.04619e-06	-0.176963	0
TXNDC5	-	2	protein_coding	ENSG00000239264.4	6	8026646	8026646	ENSG00000239264.4_7904807_7904956	11	6691	142511	rs112998192	C	T	0.0417277023809524	6	7884135	7884135	1.12261e-06	0.341961	0.015984	0.020016	2	1	1	2	ENSG00000239264.4	6	8026646	8026646	6691	-142511	rs112998192	6	7884135	7884135	0.000631923	0.213481	0
TXNDC5	-	2	protein_coding	ENSG00000239264.4	6	8026646	8026646	ENSG00000239264.4_7884592_7884721	11	6691	134503	rs1225950	C	G	0.416278904761905	6	7892143	7892143	2.0141e-13	-0.153036	0.000999001	1.89936e-08	1	1	2	1	ENSG00000239264.4	6	8026646	8026646	6691	-134503	rs1225950	6	7892143	7892143	1.83353e-14	-0.178304	1
BLOC1S5-TXNDC5	-	2	protein_coding	ENSG00000259040.3	6	8064597	8064597	ENSG00000259040.3_7904807_7904956	13	6640	180462	rs112998192	C	T	0.0417277023809524	6	7884135	7884135	1.11988e-06	0.334254	0.015984	0.0182673	2	2	1	2	ENSG00000259040.3	6	8064597	8064597	6640	-180462	rs112998192	6	7884135	7884135	0.000492631	0.213984	0
BLOC1S5-TXNDC5	-	2	protein_coding	ENSG00000259040.3	6	8064597	8064597	ENSG00000259040.3_7884592_7884721	13	6640	172454	rs1225950	C	G	0.416278904761905	6	7892143	7892143	2.06861e-13	-0.15296	0.000999001	1.46857e-08	1	1	2	1	ENSG00000259040.3	6	8064597	8064597	6640	-172454	rs1225950	6	7892143	7892143	3.54062e-14	-0.173528	1
RP11-314C16.1	+	2	lincRNA	ENSG00000230939.1	6	8784411	8784411	ENSG00000230939.1_8784411_8784570	2	6423	-345183	rs9766180	C	T	0.394445190476191	6	8439228	8439228	2.4111e-10	-0.299496	0.000999001	2.16256e-06	1	1	1	1	ENSG00000230939.1	6	8784411	8784411	6423	-345183	rs9766180	6	8439228	8439228	2.08976e-11	-0.295658	0
GCNT2	+	2	protein_coding	ENSG00000111846.11	6	10492456	10492456	ENSG00000111846.11_10626650_10629601	3	6314	33917	rs605783	T	A	0.468810428571429	6	10526373	10526373	7.4598e-10	-0.27554	0.000999001	8.48289e-06	1	1	1	1	ENSG00000111846.11	6	10492456	10492456	6314	33917	rs605783	6	10526373	10526373	5.63964e-11	-0.272183	0
TMEM14C	+	2	protein_coding	ENSG00000111843.9	6	10723148	10723148	ENSG00000111843.9_10730848_10731362	6	6430	301	rs1045911	A	C	0.133662166666667	6	10723449	10723449	3.20844e-09	0.212961	0.000999001	7.06239e-05	1	1	1	1	ENSG00000111843.9	6	10723148	10723148	6430	301	rs1045911	6	10723449	10723449	1.98786e-10	0.24691	1
TMEM14B	+	2	protein_coding	ENSG00000137210.9	6	10747992	10747992	ENSG00000137210.9_10829240_10829438	9	6465	81327	rs518204	C	T	0.320928226190476	6	10829319	10829319	1.19538e-25	-0.426649	0.000999001	7.02388e-20	1	1	1	1	ENSG00000137210.9	6	10747992	10747992	6465	81327	rs518204	6	10829319	10829319	0.000337421	-0.102442	0
MAK	-	2	protein_coding	ENSG00000111837.7	6	10838764	10838764	ENSG00000111837.7_10762956_10764839	4	6519	72961	rs480250	T	C	0.221349726190477	6	10765803	10765803	2.63718e-05	-0.193074	0.203796	0.186736	1	1	2	2	ENSG00000111837.7	6	10838764	10838764	6519	-72961	rs480250	6	10765803	10765803	0.000763907	-0.122256	0
MAK	-	2	protein_coding	ENSG00000111837.7	6	10838764	10838764	ENSG00000111837.7_10770344_10770463	4	6519	-4067	rs537070	G	A	0.318784130952381	6	10842831	10842831	1.5625e-06	-0.24832	0.018981	0.0188257	2	3	1	1	ENSG00000111837.7	6	10838764	10838764	6519	4067	rs537070	6	10842831	10842831	0.899872	0.00409055	0
NEDD9	-	2	protein_coding	ENSG00000111859.12	6	11382581	11382581	ENSG00000111859.12_11198541_11201279	8	6350	169827	rs6912916	G	A	0.247865809523809	6	11212754	11212754	1.50041e-15	-0.280372	0.000999001	1.18489e-10	1	1	1	1	ENSG00000111859.12	6	11382581	11382581	6350	-169827	rs6912916	6	11212754	11212754	0.702319	0.0142928	0
ADTRP	-	2	protein_coding	ENSG00000111863.8	6	11807279	11807279	ENSG00000111863.8_11735801_11735916	5	6445	51137	rs9368864	T	C	0.22857425	6	11756142	11756142	1.02793e-10	-0.367495	0.000999001	1.87141e-06	1	1	1	1	ENSG00000111863.8	6	11807279	11807279	6445	-51137	rs9368864	6	11756142	11756142	1.9857e-05	-0.223713	0
TBC1D7	-	2	protein_coding	ENSG00000145979.13	6	13328815	13328815	ENSG00000145979.13_13318950_13321327	9	5140	37800	rs202034	A	G	0.152087523809524	6	13291015	13291015	5.17628e-11	-0.28002	0.000999001	2.2022e-06	1	2	1	1	ENSG00000145979.13	6	13328815	13328815	5140	-37800	rs202034	6	13291015	13291015	1.16495e-06	-0.213129	0
MCUR1	-	2	protein_coding	ENSG00000050393.7	6	13814800	13814800	ENSG00000050393.7_13786789_13791096	9	5019	26548	rs3757254	T	C	0.320059571428571	6	13788252	13788252	2.01361e-10	0.225701	0.000999001	5.89091e-06	1	3	1	1	ENSG00000050393.7	6	13814800	13814800	5019	-26548	rs3757254	6	13788252	13788252	1.47947e-05	0.130131	1
RNF182	+	2	protein_coding	ENSG00000180537.8	6	13924677	13924677	ENSG00000180537.8_13977140_13980533	2	4976	-13510	rs1467729	A	G	0.365712309523809	6	13911167	13911167	1.23383e-15	0.391892	0.000999001	2.64543e-11	1	1	1	1	ENSG00000180537.8	6	13924677	13924677	4976	-13510	rs1467729	6	13911167	13911167	3.38849e-16	0.400182	1
RP11-560J1.2	-	2	lincRNA	ENSG00000271888.1	6	15245231	15245231	ENSG00000271888.1_15244154_15245231	1	5600	-20908	rs3748063	C	T	0.113646845238096	6	15266139	15266139	6.87024e-06	0.331951	0.010989	0.0119748	1	2	1	1	ENSG00000271888.1	6	15245231	15245231	5600	20908	rs3748063	6	15266139	15266139	9.60245e-06	0.309703	0
ATXN1	-	2	protein_coding	ENSG00000124788.13	6	16761722	16761722	ENSG00000124788.13_16326625_16328701	10	5838	355312	rs373748	G	A	0.354605333333333	6	16406410	16406410	4.90225e-07	-0.106474	0.00699301	0.00988728	2	1	2	2	ENSG00000124788.13	6	16761722	16761722	5838	-355312	rs373748	6	16406410	16406410	0.0403161	-0.0583675	0
ATXN1	-	2	protein_coding	ENSG00000124788.13	6	16761722	16761722	ENSG00000124788.13_16586011_16586138	10	5838	327234	rs10456782	A	G	0.366598666666667	6	16434488	16434488	2.93981e-12	-0.244218	0.000999001	2.29831e-07	1	1	1	1	ENSG00000124788.13	6	16761722	16761722	5838	-327234	rs10456782	6	16434488	16434488	0.824799	0.00607754	0
NUP153	-	2	protein_coding	ENSG00000124789.7	6	17706656	17706656	ENSG00000124789.7_17662249_17662301	22	6435	65155	rs2009377	C	T	0.319395928571429	6	17641501	17641501	1.30672e-07	-0.170673	0.002997	0.00466832	1	3	1	1	ENSG00000124789.7	6	17706656	17706656	6435	-65155	rs2009377	6	17641501	17641501	0.0505994	-0.0515554	0
KIF13A	-	1	protein_coding	ENSG00000137177.14	6	17987854	17987854	ENSG00000137177.14_17783877_17783932	41	6688	174727	rs61063934	T	C	0.228840047619047	6	17813127	17813127	3.90439e-10	-3.8347	0.000999001	4.79879e-05	2	1	1	2	ENSG00000137177.14	6	17987854	17987854	6688	-174727	rs61063934	6	17813127	17813127	0.989031	-0.000327028	0
KIF13A	-	1	protein_coding	ENSG00000137177.14	6	17987854	17987854	ENSG00000137177.14_17783877_17783932	41	6688	173451	rs6940437	T	C	0.229775535714285	6	17814403	17814403	4.02701e-07	1.88	0.010989	0.0145572	3	1	2	3	ENSG00000137177.14	6	17987854	17987854	6688	-173451	rs6940437	6	17814403	17814403	0.993968	0.000180103	0
KIF13A	-	1	protein_coding	ENSG00000137177.14	6	17987854	17987854	ENSG00000137177.14_17950640_17951660	41	6688	8001	rs73373199	G	A	0.110744142857143	6	17979853	17979853	9.18571e-50	-0.843117	0.000999001	9.93058e-43	1	1	3	1	ENSG00000137177.14	6	17987854	17987854	6688	-8001	rs73373199	6	17979853	17979853	0.379416	-0.028808	0
TPMT	-	2	protein_coding	ENSG00000137364.4	6	18155305	18155305	ENSG00000137364.4_18149219_18149402	9	6590	410	rs2842943	C	T	0.383456607142858	6	18154895	18154895	1.06407e-10	-0.182412	0.000999001	2.83609e-06	1	1	1	1	ENSG00000137364.4	6	18155305	18155305	6590	-410	rs2842943	6	18154895	18154895	1.94617e-09	-0.180532	0
KDM1B	+	2	protein_coding	ENSG00000165097.9	6	18155560	18155560	ENSG00000165097.9_18191428_18191612	22	6589	-740025	rs114101146	A	C	0.0272680000000001	6	17415535	17415535	4.00198e-08	0.534968	0.002997	0.00113158	1	1	1	1	ENSG00000165097.9	6	18155560	18155560	6589	-740025	rs114101146	6	17415535	17415535	1.58196e-06	0.375751	1
KDM1B	+	2	protein_coding	ENSG00000165097.9	6	18155560	18155560	ENSG00000165097.9_18217964_18218116	22	6589	-649444	rs1810497	C	T	0.351180690476191	6	17506116	17506116	4.15344e-08	-0.155495	0.000999001	0.00145648	2	1	2	2	ENSG00000165097.9	6	18155560	18155560	6589	-649444	rs1810497	6	17506116	17506116	0.00241812	-0.0714579	0
RNF144B	+	2	protein_coding	ENSG00000137393.8	6	18368779	18368779	ENSG00000137393.8_18399730_18399930	8	6952	30615	rs1886248	C	T	0.275191119047619	6	18399394	18399394	1.65155e-24	-0.498298	0.000999001	3.86452e-19	1	1	1	1	ENSG00000137393.8	6	18368779	18368779	6952	30615	rs1886248	6	18399394	18399394	0.00528822	0.103657	0
RP4-625H18.2	-	1	lincRNA	ENSG00000228412.2	6	19804983	19804983	ENSG00000228412.2_19802395_19804141	3	6460	44975	rs11758935	A	G	0.195273154761905	6	19760008	19760008	1.64376e-07	0.256988	0.001998	0.00106192	1	2	3	3	ENSG00000228412.2	6	19804983	19804983	6460	-44975	rs11758935	6	19760008	19760008	5.74769e-28	0.678962	0
RP4-625H18.2	-	1	lincRNA	ENSG00000228412.2	6	19804983	19804983	ENSG00000228412.2_19802395_19804141	3	6460	9398	rs7764632	C	G	0.376314416666667	6	19795585	19795585	2.79752e-10	0.444142	0.000999001	1.93207e-06	3	2	2	2	ENSG00000228412.2	6	19804983	19804983	6460	-9398	rs7764632	6	19795585	19795585	1.1311e-08	0.316711	0
RP4-625H18.2	-	1	lincRNA	ENSG00000228412.2	6	19804983	19804983	ENSG00000228412.2_19802395_19804141	3	6460	-1276	rs9358276	T	C	0.116628261904762	6	19806259	19806259	2.09547e-26	-1.01462	0.000999001	2.50703e-21	2	1	1	1	ENSG00000228412.2	6	19804983	19804983	6460	1276	rs9358276	6	19806259	19806259	3.24417e-25	-0.82591	0
ID4	+	2	protein_coding	ENSG00000172201.6	6	19837617	19837617	ENSG00000172201.6_19838815_19838873	3	6484	-114453	rs74792647	T	G	0.0230366309523809	6	19723164	19723164	2.78329e-06	0.63561	0.00799201	0.0132372	1	1	1	1	ENSG00000172201.6	6	19837617	19837617	6484	-114453	rs74792647	6	19723164	19723164	0.00100013	0.576804	0
MBOAT1	-	2	protein_coding	ENSG00000172197.9	6	20212670	20212670	ENSG00000172197.9_20100935_20102643	13	6381	9980	rs10447378	G	C	0.311306380952382	6	20202690	20202690	5.2459e-07	-0.152799	0.015984	0.0143202	1	1	1	1	ENSG00000172197.9	6	20212670	20212670	6381	-9980	rs10447378	6	20202690	20202690	1.02226e-06	-0.134281	1
DCDC2	-	2	protein_coding	ENSG00000146038.7	6	24358280	24358280	ENSG00000146038.7_24289080_24289134	10	7949	141064	rs793843	A	G	0.32566044047619	6	24217216	24217216	5.57115e-07	0.180819	0.014985	0.0111519	1	2	1	1	ENSG00000146038.7	6	24358280	24358280	7949	-141064	rs793843	6	24217216	24217216	0.00375007	0.0860248	0
MRS2	+	2	protein_coding	ENSG00000124532.10	6	24403153	24403153	ENSG00000124532.10_24423165_24423704	11	8044	20471	rs13735	C	T	0.384723607142857	6	24423624	24423624	6.05348e-17	0.316955	0.000999001	1.59975e-11	1	1	1	1	ENSG00000124532.10	6	24403153	24403153	8044	20471	rs13735	6	24423624	24423624	1.13393e-05	0.135331	0
MRS2	+	2	protein_coding	ENSG00000124532.10	6	24403153	24403153	ENSG00000124532.10_24423812_24425810	11	8044	54993	rs2793432	T	C	0.461965035714286	6	24458146	24458146	2.03593e-08	-0.291395	0.000999001	0.000690886	3	1	2	3	ENSG00000124532.10	6	24403153	24403153	8044	54993	rs2793432	6	24458146	24458146	0.000437487	-0.103526	0
MRS2	+	2	protein_coding	ENSG00000124532.10	6	24403153	24403153	ENSG00000124532.10_24423165_24423704	11	8044	55308	rs2744565	G	T	0.345350511904762	6	24458461	24458461	1.15744e-12	0.278054	0.000999001	8.16229e-08	2	1	3	2	ENSG00000124532.10	6	24403153	24403153	8044	55308	rs2744565	6	24458461	24458461	0.0220577	0.0691506	0
ALDH5A1	+	1	protein_coding	ENSG00000112294.8	6	24495080	24495080	ENSG00000112294.8_24503491_24503661	10	8103	38297	rs2744599	G	A	0.427994416666667	6	24533377	24533377	2.30918e-07	-0.220962	0.002997	0.00522457	1	3	1	1	ENSG00000112294.8	6	24495080	24495080	8103	38297	rs2744599	6	24533377	24533377	0.714124	-0.0105432	0
GPLD1	-	2	protein_coding	ENSG00000112293.10	6	24495433	24495433	ENSG00000112293.10_24436804_24436964	26	8102	37284	rs2793433	T	C	0.469020345238095	6	24458149	24458149	8.38999e-10	-0.339587	0.000999001	9.01983e-05	1	1	1	1	ENSG00000112293.10	6	24495433	24495433	8102	-37284	rs2793433	6	24458149	24458149	5.46295e-05	-0.12067	0
TDP2	-	2	protein_coding	ENSG00000111802.9	6	24667261	24667261	ENSG00000111802.9_24653211_24653381	7	8081	82895	rs2817200	A	G	0.392942607142857	6	24584366	24584366	1.60836e-07	0.128047	0.003996	0.00207953	1	1	1	1	ENSG00000111802.9	6	24667261	24667261	8081	-82895	rs2817200	6	24584366	24584366	6.76307e-07	0.12817	1
ACOT13	+	2	protein_coding	ENSG00000112304.6	6	24667263	24667263	ENSG00000112304.6_24701687_24705293	4	8081	60	rs17243157	C	T	0.107098166666666	6	24667323	24667323	1.06936e-07	-0.222913	0.000999001	0.00148287	1	2	1	1	ENSG00000112304.6	6	24667263	24667263	8081	60	rs17243157	6	24667323	24667323	9.47416e-10	-0.231526	0
LRRC16A	+	1	protein_coding	ENSG00000079691.15	6	25279306	25279306	ENSG00000079691.15_25619675_25620758	38	7401	-5140	rs723048	G	A	0.241659952380952	6	25274166	25274166	2.41779e-10	-0.250368	0.000999001	3.1391e-05	1	1	1	1	ENSG00000079691.15	6	25279306	25279306	7401	-5140	rs723048	6	25274166	25274166	6.36263e-15	-0.266458	1
SLC17A4	+	2	protein_coding	ENSG00000146039.6	6	25754927	25754927	ENSG00000146039.6_25779282_25781419	3	6903	76285	rs2070642	G	A	0.300293714285714	6	25831212	25831212	4.25542e-09	-0.18318	0.000999001	3.26094e-05	1	1	1	1	ENSG00000146039.6	6	25754927	25754927	6903	76285	rs2070642	6	25831212	25831212	6.06999e-09	-0.175447	0
TRIM38	+	2	protein_coding	ENSG00000112343.8	6	25963030	25963030	ENSG00000112343.8_25983392_25987384	8	6655	-177105	rs6909187	C	T	0.451964333333333	6	25785925	25785925	4.65513e-07	0.16134	0.00899101	0.00607208	2	2	2	2	ENSG00000112343.8	6	25963030	25963030	6655	-177105	rs6909187	6	25785925	25785925	6.92516e-07	0.161571	0
TRIM38	+	2	protein_coding	ENSG00000112343.8	6	25963030	25963030	ENSG00000112343.8_25966563_25967161	8	6655	39264	rs145714508	G	A	0.0233359047619048	6	26002294	26002294	1.21902e-14	-0.849524	0.000999001	3.13236e-09	1	1	1	1	ENSG00000112343.8	6	25963030	25963030	6655	39264	rs145714508	6	26002294	26002294	1.6473e-11	-0.717103	0
U91328.19	+	2	lincRNA	ENSG00000272462.2	6	25992890	25992890	ENSG00000272462.2_25998131_26002003	2	6603	21921	rs74293932	C	A	0.229774428571428	6	26014811	26014811	2.7263e-08	-0.211599	0.000999001	0.000168326	1	1	1	1	ENSG00000272462.2	6	25992890	25992890	6603	21921	rs74293932	6	26014811	26014811	1.31113e-09	-0.226339	0
HIST1H2BG	-	2	protein_coding	ENSG00000187990.4	6	26216872	26216872	ENSG00000187990.4_26216428_26216872	1	6363	-6016	rs55643278	C	A	0.143597857142858	6	26222888	26222888	4.20563e-06	-0.267523	0.00799201	0.00731124	1	2	1	1	ENSG00000187990.4	6	26216872	26216872	6363	6016	rs55643278	6	26222888	26222888	8.98072e-06	-0.255313	1
HIST1H2AE	+	2	protein_coding	ENSG00000168274.3	6	26217165	26217165	ENSG00000168274.3_26217165_26217711	1	6363	5723	rs55643278	C	A	0.143597857142858	6	26222888	26222888	7.17448e-11	-0.323891	0.000999001	3.9518e-07	1	1	1	1	ENSG00000168274.3	6	26217165	26217165	6363	5723	rs55643278	6	26222888	26222888	1.48034e-10	-0.319642	1
BTN3A2	+	2	protein_coding	ENSG00000186470.9	6	26365387	26365387	ENSG00000186470.9_26368203_26369140	5	6116	-20246	rs10946813	G	A	0.375015238095238	6	26345141	26345141	6.60755e-12	0.269371	0.000999001	2.28915e-07	3	1	3	3	ENSG00000186470.9	6	26365387	26365387	6116	-20246	rs10946813	6	26345141	26345141	0.309832	-0.0382093	0
BTN3A2	+	2	protein_coding	ENSG00000186470.9	6	26365387	26365387	ENSG00000186470.9_26376757_26378546	5	6116	-11287	rs67509210	G	T	0.0964404642857143	6	26354100	26354100	1.34989e-47	-0.8449	0.000999001	1.98547e-36	1	1	2	1	ENSG00000186470.9	6	26365387	26365387	6116	-11287	rs67509210	6	26354100	26354100	5.48717e-40	-0.717436	0
BTN3A2	+	2	protein_coding	ENSG00000186470.9	6	26365387	26365387	ENSG00000186470.9_26370550_26370831	5	6116	5446	rs58367598	T	G	0.0352385595238099	6	26370833	26370833	1.65158e-19	-0.896772	0.000999001	1.74824e-13	2	1	1	2	ENSG00000186470.9	6	26365387	26365387	6116	5446	rs58367598	6	26370833	26370833	0.933271	-0.00810314	0
BTN2A2	+	1	protein_coding	ENSG00000124508.12	6	26383324	26383324	ENSG00000124508.12_26390233_26395102	5	6152	-32514	rs34565965	T	A	0.224691678571429	6	26350810	26350810	2.22434e-12	-0.295649	0.000999001	8.50839e-08	1	1	1	1	ENSG00000124508.12	6	26383324	26383324	6152	-32514	rs34565965	6	26350810	26350810	9.93684e-11	-0.244839	0
BTN3A1	+	2	protein_coding	ENSG00000026950.12	6	26402465	26402465	ENSG00000026950.12_26406137_26406484	9	6084	-20835	rs9467737	T	C	0.413081892857143	6	26381630	26381630	9.41423e-08	-0.290787	0.001998	0.00129033	2	1	1	1	ENSG00000026950.12	6	26402465	26402465	6084	-20835	rs9467737	6	26381630	26381630	0.360511	0.0307566	0
BTN3A1	+	2	protein_coding	ENSG00000026950.12	6	26402465	26402465	ENSG00000026950.12_26411783_26415444	9	6084	454135	rs77338385	A	C	0.416179035714286	6	26856600	26856600	0.000194004	0.132178	0.648352	0.634903	1	1	2	2	ENSG00000026950.12	6	26402465	26402465	6084	454135	rs77338385	6	26856600	26856600	0.00386909	0.107492	0
BTN3A3	+	2	protein_coding	ENSG00000111801.11	6	26440700	26440700	ENSG00000111801.11_26451903_26453643	7	5990	-6761	rs75457218	G	C	0.164888011904762	6	26433939	26433939	1.232e-06	-0.234706	0.00999001	0.00989734	1	1	1	1	ENSG00000111801.11	6	26440700	26440700	5990	-6761	rs75457218	6	26433939	26433939	9.04373e-06	-0.21531	0
BTN2A1	+	1	protein_coding	ENSG00000112763.11	6	26458150	26458150	ENSG00000112763.11_26476350_26476849	10	5982	9381	rs4518487	A	G	0.166686595238096	6	26467531	26467531	1.31273e-11	0.526758	0.000999001	6.38952e-07	1	2	1	1	ENSG00000112763.11	6	26458150	26458150	5982	9381	rs4518487	6	26467531	26467531	0.645843	0.0209689	0
HCG11	+	2	lincRNA	ENSG00000228223.1	6	26522076	26522076	ENSG00000228223.1_26522076_26526807	1	5906	47290	rs882010	T	C	0.108182678571429	6	26569366	26569366	5.16921e-07	0.258305	0.000999001	0.000768301	1	1	1	1	ENSG00000228223.1	6	26522076	26522076	5906	47290	rs882010	6	26569366	26569366	1.8161e-06	0.244476	1
CTA-14H9.5	+	2	lincRNA	ENSG00000261353.1	6	26527291	26527291	ENSG00000261353.1_26527291_26527632	1	5903	-72837	rs2893849	G	A	0.14047619047619	6	26454454	26454454	3.47936e-06	-0.325938	0.00599401	0.00523653	1	1	1	1	ENSG00000261353.1	6	26527291	26527291	5903	-72837	rs2893849	6	26454454	26454454	1.94531e-05	-0.297417	1
ZNF322	-	2	protein_coding	ENSG00000181315.6	6	26659980	26659980	ENSG00000181315.6_26636518_26638956	3	5770	2776	rs2451714	T	C	0.38425511904762	6	26657204	26657204	1.21903e-17	-0.210612	0.000999001	2.46833e-12	1	1	1	1	ENSG00000181315.6	6	26659980	26659980	5770	-2776	rs2451714	6	26657204	26657204	3.81318e-17	-0.203124	1
RP11-457M11.5	+	2	lincRNA	ENSG00000261584.1	6	26686469	26686469	ENSG00000261584.1_26686469_26688192	1	5735	-103340	rs9467804	C	T	0.497153071428571	6	26583129	26583129	1.4348e-05	0.153636	0.00799201	0.0108829	2	1	2	2	ENSG00000261584.1	6	26686469	26686469	5735	-103340	rs9467804	6	26583129	26583129	1.00978e-10	0.242207	0
RP11-457M11.5	+	2	lincRNA	ENSG00000261584.1	6	26686469	26686469	ENSG00000261584.1_26686469_26688192	1	5735	232410	rs9348736	A	C	0.12416030952381	6	26918879	26918879	5.14529e-24	-0.562042	0.000999001	1.72715e-18	1	1	1	1	ENSG00000261584.1	6	26686469	26686469	5735	232410	rs9348736	6	26918879	26918879	1.7963e-28	-0.583795	1
LINC00240	+	2	lincRNA	ENSG00000224843.2	6	26924771	26924771	ENSG00000224843.2_26936797_26942146	3	5465	-521735	rs12200782	C	G	0.118227416666667	6	26403036	26403036	4.56166e-12	0.371246	0.000999001	2.06573e-07	1	1	1	1	ENSG00000224843.2	6	26924771	26924771	5465	-521735	rs12200782	6	26403036	26403036	2.96752e-05	0.233198	0
RP1-86C11.7	-	2	lincRNA	ENSG00000272468.1	6	27091000	27091000	ENSG00000272468.1_27090436_27091000	1	5460	169520	rs181459139	G	A	0.0812178333333332	6	26921480	26921480	1.79172e-07	0.574077	0.000999001	0.000311275	1	1	1	1	ENSG00000272468.1	6	27091000	27091000	5460	-169520	rs181459139	6	26921480	26921480	1.17341e-07	0.581682	1
HIST1H2BK	-	2	protein_coding	ENSG00000197903.6	6	27114619	27114619	ENSG00000197903.6_27106073_27106460	2	5442	444128	rs6901225	A	G	0.132525130952381	6	26670491	26670491	1.82148e-06	0.225738	0.002997	0.00396151	1	1	1	1	ENSG00000197903.6	6	27114619	27114619	5442	-444128	rs6901225	6	26670491	26670491	2.40693e-06	0.224318	1
ZNF391	+	2	protein_coding	ENSG00000124613.4	6	27342394	27342394	ENSG00000124613.4_27368072_27371683	4	5330	20089	rs6923539	C	A	0.266852845238095	6	27362483	27362483	1.00015e-18	0.333721	0.000999001	3.9499e-13	1	2	1	1	ENSG00000124613.4	6	27342394	27342394	5330	20089	rs6923539	6	27362483	27362483	2.21873e-21	0.338801	1
HIST1H2BN	+	2	protein_coding	ENSG00000233822.3	6	27806323	27806323	ENSG00000233822.3_27806323_27806888	3	5636	432412	rs74598819	A	G	0.0257019047619049	6	28238735	28238735	3.90338e-06	-0.485231	0.010989	0.00985289	1	1	1	1	ENSG00000233822.3	6	27806323	27806323	5636	432412	rs74598819	6	28238735	28238735	6.04363e-07	-0.521757	1
ZSCAN9	+	1	protein_coding	ENSG00000137185.7	6	28192664	28192664	ENSG00000137185.7_28195443_28197008	5	6171	551357	rs115169856	G	A	0.0815222142857143	6	28744021	28744021	1.52917e-07	-0.317111	0.001998	0.000885393	1	2	1	1	ENSG00000137185.7	6	28192664	28192664	6171	551357	rs115169856	6	28744021	28744021	0.0402121	-0.114865	0
PGBD1	+	2	protein_coding	ENSG00000137338.4	6	28249314	28249314	ENSG00000137338.4_28268501_28270326	7	6160	113244	rs57071502	G	A	0.135749452380953	6	28362558	28362558	2.98077e-06	0.255719	0.014985	0.0170187	1	1	1	1	ENSG00000137338.4	6	28249314	28249314	6160	113244	rs57071502	6	28362558	28362558	1.91451e-06	0.242784	1
ZSCAN31	-	1	protein_coding	ENSG00000235109.3	6	28324048	28324048	ENSG00000235109.3_28321639_28321981	6	6156	2055	rs213238	T	C	0.351836333333333	6	28321993	28321993	8.92437e-29	0.690993	0.000999001	2.42372e-21	1	1	1	1	ENSG00000235109.3	6	28324048	28324048	6156	-2055	rs213238	6	28321993	28321993	1.19983e-17	0.408852	1
ZSCAN31	-	1	protein_coding	ENSG00000235109.3	6	28324048	28324048	ENSG00000235109.3_28292470_28294631	6	6156	-682951	rs149962990	T	A	0.153798595238095	6	29006999	29006999	2.18723e-06	0.288919	0.00999001	0.0131944	2	2	2	2	ENSG00000235109.3	6	28324048	28324048	6156	682951	rs149962990	6	29006999	29006999	7.22548e-06	0.337437	0
ZSCAN12	-	2	protein_coding	ENSG00000158691.10	6	28367511	28367511	ENSG00000158691.10_28346732_28350386	5	6181	-14983	rs7451726	A	G	0.182584571428571	6	28382494	28382494	1.94801e-07	0.217785	0.000999001	0.00145555	1	1	1	1	ENSG00000158691.10	6	28367511	28367511	6181	14983	rs7451726	6	28382494	28382494	1.65022e-08	0.198852	1
ZSCAN23	-	2	protein_coding	ENSG00000187987.5	6	28411279	28411279	ENSG00000187987.5_28400432_28402855	4	6185	3021	rs916403	A	G	0.436927261904762	6	28408258	28408258	3.94483e-17	0.290878	0.000999001	4.10447e-12	1	1	1	1	ENSG00000187987.5	6	28411279	28411279	6185	-3021	rs916403	6	28408258	28408258	1.06003e-18	0.269899	1
HLA-F	+	2	protein_coding	ENSG00000204642.9	6	29690552	29690552	ENSG00000204642.9_29694660_29695073	8	14232	-32744	rs138457356	G	A	0.0774062857142855	6	29657808	29657808	2.77079e-08	-0.600829	0.000999001	0.000685148	2	1	1	3	ENSG00000204642.9	6	29690552	29690552	14232	-32744	rs138457356	6	29657808	29657808	0.000495826	0.174967	0
HLA-F	+	2	protein_coding	ENSG00000204642.9	6	29690552	29690552	ENSG00000204642.9_29695734_29697128	8	14232	-26375	rs115202573	A	G	0.473805226190476	6	29664177	29664177	6.32311e-08	0.341496	0.001998	0.00195491	4	1	3	4	ENSG00000204642.9	6	29690552	29690552	14232	-26375	rs115202573	6	29664177	29664177	0.292648	-0.0278344	0
HLA-F	+	2	protein_coding	ENSG00000204642.9	6	29690552	29690552	ENSG00000204642.9_29691717_29692225	8	14232	-324	rs145589747	C	G	0.0970218214285715	6	29690228	29690228	1.54968e-09	0.285583	0.000999001	6.97906e-05	3	2	4	2	ENSG00000204642.9	6	29690552	29690552	14232	-324	rs145589747	6	29690228	29690228	3.98709e-12	0.327558	0
HLA-F	+	2	protein_coding	ENSG00000204642.9	6	29690552	29690552	ENSG00000204642.9_29695734_29697128	8	14232	538	rs1362125	T	A	0.440470940476191	6	29691090	29691090	2.81527e-17	-0.379398	0.000999001	2.05501e-11	1	1	2	1	ENSG00000204642.9	6	29690552	29690552	14232	538	rs1362125	6	29691090	29691090	2.32061e-16	-0.2152	1
HLA-G	+	2	protein_coding	ENSG00000204632.7	6	29794744	29794744	ENSG00000204632.7_29796320_29796595	4	14497	-12696	rs114971897	C	A	0.315044035714285	6	29782048	29782048	4.41935e-10	0.484128	0.000999001	1.48785e-05	1	1	1	1	ENSG00000204632.7	6	29794744	29794744	14497	-12696	rs114971897	6	29782048	29782048	2.93777e-07	0.207194	0
HLA-G	+	2	protein_coding	ENSG00000204632.7	6	29794744	29794744	ENSG00000204632.7_29798545_29798902	4	14497	-9842	rs143586360	C	G	0.355387988095237	6	29784902	29784902	3.5001e-07	-0.44184	0.002997	0.00396426	2	1	2	2	ENSG00000204632.7	6	29794744	29794744	14497	-9842	rs143586360	6	29784902	29784902	0.449962	0.0295465	0
HLA-A	+	2	protein_coding	ENSG00000206503.7	6	29909037	29909037	ENSG00000206503.7_29910534_29911320	6	14509	-76705	rs116429993	A	G	0.236913345238095	6	29832332	29832332	1.11313e-19	-0.341733	0.000999001	6.97032e-13	3	2	7	3	ENSG00000206503.7	6	29909037	29909037	14509	-76705	rs116429993	6	29832332	29832332	1.48415e-24	-0.481567	0
HLA-A	+	2	protein_coding	ENSG00000206503.7	6	29909037	29909037	ENSG00000206503.7_29910534_29911320	6	14509	-56581	rs115832053	C	T	0.0565284047619046	6	29852456	29852456	1.80215e-17	0.402807	0.000999001	1.55341e-11	5	1	5	4	ENSG00000206503.7	6	29909037	29909037	14509	-56581	rs115832053	6	29852456	29852456	0.753754	0.0331001	0
HLA-A	+	2	protein_coding	ENSG00000206503.7	6	29909037	29909037	ENSG00000206503.7_29911899_29912174	6	14509	-2988	rs116638550	C	T	0.366860333333333	6	29906049	29906049	1.36668e-09	-0.482613	0.000999001	4.60288e-05	1	1	3	6	ENSG00000206503.7	6	29909037	29909037	14509	-2988	rs116638550	6	29906049	29906049	9.69111e-32	-0.505953	0
HLA-A	+	2	protein_coding	ENSG00000206503.7	6	29909037	29909037	ENSG00000206503.7_29912277_29912868	6	14509	3557	rs115992253	C	T	0.153324178571429	6	29912594	29912594	3.32571e-08	-0.42553	0.000999001	0.00105668	7	1	4	7	ENSG00000206503.7	6	29909037	29909037	14509	3557	rs115992253	6	29912594	29912594	9.99191e-06	-0.277514	0
HLA-A	+	2	protein_coding	ENSG00000206503.7	6	29909037	29909037	ENSG00000206503.7_29912277_29912868	6	14509	6789	rs115323163	C	G	0.263237559523809	6	29915826	29915826	8.16948e-34	-0.606979	0.000999001	2.17545e-25	2	1	1	1	ENSG00000206503.7	6	29909037	29909037	14509	6789	rs115323163	6	29915826	29915826	6.41443e-21	-0.451707	0
HLA-A	+	2	protein_coding	ENSG00000206503.7	6	29909037	29909037	ENSG00000206503.7_29913228_29913661	6	14509	10479	rs115132413	A	C	0.45119025	6	29919516	29919516	1.58699e-06	0.351486	0.017982	0.0198044	8	2	6	8	ENSG00000206503.7	6	29909037	29909037	14509	10479	rs115132413	6	29919516	29919516	3.84609e-12	-0.30849	0
HLA-A	+	2	protein_coding	ENSG00000206503.7	6	29909037	29909037	ENSG00000206503.7_29911899_29912174	6	14509	30203	rs115436882	G	A	0.421511773809524	6	29939240	29939240	9.85438e-20	-0.532805	0.000999001	1.80895e-13	4	3	2	2	ENSG00000206503.7	6	29909037	29909037	14509	30203	rs115436882	6	29939240	29939240	8.03805e-25	-0.43936	0
HLA-A	+	2	protein_coding	ENSG00000206503.7	6	29909037	29909037	ENSG00000206503.7_29911899_29912174	6	14509	33637	rs116061959	G	A	0.260406880952381	6	29942674	29942674	5.31811e-10	-0.290266	0.000999001	3.50412e-05	6	2	8	5	ENSG00000206503.7	6	29909037	29909037	14509	33637	rs116061959	6	29942674	29942674	0.794309	0.0128235	0
ZNRD1	+	2	protein_coding	ENSG00000066379.10	6	30026676	30026676	ENSG00000066379.10_30026676_30030110	2	15125	-74570	rs114426132	C	T	0.0503535357142857	6	29952106	29952106	1.52053e-16	0.635792	0.000999001	1.86752e-11	1	1	1	1	ENSG00000066379.10	6	30026676	30026676	15125	-74570	rs114426132	6	29952106	29952106	2.56133e-16	0.643188	0
PPP1R11	+	2	protein_coding	ENSG00000204619.3	6	30034486	30034486	ENSG00000204619.3_30034865_30035256	3	15169	655683	rs148198842	G	A	0.0144224999999999	6	30690169	30690169	1.72979e-06	0.676279	0.012987	0.0135946	1	1	1	1	ENSG00000204619.3	6	30034486	30034486	15169	655683	rs148198842	6	30690169	30690169	0.0135276	0.359252	0
TRIM31	-	2	protein_coding	ENSG00000204616.6	6	30080883	30080883	ENSG00000204616.6_30070674_30071566	1	15538	3654	rs116678253	A	G	0.467344130952382	6	30077229	30077229	4.74425e-09	-0.322482	0.000999001	6.25535e-05	1	1	2	1	ENSG00000204616.6	6	30080883	30080883	15538	-3654	rs116678253	6	30077229	30077229	1.93259e-15	-0.333343	1
TRIM31	-	2	protein_coding	ENSG00000204616.6	6	30080883	30080883	ENSG00000204616.6_30070674_30071566	1	15538	-39007	rs115145382	G	T	0.0785714285714286	6	30119890	30119890	1.79586e-06	-0.483679	0.00599401	0.00650181	2	1	1	2	ENSG00000204616.6	6	30080883	30080883	15538	39007	rs115145382	6	30119890	30119890	4.16369e-05	-0.328097	0
TRIM26	-	2	protein_coding	ENSG00000234127.4	6	30181204	30181204	ENSG00000234127.4_30168812_30168915	9	16504	704879	rs116708706	T	C	0.118151821428572	6	29476325	29476325	1.64653e-05	0.258557	0.217782	0.205264	2	2	3	3	ENSG00000234127.4	6	30181204	30181204	16504	-704879	rs116708706	6	29476325	29476325	0.195819	0.0591517	0
TRIM26	-	2	protein_coding	ENSG00000234127.4	6	30181204	30181204	ENSG00000234127.4_30172433_30172542	9	16504	10679	rs115939516	C	T	0.169079714285715	6	30170525	30170525	3.35777e-07	0.323276	0.002997	0.00776973	3	1	1	2	ENSG00000234127.4	6	30181204	30181204	16504	-10679	rs115939516	6	30170525	30170525	0.0984197	0.0658524	0
TRIM26	-	2	protein_coding	ENSG00000234127.4	6	30181204	30181204	ENSG00000234127.4_30181082_30181204	9	16504	495	rs115137556	A	G	0.363748619047619	6	30180709	30180709	1.70072e-11	-0.263119	0.000999001	2.75101e-06	1	1	2	1	ENSG00000234127.4	6	30181204	30181204	16504	-495	rs115137556	6	30180709	30180709	0.409404	-0.0271959	0
HCG17	-	2	lincRNA	ENSG00000270604.1	6	30293911	30293911	ENSG00000270604.1_30293786_30293911	1	19234	61537	rs116066497	G	A	0.0404909523809525	6	30232374	30232374	2.83061e-12	0.863872	0.000999001	9.93603e-08	1	1	1	1	ENSG00000270604.1	6	30293911	30293911	19234	-61537	rs116066497	6	30232374	30232374	5.59372e-09	0.70037	1
ABCF1	+	1	protein_coding	ENSG00000204574.8	6	30539153	30539153	ENSG00000204574.8_30564346_30564956	24	22979	402693	rs142427437	T	C	0.216331738095238	6	30941846	30941846	5.36473e-08	-0.213524	0.00599401	0.00748703	1	2	1	1	ENSG00000204574.8	6	30539153	30539153	22979	402693	rs142427437	6	30941846	30941846	0.0347961	0.0585962	0
PPP1R18	-	2	protein_coding	ENSG00000146112.7	6	30655672	30655672	ENSG00000146112.7_30646956_30647166	3	22817	-270845	rs138253351	C	T	0.0879533452380953	6	30926517	30926517	1.60657e-06	-0.15638	0.016983	0.018512	1	1	1	1	ENSG00000146112.7	6	30655672	30655672	22817	270845	rs138253351	6	30926517	30926517	1.90957e-06	-0.175458	0
MDC1	-	2	protein_coding	ENSG00000137337.10	6	30685666	30685666	ENSG00000137337.10_30684659_30684952	14	22455	11011	rs114688376	T	C	0.0138125476190476	6	30674655	30674655	8.92627e-09	1.17822	0.000999001	0.000804572	1	1	1	1	ENSG00000137337.10	6	30685666	30685666	22455	-11011	rs114688376	6	30674655	30674655	0.529653	0.103675	0
HCG20	+	1	lincRNA	ENSG00000228022.1	6	30734602	30734602	ENSG00000228022.1_30759203_30760027	1	22047	23864	rs116730050	A	G	0.395245	6	30758466	30758466	1.09858e-18	-0.394944	0.000999001	4.76939e-12	1	1	1	1	ENSG00000228022.1	6	30734602	30734602	22047	23864	rs116730050	6	30758466	30758466	6.9884e-26	-0.440106	1
DDR1	+	1	protein_coding	ENSG00000204580.7	6	30844198	30844198	ENSG00000204580.7_30852745_30853165	22	20320	26987	rs114876417	G	A	0.209238166666666	6	30871185	30871185	4.37597e-26	0.506796	0.000999001	1.75184e-17	1	1	1	1	ENSG00000204580.7	6	30844198	30844198	20320	26987	rs114876417	6	30871185	30871185	0.00586603	0.0853257	0
GTF2H4	+	2	protein_coding	ENSG00000213780.6	6	30875961	30875961	ENSG00000213780.6_30877709_30877840	11	19709	-100558	rs137870042	C	G	0.0161401666666667	6	30775403	30775403	9.35649e-08	-2.46065	0.001998	0.00476387	2	1	2	2	ENSG00000213780.6	6	30875961	30875961	19709	-100558	rs137870042	6	30775403	30775403	3.92598e-06	0.590272	0
GTF2H4	+	2	protein_coding	ENSG00000213780.6	6	30875961	30875961	ENSG00000213780.6_30878442_30878538	11	19709	-79189	rs114447061	T	A	0.0190454880952381	6	30796772	30796772	3.68701e-11	2.84582	0.000999001	1.05562e-05	1	1	1	1	ENSG00000213780.6	6	30875961	30875961	19709	-79189	rs114447061	6	30796772	30796772	5.22013e-12	0.768007	0
VARS2	+	2	protein_coding	ENSG00000137411.12	6	30876019	30876019	ENSG00000137411.12_30879791_30880235	39	19705	-108817	rs117148136	G	A	0.0202606666666666	6	30767202	30767202	6.11867e-12	0.801215	0.000999001	4.92204e-06	2	2	1	2	ENSG00000137411.12	6	30876019	30876019	19705	-108817	rs117148136	6	30767202	30767202	5.75041e-06	0.41278	0
VARS2	+	2	protein_coding	ENSG00000137411.12	6	30876019	30876019	ENSG00000137411.12_30893051_30893162	39	19705	24645	rs115764777	T	C	0.432142857142857	6	30900664	30900664	1.65879e-15	0.271829	0.000999001	1.51638e-08	1	1	2	1	ENSG00000137411.12	6	30876019	30876019	19705	24645	rs115764777	6	30900664	30900664	1.31618e-16	0.194613	0
SFTA2	-	2	protein_coding	ENSG00000196260.3	6	30899952	30899952	ENSG00000196260.3_30899484_30899952	2	19009	-21412	rs115954464	C	T	0.205073083333333	6	30921364	30921364	2.21755e-06	0.225301	0.013986	0.0149127	1	2	1	1	ENSG00000196260.3	6	30899952	30899952	19009	21412	rs115954464	6	30921364	30921364	1.10475e-06	0.215914	1
PSORS1C1	+	1	protein_coding	ENSG00000204540.6	6	31082527	31082527	ENSG00000204540.6_31082527_31082668	3	16647	-51	rs3095300	C	T	0.162603738095239	6	31082476	31082476	1.06318e-07	-0.473832	0.000999001	0.00158241	4	1	4	4	ENSG00000204540.6	6	31082527	31082527	16647	-51	rs3095300	6	31082476	31082476	2.81218e-21	-0.499975	0
PSORS1C1	+	1	protein_coding	ENSG00000204540.6	6	31082527	31082527	ENSG00000204540.6_31107418_31107869	3	16647	1286	rs3130981	T	C	0.30952380952381	6	31083813	31083813	2.26073e-44	1.78042	0.000999001	2.04124e-33	1	1	1	1	ENSG00000204540.6	6	31082527	31082527	16647	1286	rs3130981	6	31083813	31083813	1.22014e-49	-0.561655	0
PSORS1C1	+	1	protein_coding	ENSG00000204540.6	6	31082527	31082527	ENSG00000204540.6_31107418_31107869	3	16647	8948	rs3095309	T	C	0.459477916666667	6	31091475	31091475	8.33222e-08	-0.530556	0.001998	0.00141338	3	1	3	3	ENSG00000204540.6	6	31082527	31082527	16647	8948	rs3095309	6	31091475	31091475	1.50339e-49	-0.525113	0
PSORS1C1	+	1	protein_coding	ENSG00000204540.6	6	31082527	31082527	ENSG00000204540.6_31107418_31107869	3	16647	12939	rs6916474	T	A	0.180799738095238	6	31095466	31095466	3.85553e-12	0.640243	0.000999001	2.41394e-07	2	1	2	2	ENSG00000204540.6	6	31082527	31082527	16647	12939	rs6916474	6	31095466	31095466	0.369911	-0.0463801	0
CDSN	-	2	protein_coding	ENSG00000204539.3	6	31088223	31088223	ENSG00000204539.3_31082867_31085306	1	16617	-1759	rs3094209	A	G	0.309530619047619	6	31089982	31089982	2.87145e-84	-0.834592	0.000999001	4.11475e-67	1	3	1	1	ENSG00000204539.3	6	31088223	31088223	16617	1759	rs3094209	6	31089982	31089982	8.62553e-84	-0.832301	1
CCHCR1	-	2	protein_coding	ENSG00000204536.9	6	31126015	31126015	ENSG00000204536.9_31118644_31118899	16	16348	6126	rs141407363	T	C	0.284206797619047	6	31119889	31119889	4.19006e-13	-0.314664	0.000999001	2.25264e-07	1	1	1	1	ENSG00000204536.9	6	31126015	31126015	16348	-6126	rs141407363	6	31119889	31119889	5.04297e-14	-0.202323	0
TCF19	+	2	protein_coding	ENSG00000137310.7	6	31126319	31126319	ENSG00000137310.7_31130254_31131992	4	16344	-87	rs116616662	C	T	0.0988208809523813	6	31126232	31126232	8.75945e-13	0.43817	0.000999001	1.64338e-07	1	1	1	1	ENSG00000137310.7	6	31126319	31126319	16344	-87	rs116616662	6	31126232	31126232	1.05911e-13	0.421412	0
POU5F1	-	1	protein_coding	ENSG00000204531.11	6	31148508	31148508	ENSG00000204531.11_31132119_31132644	3	16298	4869	rs116437176	G	A	0.184542738095238	6	31143639	31143639	7.94531e-14	-0.352882	0.000999001	1.79961e-08	1	1	1	1	ENSG00000204531.11	6	31148508	31148508	16298	-4869	rs116437176	6	31143639	31143639	1.48405e-16	-0.327788	1
AC093627.10	+	1	lincRNA	ENSG00000240859.1	7	149597	149597	ENSG00000240859.1_153409_155465	2	4033	31	rs3814456	A	G	0.0506915595238095	7	149628	149628	5.45677e-16	-0.876579	0.000999001	1.64225e-11	1	1	1	1	ENSG00000240859.1	7	149597	149597	4033	31	rs3814456	7	149628	149628	9.53262e-17	-0.865957	1
FAM20C	+	1	protein_coding	ENSG00000177706.8	7	192969	192969	ENSG00000177706.8_197130_197575	11	4244	2532	rs10277457	A	G	0.0867863333333333	7	195501	195501	2.85415e-11	0.505736	0.000999001	2.71846e-06	1	1	1	1	ENSG00000177706.8	7	192969	192969	4244	2532	rs10277457	7	195501	195501	0.0029356	0.146892	0
AC147651.3	+	2	lincRNA	ENSG00000223855.1	7	560028	560028	ENSG00000223855.1_563717_563917	3	5584	4237	rs112238644	G	C	0.141607178571428	7	564265	564265	3.67148e-10	0.469901	0.000999001	3.82398e-06	1	1	1	1	ENSG00000223855.1	7	560028	560028	5584	4237	rs112238644	7	564265	564265	2.75668e-09	0.329954	1
HEATR2	+	1	protein_coding	ENSG00000164818.11	7	766338	766338	ENSG00000164818.11_825154_826112	15	6211	47529	rs6973746	C	G	0.29839905952381	7	813867	813867	3.1988e-10	0.195395	0.000999001	1.66349e-05	1	2	1	1	ENSG00000164818.11	7	766338	766338	6211	47529	rs6973746	7	813867	813867	4.27623e-07	0.13729	0
PRKAR1B	-	1	protein_coding	ENSG00000188191.10	7	767287	767287	ENSG00000188191.10_756256_756483	12	6212	10804	rs4072186	G	C	0.18652	7	756483	756483	1.42894e-25	0.701231	0.000999001	2.77846e-20	1	3	1	1	ENSG00000188191.10	7	767287	767287	6212	-10804	rs4072186	7	756483	756483	4.11909e-07	-0.127324	0
C7orf50	-	2	protein_coding	ENSG00000146540.10	7	1177896	1177896	ENSG00000146540.10_1064138_1066663	7	7171	112150	rs10951499	A	G	0.410855583333334	7	1065746	1065746	3.31564e-09	-0.199823	0.000999001	6.11984e-05	1	1	1	1	ENSG00000146540.10	7	1177896	1177896	7171	-112150	rs10951499	7	1065746	1065746	0.17452	-0.024177	0
ZFAND2A	-	1	protein_coding	ENSG00000178381.7	7	1200395	1200395	ENSG00000178381.7_1199600_1200120	6	7107	605	rs6946684	G	C	0.390411738095238	7	1199790	1199790	1.69351e-20	-0.337736	0.000999001	6.4484e-15	1	1	1	1	ENSG00000178381.7	7	1200395	1200395	7107	-605	rs6946684	7	1199790	1199790	2.38037e-18	-0.332556	0
INTS1	-	1	protein_coding	ENSG00000164880.11	7	1545489	1545489	ENSG00000164880.11_1521914_1523489	46	7658	27789	rs10265526	A	G	0.483467738095238	7	1517700	1517700	3.07523e-12	-0.147891	0.000999001	5.53411e-07	1	1	1	1	ENSG00000164880.11	7	1545489	1545489	7658	-27789	rs10265526	7	1517700	1517700	7.55442e-07	-0.0786213	0
PSMG3-AS1	+	1	lincRNA	ENSG00000230487.3	7	1609709	1609709	ENSG00000230487.3_1624020_1629262	6	7733	4658	rs60961513	T	C	0.0622456904761904	7	1614367	1614367	4.87247e-10	0.360576	0.000999001	1.33012e-05	3	1	2	3	ENSG00000230487.3	7	1609709	1609709	7733	4658	rs60961513	7	1614367	1614367	2.66461e-08	0.367449	0
PSMG3-AS1	+	1	lincRNA	ENSG00000230487.3	7	1609709	1609709	ENSG00000230487.3_1624020_1629262	6	7733	16891	rs35666979	C	T	0.245074940476191	7	1626600	1626600	5.5109e-22	0.342723	0.000999001	5.22003e-16	1	1	3	1	ENSG00000230487.3	7	1609709	1609709	7733	16891	rs35666979	7	1626600	1626600	2.51879e-11	0.24114	0
PSMG3-AS1	+	1	lincRNA	ENSG00000230487.3	7	1609709	1609709	ENSG00000230487.3_1622798_1622905	6	7733	17923	rs7800178	T	C	0.345482178571429	7	1627632	1627632	4.70866e-12	-0.557303	0.000999001	1.13823e-07	2	1	1	2	ENSG00000230487.3	7	1609709	1609709	7733	17923	rs7800178	7	1627632	1627632	0.831454	-0.00751717	0
MAD1L1	-	1	protein_coding	ENSG00000002822.11	7	2272878	2272878	ENSG00000002822.11_2255792_2255922	19	7748	-285246	rs192344871	A	G	0.0275687261904763	7	2558124	2558124	1.46533e-07	-0.635477	0.00699301	0.00679878	1	1	1	1	ENSG00000002822.11	7	2272878	2272878	7748	285246	rs192344871	7	2558124	2558124	0.0770012	-0.118203	0
FTSJ2	-	2	protein_coding	ENSG00000122687.13	7	2281840	2281840	ENSG00000122687.13_2277650_2278572	4	7781	9860	rs3757437	C	T	0.354769130952381	7	2271980	2271980	6.01359e-37	0.487515	0.000999001	4.75311e-29	1	1	1	1	ENSG00000122687.13	7	2281840	2281840	7781	-9860	rs3757437	7	2271980	2271980	1.63437e-11	0.135294	0
AC004840.9	+	2	lincRNA	ENSG00000175873.3	7	2477398	2477398	ENSG00000175873.3_2485577_2487485	1	8032	15014	rs117831062	G	T	0.161387285714286	7	2492412	2492412	1.7496e-07	0.243931	0.000999001	0.000511057	1	1	1	1	ENSG00000175873.3	7	2477398	2477398	8032	15014	rs117831062	7	2492412	2492412	1.79648e-08	0.257251	0
AMZ1	+	2	protein_coding	ENSG00000174945.9	7	2719156	2719156	ENSG00000174945.9_2751964_2756163	1	8222	39002	rs1184662	G	A	0.4401065	7	2758158	2758158	1.59789e-06	-0.189741	0.00799201	0.00526653	1	1	1	1	ENSG00000174945.9	7	2719156	2719156	8222	39002	rs1184662	7	2758158	2758158	9.00327e-07	-0.163873	1
CARD11	-	2	protein_coding	ENSG00000198286.5	7	3083579	3083579	ENSG00000198286.5_2972169_2972220	25	7805	834626	rs4721473	C	T	0.0694778095238094	7	2248953	2248953	1.5429e-07	-0.466216	0.00999001	0.00716943	3	1	2	3	ENSG00000198286.5	7	3083579	3083579	7805	-834626	rs4721473	7	2248953	2248953	0.00305193	-0.240804	0
CARD11	-	2	protein_coding	ENSG00000198286.5	7	3083579	3083579	ENSG00000198286.5_2985453_2985590	25	7805	5462	rs140649869	G	C	0.02506425	7	3078117	3078117	3.653e-11	0.98723	0.000999001	7.30533e-06	2	2	1	2	ENSG00000198286.5	7	3083579	3083579	7805	-5462	rs140649869	7	3078117	3078117	2.38984e-07	0.704894	0
CARD11	-	2	protein_coding	ENSG00000198286.5	7	3083579	3083579	ENSG00000198286.5_2983846_2984171	25	7805	-11137	rs7802811	T	C	0.207411559523809	7	3094716	3094716	6.25866e-19	-0.428581	0.000999001	2.52089e-12	1	1	3	1	ENSG00000198286.5	7	3083579	3083579	7805	11137	rs7802811	7	3094716	3094716	7.20943e-15	-0.370978	0
SDK1	+	1	protein_coding	ENSG00000146555.14	7	3341080	3341080	ENSG00000146555.14_4026818_4026954	46	8098	685864	rs7785899	C	G	0.33886375	7	4026944	4026944	1.02873e-08	-0.172692	0.003996	0.00125432	1	1	1	1	ENSG00000146555.14	7	3341080	3341080	8098	685864	rs7785899	7	4026944	4026944	0.0578245	-0.0593719	0
RBAK-RBAKDN	+	2	protein_coding	ENSG00000272968.1	7	5023349	5023349	ENSG00000272968.1_5024541_5024706	6	8637	14110	rs3087733	C	G	0.247473107142857	7	5037459	5037459	3.60985e-14	-0.35577	0.000999001	2.81705e-09	1	1	1	1	ENSG00000272968.1	7	5023349	5023349	8637	14110	rs3087733	7	5037459	5037459	0.000111498	-0.162853	0
WIPI2	+	2	protein_coding	ENSG00000157954.10	7	5229819	5229819	ENSG00000157954.10_5252741_5253033	12	8362	10722	rs4591933	T	C	0.389285714285714	7	5240541	5240541	1.53226e-15	0.424848	0.000999001	1.75607e-10	1	1	1	1	ENSG00000157954.10	7	5229819	5229819	8362	10722	rs4591933	7	5240541	5240541	0.0438092	-0.0558388	0
SLC29A4	+	2	protein_coding	ENSG00000164638.6	7	5314000	5314000	ENSG00000164638.6_5342428_5346501	12	8067	32735	rs1131911	T	C	0.111009226190476	7	5346735	5346735	9.12482e-07	0.163911	0.022977	0.02074	2	1	1	2	ENSG00000164638.6	7	5314000	5314000	8067	32735	rs1131911	7	5346735	5346735	2.30232e-05	0.1519	0
SLC29A4	+	2	protein_coding	ENSG00000164638.6	7	5314000	5314000	ENSG00000164638.6_5342428_5346501	12	8067	748229	rs3801030	T	C	0.272756011904761	7	6062229	6062229	4.0088e-07	-0.104607	0.011988	0.0101569	1	1	2	1	ENSG00000164638.6	7	5314000	5314000	8067	748229	rs3801030	7	6062229	6062229	9.40231e-06	-0.0983053	0
AC092171.4	+	2	lincRNA	ENSG00000230733.2	7	5515435	5515435	ENSG00000230733.2_5515435_5516661	2	7878	11354	rs4724700	A	G	0.464750833333333	7	5526789	5526789	4.99501e-07	0.151538	0.00699301	0.00424425	1	1	1	1	ENSG00000230733.2	7	5515435	5515435	7878	11354	rs4724700	7	5526789	5526789	0.000287405	0.092058	0
FBXL18	-	2	protein_coding	ENSG00000155034.14	7	5553429	5553429	ENSG00000155034.14_5528809_5529843	6	7813	26640	rs4724700	A	G	0.464750833333333	7	5526789	5526789	5.76727e-08	-0.262368	0.000999001	0.00104949	1	1	1	1	ENSG00000155034.14	7	5553429	5553429	7813	-26640	rs4724700	7	5526789	5526789	0.353868	-0.0184678	0
CCZ1	+	2	protein_coding	ENSG00000122674.8	7	5938356	5938356	ENSG00000122674.8_5957357_5959597	10	7709	-738986	rs55668033	A	T	0.0427212857142857	7	5199370	5199370	1.88516e-06	-0.482822	0.037962	0.041269	3	1	7	10	ENSG00000122674.8	7	5938356	5938356	7709	-738986	rs55668033	7	5199370	5199370	0.00256082	-0.406387	0
CCZ1	+	2	protein_coding	ENSG00000122674.8	7	5938356	5938356	ENSG00000122674.8_5963018_5963176	10	7709	-16545	rs1971651	C	A	0.309710166666667	7	5921811	5921811	4.04157e-08	-0.387913	0.000999001	0.00166356	2	1	9	6	ENSG00000122674.8	7	5938356	5938356	7709	-16545	rs1971651	7	5921811	5921811	2.10211e-10	-0.349371	0
CCZ1	+	2	protein_coding	ENSG00000122674.8	7	5938356	5938356	ENSG00000122674.8_5949666_5949867	10	7709	-8690	rs7789795	T	C	0.109769916666667	7	5929666	5929666	8.5008e-10	-0.547957	0.000999001	5.15035e-05	6	1	6	4	ENSG00000122674.8	7	5938356	5938356	7709	-8690	rs7789795	7	5929666	5929666	0.00461597	-0.246336	0
CCZ1	+	2	protein_coding	ENSG00000122674.8	7	5938356	5938356	ENSG00000122674.8_5957357_5959597	10	7709	-7774	rs6975026	G	A	0.251690476190476	7	5930582	5930582	1.57078e-07	0.437239	0.00899101	0.00498626	10	1	8	8	ENSG00000122674.8	7	5938356	5938356	7709	-7774	rs6975026	7	5930582	5930582	7.87597e-08	0.330831	0
CCZ1	+	2	protein_coding	ENSG00000122674.8	7	5938356	5938356	ENSG00000122674.8_5949666_5949867	10	7709	-151	rs181359422	G	T	0.0534078571428571	7	5938205	5938205	2.20382e-09	-0.748107	0.000999001	9.81477e-05	8	1	1	5	ENSG00000122674.8	7	5938356	5938356	7709	-151	rs181359422	7	5938205	5938205	1.91935e-07	-0.634892	0
CCZ1	+	2	protein_coding	ENSG00000122674.8	7	5938356	5938356	ENSG00000122674.8_5957357_5959597	10	7709	28614	rs138504834	A	C	0.231214761904762	7	5966970	5966970	2.07229e-06	-0.287981	0.038961	0.0486961	5	1	10	11	ENSG00000122674.8	7	5938356	5938356	7709	28614	rs138504834	7	5966970	5966970	0.193521	-0.0952895	0
CCZ1	+	2	protein_coding	ENSG00000122674.8	7	5938356	5938356	ENSG00000122674.8_5965263_5965605	10	7709	90405	rs111316560	A	G	0.0154610714285714	7	6028761	6028761	1.56037e-07	-0.691654	0.002997	0.00418831	9	1	3	7	ENSG00000122674.8	7	5938356	5938356	7709	90405	rs111316560	7	6028761	6028761	0.0496121	-0.419207	0
CCZ1	+	2	protein_coding	ENSG00000122674.8	7	5938356	5938356	ENSG00000122674.8_5951492_5951553	10	7709	146990	rs590976	G	A	0.347689238095238	7	6085346	6085346	5.9512e-07	0.264238	0.016983	0.018914	11	2	11	9	ENSG00000122674.8	7	5938356	5938356	7709	146990	rs590976	7	6085346	6085346	0.0081014	0.1394	0
CCZ1	+	2	protein_coding	ENSG00000122674.8	7	5938356	5938356	ENSG00000122674.8_5949666_5949867	10	7709	156801	rs852151	C	A	0.163095238095238	7	6095157	6095157	2.44254e-19	-0.605259	0.000999001	1.55963e-13	7	1	5	2	ENSG00000122674.8	7	5938356	5938356	7709	156801	rs852151	7	6095157	6095157	0.644056	0.0311279	0
CCZ1	+	2	protein_coding	ENSG00000122674.8	7	5938356	5938356	ENSG00000122674.8_5965263_5965605	10	7709	835921	rs62439728	C	T	0.0490182023809524	7	6774277	6774277	1.44081e-16	0.614934	0.000999001	1.08131e-11	4	2	4	3	ENSG00000122674.8	7	5938356	5938356	7709	835921	rs62439728	7	6774277	6774277	0.00120911	0.381141	0
CCZ1	+	2	protein_coding	ENSG00000122674.8	7	5938356	5938356	ENSG00000122674.8_5965263_5965605	10	7709	932279	rs10242703	G	A	0.43452380952381	7	6870635	6870635	6.30735e-72	0.708803	0.000999001	6.09744e-65	1	1	2	1	ENSG00000122674.8	7	5938356	5938356	7709	932279	rs10242703	7	6870635	6870635	8.17697e-52	0.677773	0
RSPH10B	-	2	protein_coding	ENSG00000155026.12	7	6010314	6010314	ENSG00000155026.12_5965181_5966179	1	7933	-18447	rs111316560	A	G	0.0154610714285714	7	6028761	6028761	1.83573e-06	-0.597947	0.004995	0.00766025	3	1	2	3	ENSG00000155026.12	7	6010314	6010314	7933	18447	rs111316560	7	6028761	6028761	5.57182e-05	-0.777796	0
RSPH10B	-	2	protein_coding	ENSG00000155026.12	7	6010314	6010314	ENSG00000155026.12_5965181_5966179	1	7933	-765297	rs62439731	G	A	0.0488200238095238	7	6775611	6775611	3.5535e-15	0.563553	0.000999001	1.48702e-10	2	2	3	2	ENSG00000155026.12	7	6010314	6010314	7933	765297	rs62439731	7	6775611	6775611	0.000675118	0.364373	0
RSPH10B	-	2	protein_coding	ENSG00000155026.12	7	6010314	6010314	ENSG00000155026.12_5965181_5966179	1	7933	-860321	rs10242703	G	A	0.43452380952381	7	6870635	6870635	2.08004e-66	0.634741	0.000999001	4.10708e-56	1	1	1	1	ENSG00000155026.12	7	6010314	6010314	7933	860321	rs10242703	7	6870635	6870635	3.92053e-53	0.62341	1
PMS2	-	2	protein_coding	ENSG00000122512.10	7	6048756	6048756	ENSG00000122512.10_6012870_6013173	14	8031	26834	rs149924346	C	T	0.168695392857143	7	6021922	6021922	8.76778e-29	-0.767116	0.000999001	4.73175e-22	3	1	4	3	ENSG00000122512.10	7	6048756	6048756	8031	-26834	rs149924346	7	6021922	6021922	0.51643	-0.0257696	0
PMS2	-	2	protein_coding	ENSG00000122512.10	7	6048756	6048756	ENSG00000122512.10_6017219_6017388	14	8031	24718	rs11978631	G	T	0.0841844166666668	7	6024038	6024038	8.34251e-35	-1.01371	0.000999001	2.42948e-27	2	1	1	2	ENSG00000122512.10	7	6048756	6048756	8031	-24718	rs11978631	7	6024038	6024038	2.13547e-06	-0.235591	0
PMS2	-	2	protein_coding	ENSG00000122512.10	7	6048756	6048756	ENSG00000122512.10_6012870_6013173	14	8031	-726697	rs10272921	C	A	0.228917297619047	7	6775453	6775453	9.79412e-39	0.791077	0.000999001	2.49718e-30	1	1	3	1	ENSG00000122512.10	7	6048756	6048756	8031	726697	rs10272921	7	6775453	6775453	2.1579e-10	0.193486	1
PMS2	-	2	protein_coding	ENSG00000122512.10	7	6048756	6048756	ENSG00000122512.10_6012870_6013173	14	8031	-728462	rs11974014	T	C	0.0427502142857143	7	6777218	6777218	1.42237e-11	-0.805878	0.000999001	2.45788e-06	4	1	2	4	ENSG00000122512.10	7	6048756	6048756	8031	728462	rs11974014	7	6777218	6777218	0.0592513	0.1269	0
RAC1	+	2	protein_coding	ENSG00000136238.13	7	6414154	6414154	ENSG00000136238.13_6441947_6443608	7	8314	25294	rs836548	A	T	0.284664309523809	7	6439448	6439448	5.85081e-08	-0.130361	0.002997	0.00229011	1	1	1	1	ENSG00000136238.13	7	6414154	6414154	8314	25294	rs836548	7	6439448	6439448	1.22065e-07	-0.124907	1
DAGLB	-	1	protein_coding	ENSG00000164535.10	7	6523821	6523821	ENSG00000164535.10_6455890_6456385	16	8252	47321	rs58072643	G	A	0.207826642857143	7	6476500	6476500	9.15764e-16	0.290499	0.000999001	7.19381e-10	1	1	1	1	ENSG00000164535.10	7	6523821	6523821	8252	-47321	rs58072643	7	6476500	6476500	0.672985	-0.0161857	0
DAGLB	-	1	protein_coding	ENSG00000164535.10	7	6523821	6523821	ENSG00000164535.10_6465619_6465745	16	8252	-812473	rs6950430	C	T	0.48051925	7	7336294	7336294	3.35156e-07	-0.18451	0.015984	0.0179004	2	2	2	2	ENSG00000164535.10	7	6523821	6523821	8252	812473	rs6950430	7	7336294	7336294	0.401884	-0.0256495	0
KDELR2	-	2	protein_coding	ENSG00000136240.5	7	6523873	6523873	ENSG00000136240.5_6500712_6502806	7	8252	-4436	rs7783398	G	A	0.230384404761904	7	6528309	6528309	1.59396e-08	0.175468	0.000999001	0.00046439	1	1	1	1	ENSG00000136240.5	7	6523873	6523873	8252	4436	rs7783398	7	6528309	6528309	0.0218659	0.0709545	0
ZDHHC4	+	2	protein_coding	ENSG00000136247.10	7	6617065	6617065	ENSG00000136247.10_6617065_6617351	8	8120	182	rs11559147	C	G	0.303730380952381	7	6617247	6617247	2.25335e-21	0.343362	0.000999001	1.70632e-15	1	1	1	1	ENSG00000136247.10	7	6617065	6617065	8120	182	rs11559147	7	6617247	6617247	1.41755e-07	0.143156	1
RSPH10B2	+	2	protein_coding	ENSG00000169402.11	7	6793740	6793740	ENSG00000169402.11_6837994_6838996	1	8244	-270457	rs61732206	G	A	0.0344275952380954	7	6523283	6523283	4.86267e-05	0.632914	0.0969031	0.102443	1	1	3	3	ENSG00000169402.11	7	6793740	6793740	8244	-270457	rs61732206	7	6523283	6523283	0.108597	0.344448	0
RSPH10B2	+	2	protein_coding	ENSG00000169402.11	7	6793740	6793740	ENSG00000169402.11_6837994_6838996	1	8244	-22963	rs11764968	G	C	0.0327407619047621	7	6770777	6770777	1.18966e-10	-1.19788	0.000999001	1.73305e-06	3	1	1	2	ENSG00000169402.11	7	6793740	6793740	8244	-22963	rs11764968	7	6770777	6770777	1.512e-05	-0.786233	0
RSPH10B2	+	2	protein_coding	ENSG00000169402.11	7	6793740	6793740	ENSG00000169402.11_6837994_6838996	1	8244	76895	rs10242703	G	A	0.43452380952381	7	6870635	6870635	4.67418e-15	-1.12209	0.000999001	1.6518e-10	2	2	2	1	ENSG00000169402.11	7	6793740	6793740	8244	76895	rs10242703	7	6870635	6870635	4.25941e-66	-0.964477	0
CCZ1B	-	2	protein_coding	ENSG00000146574.11	7	6866401	6866401	ENSG00000146574.11_6854275_6854476	11	8154	942547	rs41280708	G	C	0.253486785714285	7	5923854	5923854	2.33906e-21	0.435307	0.000999001	1.45374e-15	3	1	4	3	ENSG00000146574.11	7	6866401	6866401	8154	-942547	rs41280708	7	5923854	5923854	0.702201	0.0241056	0
CCZ1B	-	2	protein_coding	ENSG00000146574.11	7	6866401	6866401	ENSG00000146574.11_6840996_6841226	11	8154	941179	rs2108071	T	A	0.314683142857143	7	5925222	5925222	4.63488e-32	0.624799	0.000999001	5.36512e-26	2	1	2	2	ENSG00000146574.11	7	6866401	6866401	8154	-941179	rs2108071	7	5925222	5925222	4.91885e-11	0.359789	0
CCZ1B	-	2	protein_coding	ENSG00000146574.11	7	6866401	6866401	ENSG00000146574.11_6859397_6859572	11	8154	936463	rs56400564	T	G	0.0856213571428572	7	5929938	5929938	2.03654e-08	0.370634	0.000999001	0.000791501	5	1	5	5	ENSG00000146574.11	7	6866401	6866401	8154	-936463	rs56400564	7	5929938	5929938	0.000203305	0.373854	0
CCZ1B	-	2	protein_coding	ENSG00000146574.11	7	6866401	6866401	ENSG00000146574.11_6859397_6859572	11	8154	771019	rs852150	C	T	0.164928226190476	7	6095382	6095382	8.36493e-10	0.285336	0.000999001	2.60701e-05	4	2	6	4	ENSG00000146574.11	7	6866401	6866401	8154	-771019	rs852150	7	6095382	6095382	0.791932	0.0178554	0
CCZ1B	-	2	protein_coding	ENSG00000146574.11	7	6866401	6866401	ENSG00000146574.11_6851172_6852141	11	8154	81025	rs57608899	T	C	0.0662715119047618	7	6785376	6785376	3.27105e-07	-0.48336	0.00899101	0.0103894	6	3	3	6	ENSG00000146574.11	7	6866401	6866401	8154	-81025	rs57608899	7	6785376	6785376	0.000182687	-0.394372	0
CCZ1B	-	2	protein_coding	ENSG00000146574.11	7	6866401	6866401	ENSG00000146574.11_6837992_6838910	11	8154	-18363	rs4476910	A	C	0.479431285714286	7	6884764	6884764	2.1201e-71	-1.12642	0.000999001	6.40173e-62	1	3	1	1	ENSG00000146574.11	7	6866401	6866401	8154	18363	rs4476910	7	6884764	6884764	2.12199e-64	-0.816188	1
C1GALT1	+	2	protein_coding	ENSG00000106392.6	7	7196565	7196565	ENSG00000106392.6_7283155_7288282	4	8205	76875	rs1008897	G	A	0.361788047619048	7	7273440	7273440	8.5383e-07	0.143704	0.004995	0.00765816	2	1	2	2	ENSG00000106392.6	7	7196565	7196565	8205	76875	rs1008897	7	7273440	7273440	8.55097e-08	0.148313	1
C1GALT1	+	2	protein_coding	ENSG00000106392.6	7	7196565	7196565	ENSG00000106392.6_7277886_7278595	4	8205	105922	rs12539689	C	G	0.0838083333333331	7	7302487	7302487	1.8626e-08	0.266854	0.000999001	0.000272541	1	2	1	1	ENSG00000106392.6	7	7196565	7196565	8205	105922	rs12539689	7	7302487	7302487	1.10908e-06	0.227699	0
RP5-1159O4.2	-	2	lincRNA	ENSG00000272732.1	7	7592071	7592071	ENSG00000272732.1_7589735_7591107	2	8334	-48854	rs9639033	G	C	0.336509821428571	7	7640925	7640925	5.56779e-12	0.258531	0.000999001	1.65271e-07	1	1	1	1	ENSG00000272732.1	7	7592071	7592071	8334	48854	rs9639033	7	7640925	7640925	1.65918e-10	0.222113	1
MIOS	+	2	protein_coding	ENSG00000164654.11	7	7606503	7606503	ENSG00000164654.11_7607657_7607754	13	8339	13808	rs6973736	A	G	0.284613023809523	7	7620311	7620311	4.52649e-25	-0.506872	0.000999001	8.49974e-18	1	1	1	1	ENSG00000164654.11	7	7606503	7606503	8339	13808	rs6973736	7	7620311	7620311	0.0226632	0.0604368	0
RP5-1159O4.1	-	2	lincRNA	ENSG00000272894.1	7	7606627	7606627	ENSG00000272894.1_7592093_7592553	3	8339	4664	rs10952061	T	G	0.30068530952381	7	7601963	7601963	2.16534e-06	-0.163204	0.017982	0.0165025	1	2	1	1	ENSG00000272894.1	7	7606627	7606627	8339	-4664	rs10952061	7	7601963	7601963	0.00697676	-0.0804636	0
RPA3-AS1	+	2	protein_coding	ENSG00000219545.5	7	7680342	7680342	ENSG00000219545.5_7916912_7918854	8	8444	238174	rs1047562	T	A	0.276983654761904	7	7918516	7918516	5.69599e-28	0.352904	0.000999001	1.03157e-22	1	1	1	1	ENSG00000219545.5	7	7680342	7680342	8444	238174	rs1047562	7	7918516	7918516	1.2881e-31	0.379975	1
ICA1	-	2	protein_coding	ENSG00000003147.13	7	8302317	8302317	ENSG00000003147.13_8181599_8181685	18	8425	123043	rs35338938	C	A	0.16354530952381	7	8179274	8179274	1.60163e-07	0.374454	0.00799201	0.00682316	2	1	1	2	ENSG00000003147.13	7	8302317	8302317	8425	-123043	rs35338938	7	8179274	8179274	0.846186	-0.00681025	0
ICA1	-	2	protein_coding	ENSG00000003147.13	7	8302317	8302317	ENSG00000003147.13_8302070_8302317	18	8425	-3118	rs10260646	C	T	0.479807178571429	7	8305435	8305435	9.82357e-16	0.349993	0.000999001	1.04196e-10	1	1	2	1	ENSG00000003147.13	7	8302317	8302317	8425	3118	rs10260646	7	8305435	8305435	0.208471	0.0319139	0
THSD7A	-	2	protein_coding	ENSG00000005108.11	7	11871824	11871824	ENSG00000005108.11_11409984_11415505	25	8831	-279386	rs34467568	G	A	0.239369345238095	7	12151210	12151210	3.11552e-14	0.348366	0.000999001	3.24562e-08	1	1	2	1	ENSG00000005108.11	7	11871824	11871824	8831	279386	rs34467568	7	12151210	12151210	1.61484e-14	0.35568	1
THSD7A	-	2	protein_coding	ENSG00000005108.11	7	11871824	11871824	ENSG00000005108.11_11582589_11582744	25	8831	-447688	rs72584577	C	T	0.040922511904762	7	12319512	12319512	2.63064e-07	0.844819	0.021978	0.0207171	2	1	1	2	ENSG00000005108.11	7	11871824	11871824	8831	447688	rs72584577	7	12319512	12319512	0.000272805	0.397213	0
TMEM106B	+	2	protein_coding	ENSG00000106460.14	7	12250867	12250867	ENSG00000106460.14_12253827_12254020	9	9384	34186	rs4424141	C	G	0.229689511904762	7	12285053	12285053	5.88424e-18	-0.501633	0.000999001	7.43768e-12	1	1	1	1	ENSG00000106460.14	7	12250867	12250867	9384	34186	rs4424141	7	12285053	12285053	0.652475	0.0118424	0
VWDE	-	2	protein_coding	ENSG00000146530.7	7	12443567	12443567	ENSG00000146530.7_12375767_12375862	31	9492	82937	rs2216046	G	A	0.381058773809524	7	12360630	12360630	7.19265e-08	0.561402	0.001998	0.00458028	4	2	3	3	ENSG00000146530.7	7	12443567	12443567	9492	-82937	rs2216046	7	12360630	12360630	3.01548e-06	-0.177386	0
VWDE	-	2	protein_coding	ENSG00000146530.7	7	12443567	12443567	ENSG00000146530.7_12375767_12375862	31	9492	73198	rs3735180	G	C	0.420682750000001	7	12370369	12370369	1.18756e-13	-0.771753	0.000999001	5.55316e-08	2	1	1	1	ENSG00000146530.7	7	12443567	12443567	9492	-73198	rs3735180	7	12370369	12370369	2.87708e-39	-0.437415	0
VWDE	-	2	protein_coding	ENSG00000146530.7	7	12443567	12443567	ENSG00000146530.7_12414636_12414853	31	9492	52113	rs6460933	G	A	0.103625214285715	7	12391454	12391454	2.03907e-10	-0.579404	0.000999001	2.08113e-05	3	1	2	2	ENSG00000146530.7	7	12443567	12443567	9492	-52113	rs6460933	7	12391454	12391454	1.63509e-17	-0.491722	0
VWDE	-	2	protein_coding	ENSG00000146530.7	7	12443567	12443567	ENSG00000146530.7_12393441_12394113	31	9492	-108086	rs58057504	G	C	0.33613655952381	7	12551653	12551653	5.70402e-06	-0.218059	0.158841	0.16067	1	1	4	4	ENSG00000146530.7	7	12443567	12443567	9492	108086	rs58057504	7	12551653	12551653	0.148633	-0.0573476	0
SCIN	+	1	protein_coding	ENSG00000006747.10	7	12610203	12610203	ENSG00000006747.10_12668726_12668847	16	9456	-122603	rs1595805	T	C	0.311857238095237	7	12487600	12487600	5.12348e-08	0.195817	0.000999001	0.000873265	1	1	1	1	ENSG00000006747.10	7	12610203	12610203	9456	-122603	rs1595805	7	12487600	12487600	4.72497e-07	0.16413	1
DGKB	-	2	protein_coding	ENSG00000136267.9	7	15014402	15014402	ENSG00000136267.9_14942217_14942624	25	6830	706690	rs10278505	T	A	0.0869720357142855	7	14307712	14307712	3.78024e-08	-0.703235	0.002997	0.0037806	3	1	1	3	ENSG00000136267.9	7	15014402	15014402	6830	-706690	rs10278505	7	14307712	14307712	0.0118255	-0.188864	0
DGKB	-	2	protein_coding	ENSG00000136267.9	7	15014402	15014402	ENSG00000136267.9_14378140_14378335	25	6830	116120	rs17168486	C	T	0.196428571428571	7	14898282	14898282	8.02601e-09	0.354725	0.002997	0.000548236	2	1	2	2	ENSG00000136267.9	7	15014402	15014402	6830	-116120	rs17168486	7	14898282	14898282	1.65054e-09	0.313308	0
DGKB	-	2	protein_coding	ENSG00000136267.9	7	15014402	15014402	ENSG00000136267.9_14184674_14188863	25	6830	-46027	rs10231021	T	A	0.479881630952381	7	15060429	15060429	1.10638e-17	0.314014	0.000999001	4.86082e-11	1	2	3	1	ENSG00000136267.9	7	15014402	15014402	6830	46027	rs10231021	7	15060429	15060429	2.36384e-16	0.329182	1
ISPD	-	2	protein_coding	ENSG00000214960.5	7	16460947	16460947	ENSG00000214960.5_16255691_16255822	10	6750	440586	rs9690090	T	A	0.288284773809523	7	16020361	16020361	2.90235e-07	0.327002	0.004995	0.00734182	1	1	1	1	ENSG00000214960.5	7	16460947	16460947	6750	-440586	rs9690090	7	16020361	16020361	0.0145826	0.136933	0
GS1-166A23.2	-	2	lincRNA	ENSG00000272361.1	7	16633849	16633849	ENSG00000272361.1_16633253_16633849	1	6929	91891	rs77428560	C	A	0.0709111428571427	7	16541958	16541958	4.60553e-06	-0.49888	0.010989	0.0112503	2	1	1	1	ENSG00000272361.1	7	16633849	16633849	6929	-91891	rs77428560	7	16541958	16541958	4.36557e-06	-0.429404	0
GS1-166A23.2	-	2	lincRNA	ENSG00000272361.1	7	16633849	16633849	ENSG00000272361.1_16633253_16633849	1	6929	7639	rs7807897	G	T	0.405406845238095	7	16626210	16626210	5.60042e-06	0.267705	0.013986	0.0135941	1	1	2	2	ENSG00000272361.1	7	16633849	16633849	6929	-7639	rs7807897	7	16626210	16626210	2.10525e-08	0.280299	1
TSPAN13	+	2	protein_coding	ENSG00000106537.7	7	16793160	16793160	ENSG00000106537.7_16816667_16816747	6	7124	22840	rs2290837	T	C	0.326190476190476	7	16816000	16816000	6.29461e-11	0.222365	0.000999001	1.06498e-06	1	1	1	1	ENSG00000106537.7	7	16793160	16793160	7124	22840	rs2290837	7	16816000	16816000	0.000713183	0.102354	0
AGR2	-	1	protein_coding	ENSG00000106541.7	7	16873057	16873057	ENSG00000106541.7_16834298_16834643	7	7155	33971	rs706070	A	G	0.151190476190476	7	16839086	16839086	1.36381e-14	0.405313	0.000999001	1.31445e-09	1	2	1	1	ENSG00000106541.7	7	16873057	16873057	7155	-33971	rs706070	7	16839086	16839086	1.35356e-15	0.396191	1
AC017060.1	-	2	lincRNA	ENSG00000226598.1	7	17598533	17598533	ENSG00000226598.1_17523030_17523158	1	6223	-736	rs1448657	C	G	0.10871194047619	7	17599269	17599269	5.19488e-06	0.340574	0.012987	0.0121308	1	1	1	1	ENSG00000226598.1	7	17598533	17598533	6223	736	rs1448657	7	17599269	17599269	4.89516e-07	0.343913	0
ITGB8	+	2	protein_coding	ENSG00000105855.5	7	20370325	20370325	ENSG00000105855.5_20441344_20441749	13	7817	934361	rs2700307	C	T	0.29670525	7	21304686	21304686	1.73482e-07	0.171534	0.003996	0.00444191	1	1	1	1	ENSG00000105855.5	7	20370325	20370325	7817	934361	rs2700307	7	21304686	21304686	4.03892e-06	0.158268	0
TOMM7	-	1	protein_coding	ENSG00000196683.6	7	22862470	22862470	ENSG00000196683.6_22861773_22861963	5	6310	2259	rs4722188	C	G	0.335695773809524	7	22860211	22860211	1.11818e-11	-0.458707	0.000999001	3.13302e-07	1	1	1	1	ENSG00000196683.6	7	22862470	22862470	6310	-2259	rs4722188	7	22860211	22860211	6.46428e-12	-0.260899	0
FAM126A	-	1	protein_coding	ENSG00000122591.7	7	23053749	23053749	ENSG00000122591.7_23000854_23000941	12	6425	895363	rs7301	G	A	0.170238095238095	7	22158386	22158386	3.4377e-07	0.212224	0.003996	0.00764638	1	1	2	1	ENSG00000122591.7	7	23053749	23053749	6425	-895363	rs7301	7	22158386	22158386	0.000234222	0.120766	1
FAM126A	-	1	protein_coding	ENSG00000122591.7	7	23053749	23053749	ENSG00000122591.7_22980878_22985782	12	6425	86503	rs186265533	T	A	0.0641853095238094	7	22967246	22967246	4.45286e-07	-0.258812	0.00899101	0.00973779	2	1	1	2	ENSG00000122591.7	7	23053749	23053749	6425	-86503	rs186265533	7	22967246	22967246	0.000634849	-0.178729	0
KLHL7-AS1	-	2	lincRNA	ENSG00000230658.1	7	23145322	23145322	ENSG00000230658.1_23140847_23143197	1	6310	112441	rs62466479	T	A	0.0128446428571429	7	23032881	23032881	2.57573e-06	-0.844494	0.00799201	0.00590385	2	1	2	2	ENSG00000230658.1	7	23145322	23145322	6310	-112441	rs62466479	7	23032881	23032881	0.0302892	-0.578349	0
KLHL7-AS1	-	2	lincRNA	ENSG00000230658.1	7	23145322	23145322	ENSG00000230658.1_23140847_23143197	1	6310	-790	rs2072368	C	T	0.366709261904762	7	23146112	23146112	5.17605e-82	0.939449	0.000999001	2.39652e-73	1	1	1	1	ENSG00000230658.1	7	23145322	23145322	6310	790	rs2072368	7	23146112	23146112	2.56042e-89	0.907774	1
AC005082.12	+	2	lincRNA	ENSG00000226816.2	7	23245632	23245632	ENSG00000226816.2_23245632_23247664	1	6378	-51027	rs955187	A	G	0.404761904761905	7	23194605	23194605	2.18656e-42	-0.5964	0.000999001	1.75628e-34	1	1	1	1	ENSG00000226816.2	7	23245632	23245632	6378	-51027	rs955187	7	23194605	23194605	6.80197e-46	-0.612601	1
GPNMB	+	2	protein_coding	ENSG00000136235.11	7	23275586	23275586	ENSG00000136235.11_23309586_23309794	11	6441	213869	rs140504107	G	C	0.0159080833333333	7	23489455	23489455	1.32575e-06	0.593859	0.013986	0.0150168	1	1	1	1	ENSG00000136235.11	7	23275586	23275586	6441	213869	rs140504107	7	23489455	23489455	0.00115799	0.417816	0
MALSU1	+	1	protein_coding	ENSG00000156928.4	7	23338358	23338358	ENSG00000156928.4_23340458_23340814	4	6572	101699	rs75693095	G	C	0.0188902857142856	7	23440057	23440057	3.53457e-07	0.515107	0.002997	0.00271921	1	1	1	1	ENSG00000156928.4	7	23338358	23338358	6572	101699	rs75693095	7	23440057	23440057	0.00313725	0.307916	0
FAM221A	+	1	protein_coding	ENSG00000188732.6	7	23719749	23719749	ENSG00000188732.6_23737811_23737918	9	6820	18046	rs5029444	T	C	0.486766690476191	7	23737795	23737795	6.52446e-25	-0.557749	0.000999001	6.58444e-19	1	1	2	1	ENSG00000188732.6	7	23719749	23719749	6820	18046	rs5029444	7	23737795	23737795	2.74732e-06	-0.167202	0
FAM221A	+	1	protein_coding	ENSG00000188732.6	7	23719749	23719749	ENSG00000188732.6_23742313_23742868	9	6820	24800	rs6974500	C	A	0.366666666666667	7	23744549	23744549	1.19138e-17	-0.767723	0.000999001	2.3726e-12	2	1	1	2	ENSG00000188732.6	7	23719749	23719749	6820	24800	rs6974500	7	23744549	23744549	0.0557315	-0.0739963	0
NPY	+	2	protein_coding	ENSG00000122585.3	7	24323782	24323782	ENSG00000122585.3_24329118_24329198	4	6923	-14684	rs4722337	A	T	0.458828035714286	7	24309098	24309098	7.12774e-07	-0.211962	0.002997	0.0047097	2	1	2	2	ENSG00000122585.3	7	24323782	24323782	6923	-14684	rs4722337	7	24309098	24309098	0.000275485	-0.171793	0
NPY	+	2	protein_coding	ENSG00000122585.3	7	24323782	24323782	ENSG00000122585.3_24329118_24329198	4	6923	82737	rs1107376	A	C	0.374288166666666	7	24406519	24406519	9.49655e-23	-0.442258	0.000999001	1.64693e-17	1	2	1	1	ENSG00000122585.3	7	24323782	24323782	6923	82737	rs1107376	7	24406519	24406519	2.19471e-21	-0.429871	1
MPP6	+	2	protein_coding	ENSG00000105926.11	7	24612887	24612887	ENSG00000105926.11_24727057_24733812	14	7353	115676	rs2721780	A	G	0.366111976190477	7	24728563	24728563	1.19397e-10	-0.200771	0.000999001	9.34651e-06	1	1	1	1	ENSG00000105926.11	7	24612887	24612887	7353	115676	rs2721780	7	24728563	24728563	8.93135e-07	-0.146034	1
DFNA5	-	1	protein_coding	ENSG00000105928.9	7	24809244	24809244	ENSG00000105928.9_24737972_24738878	9	7503	12703	rs1001821	C	G	0.164971416666667	7	24796541	24796541	1.21324e-09	0.297079	0.000999001	4.48768e-05	1	2	1	1	ENSG00000105928.9	7	24809244	24809244	7503	-12703	rs1001821	7	24796541	24796541	7.31137e-09	0.242247	1
SNX10	+	2	protein_coding	ENSG00000086300.11	7	26331541	26331541	ENSG00000086300.11_26412111_26413949	9	5816	-375595	rs62446262	A	T	0.0116058452380952	7	25955946	25955946	1.62707e-06	0.668934	0.011988	0.0208068	1	1	1	1	ENSG00000086300.11	7	26331541	26331541	5816	-375595	rs62446262	7	25955946	25955946	2.08951e-05	0.597841	1
AC004540.5	+	2	lincRNA	ENSG00000214870.4	7	26438213	26438213	ENSG00000214870.4_26533415_26533883	7	5793	439	rs1229663	C	G	0.439354869047619	7	26438652	26438652	2.589e-17	-0.386668	0.000999001	8.75935e-12	1	1	2	1	ENSG00000214870.4	7	26438213	26438213	5793	439	rs1229663	7	26438652	26438652	2.14701e-13	-0.329997	1
AC004540.5	+	2	lincRNA	ENSG00000214870.4	7	26438213	26438213	ENSG00000214870.4_26438866_26439274	7	5793	82163	rs28569928	C	A	0.133372630952382	7	26520376	26520376	3.92783e-09	-0.390735	0.000999001	8.82847e-05	2	1	1	2	ENSG00000214870.4	7	26438213	26438213	5793	82163	rs28569928	7	26520376	26520376	2.25187e-10	-0.417432	0
HIBADH	-	1	protein_coding	ENSG00000106049.4	7	27702614	27702614	ENSG00000106049.4_27570811_27570967	8	5516	-10144	rs11767324	C	T	0.297773083333333	7	27712758	27712758	9.87189e-10	0.148817	0.000999001	1.74518e-05	1	1	1	1	ENSG00000106049.4	7	27702614	27702614	5516	10144	rs11767324	7	27712758	27712758	1.08359e-12	0.161991	0
CPVL	-	1	protein_coding	ENSG00000106066.9	7	29235067	29235067	ENSG00000106066.9_29105639_29105737	13	6599	47121	rs245883	G	A	0.452119357142858	7	29187946	29187946	2.26209e-08	0.333278	0.001998	0.000706666	1	1	1	1	ENSG00000106066.9	7	29235067	29235067	6599	-47121	rs245883	7	29187946	29187946	7.78008e-10	0.329505	0
PRR15	+	2	protein_coding	ENSG00000176532.3	7	29603427	29603427	ENSG00000176532.3_29605801_29606911	3	5941	-11998	rs6978690	C	A	0.157494607142858	7	29591429	29591429	9.03133e-08	-0.298304	0.000999001	0.000703963	1	1	2	1	ENSG00000176532.3	7	29603427	29603427	5941	-11998	rs6978690	7	29591429	29591429	7.12279e-08	-0.282386	0
PRR15	+	2	protein_coding	ENSG00000176532.3	7	29603427	29603427	ENSG00000176532.3_29605801_29606911	3	5941	2548	rs2302618	C	G	0.06861758333333	7	29605975	29605975	6.58146e-07	-0.386655	0.00899101	0.00671196	2	1	1	2	ENSG00000176532.3	7	29603427	29603427	5941	2548	rs2302618	7	29605975	29605975	3.88045e-09	-0.428887	1
PLEKHA8	+	2	protein_coding	ENSG00000106086.14	7	30067020	30067020	ENSG00000106086.14_30118206_30124279	15	5893	-44455	rs7802022	T	C	0.220863964285714	7	30022565	30022565	4.69589e-10	0.141423	0.000999001	3.77407e-05	1	3	2	1	ENSG00000106086.14	7	30067020	30067020	5893	-44455	rs7802022	7	30022565	30022565	2.15159e-11	0.156523	0
PLEKHA8	+	2	protein_coding	ENSG00000106086.14	7	30067020	30067020	ENSG00000106086.14_30094873_30094958	15	5893	814729	rs4723019	A	G	0.0340367499999989	7	30881749	30881749	5.41417e-07	0.788537	0.00999001	0.0143923	2	2	1	2	ENSG00000106086.14	7	30067020	30067020	5893	814729	rs4723019	7	30881749	30881749	0.00354579	0.181457	0
GGCT	-	1	protein_coding	ENSG00000006625.13	7	30591095	30591095	ENSG00000006625.13_30540152_30540297	7	5697	50613	rs40237	C	T	0.267843047619048	7	30540482	30540482	1.01733e-13	-0.351699	0.000999001	9.62522e-10	1	1	1	1	ENSG00000006625.13	7	30591095	30591095	5697	-50613	rs40237	7	30540482	30540482	6.19928e-07	-0.1549	0
PDE1C	-	1	protein_coding	ENSG00000154678.12	7	32338941	32338941	ENSG00000154678.12_31823118_31829873	19	6861	229549	rs6976595	C	G	0.0730213809523808	7	32109392	32109392	3.61246e-12	-0.559773	0.000999001	6.30234e-07	1	1	1	1	ENSG00000154678.12	7	32338941	32338941	6861	-229549	rs6976595	7	32109392	32109392	8.31112e-12	-0.56824	1
LSM5	-	2	protein_coding	ENSG00000106355.5	7	32534895	32534895	ENSG00000106355.5_32534603_32534895	4	6785	-10898	rs7797405	G	A	0.324471797619047	7	32545793	32545793	3.21947e-07	-0.316604	0.003996	0.00268876	1	1	1	1	ENSG00000106355.5	7	32534895	32534895	6785	10898	rs7797405	7	32545793	32545793	0.00154876	-0.0742926	0
AVL9	+	1	protein_coding	ENSG00000105778.13	7	32535038	32535038	ENSG00000105778.13_32623404_32628333	18	6785	297485	rs62465267	C	G	0.167197142857143	7	32832523	32832523	1.2268e-09	-0.185986	0.000999001	6.40497e-05	1	1	1	1	ENSG00000105778.13	7	32535038	32535038	6785	297485	rs62465267	7	32832523	32832523	6.70014e-10	-0.179499	0
RP11-225B17.2	+	2	lincRNA	ENSG00000273014.1	7	32798494	32798494	ENSG00000273014.1_32798494_32798965	1	6772	173800	rs77136845	A	T	0.091136880952381	7	32972294	32972294	7.58652e-08	-0.273029	0.000999001	0.000189649	1	1	1	1	ENSG00000273014.1	7	32798494	32798494	6772	173800	rs77136845	7	32972294	32972294	2.32099e-08	-0.271018	1
RP11-265E18.1	+	2	lincRNA	ENSG00000272905.1	7	32885006	32885006	ENSG00000272905.1_32885006_32885673	1	6611	-121683	rs2540415	G	C	0.156315238095238	7	32763323	32763323	1.56658e-06	0.361111	0.002997	0.00336202	1	2	1	1	ENSG00000272905.1	7	32885006	32885006	6611	-121683	rs2540415	7	32763323	32763323	8.5415e-06	0.332064	1
FKBP9	+	1	protein_coding	ENSG00000122642.6	7	32997017	32997017	ENSG00000122642.6_33044787_33046543	10	6478	7228	rs2392166	C	T	0.437014869047619	7	33004245	33004245	1.13792e-07	0.145518	0.003996	0.00135681	1	1	1	1	ENSG00000122642.6	7	32997017	32997017	6478	7228	rs2392166	7	33004245	33004245	7.46586e-05	0.0956289	0
NT5C3A	-	2	protein_coding	ENSG00000122643.14	7	33102409	33102409	ENSG00000122643.14_33061438_33061711	12	6275	-15528	rs12536893	C	G	0.286486833333334	7	33117937	33117937	6.87043e-22	-0.413895	0.000999001	5.01042e-16	1	1	1	1	ENSG00000122643.14	7	33102409	33102409	6275	15528	rs12536893	7	33117937	33117937	7.60323e-10	-0.215363	0
RP9	-	2	protein_coding	ENSG00000164610.4	7	33149013	33149013	ENSG00000164610.4_33134409_33135044	6	6154	176768	rs17469596	A	G	0.20952380952381	7	32972245	32972245	1.56708e-09	0.294288	0.000999001	2.3625e-05	1	1	1	1	ENSG00000164610.4	7	33149013	33149013	6154	-176768	rs17469596	7	32972245	32972245	0.00012334	0.152856	0
BBS9	+	1	protein_coding	ENSG00000122507.16	7	33168856	33168856	ENSG00000122507.16_33376053_33376234	22	6158	-312587	rs117120919	A	G	0.0156774404761904	7	32856269	32856269	6.63074e-07	0.740332	0.013986	0.0146058	1	1	1	1	ENSG00000122507.16	7	33168856	33168856	6158	-312587	rs117120919	7	32856269	32856269	0.12931	0.15804	0
BMPER	+	2	protein_coding	ENSG00000164619.4	7	33944523	33944523	ENSG00000164619.4_34118469_34118798	15	5822	-117110	rs10486618	G	C	0.495429619047619	7	33827413	33827413	2.40375e-08	0.307235	0.000999001	0.00108084	1	2	1	1	ENSG00000164619.4	7	33944523	33944523	5822	-117110	rs10486618	7	33827413	33827413	2.61414e-09	0.285901	1
DPY19L1	-	2	protein_coding	ENSG00000173852.9	7	35077883	35077883	ENSG00000173852.9_34968488_34971341	21	6084	82473	rs2114733	G	T	0.29047619047619	7	34995410	34995410	1.23764e-15	0.250008	0.000999001	1.39601e-10	1	1	1	1	ENSG00000173852.9	7	35077883	35077883	6084	-82473	rs2114733	7	34995410	34995410	4.93386e-12	0.192602	1
EEPD1	+	2	protein_coding	ENSG00000122547.6	7	36192758	36192758	ENSG00000122547.6_36338616_36341152	8	6175	137227	rs11770421	G	C	0.22855669047619	7	36329985	36329985	1.37211e-06	-0.267777	0.01998	0.0194045	1	2	1	1	ENSG00000122547.6	7	36192758	36192758	6175	137227	rs11770421	7	36329985	36329985	2.44762e-07	-0.229857	1
KIAA0895	-	1	protein_coding	ENSG00000164542.8	7	36429734	36429734	ENSG00000164542.8_36363830_36366527	7	6145	18765	rs197337	G	A	0.484400976190476	7	36410969	36410969	1.8854e-06	0.133299	0.01998	0.0191613	1	1	1	1	ENSG00000164542.8	7	36429734	36429734	6145	-18765	rs197337	7	36410969	36410969	0.12322	0.038244	0
EPDR1	+	1	protein_coding	ENSG00000086289.7	7	37723446	37723446	ENSG00000086289.7_37989802_37991543	3	7180	226669	rs6965395	C	T	0.236752595238095	7	37950115	37950115	2.35215e-25	-0.462307	0.000999001	1.4198e-20	1	1	1	1	ENSG00000086289.7	7	37723446	37723446	7180	226669	rs6965395	7	37950115	37950115	3.01321e-22	-0.480379	1
EPDR1	+	1	protein_coding	ENSG00000086289.7	7	37723446	37723446	ENSG00000086289.7_37989802_37991543	3	7180	431970	rs1524054	A	G	0.11441413095238	7	38155416	38155416	2.59605e-07	-0.297514	0.001998	0.00240371	2	1	2	2	ENSG00000086289.7	7	37723446	37723446	7180	431970	rs1524054	7	38155416	38155416	6.0729e-05	-0.285413	0
STARD3NL	+	2	protein_coding	ENSG00000010270.9	7	38217824	38217824	ENSG00000010270.9_38241315_38241567	10	7202	-12926	rs56071237	C	T	0.0919013571428571	7	38204898	38204898	9.16112e-08	0.485253	0.004995	0.00261	3	1	3	3	ENSG00000010270.9	7	38217824	38217824	7202	-12926	rs56071237	7	38204898	38204898	0.0282457	0.0866153	0
STARD3NL	+	2	protein_coding	ENSG00000010270.9	7	38217824	38217824	ENSG00000010270.9_38241315_38241567	10	7202	3135	rs9638935	A	C	0.228587761904761	7	38220959	38220959	1.33771e-47	-1.06096	0.000999001	4.64019e-41	1	1	1	1	ENSG00000010270.9	7	38217824	38217824	7202	3135	rs9638935	7	38220959	38220959	4.40549e-08	0.149257	0
STARD3NL	+	2	protein_coding	ENSG00000010270.9	7	38217824	38217824	ENSG00000010270.9_38241671_38241798	10	7202	49930	rs4720271	G	T	0.201048690476189	7	38267754	38267754	7.3579e-25	0.749889	0.000999001	2.32968e-18	2	1	2	2	ENSG00000010270.9	7	38217824	38217824	7202	49930	rs4720271	7	38267754	38267754	0.00262845	0.0829078	0
FBXO25	+	2	protein_coding	ENSG00000147364.12	8	356428	356428	ENSG00000147364.12_420566_421225	12	6778	70257	rs1044783	A	G	0.131501988095239	8	426685	426685	1.74809e-12	-0.422871	0.000999001	9.81767e-08	1	1	1	1	ENSG00000147364.12	8	356428	356428	6778	70257	rs1044783	8	426685	426685	0.973202	-0.00147926	0
ERICH1	-	1	protein_coding	ENSG00000104714.9	8	688106	688106	ENSG00000104714.9_564746_566581	11	8351	100034	rs17065199	A	T	0.198526035714286	8	588072	588072	3.0618e-15	-0.400744	0.000999001	1.27723e-09	2	1	2	2	ENSG00000104714.9	8	688106	688106	8351	-100034	rs17065199	8	588072	588072	0.238796	-0.0375167	0
ERICH1	-	1	protein_coding	ENSG00000104714.9	8	688106	688106	ENSG00000104714.9_590583_590834	11	8351	98518	rs11775746	G	A	0.31555919047619	8	589588	589588	9.99595e-34	-0.759943	0.000999001	4.47094e-27	1	1	1	1	ENSG00000104714.9	8	688106	688106	8351	-98518	rs11775746	8	589588	589588	0.0496563	-0.0546677	0
CLN8	+	2	protein_coding	ENSG00000182372.6	8	1703944	1703944	ENSG00000182372.6_1719098_1719763	3	11207	-6635	rs6558518	G	T	0.242837095238095	8	1697309	1697309	1.6986e-08	0.289955	0.000999001	0.000490124	1	1	1	1	ENSG00000182372.6	8	1703944	1703944	11207	-6635	rs6558518	8	1697309	1697309	6.00291e-07	0.242347	0
KBTBD11	+	2	protein_coding	ENSG00000176595.3	8	1922044	1922044	ENSG00000176595.3_1948451_1955102	2	11623	-455	rs10216516	G	A	0.237739785714286	8	1921589	1921589	1.83847e-12	0.385032	0.000999001	5.73769e-08	1	1	2	1	ENSG00000176595.3	8	1922044	1922044	11623	-455	rs10216516	8	1921589	1921589	6.27596e-11	0.375317	0
KBTBD11	+	2	protein_coding	ENSG00000176595.3	8	1922044	1922044	ENSG00000176595.3_1948451_1955102	2	11623	46303	rs62478257	C	T	0.161901690476191	8	1968347	1968347	7.535e-12	-0.435186	0.000999001	2.55403e-07	2	1	1	2	ENSG00000176595.3	8	1922044	1922044	11623	46303	rs62478257	8	1968347	1968347	4.09675e-10	-0.422352	0
MYOM2	+	2	protein_coding	ENSG00000036448.5	8	1993155	1993155	ENSG00000036448.5_2088646_2088809	5	11739	72878	rs10097327	T	C	0.333782869047619	8	2066033	2066033	7.45528e-11	0.37524	0.000999001	3.77278e-06	2	1	2	2	ENSG00000036448.5	8	1993155	1993155	11739	72878	rs10097327	8	2066033	2066033	2.33269e-32	0.639782	0
MYOM2	+	2	protein_coding	ENSG00000036448.5	8	1993155	1993155	ENSG00000036448.5_2092588_2093380	5	11739	84387	rs4483186	T	A	0.434939428571429	8	2077542	2077542	8.22176e-28	-0.560849	0.000999001	3.64374e-22	1	1	1	1	ENSG00000036448.5	8	1993155	1993155	11739	84387	rs4483186	8	2077542	2077542	3.9006e-48	-0.738739	0
CTD-2541M15.3	-	2	lincRNA	ENSG00000271743.1	8	6474719	6474719	ENSG00000271743.1_6473125_6474719	1	10847	-17779	rs3020266	G	A	0.320041642857142	8	6492498	6492498	2.04912e-08	-0.295518	0.000999001	0.000165163	1	1	1	1	ENSG00000271743.1	8	6474719	6474719	10847	17779	rs3020266	8	6492498	6492498	2.05492e-08	-0.29264	0
MFHAS1	-	2	protein_coding	ENSG00000147324.6	8	8751155	8751155	ENSG00000147324.6_8647834_8647944	4	7476	145663	rs11786474	T	C	0.248528416666666	8	8605492	8605492	5.28769e-10	0.313335	0.000999001	1.64522e-05	1	1	1	1	ENSG00000147324.6	8	8751155	8751155	7476	-145663	rs11786474	8	8605492	8605492	1.32589e-07	0.164676	0
ERI1	+	2	protein_coding	ENSG00000104626.10	8	8859657	8859657	ENSG00000104626.10_8887302_8890849	7	7735	27496	rs28520356	T	A	0.31968444047619	8	8887153	8887153	4.01046e-07	0.135301	0.00699301	0.00543404	1	1	1	1	ENSG00000104626.10	8	8859657	8859657	7735	27496	rs28520356	8	8887153	8887153	2.21673e-06	0.119451	0
RP11-981G7.6	+	2	lincRNA	ENSG00000272505.1	8	10344317	10344317	ENSG00000272505.1_10344317_10347176	1	7972	353901	rs3808603	T	C	0.476819119047619	8	10698218	10698218	6.96311e-08	-0.213479	0.000999001	0.000279168	1	1	1	1	ENSG00000272505.1	8	10344317	10344317	7972	353901	rs3808603	8	10698218	10698218	1.03845e-07	-0.206737	1
RP1L1	-	2	protein_coding	ENSG00000183638.5	8	10569697	10569697	ENSG00000183638.5_10463859_10470856	1	7985	51377	rs7014633	G	A	0.421745869047619	8	10518320	10518320	6.00627e-17	-0.420763	0.000999001	2.62073e-12	1	1	1	1	ENSG00000183638.5	8	10569697	10569697	7985	-51377	rs7014633	8	10518320	10518320	3.84393e-19	-0.427242	1
PINX1	-	2	protein_coding	ENSG00000254093.4	8	10697394	10697394	ENSG00000254093.4_10689175_10689253	7	8067	-5241	rs55882822	G	T	0.185955238095238	8	10702635	10702635	8.40064e-07	-0.287005	0.020979	0.018793	1	1	1	1	ENSG00000254093.4	8	10697394	10697394	8067	5241	rs55882822	8	10702635	10702635	0.000902405	-0.138943	0
FAM167A	-	1	protein_coding	ENSG00000154319.10	8	11332224	11332224	ENSG00000154319.10_11278972_11282145	3	6769	46840	rs10102600	C	T	0.183333333333333	8	11285384	11285384	2.09853e-13	-0.235903	0.000999001	7.28199e-09	1	1	1	1	ENSG00000154319.10	8	11332224	11332224	6769	-46840	rs10102600	8	11285384	11285384	8.34269e-13	-0.231503	1
C8orf49	+	2	protein_coding	ENSG00000255394.2	8	11618896	11618896	ENSG00000255394.2_11618896_11620309	1	6189	-48672	rs2409813	A	G	0.0995859166666669	8	11570224	11570224	2.81211e-06	-0.345966	0.003996	0.00611098	1	2	1	1	ENSG00000255394.2	8	11618896	11618896	6189	-48672	rs2409813	8	11570224	11570224	7.03756e-06	-0.32448	1
NEIL2	+	2	protein_coding	ENSG00000154328.11	8	11627148	11627148	ENSG00000154328.11_11627148_11627844	5	6166	8421	rs4840581	T	C	0.487581011904762	8	11635569	11635569	1.06645e-14	-0.267126	0.000999001	7.90031e-10	1	1	1	1	ENSG00000154328.11	8	11627148	11627148	6166	8421	rs4840581	8	11635569	11635569	4.08842e-09	-0.193542	0
FDFT1	+	1	protein_coding	ENSG00000079459.8	8	11653082	11653082	ENSG00000079459.8_11660521_11661341	10	6171	-12	rs10751788	G	C	0.216079511904762	8	11653070	11653070	1.74761e-07	0.267577	0.002997	0.00282458	1	1	1	1	ENSG00000079459.8	8	11653082	11653082	6171	-12	rs10751788	8	11653070	11653070	0.00253004	0.109533	0
RP11-297N6.4	-	1	protein_coding	ENSG00000255046.1	8	11660077	11660077	ENSG00000255046.1_11659207_11660077	1	6147	1075	rs112056952	T	C	0.1379715	8	11659002	11659002	2.61893e-08	0.391684	0.000999001	7.59833e-05	1	1	1	1	ENSG00000255046.1	8	11660077	11660077	6147	-1075	rs112056952	8	11659002	11659002	3.07735e-08	0.385305	1
CTSB	-	1	protein_coding	ENSG00000164733.16	8	11726957	11726957	ENSG00000164733.16_11703170_11703302	15	6127	15484	rs1293297	G	C	0.114855285714286	8	11711473	11711473	8.60946e-16	0.323479	0.000999001	8.6748e-10	1	1	1	1	ENSG00000164733.16	8	11726957	11726957	6127	-15484	rs1293297	8	11711473	11711473	1.40154e-17	0.329761	1
FAM86B1	-	2	protein_coding	ENSG00000186523.10	8	12051642	12051642	ENSG00000186523.10_12039605_12041215	2	6753	747814	rs4585710	C	T	0.116282940476191	8	11303828	11303828	1.47311e-06	0.40437	0.00599401	0.00703493	1	1	1	1	ENSG00000186523.10	8	12051642	12051642	6753	-747814	rs4585710	8	11303828	11303828	2.21497e-06	0.38497	1
KIAA1456	+	1	protein_coding	ENSG00000250305.4	8	12803151	12803151	ENSG00000250305.4_12809144_12809867	5	8471	916	rs11203962	T	G	0.479133452380953	8	12804067	12804067	5.1632e-08	0.180784	0.000999001	0.000808162	1	1	1	1	ENSG00000250305.4	8	12803151	12803151	8471	916	rs11203962	8	12804067	12804067	5.14387e-05	0.121776	0
TUSC3	+	2	protein_coding	ENSG00000104723.16	8	15274724	15274724	ENSG00000104723.16_15615539_15615786	12	10210	329818	rs2898424	C	G	0.217996202380952	8	15604542	15604542	5.79772e-15	-0.407267	0.000999001	1.01338e-09	1	1	1	1	ENSG00000104723.16	8	15274724	15274724	10210	329818	rs2898424	8	15604542	15604542	0.451032	0.0215473	0
RP11-242F4.2	-	2	lincRNA	ENSG00000271948.1	8	17082978	17082978	ENSG00000271948.1_17082473_17082978	1	9336	-91803	rs73210213	G	A	0.0411579523809525	8	17174781	17174781	9.02594e-06	0.372089	0.020979	0.0198776	1	1	1	1	ENSG00000271948.1	8	17082978	17082978	9336	91803	rs73210213	8	17174781	17174781	2.06494e-05	0.336833	1
MTMR7	-	2	protein_coding	ENSG00000003987.9	8	17271037	17271037	ENSG00000003987.9_17203523_17203668	16	9879	35063	rs11787262	T	C	0.146623404761905	8	17235974	17235974	1.8778e-06	0.469984	0.035964	0.0395695	1	1	1	2	ENSG00000003987.9	8	17271037	17271037	9879	-35063	rs11787262	8	17235974	17235974	0.043715	-0.0569024	0
MTMR7	-	2	protein_coding	ENSG00000003987.9	8	17271037	17271037	ENSG00000003987.9_17169020_17169182	16	9879	-782418	rs6586710	T	A	0.286491547619048	8	18053455	18053455	5.58571e-07	-0.125371	0.021978	0.0201531	2	1	2	1	ENSG00000003987.9	8	17271037	17271037	9879	782418	rs6586710	8	18053455	18053455	0.000772075	-0.074826	0
PDGFRL	+	1	protein_coding	ENSG00000104213.8	8	17433942	17433942	ENSG00000104213.8_17501080_17501580	8	9999	31661	rs10109530	T	G	0.154792416666667	8	17465603	17465603	6.14189e-10	0.255515	0.000999001	1.70145e-05	1	2	1	1	ENSG00000104213.8	8	17433942	17433942	9999	31661	rs10109530	8	17465603	17465603	3.07818e-05	0.196538	0
MTUS1	-	1	protein_coding	ENSG00000129422.9	8	17658426	17658426	ENSG00000129422.9_17554766_17555179	18	10289	192501	rs28705932	A	G	0.169946845238095	8	17465925	17465925	8.44496e-20	0.573659	0.000999001	1.66787e-14	2	1	3	2	ENSG00000129422.9	8	17658426	17658426	10289	-192501	rs28705932	8	17465925	17465925	1.16056e-08	0.219175	1
MTUS1	-	1	protein_coding	ENSG00000129422.9	8	17658426	17658426	ENSG00000129422.9_17533785_17534003	18	10289	136223	rs12543967	A	G	0.0552095595238095	8	17522203	17522203	3.34638e-10	0.533864	0.000999001	2.62386e-05	5	1	4	5	ENSG00000129422.9	8	17658426	17658426	10289	-136223	rs12543967	8	17522203	17522203	0.0209647	0.141125	0
MTUS1	-	1	protein_coding	ENSG00000129422.9	8	17658426	17658426	ENSG00000129422.9_17533497_17533719	18	10289	126624	rs28679501	T	G	0.322194273809524	8	17531802	17531802	1.26874e-22	0.59967	0.000999001	1.02859e-16	1	1	2	1	ENSG00000129422.9	8	17658426	17658426	10289	-126624	rs28679501	8	17531802	17531802	0.587032	0.0166001	0
MTUS1	-	1	protein_coding	ENSG00000129422.9	8	17658426	17658426	ENSG00000129422.9_17580750_17581519	18	10289	107567	rs76140942	T	C	0.0298888452380954	8	17550859	17550859	1.83927e-17	-0.822319	0.000999001	4.0411e-12	3	1	1	3	ENSG00000129422.9	8	17658426	17658426	10289	-107567	rs76140942	8	17550859	17550859	0.918739	-0.00923988	0
MTUS1	-	1	protein_coding	ENSG00000129422.9	8	17658426	17658426	ENSG00000129422.9_17611226_17613490	18	10289	-226980	rs10283	C	G	0.219102285714286	8	17885406	17885406	2.5568e-15	0.201056	0.000999001	8.18333e-10	4	2	5	4	ENSG00000129422.9	8	17658426	17658426	10289	226980	rs10283	8	17885406	17885406	0.000608898	0.122223	0
FGL1	-	1	protein_coding	ENSG00000104760.12	8	17767874	17767874	ENSG00000104760.12_17739508_17739688	10	10184	11645	rs12543739	C	T	0.336963416666667	8	17756229	17756229	5.01444e-26	0.540246	0.000999001	5.38984e-19	1	1	1	1	ENSG00000104760.12	8	17767874	17767874	10184	-11645	rs12543739	8	17756229	17756229	1.12881e-26	0.53369	1
ASAH1	-	2	protein_coding	ENSG00000104763.13	8	17942494	17942494	ENSG00000104763.13_17924272_17924807	14	10257	5130	rs7825389	C	T	0.439366023809524	8	17937364	17937364	3.8231e-12	0.209021	0.000999001	4.58179e-07	1	2	1	1	ENSG00000104763.13	8	17942494	17942494	10257	-5130	rs7825389	8	17937364	17937364	0.00792971	0.0720578	0
NAT1	+	2	protein_coding	ENSG00000171428.9	8	18027986	18027986	ENSG00000171428.9_18079286_18081198	4	10304	118664	rs11776179	T	G	0.361904761904762	8	18146650	18146650	2.31945e-27	-0.332664	0.000999001	3.10786e-21	1	1	1	1	ENSG00000171428.9	8	18027986	18027986	10304	118664	rs11776179	8	18146650	18146650	4.34108e-31	-0.32737	0
PSD3	-	2	protein_coding	ENSG00000156011.12	8	18942240	18942240	ENSG00000156011.12_18729136_18730243	17	9360	138470	rs17127518	T	C	0.22736819047619	8	18803770	18803770	7.87848e-13	0.252317	0.000999001	1.64239e-07	1	1	2	1	ENSG00000156011.12	8	18942240	18942240	9360	-138470	rs17127518	8	18803770	18803770	8.10747e-11	0.255291	1
PSD3	-	2	protein_coding	ENSG00000156011.12	8	18942240	18942240	ENSG00000156011.12_18793544_18793652	17	9360	81556	rs74304231	A	G	0.166085571428572	8	18860684	18860684	2.17954e-07	0.312031	0.011988	0.00899115	2	2	1	2	ENSG00000156011.12	8	18942240	18942240	9360	-81556	rs74304231	8	18860684	18860684	0.0866152	0.0757657	0
CSGALNACT1	-	1	protein_coding	ENSG00000147408.10	8	19615540	19615540	ENSG00000147408.10_19261672_19263580	11	8383	77005	rs11778161	C	T	0.298398369047618	8	19538535	19538535	4.82192e-07	0.232708	0.011988	0.0122375	1	1	1	1	ENSG00000147408.10	8	19615540	19615540	8383	-77005	rs11778161	8	19538535	19538535	1.31309e-06	0.21459	1
DMTN	+	1	protein_coding	ENSG00000158856.13	8	21906506	21906506	ENSG00000158856.13_21929837_21929961	17	6084	-147	rs11782167	A	G	0.284135773809524	8	21906359	21906359	4.35686e-37	-0.462941	0.000999001	1.54641e-29	1	1	1	1	ENSG00000158856.13	8	21906506	21906506	6084	-147	rs11782167	8	21906359	21906359	2.16434e-38	-0.429659	1
DMTN	+	1	protein_coding	ENSG00000158856.13	8	21906506	21906506	ENSG00000158856.13_21938861_21940038	17	6084	32477	rs4872271	A	G	0.17033525	8	21938983	21938983	3.52905e-09	-0.181023	0.000999001	0.00014981	2	2	2	2	ENSG00000158856.13	8	21906506	21906506	6084	32477	rs4872271	8	21938983	21938983	3.82175e-06	-0.184863	0
NUDT18	-	2	protein_coding	ENSG00000173566.9	8	21966932	21966932	ENSG00000173566.9_21964383_21965857	2	6051	-8279	rs6557831	A	G	0.494370107142857	8	21975211	21975211	1.11934e-14	-0.2286	0.000999001	3.31474e-10	1	1	1	1	ENSG00000173566.9	8	21966932	21966932	6051	8279	rs6557831	8	21975211	21975211	3.4124e-15	-0.224636	1
POLR3D	+	2	protein_coding	ENSG00000168495.8	8	22102617	22102617	ENSG00000168495.8_22107909_22112113	8	5764	5994	rs9173	A	C	0.389285714285714	8	22108611	22108611	5.58267e-09	0.161931	0.000999001	0.000150825	1	2	1	1	ENSG00000168495.8	8	22102617	22102617	5764	5994	rs9173	8	22108611	22108611	0.000533533	0.0838526	0
SLC39A14	+	1	protein_coding	ENSG00000104635.9	8	22224762	22224762	ENSG00000104635.9_22250343_22250745	13	5848	15658	rs58331874	G	A	0.163648726190476	8	22240420	22240420	7.99112e-07	-0.229581	0.012987	0.0158477	1	1	1	1	ENSG00000104635.9	8	22224762	22224762	5848	15658	rs58331874	8	22240420	22240420	0.00351342	-0.108066	0
PPP3CC	+	1	protein_coding	ENSG00000120910.10	8	22298332	22298332	ENSG00000120910.10_22386019_22386090	15	5884	10312	rs11782960	A	G	0.430514011904762	8	22308644	22308644	3.05412e-06	0.203558	0.0579421	0.0563128	1	2	1	2	ENSG00000120910.10	8	22298332	22298332	5884	10312	rs11782960	8	22308644	22308644	0.00350558	0.0675488	0
PPP3CC	+	1	protein_coding	ENSG00000120910.10	8	22298332	22298332	ENSG00000120910.10_22333013_22333180	15	5884	62606	rs2469757	C	T	0.453984404761904	8	22360938	22360938	4.65883e-07	-0.167687	0.00799201	0.0115127	2	1	2	1	ENSG00000120910.10	8	22298332	22298332	5884	62606	rs2469757	8	22360938	22360938	0.569218	0.0127748	0
C8orf58	+	1	protein_coding	ENSG00000241852.5	8	22457114	22457114	ENSG00000241852.5_22460708_22461663	5	6078	23405	rs11780207	G	A	0.35284519047619	8	22480519	22480519	4.42194e-07	0.21774	0.004995	0.0058127	1	1	1	1	ENSG00000241852.5	8	22457114	22457114	6078	23405	rs11780207	8	22480519	22480519	2.55355e-06	0.16296	0
BIN3	-	2	protein_coding	ENSG00000147439.7	8	22526661	22526661	ENSG00000147439.7_22481735_22484055	10	6210	46142	rs11780207	G	A	0.35284519047619	8	22480519	22480519	8.31545e-15	0.192854	0.000999001	2.91621e-10	1	1	1	1	ENSG00000147439.7	8	22526661	22526661	6210	-46142	rs11780207	8	22480519	22480519	0.012861	0.0659825	0
TNFRSF10C	+	2	protein_coding	ENSG00000173535.9	8	22941868	22941868	ENSG00000173535.9_22974154_22974950	5	6399	18836	rs6557616	G	C	0.197854904761904	8	22960704	22960704	6.07802e-10	0.357988	0.000999001	1.06945e-05	1	1	1	1	ENSG00000173535.9	8	22941868	22941868	6399	18836	rs6557616	8	22960704	22960704	2.75895e-09	0.33404	1
TNFRSF10A	-	2	protein_coding	ENSG00000104689.5	8	23082639	23082639	ENSG00000104689.5_23047965_23049526	10	6122	24084	rs7013128	G	A	0.171441678571429	8	23058555	23058555	4.37835e-09	0.170277	0.001998	0.00010266	1	1	1	1	ENSG00000104689.5	8	23082639	23082639	6122	-24084	rs7013128	8	23058555	23058555	4.76019e-07	0.136388	1
TNFRSF10A	-	2	protein_coding	ENSG00000104689.5	8	23082639	23082639	ENSG00000104689.5_23058200_23058273	10	6122	6480	rs4607622	T	G	0.247391833333333	8	23076159	23076159	5.88341e-08	0.163739	0.000999001	0.00125269	2	1	2	2	ENSG00000104689.5	8	23082639	23082639	6122	-6480	rs4607622	8	23076159	23076159	0.105009	0.0362414	0
R3HCC1	+	1	protein_coding	ENSG00000104679.6	8	23127633	23127633	ENSG00000104679.6_23150816_23150886	9	6134	27704	rs2280936	G	C	0.426296261904763	8	23155337	23155337	1.56376e-11	-0.219972	0.000999001	7.54883e-07	1	2	1	1	ENSG00000104679.6	8	23127633	23127633	6134	27704	rs2280936	8	23155337	23155337	0.00144471	0.059569	0
CTC-756D1.2	+	2	lincRNA	ENSG00000253390.1	8	23316114	23316114	ENSG00000253390.1_23316114_23316604	1	6148	613	rs35719007	C	G	0.270467416666666	8	23316727	23316727	5.0925e-09	-0.388279	0.000999001	2.79933e-05	1	1	1	1	ENSG00000253390.1	8	23316114	23316114	6148	613	rs35719007	8	23316727	23316727	5.38037e-11	-0.421372	0
SLC25A37	+	1	protein_coding	ENSG00000147454.9	8	23386318	23386318	ENSG00000147454.9_23400601_23400724	5	6213	15274	rs10866829	C	T	0.253510845238094	8	23401592	23401592	4.80879e-10	-0.329796	0.000999001	1.30423e-05	1	1	1	1	ENSG00000147454.9	8	23386318	23386318	6213	15274	rs10866829	8	23401592	23401592	0.737515	-0.0103001	0
STC1	-	1	protein_coding	ENSG00000159167.7	8	23712320	23712320	ENSG00000159167.7_23708833_23709044	4	6339	17430	rs6999954	G	A	0.359448595238095	8	23694890	23694890	2.99606e-06	-0.171298	0.013986	0.0147668	1	1	1	1	ENSG00000159167.7	8	23712320	23712320	6339	-17430	rs6999954	8	23694890	23694890	9.81929e-06	-0.173318	1
ADAM28	+	1	protein_coding	ENSG00000042980.8	8	24151553	24151553	ENSG00000042980.8_24184067_24184148	23	6347	42916	rs79467047	G	A	0.143071035714286	8	24194469	24194469	2.13943e-10	-0.375363	0.000999001	1.46007e-05	1	2	1	1	ENSG00000042980.8	8	24151553	24151553	6347	42916	rs79467047	8	24194469	24194469	4.8826e-11	-0.301427	1
PTK2B	+	1	protein_coding	ENSG00000120899.13	8	27168999	27168999	ENSG00000120899.13_27277412_27277590	34	7425	97288	rs11782789	A	T	0.152443892857144	8	27266287	27266287	5.40722e-08	0.366642	0.003996	0.004409	1	1	1	3	ENSG00000120899.13	8	27168999	27168999	7425	97288	rs11782789	8	27266287	27266287	1.13323e-08	0.295248	0
PTK2B	+	1	protein_coding	ENSG00000120899.13	8	27168999	27168999	ENSG00000120899.13_27308560_27308595	34	7425	138276	rs7846626	G	C	0.39363330952381	8	27307275	27307275	1.50439e-08	0.280641	0.002997	0.00145681	2	2	2	2	ENSG00000120899.13	8	27168999	27168999	7425	138276	rs7846626	8	27307275	27307275	0.868432	0.00621241	0
PTK2B	+	1	protein_coding	ENSG00000120899.13	8	27168999	27168999	ENSG00000120899.13_27309002_27310076	34	7425	144889	rs10100812	G	T	0.15806301190476	8	27313888	27313888	9.56736e-09	-0.274469	0.001998	0.000576503	3	1	3	1	ENSG00000120899.13	8	27168999	27168999	7425	144889	rs10100812	8	27313888	27313888	0.416498	0.0441738	0
CHRNA2	-	2	protein_coding	ENSG00000120903.6	8	27337400	27337400	ENSG00000120903.6_27317279_27319271	1	7224	34515	rs4733063	A	G	0.369056595238095	8	27302885	27302885	6.72272e-08	0.260404	0.000999001	0.000168605	1	1	1	1	ENSG00000120903.6	8	27337400	27337400	7224	-34515	rs4733063	8	27302885	27302885	3.7877e-08	0.251201	0
EPHX2	+	1	protein_coding	ENSG00000120915.9	8	27348296	27348296	ENSG00000120915.9_27401961_27403081	19	7194	41896	rs6558003	G	A	0.161904761904762	8	27390192	27390192	1.3975e-23	0.401001	0.000999001	1.64053e-16	1	1	1	1	ENSG00000120915.9	8	27348296	27348296	7194	41896	rs6558003	8	27390192	27390192	3.42472e-40	0.490716	1
EPHX2	+	1	protein_coding	ENSG00000120915.9	8	27348296	27348296	ENSG00000120915.9_27396176_27396772	19	7194	52308	rs13269963	C	T	0.197619047619048	8	27400604	27400604	1.51e-09	0.230948	0.000999001	6.92962e-05	2	1	2	2	ENSG00000120915.9	8	27348296	27348296	7194	52308	rs13269963	8	27400604	27400604	2.96243e-14	0.2753	0
CCDC25	-	2	protein_coding	ENSG00000147419.12	8	27630170	27630170	ENSG00000147419.12_27590835_27593762	10	6469	21901	rs55663317	C	T	0.371904392857143	8	27608269	27608269	1.80531e-18	0.145134	0.000999001	8.20414e-13	1	1	1	1	ENSG00000147419.12	8	27630170	27630170	6469	-21901	rs55663317	8	27608269	27608269	1.65109e-15	0.152415	0
ELP3	+	1	protein_coding	ENSG00000134014.12	8	27947190	27947190	ENSG00000134014.12_28047166_28048673	15	5247	417	rs4732816	A	C	0.30091119047619	8	27947607	27947607	2.2889e-14	0.189477	0.000999001	4.14369e-09	1	2	1	1	ENSG00000134014.12	8	27947190	27947190	5247	417	rs4732816	8	27947607	27947607	4.02266e-14	0.149487	0
[truncated: 6,498 more rows]
