# Supplementary material for: Genetic variant effects on gene expression in human pancreatic islets and their implications for T2D
Source: Nat Commun. 2020 Sep 30;11:4912. doi: 10.1038/s41467-020-18581-8 (PMC7528108; doi:10.1038/s41467-020-18581-8)
Supplement: Supplementary file 6 — Supplementary Data 4 [file 41467_2020_18581_MOESM6_ESM.txt]

DRD1	-	2	protein_coding	ENSG00000184845.3	5	174871211	174871211	5460	166619	rs1422920	C	G	0.3948	5	174704592	174704592	5.31452e-07	-0.259483	0.002997	0.00131344	1	ENSG00000184845.3_174867042_174870585	5	174871211	174871211	5460	-166619	rs1422920	5	174704592	174704592	5.40475e-06	-0.23877	1
LMF1	-	1	protein_coding	ENSG00000103227.14	16	1031318	1031318	7445	49457	rs4984720	A	G	0.343	16	981861	981861	8.33222e-16	0.217238	0.000999001	5.46237e-12	1	ENSG00000103227.14_1004353_1004666	16	1031318	1031318	7445	-49457	rs4984720	16	981861	981861	6.77312e-11	0.265683	1
JAKMIP3	+	2	protein_coding	ENSG00000188385.7	10	133918175	133918175	8084	-37252	rs11592585	A	G	0.3619	10	133955427	133955427	1.08306e-13	0.190723	0.000999001	1.60089e-09	1	ENSG00000188385.7_133995861_133998313	10	133918175	133918175	8084	37252	rs11592585	10	133955427	133955427	3.84358e-12	0.207922	0
C6orf89	+	2	protein_coding	ENSG00000198663.12	6	36839646	36839646	5759	26327	rs9470418	T	G	0.2324	6	36813319	36813319	2.33968e-15	0.177358	0.000999001	4.30617e-11	1	ENSG00000198663.12_36884221_36884350	6	36839646	36839646	5759	-26327	rs9470418	6	36813319	36813319	2.67683e-10	0.166169	0
CNKSR1	+	2	protein_coding	ENSG00000142675.13	1	26503894	26503894	3777	4858	rs78113009	T	G	0.0552	1	26499036	26499036	1.37775e-11	-0.357878	0.000999001	6.9018e-08	1	ENSG00000142675.13_26515770_26516377	1	26503894	26503894	3777	-4858	rs78113009	1	26499036	26499036	4.13051e-08	-0.330824	0
LACTB2	-	2	protein_coding	ENSG00000147592.4	8	71581409	71581409	5138	5809	rs6993326	C	A	0.3964	8	71575600	71575600	1.74513e-12	0.149008	0.000999001	1.9222e-08	1	ENSG00000147592.4_71556300_71556487	8	71581409	71581409	5138	-5809	rs6993326	8	71575600	71575600	1.80696e-14	0.191146	0
PROB1	-	2	protein_coding	ENSG00000228672.2	5	138730885	138730885	3022	-12371	rs4385202	A	G	0.2855	5	138743256	138743256	3.49843e-11	0.195459	0.000999001	1.05442e-07	1	ENSG00000228672.2_138727635_138730885	5	138730885	138730885	3022	12371	rs4385202	5	138743256	138743256	3.91597e-11	0.195369	0
PIGV	+	2	protein_coding	ENSG00000060642.6	1	27113963	27113963	3558	-28591	rs60878021	T	C	0.1468	1	27142554	27142554	2.08993e-06	-0.174756	0.000999001	0.00304798	1	ENSG00000060642.6_27120604_27121725	1	27113963	27113963	3558	28591	rs60878021	1	27142554	27142554	6.71057e-06	-0.158739	1
CLUL1	+	1	protein_coding	ENSG00000079101.12	18	596988	596988	5493	246	rs1786126	C	G	0.1415	18	596742	596742	5.71037e-16	0.43675	0.000999001	1.39758e-11	1	ENSG00000079101.12_627097_627572	18	596988	596988	5493	-246	rs1786126	18	596742	596742	1.11077e-12	0.445522	0
CC2D1B	-	2	protein_coding	ENSG00000154222.10	1	52831865	52831865	4379	46705	rs2762825	G	A	0.4409	1	52785160	52785160	2.08294e-06	-0.0952929	0.001998	0.00347301	1	ENSG00000154222.10_52820512_52820637	1	52831865	52831865	4379	-46705	rs2762825	1	52785160	52785160	5.46623e-05	-0.121061	1
WDR41	-	1	protein_coding	ENSG00000164253.8	5	76916436	76916436	5851	48646	rs16874397	A	G	0.0144	5	76867790	76867790	1.96911e-07	-0.535505	0.001998	0.000588375	1	ENSG00000164253.8_76749627_76749753	5	76916436	76916436	5851	-48646	rs16874397	5	76867790	76867790	5.00095e-07	-0.591483	1
PPP1R14B	-	1	protein_coding	ENSG00000173457.6	11	64014413	64014413	3718	-12432	rs28395876	C	T	0.0838	11	64026845	64026845	4.36958e-07	0.160443	0.001998	0.000700449	1	ENSG00000173457.6_64012676_64013288	11	64014413	64014413	3718	12432	rs28395876	11	64026845	64026845	1.98982e-08	0.261845	0
LPIN3	+	2	protein_coding	ENSG00000132793.7	20	39969560	39969560	5212	-1013	rs4812497	T	C	0.2845	20	39970573	39970573	1.90427e-08	0.15925	0.000999001	5.72273e-05	1	ENSG00000132793.7_39987362_39989222	20	39969560	39969560	5212	1013	rs4812497	20	39970573	39970573	6.8721e-07	0.176113	0
PINLYP	+	2	protein_coding	ENSG00000234465.6	19	44080952	44080952	6891	-29597	rs304721	G	A	0.493	19	44110549	44110549	3.56868e-09	-0.215407	0.000999001	1.41194e-05	1	ENSG00000234465.6_44085189_44085516	19	44080952	44080952	6891	29597	rs304721	19	44110549	44110549	8.85923e-07	-0.222963	0
AC009961.3	-	2	lincRNA	ENSG00000226266.2	2	160568946	160568946	6245	-25983	rs72961753	C	A	0.0877	2	160594929	160594929	3.8361e-24	0.935439	0.000999001	3.46589e-18	1	ENSG00000226266.2_160549712_160551931	2	160568946	160568946	6245	25983	rs72961753	2	160594929	160594929	3.88165e-25	0.923389	1
CACNA1B	+	2	protein_coding	ENSG00000148408.8	9	140772241	140772241	3000	164266	rs28883328	G	A	0.0465	9	140607975	140607975	1.5526e-07	-0.287057	0.000999001	0.000340663	1	ENSG00000148408.8_141000151_141000259	9	140772241	140772241	3000	-164266	rs28883328	9	140607975	140607975	0.000111048	-0.342893	0
ZNF708	-	2	protein_coding	ENSG00000182141.5	19	21512227	21512227	8217	-221837	rs35099594	C	T	0.2153	19	21734064	21734064	1.7574e-07	0.244014	0.001998	0.000317344	1	ENSG00000182141.5_21473962_21477541	19	21512227	21512227	8217	221837	rs35099594	19	21734064	21734064	3.50005e-07	0.242635	0
CDH12	-	2	protein_coding	ENSG00000154162.9	5	22853731	22853731	6011	668669	rs62349138	A	G	0.4515	5	22185062	22185062	9.21819e-08	0.266665	0.000999001	0.000172653	1	ENSG00000154162.9_21975200_21975494	5	22853731	22853731	6011	-668669	rs62349138	5	22185062	22185062	2.46029e-06	0.2751	0
GTF2H4	+	2	protein_coding	ENSG00000213780.6	6	30875961	30875961	19709	108759	rs117148136	G	A	0.0203	6	30767202	30767202	4.00616e-12	0.745732	0.000999001	2.31064e-07	1	ENSG00000213780.6_30879461_30880235	6	30875961	30875961	19710	-108759	rs117148136	6	30767202	30767202	2.40259e-11	0.766864	0
C22orf29	-	2	protein_coding	ENSG00000215012.4	22	19842419	19842419	5406	117	rs76204326	G	C	0.0906	22	19842302	19842302	3.6121e-23	-0.353225	0.000999001	1.56646e-18	1	ENSG00000215012.4_19833661_19840009	22	19842419	19842419	5406	-117	rs76204326	22	19842302	19842302	1.36726e-17	-0.325944	1
LSM7	-	2	protein_coding	ENSG00000130332.10	19	2328619	2328619	7076	-4470	rs12973488	G	T	0.442	19	2333089	2333089	1.95432e-07	0.142113	0.000999001	0.00078008	1	ENSG00000130332.10_2325979_2326138	19	2328619	2328619	7076	4470	rs12973488	19	2333089	2333089	1.30653e-10	0.253163	0
PNPLA7	-	2	protein_coding	ENSG00000130653.11	9	140444986	140444986	3912	-137736	rs2183138	T	C	0.4215	9	140582722	140582722	4.1079e-07	0.101268	0.000999001	0.00101368	1	ENSG00000130653.11_140444620_140444986	9	140444986	140444986	3912	137736	rs2183138	9	140582722	140582722	1.89493e-05	0.163063	0
AC005355.2	+	1	lincRNA	ENSG00000251169.2	5	133842243	133842243	4712	-22193	rs6894631	C	T	0.1615	5	133864436	133864436	3.811e-07	0.281706	0.000999001	0.00103629	1	ENSG00000251169.2_133844097_133844920	5	133842243	133842243	4712	22193	rs6894631	5	133864436	133864436	3.14316e-07	0.276422	0
HSPA4	+	2	protein_coding	ENSG00000170606.9	5	132387654	132387654	5150	-56474	rs72801474	G	A	0.0924	5	132444128	132444128	3.46472e-11	-0.328182	0.000999001	3.62571e-07	1	ENSG00000170606.9_132424747_132424853	5	132387654	132387654	5150	56474	rs72801474	5	132444128	132444128	3.87921e-11	-0.337053	1
RP3-466P17.2	-	2	lincRNA	ENSG00000270828.1	6	146058309	146058309	4753	241890	rs388728	T	C	0.4283	6	145816419	145816419	2.14818e-06	0.234944	0.002997	0.00265771	1	ENSG00000270828.1_146058047_146058309	6	146058309	146058309	4754	-241890	rs388728	6	145816419	145816419	6.80606e-07	0.247128	0
DRG2	+	1	protein_coding	ENSG00000108591.5	17	17991200	17991200	4223	526969	rs117639580	C	T	0.0258	17	17464231	17464231	6.99793e-07	0.448042	0.000999001	0.00116343	1	ENSG00000108591.5_18010468_18011285	17	17991200	17991200	4223	-526969	rs117639580	17	17464231	17464231	1.984e-06	0.462895	1
TDRKH	-	1	protein_coding	ENSG00000182134.11	1	151763892	151763892	4004	23472	rs12066445	G	A	0.3091	1	151740420	151740420	1.02608e-32	0.344162	0.000999001	4.38553e-27	1	ENSG00000182134.11_151745955_151746980	1	151763892	151763892	4004	-23472	rs12066445	1	151740420	151740420	5.0192e-37	0.439143	1
TMEM229B	-	2	protein_coding	ENSG00000198133.4	14	68000456	68000456	5396	19053	rs10133618	G	C	0.4829	14	67981403	67981403	2.80289e-17	-0.253365	0.000999001	1.503e-12	1	ENSG00000198133.4_67936983_67940658	14	68000456	68000456	5396	-19053	rs10133618	14	67981403	67981403	5.25443e-16	-0.245332	1
LINC01003	+	2	lincRNA	ENSG00000261455.1	7	152160871	152160871	6459	15451	rs55641834	C	T	0.3756	7	152145420	152145420	1.06124e-20	-0.298705	0.000999001	1.36575e-16	1	ENSG00000261455.1_152160871_152162634	7	152160871	152160871	6459	-15451	rs55641834	7	152145420	152145420	2.0321e-19	-0.302039	1
ZGPAT	+	2	protein_coding	ENSG00000197114.7	20	62338817	62338817	6226	325545	rs62207987	G	T	0.2078	20	62013272	62013272	2.0028e-06	0.0904215	0.003996	0.00584527	1	ENSG00000197114.7_62364939_62366916	20	62338817	62338817	6226	-325545	rs62207987	20	62013272	62013272	0.000357215	0.0819104	0
ZNF404	-	2	protein_coding	ENSG00000176222.7	19	44405537	44405537	7052	-18717	rs370190	A	T	0.4992	19	44424254	44424254	1.4962e-11	-0.214152	0.000999001	1.25196e-07	1	ENSG00000176222.7_44376515_44378229	19	44405537	44405537	7052	18717	rs370190	19	44424254	44424254	2.18711e-10	-0.203014	0
CD22	+	2	protein_coding	ENSG00000012124.10	19	35810164	35810164	5894	9502	rs10411704	G	T	0.2093	19	35800662	35800662	7.18132e-14	-0.313874	0.000999001	3.22189e-10	1	ENSG00000012124.10_35831784_35832868	19	35810164	35810164	5894	-9502	rs10411704	19	35800662	35800662	1.1482e-16	-0.595101	1
GFRA3	-	2	protein_coding	ENSG00000146013.6	5	137610360	137610360	3667	-481337	rs12653845	T	G	0.0671	5	138091697	138091697	2.99159e-06	-0.42345	0.003996	0.00375989	1	ENSG00000146013.6_137588068_137588746	5	137610360	137610360	3667	481337	rs12653845	5	138091697	138091697	0.000142884	-0.375691	1
CHMP2B	+	1	protein_coding	ENSG00000083937.4	3	87276421	87276421	6034	-32132	rs3804605	C	G	0.3008	3	87308553	87308553	1.23383e-09	0.120437	0.000999001	3.47935e-06	1	ENSG00000083937.4_87294864_87295058	3	87276421	87276421	6034	32132	rs3804605	3	87308553	87308553	7.72384e-15	0.176558	0
PAXIP1-AS2	+	2	protein_coding	ENSG00000214106.3	7	154720208	154720208	7547	-51	rs11543936	T	C	0.4488	7	154720259	154720259	9.67513e-20	0.257141	0.000999001	2.55197e-16	1	ENSG00000214106.3_154735737_154737108	7	154720208	154720208	7547	51	rs11543936	7	154720259	154720259	2.21217e-14	0.27435	0
RRM2	+	2	protein_coding	ENSG00000171848.9	2	10262455	10262455	7288	900406	rs191231925	A	C	0.2113	2	9362049	9362049	9.96244e-07	0.232111	0.004995	0.00362548	1	ENSG00000171848.9_10269361_10271545	2	10262455	10262455	7288	-900406	rs191231925	2	9362049	9362049	1.52166e-06	0.239394	1
AC093627.9	-	2	lincRNA	ENSG00000242474.1	7	149466	149466	4032	7699	rs149731401	T	C	0.0567	7	141767	141767	1.98763e-06	0.41528	0.003996	0.00407229	1	ENSG00000242474.1_148328_148714	7	149466	149466	4032	-7699	rs149731401	7	141767	141767	0.000350112	0.308372	0
ARSB	-	1	protein_coding	ENSG00000113273.11	5	78281910	78281910	5232	3681	rs672413	A	G	0.3286	5	78278229	78278229	1.14546e-07	0.192671	0.000999001	0.000248738	1	ENSG00000113273.11_78073032_78076485	5	78281910	78281910	5232	-3681	rs672413	5	78278229	78278229	2.05458e-08	0.209442	0
SPRR2A	-	2	protein_coding	ENSG00000241794.1	1	153030013	153030013	4550	46500	rs2339486	A	G	0.4731	1	152983513	152983513	2.81572e-11	-0.258329	0.000999001	4.56515e-07	1	ENSG00000241794.1_153028589_153029230	1	153030013	153030013	4550	-46500	rs2339486	1	152983513	152983513	2.85289e-11	-0.206415	0
FAM150B	-	2	protein_coding	ENSG00000189292.11	2	288851	288851	5069	-325602	rs62104230	A	C	0.2923	2	614453	614453	5.21631e-07	0.233949	0.000999001	0.00117812	1	ENSG00000189292.11_285939_286343	2	288851	288851	5069	325602	rs62104230	2	614453	614453	1.48038e-06	0.256341	1
PRKCA	+	2	protein_coding	ENSG00000154229.7	17	64298754	64298754	6365	23231	rs12941755	C	G	0.2555	17	64275523	64275523	7.55003e-07	0.147494	0.002997	0.00178132	1	ENSG00000154229.7_64683229_64683385	17	64298754	64298754	6365	-23231	rs12941755	17	64275523	64275523	2.29692e-07	0.168386	1
TNNI3K	+	1	protein_coding	ENSG00000116783.10	1	74663947	74663947	4502	-39811	rs9970514	G	C	0.3941	1	74703758	74703758	2.4398e-24	0.2967	0.000999001	1.51179e-18	1	ENSG00000116783.10_74701786_74701894	1	74663947	74663947	4502	39811	rs9970514	1	74703758	74703758	1.33344e-11	0.357889	0
RP11-83N9.5	-	2	lincRNA	ENSG00000260193.1	9	139001270	139001270	6503	-1816	rs35256729	G	A	0.1584	9	139003086	139003086	3.78917e-12	0.399754	0.000999001	1.91397e-08	1	ENSG00000260193.1_138999654_139000927	9	139001270	139001270	6503	1816	rs35256729	9	139003086	139003086	8.41395e-11	0.378183	0
GTPBP3	+	2	protein_coding	ENSG00000130299.12	19	17445729	17445729	6087	2276	rs117419016	G	A	0.026	19	17443453	17443453	1.10828e-09	0.425294	0.000999001	2.37652e-06	1	ENSG00000130299.12_17449567_17450075	19	17445729	17445729	6087	-2276	rs117419016	19	17443453	17443453	1.78497e-19	0.700801	0
S100A14	-	2	protein_coding	ENSG00000189334.4	1	153589462	153589462	4498	-2190	rs9726753	G	A	0.4846	1	153591652	153591652	1.43961e-20	-0.237695	0.000999001	3.73006e-16	1	ENSG00000189334.4_153586731_153587498	1	153589462	153589462	4498	2190	rs9726753	1	153591652	153591652	3.26245e-19	-0.242777	1
B3GNT3	+	2	protein_coding	ENSG00000179913.6	19	17905637	17905637	6302	-270	rs34262244	G	A	0.2704	19	17905907	17905907	8.89585e-23	-0.368234	0.000999001	2.89985e-17	1	ENSG00000179913.6_17922380_17923891	19	17905637	17905637	6302	270	rs34262244	19	17905907	17905907	2.04643e-21	-0.361057	1
KIAA0825	-	2	protein_coding	ENSG00000185261.9	5	93954309	93954309	3905	-8990	rs12515566	A	G	0.2126	5	93963299	93963299	2.30491e-06	0.227768	0.003996	0.00301744	1	ENSG00000185261.9_93807171_93807436	5	93954309	93954309	3905	8990	rs12515566	5	93963299	93963299	0.00289137	0.239003	0
C18orf8	+	1	protein_coding	ENSG00000141452.5	18	21083473	21083473	4661	-4058	rs891389	C	T	0.3381	18	21087531	21087531	4.20246e-11	-0.207243	0.000999001	3.66392e-07	1	ENSG00000141452.5_21107759_21107865	18	21083473	21083473	4661	4058	rs891389	18	21087531	21087531	3.09806e-09	-0.244563	0
CDH18	-	1	protein_coding	ENSG00000145526.7	5	20575982	20575982	4999	18612	rs1651454	A	T	0.3035	5	20557370	20557370	5.79974e-39	0.577074	0.000999001	5.89732e-34	1	ENSG00000145526.7_19838868_19839351	5	20575982	20575982	4999	-18612	rs1651454	5	20557370	20557370	1.75462e-35	0.545334	1
PHACTR2	+	1	protein_coding	ENSG00000112419.10	6	143857982	143857982	4765	-219748	rs7756613	G	A	0.3698	6	144077730	144077730	1.98515e-06	0.12299	0.003996	0.00401267	1	ENSG00000112419.10_144086398_144086935	6	143857982	143857982	4766	219748	rs7756613	6	144077730	144077730	2.01567e-06	0.129826	1
SAMD5	+	2	protein_coding	ENSG00000203727.3	6	147830063	147830063	5742	-146658	rs9399612	A	G	0.3455	6	147976721	147976721	1.20505e-07	-0.160978	0.000999001	0.000329053	1	ENSG00000203727.3_147885530_147891157	6	147830063	147830063	5742	146658	rs9399612	6	147976721	147976721	5.28695e-06	-0.147306	1
RP11-17E13.2	-	2	lincRNA	ENSG00000272864.1	1	75165017	75165017	4623	-5126	rs6662846	A	C	0.4452	1	75170143	75170143	1.84896e-39	-0.562194	0.000999001	1.1728e-32	1	ENSG00000272864.1_75164453_75165017	1	75165017	75165017	4623	5126	rs6662846	1	75170143	75170143	4.33331e-38	-0.559096	1
HLA-F	+	2	protein_coding	ENSG00000204642.9	6	29690552	29690552	14232	-538	rs1362125	T	A	0.4405	6	29691090	29691090	2.32061e-16	-0.2152	0.000999001	6.12366e-11	1	ENSG00000204642.9_29695734_29697128	6	29690552	29690552	14232	538	rs1362125	6	29691090	29691090	3.73876e-21	-0.422382	1
FBXO36	+	1	protein_coding	ENSG00000153832.7	2	230787018	230787018	6364	128685	rs79275791	T	C	0.0428	2	230658333	230658333	5.43805e-13	-0.628259	0.000999001	2.28203e-09	1	ENSG00000153832.7_230875412_230877825	2	230787018	230787018	6364	-128685	rs79275791	2	230658333	230658333	3.6469e-14	-0.673558	0
MTPAP	-	2	protein_coding	ENSG00000107951.8	10	30663377	30663377	6428	19505	rs10826790	G	A	0.4774	10	30643872	30643872	6.26313e-13	0.221084	0.000999001	4.78388e-09	1	ENSG00000107951.8_30598730_30602900	10	30663377	30663377	6428	-19505	rs10826790	10	30643872	30643872	1.89472e-08	0.204537	0
HTR2A	-	2	protein_coding	ENSG00000102468.6	13	47471169	47471169	6188	16729	rs1002513	G	A	0.2238	13	47454440	47454440	3.46919e-10	0.454772	0.000999001	6.53166e-07	1	ENSG00000102468.6_47405685_47409774	13	47471169	47471169	6188	-16729	rs1002513	13	47454440	47454440	3.41023e-09	0.426974	0
FAM189A1	-	2	protein_coding	ENSG00000104059.4	15	29862927	29862927	3644	-83085	rs117018887	T	C	0.0295	15	29946012	29946012	2.34373e-10	0.605734	0.000999001	1.39156e-06	1	ENSG00000104059.4_29412457_29415858	15	29862927	29862927	3644	83085	rs117018887	15	29946012	29946012	9.72243e-10	0.631323	0
SWT1	+	2	protein_coding	ENSG00000116668.8	1	185126212	185126212	3871	-45657	rs6698109	A	G	0.35	1	185171869	185171869	3.02846e-07	0.133603	0.000999001	0.000670312	1	ENSG00000116668.8_185153875_185154063	1	185126212	185126212	3871	45657	rs6698109	1	185171869	185171869	5.68987e-07	0.194959	1
MRPL21	-	2	protein_coding	ENSG00000197345.8	11	68671303	68671303	5358	14534	rs595882	T	C	0.3087	11	68656769	68656769	8.13647e-89	-0.779249	0.000999001	1.09459e-76	1	ENSG00000197345.8_68658744_68660461	11	68671303	68671303	5358	-14534	rs595882	11	68656769	68656769	1.4038e-66	-0.780367	1
RPS6KB2	+	1	protein_coding	ENSG00000175634.10	11	67195931	67195931	4073	-106651	rs12365485	C	A	0.4834	11	67302582	67302582	5.45561e-07	0.118369	0.000999001	0.00113039	1	ENSG00000175634.10_67196998_67200128	11	67195931	67195931	4073	106651	rs12365485	11	67302582	67302582	9.51227e-05	0.124557	0
CEP72	+	1	protein_coding	ENSG00000112877.6	5	612387	612387	6279	-48389	rs7433	A	G	0.4229	5	660776	660776	2.04249e-06	-0.136518	0.003996	0.00564525	1	ENSG00000112877.6_620184_620376	5	612387	612387	6279	48389	rs7433	5	660776	660776	5.00548e-05	-0.197875	0
STRA13	-	2	protein_coding	ENSG00000169689.10	17	79981983	79981983	7009	9082	rs9895872	C	T	0.4286	17	79972901	79972901	1.24881e-20	0.237854	0.000999001	4.14642e-16	1	ENSG00000169689.10_79976578_79977785	17	79981983	79981983	7009	-9082	rs9895872	17	79972901	79972901	2.32179e-20	0.239109	1
NR1H2	+	2	protein_coding	ENSG00000131408.9	19	50832910	50832910	5817	750444	rs7255842	C	T	0.0167	19	50082466	50082466	5.96337e-07	0.40754	0.000999001	0.00153154	1	ENSG00000131408.9_50881779_50882438	19	50832910	50832910	5817	-750444	rs7255842	19	50082466	50082466	2.86492e-08	0.450406	1
SERPINA4	+	2	protein_coding	ENSG00000100665.7	14	95027428	95027428	7479	-250	rs910349	G	A	0.219	14	95027678	95027678	4.82557e-09	0.211924	0.000999001	2.2686e-05	1	ENSG00000100665.7_95033307_95033580	14	95027428	95027428	7479	250	rs910349	14	95027678	95027678	2.98777e-10	0.245204	1
HIST1H2AE	+	2	protein_coding	ENSG00000168274.3	6	26217165	26217165	6363	-5723	rs55643278	C	A	0.1436	6	26222888	26222888	1.48034e-10	-0.319642	0.000999001	5.52151e-07	1	ENSG00000168274.3_26217165_26217711	6	26217165	26217165	6379	5723	rs55643278	6	26222888	26222888	7.17448e-11	-0.323891	1
ACAA2	-	1	protein_coding	ENSG00000167315.13	18	47340330	47340330	6145	-5311	rs695015	G	C	0.4949	18	47345641	47345641	1.3887e-14	-0.220573	0.000999001	2.6144e-10	1	ENSG00000167315.13_47329057_47329223	18	47340330	47340330	6145	5311	rs695015	18	47345641	47345641	1.38733e-12	-0.171264	0
ZSWIM7	-	1	protein_coding	ENSG00000214941.3	17	15903031	15903031	5249	32630	rs2779207	T	A	0.4338	17	15870401	15870401	1.83832e-25	-0.306819	0.000999001	1.11676e-19	1	ENSG00000214941.3_15890580_15890682	17	15903031	15903031	5249	-32630	rs2779207	17	15870401	15870401	6.77972e-55	-0.518594	0
RP11-379B8.1	-	2	lincRNA	ENSG00000226453.1	6	82643197	82643197	5973	87576	rs3763244	C	G	0.3712	6	82555621	82555621	3.03239e-11	-0.328848	0.000999001	6.65143e-08	1	ENSG00000226453.1_82554902_82555626	6	82643197	82643197	5973	-87576	rs3763244	6	82555621	82555621	7.97383e-11	-0.331101	1
CDKN2A	-	1	protein_coding	ENSG00000147889.12	9	21995300	21995300	6031	-4947	rs3218005	T	C	0.0893	9	22000247	22000247	1.26415e-06	0.321283	0.001998	0.00226468	1	ENSG00000147889.12_21970715_21971399	9	21995300	21995300	6031	4947	rs3218005	9	22000247	22000247	3.74339e-07	0.306652	1
UBXN2A	+	2	protein_coding	ENSG00000173960.8	2	24150155	24150155	5887	216068	rs7563013	A	G	0.2931	2	23934087	23934087	7.42928e-07	-0.158386	0.001998	0.00220014	1	ENSG00000173960.8_24222542_24227779	2	24150155	24150155	5887	-216068	rs7563013	2	23934087	23934087	7.37321e-06	-0.142937	0
SPTBN5	-	2	protein_coding	ENSG00000137877.8	15	42186275	42186275	4359	-5244	rs11070353	G	A	0.3874	15	42191519	42191519	1.86796e-35	-0.290186	0.000999001	9.02801e-30	1	ENSG00000137877.8_42140345_42140826	15	42186275	42186275	4359	5244	rs11070353	15	42191519	42191519	5.09351e-17	-0.327391	1
SPATA5L1	+	1	protein_coding	ENSG00000171763.13	15	45694529	45694529	4380	-12210	rs12440038	A	G	0.2917	15	45706739	45706739	1.25474e-24	0.400492	0.000999001	2.66751e-19	1	ENSG00000171763.13_45694529_45695716	15	45694529	45694529	4381	12210	rs12440038	15	45706739	45706739	9.17472e-15	0.211199	0
PTK2B	+	1	protein_coding	ENSG00000120899.13	8	27168999	27168999	7425	-96477	rs725787	A	G	0.169	8	27265476	27265476	3.97906e-09	0.28839	0.000999001	3.19395e-05	1	ENSG00000120899.13_27315811_27316903	8	27168999	27168999	7425	96477	rs725787	8	27265476	27265476	1.54209e-07	0.212246	1
SLC22A5	+	2	protein_coding	ENSG00000197375.8	5	131705444	131705444	3937	147	rs2631368	T	G	0.3632	5	131705297	131705297	3.86691e-22	0.36452	0.000999001	4.79993e-17	1	ENSG00000197375.8_131729877_131731306	5	131705444	131705444	3937	-147	rs2631368	5	131705297	131705297	7.12707e-20	0.313058	1
PREX1	-	2	protein_coding	ENSG00000124126.9	20	47444420	47444420	6128	104303	rs6066825	A	G	0.3051	20	47340117	47340117	3.72421e-15	0.250924	0.000999001	3.97063e-11	1	ENSG00000124126.9_47351083_47351187	20	47444420	47444420	6128	-104303	rs6066825	20	47340117	47340117	3.26909e-15	0.324829	1
C9orf135	+	1	protein_coding	ENSG00000204711.4	9	72435709	72435709	5674	-3327	rs12347511	C	A	0.1359	9	72439036	72439036	3.25922e-64	0.925823	0.000999001	2.44719e-53	1	ENSG00000204711.4_72435709_72435947	9	72435709	72435709	5674	3327	rs12347511	9	72439036	72439036	2.149e-60	0.927449	0
LXN	-	2	protein_coding	ENSG00000079257.3	3	158390482	158390482	5367	-878660	rs11710258	A	G	0.3702	3	159269142	159269142	9.37768e-07	0.161719	0.001998	0.00178846	1	ENSG00000079257.3_158387222_158387399	3	158390482	158390482	5367	878660	rs11710258	3	159269142	159269142	1.87928e-06	0.165121	1
ASB4	+	2	protein_coding	ENSG00000005981.8	7	95107756	95107756	4659	-30999	rs737902	A	G	0.2929	7	95138755	95138755	4.29647e-14	0.255238	0.000999001	9.03266e-11	1	ENSG00000005981.8_95166883_95169544	7	95107756	95107756	4659	30999	rs737902	7	95138755	95138755	6.94479e-12	0.238972	0
TMEM150C	-	1	protein_coding	ENSG00000249242.3	4	83483510	83483510	5917	-30280	rs11099542	T	C	0.2896	4	83513790	83513790	3.31955e-07	0.160126	0.000999001	0.000677613	1	ENSG00000249242.3_83404323_83406872	4	83483510	83483510	5917	30280	rs11099542	4	83513790	83513790	4.37953e-07	0.165804	1
SPATA20	+	2	protein_coding	ENSG00000006282.15	17	48620419	48620419	4834	-5509	rs8076632	C	G	0.3593	17	48625928	48625928	2.03819e-64	-0.434399	0.000999001	9.47617e-59	1	ENSG00000006282.15_48625644_48626547	17	48620419	48620419	4834	5509	rs8076632	17	48625928	48625928	1.91216e-53	-0.528286	0
GLIPR2	+	2	protein_coding	ENSG00000122694.11	9	36136732	36136732	4734	-20507	rs7870486	C	A	0.2681	9	36157239	36157239	5.44577e-08	-0.284325	0.000999001	8.0586e-05	1	ENSG00000122694.11_36162359_36163910	9	36136732	36136732	4734	20507	rs7870486	9	36157239	36157239	8.98552e-07	-0.287822	0
GNE	-	1	protein_coding	ENSG00000159921.10	9	36277053	36277053	4634	-18777	rs12377072	G	A	0.3988	9	36295830	36295830	7.74074e-09	0.179169	0.000999001	2.96454e-05	1	ENSG00000159921.10_36276891_36277053	9	36277053	36277053	4634	18777	rs12377072	9	36295830	36295830	2.09907e-07	0.232469	0
YTHDC2	+	1	protein_coding	ENSG00000047188.11	5	112849380	112849380	7442	-94564	rs10045444	T	C	0.4006	5	112943944	112943944	2.7845e-08	0.132905	0.000999001	0.000122947	1	ENSG00000047188.11_112902789_112902994	5	112849380	112849380	7442	94564	rs10045444	5	112943944	112943944	8.17219e-06	0.169406	0
SNX29P2	+	2	lincRNA	ENSG00000198106.7	16	29262829	29262829	2729	46713	rs7191588	A	G	0.2808	16	29216116	29216116	3.99029e-06	-0.155799	0.00699301	0.00317222	1	ENSG00000198106.7_29414424_29418347	16	29262829	29262829	2729	-46713	rs7191588	16	29216116	29216116	0.00911181	-0.105323	0
DNAL4	-	2	protein_coding	ENSG00000100246.8	22	39190203	39190203	4712	107	rs2294180	G	T	0.0732	22	39190096	39190096	3.22367e-06	-0.336705	0.002997	0.00515297	1	ENSG00000100246.8_39176723_39177014	22	39190203	39190203	4712	-107	rs2294180	22	39190096	39190096	1.73576e-06	-0.38357	1
GPX4	+	1	protein_coding	ENSG00000167468.12	19	1103936	1103936	7077	471	rs8103188	A	G	0.4432	19	1103465	1103465	3.21568e-15	0.203535	0.000999001	1.28311e-11	1	ENSG00000167468.12_1105584_1106265	19	1103936	1103936	7077	-471	rs8103188	19	1103465	1103465	1.0398e-14	0.220947	1
LTBP1	+	1	protein_coding	ENSG00000049323.11	2	33172039	33172039	6836	-270510	rs2290449	G	A	0.4396	2	33442549	33442549	3.7413e-10	0.170277	0.000999001	3.73306e-06	1	ENSG00000049323.11_33534501_33534623	2	33172039	33172039	6836	270510	rs2290449	2	33442549	33442549	3.01406e-11	0.193941	0
PCGF2	-	1	protein_coding	ENSG00000056661.9	17	36906070	36906070	4117	19242	rs11658500	G	A	0.1236	17	36886828	36886828	2.56119e-15	0.319333	0.000999001	2.10261e-11	1	ENSG00000056661.9_36894794_36894848	17	36906070	36906070	4117	-19242	rs11658500	17	36886828	36886828	1.81992e-14	0.408603	0
COX16	-	2	protein_coding	ENSG00000133983.10	14	70826448	70826448	6142	58493	rs11628457	C	T	0.1659	14	70767955	70767955	3.72231e-15	-0.227998	0.000999001	1.40367e-10	1	ENSG00000133983.10_70791798_70793166	14	70826448	70826448	6142	-58493	rs11628457	14	70767955	70767955	1.49947e-09	-0.215625	0
QRSL1	+	2	protein_coding	ENSG00000130348.7	6	107077453	107077453	6036	-49	rs2054365	G	A	0.4279	6	107077502	107077502	1.44599e-33	-0.27484	0.000999001	1.89337e-26	1	ENSG00000130348.7_107113657_107116292	6	107077453	107077453	6036	49	rs2054365	6	107077502	107077502	2.93627e-40	-0.383452	0
MPC1	-	2	protein_coding	ENSG00000060762.14	6	166796486	166796486	7913	-10876	rs6918135	A	G	0.2793	6	166807362	166807362	1.76677e-10	0.22638	0.000999001	8.34298e-07	1	ENSG00000060762.14_166779462_166779594	6	166796486	166796486	7915	10876	rs6918135	6	166807362	166807362	1.09794e-08	0.231787	0
RP11-438L19.1	+	2	lincRNA	ENSG00000272800.1	2	184079047	184079047	6384	-313745	rs10198434	T	G	0.3606	2	184392792	184392792	8.82849e-07	0.264574	0.001998	0.0014275	1	ENSG00000272800.1_184079047_184080128	2	184079047	184079047	6384	313745	rs10198434	2	184392792	184392792	3.69742e-06	0.251191	1
KMO	+	2	protein_coding	ENSG00000117009.7	1	241695434	241695434	6968	-110617	rs614251	T	G	0.3068	1	241806051	241806051	9.47708e-07	0.149411	0.000999001	0.00270892	1	ENSG00000117009.7_241755255_241758944	1	241695434	241695434	6968	110617	rs614251	1	241806051	241806051	4.62179e-07	0.147118	1
GPR114	+	2	protein_coding	ENSG00000159618.11	16	57576333	57576333	6687	-64633	rs11076197	C	T	0.2715	16	57640966	57640966	3.39206e-16	-0.276804	0.000999001	8.56042e-12	1	ENSG00000159618.11_57598946_57600663	16	57576333	57576333	6687	64633	rs11076197	16	57640966	57640966	1.09064e-16	-0.290738	1
MRPL45	+	1	protein_coding	ENSG00000174100.5	17	36452989	36452989	4056	-50770	rs11078942	A	T	0.2405	17	36503759	36503759	1.82664e-06	-0.13569	0.004995	0.00358805	1	ENSG00000174100.5_36478392_36479101	17	36452989	36452989	4056	50770	rs11078942	17	36503759	36503759	1.04893e-07	-0.174269	1
PKIA	+	2	protein_coding	ENSG00000171033.8	8	79428374	79428374	6067	-22996	rs10504676	G	A	0.1012	8	79451370	79451370	4.48508e-08	0.230139	0.000999001	9.196e-05	1	ENSG00000171033.8_79513977_79517502	8	79428374	79428374	6067	22996	rs10504676	8	79451370	79451370	1.4164e-06	0.207098	0
MAPK13	+	2	protein_coding	ENSG00000156711.12	6	36095586	36095586	5476	-21075	rs6940723	G	A	0.2838	6	36116661	36116661	2.24529e-12	-0.224113	0.000999001	1.21043e-07	1	ENSG00000156711.12_36107071_36107842	6	36095586	36095586	5476	21075	rs6940723	6	36116661	36116661	2.59429e-12	-0.234004	1
MTG1	+	2	protein_coding	ENSG00000148824.14	10	135207598	135207598	4495	-21641	rs7921041	G	C	0.2083	10	135229239	135229239	3.24749e-25	0.264201	0.000999001	3.17611e-20	1	ENSG00000148824.14_135213033_135213308	10	135207598	135207598	4495	21641	rs7921041	10	135229239	135229239	7.61279e-17	0.310259	0
ZBED6CL	+	2	protein_coding	ENSG00000188707.4	7	150026938	150026938	6036	-8562	rs1047575	C	G	0.2801	7	150035500	150035500	2.31525e-19	-0.425069	0.000999001	5.36482e-14	1	ENSG00000188707.4_150026938_150029808	7	150026938	150026938	6036	8562	rs1047575	7	150035500	150035500	4.71767e-20	-0.42807	1
MORN4	-	1	protein_coding	ENSG00000171160.13	10	99393344	99393344	5014	11018	rs45628739	C	G	0.2261	10	99382326	99382326	2.591e-15	-0.226888	0.000999001	2.10485e-11	1	ENSG00000171160.13_99374310_99376168	10	99393344	99393344	5014	-11018	rs45628739	10	99382326	99382326	3.1058e-15	-0.226927	1
ABCC6	-	2	protein_coding	ENSG00000091262.10	16	16317379	16317379	4562	67023	rs79821117	C	A	0.0839	16	16250356	16250356	1.73336e-11	0.417459	0.000999001	1.32936e-07	1	ENSG00000091262.10_16242785_16244098	16	16317379	16317379	4562	-67023	rs79821117	16	16250356	16250356	1.90519e-06	0.42649	1
HCG20	+	1	lincRNA	ENSG00000228022.1	6	30734602	30734602	22047	-23864	rs116730050	A	G	0.3952	6	30758466	30758466	6.9884e-26	-0.440106	0.000999001	5.40034e-18	1	ENSG00000228022.1_30759203_30760027	6	30734602	30734602	22048	23864	rs116730050	6	30758466	30758466	1.09858e-18	-0.394944	1
TGFBR3	-	2	protein_coding	ENSG00000069702.6	1	92371892	92371892	5046	317936	rs10458506	C	T	0.1907	1	92053956	92053956	1.5439e-06	0.193028	0.001998	0.00210274	1	ENSG00000069702.6_92185450_92185787	1	92371892	92371892	5046	-317936	rs10458506	1	92053956	92053956	1.57729e-06	0.19534	0
CLCC1	-	2	protein_coding	ENSG00000121940.11	1	109506111	109506111	5092	25377	rs338483	A	G	0.2711	1	109480734	109480734	1.34889e-06	0.156065	0.000999001	0.00261015	1	ENSG00000121940.11_109492442_109492543	1	109506111	109506111	5092	-25377	rs338483	1	109480734	109480734	3.48847e-06	0.148533	0
SLC44A5	-	2	protein_coding	ENSG00000137968.12	1	76076801	76076801	5715	94508	rs7542976	G	C	0.3226	1	75982293	75982293	1.52621e-35	0.598464	0.000999001	1.90668e-29	1	ENSG00000137968.12_75667816_75669518	1	76076801	76076801	5715	-94508	rs7542976	1	75982293	75982293	1.96295e-32	0.583779	1
HRAS	-	2	protein_coding	ENSG00000174775.12	11	537287	537287	5289	35070	rs7944548	C	T	0.2964	11	502217	502217	3.93028e-07	-0.121419	0.000999001	0.00103466	1	ENSG00000174775.12_534212_534375	11	537287	537287	5289	-35070	rs7944548	11	502217	502217	2.19595e-07	-0.18986	0
PLA2G2A	-	2	protein_coding	ENSG00000188257.6	1	20306932	20306932	6186	786	rs11573156	G	C	0.2279	1	20306146	20306146	3.65702e-13	0.442783	0.000999001	3.26831e-09	1	ENSG00000188257.6_20301925_20302336	1	20306932	20306932	6186	-786	rs11573156	1	20306146	20306146	4.45556e-12	0.442041	1
CHI3L2	+	1	protein_coding	ENSG00000064886.9	1	111743393	111743393	6368	-54779	rs12144396	C	T	0.2786	1	111798172	111798172	1.72858e-06	-0.230228	0.004995	0.00381908	1	ENSG00000064886.9_111777529_111777679	1	111743393	111743393	6368	54779	rs12144396	1	111798172	111798172	0.000517929	-0.164292	0
ECEL1	-	2	protein_coding	ENSG00000171551.7	2	233352538	233352538	5796	4619	rs6750085	C	G	0.427	2	233347919	233347919	2.59627e-07	0.210747	0.001998	0.000576303	1	ENSG00000171551.7_233349182_233349306	2	233352538	233352538	5796	-4619	rs6750085	2	233347919	233347919	3.72125e-08	0.241587	1
DGKQ	-	1	protein_coding	ENSG00000145214.9	4	980683	980683	6289	9959	rs4690229	A	T	0.4405	4	970724	970724	1.08487e-12	0.123459	0.000999001	1.19736e-08	1	ENSG00000145214.9_952675_954509	4	980683	980683	6289	-9959	rs4690229	4	970724	970724	2.598e-11	0.131013	0
MIR3654	-	2	protein_coding	ENSG00000255508.3	11	62359003	62359003	4880	-10433	rs12049914	C	G	0.362	11	62369436	62369436	7.20708e-21	-0.320291	0.000999001	2.50083e-16	1	ENSG00000255508.3_62334278_62334482	11	62359003	62359003	4880	10433	rs12049914	11	62369436	62369436	7.17516e-66	-0.677512	0
KIF26A	+	2	protein_coding	ENSG00000066735.10	14	104605060	104605060	6384	-11529	rs12896307	T	C	0.2192	14	104616589	104616589	2.57749e-18	0.329113	0.000999001	4.2361e-14	1	ENSG00000066735.10_104645946_104647231	14	104605060	104605060	6384	11529	rs12896307	14	104616589	104616589	3.12078e-17	0.428992	1
ABCA13	+	1	protein_coding	ENSG00000179869.10	7	48211055	48211055	6959	-425262	rs67223363	C	G	0.24	7	48636317	48636317	3.93299e-08	-0.389934	0.000999001	9.85378e-05	1	ENSG00000179869.10_48685013_48687092	7	48211055	48211055	6959	425262	rs67223363	7	48636317	48636317	6.88709e-06	-0.318116	0
APOPT1	+	2	protein_coding	ENSG00000256053.3	14	104029299	104029299	5812	53	rs2274269	G	A	0.3298	14	104029246	104029246	6.73495e-10	0.163191	0.000999001	3.31976e-06	1	ENSG00000256053.3_104056518_104058524	14	104029299	104029299	5812	-53	rs2274269	14	104029246	104029246	5.67379e-09	0.172061	1
MUM1	+	1	protein_coding	ENSG00000160953.10	19	1285890	1285890	7625	-78965	rs2526132	T	C	0.2724	19	1364855	1364855	1.75894e-07	-0.126687	0.002997	0.00136421	1	ENSG00000160953.10_1376518_1378430	19	1285890	1285890	7625	78965	rs2526132	19	1364855	1364855	1.2173e-09	-0.156713	0
SPATA7	+	1	protein_coding	ENSG00000042317.12	14	88851268	88851268	5790	41611	rs11622536	G	A	0.1667	14	88809657	88809657	5.73965e-11	0.22987	0.000999001	5.9078e-07	1	ENSG00000042317.12_88904182_88904804	14	88851268	88851268	5790	-41611	rs11622536	14	88809657	88809657	1.24589e-10	0.239615	1
KCTD2	+	2	protein_coding	ENSG00000180901.6	17	73028670	73028670	5628	17607	rs60062294	T	C	0.3065	17	73011063	73011063	4.71422e-08	-0.149081	0.000999001	9.82003e-05	1	ENSG00000180901.6_73059113_73061984	17	73028670	73028670	5628	-17607	rs60062294	17	73011063	73011063	2.49499e-06	-0.14374	0
GRK4	+	2	protein_coding	ENSG00000125388.15	4	2965335	2965335	5996	-8751	rs2471322	T	C	0.3575	4	2974086	2974086	1.93986e-09	-0.252401	0.000999001	1.52958e-05	1	ENSG00000125388.15_2966970_2968616	4	2965335	2965335	5996	8751	rs2471322	4	2974086	2974086	2.59864e-06	-0.212918	0
P2RX2	+	2	protein_coding	ENSG00000187848.8	12	133195366	133195366	4880	-111561	rs60676888	A	G	0.3858	12	133306927	133306927	1.79437e-07	0.231261	0.000999001	0.000469828	1	ENSG00000187848.8_133197031_133197174	12	133195366	133195366	4880	111561	rs60676888	12	133306927	133306927	3.82212e-06	0.236595	0
GGCT	-	1	protein_coding	ENSG00000006625.13	7	30591095	30591095	5697	7443	rs38462	C	G	0.1712	7	30583652	30583652	9.58286e-08	-0.201529	0.000999001	0.000281351	1	ENSG00000006625.13_30590252_30590397	7	30591095	30591095	5697	-7443	rs38462	7	30583652	30583652	1.31546e-09	-0.277224	0
AC012309.5	+	1	lincRNA	ENSG00000226686.3	19	37742814	37742814	4336	-59299	rs12462487	G	C	0.3868	19	37802113	37802113	4.61158e-76	0.812924	0.000999001	1.57381e-62	1	ENSG00000226686.3_37753444_37753557	19	37742814	37742814	4336	59299	rs12462487	19	37802113	37802113	5.71391e-61	0.861547	0
PGD	+	2	protein_coding	ENSG00000142657.16	1	10458649	10458649	4674	-13377	rs4846221	C	A	0.4798	1	10472026	10472026	1.90682e-26	0.253512	0.000999001	1.40999e-20	1	ENSG00000142657.16_10479474_10480201	1	10458649	10458649	4674	13377	rs4846221	1	10472026	10472026	1.10089e-24	0.267204	0
RP11-77P16.4	+	1	lincRNA	ENSG00000249846.2	3	129831393	129831393	4849	-13068	rs9757129	A	G	0.4976	3	129844461	129844461	1.08534e-57	-0.741317	0.000999001	8.12384e-48	1	ENSG00000249846.2_129831393_129831587	3	129831393	129831393	4849	13068	rs9757129	3	129844461	129844461	1.37661e-49	-0.826167	0
PRSS50	-	2	protein_coding	ENSG00000206549.8	3	46854064	46854064	4319	-799021	rs73083115	G	A	0.1519	3	47653085	47653085	7.86185e-12	-0.290676	0.000999001	5.09881e-08	1	ENSG00000206549.8_46759209_46759796	3	46854064	46854064	4319	799021	rs73083115	3	47653085	47653085	5.42851e-09	-0.278435	1
ARHGEF3	-	1	protein_coding	ENSG00000163947.7	3	57113357	57113357	5666	319635	rs9851432	A	G	0.2838	3	56793722	56793722	8.44758e-07	-0.149698	0.000999001	0.00124083	1	ENSG00000163947.7_56761446_56763650	3	57113357	57113357	5666	-319635	rs9851432	3	56793722	56793722	1.45484e-06	-0.146037	1
CCDC36	+	2	protein_coding	ENSG00000173421.12	3	49235861	49235861	2481	46545	rs55921200	T	C	0.0832	3	49189316	49189316	1.25743e-06	-0.508309	0.001998	0.000875795	1	ENSG00000173421.12_49293567_49295537	3	49235861	49235861	2481	-46545	rs55921200	3	49189316	49189316	5.15793e-05	-0.3448	0
CA10	-	1	protein_coding	ENSG00000154975.9	17	50237377	50237377	5667	1184	rs16951065	C	T	0.1967	17	50236193	50236193	5.40083e-13	-0.463369	0.000999001	3.56913e-09	1	ENSG00000154975.9_49707674_49708967	17	50237377	50237377	5667	-1184	rs16951065	17	50236193	50236193	1.913e-11	-0.449922	0
ACTR2	+	2	protein_coding	ENSG00000138071.9	2	65454887	65454887	5814	-16250	rs268858	T	A	0.4366	2	65471137	65471137	1.96697e-08	0.0956519	0.000999001	6.57028e-05	1	ENSG00000138071.9_65488381_65488526	2	65454887	65454887	5814	16250	rs268858	2	65471137	65471137	4.22651e-10	0.0975299	1
KCNK17	-	2	protein_coding	ENSG00000124780.9	6	39282329	39282329	6270	-8823	rs12332819	T	C	0.3719	6	39291152	39291152	2.76083e-28	0.438061	0.000999001	2.29806e-22	1	ENSG00000124780.9_39266777_39267513	6	39282329	39282329	6270	8823	rs12332819	6	39291152	39291152	2.61436e-25	0.459839	0
QSOX2	-	1	protein_coding	ENSG00000165661.11	9	139137687	139137687	6157	28607	rs72773790	T	C	0.2844	9	139109080	139109080	2.95374e-16	-0.225334	0.000999001	3.27122e-12	1	ENSG00000165661.11_139098179_139101121	9	139137687	139137687	6157	-28607	rs72773790	9	139109080	139109080	3.24135e-16	-0.235823	0
SH3BP5	-	2	protein_coding	ENSG00000131370.11	3	15382875	15382875	5824	8825	rs28450659	C	T	0.1902	3	15374050	15374050	2.73106e-07	-0.205903	0.000999001	0.000478842	1	ENSG00000131370.11_15296360_15297810	3	15382875	15382875	5824	-8825	rs28450659	3	15374050	15374050	1.96796e-05	-0.175414	1
STMN3	-	2	protein_coding	ENSG00000197457.5	20	62284780	62284780	6457	15173	rs6062470	G	A	0.3956	20	62269607	62269607	1.92277e-12	-0.17336	0.000999001	2.82492e-08	1	ENSG00000197457.5_62271061_62272750	20	62284780	62284780	6457	-15173	rs6062470	20	62269607	62269607	5.24359e-14	-0.1973	1
ATXN3	-	1	protein_coding	ENSG00000066427.17	14	92572965	92572965	6379	74770	rs10150636	T	C	0.244	14	92498195	92498195	7.92929e-09	-0.153425	0.000999001	3.25632e-05	1	ENSG00000066427.17_92537089_92537423	14	92572965	92572965	6379	-74770	rs10150636	14	92498195	92498195	7.2522e-60	-0.750546	0
WSB1	+	1	protein_coding	ENSG00000109046.10	17	25621102	25621102	2884	15299	rs1972032	G	C	0.4225	17	25605803	25605803	9.90715e-07	0.121895	0.001998	0.00119983	1	ENSG00000109046.10_25628793_25629035	17	25621102	25621102	2884	-15299	rs1972032	17	25605803	25605803	2.09481e-06	0.147345	0
MPDZ	-	1	protein_coding	ENSG00000107186.12	9	13279589	13279589	6811	932	rs11790299	T	C	0.1739	9	13278657	13278657	2.68201e-09	-0.146331	0.000999001	1.5961e-05	1	ENSG00000107186.12_13105703_13107110	9	13279589	13279589	6811	-932	rs11790299	9	13278657	13278657	1.63881e-08	-0.157023	0
KCNH4	-	2	protein_coding	ENSG00000089558.4	17	40333296	40333296	3919	653496	rs56973674	T	A	0.0511	17	39679800	39679800	5.45918e-06	-0.485091	0.003996	0.00509241	1	ENSG00000089558.4_40311749_40312453	17	40333296	40333296	3920	-653496	rs56973674	17	39679800	39679800	0.00703819	-0.345317	0
POLR3K	-	2	protein_coding	ENSG00000161980.5	16	103628	103628	3659	19458	rs2562132	C	T	0.4001	16	84170	84170	7.86722e-07	-0.129953	0.000999001	0.00121372	1	ENSG00000161980.5_96407_97557	16	103628	103628	3659	-19458	rs2562132	16	84170	84170	1.12991e-06	-0.121331	1
RP11-514P8.7	-	2	protein_coding	ENSG00000270249.1	7	102232891	102232891	4451	122472	rs12533485	C	G	0.0802	7	102110419	102110419	3.8929e-20	0.796316	0.000999001	2.26784e-15	1	ENSG00000270249.1_102210282_102210371	7	102232891	102232891	4451	-122472	rs12533485	7	102110419	102110419	1.15309e-18	0.803682	1
ELL3	-	2	protein_coding	ENSG00000128886.7	15	44069741	44069741	2589	-91809	rs686666	G	A	0.2715	15	44161550	44161550	2.20191e-09	-0.356131	0.000999001	6.21633e-06	1	ENSG00000128886.7_44064798_44065424	15	44069741	44069741	2589	91809	rs686666	15	44161550	44161550	4.48591e-09	-0.267384	0
LRP4	-	2	protein_coding	ENSG00000134569.5	11	46940193	46940193	2920	-189204	rs12417519	C	T	0.2516	11	47129397	47129397	3.66185e-10	-0.22084	0.000999001	5.20922e-07	1	ENSG00000134569.5_46878419_46880866	11	46940193	46940193	2920	189204	rs12417519	11	47129397	47129397	1.69769e-08	-0.213099	0
THSD7A	-	2	protein_coding	ENSG00000005108.11	7	11871824	11871824	8831	-279386	rs34467568	G	A	0.2394	7	12151210	12151210	1.61484e-14	0.35568	0.000999001	1.93004e-10	1	ENSG00000005108.11_11409984_11415505	7	11871824	11871824	8831	279386	rs34467568	7	12151210	12151210	6.18025e-14	0.354276	1
TCTEX1D2	-	1	protein_coding	ENSG00000213123.6	3	196045170	196045170	6841	16662	rs11914521	T	C	0.313	3	196028508	196028508	2.50341e-08	0.177222	0.000999001	5.6974e-05	1	ENSG00000213123.6_196042969_196043102	3	196045170	196045170	6841	-16662	rs11914521	3	196028508	196028508	4.43258e-06	0.171718	1
CDC42EP5	-	2	protein_coding	ENSG00000167617.2	19	54984411	54984411	8802	34196	rs78764526	C	T	0.0196	19	54950215	54950215	1.04222e-06	0.490485	0.00899101	0.00567917	1	ENSG00000167617.2_54984211_54984411	19	54984411	54984411	8802	-34196	rs78764526	19	54950215	54950215	6.4961e-06	0.54468	1
QTRTD1	+	1	protein_coding	ENSG00000151576.6	3	113724680	113724680	4916	-83747	rs9853414	C	T	0.4861	3	113808427	113808427	6.16333e-07	0.110349	0.001998	0.0013318	1	ENSG00000151576.6_113789473_113789685	3	113724680	113724680	4916	83747	rs9853414	3	113808427	113808427	8.68867e-09	0.174883	0
LINC00327	+	1	lincRNA	ENSG00000232977.2	13	24040710	24040710	9034	-28153	rs6490799	A	T	0.3192	13	24068863	24068863	8.15444e-10	0.338341	0.000999001	3.30375e-06	1	ENSG00000232977.2_24060374_24061603	13	24040710	24040710	9034	28153	rs6490799	13	24068863	24068863	8.46606e-07	0.307144	0
ZNF695	-	2	protein_coding	ENSG00000197472.10	1	247171395	247171395	8533	-22725	rs7535264	C	T	0.0923	1	247194120	247194120	1.55596e-06	-0.446363	0.003996	0.00408554	1	ENSG00000197472.10_247148625_247151557	1	247171395	247171395	8533	22725	rs7535264	1	247194120	247194120	6.41946e-05	-0.385937	0
PLBD1	-	1	protein_coding	ENSG00000121316.6	12	14721283	14721283	5468	-62515	rs746690	A	C	0.3357	12	14783798	14783798	9.73368e-08	-0.171	0.000999001	0.000244437	1	ENSG00000121316.6_14720516_14721283	12	14721283	14721283	5468	62515	rs746690	12	14783798	14783798	3.37522e-10	-0.183424	1
SLC38A10	-	1	protein_coding	ENSG00000157637.8	17	79269347	79269347	6874	5520	rs55986317	G	A	0.121	17	79263827	79263827	1.79479e-08	0.185862	0.000999001	9.38136e-05	1	ENSG00000157637.8_79246316_79246427	17	79269347	79269347	6874	-5520	rs55986317	17	79263827	79263827	1.5585e-10	0.272239	1
DIRC3	-	1	protein_coding	ENSG00000231672.2	2	218621316	218621316	5020	307063	rs11689435	C	T	0.1332	2	218314253	218314253	8.97472e-07	0.358082	0.001998	0.00138532	1	ENSG00000231672.2_218148742_218149586	2	218621316	218621316	5020	-307063	rs11689435	2	218314253	218314253	0.000305016	0.276357	0
SFXN3	+	2	protein_coding	ENSG00000107819.9	10	102790991	102790991	4186	-4740	rs76529895	G	A	0.0666	10	102795731	102795731	1.24063e-06	-0.237718	0.001998	0.00268645	1	ENSG00000107819.9_102798932_102800998	10	102790991	102790991	4186	4740	rs76529895	10	102795731	102795731	1.23554e-06	-0.24262	1
LINC00543	+	2	lincRNA	ENSG00000260704.1	13	28527663	28527663	6242	-2597	rs2504216	G	A	0.4741	13	28530260	28530260	7.59449e-07	0.157294	0.000999001	0.00205352	1	ENSG00000260704.1_28527663_28529507	13	28527663	28527663	6242	2597	rs2504216	13	28530260	28530260	9.85686e-06	0.143962	1
HAP1	-	2	protein_coding	ENSG00000173805.11	17	39890896	39890896	5228	24199	rs7223596	A	C	0.3933	17	39866697	39866697	5.63533e-15	0.293392	0.000999001	3.96594e-11	1	ENSG00000173805.11_39884014_39884088	17	39890896	39890896	5229	-24199	rs7223596	17	39866697	39866697	5.36673e-18	0.45013	0
SMIM22	+	2	protein_coding	ENSG00000267795.1	16	4838398	4838398	7595	-7938	rs62036088	G	A	0.21	16	4846336	4846336	2.93349e-17	-0.287381	0.000999001	1.30027e-12	1	ENSG00000267795.1_4845681_4846492	16	4838398	4838398	7595	7938	rs62036088	16	4846336	4846336	3.19715e-16	-0.276077	1
SCFD2	-	1	protein_coding	ENSG00000184178.11	4	54232242	54232242	4770	55631	rs17082579	C	T	0.0734	4	54176611	54176611	4.66937e-07	-0.207938	0.001998	0.00115268	1	ENSG00000184178.11_54218765_54218933	4	54232242	54232242	4770	-55631	rs17082579	4	54176611	54176611	2.1476e-07	-0.262987	0
C20orf26	+	1	protein_coding	ENSG00000089101.13	20	20033158	20033158	5390	-27533	rs6046598	C	T	0.2262	20	20060691	20060691	2.54449e-06	0.184193	0.004995	0.00451566	1	ENSG00000089101.13_20180412_20180546	20	20033158	20033158	5390	27533	rs6046598	20	20060691	20060691	0.000908896	0.183616	0
RP11-389K14.3	-	2	lincRNA	ENSG00000231107.1	9	93195787	93195787	6206	-16775	rs7037338	G	A	0.1672	9	93212562	93212562	2.18137e-21	0.675165	0.000999001	5.16884e-16	1	ENSG00000231107.1_93063184_93063935	9	93195787	93195787	6206	16775	rs7037338	9	93212562	93212562	2.38253e-17	0.595056	0
GGT7	-	1	protein_coding	ENSG00000131067.12	20	33460663	33460663	3612	512523	rs78230850	G	A	0.0484	20	32948140	32948140	7.86369e-06	0.250953	0.002997	0.00563076	1	ENSG00000131067.12_33444609_33444696	20	33460663	33460663	3612	-512523	rs78230850	20	32948140	32948140	0.000152896	0.333329	1
ARPP19	-	2	protein_coding	ENSG00000128989.6	15	52862080	52862080	5842	25525	rs11853096	G	A	0.0916	15	52836555	52836555	2.48855e-07	-0.184812	0.000999001	0.000476534	1	ENSG00000128989.6_52839242_52844301	15	52862080	52862080	5843	-25525	rs11853096	15	52836555	52836555	8.67927e-06	-0.166374	1
PID1	-	2	protein_coding	ENSG00000153823.14	2	230136001	230136001	5898	521023	rs57765290	T	C	0.3642	2	229614978	229614978	2.40908e-08	-0.290164	0.000999001	4.0777e-05	1	ENSG00000153823.14_229888690_229890824	2	230136001	230136001	5898	-521023	rs57765290	2	229614978	229614978	1.7057e-08	-0.279288	1
SYNDIG1L	-	2	protein_coding	ENSG00000183379.4	14	74892805	74892805	5071	4251	rs8009761	G	A	0.4893	14	74888554	74888554	5.7947e-52	-0.797176	0.000999001	1.65758e-43	1	ENSG00000183379.4_74872596_74874396	14	74892805	74892805	5071	-4251	rs8009761	14	74888554	74888554	3.91202e-50	-0.795493	1
RP11-457M11.5	+	2	lincRNA	ENSG00000261584.1	6	26686469	26686469	5735	-232410	rs9348736	A	C	0.1242	6	26918879	26918879	1.7963e-28	-0.583795	0.000999001	2.44174e-22	1	ENSG00000261584.1_26686469_26688192	6	26686469	26686469	5751	232410	rs9348736	6	26918879	26918879	1.70165e-28	-0.612805	1
IAH1	+	1	protein_coding	ENSG00000134330.14	2	9613787	9613787	6047	-30865	rs62117540	T	C	0.2068	2	9644652	9644652	4.16679e-10	0.203676	0.000999001	2.07535e-06	1	ENSG00000134330.14_9628274_9629871	2	9613787	9613787	6047	30865	rs62117540	2	9644652	9644652	3.84254e-09	0.1883	1
PDZRN4	+	2	protein_coding	ENSG00000165966.10	12	41582250	41582250	7223	28228	rs141527176	G	C	0.0595	12	41554022	41554022	9.77293e-07	0.511307	0.000999001	0.00205345	1	ENSG00000165966.10_41966166_41968392	12	41582250	41582250	7223	-28228	rs141527176	12	41554022	41554022	6.12147e-05	0.432343	1
CTC-428G20.3	-	2	lincRNA	ENSG00000248175.1	5	114541943	114541943	6996	-49783	rs6594882	C	G	0.4339	5	114591726	114591726	4.27753e-11	0.223873	0.000999001	2.04963e-07	1	ENSG00000248175.1_114539713_114541943	5	114541943	114541943	6996	49783	rs6594882	5	114591726	114591726	3.90529e-11	0.224458	1
KRT6B	-	2	protein_coding	ENSG00000185479.5	12	52845910	52845910	6236	46624	rs73097123	G	A	0.0862	12	52799286	52799286	7.3022e-10	0.456079	0.000999001	5.21513e-06	1	ENSG00000185479.5_52843253_52843417	12	52845910	52845910	6236	-46624	rs73097123	12	52799286	52799286	1.15519e-07	0.416465	0
MED22	-	2	protein_coding	ENSG00000148297.11	9	136214986	136214986	6934	-50920	rs3124751	T	C	0.4365	9	136265906	136265906	1.65509e-07	0.0970315	0.000999001	0.000835548	1	ENSG00000148297.11_136205160_136211188	9	136214986	136214986	6934	50920	rs3124751	9	136265906	136265906	3.70504e-07	0.103877	1
CTD-2541M15.3	-	2	lincRNA	ENSG00000271743.1	8	6474719	6474719	10847	-9916	rs2278147	C	A	0.2968	8	6484635	6484635	6.08978e-09	-0.302577	0.000999001	8.78942e-05	1	ENSG00000271743.1_6473125_6474719	8	6474719	6474719	10847	9916	rs2278147	8	6484635	6484635	2.51348e-08	-0.294174	0
C9orf43	+	2	protein_coding	ENSG00000157653.7	9	116172334	116172334	5964	-167016	rs112523409	G	A	0.1115	9	116339350	116339350	1.14452e-10	-0.384031	0.000999001	9.0266e-07	1	ENSG00000157653.7_116191452_116191964	9	116172334	116172334	5964	167016	rs112523409	9	116339350	116339350	2.44066e-09	-0.481224	0
B4GALT7	+	1	protein_coding	ENSG00000027847.9	5	177027101	177027101	5312	13651	rs28461466	T	C	0.4996	5	177013450	177013450	8.67405e-08	-0.118597	0.000999001	0.000446721	1	ENSG00000027847.9_177032046_177032225	5	177027101	177027101	5313	-13651	rs28461466	5	177013450	177013450	9.56044e-09	-0.272893	0
RGS2	+	2	protein_coding	ENSG00000116741.6	1	192778169	192778169	4879	120503	rs10921236	G	A	0.4518	1	192657666	192657666	3.26494e-09	0.267204	0.000999001	9.1081e-06	1	ENSG00000116741.6_192780111_192780369	1	192778169	192778169	4879	-120503	rs10921236	1	192657666	192657666	2.10307e-09	0.264977	1
ST7L	-	2	protein_coding	ENSG00000007341.14	1	113163447	113163447	5110	86691	rs12728001	T	C	0.4891	1	113076756	113076756	8.2171e-46	0.52065	0.000999001	6.81579e-39	1	ENSG00000007341.14_113083401_113083494	1	113163447	113163447	5110	-86691	rs12728001	1	113076756	113076756	9.63995e-50	-0.7883	0
ZNF284	+	2	protein_coding	ENSG00000186026.6	19	44576297	44576297	6687	47319	rs7257809	T	C	0.1345	19	44528978	44528978	2.79802e-12	0.250811	0.000999001	1.04568e-08	1	ENSG00000186026.6_44589867_44593766	19	44576297	44576297	6687	-47319	rs7257809	19	44528978	44528978	1.24102e-10	0.243317	0
PFN4	-	2	protein_coding	ENSG00000176732.6	2	24346347	24346347	5748	20846	rs13409729	A	G	0.1393	2	24325501	24325501	1.62266e-09	-0.399951	0.000999001	7.48529e-06	1	ENSG00000176732.6_24338241_24338481	2	24346347	24346347	5748	-20846	rs13409729	2	24325501	24325501	1.71478e-05	-0.342639	0
SDCCAG3	-	2	protein_coding	ENSG00000165689.12	9	139305061	139305061	6101	-22216	rs34619169	G	A	0.2721	9	139327277	139327277	2.25863e-08	-0.117835	0.000999001	7.99924e-05	1	ENSG00000165689.12_139304326_139304720	9	139305061	139305061	6101	22216	rs34619169	9	139327277	139327277	1.50917e-08	-0.192232	0
ACBD7	-	2	protein_coding	ENSG00000176244.6	10	15130775	15130775	6865	-26996	rs11259498	A	G	0.0597	10	15157771	15157771	3.4871e-07	-0.49801	0.000999001	0.00124921	1	ENSG00000176244.6_15119522_15120602	10	15130775	15130775	6865	26996	rs11259498	10	15157771	15157771	8.79834e-07	-0.509151	0
ABRACL	+	2	protein_coding	ENSG00000146386.7	6	139349819	139349819	5838	-363	rs12196247	G	A	0.2902	6	139350182	139350182	1.03976e-09	-0.180627	0.000999001	5.70205e-06	1	ENSG00000146386.7_139363856_139364439	6	139349819	139349819	5839	363	rs12196247	6	139350182	139350182	1.36917e-07	-0.163893	0
RP11-71H17.9	+	2	lincRNA	ENSG00000272947.1	3	124467422	124467422	6375	-13008	rs2055983	A	G	0.1893	3	124480430	124480430	3.8274e-28	0.640871	0.000999001	1.12359e-22	1	ENSG00000272947.1_124467422_124468120	3	124467422	124467422	6375	13008	rs2055983	3	124480430	124480430	2.84121e-26	0.63445	1
PRR15	+	2	protein_coding	ENSG00000176532.3	7	29603427	29603427	5941	-2548	rs2302618	C	G	0.0686	7	29605975	29605975	3.88045e-09	-0.428887	0.000999001	1.26798e-05	1	ENSG00000176532.3_29605801_29606911	7	29603427	29603427	5941	2548	rs2302618	7	29605975	29605975	2.96178e-08	-0.444161	0
FOXD4	-	2	protein_coding	ENSG00000170122.4	9	118417	118417	5148	-28715	rs2992840	T	C	0.4136	9	147132	147132	2.61943e-10	-0.35878	0.000999001	1.68345e-06	1	ENSG00000170122.4_116237_118417	9	118417	118417	5148	28715	rs2992840	9	147132	147132	2.72228e-09	-0.340011	1
ATG10	+	1	protein_coding	ENSG00000152348.11	5	81267844	81267844	5270	-302550	rs226203	G	A	0.3346	5	81570394	81570394	2.08541e-10	0.14575	0.000999001	3.69253e-07	1	ENSG00000152348.11_81549887_81551958	5	81267844	81267844	5270	302550	rs226203	5	81570394	81570394	7.36506e-34	-0.444679	0
ZNF469	+	2	protein_coding	ENSG00000225614.2	16	88493879	88493879	8539	158105	rs12719930	G	A	0.3669	16	88335774	88335774	1.04403e-09	0.116987	0.000999001	3.32264e-06	1	ENSG00000225614.2_88493879_88507165	16	88493879	88493879	8540	-158105	rs12719930	16	88335774	88335774	9.34048e-08	0.104297	0
DDTL	+	2	protein_coding	ENSG00000099974.7	22	24309089	24309089	6251	34955	MERGED_DEL_2_105336	A	-	0.4174	22	24274134	24274134	1.65562e-11	-0.195179	0.000999001	5.46486e-08	1	ENSG00000099974.7_24313475_24314721	22	24309089	24309089	6251	-34955	MERGED_DEL_2_105336	22	24274134	24274134	7.93051e-06	-0.148289	0
DPEP1	+	2	protein_coding	ENSG00000015413.5	16	89679716	89679716	6274	-27383	rs74948861	G	T	0.1495	16	89707099	89707099	3.27365e-08	-0.19195	0.000999001	0.000121081	1	ENSG00000015413.5_89704460_89704839	16	89679716	89679716	6274	27383	rs74948861	16	89707099	89707099	2.2555e-08	-0.207586	1
ATP8A2	+	2	protein_coding	ENSG00000132932.12	13	25946209	25946209	7112	-60100	rs551481	A	G	0.2393	13	26006309	26006309	2.29332e-08	-0.351303	0.000999001	8.15713e-05	1	ENSG00000132932.12_26411301_26411423	13	25946209	25946209	7112	60100	rs551481	13	26006309	26006309	3.69904e-07	-0.319286	1
C2orf42	-	1	protein_coding	ENSG00000115998.3	2	70475747	70475747	5586	-30161	rs6751173	G	A	0.0821	2	70505908	70505908	8.4005e-07	-0.232604	0.000999001	0.00213416	1	ENSG00000115998.3_70408295_70409129	2	70475747	70475747	5586	30161	rs6751173	2	70505908	70505908	1.06823e-06	-0.223181	0
C16orf46	-	2	protein_coding	ENSG00000166455.9	16	81110872	81110872	9250	-944796	rs76600225	C	T	0.012	16	82055668	82055668	4.29855e-07	-0.997743	0.002997	0.00281005	1	ENSG00000166455.9_81094592_81095743	16	81110872	81110872	9250	944796	rs76600225	16	82055668	82055668	4.31498e-05	-0.902297	1
CTSB	-	1	protein_coding	ENSG00000164733.16	8	11726957	11726957	6127	15484	rs1293297	G	C	0.1149	8	11711473	11711473	1.40154e-17	0.329761	0.000999001	2.80199e-13	1	ENSG00000164733.16_11703170_11703302	8	11726957	11726957	6127	-15484	rs1293297	8	11711473	11711473	8.60946e-16	0.323479	1
C21orf119	+	1	protein_coding	ENSG00000256073.2	21	33765439	33765439	5895	-7311	rs9979256	A	G	0.0981	21	33772750	33772750	1.28881e-17	-0.358773	0.000999001	1.36631e-13	1	ENSG00000256073.2_33765439_33766254	21	33765439	33765439	5895	7311	rs9979256	21	33772750	33772750	1.61378e-15	-0.336683	1
H6PD	+	2	protein_coding	ENSG00000049239.8	1	9294834	9294834	4569	-14132	rs2311051	C	G	0.4009	1	9308966	9308966	1.35526e-17	-0.217087	0.000999001	7.63341e-14	1	ENSG00000049239.8_9323568_9331396	1	9294834	9294834	4569	14132	rs2311051	1	9308966	9308966	4.44098e-16	-0.215662	0
MAMDC2	+	2	protein_coding	ENSG00000165072.9	9	72658497	72658497	5847	-143529	rs1927143	T	A	0.1455	9	72802026	72802026	1.65616e-10	-0.304944	0.000999001	6.04402e-07	1	ENSG00000165072.9_72783531_72783711	9	72658497	72658497	5847	143529	rs1927143	9	72802026	72802026	2.72897e-12	-0.435018	0
CTD-3074O7.11	+	2	protein_coding	ENSG00000256349.1	11	66276550	66276550	3121	-47810	rs531490	T	G	0.4822	11	66324360	66324360	4.02418e-10	-0.161177	0.000999001	1.20048e-06	1	ENSG00000256349.1_66299422_66301084	11	66276550	66276550	3121	47810	rs531490	11	66324360	66324360	1.07293e-11	-0.209772	1
ZUFSP	-	2	protein_coding	ENSG00000153975.5	6	116989957	116989957	5599	20239	rs6924915	G	A	0.2984	6	116969718	116969718	3.60252e-12	-0.192385	0.000999001	3.71601e-08	1	ENSG00000153975.5_116987797_116988370	6	116989957	116989957	5600	-20239	rs6924915	6	116969718	116969718	1.1388e-09	-0.200959	0
BTN3A2	+	2	protein_coding	ENSG00000186470.9	6	26365387	26365387	6116	-5185	rs34878490	C	T	0.0968	6	26370572	26370572	5.13354e-40	-0.718137	0.000999001	9.74316e-32	1	ENSG00000186470.9_26376757_26378546	6	26365387	26365387	6132	5185	rs34878490	6	26370572	26370572	3.84108e-42	-0.747853	1
MAP10	+	2	protein_coding	ENSG00000212916.3	1	232940643	232940643	7049	-7700	rs2029862	G	A	0.2393	1	232948343	232948343	3.63876e-14	-0.303207	0.000999001	1.55416e-10	1	ENSG00000212916.3_232940643_232946092	1	232940643	232940643	7049	7700	rs2029862	1	232948343	232948343	7.78327e-14	-0.310645	1
CTD-2528L19.4	-	2	protein_coding	ENSG00000267552.2	19	38210089	38210089	4719	59334	rs6508739	A	G	0.3915	19	38150755	38150755	2.33408e-16	-0.26903	0.000999001	6.70317e-12	1	ENSG00000267552.2_38182422_38182519	19	38210089	38210089	4719	-59334	rs6508739	19	38150755	38150755	4.29869e-22	-0.470746	1
DNTTIP1	+	1	protein_coding	ENSG00000101457.8	20	44420576	44420576	5421	60109	rs462038	T	C	0.2862	20	44360467	44360467	5.95677e-18	0.269999	0.000999001	2.96317e-13	1	ENSG00000101457.8_44439696_44440066	20	44420576	44420576	5421	-60109	rs462038	20	44360467	44360467	7.4379e-14	0.224896	1
RP11-103B5.2	+	2	lincRNA	ENSG00000258285.1	12	117537286	117537286	6132	-2608	rs10850759	G	A	0.169	12	117539894	117539894	2.44916e-06	0.31564	0.00899101	0.00501608	1	ENSG00000258285.1_117579196_117579896	12	117537286	117537286	6132	2608	rs10850759	12	117539894	117539894	4.48913e-07	0.338089	1
MMACHC	+	1	protein_coding	ENSG00000132763.10	1	45965725	45965725	4011	-45280	rs2991970	C	T	0.3988	1	46011005	46011005	2.57476e-07	-0.155635	0.000999001	0.00040785	1	ENSG00000132763.10_45974468_45976739	1	45965725	45965725	4011	45280	rs2991970	1	46011005	46011005	1.21586e-07	-0.171468	1
WDR27	-	2	protein_coding	ENSG00000184465.11	6	170102159	170102159	7286	-63822	rs60671539	A	G	0.1808	6	170165981	170165981	3.4803e-07	-0.117489	0.002997	0.0013026	1	ENSG00000184465.11_170066513_170066754	6	170102159	170102159	7287	63822	rs60671539	6	170165981	170165981	3.56988e-08	-0.271939	1
ASL	+	1	protein_coding	ENSG00000126522.12	7	65540785	65540785	4776	-117892	rs144747655	C	T	0.2062	7	65658677	65658677	1.58262e-06	-0.16472	0.000999001	0.00194459	1	ENSG00000126522.12_65554599_65554682	7	65540785	65540785	4776	117892	rs144747655	7	65658677	65658677	5.06423e-06	-0.213778	0
ANKMY1	-	1	protein_coding	ENSG00000144504.11	2	241508626	241508626	7788	47254	rs13394744	T	A	0.215	2	241461372	241461372	1.29064e-15	-0.26002	0.000999001	6.825e-12	1	ENSG00000144504.11_241461355_241463798	2	241508626	241508626	7788	-47254	rs13394744	2	241461372	241461372	3.29207e-40	-0.619318	1
TREX1	+	2	protein_coding	ENSG00000213689.5	3	48506445	48506445	2115	-2140	rs11797	C	T	0.4047	3	48508585	48508585	6.04024e-12	-0.136161	0.000999001	3.03864e-08	1	ENSG00000213689.5_48506886_48509044	3	48506445	48506445	2115	2140	rs11797	3	48508585	48508585	1.15793e-10	-0.134526	1
CTD-2325M2.1	+	2	lincRNA	ENSG00000267939.1	19	8073613	8073613	6814	-13889	rs11880727	T	C	0.2007	19	8087502	8087502	1.02968e-11	-0.66527	0.000999001	7.20983e-08	1	ENSG00000267939.1_8080537_8080909	19	8073613	8073613	6814	13889	rs11880727	19	8087502	8087502	4.72599e-07	-0.407474	0
NQO2	+	2	protein_coding	ENSG00000124588.15	6	2988221	2988221	6436	-15749	rs138616686	A	G	0.3629	6	3003970	3003970	8.11256e-39	-0.49502	0.000999001	4.60156e-34	1	ENSG00000124588.15_3006702_3006793	6	2988221	2988221	6438	15749	rs138616686	6	3003970	3003970	5.11837e-41	-0.582271	1
CCT6B	-	2	protein_coding	ENSG00000132141.9	17	33308097	33308097	5634	137614	rs234828	C	T	0.394	17	33170483	33170483	6.88516e-08	-0.153193	0.001998	0.000348167	1	ENSG00000132141.9_33267558_33267640	17	33308097	33308097	5634	-137614	rs234828	17	33170483	33170483	1.93841e-06	-0.172596	0
CCDC15	+	2	protein_coding	ENSG00000149548.10	11	124824017	124824017	6375	-49	rs3809054	C	T	0.4357	11	124824066	124824066	8.07708e-12	-0.230464	0.000999001	4.1097e-08	1	ENSG00000149548.10_124907969_124908500	11	124824017	124824017	6375	49	rs3809054	11	124824066	124824066	1.42704e-08	-0.281551	1
MTMR11	-	2	protein_coding	ENSG00000014914.15	1	149908791	149908791	2085	-15508	rs4926399	C	T	0.22	1	149924299	149924299	1.20943e-07	0.146517	0.000999001	9.15599e-05	1	ENSG00000014914.15_149905299_149905423	1	149908791	149908791	2085	15508	rs4926399	1	149924299	149924299	4.83847e-06	0.156589	0
GALNT13	+	1	protein_coding	ENSG00000144278.10	2	154728426	154728426	6132	-171899	rs1863086	G	T	0.4254	2	154900325	154900325	4.6089e-07	-0.140088	0.000999001	0.00089392	1	ENSG00000144278.10_155306923_155310361	2	154728426	154728426	6132	171899	rs1863086	2	154900325	154900325	1.45901e-05	-0.132835	1
WDR93	+	2	protein_coding	ENSG00000140527.10	15	90234028	90234028	5713	-3790	rs8035597	A	C	0.2938	15	90237818	90237818	3.5747e-14	-0.452893	0.000999001	8.57908e-11	1	ENSG00000140527.10_90244938_90245280	15	90234028	90234028	5713	3790	rs8035597	15	90237818	90237818	9.52043e-08	-0.35284	0
PM20D1	-	1	protein_coding	ENSG00000162877.8	1	205819260	205819260	4309	36542	rs9438393	A	G	0.4307	1	205782718	205782718	4.94701e-42	-0.603365	0.000999001	2.48521e-34	1	ENSG00000162877.8_205797150_205797871	1	205819260	205819260	4309	-36542	rs9438393	1	205782718	205782718	1.5285e-41	-0.598504	1
RXRG	-	2	protein_coding	ENSG00000143171.8	1	165414433	165414433	5815	-97626	rs12126717	T	A	0.0965	1	165512059	165512059	6.20775e-09	-0.251569	0.000999001	1.8205e-05	1	ENSG00000143171.8_165379939_165380068	1	165414433	165414433	5815	97626	rs12126717	1	165512059	165512059	7.08607e-09	-0.268472	1
JPH3	+	1	protein_coding	ENSG00000154118.8	16	87635441	87635441	8918	-102187	rs36047817	C	G	0.2272	16	87737628	87737628	1.77996e-09	-0.223057	0.000999001	1.18861e-05	1	ENSG00000154118.8_87730186_87731762	16	87635441	87635441	8919	102187	rs36047817	16	87737628	87737628	3.53247e-08	-0.220141	1
ZNF607	-	1	protein_coding	ENSG00000198182.8	19	38210691	38210691	4721	45236	rs34351186	T	C	0.1983	19	38165455	38165455	1.17912e-24	0.343037	0.000999001	5.86096e-20	1	ENSG00000198182.8_38187264_38190796	19	38210691	38210691	4721	-45236	rs34351186	19	38165455	38165455	7.32331e-22	0.331597	1
RP11-855O10.2	+	2	lincRNA	ENSG00000250230.2	11	61355966	61355966	4573	5000	rs198758	A	G	0.0358	11	61350966	61350966	1.92482e-07	0.770892	0.000999001	0.000397074	1	ENSG00000250230.2_61372967_61375022	11	61355966	61355966	4573	-5000	rs198758	11	61350966	61350966	7.76869e-07	0.771956	1
LEPROT	+	2	protein_coding	ENSG00000213625.4	1	65886270	65886270	5221	-1961	rs4655802	G	A	0.4188	1	65888231	65888231	1.09011e-09	0.15218	0.000999001	3.34381e-06	1	ENSG00000213625.4_65897486_65901690	1	65886270	65886270	5221	1961	rs4655802	1	65888231	65888231	9.59324e-09	0.153188	1
KRBA2	-	1	protein_coding	ENSG00000184619.3	17	8280029	8280029	5577	7823	rs373085	T	C	0.323	17	8272206	8272206	8.88973e-07	0.113531	0.00699301	0.00297508	1	ENSG00000184619.3_8279218_8280029	17	8280029	8280029	5577	-7823	rs373085	17	8272206	8272206	2.53356e-07	0.1327	0
CCDC66	+	2	protein_coding	ENSG00000180376.12	3	56591189	56591189	5981	-134916	rs11130540	A	C	0.4474	3	56726105	56726105	8.62068e-11	0.171517	0.000999001	3.52246e-07	1	ENSG00000180376.12_56597544_56598184	3	56591189	56591189	5981	134916	rs11130540	3	56726105	56726105	5.7093e-14	0.255972	1
SNAPC4	-	2	protein_coding	ENSG00000165684.3	9	139293249	139293249	6081	-7298	rs10781518	A	G	0.4349	9	139300547	139300547	1.71501e-08	-0.0909404	0.000999001	7.02039e-05	1	ENSG00000165684.3_139275192_139275302	9	139293249	139293249	6081	7298	rs10781518	9	139300547	139300547	3.34847e-06	-0.118677	0
SMOX	+	2	protein_coding	ENSG00000088826.13	20	4101627	4101627	7101	-5540	rs6052378	G	A	0.425	20	4107167	4107167	2.04124e-11	0.132233	0.000999001	1.28159e-07	1	ENSG00000088826.13_4162736_4163495	20	4101627	4101627	7101	5540	rs6052378	20	4107167	4107167	3.31842e-11	0.136072	0
TRIM4	-	1	protein_coding	ENSG00000146833.11	7	99517223	99517223	3564	1241	rs7809747	C	G	0.3781	7	99515982	99515982	2.37935e-38	0.330413	0.000999001	6.41889e-31	1	ENSG00000146833.11_99488036_99490369	7	99517223	99517223	3564	-1241	rs7809747	7	99515982	99515982	1.08197e-45	0.328006	0
CBLN3	-	1	protein_coding	ENSG00000139899.6	14	24900160	24900160	6354	1805	rs10143703	C	A	0.2964	14	24898355	24898355	1.03521e-13	0.190967	0.000999001	4.89566e-11	1	ENSG00000139899.6_24895738_24897192	14	24900160	24900160	6354	-1805	rs10143703	14	24898355	24898355	8.16823e-19	0.432833	0
RNASE6	+	2	protein_coding	ENSG00000169413.2	14	21249210	21249210	7368	50109	rs7141656	C	T	0.4825	14	21199101	21199101	8.66592e-16	-0.42461	0.000999001	8.69331e-12	1	ENSG00000169413.2_21249854_21250626	14	21249210	21249210	7368	-50109	rs7141656	14	21199101	21199101	7.78961e-15	-0.350855	0
MMP7	-	2	protein_coding	ENSG00000137673.4	11	102401484	102401484	6976	-177	rs11568818	T	C	0.406	11	102401661	102401661	2.31352e-18	-0.301293	0.000999001	1.93181e-14	1	ENSG00000137673.4_102398488_102398714	11	102401484	102401484	6976	177	rs11568818	11	102401661	102401661	1.01672e-18	-0.304604	1
GPR158	+	2	protein_coding	ENSG00000151025.9	10	25463991	25463991	6928	964251	rs2366906	G	A	0.4691	10	24499740	24499740	3.11324e-06	0.0997629	0.00599401	0.00605897	1	ENSG00000151025.9_25886701_25891155	10	25463991	25463991	6928	-964251	rs2366906	10	24499740	24499740	1.43283e-05	0.089951	1
RP11-81A22.5	-	2	lincRNA	ENSG00000262165.1	17	4710308	4710308	6595	7032	rs7218721	G	A	0.0899	17	4703276	4703276	1.20462e-20	-0.772234	0.000999001	1.18543e-15	1	ENSG00000262165.1_4704454_4704750	17	4710308	4710308	6595	-7032	rs7218721	17	4703276	4703276	3.85834e-19	-0.767357	0
AKR1C1	+	2	protein_coding	ENSG00000187134.8	10	4934796	4934796	8289	-46900	rs7076643	T	G	0.3762	10	4981696	4981696	1.02896e-14	0.212075	0.000999001	2.67069e-10	1	ENSG00000187134.8_5019892_5025475	10	4934796	4934796	8289	46900	rs7076643	10	4981696	4981696	6.39473e-18	0.264931	0
ZNF774	+	1	protein_coding	ENSG00000196391.6	15	90895477	90895477	5819	-46796	rs2589946	C	T	0.3412	15	90942273	90942273	2.6854e-08	0.214136	0.000999001	6.93514e-05	1	ENSG00000196391.6_90902083_90902189	15	90895477	90895477	5819	46796	rs2589946	15	90942273	90942273	9.25134e-06	0.233749	0
RP11-343C2.7	-	2	protein_coding	ENSG00000259900.1	16	69385633	69385633	4133	8080	rs153060	A	G	0.3175	16	69377553	69377553	1.67443e-67	-0.889073	0.000999001	8.66062e-55	1	ENSG00000259900.1_69383428_69383554	16	69385633	69385633	4133	-8080	rs153060	16	69377553	69377553	8.7049e-79	-0.958766	1
L2HGDH	-	1	protein_coding	ENSG00000087299.7	14	50779266	50779266	5144	5726	rs12880166	T	A	0.4707	14	50773540	50773540	2.48741e-06	-0.138082	0.00599401	0.0057174	1	ENSG00000087299.7_50712120_50713971	14	50779266	50779266	5144	-5726	rs12880166	14	50773540	50773540	1.21767e-07	-0.152987	1
RRN3	-	2	protein_coding	ENSG00000085721.8	16	15188174	15188174	3622	205594	rs143731060	G	A	0.2901	16	14982580	14982580	8.43964e-13	-0.262171	0.000999001	6.5234e-09	1	ENSG00000085721.8_15153879_15155762	16	15188174	15188174	3622	-205594	rs143731060	16	14982580	14982580	2.15948e-13	-0.267509	1
CCDC88C	-	1	protein_coding	ENSG00000015133.14	14	91884188	91884188	5970	46698	rs2025065	C	T	0.3214	14	91837490	91837490	1.37931e-08	-0.214601	0.000999001	2.91651e-05	1	ENSG00000015133.14_91844985_91846229	14	91884188	91884188	5970	-46698	rs2025065	14	91837490	91837490	6.48828e-10	-0.314759	0
RP11-391M1.4	+	2	lincRNA	ENSG00000272452.1	3	40507957	40507957	4803	-150222	rs145754706	C	G	0.0223	3	40658179	40658179	2.69671e-06	-0.616974	0.004995	0.00410807	1	ENSG00000272452.1_40507957_40510078	3	40507957	40507957	4803	150222	rs145754706	3	40658179	40658179	1.51249e-06	-0.65728	1
LYRM9	-	1	protein_coding	ENSG00000232859.5	17	26221778	26221778	3699	17680	rs1986311	T	G	0.2926	17	26204098	26204098	6.70011e-08	0.18649	0.000999001	0.000117709	1	ENSG00000232859.5_26205340_26207392	17	26221778	26221778	3699	-17680	rs1986311	17	26204098	26204098	7.4618e-07	0.170134	0
ABLIM2	-	2	protein_coding	ENSG00000163995.14	4	8160559	8160559	8794	110292	rs34504352	G	A	0.256	4	8050267	8050267	2.29222e-09	0.180607	0.000999001	1.12945e-05	1	ENSG00000163995.14_7984991_7985159	4	8160559	8160559	8794	-110292	rs34504352	4	8050267	8050267	1.16047e-09	0.240518	1
RUFY2	-	2	protein_coding	ENSG00000204130.8	10	70167051	70167051	6004	8925	rs61855079	T	C	0.1061	10	70158126	70158126	1.08788e-07	0.265012	0.000999001	0.000248619	1	ENSG00000204130.8_70103163_70105668	10	70167051	70167051	6004	-8925	rs61855079	10	70158126	70158126	3.00462e-12	0.360144	1
CD59	-	1	protein_coding	ENSG00000085063.10	11	33757991	33757991	5517	10658	rs861256	C	T	0.3702	11	33747333	33747333	1.79681e-07	-0.104328	0.000999001	0.000422192	1	ENSG00000085063.10_33719807_33720060	11	33757991	33757991	5517	-10658	rs861256	11	33747333	33747333	1.93223e-18	-0.246639	1
CCDC170	+	2	protein_coding	ENSG00000120262.8	6	151815165	151815165	6997	15241	rs13198669	C	T	0.1155	6	151799924	151799924	1.77244e-26	0.696746	0.000999001	3.03372e-22	1	ENSG00000120262.8_151939082_151942328	6	151815165	151815165	6998	-15241	rs13198669	6	151799924	151799924	1.86574e-24	0.69752	0
RP11-645C24.5	-	2	lincRNA	ENSG00000260306.1	16	21807080	21807080	2294	197	rs78081702	C	G	0.2003	16	21806883	21806883	6.4939e-22	-0.529962	0.000999001	3.21521e-17	1	ENSG00000260306.1_21805416_21807080	16	21807080	21807080	2294	-197	rs78081702	16	21806883	21806883	4.40998e-21	-0.521208	1
RSU1	-	2	protein_coding	ENSG00000148484.13	10	16859527	16859527	6576	8991	rs1671308	A	T	0.1799	10	16850536	16850536	1.30056e-15	0.25026	0.000999001	7.30447e-12	1	ENSG00000148484.13_16632610_16635495	10	16859527	16859527	6576	-8991	rs1671308	10	16850536	16850536	8.63956e-15	0.272969	1
CDH19	-	1	protein_coding	ENSG00000071991.4	18	64271375	64271375	6596	79592	rs193043196	A	G	0.152	18	64191783	64191783	3.13076e-07	-0.34156	0.001998	0.000462343	1	ENSG00000071991.4_64211208_64211461	18	64271375	64271375	6596	-79592	rs193043196	18	64191783	64191783	9.36911e-08	-0.390252	0
AFAP1L2	-	2	protein_coding	ENSG00000169129.10	10	116164515	116164515	5079	-13461	rs4751902	T	C	0.3595	10	116177976	116177976	1.29784e-12	-0.259668	0.000999001	6.43857e-09	1	ENSG00000169129.10_116064478_116064892	10	116164515	116164515	5079	13461	rs4751902	10	116177976	116177976	9.44487e-12	-0.282868	1
SCNN1G	+	2	protein_coding	ENSG00000166828.2	16	23194036	23194036	4522	4089	rs34243485	T	C	0.2201	16	23189947	23189947	1.71346e-12	-0.33668	0.000999001	7.57864e-09	1	ENSG00000166828.2_23226410_23228204	16	23194036	23194036	4522	-4089	rs34243485	16	23189947	23189947	4.95637e-13	-0.350217	0
DEGS2	-	1	protein_coding	ENSG00000168350.6	14	100626500	100626500	5354	-685495	rs45500403	C	T	0.022	14	101311995	101311995	2.69054e-06	0.472829	0.00699301	0.00560225	1	ENSG00000168350.6_100612756_100613244	14	100626500	100626500	5354	685495	rs45500403	14	101311995	101311995	0.000177053	0.444277	0
VEZT	+	2	protein_coding	ENSG00000028203.13	12	95611522	95611522	7330	60358	rs117700552	G	A	0.0163	12	95551164	95551164	1.20842e-06	-0.601134	0.003996	0.00360868	1	ENSG00000028203.13_95692870_95696566	12	95611522	95611522	7330	-60358	rs117700552	12	95551164	95551164	6.37672e-06	-0.681896	0
TAF13	-	2	protein_coding	ENSG00000197780.5	1	109618624	109618624	4730	5158	rs1562225	C	A	0.4635	1	109613466	109613466	2.35708e-06	-0.120493	0.002997	0.00469608	1	ENSG00000197780.5_109606762_109607315	1	109618624	109618624	4730	-5158	rs1562225	1	109613466	109613466	3.42992e-07	-0.136803	1
EIF3F	+	2	protein_coding	ENSG00000175390.8	11	7991798	7991798	7539	-23853	rs4559682	T	C	0.256	11	8015651	8015651	5.62277e-12	0.279076	0.000999001	2.73067e-08	1	ENSG00000175390.8_8014046_8014571	11	7991798	7991798	7539	23853	rs4559682	11	8015651	8015651	2.99503e-108	0.872874	1
C11orf73	+	2	protein_coding	ENSG00000149196.11	11	86013253	86013253	6810	-66089	rs12804247	G	T	0.1012	11	86079342	86079342	2.62159e-06	-0.177762	0.004995	0.00534395	1	ENSG00000149196.11_86048421_86048572	11	86013253	86013253	6810	66089	rs12804247	11	86079342	86079342	3.00753e-06	-0.201942	0
ADTRP	-	2	protein_coding	ENSG00000111863.8	6	11807279	11807279	6445	52591	rs2235406	C	G	0.1464	6	11754688	11754688	3.94996e-07	-0.316768	0.001998	0.00089495	1	ENSG00000111863.8_11735801_11735916	6	11807279	11807279	6445	-52591	rs2235406	6	11754688	11754688	7.70666e-09	-0.396058	0
BEND6	+	2	protein_coding	ENSG00000151917.13	6	56819773	56819773	4464	-10157	rs9382672	C	T	0.2576	6	56829930	56829930	8.12348e-32	0.353047	0.000999001	9.13427e-26	1	ENSG00000151917.13_56890880_56892140	6	56819773	56819773	4464	10157	rs9382672	6	56829930	56829930	1.63759e-24	0.331216	1
AMIGO1	-	2	protein_coding	ENSG00000181754.6	1	110052360	110052360	5007	-2851	rs6684194	T	C	0.4389	1	110055211	110055211	5.10236e-14	0.169564	0.000999001	2.90463e-10	1	ENSG00000181754.6_110046797_110051621	1	110052360	110052360	5007	2851	rs6684194	1	110055211	110055211	1.915e-12	0.163991	1
F3	-	2	protein_coding	ENSG00000117525.9	1	95007356	95007356	5678	-97904	rs4847321	A	C	0.3383	1	95105260	95105260	2.88375e-19	-0.333877	0.000999001	2.73667e-15	1	ENSG00000117525.9_94994781_94996152	1	95007356	95007356	5678	97904	rs4847321	1	95105260	95105260	1.12014e-17	-0.332599	1
MRPL43	-	2	protein_coding	ENSG00000055950.12	10	102747272	102747272	4292	43838	rs10883565	T	C	0.2114	10	102703434	102703434	1.50018e-06	0.109511	0.001998	0.0018352	1	ENSG00000055950.12_102741133_102741300	10	102747272	102747272	4292	-43838	rs10883565	10	102703434	102703434	4.17318e-72	0.918472	0
EPHX2	+	1	protein_coding	ENSG00000120915.9	8	27348296	27348296	7194	-41896	rs6558003	G	A	0.1619	8	27390192	27390192	3.42472e-40	0.490716	0.000999001	5.61814e-35	1	ENSG00000120915.9_27401961_27403081	8	27348296	27348296	7194	41896	rs6558003	8	27390192	27390192	7.64654e-33	0.467879	1
SNORD116-20	+	2	lincRNA	ENSG00000261069.2	15	25332808	25332808	9666	-6268	rs77873907	A	G	0.0469	15	25339076	25339076	6.82387e-24	-1.04082	0.000999001	7.93283e-19	1	ENSG00000261069.2_25332808_25334043	15	25332808	25332808	9666	6268	rs77873907	15	25339076	25339076	9.56549e-24	-1.02174	1
CLDN3	-	2	protein_coding	ENSG00000165215.5	7	73184600	73184600	3094	-13637	rs4320426	A	T	0.4757	7	73198237	73198237	6.60557e-11	-0.160698	0.000999001	3.88545e-07	1	ENSG00000165215.5_73183328_73184600	7	73184600	73184600	3094	13637	rs4320426	7	73198237	73198237	2.75991e-11	-0.161304	1
MVB12B	+	2	protein_coding	ENSG00000196814.10	9	129089128	129089128	4904	-144577	rs10819163	G	T	0.1665	9	129233705	129233705	1.76915e-06	0.186074	0.004995	0.00304722	1	ENSG00000196814.10_129265456_129269320	9	129089128	129089128	4904	144577	rs10819163	9	129233705	129233705	1.73098e-05	0.169917	0
NPHP3	-	1	protein_coding	ENSG00000113971.14	3	132441303	132441303	6649	28608	rs61369893	C	T	0.0186	3	132412695	132412695	4.12104e-17	-0.736592	0.000999001	1.06368e-12	1	ENSG00000113971.14_132276986_132277929	3	132441303	132441303	6649	-28608	rs61369893	3	132412695	132412695	1.1688e-18	-1.12826	0
NME2	+	2	protein_coding	ENSG00000011052.17	17	49230951	49230951	4989	4534	rs145372333	G	A	0.0358	17	49226417	49226417	3.25745e-10	-0.374438	0.000999001	1.04821e-06	1	ENSG00000011052.17_49245603_49245704	17	49230951	49230951	4989	-4534	rs145372333	17	49226417	49226417	2.03625e-10	-0.463849	0
MUTYH	-	1	protein_coding	ENSG00000132781.13	1	45806142	45806142	3845	-92049	rs66732088	A	G	0.392	1	45898191	45898191	1.04099e-06	0.116282	0.001998	0.00149207	1	ENSG00000132781.13_45798063_45798160	1	45806142	45806142	3845	92049	rs66732088	1	45898191	45898191	8.30371e-07	0.143453	1
ACSF3	+	1	protein_coding	ENSG00000176715.11	16	89154783	89154783	8325	95398	rs11644990	C	G	0.2733	16	89059385	89059385	2.38038e-07	-0.123644	0.000999001	0.00128906	1	ENSG00000176715.11_89164999_89165171	16	89154783	89154783	8326	-95398	rs11644990	16	89059385	89059385	8.91294e-05	-0.165818	0
TRMT112	-	2	protein_coding	ENSG00000173113.2	11	64085556	64085556	3645	6613	rs1806967	A	G	0.0616	11	64078943	64078943	7.32263e-13	-0.379444	0.000999001	1.76532e-08	1	ENSG00000173113.2_64083932_64085556	11	64085556	64085556	3645	-6613	rs1806967	11	64078943	64078943	4.28382e-11	-0.371243	1
NDUFC2-KCTD14	-	2	protein_coding	ENSG00000259112.1	11	77790911	77790911	4664	-60695	rs11237410	G	T	0.4571	11	77851606	77851606	9.57342e-09	0.138915	0.000999001	1.30199e-05	1	ENSG00000259112.1_77790625_77790911	11	77790911	77790911	4664	60695	rs11237410	11	77851606	77851606	2.56855e-06	0.109953	1
DGCR6	+	2	protein_coding	ENSG00000183628.8	22	18893541	18893541	6381	-2334	rs55963716	A	T	0.0989	22	18895875	18895875	5.14615e-20	-0.438836	0.000999001	2.15097e-15	1	ENSG00000183628.8_18898401_18898541	22	18893541	18893541	6381	2334	rs55963716	22	18895875	18895875	3.44669e-24	-0.555574	1
SARS2	-	2	protein_coding	ENSG00000104835.10	19	39440495	39440495	6054	-13930	rs11880780	T	A	0.4465	19	39454425	39454425	2.59403e-10	-0.133998	0.000999001	1.41217e-06	1	ENSG00000104835.10_39405906_39406389	19	39440495	39440495	6054	13930	rs11880780	19	39454425	39454425	5.00962e-09	-0.156193	0
EXO5	+	2	protein_coding	ENSG00000164002.7	1	40974413	40974413	5726	-43754	rs4660419	T	C	0.2083	1	41018167	41018167	3.43262e-14	0.297051	0.000999001	3.30113e-10	1	ENSG00000164002.7_40974413_40975462	1	40974413	40974413	5726	43754	rs4660419	1	41018167	41018167	1.0482e-14	0.411092	0
NMUR1	-	2	protein_coding	ENSG00000171596.6	2	232395206	232395206	5922	6015	rs4973440	C	G	0.2857	2	232389191	232389191	3.70999e-07	-0.201815	0.000999001	0.000885676	1	ENSG00000171596.6_232387871_232390136	2	232395206	232395206	5922	-6015	rs4973440	2	232389191	232389191	1.99427e-05	-0.18175	1
NDUFA6	-	2	protein_coding	ENSG00000184983.5	22	42486959	42486959	5226	879	rs1989202	G	A	0.0468	22	42486080	42486080	5.76783e-18	0.597698	0.000999001	6.69296e-14	1	ENSG00000184983.5_42481529_42482318	22	42486959	42486959	5226	-879	rs1989202	22	42486080	42486080	1.7562e-23	0.674278	1
ADSS	-	2	protein_coding	ENSG00000035687.9	1	244615436	244615436	5261	98198	rs4658633	A	G	0.3315	1	244517238	244517238	2.5075e-06	0.120118	0.004995	0.00453754	1	ENSG00000035687.9_244580930_244581054	1	244615436	244615436	5261	-98198	rs4658633	1	244517238	244517238	0.000251425	0.102965	0
DNAJC25	+	2	protein_coding	ENSG00000059769.15	9	114393632	114393632	6342	-40438	rs7045665	A	G	0.3358	9	114434070	114434070	1.43045e-26	-0.291153	0.000999001	1.74086e-21	1	ENSG00000059769.15_114431552_114432508	9	114393632	114393632	6342	40438	rs7045665	9	114434070	114434070	6.3344e-31	-0.337706	1
FAM227A	-	1	protein_coding	ENSG00000184949.11	22	39052634	39052634	4894	9613	rs6001181	G	A	0.3018	22	39043021	39043021	3.2751e-06	0.139491	0.003996	0.00532935	1	ENSG00000184949.11_38974125_38982204	22	39052634	39052634	4894	-9613	rs6001181	22	39043021	39043021	4.2182e-05	0.131987	0
P2RX4	+	1	protein_coding	ENSG00000135124.10	12	121647660	121647660	5630	25636	rs28360458	G	A	0.0957	12	121622024	121622024	6.31851e-09	-0.305676	0.000999001	1.36926e-05	1	ENSG00000135124.10_121659716_121659787	12	121647660	121647660	5630	-25636	rs28360458	12	121622024	121622024	1.47512e-07	-0.341107	0
SLC22A3	+	2	protein_coding	ENSG00000146477.4	6	160769300	160769300	6267	76581	rs614564	A	G	0.3369	6	160692719	160692719	3.22463e-22	0.330356	0.000999001	5.5162e-17	1	ENSG00000146477.4_160872028_160876014	6	160769300	160769300	6267	-76581	rs614564	6	160692719	160692719	1.38128e-22	0.353808	0
SNX7	+	2	protein_coding	ENSG00000162627.12	1	99127236	99127236	5317	-68335	rs6657528	A	G	0.3973	1	99195571	99195571	2.80268e-20	0.266289	0.000999001	2.67198e-15	1	ENSG00000162627.12_99203793_99203945	1	99127236	99127236	5317	68335	rs6657528	1	99195571	99195571	3.41277e-16	0.282823	0
IL1RN	+	1	protein_coding	ENSG00000136689.14	2	113864791	113864791	5027	33502	rs3827763	A	G	0.2762	2	113831289	113831289	6.03095e-09	-0.167431	0.000999001	2.14936e-05	1	ENSG00000136689.14_113875470_113875605	2	113864791	113864791	5027	-33502	rs3827763	2	113831289	113831289	3.48094e-07	-0.181008	1
ARHGAP28	+	1	protein_coding	ENSG00000088756.8	18	6729717	6729717	5965	9771	rs11081260	G	A	0.4946	18	6719946	6719946	9.72631e-13	-0.246568	0.000999001	3.63666e-09	1	ENSG00000088756.8_6912059_6915715	18	6729717	6729717	5965	-9771	rs11081260	18	6719946	6719946	1.39449e-10	-0.236159	0
CPM	-	2	protein_coding	ENSG00000135678.7	12	69365350	69365350	6180	-86947	rs7960481	A	C	0.2546	12	69452297	69452297	2.2657e-10	0.246187	0.000999001	1.17118e-06	1	ENSG00000135678.7_69260605_69260828	12	69365350	69365350	6180	86947	rs7960481	12	69452297	69452297	1.56319e-09	0.223355	1
SH3BP1	+	2	protein_coding	ENSG00000100092.16	22	38030661	38030661	5283	-38407	rs80062196	C	A	0.0751	22	38069068	38069068	2.46074e-10	0.288489	0.000999001	9.44403e-07	1	ENSG00000100092.16_38061562_38062939	22	38030661	38030661	5283	38407	rs80062196	22	38069068	38069068	2.15048e-08	0.22261	0
BRD3	-	2	protein_coding	ENSG00000169925.12	9	136933657	136933657	7779	43066	rs401826	C	T	0.3084	9	136890591	136890591	2.70879e-09	-0.16303	0.000999001	1.18904e-05	1	ENSG00000169925.12_136895427_136898827	9	136933657	136933657	7779	-43066	rs401826	9	136890591	136890591	3.79011e-12	-0.222413	0
ZNF781	-	1	protein_coding	ENSG00000196381.6	19	38183223	38183223	4688	19015	rs55913702	A	C	0.3952	19	38164208	38164208	1.39043e-28	-0.282801	0.000999001	1.11503e-22	1	ENSG00000196381.6_38183053_38183223	19	38183223	38183223	4688	-19015	rs55913702	19	38164208	38164208	4.59099e-31	-0.535538	1
RPAP1	-	1	protein_coding	ENSG00000103932.7	15	41836467	41836467	4623	23188	rs3743031	C	T	0.4168	15	41813279	41813279	1.68045e-22	0.198974	0.000999001	8.48723e-17	1	ENSG00000103932.7_41811794_41813345	15	41836467	41836467	4623	-23188	rs3743031	15	41813279	41813279	9.27941e-14	0.166306	1
LRRC55	+	2	protein_coding	ENSG00000183908.5	11	56949221	56949221	5767	5719	rs1941035	A	G	0.3976	11	56943502	56943502	1.9257e-16	0.448463	0.000999001	1.30725e-12	1	ENSG00000183908.5_56954719_56959191	11	56949221	56949221	5767	-5719	rs1941035	11	56943502	56943502	7.21007e-17	0.448255	1
AQP5	+	2	protein_coding	ENSG00000161798.6	12	50355653	50355653	3722	6692	rs7299924	A	G	0.2037	12	50348961	50348961	1.80764e-06	-0.34299	0.003996	0.00231797	1	ENSG00000161798.6_50358775_50359464	12	50355653	50355653	3722	-6692	rs7299924	12	50348961	50348961	0.000198366	-0.204678	0
WDR25	+	2	protein_coding	ENSG00000176473.9	14	100842755	100842755	5574	47937	rs7147511	C	T	0.4831	14	100794818	100794818	2.07872e-09	0.205354	0.000999001	7.12585e-06	1	ENSG00000176473.9_100847247_100848083	14	100842755	100842755	5574	-47937	rs7147511	14	100794818	100794818	4.95346e-13	0.303356	0
MAGEH1	+	2	protein_coding	ENSG00000187601.3	23	55478538	55478538	1575	-167131	rs141925340	C	T	0.1213	23	55645669	55645669	2.56223e-06	0.279557	0.000999001	0.000333507	1	ENSG00000187601.3_55478538_55479998	23	55478538	55478538	1579	167131	rs141925340	23	55645669	55645669	1.12032e-05	0.268943	0
C17orf100	+	2	protein_coding	ENSG00000212734.4	17	6554971	6554971	6757	-7881	rs8064941	C	T	0.4901	17	6562852	6562852	2.85561e-28	-0.398234	0.000999001	3.47082e-23	1	ENSG00000212734.4_6554971_6556791	17	6554971	6554971	6757	7881	rs8064941	17	6562852	6562852	1.72103e-26	-0.402955	1
KIAA0040	-	2	protein_coding	ENSG00000235750.5	1	175162135	175162135	5039	2550	rs11809762	A	G	0.1555	1	175159585	175159585	7.31122e-07	0.225615	0.000999001	0.00146359	1	ENSG00000235750.5_175161996_175162135	1	175162135	175162135	5039	-2550	rs11809762	1	175159585	175159585	3.5577e-09	0.291369	1
NOTCH2NL	+	2	protein_coding	ENSG00000213240.7	1	145209119	145209119	406	-237587	rs833937	C	T	0.095	1	145446706	145446706	3.80064e-17	-0.541061	0.000999001	1.1636e-13	1	ENSG00000213240.7_145281369_145281704	1	145209119	145209119	406	237587	rs833937	1	145446706	145446706	3.05334e-23	-0.695167	1
MRC1	+	2	protein_coding	ENSG00000120586.4	10	18098352	18098352	6615	-131214	rs532813	G	A	0.3274	10	18229566	18229566	6.08657e-15	-0.338431	0.000999001	3.15813e-10	1	ENSG00000120586.4_18183139_18183241	10	18098352	18098352	6615	131214	rs532813	10	18229566	18229566	0.651537	0.0189633	0
MUL1	-	2	protein_coding	ENSG00000090432.5	1	20834654	20834654	5825	44	rs6700034	C	A	0.1144	1	20834610	20834610	3.13084e-19	0.342006	0.000999001	1.67497e-14	1	ENSG00000090432.5_20825943_20827912	1	20834654	20834654	5825	-44	rs6700034	1	20834610	20834610	3.508e-20	0.348611	1
RGS5	-	1	protein_coding	ENSG00000143248.8	1	163291577	163291577	6343	148549	rs55941230	C	T	0.1367	1	163143028	163143028	3.64853e-07	-0.263236	0.000999001	0.000405044	1	ENSG00000143248.8_163122263_163122506	1	163291577	163291577	6343	-148549	rs55941230	1	163143028	163143028	9.1391e-08	-0.301161	1
PEX5L	-	2	protein_coding	ENSG00000114757.14	3	179754841	179754841	4552	70738	rs10804880	T	C	0.2825	3	179684103	179684103	9.36491e-47	0.677421	0.000999001	3.57714e-39	1	ENSG00000114757.14_179512746_179519820	3	179754841	179754841	4552	-70738	rs10804880	3	179684103	179684103	1.17496e-43	0.6546	0
DOPEY2	+	2	protein_coding	ENSG00000142197.8	21	37529080	37529080	6556	-21429	rs2845753	G	C	0.2842	21	37550509	37550509	2.11577e-09	0.192634	0.000999001	1.13343e-05	1	ENSG00000142197.8_37620678_37620866	21	37529080	37529080	6556	21429	rs2845753	21	37550509	37550509	2.23041e-08	0.193672	1
CCDC53	-	2	protein_coding	ENSG00000120860.6	12	102455927	102455927	5699	-99932	rs10860841	G	A	0.2418	12	102555859	102555859	5.92506e-15	-0.195222	0.000999001	1.05188e-10	1	ENSG00000120860.6_102455026_102455124	12	102455927	102455927	5699	99932	rs10860841	12	102555859	102555859	1.95516e-14	-0.202531	0
CTSV	-	2	protein_coding	ENSG00000136943.6	9	99801925	99801925	4471	24505	rs62558849	G	A	0.1344	9	99777420	99777420	3.14154e-06	0.388237	0.002997	0.00443509	1	ENSG00000136943.6_99800200_99800335	9	99801925	99801925	4471	-24505	rs62558849	9	99777420	99777420	1.46709e-07	0.461746	1
YY2	+	2	protein_coding	ENSG00000230797.2	23	21874105	21874105	3052	81956	rs6629423	A	T	0.0592	23	21792149	21792149	9.82597e-24	-1.04714	0.000999001	6.57258e-19	1	ENSG00000230797.2_21874105_21876845	23	21874105	21874105	3052	-81956	rs6629423	23	21792149	21792149	1.77939e-21	-1.01957	1
CARHSP1	-	1	protein_coding	ENSG00000153048.6	16	8962866	8962866	9646	5726	rs4985009	G	C	0.1406	16	8957140	8957140	2.0108e-07	-0.248903	0.002997	0.000909948	1	ENSG00000153048.6_8946799_8949183	16	8962866	8962866	9646	-5726	rs4985009	16	8957140	8957140	2.72712e-07	-0.258437	0
C1orf229	-	2	protein_coding	ENSG00000221953.2	1	247275719	247275719	8169	8051	rs2270616	G	T	0.3733	1	247267668	247267668	1.4115e-06	-0.193465	0.00599401	0.00511357	1	ENSG00000221953.2_247273462_247275719	1	247275719	247275719	8169	-8051	rs2270616	1	247267668	247267668	1.47219e-06	-0.19183	1
PRKG2	-	2	protein_coding	ENSG00000138669.5	4	82136218	82136218	5103	73287	rs6837293	C	T	0.1691	4	82062931	82062931	1.91761e-18	-0.586193	0.000999001	4.9083e-14	1	ENSG00000138669.5_82009837_82010957	4	82136218	82136218	5103	-73287	rs6837293	4	82062931	82062931	4.33489e-17	-0.564236	1
NIPAL1	+	2	protein_coding	ENSG00000163293.7	4	47916159	47916159	4895	-103164	rs98270	G	A	0.3378	4	48019323	48019323	5.30998e-16	0.202959	0.000999001	6.60499e-12	1	ENSG00000163293.7_48037579_48042188	4	47916159	47916159	4895	103164	rs98270	4	48019323	48019323	1.1808e-16	0.211193	1
RAP1GAP	-	2	protein_coding	ENSG00000076864.15	1	21995801	21995801	6319	5828	rs61776007	C	T	0.1245	1	21989973	21989973	1.79727e-06	0.219958	0.002997	0.00406307	1	ENSG00000076864.15_21991704_21991810	1	21995801	21995801	6319	-5828	rs61776007	1	21989973	21989973	5.91403e-10	0.306427	0
TMEM47	-	2	protein_coding	ENSG00000147027.3	23	34675405	34675405	3101	-5932	rs5928619	C	G	0.1276	23	34681337	34681337	1.64557e-06	-0.302829	0.002997	0.00108165	1	ENSG00000147027.3_34645181_34648608	23	34675405	34675405	3101	5932	rs5928619	23	34681337	34681337	1.30629e-05	-0.286603	1
AURKC	+	2	protein_coding	ENSG00000105146.8	19	57742377	57742377	6252	-326	rs758097	A	G	0.2996	19	57742703	57742703	1.69925e-11	0.262487	0.000999001	9.94047e-08	1	ENSG00000105146.8_57743910_57744053	19	57742377	57742377	6253	326	rs758097	19	57742703	57742703	1.00624e-11	0.350567	1
TSPAN2	-	2	protein_coding	ENSG00000134198.5	1	115632121	115632121	6022	6387	rs11581181	A	G	0.0681	1	115625734	115625734	2.46985e-15	0.442295	0.000999001	3.28383e-11	1	ENSG00000134198.5_115603085_115603159	1	115632121	115632121	6022	-6387	rs11581181	1	115625734	115625734	8.89714e-14	0.449362	1
CAPSL	-	2	protein_coding	ENSG00000152611.7	5	35938881	35938881	5840	1831	rs6890660	T	C	0.1714	5	35937050	35937050	1.63851e-07	0.295543	0.000999001	0.000421293	1	ENSG00000152611.7_35909932_35910177	5	35938881	35938881	5840	-1831	rs6890660	5	35937050	35937050	1.13303e-07	0.322155	0
REG3G	+	1	protein_coding	ENSG00000143954.8	2	79252812	79252812	6807	51	rs368506	A	G	0.2421	2	79252761	79252761	3.40389e-10	0.361953	0.000999001	1.75215e-06	1	ENSG00000143954.8_79255335_79255631	2	79252812	79252812	6807	-51	rs368506	2	79252761	79252761	2.15263e-11	0.399993	1
GSTO2	+	2	protein_coding	ENSG00000065621.10	10	106028631	106028631	4872	-10554	rs156697	A	G	0.3429	10	106039185	106039185	3.72274e-23	0.270662	0.000999001	2.49839e-18	1	ENSG00000065621.10_106039128_106039229	10	106028631	106028631	4872	10554	rs156697	10	106039185	106039185	2.71355e-70	0.639314	1
STARD3	+	1	protein_coding	ENSG00000131748.11	17	37793318	37793318	4199	-15441	rs34695955	T	G	0.0798	17	37808759	37808759	8.61541e-09	0.217997	0.000999001	1.83572e-05	1	ENSG00000131748.11_37814164_37815073	17	37793318	37793318	4199	15441	rs34695955	17	37808759	37808759	2.68203e-06	0.268655	1
GPR34	+	2	protein_coding	ENSG00000171659.9	23	41548226	41548226	2169	-237323	rs842537	A	G	0.113	23	41785549	41785549	4.59989e-06	-0.379515	0.002997	0.00300652	1	ENSG00000171659.9_41554808_41556526	23	41548226	41548226	2171	237323	rs842537	23	41785549	41785549	4.46734e-06	-0.384284	0
IL1RL2	+	2	protein_coding	ENSG00000115598.5	2	102803433	102803433	5073	-602	rs2241132	C	A	0.1656	2	102804035	102804035	5.21225e-14	-0.420204	0.000999001	5.52342e-10	1	ENSG00000115598.5_102842358_102842501	2	102803433	102803433	5073	602	rs2241132	2	102804035	102804035	2.8101e-11	-0.468569	0
KLHL12	-	2	protein_coding	ENSG00000117153.11	1	202897764	202897764	5055	1622	rs114170147	G	C	0.0795	1	202896142	202896142	1.39024e-08	-0.224041	0.000999001	6.04681e-05	1	ENSG00000117153.11_202860228_202861787	1	202897764	202897764	5055	-1622	rs114170147	1	202896142	202896142	4.48549e-09	-0.261181	1
PCP4	+	2	protein_coding	ENSG00000183036.6	21	41239243	41239243	7511	-111954	rs2837340	G	A	0.2401	21	41351197	41351197	1.33795e-47	0.646119	0.000999001	5.35476e-39	1	ENSG00000183036.6_41300909_41301322	21	41239243	41239243	7511	111954	rs2837340	21	41351197	41351197	1.75624e-47	0.645123	1
RP11-423G4.7	-	2	lincRNA	ENSG00000260987.1	12	109303778	109303778	5616	-10163	rs10778665	C	T	0.4157	12	109313941	109313941	8.13003e-15	0.255483	0.000999001	1.58065e-11	1	ENSG00000260987.1_109301517_109303778	12	109303778	109303778	5616	10163	rs10778665	12	109313941	109313941	8.68182e-15	0.255476	1
EHMT1	+	1	protein_coding	ENSG00000181090.13	9	140513444	140513444	3754	698391	rs10781522	G	A	0.3845	9	139815053	139815053	1.06827e-06	0.0773407	0.002997	0.00246694	1	ENSG00000181090.13_140685285_140685422	9	140513444	140513444	3754	-698391	rs10781522	9	139815053	139815053	2.8734e-06	0.145374	0
TENM1	-	2	protein_coding	ENSG00000009694.9	23	124097666	124097666	2082	-147812	rs5956734	A	T	0.044	23	124245478	124245478	1.50198e-06	0.51042	0.000999001	0.000840101	1	ENSG00000009694.9_123517484_123518704	23	124097666	124097666	2083	147812	rs5956734	23	124245478	124245478	2.08396e-05	0.518337	0
RPS9	+	2	protein_coding	ENSG00000170889.9	19	54704610	54704610	9500	-3546	rs34868797	C	T	0.3756	19	54708156	54708156	6.31218e-16	-0.182313	0.000999001	1.79972e-11	1	ENSG00000170889.9_54705355_54705876	19	54704610	54704610	9500	3546	rs34868797	19	54708156	54708156	3.07552e-17	-0.232199	0
SUCLA2	-	2	protein_coding	ENSG00000136143.9	13	48612125	48612125	6088	44909	rs7998497	A	C	0.3151	13	48567216	48567216	1.02041e-07	-0.102539	0.001998	0.00020832	1	ENSG00000136143.9_48516791_48517580	13	48612125	48612125	6088	-44909	rs7998497	13	48567216	48567216	2.87308e-09	-0.146309	1
SLC26A6	-	1	protein_coding	ENSG00000225697.6	3	48672926	48672926	2167	6003	rs2276852	A	G	0.119	3	48666923	48666923	2.14864e-10	0.212134	0.000999001	4.16889e-07	1	ENSG00000225697.6_48668040_48670558	3	48672926	48672926	2167	-6003	rs2276852	3	48666923	48666923	9.2433e-06	0.168601	0
NAPRT1	-	2	protein_coding	ENSG00000147813.11	8	144660819	144660819	5384	-20958	rs10282929	G	T	0.1865	8	144681777	144681777	8.1772e-52	0.496467	0.000999001	7.92555e-47	1	ENSG00000147813.11_144658248_144658742	8	144660819	144660819	5384	20958	rs10282929	8	144681777	144681777	1.15979e-50	0.610658	1
PRR15L	-	2	protein_coding	ENSG00000167183.2	17	46035244	46035244	5306	10744	rs16949676	G	C	0.0866	17	46024500	46024500	1.11761e-07	-0.241498	0.000999001	0.000297402	1	ENSG00000167183.2_46029333_46030629	17	46035244	46035244	5306	-10744	rs16949676	17	46024500	46024500	1.54039e-06	-0.223064	0
ZNF879	+	1	protein_coding	ENSG00000234284.2	5	178450753	178450753	7658	-31183	rs58827878	C	G	0.2382	5	178481936	178481936	1.44498e-11	0.202486	0.000999001	1.371e-07	1	ENSG00000234284.2_178459206_178462065	5	178450753	178450753	7658	31183	rs58827878	5	178481936	178481936	2.44077e-10	0.199228	1
CCHCR1	-	2	protein_coding	ENSG00000204536.9	6	31126015	31126015	16348	-3601	rs113581344	A	G	0.275	6	31129616	31129616	1.11812e-14	-0.207002	0.000999001	1.59844e-09	1	ENSG00000204536.9_31118644_31118899	6	31126015	31126015	16349	3601	rs113581344	6	31129616	31129616	8.39178e-13	-0.310214	0
ALG10B	+	2	protein_coding	ENSG00000175548.4	12	38710380	38710380	4670	8650	rs117072281	G	A	0.0496	12	38701730	38701730	5.8896e-08	0.371707	0.000999001	0.000103289	1	ENSG00000175548.4_38713963_38716388	12	38710380	38710380	4670	-8650	rs117072281	12	38701730	38701730	7.59838e-10	0.428077	0
FAM131C	-	2	protein_coding	ENSG00000185519.8	1	16400127	16400127	5460	11009	rs11577791	G	A	0.2301	1	16389118	16389118	1.22516e-14	0.246227	0.000999001	3.17264e-10	1	ENSG00000185519.8_16385989_16386099	1	16400127	16400127	5460	-11009	rs11577791	1	16389118	16389118	2.40638e-45	0.680157	0
FBP1	-	2	protein_coding	ENSG00000165140.5	9	97402531	97402531	5321	-1189	rs4111369	C	T	0.0784	9	97403720	97403720	4.45399e-07	0.268127	0.000999001	0.000809824	1	ENSG00000165140.5_97372203_97372343	9	97402531	97402531	5321	1189	rs4111369	9	97403720	97403720	3.99721e-07	0.342899	1
KIFC2	+	2	protein_coding	ENSG00000167702.7	8	145691426	145691426	2671	-10027	rs750472	A	C	0.4869	8	145701453	145701453	5.1609e-11	-0.12382	0.000999001	1.50872e-07	1	ENSG00000167702.7_145697960_145699585	8	145691426	145691426	2671	10027	rs750472	8	145701453	145701453	1.1274e-08	-0.127739	1
HMGN2	+	2	protein_coding	ENSG00000198830.6	1	26798941	26798941	3732	-6228	rs2925523	C	T	0.0574	1	26805169	26805169	6.95249e-12	-0.711009	0.000999001	5.31879e-08	1	ENSG00000198830.6_26801063_26802463	1	26798941	26798941	3732	6228	rs2925523	1	26805169	26805169	1.1906e-15	-0.680183	1
NPHP4	-	2	protein_coding	ENSG00000131697.13	1	6052533	6052533	6248	117311	rs963030	T	C	0.4435	1	5935222	5935222	4.74794e-08	-0.122957	0.000999001	0.000178078	1	ENSG00000131697.13_6008130_6008311	1	6052533	6052533	6248	-117311	rs963030	1	5935222	5935222	2.37653e-07	-0.203094	0
RGPD8	-	1	protein_coding	ENSG00000169629.7	2	113192065	113192065	4876	89319	rs72833432	T	C	0.1512	2	113102746	113102746	6.36905e-56	-0.842095	0.000999001	1.55042e-47	1	ENSG00000169629.7_113145601_113147824	2	113192065	113192065	4876	-89319	rs72833432	2	113102746	113102746	1.72957e-50	-0.838993	1
CTAGE4	+	2	protein_coding	ENSG00000225932.3	7	143880559	143880559	4024	136800	rs73156533	T	A	0.0505	7	143743759	143743759	3.13918e-08	-0.850841	0.000999001	0.000120711	1	ENSG00000225932.3_143880559_143883146	7	143880559	143880559	4024	-136800	rs73156533	7	143743759	143743759	8.60425e-09	-0.88158	1
FBXO17	-	2	protein_coding	ENSG00000269190.1	19	39466550	39466550	6030	34036	rs79436048	T	C	0.1809	19	39432514	39432514	6.07849e-10	0.252254	0.000999001	2.80655e-06	1	ENSG00000269190.1_39432044_39433391	19	39466550	39466550	6030	-34036	rs79436048	19	39432514	39432514	6.81142e-12	0.288784	0
RP11-678G14.3	-	2	lincRNA	ENSG00000268555.1	19	21770124	21770124	8115	-26154	rs7255521	A	G	0.4266	19	21796278	21796278	5.04521e-42	0.595522	0.000999001	4.0358e-34	1	ENSG00000268555.1_21753624_21754341	19	21770124	21770124	8115	26154	rs7255521	19	21796278	21796278	7.69849e-45	0.646181	1
MCFD2	-	1	protein_coding	ENSG00000180398.7	2	47168994	47168994	7087	32044	rs35433380	G	T	0.1647	2	47136950	47136950	2.6946e-11	-0.254137	0.000999001	1.06821e-07	1	ENSG00000180398.7_47129009_47132733	2	47168994	47168994	7087	-32044	rs35433380	2	47136950	47136950	9.01691e-12	-0.249194	1
NBPF1	-	2	protein_coding	ENSG00000219481.6	1	16940057	16940057	5509	-336300	rs11586910	T	C	0.1861	1	17276357	17276357	2.18371e-10	0.242363	0.000999001	9.32704e-07	1	ENSG00000219481.6_16892128_16892300	1	16940057	16940057	5509	336300	rs11586910	1	17276357	17276357	1.02138e-10	0.282543	0
TMEM17	-	2	protein_coding	ENSG00000186889.5	2	62739029	62739029	4253	6250	rs4347816	C	A	0.3976	2	62732779	62732779	2.19216e-12	-0.190038	0.000999001	2.72178e-08	1	ENSG00000186889.5_62727356_62729685	2	62739029	62739029	4253	-6250	rs4347816	2	62732779	62732779	2.69578e-10	-0.170643	0
SMARCE1	-	2	protein_coding	ENSG00000073584.14	17	38804760	38804760	5384	-52125	rs2011870	A	G	0.4516	17	38856885	38856885	2.45085e-10	0.094005	0.000999001	7.16086e-07	1	ENSG00000073584.14_38781214_38785245	17	38804760	38804760	5384	52125	rs2011870	17	38856885	38856885	2.27598e-18	0.138954	0
RFX8	-	2	protein_coding	ENSG00000196460.8	2	102091165	102091165	5805	2144	rs59246268	G	A	0.279	2	102089021	102089021	5.62734e-10	0.209474	0.000999001	2.12452e-06	1	ENSG00000196460.8_102037845_102038239	2	102091165	102091165	5805	-2144	rs59246268	2	102089021	102089021	1.53064e-08	0.309022	0
SUMF1	-	1	protein_coding	ENSG00000144455.9	3	4508965	4508965	7537	109975	rs73022010	T	G	0.285	3	4398990	4398990	1.62973e-08	-0.168282	0.000999001	0.000131659	1	ENSG00000144455.9_4402830_4403938	3	4508965	4508965	7537	-109975	rs73022010	3	4398990	4398990	1.4339e-09	-0.188218	0
AMPD3	+	1	protein_coding	ENSG00000133805.11	11	10329860	10329860	6845	-145607	rs7950039	G	A	0.3746	11	10475467	10475467	8.29938e-10	0.162934	0.000999001	5.57609e-06	1	ENSG00000133805.11_10527255_10529126	11	10329860	10329860	6845	145607	rs7950039	11	10475467	10475467	8.19938e-10	0.169813	0
CNTROB	+	2	protein_coding	ENSG00000170037.9	17	7835419	7835419	5306	387514	rs149526962	C	G	0.0152	17	7447905	7447905	5.35355e-07	-0.488602	0.004995	0.00165243	1	ENSG00000170037.9_7840019_7840135	17	7835419	7835419	5306	-387514	rs149526962	17	7447905	7447905	1.44026e-05	-0.729766	1
SPATA22	-	1	protein_coding	ENSG00000141255.8	17	3417146	3417146	6803	837	rs7209047	A	C	0.4258	17	3416309	3416309	1.73626e-07	-0.298608	0.000999001	0.000708419	1	ENSG00000141255.8_3416706_3417146	17	3417146	3417146	6803	-837	rs7209047	17	3416309	3416309	6.41391e-06	-0.238627	1
RP11-798G7.6	+	2	lincRNA	ENSG00000267198.1	17	43623170	43623170	6412	-144603	rs115150574	T	C	0.2	17	43767773	43767773	4.60367e-22	-0.770894	0.000999001	3.29398e-17	1	ENSG00000267198.1_43626429_43626847	17	43623170	43623170	6412	144603	rs115150574	17	43767773	43767773	2.04544e-27	-0.740655	0
DCT	-	2	protein_coding	ENSG00000080166.11	13	95131936	95131936	6487	-36537	rs9556392	T	G	0.3774	13	95168473	95168473	9.25095e-07	0.17003	0.002997	0.00288819	1	ENSG00000080166.11_95089558_95092330	13	95131936	95131936	6487	36537	rs9556392	13	95168473	95168473	3.00112e-07	0.192455	1
TMEM255A	-	2	protein_coding	ENSG00000125355.11	23	119445411	119445411	2556	5107	rs5910825	G	A	0.0723	23	119440304	119440304	8.54221e-30	-1.1083	0.000999001	1.73911e-24	1	ENSG00000125355.11_119392505_119394883	23	119445411	119445411	2556	-5107	rs5910825	23	119440304	119440304	6.50066e-28	-1.08259	1
PRKAR1B	-	1	protein_coding	ENSG00000188191.10	7	767287	767287	6212	-52190	rs35728023	T	C	0.4007	7	819477	819477	2.07789e-09	0.111745	0.000999001	9.45485e-06	1	ENSG00000188191.10_635783_635941	7	767287	767287	6212	52190	rs35728023	7	819477	819477	1.43997e-09	0.174694	0
LRWD1	+	2	protein_coding	ENSG00000161036.6	7	102105376	102105376	4674	-5807	rs4543479	C	T	0.3566	7	102111183	102111183	4.12503e-16	-0.151346	0.000999001	3.74896e-11	1	ENSG00000161036.6_102110189_102113615	7	102105376	102105376	4674	5807	rs4543479	7	102111183	102111183	1.12701e-11	-0.156838	0
NAP1L6	-	2	protein_coding	ENSG00000204118.1	23	72347919	72347919	1614	-70206	rs12686931	G	A	0.037	23	72418125	72418125	3.63127e-05	0.570856	0.00699301	0.00561145	1	ENSG00000204118.1_72345876_72347919	23	72347919	72347919	1626	70206	rs12686931	23	72418125	72418125	4.91077e-05	0.567642	0
SHISA9	+	2	protein_coding	ENSG00000237515.6	16	12995477	12995477	8693	-64062	rs1501317	T	C	0.233	16	13059539	13059539	1.55037e-08	-0.335777	0.000999001	5.40202e-05	1	ENSG00000237515.6_13002336_13005507	16	12995477	12995477	8693	64062	rs1501317	16	13059539	13059539	2.17392e-07	-0.305511	1
CENPO	+	1	protein_coding	ENSG00000138092.6	2	25016005	25016005	4801	132223	rs7579762	T	A	0.1389	2	24883782	24883782	1.57877e-07	0.243529	0.000999001	0.000277467	1	ENSG00000138092.6_25042223_25045245	2	25016005	25016005	4801	-132223	rs7579762	2	24883782	24883782	4.17604e-06	0.206896	0
JAK3	-	2	protein_coding	ENSG00000105639.14	19	17958880	17958880	6329	56293	rs265547	T	C	0.4665	19	17902587	17902587	8.40105e-10	-0.184552	0.000999001	1.02119e-05	1	ENSG00000105639.14_17935589_17937719	19	17958880	17958880	6329	-56293	rs265547	19	17902587	17902587	8.60417e-08	-0.194822	1
FAM153B	+	2	protein_coding	ENSG00000182230.7	5	175487692	175487692	4893	-73894	rs62389918	G	T	0.4347	5	175561586	175561586	4.5696e-42	-0.616517	0.000999001	2.12344e-35	1	ENSG00000182230.7_175552023_175553958	5	175487692	175487692	4894	73894	rs62389918	5	175561586	175561586	1.7854e-35	-0.57636	0
WFIKKN1	+	2	protein_coding	ENSG00000127578.6	16	679239	679239	5915	-3327	rs2269561	T	C	0.2447	16	682566	682566	3.53222e-23	0.331728	0.000999001	4.98292e-19	1	ENSG00000127578.6_679239_684116	16	679239	679239	5915	3327	rs2269561	16	682566	682566	4.63525e-23	0.337336	1
RP11-447L10.1	-	2	protein_coding	ENSG00000272741.1	3	196045093	196045093	6841	199	rs2270769	G	C	0.3037	3	196044894	196044894	1.16561e-08	0.190833	0.000999001	5.6693e-05	1	ENSG00000272741.1_196044911_196045093	3	196045093	196045093	6841	-199	rs2270769	3	196044894	196044894	9.78151e-05	0.139522	0
LRRC43	+	2	protein_coding	ENSG00000158113.8	12	122652285	122652285	4079	6180	rs35242277	G	A	0.3722	12	122646105	122646105	2.35531e-06	-0.155531	0.00699301	0.0029995	1	ENSG00000158113.8_122677292_122677551	12	122652285	122652285	4080	-6180	rs35242277	12	122646105	122646105	0.00179946	-0.175937	0
YKT6	+	1	protein_coding	ENSG00000106636.3	7	44240567	44240567	5418	-19007	rs35148004	C	T	0.0815	7	44259574	44259574	4.91111e-10	-0.221806	0.000999001	2.62652e-06	1	ENSG00000106636.3_44251846_44253893	7	44240567	44240567	5418	19007	rs35148004	7	44259574	44259574	1.78971e-07	-0.200512	1
PYCR2	-	2	protein_coding	ENSG00000143811.12	1	226111978	226111978	5228	33	rs77157663	T	C	0.0677	1	226111945	226111945	1.50188e-08	0.277183	0.000999001	3.19768e-05	1	ENSG00000143811.12_226109558_226111591	1	226111978	226111978	5228	-33	rs77157663	1	226111945	226111945	4.9009e-10	0.307866	1
ZRSR2	+	2	protein_coding	ENSG00000169249.8	23	15808595	15808595	2380	-9368	rs5980192	A	G	0.3488	23	15817963	15817963	3.82016e-09	-0.334576	0.000999001	6.21363e-06	1	ENSG00000169249.8_15838330_15838439	23	15808595	15808595	2384	9368	rs5980192	23	15817963	15817963	2.80433e-09	-0.515033	0
TNFRSF14	+	2	protein_coding	ENSG00000157873.13	1	2487078	2487078	5779	-688	rs2227313	T	C	0.4779	1	2487766	2487766	1.70274e-17	0.170623	0.000999001	9.62745e-14	1	ENSG00000157873.13_2491993_2495268	1	2487078	2487078	5779	688	rs2227313	1	2487766	2487766	1.81263e-17	0.196179	0
TSPAN15	+	1	protein_coding	ENSG00000099282.5	10	71211229	71211229	6989	11457	rs7924002	T	C	0.4568	10	71199772	71199772	7.75587e-11	0.129625	0.000999001	2.3902e-07	1	ENSG00000099282.5_71264194_71264241	10	71211229	71211229	6989	-11457	rs7924002	10	71199772	71199772	8.62939e-10	0.153285	0
DGCR14	-	2	protein_coding	ENSG00000100056.7	22	19132197	19132197	6269	-6245	rs4819779	T	C	0.2737	22	19138442	19138442	4.01289e-09	0.149877	0.000999001	2.59511e-05	1	ENSG00000100056.7_19124836_19124945	22	19132197	19132197	6269	6245	rs4819779	22	19138442	19138442	8.97198e-06	0.193068	1
C19orf24	+	2	protein_coding	ENSG00000228300.9	19	1275026	1275026	7598	-342	rs60492890	T	G	0.232	19	1275368	1275368	7.14391e-12	0.150056	0.000999001	7.7571e-08	1	ENSG00000228300.9_1275945_1277298	19	1275026	1275026	7598	342	rs60492890	19	1275368	1275368	7.31784e-14	0.186384	0
RNASEK	+	1	protein_coding	ENSG00000219200.6	17	6915736	6915736	6069	13277	rs2307215	T	C	0.0787	17	6902459	6902459	9.62111e-10	-0.342814	0.000999001	2.98489e-06	1	ENSG00000219200.6_6917464_6917851	17	6915736	6915736	6069	-13277	rs2307215	17	6902459	6902459	2.47633e-12	-0.370202	1
LINC00654	-	2	lincRNA	ENSG00000205181.5	20	5485259	5485259	7349	-4169	rs35735316	G	A	0.0845	20	5489428	5489428	1.61842e-25	0.499798	0.000999001	2.44346e-20	1	ENSG00000205181.5_5476713_5482509	20	5485259	5485259	7349	4169	rs35735316	20	5489428	5489428	6.62475e-23	0.482758	0
DECR2	+	2	protein_coding	ENSG00000242612.2	16	451826	451826	5011	-8717	rs3743894	A	C	0.4922	16	460543	460543	1.92242e-56	-0.392003	0.000999001	1.85004e-49	1	ENSG00000242612.2_461890_462487	16	451826	451826	5011	8717	rs3743894	16	460543	460543	6.87524e-46	-0.421248	0
ACTR3C	-	2	protein_coding	ENSG00000106526.6	7	150020814	150020814	6076	36846	rs71537935	A	G	0.0757	7	149983968	149983968	2.07977e-13	-0.468516	0.000999001	1.56551e-09	1	ENSG00000106526.6_149983456_149983629	7	150020814	150020814	6076	-36846	rs71537935	7	149983968	149983968	7.43668e-28	-0.947745	0
CWC15	-	2	protein_coding	ENSG00000150316.7	11	94706776	94706776	5576	-22123	rs12363872	T	C	0.3272	11	94728899	94728899	2.67953e-11	-0.155288	0.000999001	6.92473e-08	1	ENSG00000150316.7_94705219_94705357	11	94706776	94706776	5576	22123	rs12363872	11	94728899	94728899	4.81913e-09	-0.16416	0
TSGA10	-	2	protein_coding	ENSG00000135951.10	2	99771427	99771427	4497	64120	rs12619780	C	T	0.4129	2	99707307	99707307	1.32159e-49	0.434839	0.000999001	5.24279e-40	1	ENSG00000135951.10_99735014_99735264	2	99771427	99771427	4497	-64120	rs12619780	2	99707307	99707307	2.18681e-25	0.537055	0
C4BPB	+	2	protein_coding	ENSG00000123843.8	1	207262187	207262187	4166	-11614	rs2808467	G	T	0.1657	1	207273801	207273801	1.63438e-07	0.259479	0.000999001	0.000276034	1	ENSG00000123843.8_207271163_207271609	1	207262187	207262187	4166	11614	rs2808467	1	207273801	207273801	1.86852e-07	0.314742	1
FAM135A	+	1	protein_coding	ENSG00000082269.12	6	71122644	71122644	6574	17166	rs6455367	T	C	0.2119	6	71105478	71105478	1.43953e-09	-0.222565	0.000999001	1.82896e-06	1	ENSG00000082269.12_71233670_71236401	6	71122644	71122644	6574	-17166	rs6455367	6	71105478	71105478	9.76343e-10	-0.217232	1
HLA-A	+	2	protein_coding	ENSG00000206503.7	6	29909037	29909037	14509	109802	rs144388324	C	T	0.1878	6	29799235	29799235	1.24339e-44	-0.6816	0.000999001	1.32403e-34	1	ENSG00000206503.7_29910534_29911320	6	29909037	29909037	14509	-109802	rs144388324	6	29799235	29799235	3.06364e-67	-0.607296	1
MLKL	-	1	protein_coding	ENSG00000168404.8	16	74734858	74734858	6253	-290	rs9932977	G	A	0.4583	16	74735148	74735148	1.09441e-08	0.165761	0.000999001	3.43928e-05	1	ENSG00000168404.8_74705753_74706436	16	74734858	74734858	6253	290	rs9932977	16	74735148	74735148	1.22524e-07	0.187401	1
SAR1A	-	2	protein_coding	ENSG00000079332.10	10	71930279	71930279	7838	3659	rs10159731	G	A	0.3975	10	71926620	71926620	7.65832e-12	0.178907	0.000999001	4.93876e-08	1	ENSG00000079332.10_71907045_71912348	10	71930279	71930279	7838	-3659	rs10159731	10	71926620	71926620	8.24497e-18	0.25552	0
ZNF66	+	2	protein_coding	ENSG00000160229.7	19	20959110	20959110	8330	-51782	rs8102631	A	G	0.4514	19	21010892	21010892	2.87149e-12	0.291451	0.000999001	8.48953e-09	1	ENSG00000160229.7_20981807_20982199	19	20959110	20959110	8330	51782	rs8102631	19	21010892	21010892	1.72478e-14	0.380115	1
ZNF736	+	1	protein_coding	ENSG00000234444.5	7	63767837	63767837	5573	-62145	rs73137633	A	G	0.0115	7	63829982	63829982	1.50296e-13	1.1778	0.000999001	3.97897e-09	1	ENSG00000234444.5_63808468_63815238	7	63767837	63767837	5573	62145	rs73137633	7	63829982	63829982	1.45889e-14	1.29993	1
PNO1	+	2	protein_coding	ENSG00000115946.3	2	68384976	68384976	6841	34085	rs6734622	A	G	0.3631	2	68350891	68350891	3.23027e-07	0.112242	0.001998	0.000474546	1	ENSG00000115946.3_68389397_68389457	2	68384976	68384976	6841	-34085	rs6734622	2	68350891	68350891	8.79712e-06	0.128416	0
TAF1A	-	2	protein_coding	ENSG00000143498.13	1	222763275	222763275	5234	23374	rs34851670	G	A	0.4497	1	222739901	222739901	6.74486e-08	0.142588	0.000999001	0.000129097	1	ENSG00000143498.13_222736515_222736638	1	222763275	222763275	5234	-23374	rs34851670	1	222739901	222739901	1.16972e-05	0.172452	1
RP11-63P12.6	+	2	lincRNA	ENSG00000225434.2	9	74920346	74920346	4969	4254	rs2310125	G	A	0.3933	9	74916092	74916092	3.17715e-46	0.745448	0.000999001	6.96034e-39	1	ENSG00000225434.2_74956508_74958126	9	74920346	74920346	4969	-4254	rs2310125	9	74916092	74916092	2.70256e-17	0.402315	1
HMG20A	+	1	protein_coding	ENSG00000140382.10	15	77712754	77712754	5009	-94016	rs59153558	A	G	0.2992	15	77806770	77806770	2.46281e-17	0.254938	0.000999001	6.85803e-13	1	ENSG00000140382.10_77774392_77777949	15	77712754	77712754	5009	94016	rs59153558	15	77806770	77806770	2.48807e-16	0.264507	1
IL12A	+	2	protein_coding	ENSG00000168811.2	3	159706537	159706537	4557	-37636	rs2914118	G	T	0.1723	3	159744173	159744173	4.49307e-06	-0.178483	0.001998	0.00446282	1	ENSG00000168811.2_159713191_159713806	3	159706537	159706537	4557	37636	rs2914118	3	159744173	159744173	1.17002e-05	-0.191929	1
PODN	+	2	protein_coding	ENSG00000174348.9	1	53527854	53527854	4789	30258	rs12075986	G	T	0.0632	1	53497596	53497596	8.29107e-15	0.468691	0.000999001	5.88367e-11	1	ENSG00000174348.9_53550185_53551174	1	53527854	53527854	4789	-30258	rs12075986	1	53497596	53497596	2.9523e-15	0.524756	1
ADAT1	-	2	protein_coding	ENSG00000065457.6	16	75657198	75657198	7044	81135	rs2738816	A	G	0.272	16	75576063	75576063	4.91883e-23	0.263182	0.000999001	2.39185e-18	1	ENSG00000065457.6_75656301_75656681	16	75657198	75657198	7044	-81135	rs2738816	16	75576063	75576063	3.8991e-15	0.250935	1
CASS4	+	2	protein_coding	ENSG00000087589.12	20	54987168	54987168	6767	6717	rs11905108	G	A	0.12	20	54980451	54980451	3.76287e-07	-0.371175	0.000999001	0.000882148	1	ENSG00000087589.12_55026875_55028952	20	54987168	54987168	6767	-6717	rs11905108	20	54980451	54980451	6.87128e-06	-0.361878	1
LINC00240	+	2	lincRNA	ENSG00000224843.2	6	26924771	26924771	5465	-275962	rs142393584	C	T	0.1281	6	27200733	27200733	1.30558e-07	0.292003	0.000999001	0.000294736	1	ENSG00000224843.2_26936797_26942146	6	26924771	26924771	5479	275962	rs142393584	6	27200733	27200733	2.08056e-09	0.322096	0
MLF1IP	-	2	protein_coding	ENSG00000151725.7	4	185655287	185655287	7000	3140	rs3806796	G	A	0.3466	4	185652147	185652147	1.23007e-15	0.276332	0.000999001	5.61071e-12	1	ENSG00000151725.7_185621974_185622035	4	185655287	185655287	7000	-3140	rs3806796	4	185652147	185652147	2.02522e-13	0.357472	0
ZIK1	+	2	protein_coding	ENSG00000171649.7	19	58089824	58089824	6058	-6196	rs11880858	G	A	0.0751	19	58096020	58096020	7.22761e-07	-0.27697	0.001998	0.00129993	1	ENSG00000171649.7_58101379_58105145	19	58089824	58089824	6059	6196	rs11880858	19	58096020	58096020	5.66493e-06	-0.250664	1
ARHGAP6	-	2	protein_coding	ENSG00000047648.17	23	11683821	11683821	2731	144861	rs187287723	G	T	0.1044	23	11538960	11538960	3.24311e-06	-0.318915	0.003996	0.00330958	1	ENSG00000047648.17_11155663_11157650	23	11683821	11683821	2735	-144861	rs187287723	23	11538960	11538960	9.48354e-05	-0.296292	1
BAALC	+	2	protein_coding	ENSG00000164929.12	8	104152938	104152938	6302	-27563	rs11779236	G	A	0.2135	8	104180501	104180501	9.14953e-09	0.328139	0.000999001	2.07232e-05	1	ENSG00000164929.12_104240217_104242533	8	104152938	104152938	6302	27563	rs11779236	8	104180501	104180501	4.02184e-08	0.305813	1
FAM69A	-	2	protein_coding	ENSG00000154511.7	1	93427057	93427057	4073	890	rs945631	G	A	0.0494	1	93426167	93426167	1.70277e-11	0.678788	0.000999001	5.48403e-08	1	ENSG00000154511.7_93307724_93309752	1	93427057	93427057	4073	-890	rs945631	1	93426167	93426167	3.95548e-11	0.703367	1
TMEM233	+	2	protein_coding	ENSG00000224982.2	12	120031264	120031264	5402	-40396	rs11064861	A	T	0.4589	12	120071660	120071660	2.82923e-07	-0.236019	0.001998	0.00070145	1	ENSG00000224982.2_120078504_120079363	12	120031264	120031264	5402	40396	rs11064861	12	120071660	120071660	8.26287e-08	-0.268437	0
TF	+	1	protein_coding	ENSG00000091513.10	3	133464800	133464800	5937	9359	rs150431546	A	G	0.486	3	133455441	133455441	8.52675e-14	-0.397621	0.000999001	3.76469e-10	1	ENSG00000091513.10_133478019_133478173	3	133464800	133464800	5938	-9359	rs150431546	3	133455441	133455441	2.8573e-11	-0.388371	0
FAHD2B	-	2	protein_coding	ENSG00000144199.7	2	97760619	97760619	2559	6454	rs1271064	G	A	0.2665	2	97754165	97754165	1.71079e-06	0.212902	0.001998	0.00176349	1	ENSG00000144199.7_97749320_97749554	2	97760619	97760619	2559	-6454	rs1271064	2	97754165	97754165	4.12661e-05	0.225141	0
LYRM2	-	1	protein_coding	ENSG00000083099.6	6	90348472	90348472	5240	-741	rs17735739	T	G	0.2151	6	90349213	90349213	2.51684e-07	0.124239	0.000999001	0.000670657	1	ENSG00000083099.6_90347991_90348216	6	90348472	90348472	5240	741	rs17735739	6	90349213	90349213	4.1366e-07	0.271568	0
MBP	-	1	protein_coding	ENSG00000197971.10	18	74845639	74845639	8366	-3706	rs1667901	T	C	0.2205	18	74849345	74849345	1.4916e-12	-0.233994	0.000999001	2.24753e-08	1	ENSG00000197971.10_74724735_74729224	18	74845639	74845639	8366	3706	rs1667901	18	74849345	74849345	1.55329e-12	-0.23576	0
FAM229B	+	2	protein_coding	ENSG00000203778.3	6	112408802	112408802	4570	-1534	rs12191133	A	G	0.2813	6	112410336	112410336	4.11147e-20	0.264721	0.000999001	1.92311e-15	1	ENSG00000203778.3_112418244_112418404	6	112408802	112408802	4570	1534	rs12191133	6	112410336	112410336	3.57768e-19	0.275388	0
LGI2	-	2	protein_coding	ENSG00000153012.7	4	25032501	25032501	6017	-73665	rs6817211	A	C	0.35	4	25106166	25106166	6.18427e-15	-0.391964	0.000999001	1.85397e-11	1	ENSG00000153012.7_25000469_25005890	4	25032501	25032501	6017	73665	rs6817211	4	25106166	25106166	1.16669e-12	-0.369348	1
PPM1F	-	1	protein_coding	ENSG00000100034.9	22	22307209	22307209	3582	24946	rs2329884	C	T	0.3988	22	22282263	22282263	2.82148e-13	-0.143203	0.000999001	2.48094e-09	1	ENSG00000100034.9_22292045_22292956	22	22307209	22307209	3582	-24946	rs2329884	22	22282263	22282263	4.55642e-13	-0.239494	0
DDRGK1	-	2	protein_coding	ENSG00000198171.8	20	3185331	3185331	6621	-231395	rs117862802	G	A	0.0899	20	3416726	3416726	6.74643e-11	0.228953	0.000999001	2.27174e-07	1	ENSG00000198171.8_3175476_3175514	20	3185331	3185331	6621	231395	rs117862802	20	3416726	3416726	2.30317e-08	0.269167	0
CTD-2619J13.17	-	2	lincRNA	ENSG00000268912.1	19	58942515	58942515	3149	18649	rs10417104	A	G	0.4994	19	58923866	58923866	1.11695e-16	-0.22128	0.000999001	1.5803e-12	1	ENSG00000268912.1_58939999_58942515	19	58942515	58942515	3149	-18649	rs10417104	19	58923866	58923866	4.63826e-13	-0.210317	0
L1TD1	+	2	protein_coding	ENSG00000240563.1	1	62660503	62660503	5691	10458	rs2366314	G	A	0.383	1	62650045	62650045	1.09094e-52	0.806759	0.000999001	2.72174e-46	1	ENSG00000240563.1_62675455_62678000	1	62660503	62660503	5691	-10458	rs2366314	1	62650045	62650045	9.16115e-47	0.767175	1
IKZF5	-	2	protein_coding	ENSG00000095574.7	10	124768333	124768333	7075	41	rs2277250	G	A	0.3091	10	124768292	124768292	2.37196e-09	0.137815	0.000999001	9.38779e-06	1	ENSG00000095574.7_124766542_124766692	10	124768333	124768333	7075	-41	rs2277250	10	124768292	124768292	6.11628e-08	0.221	1
ALB	+	1	protein_coding	ENSG00000163631.12	4	74262831	74262831	4511	-550396	rs182695896	A	C	0.0128	4	74813227	74813227	4.3022e-06	-0.757048	0.000999001	0.00386454	1	ENSG00000163631.12_74285971_74286038	4	74262831	74262831	4511	550396	rs182695896	4	74813227	74813227	7.77222e-07	-0.872318	1
WRN	+	2	protein_coding	ENSG00000165392.5	8	30891317	30891317	5382	-86075	rs4733225	T	C	0.2033	8	30977392	30977392	2.78246e-07	0.206877	0.000999001	0.000721063	1	ENSG00000165392.5_30989881_30990022	8	30891317	30891317	5382	86075	rs4733225	8	30977392	30977392	9.74226e-07	0.261237	1
ATL3	-	1	protein_coding	ENSG00000184743.8	11	63439393	63439393	4114	-44183	rs474548	A	G	0.1672	11	63483576	63483576	1.24652e-09	-0.188144	0.000999001	3.25709e-06	1	ENSG00000184743.8_63391559_63396877	11	63439393	63439393	4114	44183	rs474548	11	63483576	63483576	1.08836e-07	-0.179036	0
LINC00269	+	2	lincRNA	ENSG00000215162.1	23	68399400	68399400	2314	-28692	rs2361465	G	C	0.195	23	68428092	68428092	2.65879e-14	0.733919	0.000999001	1.35397e-10	1	ENSG00000215162.1_68428095_68429767	23	68399400	68399400	2319	28692	rs2361465	23	68428092	68428092	1.83966e-16	0.846328	0
CARTPT	+	2	protein_coding	ENSG00000164326.4	5	71014990	71014990	3241	1571	rs6453132	T	C	0.3728	5	71013419	71013419	3.62936e-08	-0.343305	0.000999001	4.82366e-05	1	ENSG00000164326.4_71015406_71015790	5	71014990	71014990	3241	-1571	rs6453132	5	71013419	71013419	4.81848e-08	-0.353579	0
LINC00174	-	2	lincRNA	ENSG00000179406.6	7	65866325	65866325	5926	-833127	rs62465008	G	A	0.0558	7	66699452	66699452	4.0006e-07	0.223422	0.001998	0.000826814	1	ENSG00000179406.6_65855069_65855237	7	65866325	65866325	5926	833127	rs62465008	7	66699452	66699452	7.91534e-06	0.473241	0
EFCAB4B	-	2	protein_coding	ENSG00000130038.5	12	3873985	3873985	6307	10915	rs7971372	C	A	0.4048	12	3863070	3863070	5.75326e-21	0.402714	0.000999001	3.61476e-16	1	ENSG00000130038.5_3715799_3716796	12	3873985	3873985	6307	-10915	rs7971372	12	3863070	3863070	6.23778e-12	0.356674	1
OGN	-	2	protein_coding	ENSG00000106809.6	9	95166978	95166978	6299	232353	rs10992259	C	T	0.2304	9	94934625	94934625	2.0647e-06	0.176012	0.003996	0.00407002	1	ENSG00000106809.6_95146249_95148072	9	95166978	95166978	6299	-232353	rs10992259	9	94934625	94934625	1.5752e-07	0.195918	1
CACNG5	+	2	protein_coding	ENSG00000075429.4	17	64831235	64831235	6258	12941	rs76704965	G	A	0.1284	17	64818294	64818294	1.29947e-06	0.346157	0.001998	0.00196723	1	ENSG00000075429.4_64875090_64875176	17	64831235	64831235	6258	-12941	rs76704965	17	64818294	64818294	9.68128e-07	0.380882	1
PLGLB1	-	2	protein_coding	ENSG00000183281.10	2	87248975	87248975	2513	134647	rs111488633	G	A	0.1602	2	87114328	87114328	7.12356e-10	-0.374785	0.000999001	1.12349e-06	1	ENSG00000183281.10_87229682_87230280	2	87248975	87248975	2513	-134647	rs111488633	2	87114328	87114328	0.00174686	-0.209857	0
MECR	-	2	protein_coding	ENSG00000116353.11	1	29557454	29557454	4887	90233	rs6691387	T	C	0.141	1	29467221	29467221	1.17199e-06	-0.228491	0.001998	0.00230295	1	ENSG00000116353.11_29529643_29529745	1	29557454	29557454	4887	-90233	rs6691387	1	29467221	29467221	3.54199e-05	-0.248377	0
NARS	-	2	protein_coding	ENSG00000134440.7	18	55289445	55289445	6350	-12414	rs4455054	A	G	0.2464	18	55301859	55301859	1.27979e-06	0.120482	0.000999001	0.00268218	1	ENSG00000134440.7_55267888_55269015	18	55289445	55289445	6351	12414	rs4455054	18	55301859	55301859	2.18736e-05	0.117326	0
CTNS	+	1	protein_coding	ENSG00000040531.10	17	3539762	3539762	6804	614	rs455605	G	C	0.4485	17	3539148	3539148	4.51938e-11	0.167733	0.000999001	2.60961e-07	1	ENSG00000040531.10_3563530_3564836	17	3539762	3539762	6804	-614	rs455605	17	3539148	3539148	3.72808e-10	0.177889	0
CTD-2034I21.2	+	2	lincRNA	ENSG00000263082.1	16	50914120	50914120	4925	-11859	rs4785466	C	G	0.2501	16	50925979	50925979	1.98525e-13	0.438733	0.000999001	6.20795e-10	1	ENSG00000263082.1_50915818_50918012	16	50914120	50914120	4925	11859	rs4785466	16	50925979	50925979	1.65112e-12	0.426911	1
FAM20B	+	2	protein_coding	ENSG00000116199.7	1	178994939	178994939	5603	-21459	rs3766636	C	A	0.4463	1	179016398	179016398	4.65973e-12	0.158652	0.000999001	3.50156e-08	1	ENSG00000116199.7_179041048_179045697	1	178994939	178994939	5603	21459	rs3766636	1	179016398	179016398	2.13916e-11	0.165572	1
PCYOX1L	+	2	protein_coding	ENSG00000145882.6	5	148737570	148737570	5379	11424	rs6887230	A	G	0.3182	5	148726146	148726146	2.19967e-11	0.187876	0.000999001	1.00218e-07	1	ENSG00000145882.6_148747556_148749216	5	148737570	148737570	5379	-11424	rs6887230	5	148726146	148726146	2.91587e-09	0.175842	1
CHODL	+	2	protein_coding	ENSG00000154645.9	21	19273580	19273580	6736	108490	rs1352601	C	T	0.3908	21	19165090	19165090	1.32482e-08	0.315035	0.000999001	5.33689e-05	1	ENSG00000154645.9_19638271_19639690	21	19273580	19273580	6736	-108490	rs1352601	21	19165090	19165090	2.71357e-07	0.29128	1
DNAH7	-	2	protein_coding	ENSG00000118997.9	2	196933536	196933536	5152	-51576	rs7587769	A	G	0.4012	2	196985112	196985112	1.86307e-13	-0.254524	0.000999001	2.53476e-09	1	ENSG00000118997.9_196619061_196619238	2	196933536	196933536	5152	51576	rs7587769	2	196985112	196985112	2.62188e-06	-0.246764	0
AMY2A	+	2	protein_coding	ENSG00000243480.3	1	104159999	104159999	5664	78179	rs140234663	C	T	0.1736	1	104081820	104081820	4.12776e-10	-0.333385	0.000999001	1.14601e-06	1	ENSG00000243480.3_104160576_104160722	1	104159999	104159999	5664	-78179	rs140234663	1	104081820	104081820	1.02879e-11	-0.359302	1
THBS3	-	2	protein_coding	ENSG00000169231.9	1	155178842	155178842	3339	60	rs760077	A	T	0.4083	1	155178782	155178782	1.2637e-14	0.182214	0.000999001	1.7412e-10	1	ENSG00000169231.9_155165778_155166233	1	155178842	155178842	3339	-60	rs760077	1	155178782	155178782	4.83962e-09	0.19433	0
DCTD	-	2	protein_coding	ENSG00000129187.10	4	183839089	183839089	7305	41734	rs11132156	T	C	0.3	4	183797355	183797355	5.66272e-08	-0.130945	0.000999001	0.000193798	1	ENSG00000129187.10_183811213_183812630	4	183839089	183839089	7305	-41734	rs11132156	4	183797355	183797355	1.23222e-05	-0.114488	0
DDX42	+	2	protein_coding	ENSG00000198231.8	17	61850963	61850963	3171	67055	rs3817182	A	G	0.3353	17	61783908	61783908	1.134e-12	-0.229514	0.000999001	1.06132e-08	1	ENSG00000198231.8_61890588_61890814	17	61850963	61850963	3171	-67055	rs3817182	17	61783908	61783908	5.10538e-12	-0.209353	1
CSNK1G1	-	2	protein_coding	ENSG00000169118.11	15	64648442	64648442	4608	256	rs35755513	C	T	0.0738	15	64648186	64648186	1.23964e-06	-0.265934	0.004995	0.00205304	1	ENSG00000169118.11_64648187_64648442	15	64648442	64648442	4608	-256	rs35755513	15	64648186	64648186	1.81123e-09	-0.427471	1
HAUS4	-	2	protein_coding	ENSG00000092036.12	14	23426370	23426370	6458	7334	rs2145542	C	T	0.4631	14	23419036	23419036	1.98549e-24	-0.253682	0.000999001	1.05476e-19	1	ENSG00000092036.12_23415437_23415917	14	23426370	23426370	6458	-7334	rs2145542	14	23419036	23419036	2.33891e-24	-0.297057	1
TMTC2	+	2	protein_coding	ENSG00000179104.4	12	83080659	83080659	6312	-377530	rs117320602	A	G	0.0545	12	83458189	83458189	2.95294e-07	0.419581	0.000999001	0.000560446	1	ENSG00000179104.4_83525989_83528649	12	83080659	83080659	6312	377530	rs117320602	12	83458189	83458189	9.33937e-06	0.366142	0
SPSB2	-	2	protein_coding	ENSG00000111671.5	12	6998522	6998522	5837	10541	rs6489740	C	T	0.309	12	6987981	6987981	7.68165e-39	0.340558	0.000999001	2.35639e-31	1	ENSG00000111671.5_6980757_6982161	12	6998522	6998522	5837	-10541	rs6489740	12	6987981	6987981	2.93255e-42	0.403646	0
CTD-2554C21.3	+	2	lincRNA	ENSG00000229481.1	19	38320191	38320191	4973	7854	rs56290614	G	A	0.3269	19	38312337	38312337	7.91024e-07	-0.208623	0.000999001	0.00199514	1	ENSG00000229481.1_38320191_38322797	19	38320191	38320191	4973	-7854	rs56290614	19	38312337	38312337	5.87107e-07	-0.216568	1
LIPT1	+	2	protein_coding	ENSG00000144182.12	2	99771418	99771418	4497	67145	rs720229	T	C	0.41	2	99704273	99704273	2.73034e-33	0.442612	0.000999001	2.8509e-27	1	ENSG00000144182.12_99778420_99779620	2	99771418	99771418	4497	-67145	rs720229	2	99704273	99704273	5.39934e-31	0.405622	1
MGAM	+	2	protein_coding	ENSG00000257335.4	7	141607613	141607613	4875	142250	rs6962760	T	C	0.497	7	141465363	141465363	1.72571e-08	-0.261341	0.000999001	3.67788e-05	1	ENSG00000257335.4_141805614_141806547	7	141607613	141607613	4875	-142250	rs6962760	7	141465363	141465363	2.38406e-05	-0.234464	0
MPZL2	-	2	protein_coding	ENSG00000149573.4	11	118135251	118135251	5504	27248	rs1793141	G	A	0.3226	11	118108003	118108003	8.55716e-10	-0.187893	0.000999001	2.2685e-06	1	ENSG00000149573.4_118124118_118125948	11	118135251	118135251	5504	-27248	rs1793141	11	118108003	118108003	8.15408e-08	-0.176202	0
AC084018.1	-	2	lincRNA	ENSG00000212694.4	12	122241812	122241812	5027	-29318	rs12823194	G	A	0.1649	12	122271130	122271130	6.73349e-07	-0.162517	0.001998	0.00108856	1	ENSG00000212694.4_122233173_122234785	12	122241812	122241812	5027	29318	rs12823194	12	122271130	122271130	6.99875e-06	-0.153554	1
SVIP	-	2	protein_coding	ENSG00000198168.4	11	22851845	22851845	7006	673	rs2286811	C	T	0.286	11	22851172	22851172	1.37976e-18	-0.220394	0.000999001	2.5963e-14	1	ENSG00000198168.4_22840475_22844679	11	22851845	22851845	7006	-673	rs2286811	11	22851172	22851172	6.52448e-15	-0.196954	1
RASGRP3	+	2	protein_coding	ENSG00000152689.13	2	33661391	33661391	8144	-39547	rs4077711	A	C	0.3155	2	33700938	33700938	1.2919e-07	0.145272	0.000999001	0.000447623	1	ENSG00000152689.13_33736777_33736909	2	33661391	33661391	8144	39547	rs4077711	2	33700938	33700938	2.79318e-07	0.177767	1
ANKLE2	-	1	protein_coding	ENSG00000176915.10	12	133338474	133338474	4449	-7738	rs13254	A	G	0.2855	12	133346212	133346212	2.32056e-23	-0.234208	0.000999001	1.34898e-18	1	ENSG00000176915.10_133302254_133304029	12	133338474	133338474	4449	7738	rs13254	12	133346212	133346212	4.42121e-15	-0.230375	0
IFNAR1	+	2	protein_coding	ENSG00000142166.8	21	34696734	34696734	4941	19928	rs2834177	T	C	0.2957	21	34676806	34676806	1.50809e-08	0.127961	0.000999001	5.45943e-05	1	ENSG00000142166.8_34727622_34732168	21	34696734	34696734	4941	-19928	rs2834177	21	34676806	34676806	1.28676e-07	0.114296	1
ZNF208	-	2	protein_coding	ENSG00000160321.10	19	22193751	22193751	7520	-127522	rs3813590	C	T	0.2854	19	22321273	22321273	1.55456e-14	-0.359648	0.000999001	1.84597e-10	1	ENSG00000160321.10_22169530_22170113	19	22193751	22193751	7520	127522	rs3813590	19	22321273	22321273	9.42178e-17	-0.470941	0
TMEM245	-	2	protein_coding	ENSG00000106771.8	9	111882225	111882225	7055	-27826	rs59904140	C	T	0.292	9	111910051	111910051	4.13501e-24	0.189866	0.000999001	1.7171e-18	1	ENSG00000106771.8_111777432_111782785	9	111882225	111882225	7055	27826	rs59904140	9	111910051	111910051	5.49882e-17	0.180922	1
NMI	-	2	protein_coding	ENSG00000123609.6	2	152146571	152146571	5127	-794	rs4665163	A	G	0.4978	2	152147365	152147365	6.65891e-07	-0.131823	0.001998	0.00110661	1	ENSG00000123609.6_152139285_152139468	2	152146571	152146571	5127	794	rs4665163	2	152147365	152147365	1.08119e-09	-0.187393	0
C19orf55	+	2	protein_coding	ENSG00000167595.10	19	36249044	36249044	5464	-11952	rs57770499	G	A	0.1878	19	36260996	36260996	1.11261e-06	-0.147309	0.001998	0.0019027	1	ENSG00000167595.10_36259057_36260766	19	36249044	36249044	5464	11952	rs57770499	19	36260996	36260996	5.05354e-06	-0.189249	1
ARL6IP5	+	2	protein_coding	ENSG00000144746.6	3	69134095	69134095	6179	-20248	rs7039	C	G	0.4892	3	69154343	69154343	1.02308e-21	-0.212997	0.000999001	4.14449e-16	1	ENSG00000144746.6_69153615_69155217	3	69134095	69134095	6179	20248	rs7039	3	69154343	69154343	7.79742e-19	-0.24107	1
RINT1	+	1	protein_coding	ENSG00000135249.3	7	105172532	105172532	5411	-16464	rs113947297	G	A	0.0291	7	105188996	105188996	6.28209e-08	0.592851	0.000999001	0.000144125	1	ENSG00000135249.3_105190502_105190612	7	105172532	105172532	5411	16464	rs113947297	7	105188996	105188996	1.12786e-07	0.681102	1
CDK20	-	2	protein_coding	ENSG00000156345.13	9	90589668	90589668	6707	-9774	rs2989491	A	G	0.4026	9	90599442	90599442	1.27847e-06	0.133067	0.000999001	0.00284232	1	ENSG00000156345.13_90581356_90586250	9	90589668	90589668	6707	9774	rs2989491	9	90599442	90599442	4.72719e-06	0.133927	0
PRSS45	-	2	protein_coding	ENSG00000188086.8	3	46854048	46854048	4319	-78006	rs148174751	C	T	0.0356	3	46932054	46932054	1.15686e-15	-0.983142	0.000999001	3.79791e-11	1	ENSG00000188086.8_46852596_46853363	3	46854048	46854048	4319	78006	rs148174751	3	46932054	46932054	3.20981e-15	-1.27327	0
RP11-85G18.6	+	2	lincRNA	ENSG00000262412.1	10	27532059	27532059	7396	16288	rs2780675	C	T	0.3667	10	27515771	27515771	5.09908e-16	0.418627	0.000999001	9.91823e-12	1	ENSG00000262412.1_27538987_27539733	10	27532059	27532059	7396	-16288	rs2780675	10	27515771	27515771	3.10161e-13	0.388134	1
ZNF471	+	1	protein_coding	ENSG00000196263.3	19	57019212	57019212	7543	-23744	rs76894169	C	A	0.2696	19	57042956	57042956	4.57546e-08	-0.149814	0.000999001	0.000147686	1	ENSG00000196263.3_57027644_57027770	19	57019212	57019212	7544	23744	rs76894169	19	57042956	57042956	4.13611e-05	-0.226817	0
TTC37	-	2	protein_coding	ENSG00000198677.6	5	94890711	94890711	4662	83353	rs10866765	A	G	0.1784	5	94807358	94807358	1.6517e-06	0.121366	0.003996	0.00327252	1	ENSG00000198677.6_94859359_94859538	5	94890711	94890711	4662	-83353	rs10866765	5	94807358	94807358	8.06977e-06	0.111747	0
TSGA13	-	2	protein_coding	ENSG00000213265.4	7	130372268	130372268	5107	75740	rs10954272	G	A	0.2643	7	130296528	130296528	7.30029e-08	0.290594	0.000999001	0.000174072	1	ENSG00000213265.4_130353488_130354023	7	130372268	130372268	5107	-75740	rs10954272	7	130296528	130296528	2.87695e-07	0.280055	1
RP11-620J15.3	-	2	lincRNA	ENSG00000257698.1	12	58329958	58329958	4543	10302	rs4760343	A	G	0.373	12	58319656	58319656	3.18054e-14	-0.213048	0.000999001	4.77061e-10	1	ENSG00000257698.1_58328857_58329958	12	58329958	58329958	4543	-10302	rs4760343	12	58319656	58319656	2.35208e-12	-0.213585	1
MAST3	+	2	protein_coding	ENSG00000099308.6	19	18208603	18208603	6076	-55100	rs3736328	C	G	0.4892	19	18263703	18263703	2.30269e-10	0.115319	0.000999001	1.13036e-06	1	ENSG00000099308.6_18260001_18262502	19	18208603	18208603	6076	55100	rs3736328	19	18263703	18263703	7.10566e-07	0.115769	1
GTF2H1	+	1	protein_coding	ENSG00000110768.7	11	18343842	18343842	5999	-7056	rs4150550	C	G	0.3192	11	18350898	18350898	3.36658e-10	0.149615	0.000999001	6.36114e-07	1	ENSG00000110768.7_18362808_18363505	11	18343842	18343842	5999	7056	rs4150550	11	18350898	18350898	2.2657e-12	0.195521	0
C5orf17	+	2	protein_coding	ENSG00000248874.1	5	23951457	23951457	6455	4514	rs147349735	C	A	0.0218	5	23946943	23946943	2.7724e-23	2.25421	0.000999001	1.28869e-18	1	ENSG00000248874.1_23980046_23980950	5	23951457	23951457	6455	-4514	rs147349735	5	23946943	23946943	1.00176e-22	2.24756	1
NDST1	+	1	protein_coding	ENSG00000070614.10	5	149865381	149865381	5906	-74183	rs3095891	C	T	0.4172	5	149939564	149939564	6.96201e-07	0.124301	0.000999001	0.00112679	1	ENSG00000070614.10_149932775_149937773	5	149865381	149865381	5906	74183	rs3095891	5	149939564	149939564	2.84825e-09	0.166565	0
SH2D7	+	1	protein_coding	ENSG00000183476.8	15	78370150	78370150	5984	-49326	rs8036417	A	G	0.2571	15	78419476	78419476	7.56666e-18	0.431638	0.000999001	2.2699e-13	1	ENSG00000183476.8_78395807_78397251	15	78370150	78370150	5984	49326	rs8036417	15	78419476	78419476	6.15817e-19	0.43269	1
PPFIBP2	+	1	protein_coding	ENSG00000166387.7	11	7534529	7534529	7912	-38038	rs10839805	G	A	0.3313	11	7572567	7572567	2.42538e-10	-0.234189	0.000999001	2.14848e-06	1	ENSG00000166387.7_7674255_7674999	11	7534529	7534529	7912	38038	rs10839805	11	7572567	7572567	6.95908e-09	-0.248311	1
FTSJ2	-	2	protein_coding	ENSG00000122687.13	7	2281840	2281840	7781	15456	rs4719462	A	G	0.396	7	2266384	2266384	1.7314e-12	0.139387	0.000999001	1.6275e-08	1	ENSG00000122687.13_2277650_2278572	7	2281840	2281840	7781	-15456	rs4719462	7	2266384	2266384	8.35969e-31	0.44639	0
TUBG1	+	1	protein_coding	ENSG00000131462.3	17	40761694	40761694	3555	-973653	rs739770	G	T	0.3179	17	41735347	41735347	1.89492e-06	0.137882	0.003996	0.00272893	1	ENSG00000131462.3_40766862_40767252	17	40761694	40761694	3556	973653	rs739770	17	41735347	41735347	0.000562774	0.0990973	1
SEPT11	+	1	protein_coding	ENSG00000138758.7	4	77870856	77870856	6434	146091	rs12054508	T	C	0.4035	4	77724765	77724765	5.97952e-07	0.0994054	0.001998	0.00143672	1	ENSG00000138758.7_77940318_77940414	4	77870856	77870856	6434	-146091	rs12054508	4	77724765	77724765	1.08739e-06	0.108893	1
WNT2B	+	2	protein_coding	ENSG00000134245.13	1	113009163	113009163	5253	-74276	rs10745330	C	T	0.4895	1	113083439	113083439	6.19821e-12	0.220516	0.000999001	2.61888e-08	1	ENSG00000134245.13_113062902_113072787	1	113009163	113009163	5253	74276	rs10745330	1	113083439	113083439	8.76552e-12	0.242129	0
NAIF1	-	2	protein_coding	ENSG00000171169.8	9	130830485	130830485	3543	-380431	rs147656347	T	A	0.0507	9	131210916	131210916	5.62309e-07	0.433443	0.001998	0.00108184	1	ENSG00000171169.8_130823512_130826179	9	130830485	130830485	3543	380431	rs147656347	9	131210916	131210916	2.67432e-05	0.419547	1
RSBN1	-	2	protein_coding	ENSG00000081019.9	1	114355098	114355098	4539	-765586	rs3789626	T	C	0.4608	1	115120684	115120684	4.199e-06	-0.100731	0.00599401	0.00634283	1	ENSG00000081019.9_114304454_114309075	1	114355098	114355098	4539	765586	rs3789626	1	115120684	115120684	0.000115075	-0.100829	1
SLC16A13	+	2	protein_coding	ENSG00000174327.6	17	6939394	6939394	6074	-8798	rs9674813	T	C	0.2969	17	6948192	6948192	4.72568e-07	-0.12841	0.001998	0.00112992	1	ENSG00000174327.6_6943082_6943440	17	6939394	6939394	6074	8798	rs9674813	17	6948192	6948192	2.04377e-06	-0.155032	0
SLC2A1	-	2	protein_coding	ENSG00000117394.15	1	43424530	43424530	4579	10330	rs710221	G	A	0.4429	1	43414200	43414200	3.33748e-08	0.189209	0.000999001	5.62919e-05	1	ENSG00000117394.15_43395544_43395706	1	43424530	43424530	4579	-10330	rs710221	1	43414200	43414200	1.07285e-09	0.186433	1
PHF11	+	2	protein_coding	ENSG00000136147.12	13	50069746	50069746	5248	11750	rs9568219	C	T	0.3042	13	50057996	50057996	1.75859e-07	-0.142902	0.001998	0.000439553	1	ENSG00000136147.12_50099909_50100073	13	50069746	50069746	5248	-11750	rs9568219	13	50057996	50057996	6.19298e-08	-0.17503	0
MARC1	+	2	protein_coding	ENSG00000186205.8	1	220960101	220960101	5525	18657	rs11118598	G	A	0.0798	1	220941444	220941444	4.51551e-07	0.339068	0.000999001	0.000676786	1	ENSG00000186205.8_220986634_220987735	1	220960101	220960101	5525	-18657	rs11118598	1	220941444	220941444	1.22898e-05	0.286806	0
BRD9	-	2	protein_coding	ENSG00000028310.13	5	892939	892939	7737	-73160	rs72705155	A	G	0.0431	5	966099	966099	7.89185e-08	0.270293	0.000999001	0.000239955	1	ENSG00000028310.13_863851_864683	5	892939	892939	7737	73160	rs72705155	5	966099	966099	1.15475e-06	0.289399	0
CSK	+	2	protein_coding	ENSG00000103653.12	15	75074398	75074398	3877	-106494	rs9673065	T	G	0.3995	15	75180892	75180892	1.69971e-07	-0.115346	0.000999001	0.000242062	1	ENSG00000103653.12_75094672_75095539	15	75074398	75074398	3877	106494	rs9673065	15	75180892	75180892	0.000327005	-0.0750976	0
SMARCB1	+	1	protein_coding	ENSG00000099956.13	22	24129150	24129150	5768	-46903	rs17003998	G	T	0.0924	22	24176053	24176053	5.99859e-11	-0.276134	0.000999001	4.35797e-07	1	ENSG00000099956.13_24167412_24167602	22	24129150	24129150	5768	46903	rs17003998	22	24176053	24176053	2.11828e-12	-0.316191	1
ZNF773	+	2	protein_coding	ENSG00000152439.8	19	58011283	58011283	6187	-21336	rs147898848	G	T	0.203	19	58032619	58032619	1.66992e-08	-0.229825	0.000999001	3.95968e-05	1	ENSG00000152439.8_58024390_58029772	19	58011283	58011283	6188	21336	rs147898848	19	58032619	58032619	3.38751e-20	-0.395361	1
C15orf57	-	1	protein_coding	ENSG00000128891.11	15	40857256	40857256	4596	19147	rs11632370	G	T	0.4241	15	40838109	40838109	1.23862e-54	-0.446986	0.000999001	3.48527e-45	1	ENSG00000128891.11_40823530_40824501	15	40857256	40857256	4596	-19147	rs11632370	15	40838109	40838109	1.59366e-48	-0.599116	0
IFI27L1	+	1	protein_coding	ENSG00000165948.6	14	94547628	94547628	7160	-19404	rs3818119	C	T	0.4951	14	94567032	94567032	6.40506e-17	0.386351	0.000999001	1.43441e-12	1	ENSG00000165948.6_94563187_94563311	14	94547628	94547628	7160	19404	rs3818119	14	94567032	94567032	1.66233e-13	0.372535	0
Z83851.1	-	1	lincRNA	ENSG00000229891.1	22	42765242	42765242	5880	16785	rs9611774	G	A	0.4703	22	42748457	42748457	2.47298e-06	-0.16865	0.00599401	0.0058837	1	ENSG00000229891.1_42760406_42761150	22	42765242	42765242	5880	-16785	rs9611774	22	42748457	42748457	1.10208e-05	-0.214324	0
SURF1	-	2	protein_coding	ENSG00000148290.5	9	136223552	136223552	6921	17777	rs590858	T	C	0.4604	9	136205775	136205775	9.41e-41	-0.407891	0.000999001	1.51742e-34	1	ENSG00000148290.5_136218610_136218837	9	136223552	136223552	6921	-17777	rs590858	9	136205775	136205775	2.11646e-29	-0.313522	1
RP11-774O3.3	-	2	lincRNA	ENSG00000251615.3	4	8360065	8360065	8845	-6200	rs78099127	C	T	0.2172	4	8366265	8366265	1.02944e-10	0.277857	0.000999001	8.2091e-07	1	ENSG00000251615.3_8356817_8360065	4	8360065	8360065	8845	6200	rs78099127	4	8366265	8366265	1.29336e-10	0.285603	1
ZNF626	-	2	protein_coding	ENSG00000188171.10	19	20844402	20844402	8089	-869	rs3866686	G	C	0.3491	19	20845271	20845271	1.46988e-08	-0.205172	0.000999001	8.58528e-05	1	ENSG00000188171.10_20802867_20808456	19	20844402	20844402	8089	869	rs3866686	19	20845271	20845271	2.46982e-11	-0.249125	1
ADPRH	+	2	protein_coding	ENSG00000144843.7	3	119298115	119298115	5722	-515	rs13324934	G	T	0.0318	3	119298630	119298630	8.10495e-17	-0.914967	0.000999001	3.12782e-12	1	ENSG00000144843.7_119306311_119308792	3	119298115	119298115	5722	515	rs13324934	3	119298630	119298630	9.87036e-15	-0.804223	0
CDK8	+	2	protein_coding	ENSG00000132964.7	13	26828276	26828276	6479	51277	rs34584161	A	G	0.2567	13	26776999	26776999	9.79191e-12	-0.289222	0.000999001	5.59927e-08	1	ENSG00000132964.7_26927877_26928017	13	26828276	26828276	6479	-51277	rs34584161	13	26776999	26776999	3.32514e-12	-0.307962	0
HSD17B1	+	2	protein_coding	ENSG00000108786.6	17	40701232	40701232	3534	-3868	rs597255	C	T	0.4167	17	40705100	40705100	1.55144e-10	-0.127436	0.000999001	7.25087e-07	1	ENSG00000108786.6_40701232_40705048	17	40701232	40701232	3535	3868	rs597255	17	40705100	40705100	4.62812e-21	-0.288851	0
NSA2	+	2	protein_coding	ENSG00000164346.5	5	74062817	74062817	5783	-75152	rs60492282	G	C	0.1146	5	74137969	74137969	1.19731e-44	0.736023	0.000999001	5.27659e-39	1	ENSG00000164346.5_74065039_74065379	5	74062817	74062817	5783	75152	rs60492282	5	74137969	74137969	3.6213e-37	0.706193	1
RP11-458F8.4	+	2	lincRNA	ENSG00000273142.1	7	66367844	66367844	7237	63822	rs35987451	T	C	0.2489	7	66304022	66304022	6.96918e-15	-0.248257	0.000999001	3.94679e-11	1	ENSG00000273142.1_66367844_66371284	7	66367844	66367844	7237	-63822	rs35987451	7	66304022	66304022	1.32342e-16	-0.254686	1
C3orf55	+	1	protein_coding	ENSG00000174899.6	3	157261035	157261035	5640	-25674	rs9865060	G	A	0.4937	3	157286709	157286709	7.23689e-19	-0.403684	0.000999001	1.52994e-14	1	ENSG00000174899.6_157288966_157289095	3	157261035	157261035	5640	25674	rs9865060	3	157286709	157286709	1.43154e-12	-0.404388	0
RP11-514P8.6	-	2	protein_coding	ENSG00000205236.6	7	102283316	102283316	4385	-168369	rs6967790	T	C	0.1036	7	102451685	102451685	7.95924e-09	0.446574	0.000999001	3.10059e-05	1	ENSG00000205236.6_102279570_102279646	7	102283316	102283316	4385	168369	rs6967790	7	102451685	102451685	2.62662e-13	0.663662	0
SPATC1L	-	2	protein_coding	ENSG00000160284.10	21	47604390	47604390	5771	5110	rs8133205	C	T	0.1761	21	47599280	47599280	2.87457e-31	-0.454193	0.000999001	1.52549e-24	1	ENSG00000160284.10_47588222_47588572	21	47604390	47604390	5771	-5110	rs8133205	21	47599280	47599280	5.6172e-28	-0.528639	1
HRSP12	-	2	protein_coding	ENSG00000132541.6	8	99129469	99129469	4533	3110	rs4735528	C	T	0.4257	8	99126359	99126359	1.84835e-12	0.160338	0.000999001	1.85933e-08	1	ENSG00000132541.6_99114572_99115132	8	99129469	99129469	4533	-3110	rs4735528	8	99126359	99126359	2.91961e-10	0.158742	0
EXOC3	+	1	protein_coding	ENSG00000180104.11	5	443273	443273	5601	-3457	rs10060385	G	T	0.1554	5	446730	446730	3.28256e-07	-0.178073	0.001998	0.000888252	1	ENSG00000180104.11_457004_458140	5	443273	443273	5601	3457	rs10060385	5	446730	446730	1.10608e-06	-0.182684	0
ARV1	+	1	protein_coding	ENSG00000173409.9	1	231114727	231114727	6397	49611	rs9432266	G	A	0.3404	1	231065116	231065116	1.80536e-06	0.10676	0.00799201	0.00497106	1	ENSG00000173409.9_231124066_231124185	1	231114727	231114727	6397	-49611	rs9432266	1	231065116	231065116	3.64814e-05	0.11831	0
KIF6	-	2	protein_coding	ENSG00000164627.13	6	39693181	39693181	6784	-12	rs113412831	A	T	0.0889	6	39693193	39693193	3.9013e-30	0.883606	0.000999001	2.97557e-24	1	ENSG00000164627.13_39657754_39659638	6	39693181	39693181	6784	12	rs113412831	6	39693193	39693193	8.49257e-39	1.01158	1
NAGLU	+	1	protein_coding	ENSG00000108784.5	17	40688190	40688190	3529	63534	rs34807589	C	T	0.2637	17	40624656	40624656	1.1545e-07	-0.144038	0.000999001	0.000150457	1	ENSG00000108784.5_40692968_40693224	17	40688190	40688190	3530	-63534	rs34807589	17	40624656	40624656	1.49571e-10	-0.255619	1
B3GALNT1	-	1	protein_coding	ENSG00000169255.9	3	160823172	160823172	5489	95113	rs4613509	T	C	0.4493	3	160728059	160728059	8.79668e-07	0.122601	0.000999001	0.00116697	1	ENSG00000169255.9_160801671_160804576	3	160823172	160823172	5489	-95113	rs4613509	3	160728059	160728059	8.26978e-06	0.109527	0
B3GNT7	+	1	protein_coding	ENSG00000156966.6	2	232260254	232260254	5822	-17058	rs12999676	T	G	0.3888	2	232277312	232277312	1.4665e-08	-0.14287	0.000999001	3.54284e-05	1	ENSG00000156966.6_232262442_232265875	2	232260254	232260254	5822	17058	rs12999676	2	232277312	232277312	8.80732e-09	-0.14819	1
PPFIA3	+	2	protein_coding	ENSG00000177380.9	19	49622646	49622646	5817	-31775	rs2278004	C	T	0.425	19	49654421	49654421	8.56385e-09	-0.0961733	0.000999001	2.53065e-05	1	ENSG00000177380.9_49649423_49649665	19	49622646	49622646	5817	31775	rs2278004	19	49654421	49654421	5.12355e-10	-0.184636	0
GNL3	+	2	protein_coding	ENSG00000163938.12	3	52715172	52715172	3644	207453	rs13094915	G	C	0.4159	3	52507719	52507719	2.4815e-09	-0.17625	0.000999001	4.33229e-06	1	ENSG00000163938.12_52728209_52728508	3	52715172	52715172	3644	-207453	rs13094915	3	52507719	52507719	1.18804e-30	-0.416281	0
DUSP18	-	1	protein_coding	ENSG00000167065.9	22	31063877	31063877	5307	-22403	rs13055538	C	T	0.2936	22	31086280	31086280	4.0816e-09	-0.242551	0.000999001	7.21601e-06	1	ENSG00000167065.9_31057432_31060067	22	31063877	31063877	5307	22403	rs13055538	22	31086280	31086280	2.36466e-07	-0.232475	1
TRAPPC13	+	2	protein_coding	ENSG00000113597.13	5	64920543	64920543	4939	100207	rs13169418	C	A	0.2893	5	64820336	64820336	2.71437e-06	0.128743	0.004995	0.00422623	1	ENSG00000113597.13_64960331_64962060	5	64920543	64920543	4939	-100207	rs13169418	5	64820336	64820336	2.42546e-05	0.136011	1
FAIM	+	2	protein_coding	ENSG00000158234.8	3	138327448	138327448	4231	155433	rs4678419	C	T	0.3982	3	138172015	138172015	2.24462e-10	0.237094	0.000999001	4.25245e-07	1	ENSG00000158234.8_138329446_138329879	3	138327448	138327448	4231	-155433	rs4678419	3	138172015	138172015	1.28232e-25	-0.401385	0
SDHA	+	1	protein_coding	ENSG00000073578.12	5	218356	218356	4779	-82936	rs4957017	C	T	0.4918	5	301292	301292	1.51015e-13	-0.215728	0.000999001	1.07287e-09	1	ENSG00000073578.12_234536_236714	5	218356	218356	4779	82936	rs4957017	5	301292	301292	1.55262e-13	-0.208326	0
PIK3C3	+	2	protein_coding	ENSG00000078142.7	18	39535171	39535171	5190	-177214	rs653585	A	G	0.3854	18	39712385	39712385	3.44833e-06	0.122282	0.004995	0.00465351	1	ENSG00000078142.7_39537535_39537723	18	39535171	39535171	5190	177214	rs653585	18	39712385	39712385	3.6604e-06	0.126351	0
HCG27	+	2	protein_coding	ENSG00000206344.6	6	31165537	31165537	16277	-299	rs115989106	T	C	0.3786	6	31165836	31165836	2.29028e-11	0.239359	0.000999001	7.29963e-07	1	ENSG00000206344.6_31170149_31171745	6	31165537	31165537	16278	299	rs115989106	6	31165836	31165836	1.21897e-13	0.30334	0
PSMB1	-	2	protein_coding	ENSG00000008018.8	6	170862429	170862429	3918	69090	rs2345138	T	C	0.4323	6	170793339	170793339	1.08433e-06	0.0862919	0.001998	0.00138182	1	ENSG00000008018.8_170846322_170846428	6	170862429	170862429	3918	-69090	rs2345138	6	170793339	170793339	1.08305e-07	0.109149	0
FAM149A	+	1	protein_coding	ENSG00000109794.9	4	187025573	187025573	7621	-80976	rs4301157	A	G	0.3881	4	187106549	187106549	2.22441e-09	0.256613	0.000999001	1.1815e-05	1	ENSG00000109794.9_187084578_187084787	4	187025573	187025573	7621	80976	rs4301157	4	187106549	187106549	1.0068e-15	0.341313	0
HLA-DOB	-	2	protein_coding	ENSG00000241106.2	6	32784825	32784825	23539	-11968	rs4148876	G	A	0.0787	6	32796793	32796793	4.55847e-20	0.667429	0.000999001	5.89029e-15	1	ENSG00000241106.2_32781500_32782378	6	32784825	32784825	23539	11968	rs4148876	6	32796793	32796793	2.09427e-15	0.607161	1
UPRT	+	2	protein_coding	ENSG00000094841.9	23	74493920	74493920	1760	-423831	rs5938165	G	A	0.0122	23	74917751	74917751	1.18142e-16	1.65831	0.000999001	2.56755e-12	1	ENSG00000094841.9_74514398_74514455	23	74493920	74493920	1761	423831	rs5938165	23	74917751	74917751	1.78827e-14	-1.89269	0
CD97	+	1	protein_coding	ENSG00000123146.15	19	14491313	14491313	6056	-959	rs2302996	T	C	0.3111	19	14492272	14492272	9.93459e-13	0.236003	0.000999001	5.02655e-09	1	ENSG00000123146.15_14513409_14513674	19	14491313	14491313	6056	959	rs2302996	19	14492272	14492272	1.05168e-11	0.241895	1
MXRA7	-	2	protein_coding	ENSG00000182534.9	17	74707098	74707098	6660	34691	rs10473	G	T	0.0945	17	74672407	74672407	1.70564e-24	0.484031	0.000999001	1.42832e-20	1	ENSG00000182534.9_74675651_74676961	17	74707098	74707098	6660	-34691	rs10473	17	74672407	74672407	3.62949e-26	0.502827	1
B3GALT6	+	2	protein_coding	ENSG00000176022.3	1	1167629	1167629	4040	-174983	rs2275915	G	C	0.1804	1	1342612	1342612	3.72197e-07	-0.144438	0.000999001	0.000586396	1	ENSG00000176022.3_1167629_1170421	1	1167629	1167629	4040	174983	rs2275915	1	1342612	1342612	4.93805e-07	-0.157469	1
WSCD1	+	2	protein_coding	ENSG00000179314.9	17	5675554	5675554	7138	14766	rs10445296	G	A	0.4581	17	5660788	5660788	1.04698e-07	0.130733	0.000999001	0.000268848	1	ENSG00000179314.9_6023629_6027747	17	5675554	5675554	7138	-14766	rs10445296	17	5660788	5660788	4.00802e-06	0.114123	1
C2orf54	-	2	protein_coding	ENSG00000172478.13	2	241836306	241836306	7816	-3117	rs4234094	A	T	0.4879	2	241839423	241839423	2.84347e-43	0.593642	0.000999001	2.5134e-36	1	ENSG00000172478.13_241825465_241826579	2	241836306	241836306	7816	3117	rs4234094	2	241839423	241839423	1.15592e-39	0.617992	1
ACO1	+	2	protein_coding	ENSG00000122729.14	9	32384618	32384618	7117	-31863	rs13292540	C	T	0.3731	9	32416481	32416481	2.19226e-08	-0.154089	0.000999001	3.37928e-05	1	ENSG00000122729.14_32449996_32454767	9	32384618	32384618	7117	31863	rs13292540	9	32416481	32416481	2.06868e-09	-0.259015	0
GAA	+	2	protein_coding	ENSG00000171298.8	17	78075355	78075355	7586	-1237	rs12450199	A	C	0.3643	17	78076592	78076592	1.65661e-18	-0.187217	0.000999001	1.86134e-13	1	ENSG00000171298.8_78093071_78093678	17	78075355	78075355	7586	1237	rs12450199	17	78076592	78076592	1.63364e-16	-0.191553	1
LRCH1	+	1	protein_coding	ENSG00000136141.10	13	47127303	47127303	5857	-43674	rs73190983	G	A	0.0775	13	47170977	47170977	3.02269e-09	0.342779	0.000999001	8.50886e-06	1	ENSG00000136141.10_47324675_47327175	13	47127303	47127303	5857	43674	rs73190983	13	47170977	47170977	1.31059e-07	0.315899	0
MANEA	+	2	protein_coding	ENSG00000172469.10	6	96025419	96025419	5915	-58932	rs4383828	G	C	0.1174	6	96084351	96084351	1.97122e-10	0.207908	0.000999001	1.13498e-06	1	ENSG00000172469.10_96053624_96057333	6	96025419	96025419	5915	58932	rs4383828	6	96084351	96084351	1.48909e-08	0.204775	0
PLEKHB1	+	2	protein_coding	ENSG00000021300.9	11	73357223	73357223	4302	10877	rs11235827	G	A	0.1568	11	73346346	73346346	1.06371e-18	0.416026	0.000999001	3.39859e-14	1	ENSG00000021300.9_73372511_73373864	11	73357223	73357223	4302	-10877	rs11235827	11	73346346	73346346	5.76117e-16	0.384074	0
CCDC91	+	2	protein_coding	ENSG00000123106.6	12	28286182	28286182	6490	13393	rs11049357	G	C	0.2617	12	28272789	28272789	1.54321e-06	0.155042	0.004995	0.00344812	1	ENSG00000123106.6_28544237_28544344	12	28286182	28286182	6490	-13393	rs11049357	12	28272789	28272789	1.71993e-07	0.181068	0
NTNG2	+	2	protein_coding	ENSG00000196358.6	9	135037334	135037334	5245	-27454	rs11243657	C	T	0.4298	9	135064788	135064788	2.00319e-08	-0.170462	0.000999001	6.04816e-05	1	ENSG00000196358.6_135073353_135073996	9	135037334	135037334	5245	27454	rs11243657	9	135064788	135064788	2.17327e-09	-0.196659	0
GVQW1	+	2	protein_coding	ENSG00000241043.1	9	32566787	32566787	6968	29646	rs597131	T	G	0.4631	9	32537141	32537141	4.28204e-12	-0.356489	0.000999001	3.57374e-08	1	ENSG00000241043.1_32566787_32568619	9	32566787	32566787	6968	-29646	rs597131	9	32537141	32537141	9.91134e-11	-0.349873	1
RP11-371I1.2	-	2	lincRNA	ENSG00000215808.2	1	238649323	238649323	7327	580	rs2392859	C	G	0.3846	1	238648743	238648743	2.08848e-06	0.325584	0.00599401	0.00611029	1	ENSG00000215808.2_238643684_238644981	1	238649323	238649323	7327	-580	rs2392859	1	238648743	238648743	4.63355e-06	0.308242	1
ZNF770	-	2	protein_coding	ENSG00000198146.4	15	35280488	35280488	5902	244025	rs80218382	G	A	0.0915	15	35036463	35036463	4.17713e-06	0.188151	0.003996	0.00543141	1	ENSG00000198146.4_35270542_35275691	15	35280488	35280488	5902	-244025	rs80218382	15	35036463	35036463	4.3916e-05	0.186282	1
GRAMD1C	+	1	protein_coding	ENSG00000178075.15	3	113547029	113547029	5297	-38645	rs4682503	C	T	0.4683	3	113585674	113585674	1.89799e-13	0.228315	0.000999001	2.13156e-09	1	ENSG00000178075.15_113634548_113634685	3	113547029	113547029	5297	38645	rs4682503	3	113585674	113585674	2.40797e-10	0.249494	1
NPIPB4	-	2	protein_coding	ENSG00000185864.12	16	21892148	21892148	2464	287806	rs148026928	G	A	0.0409	16	21604342	21604342	7.31248e-07	-0.400311	0.000999001	0.000848182	1	ENSG00000185864.12_21854707_21854902	16	21892148	21892148	2464	-287806	rs148026928	16	21604342	21604342	1.67668e-06	-0.489105	0
CARD9	-	2	protein_coding	ENSG00000187796.9	9	139268133	139268133	6066	-117568	rs57052773	T	C	0.0405	9	139385701	139385701	1.38024e-23	0.791425	0.000999001	7.46303e-19	1	ENSG00000187796.9_139257441_139258853	9	139268133	139268133	6066	117568	rs57052773	9	139385701	139385701	2.80821e-26	0.905115	0
SKOR1	+	2	protein_coding	ENSG00000188779.6	15	68112042	68112042	5067	243017	rs6494672	A	G	0.499	15	67869025	67869025	2.54155e-06	0.154585	0.004995	0.00314064	1	ENSG00000188779.6_68118274_68120482	15	68112042	68112042	5067	-243017	rs6494672	15	67869025	67869025	0.00318254	0.105884	0
LINC00886	-	2	lincRNA	ENSG00000240875.1	3	156534851	156534851	5606	15824	rs1835372	C	T	0.3828	3	156519027	156519027	1.82514e-13	-0.317896	0.000999001	1.60976e-09	1	ENSG00000240875.1_156465135_156468203	3	156534851	156534851	5606	-15824	rs1835372	3	156519027	156519027	3.25042e-14	-0.308857	1
WBSCR27	-	2	protein_coding	ENSG00000165171.6	7	73256865	73256865	2898	3885	rs4304218	G	A	0.3093	7	73252980	73252980	1.79348e-75	-0.665323	0.000999001	1.0243e-65	1	ENSG00000165171.6_73248920_73249410	7	73256865	73256865	2898	-3885	rs4304218	7	73252980	73252980	1.09853e-69	-0.756634	0
NAGA	-	2	protein_coding	ENSG00000198951.7	22	42466846	42466846	5176	-55767	rs1135840	G	C	0.4474	22	42522613	42522613	5.76756e-18	0.204249	0.000999001	1.22542e-13	1	ENSG00000198951.7_42454358_42456417	22	42466846	42466846	5176	55767	rs1135840	22	42522613	42522613	1.89816e-22	0.241898	0
HSD3B7	+	2	protein_coding	ENSG00000099377.9	16	30996519	30996519	2633	27930	rs4889599	C	T	0.3973	16	30968589	30968589	2.03907e-27	-0.267448	0.000999001	6.83924e-23	1	ENSG00000099377.9_30999089_31000473	16	30996519	30996519	2633	-27930	rs4889599	16	30968589	30968589	2.0515e-26	-0.298603	1
WSB2	-	1	protein_coding	ENSG00000176871.4	12	118500235	118500235	6058	17194	rs193214381	T	C	0.0116	12	118483041	118483041	6.84189e-09	0.598011	0.000999001	1.27719e-05	1	ENSG00000176871.4_118470712_118472163	12	118500235	118500235	6058	-17194	rs193214381	12	118483041	118483041	1.51025e-07	0.566761	1
CTD-2228K2.5	-	1	protein_coding	ENSG00000188242.4	5	473213	473213	5696	57890	rs72711364	A	G	0.3417	5	415323	415323	2.68516e-07	0.116274	0.000999001	0.000783887	1	ENSG00000188242.4_470625_472080	5	473213	473213	5696	-57890	rs72711364	5	415323	415323	0.000132889	0.101597	0
MFAP3L	-	1	protein_coding	ENSG00000198948.7	4	170954182	170954182	6306	-11527	rs13133562	C	T	0.2371	4	170965709	170965709	1.21039e-09	0.194958	0.000999001	5.8716e-06	1	ENSG00000198948.7_170907748_170913460	4	170954182	170954182	6306	11527	rs13133562	4	170965709	170965709	4.01386e-10	0.202681	1
NT5C3A	-	2	protein_coding	ENSG00000122643.14	7	33102409	33102409	6275	-15667	rs4723246	G	A	0.2838	7	33118076	33118076	2.83543e-10	0.221922	0.000999001	1.67053e-06	1	ENSG00000122643.14_33061438_33061711	7	33102409	33102409	6275	15667	rs4723246	7	33118076	33118076	6.37705e-21	0.413124	0
CCNO	-	2	protein_coding	ENSG00000152669.8	5	54529508	54529508	6511	50	rs231623	C	G	0.3053	5	54529458	54529458	8.38255e-09	0.162588	0.000999001	2.57575e-05	1	ENSG00000152669.8_54526980_54527688	5	54529508	54529508	6511	-50	rs231623	5	54529458	54529458	4.74311e-11	0.219477	1
NMT2	-	2	protein_coding	ENSG00000152465.13	10	15210692	15210692	6759	3701	rs4748147	T	C	0.3703	10	15206991	15206991	1.4153e-13	-0.24167	0.000999001	1.66142e-09	1	ENSG00000152465.13_15149865_15151214	10	15210692	15210692	6759	-3701	rs4748147	10	15206991	15206991	2.93681e-13	-0.252742	1
KCTD14	-	1	protein_coding	ENSG00000151364.11	11	77757237	77757237	4668	27522	rs4272811	C	T	0.2205	11	77729715	77729715	9.01081e-08	0.228045	0.000999001	0.000176342	1	ENSG00000151364.11_77726761_77728316	11	77757237	77757237	4668	-27522	rs4272811	11	77729715	77729715	9.70934e-06	0.192336	1
CAMK2N2	-	2	protein_coding	ENSG00000163888.3	3	183979251	183979251	5779	-5422	rs9883847	T	C	0.2602	3	183984673	183984673	6.75043e-08	0.143949	0.000999001	0.000187973	1	ENSG00000163888.3_183977001_183978015	3	183979251	183979251	5779	5422	rs9883847	3	183984673	183984673	1.65378e-06	0.138089	0
C10orf76	-	2	protein_coding	ENSG00000120029.8	10	103815950	103815950	4003	234661	rs35002361	G	A	0.092	10	103581289	103581289	1.08202e-06	-0.174269	0.001998	0.00143978	1	ENSG00000120029.8_103605356_103607377	10	103815950	103815950	4003	-234661	rs35002361	10	103581289	103581289	7.99404e-05	-0.166441	0
FAIM2	-	2	protein_coding	ENSG00000135472.4	12	50298000	50298000	3723	66	rs297918	C	A	0.2646	12	50297934	50297934	1.30548e-08	0.32323	0.000999001	1.77085e-05	1	ENSG00000135472.4_50283264_50283351	12	50298000	50298000	3723	-66	rs297918	12	50297934	50297934	3.26188e-08	0.369818	1
RP11-95P2.1	-	2	lincRNA	ENSG00000262468.1	16	4303790	4303790	6166	6487	rs76725771	T	C	0.021	16	4297303	4297303	3.12144e-07	-0.772859	0.001998	0.000938204	1	ENSG00000262468.1_4301323_4302035	16	4303790	4303790	6166	-6487	rs76725771	16	4297303	4297303	9.64903e-07	-0.864082	1
RP5-1159O4.2	-	2	lincRNA	ENSG00000272732.1	7	7592071	7592071	8334	-48854	rs9639033	G	C	0.3365	7	7640925	7640925	1.65918e-10	0.222113	0.000999001	5.9141e-07	1	ENSG00000272732.1_7589735_7591107	7	7592071	7592071	8334	48854	rs9639033	7	7640925	7640925	5.56779e-12	0.258531	1
KCNH1	-	2	protein_coding	ENSG00000143473.7	1	211307457	211307457	6711	30953	rs76512810	C	T	0.0188	1	211276504	211276504	1.95527e-06	0.706115	0.00899101	0.00572518	1	ENSG00000143473.7_211092982_211093411	1	211307457	211307457	6711	-30953	rs76512810	1	211276504	211276504	3.18421e-06	0.737563	0
AMIGO3	-	2	protein_coding	ENSG00000176020.7	3	49761349	49761349	2549	87687	rs62262675	A	G	0.1558	3	49673662	49673662	1.54307e-08	0.23652	0.000999001	3.49411e-05	1	ENSG00000176020.7_49754267_49759316	3	49761349	49761349	2549	-87687	rs62262675	3	49673662	49673662	3.79074e-07	0.229014	1
TC2N	-	1	protein_coding	ENSG00000165929.8	14	92333880	92333880	6135	-398078	rs142493971	C	T	0.0154	14	92731958	92731958	7.1921e-07	0.548751	0.000999001	0.00170001	1	ENSG00000165929.8_92268598_92268765	14	92333880	92333880	6135	398078	rs142493971	14	92731958	92731958	7.45414e-07	0.542532	1
PSTPIP2	-	2	protein_coding	ENSG00000152229.14	18	43652238	43652238	5807	-951963	rs116965198	A	G	0.0178	18	44604201	44604201	4.46987e-07	0.648282	0.000999001	0.00117911	1	ENSG00000152229.14_43563502_43565416	18	43652238	43652238	5807	951963	rs116965198	18	44604201	44604201	4.42918e-05	0.563258	1
CECR2	+	1	protein_coding	ENSG00000099954.14	22	17840837	17840837	5598	63559	rs145562638	T	C	0.051	22	17777278	17777278	5.52528e-07	-0.383831	0.000999001	0.00157951	1	ENSG00000099954.14_18032535_18037850	22	17840837	17840837	5598	-63559	rs145562638	22	17777278	17777278	2.18116e-05	-0.340496	1
IKBIP	-	2	protein_coding	ENSG00000166130.10	12	99038891	99038891	5144	-6029	rs34144325	C	T	0.2185	12	99044920	99044920	2.36994e-30	0.303873	0.000999001	3.58655e-26	1	ENSG00000166130.10_99007183_99008118	12	99038891	99038891	5144	6029	rs34144325	12	99044920	99044920	1.51181e-31	0.353215	1
CAT	+	2	protein_coding	ENSG00000121691.4	11	34460472	34460472	6158	-3403	rs7120960	T	C	0.2854	11	34463875	34463875	1.50577e-30	-0.340522	0.000999001	7.39134e-25	1	ENSG00000121691.4_34492915_34493609	11	34460472	34460472	6158	3403	rs7120960	11	34463875	34463875	1.18269e-27	-0.33983	1
FTCDNL1	-	1	protein_coding	ENSG00000226124.2	2	200715896	200715896	4068	89218	rs11687699	G	A	0.3359	2	200626678	200626678	1.27424e-31	-0.478646	0.000999001	1.30499e-25	1	ENSG00000226124.2_200710798_200710893	2	200715896	200715896	4068	-89218	rs11687699	2	200626678	200626678	4.76569e-19	-0.399454	1
MARVELD2	+	2	protein_coding	ENSG00000152939.10	5	68710939	68710939	2672	-145177	rs116109425	C	T	0.1376	5	68856116	68856116	1.54891e-07	0.166648	0.000999001	0.000205158	1	ENSG00000152939.10_68737359_68740157	5	68710939	68710939	2672	145177	rs116109425	5	68856116	68856116	3.30923e-08	0.195452	1
FAM83B	+	2	protein_coding	ENSG00000168143.8	6	54711569	54711569	7043	6524	rs9475038	T	A	0.4286	6	54705045	54705045	1.02855e-09	0.197573	0.000999001	7.94824e-06	1	ENSG00000168143.8_54804504_54806820	6	54711569	54711569	7044	-6524	rs9475038	6	54705045	54705045	1.68078e-08	0.182697	1
MGMT	+	2	protein_coding	ENSG00000170430.9	10	131265448	131265448	7199	-180283	rs1008982	T	C	0.375	10	131445731	131445731	1.57254e-36	-0.322014	0.000999001	3.26284e-30	1	ENSG00000170430.9_131557466_131557605	10	131265448	131265448	7199	180283	rs1008982	10	131445731	131445731	4.27434e-31	-0.391276	0
CHRNB4	-	1	protein_coding	ENSG00000117971.7	15	79020096	79020096	6951	71944	rs7181405	A	G	0.35	15	78948152	78948152	7.06001e-23	-0.603529	0.000999001	6.38889e-18	1	ENSG00000117971.7_78916461_78917633	15	79020096	79020096	6951	-71944	rs7181405	15	78948152	78948152	2.55787e-18	-0.504069	1
GLA	-	2	protein_coding	ENSG00000102393.5	23	100662913	100662913	2268	14233	rs113541091	C	T	0.0319	23	100648680	100648680	1.56633e-10	-0.96804	0.000999001	3.24244e-07	1	ENSG00000102393.5_100653358_100653934	23	100662913	100662913	2269	-14233	rs113541091	23	100648680	100648680	3.77073e-10	-1.00766	1
PDGFRL	+	1	protein_coding	ENSG00000104213.8	8	17433942	17433942	9999	-31818	rs2517197	C	A	0.2434	8	17465760	17465760	3.38868e-09	0.23758	0.000999001	3.02423e-05	1	ENSG00000104213.8_17501080_17501580	8	17433942	17433942	9999	31818	rs2517197	8	17465760	17465760	1.10467e-07	0.190542	0
PSMC5	+	2	protein_coding	ENSG00000087191.8	17	61904512	61904512	3090	52326	rs3760252	G	C	0.39	17	61852186	61852186	1.02036e-10	0.114299	0.000999001	3.45689e-07	1	ENSG00000087191.8_61904512_61907861	17	61904512	61904512	3090	-52326	rs3760252	17	61852186	61852186	3.08611e-08	0.094933	1
FAM156A	-	2	protein_coding	ENSG00000182646.12	23	53024651	53024651	387	75152	rs112970152	G	T	0.0616	23	52949499	52949499	1.72866e-22	1.47712	0.000999001	6.76807e-19	1	ENSG00000182646.12_52985471_52987715	23	53024651	53024651	388	-75152	rs112970152	23	52949499	52949499	1.93306e-23	1.57329	0
GBP3	-	1	protein_coding	ENSG00000117226.7	1	89488577	89488577	4560	6994	rs12121223	C	T	0.306	1	89481583	89481583	1.88296e-99	-0.816803	0.000999001	3.57147e-85	1	ENSG00000117226.7_89477430_89477710	1	89488577	89488577	4560	-6994	rs12121223	1	89481583	89481583	9.4153e-105	-0.924075	0
RPS28	+	2	protein_coding	ENSG00000233927.4	19	8386042	8386042	7070	-1165	rs1057232	G	A	0.4537	19	8387207	8387207	2.78591e-38	-0.403323	0.000999001	2.72396e-31	1	ENSG00000233927.4_8386518_8388224	19	8386042	8386042	7070	1165	rs1057232	19	8387207	8387207	4.17897e-44	-0.451445	1
CCDC103	+	1	protein_coding	ENSG00000167131.12	17	42976510	42976510	5291	914	rs76829857	A	G	0.1095	17	42975596	42975596	2.69365e-13	0.561829	0.000999001	2.06691e-09	1	ENSG00000167131.12_42979686_42982758	17	42976510	42976510	5291	-914	rs76829857	17	42975596	42975596	1.7852e-12	0.561365	0
CRISP3	-	2	protein_coding	ENSG00000096006.7	6	49712150	49712150	5557	-5042	rs7450124	G	C	0.1783	6	49717192	49717192	2.48797e-10	-0.335319	0.000999001	1.01413e-06	1	ENSG00000096006.7_49701416_49701561	6	49712150	49712150	5557	5042	rs7450124	6	49717192	49717192	3.40531e-12	-0.382746	1
FAM216A	+	2	protein_coding	ENSG00000204856.7	12	110906169	110906169	4176	-96436	rs142169515	T	C	0.0989	12	111002605	111002605	2.85913e-06	-0.275243	0.003996	0.00235003	1	ENSG00000204856.7_110927824_110928190	12	110906169	110906169	4176	96436	rs142169515	12	111002605	111002605	2.57872e-05	-0.289631	0
GRINA	+	1	protein_coding	ENSG00000178719.12	8	145064226	145064226	4343	1998	rs61512798	A	G	0.464	8	145062228	145062228	8.72173e-07	0.118827	0.000999001	0.00129024	1	ENSG00000178719.12_145065368_145066541	8	145064226	145064226	4343	-1998	rs61512798	8	145062228	145062228	7.24692e-07	0.147333	1
ANKRD7	+	2	protein_coding	ENSG00000106013.8	7	117854727	117854727	4716	-5856	rs12666439	A	G	0.3361	7	117860583	117860583	7.76044e-07	-0.213526	0.003996	0.0010759	1	ENSG00000106013.8_117882403_117882785	7	117854727	117854727	4716	5856	rs12666439	7	117860583	117860583	0.000225505	-0.184947	1
POLR2K	+	2	protein_coding	ENSG00000147669.6	8	101162812	101162812	4176	10339	rs2453633	T	C	0.4242	8	101152473	101152473	4.97403e-08	-0.108387	0.000999001	8.2841e-05	1	ENSG00000147669.6_101165522_101166230	8	101162812	101162812	4176	-10339	rs2453633	8	101152473	101152473	2.40097e-06	-0.110036	1
RP4-564F22.5	-	2	lincRNA	ENSG00000224635.1	20	37045444	37045444	4823	1947	rs1739650	G	A	0.2283	20	37043497	37043497	1.14045e-19	-0.606525	0.000999001	5.88324e-16	1	ENSG00000224635.1_37043753_37045444	20	37045444	37045444	4823	-1947	rs1739650	20	37043497	37043497	3.51956e-13	-0.339989	0
GCOM1	+	2	protein_coding	ENSG00000137878.12	15	57884106	57884106	6246	47746	rs72741528	T	C	0.1812	15	57836360	57836360	4.72726e-15	-0.269555	0.000999001	2.29546e-11	1	ENSG00000137878.12_57917977_57918090	15	57884106	57884106	6246	-47746	rs72741528	15	57836360	57836360	4.64646e-17	-0.306786	1
SMCO4	-	2	protein_coding	ENSG00000166002.2	11	93276674	93276674	5694	263287	rs7943372	T	G	0.2821	11	93013387	93013387	1.04371e-30	0.454055	0.000999001	1.07855e-25	1	ENSG00000166002.2_93211638_93212450	11	93276674	93276674	5694	-263287	rs7943372	11	93013387	93013387	2.29493e-30	0.450986	1
TSHZ2	+	2	protein_coding	ENSG00000182463.11	20	51588946	51588946	5678	-39475	rs2255904	C	T	0.4965	20	51628421	51628421	3.88632e-10	0.250139	0.000999001	1.50121e-06	1	ENSG00000182463.11_52103683_52111869	20	51588946	51588946	5678	39475	rs2255904	20	51628421	51628421	1.32391e-10	0.240361	1
LAYN	+	2	protein_coding	ENSG00000204381.7	11	111411005	111411005	4598	-807318	rs4937301	T	C	0.0119	11	112218323	112218323	1.96365e-15	-1.31647	0.000999001	2.58314e-11	1	ENSG00000204381.7_111425932_111426015	11	111411005	111411005	4598	807318	rs4937301	11	112218323	112218323	4.6144e-16	-1.66964	1
ETV7	-	2	protein_coding	ENSG00000010030.9	6	36356164	36356164	5482	1652	rs3798480	C	G	0.451	6	36354512	36354512	4.50639e-14	0.257843	0.000999001	3.85118e-10	1	ENSG00000010030.9_36333971_36334539	6	36356164	36356164	5482	-1652	rs3798480	6	36354512	36354512	6.44847e-10	0.244727	0
PIP4K2B	-	1	protein_coding	ENSG00000141720.7	17	36956379	36956379	4164	29612	rs228290	G	A	0.2405	17	36926767	36926767	8.88925e-10	0.151061	0.000999001	4.18866e-06	1	ENSG00000141720.7_36921942_36926024	17	36956379	36956379	4164	-29612	rs228290	17	36926767	36926767	6.47327e-13	0.174918	0
SNHG15	-	2	lincRNA	ENSG00000232956.4	7	45026560	45026560	5614	-41552	rs60183277	C	T	0.1546	7	45068112	45068112	1.61787e-07	0.221207	0.000999001	0.000376827	1	ENSG00000232956.4_45022622_45022921	7	45026560	45026560	5614	41552	rs60183277	7	45068112	45068112	1.49532e-06	0.229563	0
NSUN4	+	2	protein_coding	ENSG00000117481.6	1	46805849	46805849	4319	-23164	rs17357711	A	G	0.3179	1	46829013	46829013	5.53155e-28	-0.357706	0.000999001	8.48924e-22	1	ENSG00000117481.6_46810454_46811046	1	46805849	46805849	4319	23164	rs17357711	1	46829013	46829013	1.22031e-32	-0.445008	0
ARHGDIG	+	1	protein_coding	ENSG00000242173.4	16	318726	318726	4551	-14412	rs28365941	T	C	0.1188	16	333138	333138	3.50227e-09	-0.232196	0.000999001	1.85153e-05	1	ENSG00000242173.4_332615_333003	16	318726	318726	4551	14412	rs28365941	16	333138	333138	1.05905e-12	-0.327528	1
AC011298.2	+	1	lincRNA	ENSG00000219159.3	2	241625751	241625751	7799	2866	rs141899114	T	G	0.2971	2	241622885	241622885	3.19454e-08	-0.198835	0.000999001	9.75902e-05	1	ENSG00000219159.3_241625751_241627238	2	241625751	241625751	7799	-2866	rs141899114	2	241622885	241622885	1.49751e-09	-0.244381	0
PHYH	-	2	protein_coding	ENSG00000107537.9	10	13344412	13344412	7848	3227	rs12570229	C	T	0.3426	10	13341185	13341185	1.40038e-16	-0.253081	0.000999001	1.82311e-11	1	ENSG00000107537.9_13319796_13320354	10	13344412	13344412	7848	-3227	rs12570229	10	13341185	13341185	6.6075e-12	-0.192255	0
VAMP8	+	1	protein_coding	ENSG00000118640.6	2	85788685	85788685	5724	30670	rs6747828	A	G	0.3172	2	85758015	85758015	5.94188e-11	-0.157047	0.000999001	2.05545e-07	1	ENSG00000118640.6_85806132_85806290	2	85788685	85788685	5724	-30670	rs6747828	2	85758015	85758015	3.96239e-12	-0.190998	0
CLDN16	+	2	protein_coding	ENSG00000113946.3	3	190040330	190040330	7672	-25782	rs1955089	A	G	0.4485	3	190066112	190066112	3.57323e-12	-0.231872	0.000999001	2.30862e-08	1	ENSG00000113946.3_190127692_190129932	3	190040330	190040330	7672	25782	rs1955089	3	190066112	190066112	1.26471e-11	-0.245418	0
ADRA2B	-	2	protein_coding	ENSG00000222040.3	2	96781984	96781984	1903	737694	rs192443593	C	T	0.0331	2	96044290	96044290	4.08471e-07	0.776964	0.001998	0.000406928	1	ENSG00000222040.3_96778707_96781984	2	96781984	96781984	1903	-737694	rs192443593	2	96044290	96044290	2.14453e-07	0.787679	1
RP11-257K9.8	-	2	protein_coding	ENSG00000243501.5	6	73972919	73972919	6364	-46419	rs16883571	G	A	0.1062	6	74019338	74019338	1.56709e-08	0.445486	0.000999001	3.17258e-05	1	ENSG00000243501.5_73972497_73972919	6	73972919	73972919	6364	46419	rs16883571	6	74019338	74019338	1.61019e-12	0.598596	0
CCDC180	+	2	protein_coding	ENSG00000197816.9	9	100000765	100000765	4412	-1772	rs13290555	C	T	0.3826	9	100002537	100002537	2.92363e-18	0.276095	0.000999001	1.52107e-13	1	ENSG00000197816.9_100132923_100136930	9	100000765	100000765	4412	1772	rs13290555	9	100002537	100002537	3.03732e-11	0.257685	0
CTD-2245F17.3	+	2	lincRNA	ENSG00000269051.1	19	53700364	53700364	9182	-7937	rs4358051	G	A	0.3542	19	53708301	53708301	4.33174e-18	-0.367304	0.000999001	1.41728e-13	1	ENSG00000269051.1_53703877_53703956	19	53700364	53700364	9182	7937	rs4358051	19	53708301	53708301	1.25052e-53	-0.88592	0
DNAJC15	+	2	protein_coding	ENSG00000120675.4	13	43597339	43597339	5772	-1073	rs9594865	G	A	0.2139	13	43598412	43598412	9.71525e-102	-0.831119	0.000999001	1.26077e-90	1	ENSG00000120675.4_43681314_43683045	13	43597339	43597339	5772	1073	rs9594865	13	43598412	43598412	6.62113e-93	-0.79394	0
RUNDC3B	+	2	protein_coding	ENSG00000105784.11	7	87256864	87256864	4260	-248303	rs111815979	G	A	0.0384	7	87505167	87505167	2.84885e-13	0.825481	0.000999001	3.89565e-09	1	ENSG00000105784.11_87459200_87461611	7	87256864	87256864	4260	248303	rs111815979	7	87505167	87505167	3.03468e-13	0.797147	1
FCGBP	-	2	protein_coding	ENSG00000090920.9	19	40440533	40440533	5839	35209	rs4803309	A	G	0.3572	19	40405324	40405324	4.10517e-19	-0.367723	0.000999001	1.17374e-14	1	ENSG00000090920.9_40357377_40357760	19	40440533	40440533	5839	-35209	rs4803309	19	40405324	40405324	2.80725e-19	-0.486378	0
BMP5	-	2	protein_coding	ENSG00000112175.6	6	55740362	55740362	6994	26435	rs77603436	A	G	0.062	6	55713927	55713927	1.82027e-08	-0.361842	0.000999001	4.54281e-05	1	ENSG00000112175.6_55739174_55740362	6	55740362	55740362	6994	-26435	rs77603436	6	55713927	55713927	6.07874e-09	-0.337758	1
EIF2B1	-	1	protein_coding	ENSG00000111361.8	12	124118313	124118313	5469	39216	rs7313207	G	T	0.237	12	124079097	124079097	6.39319e-07	0.113922	0.001998	0.00171623	1	ENSG00000111361.8_124104953_124106467	12	124118313	124118313	5470	-39216	rs7313207	12	124079097	124079097	6.44733e-05	0.0952067	0
ADCYAP1	+	2	protein_coding	ENSG00000141433.8	18	904944	904944	6579	-26997	rs74257670	C	T	0.0858	18	931941	931941	2.44312e-08	-0.384343	0.000999001	6.27441e-05	1	ENSG00000141433.8_909447_912173	18	904944	904944	6579	26997	rs74257670	18	931941	931941	7.53042e-08	-0.373063	1
TRAPPC4	+	1	protein_coding	ENSG00000196655.5	11	118889142	118889142	5136	3025	rs10111	C	T	0.2333	11	118886117	118886117	1.618e-37	0.430989	0.000999001	1.1782e-30	1	ENSG00000196655.5_118889142_118892596	11	118889142	118889142	5136	-3025	rs10111	11	118886117	118886117	4.50211e-41	0.439227	0
PDE1B	+	1	protein_coding	ENSG00000123360.7	12	54943134	54943134	5439	-12190	rs10747699	T	C	0.3001	12	54955324	54955324	1.8762e-06	0.218387	0.00599401	0.00313911	1	ENSG00000123360.7_54967392_54969002	12	54943134	54943134	5439	12190	rs10747699	12	54955324	54955324	1.02649e-06	0.244673	1
NSG1	+	1	protein_coding	ENSG00000168824.10	4	4349867	4349867	8169	-44957	rs57282568	C	A	0.3994	4	4394824	4394824	2.35731e-09	0.172905	0.000999001	1.43804e-05	1	ENSG00000168824.10_4418962_4420785	4	4349867	4349867	8169	44957	rs57282568	4	4394824	4394824	1.78956e-09	0.176823	1
HSD17B8	+	2	protein_coding	ENSG00000204228.3	6	33172419	33172419	24217	-13499	rs114570107	C	A	0.2774	6	33185918	33185918	4.47232e-08	-0.188608	0.002997	0.000727473	1	ENSG00000204228.3_33172998_33173114	6	33172419	33172419	24217	13499	rs114570107	6	33185918	33185918	1.00374e-06	-0.203972	0
NUP43	-	1	protein_coding	ENSG00000120253.9	6	150070801	150070801	6672	31440	rs2297932	C	G	0.3602	6	150039361	150039361	9.63412e-17	-0.2138	0.000999001	4.71167e-12	1	ENSG00000120253.9_150045451_150048334	6	150070801	150070801	6672	-31440	rs2297932	6	150039361	150039361	2.87689e-16	-0.228183	1
RP11-433J8.1	+	2	lincRNA	ENSG00000258702.1	14	97059070	97059070	6417	-4453	rs12885894	C	T	0.0946	14	97063523	97063523	2.12236e-06	-0.581105	0.002997	0.00383221	1	ENSG00000258702.1_97059070_97062099	14	97059070	97059070	6417	4453	rs12885894	14	97063523	97063523	3.03351e-07	-0.437035	0
GAS6-AS2	+	2	lincRNA	ENSG00000272695.1	13	114567141	114567141	4840	-30750	rs7489683	C	A	0.2314	13	114597891	114597891	4.64497e-07	0.233188	0.001998	0.00123221	1	ENSG00000272695.1_114567983_114569806	13	114567141	114567141	4840	30750	rs7489683	13	114597891	114597891	3.27029e-06	0.220511	0
CD40	+	2	protein_coding	ENSG00000101017.9	20	44746911	44746911	5802	-6325	rs73115010	T	C	0.2656	20	44753236	44753236	1.06221e-06	0.180272	0.002997	0.00277282	1	ENSG00000101017.9_44756969_44756997	20	44746911	44746911	5802	6325	rs73115010	20	44753236	44753236	1.27694e-08	0.234126	1
CENPC	-	2	protein_coding	ENSG00000145241.6	4	68411324	68411324	5848	347469	rs1541746	T	C	0.3047	4	68063855	68063855	7.18046e-07	0.141848	0.000999001	0.00138124	1	ENSG00000145241.6_68379792_68380405	4	68411324	68411324	5848	-347469	rs1541746	4	68063855	68063855	3.08279e-05	0.126324	1
TSPAN12	-	2	protein_coding	ENSG00000106025.4	7	120498456	120498456	4618	16638	rs6466762	C	T	0.3095	7	120481818	120481818	7.72429e-46	-0.481999	0.000999001	1.6414e-39	1	ENSG00000106025.4_120427376_120428951	7	120498456	120498456	4618	-16638	rs6466762	7	120481818	120481818	5.76975e-42	-0.419114	1
C5orf55	-	2	protein_coding	ENSG00000221990.2	5	443258	443258	5601	-23553	rs2434697	T	C	0.1324	5	466811	466811	2.63963e-11	0.262327	0.000999001	1.67596e-07	1	ENSG00000221990.2_441645_443258	5	443258	443258	5601	23553	rs2434697	5	466811	466811	2.77732e-11	0.275097	1
WRAP73	-	1	protein_coding	ENSG00000116213.11	1	3569325	3569325	7197	-1558	rs6697769	C	T	0.4625	1	3570883	3570883	4.35567e-16	0.150746	0.000999001	3.50481e-12	1	ENSG00000116213.11_3548450_3553662	1	3569325	3569325	7197	1558	rs6697769	1	3570883	3570883	5.96422e-12	0.150931	1
MCCC1	-	2	protein_coding	ENSG00000078070.7	3	182833863	182833863	4796	19732	rs4859275	A	T	0.3595	3	182814131	182814131	8.08711e-08	0.150506	0.000999001	0.000154521	2	ENSG00000078070.7_182751779_182751865	3	182833863	182833863	4796	-19732	rs4859275	3	182814131	182814131	5.67932e-07	0.162797	0
C4B	+	2	protein_coding	ENSG00000224389.4	6	31982539	31982539	30315	-360830	rs114398407	T	C	0.1202	6	32343369	32343369	2.38835e-11	0.443961	0.000999001	2.0888e-06	1	ENSG00000224389.4_31996470_31996626	6	31982539	31982539	30316	360830	rs114398407	6	32343369	32343369	3.512e-12	0.586119	1
AC079922.3	-	2	lincRNA	ENSG00000237753.1	2	113403267	113403267	4875	-22803	rs4849099	C	G	0.1591	2	113426070	113426070	1.84244e-10	-0.293737	0.000999001	1.14939e-06	1	ENSG00000237753.1_113401676_113403267	2	113403267	113403267	4875	22803	rs4849099	2	113426070	113426070	9.76834e-08	-0.251118	1
ZNF514	-	2	protein_coding	ENSG00000144026.7	2	95831158	95831158	1058	-70107	rs11686534	A	G	0.4557	2	95901265	95901265	4.01049e-17	0.246718	0.000999001	1.46943e-12	1	ENSG00000144026.7_95813075_95816012	2	95831158	95831158	1058	70107	rs11686534	2	95901265	95901265	4.09322e-18	0.250348	1
IL17RC	+	2	protein_coding	ENSG00000163702.14	3	9958758	9958758	6077	-1312	rs708567	C	T	0.4453	3	9960070	9960070	7.92678e-20	0.20569	0.000999001	6.12852e-15	1	ENSG00000163702.14_9965565_9965976	3	9958758	9958758	6077	1312	rs708567	3	9960070	9960070	1.1412e-17	0.281578	1
KLK11	-	2	protein_coding	ENSG00000167757.9	19	51531295	51531295	7076	-36015	rs11665682	C	A	0.4214	19	51567310	51567310	7.94755e-08	-0.189931	0.000999001	0.000227554	1	ENSG00000167757.9_51525472_51525953	19	51531295	51531295	7076	36015	rs11665682	19	51567310	51567310	5.70694e-07	-0.20232	0
TCEAL6	-	2	protein_coding	ENSG00000204071.5	23	101397942	101397942	2215	106004	rs5944820	G	T	0.2508	23	101291938	101291938	3.29729e-08	0.324724	0.000999001	2.78203e-05	1	ENSG00000204071.5_101395448_101396327	23	101397942	101397942	2216	-106004	rs5944820	23	101291938	101291938	1.45057e-06	0.274746	0
TTC21B	-	1	protein_coding	ENSG00000123607.10	2	166810353	166810353	5511	115867	rs1432276	C	T	0.4092	2	166694486	166694486	4.35151e-09	-0.147736	0.000999001	2.3874e-05	1	ENSG00000123607.10_166756280_166756390	2	166810353	166810353	5511	-115867	rs1432276	2	166694486	166694486	1.01955e-05	-0.146871	0
TFAP2C	+	2	protein_coding	ENSG00000087510.5	20	55204358	55204358	6920	16137	rs71327837	C	T	0.1194	20	55188221	55188221	2.81151e-06	0.43578	0.003996	0.00589478	1	ENSG00000087510.5_55212784_55214339	20	55204358	55204358	6920	-16137	rs71327837	20	55188221	55188221	4.40568e-06	0.437033	1
AC013268.5	+	1	lincRNA	ENSG00000204588.5	2	110744640	110744640	2771	-703308	rs61350665	A	G	0.067	2	111447948	111447948	4.29455e-14	0.86275	0.000999001	4.27421e-10	1	ENSG00000204588.5_110751978_110753717	2	110744640	110744640	2771	703308	rs61350665	2	111447948	111447948	1.42871e-09	0.693718	1
LY75	-	2	protein_coding	ENSG00000054219.9	2	160761260	160761260	6181	-8328	rs6735923	T	C	0.4429	2	160769588	160769588	4.72109e-70	0.598789	0.000999001	1.45613e-56	1	ENSG00000054219.9_160659866_160661733	2	160761260	160761260	6181	8328	rs6735923	2	160769588	160769588	2.28494e-63	0.634523	0
RP11-6J24.6	-	2	lincRNA	ENSG00000273061.1	9	4679502	4679502	7164	198	rs3758244	C	G	0.4143	9	4679304	4679304	7.94983e-14	-0.342069	0.000999001	4.35703e-10	1	ENSG00000273061.1_4679387_4679502	9	4679502	4679502	7164	-198	rs3758244	9	4679304	4679304	1.13454e-10	-0.315205	1
CBY1	+	2	protein_coding	ENSG00000100211.6	22	39052641	39052641	4894	-39883	rs2413545	C	T	0.2976	22	39092524	39092524	9.63994e-09	0.155127	0.000999001	3.41511e-05	1	ENSG00000100211.6_39069164_39069859	22	39052641	39052641	4894	39883	rs2413545	22	39092524	39092524	1.68488e-08	0.164306	0
TTLL11	-	2	protein_coding	ENSG00000175764.10	9	124855885	124855885	5273	40429	rs10985509	G	C	0.2669	9	124815456	124815456	2.39182e-08	0.249138	0.000999001	5.02549e-05	1	ENSG00000175764.10_124751189_124752049	9	124855885	124855885	5273	-40429	rs10985509	9	124815456	124815456	4.52827e-07	0.277832	0
PAQR8	+	2	protein_coding	ENSG00000170915.8	6	52226219	52226219	6509	8520	rs7772620	A	G	0.2798	6	52217699	52217699	6.7587e-09	0.215803	0.000999001	1.71897e-05	1	ENSG00000170915.8_52267960_52272575	6	52226219	52226219	6510	-8520	rs7772620	6	52217699	52217699	2.94498e-08	0.216306	1
CTB-43E15.2	+	1	lincRNA	ENSG00000253428.1	5	173116462	173116462	6708	-4051	rs703724	T	C	0.35	5	173120513	173120513	5.3718e-24	0.589368	0.000999001	3.1201e-19	1	ENSG00000253428.1_173132593_173132852	5	173116462	173116462	6708	4051	rs703724	5	173120513	173120513	1.32641e-19	0.523017	0
PLA2R1	-	2	protein_coding	ENSG00000153246.7	2	160919121	160919121	6284	-108763	rs7589820	C	T	0.4282	2	161027884	161027884	3.10237e-06	0.170697	0.00699301	0.00635947	1	ENSG00000153246.7_160826659_160826723	2	160919121	160919121	6284	108763	rs7589820	2	161027884	161027884	8.41168e-05	0.215825	0
GTPBP8	+	1	protein_coding	ENSG00000163607.10	3	112709765	112709765	6416	3640	rs1488191	A	C	0.199	3	112706125	112706125	3.6069e-11	0.327198	0.000999001	4.25052e-07	1	ENSG00000163607.10_112719697_112720782	3	112709765	112709765	6416	-3640	rs1488191	3	112706125	112706125	6.85365e-08	0.261954	1
IFIT5	+	2	protein_coding	ENSG00000152778.7	10	91174343	91174343	6389	15020	rs304484	G	T	0.2311	10	91159323	91159323	3.71854e-13	-0.257995	0.000999001	2.7867e-09	1	ENSG00000152778.7_91176962_91180758	10	91174343	91174343	6389	-15020	rs304484	10	91159323	91159323	3.72025e-13	-0.259156	1
DUSP15	-	2	protein_coding	ENSG00000149599.11	20	30458550	30458550	3674	-93794	rs6061063	C	G	0.1121	20	30552344	30552344	5.31137e-06	0.186676	0.00599401	0.00466339	1	ENSG00000149599.11_30450374_30450545	20	30458550	30458550	3674	93794	rs6061063	20	30552344	30552344	4.08738e-06	0.249179	1
CENPP	+	2	protein_coding	ENSG00000188312.9	9	95087766	95087766	6189	-29653	rs10992314	C	T	0.1678	9	95117419	95117419	1.42367e-14	0.259447	0.000999001	2.18708e-10	1	ENSG00000188312.9_95094452_95094633	9	95087766	95087766	6189	29653	rs10992314	9	95117419	95117419	3.16526e-20	0.57001	0
REG4	-	2	protein_coding	ENSG00000134193.10	1	120354283	120354283	3112	19798	rs1539073	T	C	0.4131	1	120334485	120334485	2.15193e-08	-0.231375	0.000999001	3.86848e-05	1	ENSG00000134193.10_120336641_120337308	1	120354283	120354283	3112	-19798	rs1539073	1	120334485	120334485	3.30156e-07	-0.225958	1
MAL2	+	2	protein_coding	ENSG00000147676.9	8	120177273	120177273	6127	81445	rs2450069	A	G	0.403	8	120095828	120095828	3.36551e-06	-0.0942871	0.003996	0.00589358	1	ENSG00000147676.9_120255657_120257913	8	120177273	120177273	6127	-81445	rs2450069	8	120095828	120095828	2.17536e-05	-0.0875208	0
CNIH4	+	2	protein_coding	ENSG00000143771.7	1	224544552	224544552	5196	-77382	rs35365551	G	C	0.199	1	224621934	224621934	5.63484e-08	-0.191852	0.000999001	0.000116766	1	ENSG00000143771.7_224563497_224567161	1	224544552	224544552	5196	77382	rs35365551	1	224621934	224621934	2.16143e-08	-0.214903	1
DDT	-	2	protein_coding	ENSG00000099977.9	22	24322660	24322660	6274	-53333	rs2739346	G	C	0.1893	22	24375993	24375993	2.14661e-06	-0.219693	0.004995	0.00419049	2	ENSG00000099977.9_24313554_24313812	22	24322660	24322660	6274	53333	rs2739346	22	24375993	24375993	2.36005e-06	-0.247049	1
PPM1N	+	1	protein_coding	ENSG00000213889.6	19	45992035	45992035	6370	10220	rs6509214	G	T	0.35	19	45981815	45981815	6.06786e-11	-0.207883	0.000999001	1.17682e-06	1	ENSG00000213889.6_46005275_46005768	19	45992035	45992035	6370	-10220	rs6509214	19	45981815	45981815	1.62975e-08	-0.244156	1
CEP192	+	2	protein_coding	ENSG00000101639.14	18	12991361	12991361	6317	-34759	rs35790309	T	C	0.3563	18	13026120	13026120	1.32833e-34	-0.452784	0.000999001	6.07149e-29	1	ENSG00000101639.14_13057584_13059313	18	12991361	12991361	6317	34759	rs35790309	18	13026120	13026120	9.92557e-33	-0.513474	0
MGME1	+	2	protein_coding	ENSG00000125871.9	20	17949556	17949556	6951	-14304	rs55776024	T	C	0.1217	20	17963860	17963860	8.04343e-09	-0.213541	0.000999001	3.25278e-05	1	ENSG00000125871.9_17950444_17951013	20	17949556	17949556	6951	14304	rs55776024	20	17963860	17963860	2.68405e-07	-0.224465	0
TUBA8	+	1	protein_coding	ENSG00000183785.10	22	18593097	18593097	6608	-4307	rs361834	G	A	0.3691	22	18597404	18597404	1.25046e-33	0.443097	0.000999001	6.66565e-27	1	ENSG00000183785.10_18609121_18609801	22	18593097	18593097	6608	4307	rs361834	22	18597404	18597404	9.78186e-28	0.435775	1
ORMDL1	-	2	protein_coding	ENSG00000128699.9	2	190649097	190649097	4764	84333	rs13021611	A	T	0.2679	2	190564764	190564764	3.87381e-33	-0.282094	0.000999001	1.27507e-28	1	ENSG00000128699.9_190635049_190636628	2	190649097	190649097	4764	-84333	rs13021611	2	190564764	190564764	3.68791e-42	-0.363117	1
ARL3	-	2	protein_coding	ENSG00000138175.8	10	104474164	104474164	3864	9401	rs10883766	G	A	0.0869	10	104464763	104464763	1.49419e-07	-0.191066	0.000999001	0.000359184	1	ENSG00000138175.8_104445573_104445758	10	104474164	104474164	3864	-9401	rs10883766	10	104464763	104464763	2.1924e-11	-0.259024	0
DYNC1I2	+	1	protein_coding	ENSG00000077380.11	2	172543919	172543919	5993	-86810	rs35379278	G	A	0.2485	2	172630729	172630729	6.33304e-17	-0.193177	0.000999001	8.91066e-13	1	ENSG00000077380.11_172568912_172569336	2	172543919	172543919	5993	86810	rs35379278	2	172630729	172630729	1.90201e-19	-0.334443	0
FAM47E	+	1	protein_coding	ENSG00000189157.9	4	77135193	77135193	6553	-53420	rs4859653	T	C	0.3424	4	77188613	77188613	7.18888e-18	-0.212289	0.000999001	1.77104e-13	1	ENSG00000189157.9_77199222_77204933	4	77135193	77135193	6553	53420	rs4859653	4	77188613	77188613	6.57882e-22	-0.250702	0
GEMIN8	-	2	protein_coding	ENSG00000046647.9	23	14048012	14048012	2596	12518	rs7060252	A	G	0.1457	23	14035494	14035494	8.30155e-24	-0.587623	0.000999001	8.04703e-19	1	ENSG00000046647.9_14038196_14038706	23	14048012	14048012	2603	-12518	rs7060252	23	14035494	14035494	3.65257e-21	-0.534024	0
OR7D2	+	2	protein_coding	ENSG00000188000.2	19	9296279	9296279	6037	31878	rs73494602	G	A	0.0892	19	9264401	9264401	6.94789e-74	1.6949	0.000999001	3.4866e-63	1	ENSG00000188000.2_9296279_9299493	19	9296279	9296279	6037	-31878	rs73494602	19	9264401	9264401	2.9377e-74	1.7057	1
AP000295.10	+	2	lincRNA	ENSG00000272659.1	21	34681796	34681796	4935	22113	rs8178521	C	T	0.2611	21	34659683	34659683	2.50342e-06	0.29374	0.002997	0.00446171	1	ENSG00000272659.1_34681796_34682486	21	34681796	34681796	4935	-22113	rs8178521	21	34659683	34659683	1.7624e-06	0.299244	1
RP11-830F9.6	+	2	protein_coding	ENSG00000205018.2	16	89006197	89006197	8373	-8674	rs12935775	G	A	0.3499	16	89014871	89014871	1.92335e-11	-0.23959	0.000999001	1.72375e-07	1	ENSG00000205018.2_89016665_89017932	16	89006197	89006197	8374	8674	rs12935775	16	89014871	89014871	9.49503e-16	-0.338058	1
AMZ1	+	2	protein_coding	ENSG00000174945.9	7	2719156	2719156	8222	-39002	rs1184662	G	A	0.4401	7	2758158	2758158	9.00327e-07	-0.163873	0.001998	0.00261373	1	ENSG00000174945.9_2751964_2756163	7	2719156	2719156	8222	39002	rs1184662	7	2758158	2758158	1.59789e-06	-0.189741	1
DTD2	-	2	protein_coding	ENSG00000129480.8	14	31926716	31926716	5133	20204	rs184914683	G	C	0.1627	14	31906512	31906512	6.28461e-07	-0.189482	0.000999001	0.00131486	1	ENSG00000129480.8_31915242_31917660	14	31926716	31926716	5133	-20204	rs184914683	14	31906512	31906512	1.45528e-05	-0.159079	0
RP11-258F22.1	-	1	lincRNA	ENSG00000226578.1	10	38073059	38073059	5368	48174	rs12783272	T	G	0.2262	10	38024885	38024885	5.74343e-06	-0.229668	0.00699301	0.00392808	1	ENSG00000226578.1_38065194_38065503	10	38073059	38073059	5368	-48174	rs12783272	10	38024885	38024885	0.000109295	-0.216917	0
RP4-737E23.2	+	2	lincRNA	ENSG00000230387.1	20	23168765	23168765	6157	-14653	rs1338942	T	C	0.4798	20	23183418	23183418	9.60287e-25	0.38715	0.000999001	2.554e-20	1	ENSG00000230387.1_23170420_23170944	20	23168765	23168765	6157	14653	rs1338942	20	23183418	23183418	2.83684e-22	0.380383	0
C6orf120	+	2	protein_coding	ENSG00000185127.5	6	170102233	170102233	7285	3975	rs9396996	A	G	0.1726	6	170098258	170098258	4.81211e-08	0.191639	0.000999001	0.00017429	1	ENSG00000185127.5_170102233_170106401	6	170102233	170102233	7286	-3975	rs9396996	6	170098258	170098258	3.36696e-07	0.188839	0
CD151	+	1	protein_coding	ENSG00000177697.13	11	832843	832843	6659	-5267	rs5030780	C	T	0.2775	11	838110	838110	5.67762e-43	0.365267	0.000999001	1.16298e-34	1	ENSG00000177697.13_834458_834803	11	832843	832843	6659	5267	rs5030780	11	838110	838110	3.6144e-41	0.422692	1
GRHPR	+	2	protein_coding	ENSG00000137106.13	9	37422663	37422663	5288	1598	rs7856656	C	T	0.3515	9	37421065	37421065	9.48184e-46	0.436373	0.000999001	2.51085e-39	1	ENSG00000137106.13_37427703_37432405	9	37422663	37422663	5288	-1598	rs7856656	9	37421065	37421065	1.11138e-41	0.474681	0
ZNF304	+	2	protein_coding	ENSG00000131845.10	19	57862675	57862675	6193	-28162	rs11666890	T	C	0.4564	19	57890837	57890837	1.04486e-06	0.134955	0.003996	0.00292632	1	ENSG00000131845.10_57867398_57871266	19	57862675	57862675	6194	28162	rs11666890	19	57890837	57890837	2.46568e-06	0.138741	0
SNX11	+	2	protein_coding	ENSG00000002919.10	17	46180719	46180719	5132	-130356	rs9889470	G	A	0.2046	17	46311075	46311075	2.46211e-12	-0.224807	0.000999001	2.08813e-08	1	ENSG00000002919.10_46188070_46188129	17	46180719	46180719	5132	130356	rs9889470	17	46311075	46311075	1.1926e-15	-0.548138	0
CYP19A1	-	1	protein_coding	ENSG00000137869.9	15	51630807	51630807	5372	61397	rs2305707	A	G	0.164	15	51569410	51569410	2.26317e-07	0.434546	0.000999001	0.000404263	1	ENSG00000137869.9_51500254_51503253	15	51630807	51630807	5372	-61397	rs2305707	15	51569410	51569410	1.96427e-05	0.315438	0
SLC5A9	+	2	protein_coding	ENSG00000117834.8	1	48688357	48688357	4613	-31944	rs11205462	C	T	0.3917	1	48720301	48720301	2.43963e-09	0.1902	0.000999001	9.48693e-06	1	ENSG00000117834.8_48713007_48714316	1	48688357	48688357	4613	31944	rs11205462	1	48720301	48720301	0.00025003	0.138015	0
ZNF500	-	1	protein_coding	ENSG00000103199.9	16	4817625	4817625	7484	1523	rs58729822	T	C	0.2902	16	4816102	4816102	1.21103e-14	0.189591	0.000999001	7.19436e-11	1	ENSG00000103199.9_4798240_4803189	16	4817625	4817625	7484	-1523	rs58729822	16	4816102	4816102	3.26158e-10	0.187557	1
XRCC6BP1	+	2	protein_coding	ENSG00000166896.3	12	58335324	58335324	4546	19986	rs10747788	C	T	0.337	12	58315338	58315338	3.59986e-57	-0.592294	0.000999001	5.22826e-51	1	ENSG00000166896.3_58350470_58351052	12	58335324	58335324	4546	-19986	rs10747788	12	58315338	58315338	1.70791e-44	-0.531635	1
RP5-935K16.1	-	2	lincRNA	ENSG00000270081.1	2	128603261	128603261	6192	2652	rs17600636	T	C	0.4262	2	128600609	128600609	1.15482e-30	-0.297035	0.000999001	3.4947e-26	1	ENSG00000270081.1_128601127_128603261	2	128603261	128603261	6192	-2652	rs17600636	2	128600609	128600609	1.86136e-22	-0.277149	1
RP11-1000B6.3	+	2	lincRNA	ENSG00000261064.1	15	32828248	32828248	5615	-91785	rs62001768	C	T	0.1711	15	32920033	32920033	5.91189e-13	0.332298	0.000999001	4.88835e-09	1	ENSG00000261064.1_32878224_32878319	15	32828248	32828248	5615	91785	rs62001768	15	32920033	32920033	3.7572e-26	0.74175	0
PNMA6C	+	2	protein_coding	ENSG00000235961.3	23	152240819	152240819	1871	12271	rs2301184	G	A	0.0322	23	152228548	152228548	3.99487e-19	-1.45288	0.000999001	6.34622e-15	1	ENSG00000235961.3_152241318_152243399	23	152240819	152240819	1874	-12271	rs2301184	23	152228548	152228548	3.22111e-19	-1.46735	1
GPR135	-	2	protein_coding	ENSG00000181619.11	14	59932060	59932060	5532	-52317	rs6573264	C	T	0.2631	14	59984377	59984377	2.94142e-06	-0.165763	0.000999001	0.0047514	1	ENSG00000181619.11_59922402_59922478	14	59932060	59932060	5532	52317	rs6573264	14	59984377	59984377	5.85588e-07	-0.289644	0
VAMP5	+	2	protein_coding	ENSG00000168899.4	2	85811531	85811531	5732	9629	rs6547622	C	T	0.2576	2	85801902	85801902	5.19549e-08	0.261498	0.000999001	0.000108053	1	ENSG00000168899.4_85818720_85818987	2	85811531	85811531	5732	-9629	rs6547622	2	85801902	85801902	1.28395e-07	0.256804	0
MRPL54	+	2	protein_coding	ENSG00000183617.4	19	3762662	3762662	6560	-913	rs4807507	G	C	0.3705	19	3763575	3763575	2.05003e-19	0.269188	0.000999001	3.27377e-15	1	ENSG00000183617.4_3767259_3767563	19	3762662	3762662	6560	913	rs4807507	19	3763575	3763575	3.37146e-18	0.263501	1
ZBTB7C	-	2	protein_coding	ENSG00000184828.5	18	45937123	45937123	5743	296363	rs6507811	A	G	0.3323	18	45640760	45640760	1.03542e-07	0.24753	0.000999001	0.000309508	1	ENSG00000184828.5_45553044_45556282	18	45937123	45937123	5743	-296363	rs6507811	18	45640760	45640760	4.20878e-07	0.252859	1
FANCF	-	2	protein_coding	ENSG00000183161.3	11	22647387	22647387	7236	25175	rs11026689	A	G	0.2054	11	22622212	22622212	1.64106e-18	0.298548	0.000999001	8.17856e-14	1	ENSG00000183161.3_22644079_22647387	11	22647387	22647387	7236	-25175	rs11026689	11	22622212	22622212	1.0559e-17	0.310146	0
IL1A	-	2	protein_coding	ENSG00000115008.5	2	113542167	113542167	5033	-34748	rs4849125	G	A	0.3357	2	113576915	113576915	1.43365e-06	-0.170373	0.001998	0.00238106	1	ENSG00000115008.5_113531492_113532844	2	113542167	113542167	5033	34748	rs4849125	2	113576915	113576915	4.40892e-06	-0.169039	1
OSBPL10	-	2	protein_coding	ENSG00000144645.9	3	32119072	32119072	6502	-79011	rs9826927	A	G	0.45	3	32198083	32198083	1.73786e-12	-0.178781	0.000999001	1.32398e-08	1	ENSG00000144645.9_31699382_31706111	3	32119072	32119072	6502	79011	rs9826927	3	32198083	32198083	1.60452e-12	-0.189155	0
BNIP1	+	2	protein_coding	ENSG00000113734.13	5	172571445	172571445	6427	26629	rs112356729	C	T	0.1226	5	172544816	172544816	3.88283e-20	-0.521347	0.000999001	6.17004e-16	1	ENSG00000113734.13_172590728_172591390	5	172571445	172571445	6427	-26629	rs112356729	5	172544816	172544816	4.62436e-17	-0.532393	1
BSPRY	+	2	protein_coding	ENSG00000119411.10	9	116111821	116111821	6007	-19950	rs3789256	A	G	0.2296	9	116131771	116131771	9.14726e-08	-0.174131	0.000999001	0.000287833	1	ENSG00000119411.10_116124649_116124674	9	116111821	116111821	6007	19950	rs3789256	9	116131771	116131771	3.76228e-08	-0.183984	0
SAMD15	+	2	protein_coding	ENSG00000100583.4	14	77843032	77843032	6873	-16588	rs66466131	T	C	0.4531	14	77859620	77859620	2.31634e-06	0.204549	0.00799201	0.00562855	1	ENSG00000100583.4_77843476_77845450	14	77843032	77843032	6873	16588	rs66466131	14	77859620	77859620	4.24569e-07	0.221767	1
B3GAT1	-	2	protein_coding	ENSG00000109956.8	11	134281812	134281812	6400	-26866	rs10894813	C	T	0.2945	11	134308678	134308678	2.67126e-20	-0.4084	0.000999001	3.68779e-16	1	ENSG00000109956.8_134248398_134250641	11	134281812	134281812	6400	26866	rs10894813	11	134308678	134308678	4.68294e-21	-0.457461	1
EXOSC6	-	2	protein_coding	ENSG00000223496.1	16	70285833	70285833	3334	-68	rs4985407	A	G	0.4974	16	70285901	70285901	6.22282e-53	-0.596202	0.000999001	4.6516e-44	1	ENSG00000223496.1_70284134_70285833	16	70285833	70285833	3334	68	rs4985407	16	70285901	70285901	1.38553e-53	-0.607922	1
ANAPC13	-	2	protein_coding	ENSG00000129055.8	3	134205558	134205558	5411	-33195	rs7356093	T	C	0.3057	3	134238753	134238753	6.74759e-59	0.429312	0.000999001	5.03661e-52	1	ENSG00000129055.8_134196548_134197557	3	134205558	134205558	5412	33195	rs7356093	3	134238753	134238753	4.64364e-41	0.406734	0
TIMELESS	-	2	protein_coding	ENSG00000111602.7	12	56843187	56843187	3359	13851	rs11171847	G	A	0.4294	12	56829336	56829336	7.49734e-09	0.135424	0.000999001	1.51844e-05	1	ENSG00000111602.7_56825255_56825388	12	56843187	56843187	3359	-13851	rs11171847	12	56829336	56829336	2.39469e-11	0.175261	0
DNAH6	+	2	protein_coding	ENSG00000115423.14	2	84743579	84743579	5432	56822	rs7561462	A	G	0.39	2	84686757	84686757	5.9793e-09	-0.197108	0.000999001	7.75461e-06	1	ENSG00000115423.14_84934644_84934840	2	84743579	84743579	5432	-56822	rs7561462	2	84686757	84686757	0.000140886	-0.212208	0
TAPBPL	+	1	protein_coding	ENSG00000139192.7	12	6560856	6560856	5489	-8689	rs2009527	C	T	0.2921	12	6569545	6569545	6.77512e-54	0.605425	0.000999001	8.58662e-47	1	ENSG00000139192.7_6567811_6568113	12	6560856	6560856	5489	8689	rs2009527	12	6569545	6569545	3.53553e-47	0.612649	1
PGLS	+	2	protein_coding	ENSG00000130313.2	19	17622438	17622438	6195	-9989	rs9789264	G	A	0.3685	19	17632427	17632427	6.00798e-11	-0.141553	0.000999001	2.64377e-07	1	ENSG00000130313.2_17628519_17628659	19	17622438	17622438	6195	9989	rs9789264	19	17632427	17632427	1.88108e-10	-0.16956	0
GAST	+	2	protein_coding	ENSG00000184502.3	17	39868578	39868578	5275	1330	rs34074411	C	T	0.4665	17	39867248	39867248	4.09021e-07	0.272499	0.001998	0.000802507	1	ENSG00000184502.3_39871684_39871899	17	39868578	39868578	5276	-1330	rs34074411	17	39867248	39867248	2.6945e-06	0.269161	1
C12orf39	+	2	protein_coding	ENSG00000134548.5	12	21679241	21679241	6445	-42137	rs4459361	A	G	0.2262	12	21721378	21721378	1.56139e-12	-0.327256	0.000999001	2.26951e-08	1	ENSG00000134548.5_21684071_21685457	12	21679241	21679241	6445	42137	rs4459361	12	21721378	21721378	2.71331e-11	-0.323878	1
C1orf213	+	1	protein_coding	ENSG00000249087.3	1	23695490	23695490	4431	102839	rs10917366	C	T	0.0653	1	23592651	23592651	2.74264e-08	0.387159	0.000999001	8.33172e-05	1	ENSG00000249087.3_23695711_23698332	1	23695490	23695490	4431	-102839	rs10917366	1	23592651	23592651	6.50059e-08	0.383163	0
PPP2R5A	+	2	protein_coding	ENSG00000066027.7	1	212458879	212458879	6197	41749	rs12727947	T	C	0.2171	1	212417130	212417130	8.16765e-09	-0.192675	0.000999001	3.46244e-05	1	ENSG00000066027.7_212533980_212535200	1	212458879	212458879	6197	-41749	rs12727947	1	212417130	212417130	3.13337e-07	-0.179673	0
AGAP6	+	2	protein_coding	ENSG00000204149.5	10	51748078	51748078	3462	742040	rs77251800	C	G	0.2996	10	51006038	51006038	8.69729e-08	-0.133004	0.000999001	0.000152519	1	ENSG00000204149.5_51748078_51748698	10	51748078	51748078	3462	-742040	rs77251800	10	51006038	51006038	1.21656e-28	-0.327622	0
RP11-267M23.4	+	1	lincRNA	ENSG00000253704.1	8	95565950	95565950	6110	32950	rs72674843	T	C	0.2841	8	95533000	95533000	1.27491e-07	0.254673	0.000999001	0.000346942	1	ENSG00000253704.1_95580371_95581973	8	95565950	95565950	6110	-32950	rs72674843	8	95533000	95533000	3.56577e-08	0.259994	0
EFR3B	+	2	protein_coding	ENSG00000084710.9	2	25264999	25264999	4629	64374	rs74656311	C	T	0.1273	2	25200625	25200625	2.69996e-10	0.253505	0.000999001	7.21971e-07	1	ENSG00000084710.9_25377104_25378243	2	25264999	25264999	4629	-64374	rs74656311	2	25200625	25200625	5.32472e-08	0.236812	0
ALOX5	+	2	protein_coding	ENSG00000012779.6	10	45869661	45869661	4347	9279	rs150423942	A	G	0.1565	10	45860382	45860382	1.47374e-27	-0.633802	0.000999001	7.11551e-22	1	ENSG00000012779.6_45924066_45924212	10	45869661	45869661	4347	-9279	rs150423942	10	45860382	45860382	3.59565e-22	-0.615216	0
U91328.19	+	2	lincRNA	ENSG00000272462.2	6	25992890	25992890	6603	13897	rs12201678	C	T	0.2252	6	25978993	25978993	1.1798e-09	-0.228172	0.000999001	6.48636e-06	1	ENSG00000272462.2_25998131_26002003	6	25992890	25992890	6615	-13897	rs12201678	6	25978993	25978993	3.04736e-08	-0.212261	0
SUCO	+	2	protein_coding	ENSG00000094975.9	1	172501489	172501489	4865	-154	rs2239816	T	C	0.2024	1	172501643	172501643	7.84369e-09	0.166025	0.000999001	1.3699e-05	1	ENSG00000094975.9_172578956_172580971	1	172501489	172501489	4865	154	rs2239816	1	172501643	172501643	2.79071e-09	0.184698	1
ELAVL4	+	2	protein_coding	ENSG00000162374.12	1	50513686	50513686	2385	-864331	rs187247931	T	C	0.0215	1	51378017	51378017	1.06387e-06	0.476372	0.000999001	0.000705387	1	ENSG00000162374.12_50610625_50610869	1	50513686	50513686	2385	864331	rs187247931	1	51378017	51378017	5.14198e-06	0.503663	0
DPY19L1	-	2	protein_coding	ENSG00000173852.9	7	35077883	35077883	6084	82473	rs2114733	G	T	0.2905	7	34995410	34995410	4.93386e-12	0.192602	0.000999001	2.44484e-08	1	ENSG00000173852.9_34968488_34971341	7	35077883	35077883	6084	-82473	rs2114733	7	34995410	34995410	1.23764e-15	0.250008	1
PPIL3	-	1	protein_coding	ENSG00000240344.4	2	201754026	201754026	4557	11681	rs2136600	C	T	0.2077	2	201742345	201742345	2.69584e-88	-0.731597	0.000999001	5.73177e-75	1	ENSG00000240344.4_201735630_201736244	2	201754026	201754026	4557	-11681	rs2136600	2	201742345	201742345	4.78358e-79	-0.71464	1
CREG2	-	2	protein_coding	ENSG00000175874.5	2	102004057	102004057	5887	932	rs6743199	C	T	0.48	2	102003125	102003125	4.12066e-10	-0.296345	0.000999001	2.17407e-06	1	ENSG00000175874.5_101962013_101967532	2	102004057	102004057	5887	-932	rs6743199	2	102003125	102003125	6.06813e-10	-0.291477	1
PPP1R21	+	2	protein_coding	ENSG00000162869.11	2	48667737	48667737	6632	-14260	rs77272589	G	C	0.0595	2	48681997	48681997	1.35442e-10	-0.316179	0.000999001	6.79071e-07	1	ENSG00000162869.11_48713770_48713897	2	48667737	48667737	6632	14260	rs77272589	2	48681997	48681997	7.11893e-09	-0.345229	0
SMUG1	-	1	protein_coding	ENSG00000123415.10	12	54582778	54582778	5041	6978	rs2233921	C	A	0.468	12	54575800	54575800	1.51284e-14	-0.180396	0.000999001	7.43316e-11	1	ENSG00000123415.10_54575059_54578080	12	54582778	54582778	5041	-6978	rs2233921	12	54575800	54575800	4.95385e-18	-0.204729	1
PANX1	+	2	protein_coding	ENSG00000110218.4	11	93862094	93862094	5761	74	rs4753126	C	T	0.4953	11	93862020	93862020	4.78807e-09	0.113383	0.000999001	1.28714e-05	1	ENSG00000110218.4_93912768_93913423	11	93862094	93862094	5761	-74	rs4753126	11	93862020	93862020	2.03434e-12	0.144595	0
SLC18B1	-	2	protein_coding	ENSG00000146409.6	6	133119701	133119701	5647	-18632	rs12199381	G	A	0.0603	6	133138333	133138333	4.91393e-07	-0.365477	0.002997	0.000789115	1	ENSG00000146409.6_133090509_133091475	6	133119701	133119701	5649	18632	rs12199381	6	133138333	133138333	3.2474e-08	-0.384472	1
TMEM236	+	2	protein_coding	ENSG00000148483.7	10	17794251	17794251	6719	-81606	rs56278466	T	G	0.4103	10	17875857	17875857	5.67837e-13	-0.42888	0.000999001	2.11143e-08	1	ENSG00000148483.7_17837920_17842867	10	17794251	17794251	6719	81606	rs56278466	10	17875857	17875857	2.94686e-13	-0.438573	1
RP11-130C6.1	-	2	lincRNA	ENSG00000273077.1	4	129474571	129474571	4502	33	rs17013446	G	A	0.159	4	129474538	129474538	2.31487e-07	-0.372213	0.000999001	0.000500379	1	ENSG00000273077.1_129473745_129473992	4	129474571	129474571	4502	-33	rs17013446	4	129474538	129474538	1.09773e-05	-0.324842	0
NDUFS1	-	2	protein_coding	ENSG00000023228.9	2	207024327	207024327	5287	58490	rs6718656	T	G	0.4391	2	206965837	206965837	2.67044e-07	-0.0914618	0.000999001	0.000778988	1	ENSG00000023228.9_206979541_206989000	2	207024327	207024327	5287	-58490	rs6718656	2	206965837	206965837	1.88774e-15	-0.21907	0
ALDH2	+	2	protein_coding	ENSG00000111275.8	12	112204691	112204691	3030	-112629	rs11066058	T	C	0.1739	12	112317320	112317320	2.35198e-09	-0.250427	0.000999001	7.09554e-06	1	ENSG00000111275.8_112237710_112237867	12	112204691	112204691	3030	112629	rs11066058	12	112317320	112317320	1.84959e-07	-0.195797	0
OLR1	-	1	protein_coding	ENSG00000173391.4	12	10324737	10324737	7658	4293	rs3741860	G	A	0.2826	12	10320444	10320444	1.9183e-06	0.237895	0.00699301	0.00585194	1	ENSG00000173391.4_10321673_10321781	12	10324737	10324737	7658	-4293	rs3741860	12	10320444	10320444	1.42519e-05	0.250464	0
KCNMB4	+	2	protein_coding	ENSG00000135643.4	12	70760056	70760056	6419	131137	rs11178154	A	G	0.4568	12	70628919	70628919	8.60819e-07	0.212247	0.002997	0.00193842	1	ENSG00000135643.4_70793989_70794116	12	70760056	70760056	6419	-131137	rs11178154	12	70628919	70628919	1.83352e-05	0.235087	0
RCBTB1	-	2	protein_coding	ENSG00000136144.7	13	50159719	50159719	5415	-1323	rs1325659	A	G	0.1487	13	50161042	50161042	1.02277e-11	-0.246808	0.000999001	1.06317e-07	1	ENSG00000136144.7_50106082_50108398	13	50159719	50159719	5415	1323	rs1325659	13	50161042	50161042	2.9312e-11	-0.250557	1
ZNF197	+	2	protein_coding	ENSG00000186448.10	3	44626380	44626380	4669	161761	rs12054231	T	C	0.3316	3	44464619	44464619	1.25671e-09	0.12569	0.000999001	3.21304e-06	1	ENSG00000186448.10_44683392_44686754	3	44626380	44626380	4669	-161761	rs12054231	3	44464619	44464619	1.20122e-07	0.123215	0
POGLUT1	+	2	protein_coding	ENSG00000163389.6	3	119187785	119187785	5671	44402	rs187917545	C	T	0.0569	3	119143383	119143383	1.15629e-29	0.580092	0.000999001	8.2425e-23	1	ENSG00000163389.6_119211129_119213555	3	119187785	119187785	5671	-44402	rs187917545	3	119143383	119143383	1.16931e-26	0.607107	1
HMHA1	+	1	protein_coding	ENSG00000180448.6	19	1065922	1065922	7003	-19145	rs2079158	A	T	0.1213	19	1085067	1085067	3.39303e-12	-0.23542	0.000999001	5.62325e-08	1	ENSG00000180448.6_1085659_1086627	19	1065922	1065922	7003	19145	rs2079158	19	1085067	1085067	2.48293e-17	-0.308291	1
HSDL2	+	2	protein_coding	ENSG00000119471.10	9	115142217	115142217	6180	-3241	rs10453232	G	A	0.3305	9	115145458	115145458	2.31544e-16	0.169989	0.000999001	8.47292e-12	1	ENSG00000119471.10_115232712_115234690	9	115142217	115142217	6180	3241	rs10453232	9	115145458	115145458	1.14693e-12	0.180156	1
ZNF354B	+	1	protein_coding	ENSG00000178338.6	5	178286954	178286954	7901	-411	rs13157356	G	T	0.4945	5	178287365	178287365	2.26312e-07	-0.126238	0.000999001	0.000768548	1	ENSG00000178338.6_178309710_178312029	5	178286954	178286954	7901	411	rs13157356	5	178287365	178287365	2.89311e-06	-0.117392	1
YWHAZ	-	1	protein_coding	ENSG00000164924.13	8	101965616	101965616	4859	-10894	rs2923781	G	A	0.4061	8	101976510	101976510	2.90706e-08	0.090345	0.000999001	0.000107926	1	ENSG00000164924.13_101928753_101932980	8	101965616	101965616	4859	10894	rs2923781	8	101976510	101976510	1.62725e-07	0.0941183	1
SULT1C4	+	2	protein_coding	ENSG00000198075.5	2	108994367	108994367	5108	24350	rs17822619	T	C	0.1558	2	108970017	108970017	2.30243e-07	0.295421	0.001998	0.000326793	1	ENSG00000198075.5_108994367_108994962	2	108994367	108994367	5108	-24350	rs17822619	2	108970017	108970017	2.00295e-06	0.302894	1
CRB1	+	1	protein_coding	ENSG00000134376.10	1	197170592	197170592	3917	-86498	rs1009188	T	C	0.2714	1	197257090	197257090	2.69738e-10	-0.24802	0.000999001	4.71388e-07	1	ENSG00000134376.10_197403836_197404742	1	197170592	197170592	3917	86498	rs1009188	1	197257090	197257090	8.95603e-07	-0.223568	0
ADCY3	-	1	protein_coding	ENSG00000138031.10	2	25142708	25142708	4706	-98	rs10176214	T	G	0.1957	2	25142806	25142806	6.89634e-09	-0.184793	0.000999001	2.03398e-05	1	ENSG00000138031.10_25062742_25062900	2	25142708	25142708	4706	98	rs10176214	2	25142806	25142806	1.06309e-08	-0.196997	0
DYNLT1	-	2	protein_coding	ENSG00000146425.6	6	159065771	159065771	7386	-9231	rs317793	A	G	0.4045	6	159075002	159075002	1.06709e-09	0.151033	0.000999001	4.65109e-06	1	ENSG00000146425.6_159057506_159058926	6	159065771	159065771	7386	9231	rs317793	6	159075002	159075002	1.30198e-09	0.162472	0
BCAT1	-	2	protein_coding	ENSG00000060982.10	12	25102393	25102393	6798	97662	rs2353478	C	T	0.2261	12	25004731	25004731	1.34069e-09	0.191212	0.000999001	6.43226e-06	1	ENSG00000060982.10_24964295_24970983	12	25102393	25102393	6798	-97662	rs2353478	12	25004731	25004731	5.51621e-09	0.197037	1
RP11-532F6.3	-	2	lincRNA	ENSG00000272463.1	6	711405	711405	5647	255	rs2244443	A	C	0.2833	6	711150	711150	3.22065e-32	0.524784	0.000999001	2.86259e-26	1	ENSG00000272463.1_708592_711405	6	711405	711405	5647	-255	rs2244443	6	711150	711150	1.46025e-31	0.51773	1
TMBIM1	-	2	protein_coding	ENSG00000135926.8	2	219157309	219157309	4260	-19141	rs10195115	A	C	0.4197	2	219176450	219176450	2.63604e-07	0.121024	0.000999001	0.000380605	1	ENSG00000135926.8_219146663_219146931	2	219157309	219157309	4260	19141	rs10195115	2	219176450	219176450	2.71009e-17	0.166263	0
TEAD4	+	2	protein_coding	ENSG00000197905.4	12	3068496	3068496	6316	-20804	rs4766018	G	C	0.1214	12	3089300	3089300	1.02812e-06	0.184149	0.003996	0.00201582	1	ENSG00000197905.4_3127711_3127754	12	3068496	3068496	6316	20804	rs4766018	12	3089300	3089300	1.80238e-07	0.235744	1
RP13-270P17.3	-	2	lincRNA	ENSG00000272688.1	18	3247084	3247084	7102	-172	rs4798075	A	C	0.2024	18	3247256	3247256	4.80773e-14	0.473985	0.000999001	3.99092e-10	1	ENSG00000272688.1_3246399_3247084	18	3247084	3247084	7102	172	rs4798075	18	3247256	3247256	1.22534e-13	0.470175	1
LRRCC1	+	2	protein_coding	ENSG00000133739.11	8	86019382	86019382	3360	-36031	rs7814435	T	C	0.3326	8	86055413	86055413	6.50061e-08	0.197808	0.000999001	0.000112856	1	ENSG00000133739.11_86050270_86050478	8	86019382	86019382	3360	36031	rs7814435	8	86055413	86055413	4.63172e-09	0.266729	1
DPYSL4	+	2	protein_coding	ENSG00000151640.8	10	134000404	134000404	8013	-10889	rs7072915	G	T	0.4868	10	134011293	134011293	3.45175e-21	-0.266963	0.000999001	3.32632e-16	1	ENSG00000151640.8_134018343_134019280	10	134000404	134000404	8013	10889	rs7072915	10	134011293	134011293	1.08686e-19	-0.263331	1
URB1	-	1	protein_coding	ENSG00000142207.5	21	33765335	33765335	5895	79099	rs13050265	G	A	0.0726	21	33686236	33686236	1.474e-07	0.225685	0.001998	0.000393482	1	ENSG00000142207.5_33716879_33717065	21	33765335	33765335	5895	-79099	rs13050265	21	33686236	33686236	2.32312e-06	0.252833	1
RIOK2	-	1	protein_coding	ENSG00000058729.6	5	96518964	96518964	7209	-1642	rs4869320	C	T	0.3014	5	96520606	96520606	8.80761e-11	0.164801	0.000999001	3.15222e-07	1	ENSG00000058729.6_96514534_96514897	5	96518964	96518964	7209	1642	rs4869320	5	96520606	96520606	6.78863e-09	0.233391	0
C10orf11	+	2	protein_coding	ENSG00000148655.10	10	77360998	77360998	3891	220134	rs7078507	A	G	0.4083	10	77140864	77140864	9.90696e-11	0.284128	0.000999001	4.10492e-07	1	ENSG00000148655.10_77806922_77807061	10	77360998	77360998	3891	-220134	rs7078507	10	77140864	77140864	3.43145e-10	0.272555	0
HSPA12A	-	2	protein_coding	ENSG00000165868.8	10	118502085	118502085	4977	19599	rs1468539	G	C	0.0947	10	118482486	118482486	4.3011e-21	-0.616752	0.000999001	2.04651e-16	1	ENSG00000165868.8_118430703_118434929	10	118502085	118502085	4977	-19599	rs1468539	10	118482486	118482486	1.04581e-19	-0.603987	1
SAAL1	-	1	protein_coding	ENSG00000166788.5	11	18127638	18127638	5831	4707	rs61882530	G	A	0.2599	11	18122931	18122931	7.26671e-26	-0.388128	0.000999001	4.39289e-21	1	ENSG00000166788.5_18127454_18127638	11	18127638	18127638	5831	-4707	rs61882530	11	18122931	18122931	3.65174e-15	-0.420416	0
KCTD10	-	1	protein_coding	ENSG00000110906.8	12	109915349	109915349	5089	-71949	rs117273061	A	G	0.0375	12	109987298	109987298	2.37805e-07	-0.325189	0.000999001	0.00039133	1	ENSG00000110906.8_109886461_109889618	12	109915349	109915349	5089	71949	rs117273061	12	109987298	109987298	4.47631e-08	-0.379519	0
COL9A2	-	2	protein_coding	ENSG00000049089.9	1	40783488	40783488	5399	27605	rs55674553	C	G	0.2577	1	40755883	40755883	4.03145e-18	0.320541	0.000999001	4.30489e-14	1	ENSG00000049089.9_40766159_40767053	1	40783488	40783488	5399	-27605	rs55674553	1	40755883	40755883	1.15345e-15	0.392624	1
LINC00863	+	2	lincRNA	ENSG00000224914.2	10	89102493	89102493	4803	125292	rs61857580	A	G	0.1153	10	88977201	88977201	6.61689e-07	-0.315299	0.000999001	0.00140516	1	ENSG00000224914.2_89115695_89117639	10	89102493	89102493	4803	-125292	rs61857580	10	88977201	88977201	5.77644e-15	-0.629601	0
ATF6	+	2	protein_coding	ENSG00000118217.5	1	161736084	161736084	5976	21997	rs12026445	A	G	0.0655	1	161714087	161714087	1.63662e-06	0.263364	0.003996	0.0032546	1	ENSG00000118217.5_161761914_161762117	1	161736084	161736084	5976	-21997	rs12026445	1	161714087	161714087	6.11635e-08	0.260646	0
CYP2D6	-	2	protein_coding	ENSG00000100197.16	22	42526908	42526908	5310	41237	rs2284087	T	C	0.4536	22	42485671	42485671	5.94993e-11	0.171498	0.000999001	4.68136e-07	1	ENSG00000100197.16_42523449_42523636	22	42526908	42526908	5310	-41237	rs2284087	22	42485671	42485671	7.07568e-13	0.265118	0
SMEK2	-	2	protein_coding	ENSG00000138041.11	2	55846015	55846015	6710	52539	rs12993624	G	A	0.2333	2	55793476	55793476	1.48645e-06	0.142901	0.002997	0.0030726	1	ENSG00000138041.11_55804451_55804492	2	55846015	55846015	6710	-52539	rs12993624	2	55793476	55793476	2.35933e-06	0.149873	0
TBC1D9	-	2	protein_coding	ENSG00000109436.7	4	141677274	141677274	4873	57741	rs2220343	C	T	0.4235	4	141619533	141619533	9.76125e-07	0.134107	0.001998	0.00181505	1	ENSG00000109436.7_141555102_141555342	4	141677274	141677274	4873	-57741	rs2220343	4	141619533	141619533	2.45804e-07	0.152528	0
SEPT10	-	1	protein_coding	ENSG00000186522.10	2	110371783	110371783	2841	-3242	rs6594049	C	T	0.411	2	110375025	110375025	1.06645e-08	-0.145406	0.000999001	2.88406e-05	1	ENSG00000186522.10_110300559_110301901	2	110371783	110371783	2841	3242	rs6594049	2	110375025	110375025	1.49621e-07	-0.14301	0
RP11-44F14.8	+	2	lincRNA	ENSG00000262714.1	16	53420856	53420856	5522	13350	rs2908776	C	G	0.2657	16	53407506	53407506	1.48042e-31	-0.622732	0.000999001	2.76626e-26	1	ENSG00000262714.1_53420856_53422997	16	53420856	53420856	5522	-13350	rs2908776	16	53407506	53407506	1.69058e-31	-0.623151	1
SAPCD2	-	2	protein_coding	ENSG00000186193.7	9	139965040	139965040	5304	-30188	rs4880202	T	C	0.3407	9	139995228	139995228	6.37968e-09	0.204852	0.000999001	1.58339e-05	1	ENSG00000186193.7_139956581_139959239	9	139965040	139965040	5304	30188	rs4880202	9	139995228	139995228	4.6332e-09	0.219489	1
USH1C	-	2	protein_coding	ENSG00000006611.11	11	17565963	17565963	5229	9818	rs72870330	G	C	0.1018	11	17556145	17556145	1.24276e-10	-0.337667	0.000999001	1.06593e-06	1	ENSG00000006611.11_17552701_17552839	11	17565963	17565963	5229	-9818	rs72870330	11	17556145	17556145	1.78619e-09	-0.327786	1
RP11-463O9.9	-	2	lincRNA	ENSG00000270020.1	16	86557503	86557503	8956	-6764	rs1046991	A	T	0.4116	16	86564267	86564267	2.17557e-23	-0.452984	0.000999001	2.60301e-19	1	ENSG00000270020.1_86553989_86557503	16	86557503	86557503	8956	6764	rs1046991	16	86564267	86564267	8.66656e-24	-0.458256	1
FAM228A	+	1	protein_coding	ENSG00000186453.8	2	24397938	24397938	5725	-508	rs2042468	A	T	0.3862	2	24398446	24398446	1.53949e-44	-0.734207	0.000999001	3.2618e-36	1	ENSG00000186453.8_24413281_24414567	2	24397938	24397938	5725	508	rs2042468	2	24398446	24398446	1.30242e-34	-0.656259	1
CSTF3	-	2	protein_coding	ENSG00000176102.7	11	33183917	33183917	5511	-75917	rs1969747	G	C	0.3325	11	33259834	33259834	2.00193e-11	-0.194161	0.000999001	7.46537e-08	1	ENSG00000176102.7_33123723_33123885	11	33183917	33183917	5511	75917	rs1969747	11	33259834	33259834	6.15239e-08	-0.175625	1
RP11-909M7.3	+	2	lincRNA	ENSG00000271417.1	14	101433989	101433989	5626	-35273	rs1956722	C	T	0.4934	14	101469262	101469262	2.74245e-06	-0.188468	0.00799201	0.00595085	1	ENSG00000271417.1_101434985_101435061	14	101433989	101433989	5626	35273	rs1956722	14	101469262	101469262	3.12895e-06	-0.2125	1
RP11-426C22.6	-	2	lincRNA	ENSG00000260953.1	16	29275800	29275800	2701	-2481	rs28372334	G	A	0.3492	16	29278281	29278281	1.99477e-16	-0.382092	0.000999001	3.05851e-12	1	ENSG00000260953.1_29273594_29274004	16	29275800	29275800	2701	2481	rs28372334	16	29278281	29278281	2.19995e-15	-0.376269	0
THEM5	-	2	protein_coding	ENSG00000196407.7	1	151826173	151826173	4039	23038	rs4995918	C	T	0.3696	1	151803135	151803135	4.69498e-06	-0.208528	0.00599401	0.00630263	1	ENSG00000196407.7_151825919_151826173	1	151826173	151826173	4039	-23038	rs4995918	1	151803135	151803135	0.000165782	-0.197711	0
LUZP2	+	2	protein_coding	ENSG00000187398.7	11	24518516	24518516	7750	145618	rs79489881	G	T	0.108	11	24372898	24372898	4.41202e-08	0.413936	0.000999001	0.000176663	1	ENSG00000187398.7_25100100_25104150	11	24518516	24518516	7751	-145618	rs79489881	11	24372898	24372898	3.10842e-08	0.435751	0
HCG17	-	2	lincRNA	ENSG00000270604.1	6	30293911	30293911	19234	61537	rs116066497	G	A	0.0405	6	30232374	30232374	5.59372e-09	0.70037	0.000999001	7.929e-05	1	ENSG00000270604.1_30293786_30293911	6	30293911	30293911	19235	-61537	rs116066497	6	30232374	30232374	2.83061e-12	0.863872	1
SND1	+	2	protein_coding	ENSG00000197157.6	7	127292234	127292234	4962	-205224	rs187411111	A	G	0.0173	7	127497458	127497458	1.19532e-06	0.504975	0.002997	0.00194892	1	ENSG00000197157.6_127726523_127727103	7	127292234	127292234	4962	205224	rs187411111	7	127497458	127497458	4.42635e-07	0.595512	1
RPGRIP1	+	1	protein_coding	ENSG00000092200.8	14	21756098	21756098	7875	-99782	rs11623642	A	G	0.0866	14	21855880	21855880	1.10745e-06	0.364943	0.002997	0.00305011	1	ENSG00000092200.8_21819263_21819460	14	21756098	21756098	7875	99782	rs11623642	14	21855880	21855880	0.000756991	0.220215	0
RP11-384P7.7	+	2	lincRNA	ENSG00000260947.1	9	33697457	33697457	5950	-70023	rs141962378	A	C	0.0562	9	33767480	33767480	2.82153e-41	0.962376	0.000999001	8.31772e-35	1	ENSG00000260947.1_33697457_33700984	9	33697457	33697457	5950	70023	rs141962378	9	33767480	33767480	4.14724e-40	0.969769	1
CLDN7	-	1	protein_coding	ENSG00000181885.14	17	7167302	7167302	5966	3563	rs4562	A	G	0.369	17	7163739	7163739	8.53736e-23	0.217755	0.000999001	3.80026e-19	1	ENSG00000181885.14_7164140_7164464	17	7167302	7167302	5966	-3563	rs4562	17	7163739	7163739	2.54254e-25	0.240342	1
ARHGEF12	+	2	protein_coding	ENSG00000196914.4	11	120207787	120207787	5413	-39649	rs11217847	C	T	0.2015	11	120247436	120247436	2.2883e-06	0.103343	0.00799201	0.00543444	1	ENSG00000196914.4_120355147_120355216	11	120207787	120207787	5413	39649	rs11217847	11	120247436	120247436	2.37701e-08	0.142328	1
LCA5L	-	2	protein_coding	ENSG00000157578.9	21	40817731	40817731	7123	224	rs13051054	C	A	0.4625	21	40817507	40817507	8.13523e-13	-0.232677	0.000999001	3.22609e-09	1	ENSG00000157578.9_40793486_40795416	21	40817731	40817731	7123	-224	rs13051054	21	40817507	40817507	4.87235e-11	-0.233986	1
D2HGDH	+	1	protein_coding	ENSG00000180902.12	2	242673994	242673994	4915	-26058	rs71430384	T	C	0.4914	2	242700052	242700052	5.79629e-24	-0.183084	0.000999001	4.19563e-19	1	ENSG00000180902.12_242688242_242689709	2	242673994	242673994	4915	26058	rs71430384	2	242700052	242700052	2.22645e-25	-0.250305	1
ASAH2B	+	2	protein_coding	ENSG00000204147.5	10	52499078	52499078	4748	-51080	rs10821826	A	G	0.1714	10	52550158	52550158	7.8797e-52	-0.706083	0.000999001	8.64377e-43	1	ENSG00000204147.5_52514311_52516948	10	52499078	52499078	4748	51080	rs10821826	10	52550158	52550158	3.66004e-72	-0.921565	0
CALHM2	-	2	protein_coding	ENSG00000138172.6	10	105212660	105212660	4506	20090	rs11191688	A	G	0.3847	10	105192570	105192570	4.33675e-06	0.109999	0.002997	0.0044975	1	ENSG00000138172.6_105208871_105210557	10	105212660	105212660	4506	-20090	rs11191688	10	105192570	105192570	0.000702896	0.0934478	0
TSPAN5	-	2	protein_coding	ENSG00000168785.3	4	99579780	99579780	6440	59939	rs9997798	A	G	0.1162	4	99519841	99519841	7.55291e-09	-0.37312	0.000999001	2.21224e-05	1	ENSG00000168785.3_99391518_99393738	4	99579780	99579780	6440	-59939	rs9997798	4	99519841	99519841	5.01814e-08	-0.353155	1
RP11-37B2.1	-	1	lincRNA	ENSG00000251136.4	8	90769955	90769955	5071	2275	rs419754	C	T	0.4206	8	90767680	90767680	6.67401e-11	-0.170206	0.000999001	3.13599e-07	1	ENSG00000251136.4_90736857_90737194	8	90769955	90769955	5071	-2275	rs419754	8	90767680	90767680	1.44439e-10	-0.206222	0
SNAPC1	+	2	protein_coding	ENSG00000023608.4	14	62229075	62229075	5862	-21264	rs7140893	T	C	0.2575	14	62250339	62250339	3.00196e-17	-0.299594	0.000999001	2.67252e-12	1	ENSG00000023608.4_62229075_62229306	14	62229075	62229075	5862	21264	rs7140893	14	62250339	62250339	6.27173e-12	-0.248709	0
CCZ1B	-	2	protein_coding	ENSG00000146574.11	7	6866401	6866401	8154	-18363	rs4476910	A	C	0.4794	7	6884764	6884764	2.12199e-64	-0.816188	0.000999001	1.70391e-55	1	ENSG00000146574.11_6837992_6838910	7	6866401	6866401	8154	18363	rs4476910	7	6884764	6884764	2.48502e-75	-1.09828	1
LARP6	-	1	protein_coding	ENSG00000166173.9	15	71146498	71146498	5359	39979	rs28463975	A	G	0.3965	15	71106519	71106519	5.72621e-07	-0.139562	0.001998	0.00171337	1	ENSG00000166173.9_71123863_71125455	15	71146498	71146498	5359	-39979	rs28463975	15	71106519	71106519	1.02033e-06	-0.121806	0
EARS2	-	1	protein_coding	ENSG00000103356.11	16	23569052	23569052	5471	-89924	rs249856	G	A	0.2085	16	23658976	23658976	9.6291e-09	-0.15899	0.001998	4.8673e-05	1	ENSG00000103356.11_23540823_23540953	16	23569052	23569052	5471	89924	rs249856	16	23658976	23658976	7.38312e-08	-0.171964	1
ASPDH	-	2	protein_coding	ENSG00000204653.5	19	51017947	51017947	6126	2543	rs12977172	T	C	0.3399	19	51015404	51015404	3.79099e-10	-0.241645	0.000999001	2.20812e-06	1	ENSG00000204653.5_51015083_51015837	19	51017947	51017947	6126	-2543	rs12977172	19	51015404	51015404	3.38957e-08	-0.201323	0
SCUBE2	-	1	protein_coding	ENSG00000175356.8	11	9159661	9159661	6082	34433	rs34605207	C	A	0.258	11	9125228	9125228	1.2326e-22	0.487987	0.000999001	2.06845e-17	1	ENSG00000175356.8_9048911_9049108	11	9159661	9159661	6082	-34433	rs34605207	11	9125228	9125228	4.33454e-21	0.503654	1
EXOC4	+	2	protein_coding	ENSG00000131558.10	7	132937829	132937829	4262	-603796	rs62470396	A	G	0.131	7	133541625	133541625	2.01474e-13	0.187401	0.000999001	2.36662e-09	1	ENSG00000131558.10_133749044_133750512	7	132937829	132937829	4262	603796	rs62470396	7	133541625	133541625	4.36428e-10	0.21918	1
SLC13A4	-	2	protein_coding	ENSG00000164707.11	7	135414006	135414006	5751	89348	rs10954500	G	T	0.1778	7	135324658	135324658	1.52559e-20	0.384142	0.000999001	3.44887e-16	1	ENSG00000164707.11_135386428_135391048	7	135414006	135414006	5751	-89348	rs10954500	7	135324658	135324658	3.07493e-17	0.367857	0
FZD10	+	2	protein_coding	ENSG00000111432.4	12	130647004	130647004	8293	31969	rs4759612	A	G	0.281	12	130615035	130615035	1.99228e-07	-0.220676	0.000999001	0.000770841	1	ENSG00000111432.4_130647004_130650285	12	130647004	130647004	8293	-31969	rs4759612	12	130615035	130615035	1.21164e-06	-0.210717	1
IFI27L2	-	2	protein_coding	ENSG00000119632.3	14	94596590	94596590	7052	601	rs2273514	T	C	0.2244	14	94595989	94595989	9.93164e-25	-0.353296	0.000999001	3.13184e-20	1	ENSG00000119632.3_94594116_94594329	14	94596590	94596590	7052	-601	rs2273514	14	94595989	94595989	9.18884e-24	-0.370887	1
MLST8	+	2	protein_coding	ENSG00000167965.13	16	2254249	2254249	5745	-6363	rs26856	T	C	0.2706	16	2260612	2260612	1.83513e-09	0.144443	0.000999001	1.3776e-05	1	ENSG00000167965.13_2256359_2256930	16	2254249	2254249	5745	6363	rs26856	16	2260612	2260612	1.03474e-08	0.181323	0
CHST8	+	2	protein_coding	ENSG00000124302.8	19	34112861	34112861	6695	184855	rs17760952	G	C	0.1107	19	33928006	33928006	8.20062e-08	0.247576	0.001998	0.000280183	1	ENSG00000124302.8_34262862_34264414	19	34112861	34112861	6695	-184855	rs17760952	19	33928006	33928006	1.31665e-08	0.276645	1
SMARCAL1	+	1	protein_coding	ENSG00000138375.8	2	217277137	217277137	5634	-109176	rs512629	T	C	0.3955	2	217386313	217386313	2.4789e-13	-0.183285	0.000999001	1.49485e-09	1	ENSG00000138375.8_217279370_217280238	2	217277137	217277137	5634	109176	rs512629	2	217386313	217386313	7.31735e-08	-0.117832	0
ACOT2	+	1	protein_coding	ENSG00000119673.10	14	74034324	74034324	5742	730	rs11626972	A	G	0.4533	14	74033594	74033594	3.12238e-07	-0.191146	0.000999001	0.000738107	1	ENSG00000119673.10_74041612_74042357	14	74034324	74034324	5742	-730	rs11626972	14	74033594	74033594	2.138e-20	-0.531813	0
NPIPB11	-	2	protein_coding	ENSG00000254206.1	16	29415350	29415350	2708	-737118	rs4787494	T	C	0.4543	16	30152468	30152468	1.63894e-06	-0.164031	0.001998	0.00228938	1	ENSG00000254206.1_29392675_29395610	16	29415350	29415350	2708	737118	rs4787494	16	30152468	30152468	5.66438e-07	-0.181697	1
MIS18BP1	-	2	protein_coding	ENSG00000129534.9	14	45722743	45722743	5217	291170	rs146653759	C	A	0.0176	14	45431573	45431573	9.37962e-07	-0.57033	0.003996	0.00160639	1	ENSG00000129534.9_45672393_45673415	14	45722743	45722743	5217	-291170	rs146653759	14	45431573	45431573	2.88736e-07	-0.65861	1
RP11-44F21.5	-	2	lincRNA	ENSG00000260265.1	4	76009927	76009927	5974	-61662	rs17000298	A	C	0.1456	4	76071589	76071589	3.96366e-50	1.10742	0.000999001	1.04181e-43	1	ENSG00000260265.1_76006912_76007705	4	76009927	76009927	5974	61662	rs17000298	4	76071589	76071589	1.24663e-42	1.05443	1
CDC25B	+	2	protein_coding	ENSG00000101224.13	20	3767578	3767578	6923	9152	rs910654	C	G	0.2821	20	3758426	3758426	3.5768e-14	0.273197	0.000999001	1.56522e-10	1	ENSG00000101224.13_3785468_3786762	20	3767578	3767578	6923	-9152	rs910654	20	3758426	3758426	3.45895e-12	0.28235	0
RP3-466P17.1	+	2	lincRNA	ENSG00000270638.1	6	146056706	146056706	4752	203044	rs441364	G	C	0.4611	6	145853662	145853662	5.25869e-13	0.28071	0.000999001	2.86424e-09	1	ENSG00000270638.1_146056706_146058354	6	146056706	146056706	4753	-203044	rs441364	6	145853662	145853662	3.11806e-12	0.278547	0
ORAI2	+	2	protein_coding	ENSG00000160991.11	7	102073553	102073553	4692	-9679	rs6960360	A	G	0.4739	7	102083232	102083232	8.46542e-09	-0.133289	0.001998	5.74786e-05	1	ENSG00000160991.11_102076607_102076780	7	102073553	102073553	4692	9679	rs6960360	7	102083232	102083232	2.15073e-19	-0.26834	0
GORAB	+	2	protein_coding	ENSG00000120370.8	1	170501270	170501270	6563	-38618	rs10919432	C	T	0.0914	1	170539888	170539888	1.06929e-09	-0.374032	0.000999001	2.3301e-06	1	ENSG00000120370.8_170521156_170522587	1	170501270	170501270	6563	38618	rs10919432	1	170539888	170539888	3.31215e-10	-0.385653	1
GAD1	+	2	protein_coding	ENSG00000128683.9	2	171669723	171669723	6198	-1443	rs872123	C	T	0.2034	2	171671166	171671166	5.80047e-07	0.273657	0.000999001	0.00104381	1	ENSG00000128683.9_171685478_171686382	2	171669723	171669723	6198	1443	rs872123	2	171671166	171671166	2.0449e-07	0.324018	1
RP11-173M1.8	+	2	lincRNA	ENSG00000264469.1	17	25641669	25641669	2908	-6211	rs7217611	A	G	0.406	17	25647880	25647880	4.24769e-14	0.383984	0.000999001	8.35373e-11	1	ENSG00000264469.1_25641669_25642952	17	25641669	25641669	2908	6211	rs7217611	17	25647880	25647880	1.29e-15	0.424193	1
RP11-214O1.2	+	2	lincRNA	ENSG00000266709.1	17	14207171	14207171	7974	-2844	rs56212565	G	A	0.1442	17	14210015	14210015	2.92291e-11	-0.488679	0.000999001	6.40675e-08	1	ENSG00000266709.1_14207171_14208822	17	14207171	14207171	7974	2844	rs56212565	17	14210015	14210015	1.99203e-11	-0.501151	1
OGDHL	-	2	protein_coding	ENSG00000197444.5	10	50970425	50970425	4046	-4	rs61846889	G	A	0.1114	10	50970429	50970429	1.75195e-08	0.175091	0.000999001	3.21512e-05	1	ENSG00000197444.5_50942689_50943397	10	50970425	50970425	4046	4	rs61846889	10	50970429	50970429	8.80093e-09	0.217355	1
PLCL1	+	2	protein_coding	ENSG00000115896.11	2	198669426	198669426	3533	-128534	rs6434945	G	C	0.4583	2	198797960	198797960	6.6289e-31	0.466086	0.000999001	6.97102e-25	1	ENSG00000115896.11_198948482_198950956	2	198669426	198669426	3533	128534	rs6434945	2	198797960	198797960	1.11289e-25	0.41823	0
FAM86C1	+	1	protein_coding	ENSG00000158483.11	11	71498556	71498556	6129	145	rs12788252	A	G	0.4174	11	71498411	71498411	9.19186e-07	-0.197152	0.002997	0.00208244	1	ENSG00000158483.11_71498556_71498678	11	71498556	71498556	6129	-145	rs12788252	11	71498411	71498411	2.44063e-12	-0.32742	0
MRC1L1	+	2	protein_coding	ENSG00000183748.4	10	17851362	17851362	6612	-379640	rs722381	G	A	0.3261	10	18231002	18231002	1.42713e-20	0.460356	0.000999001	2.05765e-15	1	ENSG00000183748.4_17952231_17953178	10	17851362	17851362	6612	379640	rs722381	10	18231002	18231002	3.26549e-31	0.588379	0
CNPY4	+	2	protein_coding	ENSG00000166997.3	7	99717236	99717236	3689	-28349	rs144305120	T	G	0.0617	7	99745585	99745585	1.10382e-07	-0.230089	0.000999001	0.000243659	1	ENSG00000166997.3_99722348_99723134	7	99717236	99717236	3689	28349	rs144305120	7	99745585	99745585	3.99585e-05	-0.219412	0
PEAK1	-	1	protein_coding	ENSG00000173517.6	15	77712486	77712486	5008	-126683	rs8041520	C	T	0.2843	15	77839169	77839169	4.93126e-08	0.154237	0.000999001	0.000149882	1	ENSG00000173517.6_77470161_77474382	15	77712486	77712486	5008	126683	rs8041520	15	77839169	77839169	8.43736e-08	0.148653	0
FRMPD4	+	2	protein_coding	ENSG00000169933.8	23	12156585	12156585	3269	-563164	rs5934030	A	G	0.1511	23	12719749	12719749	6.96296e-31	-0.833268	0.000999001	1.54202e-25	1	ENSG00000169933.8_12738648_12742642	23	12156585	12156585	3271	563164	rs5934030	23	12719749	12719749	1.00576e-29	-0.816711	1
IGFL4	-	2	protein_coding	ENSG00000204869.4	19	46580376	46580376	6002	19871	rs6509251	T	A	0.1036	19	46560505	46560505	4.78636e-07	0.331931	0.000999001	0.00137884	1	ENSG00000204869.4_46560932_46563551	19	46580376	46580376	6002	-19871	rs6509251	19	46560505	46560505	9.6571e-10	0.460062	1
DACT2	-	2	protein_coding	ENSG00000164488.7	6	168720434	168720434	8478	-13983	rs10806681	G	A	0.3454	6	168734417	168734417	2.2596e-09	0.190085	0.000999001	1.15701e-05	1	ENSG00000164488.7_168707584_168709778	6	168720434	168720434	8480	13983	rs10806681	6	168734417	168734417	1.15648e-08	0.19081	1
MBOAT1	-	2	protein_coding	ENSG00000172197.9	6	20212670	20212670	6381	9980	rs10447378	G	C	0.3113	6	20202690	20202690	1.02226e-06	-0.134281	0.002997	0.0030349	1	ENSG00000172197.9_20100935_20102643	6	20212670	20212670	6382	-9980	rs10447378	6	20202690	20202690	5.2459e-07	-0.152799	1
MNT	-	1	protein_coding	ENSG00000070444.10	17	2304412	2304412	6409	-504096	rs62089741	C	T	0.1203	17	2808508	2808508	3.47863e-08	0.230771	0.000999001	0.000151952	1	ENSG00000070444.10_2287354_2290943	17	2304412	2304412	6409	504096	rs62089741	17	2808508	2808508	2.02348e-07	0.236327	1
INO80E	+	2	protein_coding	ENSG00000169592.10	16	30006615	30006615	2497	48399	rs8054556	G	A	0.4439	16	29958216	29958216	1.90617e-08	-0.100281	0.000999001	3.17089e-05	1	ENSG00000169592.10_30012533_30015978	16	30006615	30006615	2497	-48399	rs8054556	16	29958216	29958216	1.93502e-09	-0.126994	0
CPXM2	-	2	protein_coding	ENSG00000121898.8	10	125699783	125699783	6819	50598	rs1996432	G	A	0.4055	10	125649185	125649185	1.77188e-08	-0.237704	0.000999001	5.21046e-05	1	ENSG00000121898.8_125505152_125506533	10	125699783	125699783	6819	-50598	rs1996432	10	125649185	125649185	1.535e-07	-0.237735	1
XKR9	+	2	protein_coding	ENSG00000221947.3	8	71581600	71581600	5138	-17945	rs59992214	C	T	0.4762	8	71599545	71599545	1.23161e-119	0.995777	0.000999001	3.60374e-103	1	ENSG00000221947.3_71646031_71648177	8	71581600	71581600	5138	17945	rs59992214	8	71599545	71599545	2.63333e-97	0.965108	0
PIGX	+	2	protein_coding	ENSG00000163964.9	3	196366646	196366646	7004	-78446	rs7632103	A	G	0.3543	3	196445092	196445092	6.11477e-10	-0.152281	0.000999001	3.16192e-06	1	ENSG00000163964.9_196460630_196462878	3	196366646	196366646	7004	78446	rs7632103	3	196445092	196445092	3.19716e-08	-0.145676	0
MEST	+	1	protein_coding	ENSG00000106484.10	7	130126012	130126012	5165	64	rs3800564	C	T	0.2403	7	130125948	130125948	9.83894e-07	0.198585	0.002997	0.00204411	1	ENSG00000106484.10_130137518_130137854	7	130126012	130126012	5165	-64	rs3800564	7	130125948	130125948	6.36469e-08	0.242395	0
AGL	+	2	protein_coding	ENSG00000162688.11	1	100315640	100315640	5647	950223	rs12075466	G	A	0.0143	1	99365417	99365417	9.53116e-08	0.421046	0.000999001	0.00019648	1	ENSG00000162688.11_100387090_100389579	1	100315640	100315640	5647	-950223	rs12075466	1	99365417	99365417	3.28593e-06	0.479593	1
NAA60	+	2	protein_coding	ENSG00000262621.2	16	3415099	3415099	5040	-101063	rs7206826	A	T	0.0463	16	3516162	3516162	2.15195e-10	-0.260203	0.000999001	1.1154e-06	1	ENSG00000262621.2_3533363_3533597	16	3415099	3415099	5040	101063	rs7206826	16	3516162	3516162	1.67715e-07	-0.368157	0
ADAM23	+	2	protein_coding	ENSG00000114948.8	2	207308263	207308263	5150	-105362	rs13429599	G	A	0.2381	2	207413625	207413625	6.43739e-07	0.207962	0.003996	0.00190563	1	ENSG00000114948.8_207457341_207457460	2	207308263	207308263	5150	105362	rs13429599	2	207413625	207413625	1.81305e-05	0.258345	0
STK32C	-	2	protein_coding	ENSG00000165752.12	10	134145351	134145351	7894	-655	rs4526701	G	A	0.3434	10	134146006	134146006	9.52881e-11	-0.184091	0.000999001	1.10287e-06	1	ENSG00000165752.12_134137541_134137877	10	134145351	134145351	7894	655	rs4526701	10	134146006	134146006	1.17821e-17	-0.439188	0
FPGT-TNNI3K	+	1	protein_coding	ENSG00000259030.2	1	74663919	74663919	4502	-39839	rs9970514	G	C	0.3941	1	74703758	74703758	8.42176e-24	0.321493	0.000999001	1.59877e-19	1	ENSG00000259030.2_74701786_74701894	1	74663919	74663919	4502	39839	rs9970514	1	74703758	74703758	7.26396e-12	0.360562	0
MSH2	+	2	protein_coding	ENSG00000095002.8	2	47630108	47630108	6462	-22347	rs61083258	C	T	0.1488	2	47652455	47652455	6.67945e-19	0.252444	0.000999001	2.24424e-14	1	ENSG00000095002.8_47656881_47657080	2	47630108	47630108	6462	22347	rs61083258	2	47652455	47652455	2.72814e-15	0.293741	0
ATP8A1	-	2	protein_coding	ENSG00000124406.12	4	42659122	42659122	7166	68109	rs10022112	G	C	0.3827	4	42591013	42591013	4.1271e-17	0.184044	0.000999001	1.84198e-12	1	ENSG00000124406.12_42410390_42415030	4	42659122	42659122	7166	-68109	rs10022112	4	42591013	42591013	6.35756e-17	0.187989	1
RP11-367J11.3	-	2	lincRNA	ENSG00000245468.3	4	7105112	7105112	8703	147	rs115982136	C	T	0.0275	4	7104965	7104965	6.10088e-08	-0.727999	0.000999001	0.000254144	1	ENSG00000245468.3_7099795_7101181	4	7105112	7105112	8703	-147	rs115982136	4	7104965	7104965	2.10949e-06	-0.653719	0
CCDC163P	-	1	protein_coding	ENSG00000236624.4	1	45965751	45965751	4011	-19965	rs6688424	G	A	0.3604	1	45985716	45985716	3.99999e-89	-1.03179	0.000999001	1.58689e-75	1	ENSG00000236624.4_45959538_45960838	1	45965751	45965751	4011	19965	rs6688424	1	45985716	45985716	6.30581e-80	-1.02444	0
PAPL	+	2	protein_coding	ENSG00000183760.6	19	39574553	39574553	5870	9170	rs420682	C	T	0.2504	19	39565383	39565383	1.92937e-07	-0.247779	0.001998	0.000645379	1	ENSG00000183760.6_39600693_39602133	19	39574553	39574553	5870	-9170	rs420682	19	39565383	39565383	4.58397e-05	-0.216926	0
FLCN	-	2	protein_coding	ENSG00000154803.8	17	17140502	17140502	4714	-6457	rs1708627	A	G	0.4103	17	17146959	17146959	1.21199e-14	0.191236	0.000999001	1.21529e-10	1	ENSG00000154803.8_17131203_17132791	17	17140502	17140502	4714	6457	rs1708627	17	17146959	17146959	3.47687e-33	0.265188	1
TMEM54	-	2	protein_coding	ENSG00000121900.14	1	33367039	33367039	3628	212217	rs2642553	G	C	0.1052	1	33154822	33154822	1.37172e-06	-0.262655	0.003996	0.0025868	1	ENSG00000121900.14_33360906_33361344	1	33367039	33367039	3628	-212217	rs2642553	1	33154822	33154822	4.63667e-06	-0.259695	1
PCDHB14	+	2	protein_coding	ENSG00000120327.4	5	140602931	140602931	4822	39223	rs17844651	G	A	0.4603	5	140563708	140563708	7.60766e-09	-0.211089	0.000999001	2.26868e-05	1	ENSG00000120327.4_140602931_140605858	5	140602931	140602931	4822	-39223	rs17844651	5	140563708	140563708	1.00915e-06	-0.186921	1
APOBEC3F	+	1	protein_coding	ENSG00000128394.12	22	39436609	39436609	4697	-27953	rs6001410	C	G	0.4742	22	39464562	39464562	6.18884e-07	-0.166601	0.000999001	0.00132295	1	ENSG00000128394.12_39448582_39449915	22	39436609	39436609	4697	27953	rs6001410	22	39464562	39464562	3.82289e-07	-0.200181	0
AC009299.3	+	1	lincRNA	ENSG00000227403.1	2	162101250	162101250	4481	-11	rs11678980	G	A	0.4352	2	162101261	162101261	6.03408e-107	-1.07264	0.000999001	2.38487e-88	1	ENSG00000227403.1_162103386_162105561	2	162101250	162101250	4481	11	rs11678980	2	162101261	162101261	3.54594e-104	-1.0665	1
SLC25A1	-	2	protein_coding	ENSG00000100075.5	22	19166343	19166343	6322	11735	rs807670	A	C	0.4224	22	19154608	19154608	2.9588e-15	-0.182823	0.000999001	4.32509e-11	1	ENSG00000100075.5_19163095_19163757	22	19166343	19166343	6322	-11735	rs807670	22	19154608	19154608	1.72625e-22	-0.252343	0
ZNF239	-	2	protein_coding	ENSG00000196793.9	10	44070066	44070066	7707	41551	rs1832466	G	T	0.3455	10	44028515	44028515	7.04975e-13	0.239833	0.000999001	3.88261e-09	1	ENSG00000196793.9_44051792_44053619	10	44070066	44070066	7707	-41551	rs1832466	10	44028515	44028515	3.14486e-12	0.239738	0
APOBEC3G	+	2	protein_coding	ENSG00000239713.3	22	39436924	39436924	4697	-42429	rs2294366	T	A	0.3622	22	39479353	39479353	1.09765e-48	-0.705867	0.000999001	2.59344e-40	1	ENSG00000239713.3_39474937_39477232	22	39436924	39436924	4697	42429	rs2294366	22	39479353	39479353	3.50836e-38	-0.651771	1
RELN	-	2	protein_coding	ENSG00000189056.9	7	103629963	103629963	6212	104023	rs6465942	A	C	0.3988	7	103525940	103525940	1.69149e-09	0.220474	0.000999001	6.07868e-06	1	ENSG00000189056.9_103112231_103113357	7	103629963	103629963	6212	-104023	rs6465942	7	103525940	103525940	3.9507e-08	0.232943	1
TEX10	-	2	protein_coding	ENSG00000136891.9	9	103115221	103115221	4371	17494	rs59242794	C	A	0.3343	9	103097727	103097727	2.20876e-06	-0.169155	0.001998	0.00320017	1	ENSG00000136891.9_103082547_103082680	9	103115221	103115221	4371	-17494	rs59242794	9	103097727	103097727	2.87121e-06	-0.196228	0
LINC00667	+	2	lincRNA	ENSG00000263753.2	18	5232875	5232875	6365	-9178	rs4429380	A	G	0.1583	18	5242053	5242053	4.31293e-23	0.470174	0.000999001	5.40483e-18	1	ENSG00000263753.2_5243593_5246507	18	5232875	5232875	6365	9178	rs4429380	18	5242053	5242053	4.17525e-52	0.808702	1
KLHDC7A	+	2	protein_coding	ENSG00000179023.7	1	18807424	18807424	6766	-473	rs2992755	C	G	0.3926	1	18807897	18807897	4.07614e-35	0.539859	0.000999001	1.9872e-29	1	ENSG00000179023.7_18807424_18812478	1	18807424	18807424	6766	473	rs2992755	1	18807897	18807897	4.30695e-34	0.529312	1
ERV3-1	-	2	protein_coding	ENSG00000213462.4	7	64467121	64467121	5648	9513	rs4718178	G	A	0.3733	7	64457608	64457608	1.38326e-101	0.67986	0.000999001	3.18137e-84	1	ENSG00000213462.4_64451187_64453792	7	64467121	64467121	5648	-9513	rs4718178	7	64457608	64457608	1.28392e-98	0.675198	0
POLE3	-	2	protein_coding	ENSG00000148229.8	9	116172952	116172952	5965	-12617	rs41312200	A	G	0.0541	9	116185569	116185569	3.51806e-12	-0.319225	0.000999001	1.66338e-08	1	ENSG00000148229.8_116169515_116171263	9	116172952	116172952	5965	12617	rs41312200	9	116185569	116185569	9.44429e-11	-0.297537	0
MOCOS	+	2	protein_coding	ENSG00000075643.5	18	33767482	33767482	4726	63608	rs2155827	T	C	0.4182	18	33703874	33703874	5.8639e-11	-0.1845	0.000999001	3.85664e-07	1	ENSG00000075643.5_33795479_33795940	18	33767482	33767482	4726	-63608	rs2155827	18	33703874	33703874	3.09359e-07	-0.184074	1
AC006129.4	+	2	lincRNA	ENSG00000270164.1	19	42041545	42041545	4421	3076	rs62119414	A	T	0.0579	19	42038469	42038469	3.16135e-06	-0.55133	0.00699301	0.00506873	1	ENSG00000270164.1_42041545_42043266	19	42041545	42041545	4421	-3076	rs62119414	19	42038469	42038469	1.12189e-06	-0.584918	1
LAMC3	+	2	protein_coding	ENSG00000050555.13	9	133884469	133884469	5494	-39145	rs10901327	C	T	0.4568	9	133923614	133923614	3.0492e-07	0.132302	0.000999001	0.00137903	1	ENSG00000050555.13_133932316_133932534	9	133884469	133884469	5494	39145	rs10901327	9	133923614	133923614	1.72537e-09	0.204076	0
MRPL15	+	2	protein_coding	ENSG00000137547.4	8	55047770	55047770	5678	-13365	rs11996128	G	C	0.1743	8	55061135	55061135	5.15753e-09	-0.135326	0.000999001	7.81268e-06	1	ENSG00000137547.4_55059942_55060461	8	55047770	55047770	5678	13365	rs11996128	8	55061135	55061135	2.32803e-06	-0.124542	1
KIAA1683	-	2	protein_coding	ENSG00000130518.12	19	18385319	18385319	5835	195560	rs369378	G	A	0.2301	19	18189759	18189759	2.18808e-07	0.160838	0.000999001	0.000705405	1	ENSG00000130518.12_18375173_18378375	19	18385319	18385319	5835	-195560	rs369378	19	18189759	18189759	2.62521e-07	0.153781	1
AC004076.9	-	2	protein_coding	ENSG00000268163.1	19	57988904	57988904	6219	34285	rs73065220	G	A	0.1362	19	57954619	57954619	1.56493e-06	-0.280134	0.002997	0.00309474	1	ENSG00000268163.1_57966747_57967111	19	57988904	57988904	6220	-34285	rs73065220	19	57954619	57954619	0.000349146	-0.262967	0
SAPCD1	+	2	protein_coding	ENSG00000228727.4	6	31730576	31730576	29926	-74034	rs115871501	G	A	0.0442	6	31804610	31804610	4.03264e-22	-0.826311	0.000999001	1.40261e-14	1	ENSG00000228727.4_31732213_31732628	6	31730576	31730576	29927	74034	rs115871501	6	31804610	31804610	5.8444e-22	-0.839519	0
NME7	-	2	protein_coding	ENSG00000143156.9	1	169337205	169337205	7079	32347	rs9887925	T	C	0.4306	1	169304858	169304858	1.30865e-11	0.187043	0.000999001	6.72286e-08	1	ENSG00000143156.9_169267794_169268001	1	169337205	169337205	7079	-32347	rs9887925	1	169304858	169304858	3.18082e-26	0.284135	0
NCEH1	-	1	protein_coding	ENSG00000144959.5	3	172429008	172429008	5314	17688	rs543055	C	G	0.2139	3	172411320	172411320	1.90435e-15	-0.231927	0.000999001	1.19947e-11	1	ENSG00000144959.5_172348039_172351882	3	172429008	172429008	5314	-17688	rs543055	3	172411320	172411320	2.56544e-15	-0.233096	1
C1QL1	-	2	protein_coding	ENSG00000131094.3	17	43045439	43045439	5485	45268	rs12150556	G	C	0.4325	17	43000171	43000171	3.24786e-11	-0.177395	0.000999001	1.76035e-07	1	ENSG00000131094.3_43037061_43037735	17	43045439	43045439	5485	-45268	rs12150556	17	43000171	43000171	5.62909e-10	-0.170256	1
PIBF1	+	2	protein_coding	ENSG00000083535.11	13	73356197	73356197	6438	-240420	rs4885057	A	G	0.4548	13	73596617	73596617	2.00604e-10	-0.161703	0.000999001	1.5346e-06	1	ENSG00000083535.11_73590007_73590591	13	73356197	73356197	6438	240420	rs4885057	13	73596617	73596617	8.38016e-09	-0.212756	1
CCDC114	-	2	protein_coding	ENSG00000105479.11	19	48825151	48825151	6604	-22647	rs275579	G	A	0.3926	19	48847798	48847798	2.10415e-06	0.143735	0.00699301	0.00500792	1	ENSG00000105479.11_48799714_48800925	19	48825151	48825151	6604	22647	rs275579	19	48847798	48847798	5.64448e-05	0.133133	0
RP11-849F2.8	-	2	lincRNA	ENSG00000269928.1	17	8128798	8128798	5487	71226	rs3027160	T	C	0.2048	17	8057572	8057572	7.22119e-07	-0.187794	0.001998	0.00169687	1	ENSG00000269928.1_8128139_8128798	17	8128798	8128798	5487	-71226	rs3027160	17	8057572	8057572	3.78642e-07	-0.199748	1
LA16c-380H5.5	+	2	lincRNA	ENSG00000272079.1	16	3056121	3056121	4446	3363	rs986095	G	C	0.3742	16	3052758	3052758	1.48531e-31	0.547394	0.000999001	5.76255e-27	1	ENSG00000272079.1_3056121_3057386	16	3056121	3056121	4446	-3363	rs986095	16	3052758	3052758	4.00872e-32	0.553754	1
GRIA2	+	2	protein_coding	ENSG00000120251.14	4	158125334	158125334	5822	-17406	rs28585580	T	G	0.1425	4	158142740	158142740	1.38192e-06	0.132505	0.002997	0.00226202	1	ENSG00000120251.14_158281048_158281295	4	158125334	158125334	5822	17406	rs28585580	4	158142740	158142740	1.62778e-05	0.158063	0
UNC50	+	1	protein_coding	ENSG00000115446.7	2	99225042	99225042	4307	26018	rs113512605	C	G	0.2335	2	99199024	99199024	1.1516e-07	-0.171594	0.000999001	0.000218416	1	ENSG00000115446.7_99232669_99232809	2	99225042	99225042	4307	-26018	rs113512605	2	99199024	99199024	5.65351e-10	-0.184941	0
HRNR	-	2	protein_coding	ENSG00000197915.5	1	152196669	152196669	4471	12520	rs4845743	T	C	0.3977	1	152184149	152184149	7.16341e-24	0.51685	0.000999001	4.83701e-19	1	ENSG00000197915.5_152184558_152193966	1	152196669	152196669	4471	-12520	rs4845743	1	152184149	152184149	1.66313e-23	0.502827	1
SMAD9	-	2	protein_coding	ENSG00000120693.9	13	37494902	37494902	5923	-1344	rs9547700	T	A	0.2528	13	37496246	37496246	1.61253e-13	-0.276847	0.000999001	2.38332e-09	1	ENSG00000120693.9_37418968_37422956	13	37494902	37494902	5923	1344	rs9547700	13	37496246	37496246	2.0343e-11	-0.25351	0
RETSAT	-	1	protein_coding	ENSG00000042445.9	2	85581743	85581743	5482	7287	rs6547616	A	G	0.2692	2	85574456	85574456	1.06739e-08	0.197479	0.000999001	3.6335e-05	1	ENSG00000042445.9_85577903_85578144	2	85581743	85581743	5482	-7287	rs6547616	2	85574456	85574456	3.34e-12	0.204146	1
ATP6V0E2	+	2	protein_coding	ENSG00000171130.13	7	149570057	149570057	6097	-13092	rs10807975	G	C	0.3792	7	149583149	149583149	1.60264e-13	0.164795	0.000999001	1.15802e-09	1	ENSG00000171130.13_149576424_149577784	7	149570057	149570057	6097	13092	rs10807975	7	149583149	149583149	1.80349e-11	0.160454	0
CERCAM	+	2	protein_coding	ENSG00000167123.14	9	131174030	131174030	3864	-27224	rs58302975	G	C	0.2285	9	131201254	131201254	1.64319e-08	0.202045	0.000999001	4.40408e-05	1	ENSG00000167123.14_131182466_131185542	9	131174030	131174030	3864	27224	rs58302975	9	131201254	131201254	2.78107e-09	0.233901	0
PNMAL2	-	2	protein_coding	ENSG00000204851.5	19	46999755	46999755	5549	24588	rs8107491	G	A	0.2765	19	46975167	46975167	7.56027e-07	-0.139826	0.001998	0.0020859	1	ENSG00000204851.5_46994448_46999755	19	46999755	46999755	5549	-24588	rs8107491	19	46975167	46975167	8.42012e-06	-0.131278	1
CORO2A	-	2	protein_coding	ENSG00000106789.8	9	100954922	100954922	5642	23809	rs1539289	C	T	0.4476	9	100931113	100931113	2.87715e-12	0.213885	0.000999001	3.02775e-08	1	ENSG00000106789.8_100883257_100887187	9	100954922	100954922	5642	-23809	rs1539289	9	100931113	100931113	9.80921e-11	0.211845	1
POLR2M	+	2	protein_coding	ENSG00000255529.3	15	57884231	57884231	6246	44867	rs4774961	C	T	0.195	15	57839364	57839364	4.47794e-08	-0.203438	0.000999001	7.7771e-05	1	ENSG00000255529.3_57917977_57918090	15	57884231	57884231	6246	-44867	rs4774961	15	57839364	57839364	3.87639e-16	-0.289504	0
DOPEY1	+	2	protein_coding	ENSG00000083097.10	6	83777385	83777385	4428	4336	rs12153819	C	T	0.1537	6	83773049	83773049	1.44596e-06	-0.147106	0.002997	0.00214492	1	ENSG00000083097.10_83863111_83863762	6	83777385	83777385	4429	-4336	rs12153819	6	83773049	83773049	1.06119e-06	-0.217481	1
RP11-713P17.5	+	1	lincRNA	ENSG00000255406.1	11	133896882	133896882	7286	-83	rs74380652	G	A	0.1119	11	133896965	133896965	1.16955e-33	0.886027	0.000999001	3.33036e-27	1	ENSG00000255406.1_133897578_133898013	11	133896882	133896882	7286	83	rs74380652	11	133896965	133896965	1.82357e-33	0.870721	1
TPCN2	+	1	protein_coding	ENSG00000162341.11	11	68816365	68816365	5242	-5	rs4930642	A	G	0.0273	11	68816370	68816370	6.22432e-08	0.454555	0.000999001	0.000123813	1	ENSG00000162341.11_68855343_68858072	11	68816365	68816365	5242	5	rs4930642	11	68816370	68816370	6.89209e-07	0.560178	0
GALC	-	2	protein_coding	ENSG00000054983.12	14	88460009	88460009	5842	-10969	rs28533072	C	T	0.2357	14	88470978	88470978	3.43379e-14	-0.195676	0.000999001	3.76686e-10	1	ENSG00000054983.12_88399358_88401222	14	88460009	88460009	5842	10969	rs28533072	14	88470978	88470978	1.46833e-12	-0.209946	1
FOXRED1	+	2	protein_coding	ENSG00000110074.6	11	126138950	126138950	6450	24320	rs642137	A	G	0.2287	11	126114630	126114630	4.2827e-37	0.514645	0.000999001	7.65423e-31	1	ENSG00000110074.6_126147330_126148026	11	126138950	126138950	6450	-24320	rs642137	11	126114630	126114630	6.60468e-36	0.564108	1
SBSPON	-	2	protein_coding	ENSG00000164764.10	8	74036323	74036323	5791	-25727	rs185095194	T	G	0.0706	8	74062050	74062050	1.55827e-08	0.609341	0.000999001	3.54082e-05	1	ENSG00000164764.10_73976775_73979693	8	74036323	74036323	5791	25727	rs185095194	8	74062050	74062050	1.68098e-06	0.506616	1
GALNT14	-	2	protein_coding	ENSG00000158089.10	2	31378068	31378068	6063	105890	rs6753030	T	C	0.2978	2	31272178	31272178	1.51526e-13	0.352829	0.000999001	2.07209e-09	1	ENSG00000158089.10_31146985_31147163	2	31378068	31378068	6063	-105890	rs6753030	2	31272178	31272178	1.39165e-12	0.358792	1
ZNF714	+	2	protein_coding	ENSG00000160352.11	19	21264965	21264965	8381	28771	rs12608706	T	A	0.2086	19	21236194	21236194	3.65436e-07	-0.302315	0.000999001	0.0010739	1	ENSG00000160352.11_21299613_21305954	19	21264965	21264965	8381	-28771	rs12608706	19	21236194	21236194	1.12697e-06	-0.281748	1
RP4-610C12.3	-	2	lincRNA	ENSG00000225490.1	20	29522987	29522987	1989	-391032	rs6087364	G	C	0.4993	20	29914019	29914019	1.9025e-15	-0.410276	0.000999001	1.64438e-11	1	ENSG00000225490.1_29521637_29522148	20	29522987	29522987	1989	391032	rs6087364	20	29914019	29914019	1.04869e-13	-0.383495	0
ENTPD1	+	2	protein_coding	ENSG00000138185.12	10	97471536	97471536	6153	-195002	rs10786240	C	T	0.3736	10	97666538	97666538	3.41732e-06	0.119139	0.004995	0.00395325	1	ENSG00000138185.12_97625934_97637023	10	97471536	97471536	6153	195002	rs10786240	10	97666538	97666538	9.54384e-06	0.115742	1
MPI	+	1	protein_coding	ENSG00000178802.13	15	75182346	75182346	3729	74466	rs7176022	A	C	0.3076	15	75107880	75107880	2.16378e-08	0.139747	0.000999001	2.91185e-05	1	ENSG00000178802.13_75187775_75191798	15	75182346	75182346	3729	-74466	rs7176022	15	75107880	75107880	1.86504e-07	0.150162	1
CLUAP1	+	2	protein_coding	ENSG00000103351.8	16	3550924	3550924	5166	-83822	rs12933120	C	A	0.1226	16	3634746	3634746	1.23662e-29	0.472512	0.000999001	2.4569e-24	1	ENSG00000103351.8_3582786_3589048	16	3550924	3550924	5166	83822	rs12933120	16	3634746	3634746	1.14726e-51	0.816031	1
COL1A1	-	2	protein_coding	ENSG00000108821.9	17	48278993	48278993	4754	-34057	rs60344070	T	C	0.0424	17	48313050	48313050	3.06706e-06	0.270502	0.00799201	0.00626951	1	ENSG00000108821.9_48267220_48267273	17	48278993	48278993	4754	34057	rs60344070	17	48313050	48313050	5.33671e-06	0.267997	0
RNF24	-	2	protein_coding	ENSG00000101236.12	20	3996229	3996229	7103	42923	rs6084533	G	C	0.2262	20	3953306	3953306	8.55865e-14	0.223664	0.000999001	1.19562e-09	1	ENSG00000101236.12_3907956_3914848	20	3996229	3996229	7103	-42923	rs6084533	20	3953306	3953306	2.31696e-12	0.218501	0
RP11-474N24.6	-	2	lincRNA	ENSG00000272799.1	18	9912846	9912846	7268	-32908	rs9948391	A	C	0.1512	18	9945754	9945754	2.05753e-09	0.331393	0.000999001	1.56598e-05	1	ENSG00000272799.1_9912313_9912846	18	9912846	9912846	7268	32908	rs9948391	18	9945754	9945754	4.3679e-10	0.349528	0
TXNDC11	-	2	protein_coding	ENSG00000153066.8	16	11836734	11836734	8225	15026	rs10492852	G	A	0.415	16	11821708	11821708	1.21498e-10	-0.238776	0.000999001	1.20049e-06	1	ENSG00000153066.8_11772936_11773693	16	11836734	11836734	8225	-15026	rs10492852	16	11821708	11821708	2.16808e-10	-0.218233	0
CHPT1	+	1	protein_coding	ENSG00000111666.6	12	102090725	102090725	5794	3532	rs10745921	A	G	0.41	12	102087193	102087193	7.93301e-44	0.503842	0.000999001	3.21991e-35	1	ENSG00000111666.6_102120072_102123424	12	102090725	102090725	5794	-3532	rs10745921	12	102087193	102087193	5.74969e-35	0.49067	0
MFAP5	-	1	protein_coding	ENSG00000197614.6	12	8815484	8815484	6632	-16470	rs61919240	T	A	0.2859	12	8831954	8831954	4.65992e-15	0.359764	0.000999001	6.45029e-11	1	ENSG00000197614.6_8798552_8800799	12	8815484	8815484	6632	16470	rs61919240	12	8831954	8831954	2.02741e-13	0.336068	0
KHDRBS3	+	2	protein_coding	ENSG00000131773.9	8	136469700	136469700	6075	-49167	rs7009587	C	G	0.2844	8	136518867	136518867	3.29864e-06	-0.192056	0.003996	0.00620636	1	ENSG00000131773.9_136533480_136533598	8	136469700	136469700	6075	49167	rs7009587	8	136518867	136518867	2.27205e-06	-0.219965	1
LEFTY1	-	2	protein_coding	ENSG00000243709.1	1	226099082	226099082	5238	24519	rs360057	T	G	0.3415	1	226074563	226074563	1.71465e-34	-0.487788	0.000999001	1.03061e-26	1	ENSG00000243709.1_226073982_226074790	1	226099082	226099082	5238	-24519	rs360057	1	226074563	226074563	2.20995e-33	-0.518974	1
ERAP1	-	1	protein_coding	ENSG00000164307.8	5	96143803	96143803	6268	20643	rs467735	T	C	0.234	5	96123160	96123160	1.55026e-43	-0.548282	0.000999001	5.82688e-37	1	ENSG00000164307.8_96110188_96112255	5	96143803	96143803	6268	-20643	rs467735	5	96123160	96123160	6.83041e-42	-0.725774	0
RP11-819C21.1	-	2	lincRNA	ENSG00000261098.1	11	107186997	107186997	5990	-72822	rs585461	C	A	0.2672	11	107259819	107259819	1.16578e-11	0.270684	0.000999001	1.81703e-07	1	ENSG00000261098.1_107182858_107186997	11	107186997	107186997	5990	72822	rs585461	11	107259819	107259819	2.06935e-10	0.267857	1
EXOSC7	+	1	protein_coding	ENSG00000075914.8	3	45016733	45016733	4839	-46236	rs13320864	C	T	0.4	3	45062969	45062969	1.35005e-06	-0.21321	0.002997	0.00225394	1	ENSG00000075914.8_45052725_45052962	3	45016733	45016733	4839	46236	rs13320864	3	45062969	45062969	2.55629e-09	-0.229826	0
APOC1	+	2	protein_coding	ENSG00000130208.5	19	45417504	45417504	5950	-86845	rs35577563	C	G	0.3816	19	45504349	45504349	1.2505e-08	0.248417	0.000999001	7.99036e-05	1	ENSG00000130208.5_45419447_45419727	19	45417504	45417504	5950	86845	rs35577563	19	45504349	45504349	7.92801e-08	0.254013	1
CBR1	+	1	protein_coding	ENSG00000159228.8	21	37442239	37442239	6520	-7963	rs7278942	C	T	0.2531	21	37450202	37450202	1.81891e-17	-0.236233	0.000999001	5.73475e-13	1	ENSG00000159228.8_37442239_37442702	21	37442239	37442239	6520	7963	rs7278942	21	37450202	37450202	8.18935e-14	-0.158431	1
GNB3	+	2	protein_coding	ENSG00000111664.6	12	6949118	6949118	5716	650	rs1129649	T	C	0.3715	12	6948468	6948468	4.43323e-07	-0.126917	0.000999001	0.00112201	1	ENSG00000111664.6_6955956_6956557	12	6949118	6949118	5716	-650	rs1129649	12	6948468	6948468	5.41608e-06	-0.129765	1
MAGOHB	-	2	protein_coding	ENSG00000111196.5	12	10766222	10766222	7108	-2121	rs10845184	G	A	0.3461	12	10768343	10768343	2.2329e-07	-0.162426	0.000999001	0.000485385	1	ENSG00000111196.5_10758612_10758973	12	10766222	10766222	7108	2121	rs10845184	12	10768343	10768343	7.85466e-08	-0.180986	1
ANKRD46	-	2	protein_coding	ENSG00000186106.7	8	101572012	101572012	4499	890241	rs75738255	A	G	0.0235	8	100681771	100681771	1.5006e-06	0.363681	0.002997	0.00245452	1	ENSG00000186106.7_101540073_101540231	8	101572012	101572012	4499	-890241	rs75738255	8	100681771	100681771	0.000132641	0.314923	0
PRRC2C	+	2	protein_coding	ENSG00000117523.11	1	171454651	171454651	5821	987114	rs12129973	C	T	0.0299	1	170467537	170467537	2.29335e-06	0.371085	0.004995	0.00427713	1	ENSG00000117523.11_171535372_171535560	1	171454651	171454651	5821	-987114	rs12129973	1	170467537	170467537	0.000100743	0.36362	1
NPPA	-	2	protein_coding	ENSG00000175206.6	1	11908402	11908402	5488	12057	rs198402	T	C	0.1346	1	11896345	11896345	4.01292e-17	-0.384843	0.000999001	5.80179e-13	1	ENSG00000175206.6_11907619_11907840	1	11908402	11908402	5488	-12057	rs198402	1	11896345	11896345	1.26436e-20	-0.503114	0
MMP9	+	2	protein_coding	ENSG00000100985.7	20	44637547	44637547	5680	5515	rs11698788	C	T	0.4712	20	44632032	44632032	5.70975e-14	0.292859	0.000999001	5.71876e-10	1	ENSG00000100985.7_44644889_44645200	20	44637547	44637547	5680	-5515	rs11698788	20	44632032	44632032	3.31671e-13	0.325351	1
CDK10	+	1	protein_coding	ENSG00000185324.17	16	89747145	89747145	6033	26314	rs258336	T	G	0.4912	16	89720831	89720831	2.81994e-18	0.150953	0.000999001	1.06759e-13	1	ENSG00000185324.17_89759682_89760862	16	89747145	89747145	6033	-26314	rs258336	16	89720831	89720831	2.22474e-10	0.144738	0
ACHE	-	2	protein_coding	ENSG00000087085.9	7	100494594	100494594	5272	-21409	rs10278546	A	C	0.2036	7	100516003	100516003	1.08323e-08	0.173543	0.000999001	2.34176e-05	1	ENSG00000087085.9_100490786_100492009	7	100494594	100494594	5272	21409	rs10278546	7	100516003	100516003	6.60313e-08	0.185333	0
CARS	-	2	protein_coding	ENSG00000110619.12	11	3078843	3078843	6990	61466	rs3759025	G	A	0.4171	11	3017377	3017377	1.0724e-06	0.152738	0.001998	0.0038128	1	ENSG00000110619.12_3047906_3050673	11	3078843	3078843	6990	-61466	rs3759025	11	3017377	3017377	1.95373e-11	0.225818	1
ZSCAN12	-	2	protein_coding	ENSG00000158691.10	6	28367511	28367511	6181	-14983	rs7451726	A	G	0.1826	6	28382494	28382494	1.65022e-08	0.198852	0.000999001	2.70946e-05	1	ENSG00000158691.10_28346732_28350386	6	28367511	28367511	6182	14983	rs7451726	6	28382494	28382494	1.94801e-07	0.217785	1
AASDH	-	1	protein_coding	ENSG00000157426.9	4	57253666	57253666	7123	29147	rs13102012	A	G	0.4952	4	57224519	57224519	2.7459e-11	-0.15003	0.000999001	1.45347e-07	1	ENSG00000157426.9_57209001_57209132	4	57253666	57253666	7123	-29147	rs13102012	4	57224519	57224519	1.23829e-13	-0.275085	1
MFGE8	-	1	protein_coding	ENSG00000140545.10	15	89456642	89456642	5310	874	rs34239095	C	G	0.2475	15	89455768	89455768	1.45877e-09	0.184042	0.000999001	6.02337e-06	1	ENSG00000140545.10_89453023_89453897	15	89456642	89456642	5310	-874	rs34239095	15	89455768	89455768	9.92305e-12	0.227796	1
CHID1	-	2	protein_coding	ENSG00000177830.13	11	915058	915058	7000	59740	rs28439945	T	C	0.2329	11	855318	855318	5.48956e-13	-0.275545	0.000999001	3.19598e-09	1	ENSG00000177830.13_899340_899401	11	915058	915058	7000	-59740	rs28439945	11	855318	855318	1.27512e-12	-0.242252	1
RNF5	+	2	protein_coding	ENSG00000204308.6	6	32146131	32146131	30512	319426	rs67682613	G	A	0.1105	6	31826705	31826705	1.37457e-08	-0.241059	0.000999001	0.000261246	1	ENSG00000204308.6_32147654_32147708	6	32146131	32146131	30513	-319426	rs67682613	6	31826705	31826705	1.15864e-42	-0.810096	0
ZNHIT6	-	2	protein_coding	ENSG00000117174.6	1	86174116	86174116	6366	-12957	rs12064199	A	T	0.473	1	86187073	86187073	1.11583e-07	0.126243	0.000999001	0.000368307	1	ENSG00000117174.6_86115106_86119781	1	86174116	86174116	6366	12957	rs12064199	1	86187073	86187073	5.13975e-09	0.149215	0
LRRC37A3	-	2	protein_coding	ENSG00000176809.6	17	62915598	62915598	4138	-80671	rs7223152	G	A	0.109	17	62996269	62996269	4.34521e-06	0.278975	0.002997	0.00581489	1	ENSG00000176809.6_62855560_62857091	17	62915598	62915598	4138	80671	rs7223152	17	62996269	62996269	1.57623e-05	0.281273	1
ADH5	-	2	protein_coding	ENSG00000197894.6	4	100009952	100009952	6250	1914	rs7688859	C	A	0.0411	4	100008038	100008038	6.97346e-15	-0.405533	0.000999001	7.42961e-11	1	ENSG00000197894.6_99996376_99997703	4	100009952	100009952	6250	-1914	rs7688859	4	100008038	100008038	5.06477e-13	-0.471082	1
RP4-758J24.5	-	2	lincRNA	ENSG00000272091.1	1	54494172	54494172	6216	-45912	rs111870946	C	T	0.0096	1	54540084	54540084	2.33301e-10	0.990595	0.000999001	1.60683e-06	1	ENSG00000272091.1_54492356_54494172	1	54494172	54494172	6216	45912	rs111870946	1	54540084	54540084	5.11269e-10	0.980396	1
HMBS	+	2	protein_coding	ENSG00000256269.2	11	118955576	118955576	5101	2374	rs7127212	C	T	0.3711	11	118953202	118953202	7.25532e-17	0.196761	0.000999001	1.26334e-12	1	ENSG00000256269.2_118963820_118964259	11	118955576	118955576	5101	-2374	rs7127212	11	118953202	118953202	6.51593e-14	0.183997	1
CLDN15	-	1	protein_coding	ENSG00000106404.9	7	100882101	100882101	5555	18156	rs10260707	C	G	0.0635	7	100863945	100863945	3.21278e-29	0.525824	0.000999001	3.09481e-24	1	ENSG00000106404.9_100880646_100882101	7	100882101	100882101	5555	-18156	rs10260707	7	100863945	100863945	3.46527e-24	0.607977	0
DDC	-	1	protein_coding	ENSG00000132437.13	7	50633154	50633154	5738	-8033	rs139536078	A	G	0.1108	7	50641187	50641187	4.22697e-14	0.412387	0.000999001	5.7016e-10	1	ENSG00000132437.13_50537771_50537869	7	50633154	50633154	5738	8033	rs139536078	7	50641187	50641187	1.9772e-11	0.444047	1
DTX4	+	2	protein_coding	ENSG00000110042.3	11	58938903	58938903	5245	-2547	rs693960	C	A	0.4792	11	58941450	58941450	3.39821e-10	0.198668	0.000999001	5.49076e-07	1	ENSG00000110042.3_58972149_58976060	11	58938903	58938903	5245	2547	rs693960	11	58941450	58941450	4.66253e-09	0.186061	1
CAPG	-	1	protein_coding	ENSG00000042493.11	2	85645555	85645555	5601	9363	rs13010234	G	A	0.0864	2	85636192	85636192	8.68194e-14	0.325583	0.000999001	6.29453e-10	1	ENSG00000042493.11_85628288_85628452	2	85645555	85645555	5601	-9363	rs13010234	2	85636192	85636192	5.00389e-12	0.343117	1
THY1	-	1	protein_coding	ENSG00000154096.9	11	119295695	119295695	4951	1782	rs55933700	G	T	0.0221	11	119293913	119293913	9.36459e-07	-0.556422	0.002997	0.00207597	1	ENSG00000154096.9_119288090_119291956	11	119295695	119295695	4951	-1782	rs55933700	11	119293913	119293913	1.76351e-05	-0.502103	1
EFNB3	+	2	protein_coding	ENSG00000108947.4	17	7608520	7608520	5348	-7225	rs9906502	G	A	0.1742	17	7615745	7615745	3.68973e-16	-0.301038	0.000999001	1.56977e-11	1	ENSG00000108947.4_7612485_7614696	17	7608520	7608520	5348	7225	rs9906502	17	7615745	7615745	1.5472e-14	-0.304309	1
GGH	-	2	protein_coding	ENSG00000137563.7	8	63951730	63951730	5449	-12117	rs1031551	G	T	0.2969	8	63963847	63963847	1.03875e-21	0.358529	0.000999001	3.58157e-17	1	ENSG00000137563.7_63936466_63936745	8	63951730	63951730	5449	12117	rs1031551	8	63963847	63963847	1.38194e-19	0.363798	1
COL22A1	-	2	protein_coding	ENSG00000169436.12	8	139926249	139926249	6680	-33	rs111698074	G	A	0.1001	8	139926282	139926282	3.18346e-09	-0.466348	0.000999001	2.78381e-05	1	ENSG00000169436.12_139600478_139601683	8	139926249	139926249	6680	33	rs111698074	8	139926282	139926282	6.74228e-09	-0.488433	0
TM6SF1	+	1	protein_coding	ENSG00000136404.11	15	83776159	83776159	3582	-141220	rs4531702	C	A	0.2555	15	83917379	83917379	9.85842e-10	-0.205013	0.000999001	3.29814e-06	1	ENSG00000136404.11_83805233_83806160	15	83776159	83776159	3582	141220	rs4531702	15	83917379	83917379	7.23516e-10	-0.204509	0
ERCC6L2	+	1	protein_coding	ENSG00000182150.11	9	98637983	98637983	4536	11588	rs2405371	G	A	0.3004	9	98626395	98626395	1.09323e-13	0.245341	0.000999001	3.92424e-10	1	ENSG00000182150.11_98734215_98735370	9	98637983	98637983	4536	-11588	rs2405371	9	98626395	98626395	8.64024e-13	0.245726	1
POLR1B	+	1	protein_coding	ENSG00000125630.11	2	113299492	113299492	4889	-32749	rs56081241	G	C	0.448	2	113332241	113332241	4.32215e-14	-0.142863	0.000999001	1.3771e-10	1	ENSG00000125630.11_113332424_113334635	2	113299492	113299492	4889	32749	rs56081241	2	113332241	113332241	1.31509e-13	-0.177548	0
DGCR9	+	2	lincRNA	ENSG00000273032.1	22	19005347	19005347	6321	-7404	rs2005598	A	G	0.3212	22	19012751	19012751	5.37141e-32	0.448523	0.000999001	3.42813e-27	1	ENSG00000273032.1_19005347_19007761	22	19005347	19005347	6321	7404	rs2005598	22	19012751	19012751	2.24867e-31	0.43648	1
OXGR1	-	2	protein_coding	ENSG00000165621.4	13	97646984	97646984	4664	401	rs9556649	A	C	0.4236	13	97646583	97646583	7.43273e-12	-0.216048	0.000999001	4.59745e-08	1	ENSG00000165621.4_97637973_97640087	13	97646984	97646984	4664	-401	rs9556649	13	97646583	97646583	1.58948e-10	-0.208486	1
PCBP3	+	2	protein_coding	ENSG00000183570.12	21	47063608	47063608	7912	-29550	rs2838975	C	T	0.4417	21	47093158	47093158	3.90299e-13	-0.21141	0.000999001	4.63959e-09	1	ENSG00000183570.12_47361584_47362368	21	47063608	47063608	7912	29550	rs2838975	21	47093158	47093158	1.83445e-09	-0.189537	0
PRKCQ	-	2	protein_coding	ENSG00000065675.10	10	6622263	6622263	7980	-9598	rs79224399	G	A	0.0488	10	6631861	6631861	5.42215e-07	-0.555597	0.002997	0.00182039	1	ENSG00000065675.10_6533645_6533774	10	6622263	6622263	7980	9598	rs79224399	10	6631861	6631861	1.00773e-06	-0.664934	1
ZNF578	+	2	protein_coding	ENSG00000258405.5	19	52956829	52956829	9201	-26022	rs1651537	G	A	0.0453	19	52982851	52982851	1.95327e-09	0.640075	0.000999001	1.10738e-05	1	ENSG00000258405.5_52956829_52962089	19	52956829	52956829	9201	26022	rs1651537	19	52982851	52982851	5.98672e-15	0.950249	1
LY6K	+	1	protein_coding	ENSG00000160886.9	8	143781529	143781529	7132	-24814	rs2585141	G	A	0.3493	8	143806343	143806343	9.54193e-18	0.366655	0.000999001	8.69434e-14	1	ENSG00000160886.9_143783017_143786545	8	143781529	143781529	7132	24814	rs2585141	8	143806343	143806343	7.14646e-14	0.339014	0
ST6GAL1	+	1	protein_coding	ENSG00000073849.10	3	186648274	186648274	5999	-17371	rs3887925	C	T	0.4929	3	186665645	186665645	2.17407e-23	0.362086	0.000999001	1.24579e-18	1	ENSG00000073849.10_186793350_186796341	3	186648274	186648274	5999	17371	rs3887925	3	186665645	186665645	2.04211e-23	0.366636	1
TRDMT1	-	1	protein_coding	ENSG00000107614.17	10	17244053	17244053	5958	-71	rs10795459	C	T	0.4857	10	17244124	17244124	1.54748e-12	0.206104	0.000999001	2.91325e-08	1	ENSG00000107614.17_17193413_17194098	10	17244053	17244053	5958	71	rs10795459	10	17244124	17244124	3.92416e-10	0.328064	1
TFB1M	-	2	protein_coding	ENSG00000029639.6	6	155635627	155635627	6749	-186	rs5001600	G	T	0.4117	6	155635813	155635813	1.79384e-37	-0.367836	0.000999001	2.36706e-32	1	ENSG00000029639.6_155631980_155632473	6	155635627	155635627	6749	186	rs5001600	6	155635813	155635813	1.46524e-31	-0.396119	1
ANXA5	-	2	protein_coding	ENSG00000164111.10	4	122618268	122618268	6257	37543	rs71606236	T	C	0.271	4	122580725	122580725	2.99549e-24	-0.239512	0.000999001	4.75666e-21	1	ENSG00000164111.10_122589110_122589682	4	122618268	122618268	6257	-37543	rs71606236	4	122580725	122580725	1.91215e-23	-0.241447	1
SCN4B	-	2	protein_coding	ENSG00000177098.4	11	118023603	118023603	5687	5581	rs628299	A	G	0.4095	11	118018022	118018022	4.03226e-07	0.159253	0.001998	0.000748855	1	ENSG00000177098.4_118004092_118007835	11	118023603	118023603	5687	-5581	rs628299	11	118018022	118018022	1.17808e-07	0.167694	0
ADH6	-	1	protein_coding	ENSG00000172955.13	4	100140694	100140694	6148	120883	rs3100629	C	T	0.2951	4	100019811	100019811	3.61091e-10	-0.327208	0.000999001	1.09244e-06	1	ENSG00000172955.13_100123795_100126220	4	100140694	100140694	6148	-120883	rs3100629	4	100019811	100019811	2.46123e-09	-0.330805	0
SLC26A10	+	2	protein_coding	ENSG00000135502.12	12	58013310	58013310	4470	-13771	rs774899	C	T	0.2523	12	58027081	58027081	3.01957e-08	-0.215223	0.000999001	5.74469e-05	1	ENSG00000135502.12_58017469_58018765	12	58013310	58013310	4470	13771	rs774899	12	58027081	58027081	6.64675e-07	-0.202328	0
LINC01057	-	2	lincRNA	ENSG00000224081.3	1	95285837	95285837	5611	-248	rs11165252	G	A	0.4229	1	95286085	95286085	5.07916e-22	0.382692	0.000999001	1.00473e-17	1	ENSG00000224081.3_95285512_95285837	1	95285837	95285837	5611	248	rs11165252	1	95286085	95286085	1.40564e-13	0.308866	0
FAM210B	+	2	protein_coding	ENSG00000124098.9	20	54933971	54933971	6685	-10820	rs8173	C	G	0.3073	20	54944791	54944791	2.88356e-09	-0.161493	0.000999001	1.28478e-05	1	ENSG00000124098.9_54935238_54935768	20	54933971	54933971	6685	10820	rs8173	20	54944791	54944791	2.2817e-12	-0.418359	0
GPR137C	+	2	protein_coding	ENSG00000180998.7	14	53019866	53019866	6362	16978	rs72684247	C	A	0.084	14	53002888	53002888	7.86167e-07	0.384094	0.001998	0.00175807	1	ENSG00000180998.7_53101656_53104431	14	53019866	53019866	6362	-16978	rs72684247	14	53002888	53002888	9.00577e-06	0.36215	1
FAM46C	+	2	protein_coding	ENSG00000183508.4	1	118148556	118148556	4824	-5421	rs826415	T	G	0.3103	1	118153977	118153977	5.9676e-09	0.143151	0.000999001	2.02291e-05	1	ENSG00000183508.4_118165464_118170994	1	118148556	118148556	4824	5421	rs826415	1	118153977	118153977	4.75473e-08	0.141474	1
ANKRD65	-	1	protein_coding	ENSG00000235098.4	1	1357149	1357149	4703	3517	rs4970449	A	G	0.0974	1	1353632	1353632	9.78668e-08	-0.192138	0.000999001	0.000287699	1	ENSG00000235098.4_1353800_1354929	1	1357149	1357149	4703	-3517	rs4970449	1	1353632	1353632	4.67179e-07	-0.203332	1
CAV2	+	2	protein_coding	ENSG00000105971.10	7	115927434	115927434	4399	-214344	rs3779511	T	G	0.3733	7	116141778	116141778	3.6104e-18	-0.216896	0.000999001	4.5986e-14	1	ENSG00000105971.10_116140098_116141054	7	115927434	115927434	4399	214344	rs3779511	7	116141778	116141778	4.31009e-21	-0.233384	1
HPCAL4	-	2	protein_coding	ENSG00000116983.8	1	40157361	40157361	5143	31657	rs3851911	T	C	0.1952	1	40125704	40125704	8.24505e-08	0.295645	0.000999001	0.000298599	1	ENSG00000116983.8_40144320_40148405	1	40157361	40157361	5143	-31657	rs3851911	1	40125704	40125704	1.32182e-07	0.30373	1
GS1-124K5.4	+	2	lincRNA	ENSG00000237310.1	7	65958693	65958693	5928	363476	rs10268656	C	T	0.378	7	65595217	65595217	2.53074e-12	-0.239917	0.000999001	6.05735e-08	1	ENSG00000237310.1_65958693_65959012	7	65958693	65958693	5928	-363476	rs10268656	7	65595217	65595217	1.7008e-10	-0.216714	0
SFXN4	-	2	protein_coding	ENSG00000183605.12	10	120925179	120925179	6104	4591	rs10749291	T	C	0.469	10	120920588	120920588	2.3666e-10	0.152721	0.000999001	1.99815e-06	1	ENSG00000183605.12_120900279_120900831	10	120925179	120925179	6104	-4591	rs10749291	10	120920588	120920588	2.68256e-12	0.183984	0
SYTL4	-	2	protein_coding	ENSG00000102362.11	23	99987110	99987110	1768	80235	rs1204411	T	G	0.3019	23	99906875	99906875	2.92536e-08	-0.391644	0.000999001	1.93943e-05	1	ENSG00000102362.11_99939693_99943440	23	99987110	99987110	1773	-80235	rs1204411	23	99906875	99906875	1.33138e-08	-0.431171	0
GYLTL1B	+	1	protein_coding	ENSG00000165905.12	11	45943172	45943172	4120	-51463	rs10838537	A	T	0.1201	11	45994635	45994635	1.29427e-11	0.292972	0.000999001	7.50032e-08	1	ENSG00000165905.12_45949300_45949620	11	45943172	45943172	4120	51463	rs10838537	11	45994635	45994635	1.25836e-08	0.264149	1
SLC38A8	-	1	protein_coding	ENSG00000166558.6	16	84076241	84076241	11355	1366	rs34492560	G	A	0.2135	16	84074875	84074875	4.06841e-09	0.297643	0.000999001	4.41672e-05	1	ENSG00000166558.6_84043272_84043482	16	84076241	84076241	11356	-1366	rs34492560	16	84074875	84074875	1.42552e-06	0.268518	0
AC141928.1	-	2	lincRNA	ENSG00000250986.1	4	3765117	3765117	7112	20823	rs440318	G	A	0.4509	4	3744294	3744294	1.82929e-09	-0.29028	0.000999001	1.16043e-05	1	ENSG00000250986.1_3761872_3765117	4	3765117	3765117	7112	-20823	rs440318	4	3744294	3744294	5.69966e-08	-0.268138	0
LONP1	-	1	protein_coding	ENSG00000196365.7	19	5720583	5720583	6934	54247	rs8104044	C	T	0.3687	19	5666336	5666336	1.30299e-17	-0.145743	0.000999001	7.14641e-14	1	ENSG00000196365.7_5691845_5692253	19	5720583	5720583	6934	-54247	rs8104044	19	5666336	5666336	3.82681e-26	-0.217281	0
WIPF1	-	1	protein_coding	ENSG00000115935.12	2	175547644	175547644	4664	17677	rs72914576	C	G	0.1825	2	175529967	175529967	4.62633e-12	0.219011	0.000999001	1.99492e-08	1	ENSG00000115935.12_175424300_175427330	2	175547644	175547644	4664	-17677	rs72914576	2	175529967	175529967	1.10946e-11	0.18627	1
TTC38	+	1	protein_coding	ENSG00000075234.12	22	46663858	46663858	6813	-23362	rs73886792	G	A	0.0213	22	46687220	46687220	8.33366e-21	1.09183	0.000999001	1.03186e-15	1	ENSG00000075234.12_46688688_46689905	22	46663858	46663858	6813	23362	rs73886792	22	46687220	46687220	4.17623e-19	0.952333	0
TMPRSS3	-	2	protein_coding	ENSG00000160183.9	21	43816955	43816955	8289	-3065	rs62212899	G	A	0.1372	21	43820020	43820020	5.50533e-15	0.361097	0.000999001	7.54809e-11	1	ENSG00000160183.9_43791999_43792888	21	43816955	43816955	8289	3065	rs62212899	21	43820020	43820020	2.24209e-13	0.403194	1
CD101	+	2	protein_coding	ENSG00000134256.8	1	117544382	117544382	4441	12762	rs13951	G	A	0.4429	1	117531620	117531620	4.86954e-15	-0.385549	0.000999001	3.6602e-11	1	ENSG00000134256.8_117559712_117560095	1	117544382	117544382	4441	-12762	rs13951	1	117531620	117531620	8.50295e-09	-0.330657	0
IRAK1	-	1	protein_coding	ENSG00000184216.7	23	153285431	153285431	1531	-115163	rs5987215	T	G	0.1594	23	153400594	153400594	2.98611e-06	-0.164728	0.001998	0.00148453	1	ENSG00000184216.7_153275951_153277368	23	153285431	153285431	1531	115163	rs5987215	23	153400594	153400594	1.40874e-05	-0.171487	1
BLVRA	+	2	protein_coding	ENSG00000106605.6	7	43798279	43798279	5075	-74396	rs73101454	C	T	0.1731	7	43872675	43872675	4.79633e-07	-0.198412	0.002997	0.0010417	1	ENSG00000106605.6_43830848_43831446	7	43798279	43798279	5075	74396	rs73101454	7	43872675	43872675	4.35057e-07	-0.204129	0
AC068533.7	+	2	protein_coding	ENSG00000249319.1	7	65552756	65552756	4777	-12636	rs57866200	A	G	0.3712	7	65565392	65565392	8.17772e-07	0.178826	0.002997	0.00101737	1	ENSG00000249319.1_65554263_65554322	7	65552756	65552756	4777	12636	rs57866200	7	65565392	65565392	1.59814e-05	0.154688	0
PTGDR	+	1	protein_coding	ENSG00000168229.3	14	52734431	52734431	6393	-10690	rs56410131	T	C	0.0775	14	52745121	52745121	2.19394e-06	-0.385921	0.00599401	0.0052377	1	ENSG00000168229.3_52741449_52743442	14	52734431	52734431	6393	10690	rs56410131	14	52745121	52745121	3.58128e-07	-0.343501	0
SLC8A1	-	2	protein_coding	ENSG00000183023.14	2	40838193	40838193	6966	405780	rs671010	G	A	0.1682	2	40432413	40432413	1.54051e-06	0.148716	0.003996	0.00365011	1	ENSG00000183023.14_40366541_40366816	2	40838193	40838193	6966	-405780	rs671010	2	40432413	40432413	1.83935e-07	0.196869	0
RPL29	-	2	protein_coding	ENSG00000162244.6	3	52029958	52029958	3021	2628	rs323864	T	C	0.0262	3	52027330	52027330	4.70435e-07	-0.400273	0.000999001	0.000462617	1	ENSG00000162244.6_52027616_52028142	3	52029958	52029958	3021	-2628	rs323864	3	52027330	52027330	1.39593e-05	-0.330929	0
GSTM3	-	2	protein_coding	ENSG00000134202.6	1	110284384	110284384	5172	599	rs4970777	C	T	0.4155	1	110283785	110283785	5.80414e-118	0.837685	0.000999001	1.03561e-107	1	ENSG00000134202.6_110276554_110280189	1	110284384	110284384	5172	-599	rs4970777	1	110283785	110283785	7.17721e-105	0.874856	1
PHOSPHO2	+	2	protein_coding	ENSG00000144362.7	2	170550975	170550975	6733	85197	rs2592815	T	G	0.2695	2	170465778	170465778	1.36541e-10	0.287318	0.000999001	6.42148e-07	1	ENSG00000144362.7_170557456_170558218	2	170550975	170550975	6733	-85197	rs2592815	2	170465778	170465778	1.39984e-09	0.24842	0
ACOT1	+	2	protein_coding	ENSG00000184227.3	14	74003818	74003818	5720	6767	MERGED_DEL_2_77045	T	-	0.4601	14	73997051	73997051	7.77062e-23	-0.499486	0.000999001	2.91963e-17	1	ENSG00000184227.3_74009754_74010498	14	74003818	74003818	5720	-6767	MERGED_DEL_2_77045	14	73997051	73997051	0.0995685	0.0989081	0
C1QL3	-	2	protein_coding	ENSG00000165985.8	10	16564004	16564004	6445	7294	rs7909832	T	C	0.4874	10	16556710	16556710	2.91417e-75	0.915295	0.000999001	6.37263e-65	1	ENSG00000165985.8_16555742_16556706	10	16564004	16564004	6445	-7294	rs7909832	10	16556710	16556710	2.39097e-74	0.910381	1
C21orf2	-	2	protein_coding	ENSG00000160226.11	21	45759285	45759285	6757	-404	rs57125046	C	T	0.2044	21	45759689	45759689	1.75085e-15	0.18004	0.000999001	2.50867e-11	1	ENSG00000160226.11_45753944_45755687	21	45759285	45759285	6757	404	rs57125046	21	45759689	45759689	8.78459e-15	0.203615	0
RP11-342K6.4	+	2	lincRNA	ENSG00000270996.1	2	75946246	75946246	6758	-7605	rs2158815	A	G	0.3821	2	75953851	75953851	2.29641e-07	0.229496	0.000999001	0.000755141	1	ENSG00000270996.1_75946246_75947144	2	75946246	75946246	6758	7605	rs2158815	2	75953851	75953851	9.07001e-08	0.238729	1
H3F3A	+	2	protein_coding	ENSG00000163041.5	1	226249552	226249552	5259	-22626	rs7543135	G	T	0.2699	1	226272178	226272178	6.41522e-56	-0.683848	0.000999001	8.1552e-48	1	ENSG00000163041.5_226259052_226259702	1	226249552	226249552	5259	22626	rs7543135	1	226272178	226272178	8.99558e-60	-0.668008	1
ATP7B	-	2	protein_coding	ENSG00000123191.9	13	52585630	52585630	4479	-27329	rs9316565	C	T	0.1395	13	52612959	52612959	1.88788e-10	-0.240177	0.000999001	9.05825e-07	1	ENSG00000123191.9_52506809_52509165	13	52585630	52585630	4479	27329	rs9316565	13	52612959	52612959	9.67558e-12	-0.315642	0
ZNF709	-	2	protein_coding	ENSG00000242852.2	19	12624668	12624668	5038	62854	rs7253267	A	G	0.472	19	12561814	12561814	2.27041e-13	0.241036	0.000999001	2.38925e-09	1	ENSG00000242852.2_12577538_12577664	19	12624668	12624668	5038	-62854	rs7253267	19	12561814	12561814	5.63642e-24	0.454453	0
ATCAY	+	2	protein_coding	ENSG00000167654.13	19	3879862	3879862	6709	967	rs4806961	C	T	0.0941	19	3878895	3878895	1.71173e-06	0.322259	0.00699301	0.00626038	1	ENSG00000167654.13_3924581_3928077	19	3879862	3879862	6709	-967	rs4806961	19	3878895	3878895	5.62343e-05	0.306697	1
CKB	-	2	protein_coding	ENSG00000166165.8	14	103989448	103989448	5767	35914	rs55790309	G	A	0.1913	14	103953534	103953534	2.02776e-06	0.134528	0.002997	0.00433861	1	ENSG00000166165.8_103986459_103986648	14	103989448	103989448	5767	-35914	rs55790309	14	103953534	103953534	1.20037e-06	0.167762	1
RP11-108K14.8	+	1	protein_coding	ENSG00000254536.1	10	135204338	135204338	4502	-24901	rs7921041	G	C	0.2083	10	135229239	135229239	4.7461e-28	0.307065	0.000999001	1.5415e-21	1	ENSG00000254536.1_135213033_135213123	10	135204338	135204338	4502	24901	rs7921041	10	135229239	135229239	3.52993e-14	0.29787	0
GPRC5A	+	2	protein_coding	ENSG00000013588.5	12	13043716	13043716	6386	52190	rs16916599	C	A	0.1476	12	12991526	12991526	2.79382e-09	0.245372	0.000999001	1.58187e-05	1	ENSG00000013588.5_13065018_13070871	12	13043716	13043716	6386	-52190	rs16916599	12	12991526	12991526	3.83615e-06	0.21079	1
ZNF83	-	2	protein_coding	ENSG00000167766.14	19	53193749	53193749	9214	59864	rs658086	A	G	0.3672	19	53133885	53133885	6.44043e-14	-0.214209	0.000999001	1.71315e-09	1	ENSG00000167766.14_53141565_53141644	19	53193749	53193749	9214	-59864	rs658086	19	53133885	53133885	7.50196e-14	-0.384491	0
PGAP3	-	1	protein_coding	ENSG00000161395.8	17	37853050	37853050	4157	20015	rs2941506	A	G	0.2917	17	37833035	37833035	7.18631e-27	-0.34588	0.000999001	2.89319e-21	1	ENSG00000161395.8_37827375_37829119	17	37853050	37853050	4157	-20015	rs2941506	17	37833035	37833035	1.21921e-23	-0.35985	0
TAS2R14	-	2	protein_coding	ENSG00000212127.5	12	11324172	11324172	6824	-4481	rs1863848	C	T	0.4007	12	11328653	11328653	3.19684e-33	-0.399097	0.000999001	1.92651e-27	1	ENSG00000212127.5_11324021_11324172	12	11324172	11324172	6824	4481	rs1863848	12	11328653	11328653	4.0759e-19	-0.30364	1
PSD4	+	1	protein_coding	ENSG00000125637.11	2	113914902	113914902	5043	-20761	rs13023682	C	T	0.2306	2	113935663	113935663	4.64055e-09	0.222866	0.000999001	2.84728e-05	1	ENSG00000125637.11_113942942_113943832	2	113914902	113914902	5043	20761	rs13023682	2	113935663	113935663	2.79756e-10	0.298354	0
WDR59	-	2	protein_coding	ENSG00000103091.10	16	75034071	75034071	6352	9342	rs9927403	A	T	0.2642	16	75024729	75024729	1.61015e-07	-0.187277	0.000999001	0.000483671	1	ENSG00000103091.10_74949358_74950157	16	75034071	75034071	6352	-9342	rs9927403	16	75024729	75024729	4.12773e-08	-0.26089	0
ELK4	-	2	protein_coding	ENSG00000158711.9	1	205601090	205601090	4289	25865	rs34008697	A	G	0.3709	1	205575225	205575225	2.25873e-06	0.143916	0.00599401	0.00418265	1	ENSG00000158711.9_205577071_205585772	1	205601090	205601090	4289	-25865	rs34008697	1	205575225	205575225	1.01802e-05	0.139609	1
TCN2	+	1	protein_coding	ENSG00000185339.4	22	31002825	31002825	5166	-16632	rs4820890	A	G	0.4405	22	31019457	31019457	1.9545e-07	0.221394	0.001998	0.000470841	1	ENSG00000185339.4_31022447_31023265	22	31002825	31002825	5166	16632	rs4820890	22	31019457	31019457	4.4733e-07	0.215174	0
SLC5A1	+	2	protein_coding	ENSG00000100170.5	22	32439019	32439019	6570	-104039	rs12157474	T	C	0.0703	22	32543058	32543058	4.20968e-08	0.428981	0.000999001	0.000115649	1	ENSG00000100170.5_32498009_32498224	22	32439019	32439019	6570	104039	rs12157474	22	32543058	32543058	3.09026e-09	0.48043	1
TMEM108	+	1	protein_coding	ENSG00000144868.9	3	132757235	132757235	6230	-375261	rs10935059	G	T	0.065	3	133132496	133132496	4.78135e-10	0.459466	0.000999001	3.08482e-06	1	ENSG00000144868.9_133098561_133100005	3	132757235	132757235	6230	375261	rs10935059	3	133132496	133132496	3.01596e-09	0.443606	1
HMSD	+	1	protein_coding	ENSG00000221887.4	18	61616535	61616535	6680	-2987	rs9957368	T	A	0.2532	18	61619522	61619522	3.27919e-10	-0.162799	0.000999001	9.44545e-07	1	ENSG00000221887.4_61645533_61645710	18	61616535	61616535	6680	2987	rs9957368	18	61619522	61619522	2.16522e-10	-0.181084	0
CLVS2	+	2	protein_coding	ENSG00000146352.8	6	123317116	123317116	5709	-307078	rs9320924	C	T	0.2158	6	123624194	123624194	7.63662e-07	-0.285897	0.001998	0.00160503	1	ENSG00000146352.8_123384819_123394072	6	123317116	123317116	5710	307078	rs9320924	6	123624194	123624194	9.15133e-07	-0.282761	1
ACADM	+	1	protein_coding	ENSG00000117054.9	1	76190036	76190036	6028	-196472	rs10873799	A	G	0.4115	1	76386508	76386508	1.19571e-06	0.120024	0.003996	0.00194545	1	ENSG00000117054.9_76194074_76194173	1	76190036	76190036	6028	196472	rs10873799	1	76386508	76386508	1.1151e-10	0.186574	0
ST13	-	2	protein_coding	ENSG00000100380.8	22	41253026	41253026	3409	-556611	rs202635	C	T	0.2133	22	41809637	41809637	1.03134e-06	-0.153335	0.000999001	0.00124432	1	ENSG00000100380.8_41220539_41222670	22	41253026	41253026	3409	556611	rs202635	22	41809637	41809637	6.30206e-07	-0.15825	1
TNFSF11	+	2	protein_coding	ENSG00000120659.10	13	43136872	43136872	5545	-164023	rs1323605	G	A	0.2774	13	43300895	43300895	7.44655e-07	0.20272	0.001998	0.00135012	1	ENSG00000120659.10_43180633_43182149	13	43136872	43136872	5545	164023	rs1323605	13	43300895	43300895	6.56125e-07	0.202356	1
AC073283.4	-	1	lincRNA	ENSG00000234690.2	2	47572213	47572213	6499	13100	rs6544982	A	G	0.3326	2	47559113	47559113	4.98297e-11	-0.264718	0.000999001	2.14086e-07	1	ENSG00000234690.2_47572040_47572213	2	47572213	47572213	6499	-13100	rs6544982	2	47559113	47559113	1.75243e-07	-0.244316	0
FRRS1L	-	2	protein_coding	ENSG00000260230.2	9	111929571	111929571	6983	3358	rs10979721	A	T	0.2593	9	111926213	111926213	9.60564e-10	-0.132175	0.000999001	4.84626e-06	1	ENSG00000260230.2_111892573_111899907	9	111929571	111929571	6983	-3358	rs10979721	9	111926213	111926213	2.40907e-07	-0.116741	0
RP11-112L6.4	+	1	lincRNA	ENSG00000231742.1	20	48789087	48789087	5759	-286	rs6122883	A	G	0.3228	20	48789373	48789373	1.31993e-35	0.576045	0.000999001	1.5474e-30	1	ENSG00000231742.1_48789087_48789325	20	48789087	48789087	5759	286	rs6122883	20	48789373	48789373	8.45655e-25	0.522275	1
DOCK10	-	1	protein_coding	ENSG00000135905.14	2	225907162	225907162	5275	43295	rs146965427	G	T	0.0144	2	225863867	225863867	5.89925e-07	0.577155	0.000999001	0.00104005	1	ENSG00000135905.14_225637874_225638064	2	225907162	225907162	5275	-43295	rs146965427	2	225863867	225863867	2.45915e-06	0.692433	1
PDE2A	-	2	protein_coding	ENSG00000186642.11	11	72385635	72385635	4651	24700	rs55765314	C	A	0.1974	11	72360935	72360935	9.06499e-07	0.274099	0.002997	0.00132959	1	ENSG00000186642.11_72290578_72290940	11	72385635	72385635	4651	-24700	rs55765314	11	72360935	72360935	1.24439e-05	0.288105	0
RP11-506M13.3	+	2	lincRNA	ENSG00000244733.4	10	81420647	81420647	7406	4545	rs1650196	T	G	0.3811	10	81416102	81416102	6.55701e-14	-0.415775	0.000999001	7.97109e-10	1	ENSG00000244733.4_81436224_81437248	10	81420647	81420647	7406	-4545	rs1650196	10	81416102	81416102	1.35525e-11	-0.377041	0
CX3CR1	-	2	protein_coding	ENSG00000168329.9	3	39323226	39323226	6120	-147968	rs12493418	C	A	0.2902	3	39471194	39471194	2.3002e-27	0.729591	0.000999001	7.17736e-22	1	ENSG00000168329.9_39304985_39308009	3	39323226	39323226	6120	147968	rs12493418	3	39471194	39471194	9.71789e-24	0.618587	1
RBBP9	-	2	protein_coding	ENSG00000089050.10	20	18477887	18477887	6598	-71511	rs6132081	G	A	0.2139	20	18549398	18549398	1.93447e-12	-0.2066	0.000999001	1.50485e-08	1	ENSG00000089050.10_18467184_18470634	20	18477887	18477887	6598	71511	rs6132081	20	18549398	18549398	4.87779e-11	-0.203188	1
MARK3	+	1	protein_coding	ENSG00000075413.13	14	103851729	103851729	5812	-136451	rs1136165	G	T	0.3547	14	103988180	103988180	7.61363e-08	0.17195	0.000999001	0.000189163	1	ENSG00000075413.13_103871413_103871604	14	103851729	103851729	5812	136451	rs1136165	14	103988180	103988180	1.14071e-09	0.2064	0
YBEY	+	2	protein_coding	ENSG00000182362.9	21	47706251	47706251	5373	-20081	rs62224180	C	G	0.2321	21	47726332	47726332	1.46421e-30	-0.505371	0.000999001	5.90313e-25	1	ENSG00000182362.9_47706784_47707037	21	47706251	47706251	5373	20081	rs62224180	21	47726332	47726332	1.492e-54	-0.715244	1
ARHGAP8	+	1	protein_coding	ENSG00000241484.5	22	45098355	45098355	8147	-54411	rs132441	G	T	0.3311	22	45152766	45152766	5.68169e-08	0.111512	0.000999001	0.000325224	1	ENSG00000241484.5_45204187_45204689	22	45098355	45098355	8147	54411	rs132441	22	45152766	45152766	5.40408e-06	0.160644	0
HACE1	-	2	protein_coding	ENSG00000085382.7	6	105307794	105307794	5169	7720	rs2499661	C	G	0.4997	6	105300074	105300074	2.6342e-12	0.139092	0.000999001	2.19108e-08	1	ENSG00000085382.7_105175968_105177639	6	105307794	105307794	5170	-7720	rs2499661	6	105300074	105300074	8.11803e-07	0.121873	0
IMPDH1	-	2	protein_coding	ENSG00000106348.12	7	128050306	128050306	5172	291180	rs322777	G	C	0.4427	7	127759126	127759126	3.92861e-06	-0.0981631	0.004995	0.0061845	1	ENSG00000106348.12_128034510_128035087	7	128050306	128050306	5172	-291180	rs322777	7	127759126	127759126	7.67521e-06	-0.139832	0
SIRT5	+	2	protein_coding	ENSG00000124523.10	6	13574816	13574816	5018	370040	rs17602291	G	A	0.014	6	13204776	13204776	1.53241e-06	0.561208	0.003996	0.00335916	1	ENSG00000124523.10_13597195_13597248	6	13574816	13574816	5019	-370040	rs17602291	6	13204776	13204776	0.000167545	0.708584	1
RP11-195E2.4	-	2	lincRNA	ENSG00000254353.1	5	70330227	70330227	1717	-349399	rs13168712	G	A	0.368	5	70679626	70679626	2.7913e-16	-0.63464	0.000999001	1.30369e-12	1	ENSG00000254353.1_70328995_70329470	5	70330227	70330227	1717	349399	rs13168712	5	70679626	70679626	3.15817e-16	-0.642594	1
LEMD2	-	1	protein_coding	ENSG00000161904.7	6	33756913	33756913	9028	2517	rs9394167	A	G	0.4404	6	33754396	33754396	1.38973e-08	-0.102829	0.000999001	5.01009e-05	1	ENSG00000161904.7_33738979_33740555	6	33756913	33756913	9028	-2517	rs9394167	6	33754396	33754396	7.26974e-10	-0.114343	0
UPF3A	+	2	protein_coding	ENSG00000169062.10	13	115047059	115047059	3401	-12706	rs7320104	A	G	0.1439	13	115059765	115059765	8.92913e-13	0.301872	0.000999001	2.46008e-09	1	ENSG00000169062.10_115070264_115071283	13	115047059	115047059	3401	12706	rs7320104	13	115059765	115059765	9.62177e-12	0.281652	0
RPS3	+	1	protein_coding	ENSG00000149273.10	11	75110530	75110530	4665	-38848	rs1793406	A	C	0.1498	11	75149378	75149378	9.01004e-07	0.169496	0.002997	0.00204169	1	ENSG00000149273.10_75110530_75110621	11	75110530	75110530	4665	38848	rs1793406	11	75149378	75149378	7.8048e-05	0.121852	0
MTMR6	-	2	protein_coding	ENSG00000139505.10	13	25862147	25862147	7302	59679	rs4770812	C	T	0.0667	13	25802468	25802468	5.10003e-11	0.307732	0.000999001	6.54511e-07	1	ENSG00000139505.10_25820339_25823630	13	25862147	25862147	7302	-59679	rs4770812	13	25802468	25802468	3.65913e-10	0.327107	1
DDX55	+	2	protein_coding	ENSG00000111364.11	12	124086624	124086624	5397	-13799	rs11615300	A	G	0.3679	12	124100423	124100423	1.05534e-16	-0.224357	0.000999001	3.44023e-12	1	ENSG00000111364.11_124102305_124103384	12	124086624	124086624	5398	13799	rs11615300	12	124100423	124100423	4.92954e-12	-0.255662	1
CYBA	-	1	protein_coding	ENSG00000051523.6	16	88717560	88717560	8477	486	rs3794624	G	A	0.3675	16	88717074	88717074	2.22611e-17	-0.202496	0.000999001	1.00135e-12	1	ENSG00000051523.6_88711150_88713583	16	88717560	88717560	8478	-486	rs3794624	16	88717074	88717074	1.58861e-21	-0.237885	1
ACO2	+	1	protein_coding	ENSG00000100412.11	22	41865129	41865129	4109	237354	rs5751069	C	G	0.2772	22	41627775	41627775	4.36537e-06	-0.136087	0.004995	0.00431268	1	ENSG00000100412.11_41922266_41922457	22	41865129	41865129	4109	-237354	rs5751069	22	41627775	41627775	0.000104676	-0.125672	0
FILIP1L	-	1	protein_coding	ENSG00000168386.14	3	99833357	99833357	5190	-71426	rs12629505	G	A	0.3997	3	99904783	99904783	1.27629e-06	0.195124	0.001998	0.00173705	1	ENSG00000168386.14_99566772_99569919	3	99833357	99833357	5190	71426	rs12629505	3	99904783	99904783	4.9088e-06	0.198178	0
TCTN2	+	2	protein_coding	ENSG00000168778.7	12	124155660	124155660	5558	50022	rs2707	G	A	0.0505	12	124105638	124105638	1.4485e-16	-0.773773	0.000999001	3.09463e-12	1	ENSG00000168778.7_124192151_124192948	12	124155660	124155660	5559	-50022	rs2707	12	124105638	124105638	2.21045e-16	-0.821061	0
SNHG9	+	2	lincRNA	ENSG00000255198.3	16	2014960	2014960	6033	-19	rs2302177	G	T	0.4833	16	2014979	2014979	1.03821e-23	0.282033	0.000999001	3.22709e-18	1	ENSG00000255198.3_2014960_2015510	16	2014960	2014960	6033	19	rs2302177	16	2014979	2014979	4.29568e-23	0.280257	1
RMDN1	-	1	protein_coding	ENSG00000176623.7	8	87526586	87526586	4686	19851	rs35418161	T	C	0.2296	8	87506735	87506735	1.46854e-14	0.227144	0.000999001	8.96431e-11	1	ENSG00000176623.7_87480486_87480936	8	87526586	87526586	4686	-19851	rs35418161	8	87506735	87506735	8.74342e-28	0.666025	0
LINC00941	+	2	lincRNA	ENSG00000235884.2	12	30947977	30947977	7915	-7403	rs12817877	C	T	0.2088	12	30955380	30955380	1.85408e-15	-0.486079	0.000999001	2.2077e-11	1	ENSG00000235884.2_30954635_30955645	12	30947977	30947977	7915	7403	rs12817877	12	30955380	30955380	9.47125e-14	-0.494259	0
GALNT16	+	2	protein_coding	ENSG00000100626.12	14	69725994	69725994	5697	-94574	rs8016589	C	T	0.1667	14	69820568	69820568	2.93942e-07	0.218509	0.000999001	0.000656187	1	ENSG00000100626.12_69820049_69821183	14	69725994	69725994	5697	94574	rs8016589	14	69820568	69820568	2.63204e-07	0.232124	1
ANO3	+	2	protein_coding	ENSG00000134343.8	11	26210829	26210829	8622	-284436	rs1318678	G	A	0.3826	11	26495265	26495265	1.61935e-20	0.470855	0.000999001	2.48583e-15	1	ENSG00000134343.8_26681809_26684835	11	26210829	26210829	8622	284436	rs1318678	11	26495265	26495265	6.27474e-19	0.51795	1
CLN8	+	2	protein_coding	ENSG00000182372.6	8	1703944	1703944	11207	-5649	rs6558532	C	G	0.3117	8	1709593	1709593	1.40519e-09	0.26044	0.000999001	1.81447e-05	1	ENSG00000182372.6_1719098_1719763	8	1703944	1703944	11207	5649	rs6558532	8	1709593	1709593	3.04469e-07	0.23635	0
NAT1	+	2	protein_coding	ENSG00000171428.9	8	18027986	18027986	10304	-118925	rs10092768	A	G	0.3617	8	18146911	18146911	7.28689e-31	-0.322881	0.000999001	6.0896e-26	1	ENSG00000171428.9_18079286_18081198	8	18027986	18027986	10304	118925	rs10092768	8	18146911	18146911	2.57093e-27	-0.332782	0
TNFRSF10A	-	2	protein_coding	ENSG00000104689.5	8	23082639	23082639	6122	24084	rs7013128	G	A	0.1714	8	23058555	23058555	4.76019e-07	0.136388	0.001998	0.00125782	1	ENSG00000104689.5_23047965_23049526	8	23082639	23082639	6122	-24084	rs7013128	8	23058555	23058555	1.32261e-07	0.151561	1
RMI2	+	2	protein_coding	ENSG00000175643.7	16	11343476	11343476	7393	-85062	rs13334203	G	A	0.3097	16	11428538	11428538	1.14498e-33	0.459511	0.000999001	4.77552e-27	1	ENSG00000175643.7_11444499_11445619	16	11343476	11343476	7393	85062	rs13334203	16	11428538	11428538	6.14082e-34	0.483244	0
RNF114	+	2	protein_coding	ENSG00000124226.7	20	48552948	48552948	5691	773812	rs140951550	C	T	0.0144	20	47779136	47779136	5.03215e-07	0.67815	0.000999001	0.00119144	1	ENSG00000124226.7_48562673_48562787	20	48552948	48552948	5691	-773812	rs140951550	20	47779136	47779136	6.88244e-05	0.464314	1
SUDS3	+	2	protein_coding	ENSG00000111707.7	12	118814185	118814185	6288	-492352	rs75308175	C	T	0.042	12	119306537	119306537	1.97789e-07	0.360093	0.000999001	0.0005871	1	ENSG00000111707.7_118852140_118855840	12	118814185	118814185	6288	492352	rs75308175	12	119306537	119306537	2.5664e-06	0.331408	1
ATF2	-	1	protein_coding	ENSG00000115966.12	2	176033110	176033110	4861	-60182	rs1433234	A	G	0.2102	2	176093292	176093292	3.27466e-06	0.100179	0.004995	0.00510767	1	ENSG00000115966.12_175976296_175976382	2	176033110	176033110	4861	60182	rs1433234	2	176093292	176093292	1.02585e-05	0.118512	0
MEDAG	+	2	protein_coding	ENSG00000102802.5	13	31480328	31480328	6489	149174	rs9508833	C	T	0.0387	13	31331154	31331154	3.82103e-07	0.393343	0.001998	0.00151747	1	ENSG00000102802.5_31480328_31480930	13	31480328	31480328	6489	-149174	rs9508833	13	31331154	31331154	7.17511e-10	0.435049	1
ZNF502	+	2	protein_coding	ENSG00000196653.7	3	44754135	44754135	4860	-8695	rs56084453	A	G	0.2172	3	44762830	44762830	3.07296e-20	0.420331	0.000999001	2.32771e-15	1	ENSG00000196653.7_44762365_44765323	3	44754135	44754135	4860	8695	rs56084453	3	44762830	44762830	4.77135e-19	0.420504	1
GPR64	-	2	protein_coding	ENSG00000173698.13	23	19140755	19140755	1197	-72662	rs5955732	C	T	0.0446	23	19213417	19213417	1.12437e-08	0.530626	0.000999001	5.01743e-06	1	ENSG00000173698.13_19007427_19009166	23	19140755	19140755	1198	72662	rs5955732	23	19213417	19213417	2.05225e-07	0.518865	1
C4A	+	2	protein_coding	ENSG00000244731.3	6	31949801	31949801	30352	150725	rs116025789	T	G	0.0841	6	31799076	31799076	6.74409e-20	-0.757163	0.000999001	2.59723e-13	1	ENSG00000244731.3_31964206_31964377	6	31949801	31949801	30353	-150725	rs116025789	6	31799076	31799076	2.95831e-16	-0.761634	0
MS4A14	+	2	protein_coding	ENSG00000166928.6	11	60146003	60146003	4749	25464	rs1822366	T	G	0.3528	11	60120539	60120539	3.24705e-21	0.457625	0.000999001	7.09553e-17	1	ENSG00000166928.6_60182910_60185161	11	60146003	60146003	4749	-25464	rs1822366	11	60120539	60120539	8.27425e-17	0.399773	0
SLC25A21	-	2	protein_coding	ENSG00000183032.6	14	37642071	37642071	4977	26438	rs12879089	G	A	0.3174	14	37615633	37615633	6.71156e-11	-0.288413	0.000999001	2.11318e-07	1	ENSG00000183032.6_37148494_37149924	14	37642071	37642071	4977	-26438	rs12879089	14	37615633	37615633	2.20809e-06	-0.262576	0
ITIH4	-	2	protein_coding	ENSG00000055955.11	3	52865495	52865495	3916	15946	rs7617468	T	C	0.3533	3	52849549	52849549	1.67403e-11	-0.27588	0.000999001	1.17781e-07	1	ENSG00000055955.11_52863135_52863295	3	52865495	52865495	3916	-15946	rs7617468	3	52849549	52849549	8.35527e-12	-0.315975	0
ZNF266	-	2	protein_coding	ENSG00000174652.13	19	9546254	9546254	5790	10051	rs10411141	G	A	0.4702	19	9536203	9536203	2.98125e-70	0.625356	0.000999001	6.56022e-62	1	ENSG00000174652.13_9529181_9531421	19	9546254	9546254	5790	-10051	rs10411141	19	9536203	9536203	1.29485e-75	0.673223	1
LRRIQ3	-	1	protein_coding	ENSG00000162620.11	1	74663871	74663871	4502	162	rs11806946	G	A	0.481	1	74663709	74663709	3.34031e-62	-0.551527	0.000999001	3.2969e-53	1	ENSG00000162620.11_74645591_74649368	1	74663871	74663871	4502	-162	rs11806946	1	74663709	74663709	3.32397e-58	-0.549158	1
GEMIN7	+	2	protein_coding	ENSG00000142252.6	19	45582453	45582453	5972	-11717	rs3178166	A	G	0.4934	19	45594170	45594170	3.32888e-12	-0.19607	0.000999001	1.66707e-08	1	ENSG00000142252.6_45593365_45594782	19	45582453	45582453	5972	11717	rs3178166	19	45594170	45594170	5.1812e-14	-0.216579	1
IL11RA	+	1	protein_coding	ENSG00000137070.13	9	34650699	34650699	4626	1257	rs2070074	A	G	0.0893	9	34649442	34649442	2.27574e-14	0.302515	0.000999001	6.75702e-10	1	ENSG00000137070.13_34650699_34652054	9	34650699	34650699	4626	-1257	rs2070074	9	34649442	34649442	1.66199e-12	0.341266	1
DBF4B	+	2	protein_coding	ENSG00000161692.13	17	42785976	42785976	4609	-35489	rs141769394	G	A	0.1799	17	42821465	42821465	1.00009e-37	-0.540419	0.000999001	5.91054e-31	1	ENSG00000161692.13_42825709_42827607	17	42785976	42785976	4609	35489	rs141769394	17	42821465	42821465	5.24528e-20	-0.409308	0
LINC01060	+	2	lincRNA	ENSG00000249378.1	4	189321890	189321890	10002	-56963	rs435948	C	G	0.2266	4	189378853	189378853	2.13487e-18	0.457296	0.000999001	5.3531e-14	1	ENSG00000249378.1_189457889_189459706	4	189321890	189321890	10002	56963	rs435948	4	189378853	189378853	1.21764e-18	0.488702	0
CTNNAL1	-	2	protein_coding	ENSG00000119326.10	9	111775809	111775809	7018	-1548	rs28361096	G	A	0.0274	9	111777357	111777357	3.06618e-20	0.744893	0.000999001	4.06769e-15	1	ENSG00000119326.10_111734955_111735113	9	111775809	111775809	7018	1548	rs28361096	9	111777357	111777357	4.78105e-19	0.788692	1
F8A1	+	2	protein_coding	ENSG00000197932.3	23	154114635	154114635	1284	-313386	rs139630104	T	A	0.1266	23	154428021	154428021	8.47476e-57	-1.16211	0.000999001	1.1128e-44	1	ENSG00000197932.3_154114635_154116335	23	154114635	154114635	1284	313386	rs139630104	23	154428021	154428021	3.63058e-50	-1.12953	1
TMEM236	+	2	protein_coding	ENSG00000184040.7	10	18041218	18041218	6603	231598	rs151197862	T	C	0.047	10	17809620	17809620	3.4826e-12	-0.843332	0.000999001	2.76139e-08	1	ENSG00000184040.7_18084907_18089855	10	18041218	18041218	6603	-231598	rs151197862	10	17809620	17809620	7.18549e-10	-0.765032	1
NDE1	+	1	protein_coding	ENSG00000072864.8	16	15737124	15737124	3330	-65210	rs881803	C	T	0.3488	16	15802334	15802334	1.64088e-06	0.170562	0.001998	0.0028029	2	ENSG00000072864.8_15781232_15781368	16	15737124	15737124	3330	65210	rs881803	16	15802334	15802334	2.06111e-06	0.222991	0
RGL3	-	1	protein_coding	ENSG00000205517.8	19	11530018	11530018	5222	32531	rs111379688	G	C	0.0719	19	11497487	11497487	1.73501e-14	0.219521	0.000999001	1.41615e-10	1	ENSG00000205517.8_11512687_11513382	19	11530018	11530018	5222	-32531	rs111379688	19	11497487	11497487	4.6391e-21	0.375252	0
LRRK2	+	1	protein_coding	ENSG00000188906.9	12	40590546	40590546	6423	26314	rs2638251	G	A	0.473	12	40564232	40564232	1.27592e-13	-0.27788	0.000999001	1.73828e-09	1	ENSG00000188906.9_40758644_40763087	12	40590546	40590546	6423	-26314	rs2638251	12	40564232	40564232	7.56899e-07	-0.200205	0
TAGLN3	+	1	protein_coding	ENSG00000144834.8	3	111717511	111717511	6305	-34972	rs4682344	A	T	0.3758	3	111752483	111752483	4.75282e-19	0.285597	0.000999001	5.05739e-15	1	ENSG00000144834.8_111730610_111730712	3	111717511	111717511	6305	34972	rs4682344	3	111752483	111752483	5.65595e-20	0.31304	0
BCKDHA	+	1	protein_coding	ENSG00000248098.6	19	41884215	41884215	4672	-33045	rs11879090	C	T	0.4606	19	41917260	41917260	8.92661e-10	0.158609	0.000999001	2.81979e-06	1	ENSG00000248098.6_41916542_41916914	19	41884215	41884215	4672	33045	rs11879090	19	41917260	41917260	3.70373e-08	0.186874	0
CTD-2085J24.4	-	2	lincRNA	ENSG00000266930.2	19	33369327	33369327	6615	19563	rs62124985	G	A	0.2251	19	33349764	33349764	8.19178e-07	-0.237187	0.003996	0.001958	1	ENSG00000266930.2_33366831_33367123	19	33369327	33369327	6615	-19563	rs62124985	19	33349764	33349764	5.41023e-05	-0.220775	1
ZNF749	+	1	protein_coding	ENSG00000186230.6	19	57946697	57946697	6231	3000	rs7255035	A	G	0.4941	19	57943697	57943697	2.69141e-19	0.404155	0.000999001	1.90477e-14	1	ENSG00000186230.6_57949470_57949825	19	57946697	57946697	6232	-3000	rs7255035	19	57943697	57943697	9.19314e-99	0.95092	1
CASP8	+	1	protein_coding	ENSG00000064012.17	2	202098166	202098166	4670	-88820	rs2349073	C	A	0.2991	2	202186986	202186986	3.98729e-18	0.270127	0.000999001	7.7022e-14	1	ENSG00000064012.17_202149539_202150040	2	202098166	202098166	4670	88820	rs2349073	2	202186986	202186986	6.30129e-23	0.338485	0
RASA4	-	2	protein_coding	ENSG00000105808.13	7	102257204	102257204	4396	162067	rs4571673	G	C	0.0587	7	102095137	102095137	1.4115e-11	0.59782	0.000999001	8.47779e-08	1	ENSG00000105808.13_102246305_102246624	7	102257204	102257204	4396	-162067	rs4571673	7	102095137	102095137	3.68636e-11	0.681113	1
SPIRE1	-	2	protein_coding	ENSG00000134278.10	18	12658133	12658133	6313	92883	rs34456643	T	C	0.4953	18	12565250	12565250	2.21975e-14	0.174494	0.000999001	2.15255e-10	1	ENSG00000134278.10_12446511_12449895	18	12658133	12658133	6313	-92883	rs34456643	18	12565250	12565250	9.5609e-15	0.172078	1
FAM109B	+	2	protein_coding	ENSG00000177096.4	22	42470255	42470255	5188	721352	rs140435195	G	A	0.0259	22	41748903	41748903	3.76136e-06	-0.608184	0.00699301	0.00634799	1	ENSG00000177096.4_42473284_42475445	22	42470255	42470255	5188	-721352	rs140435195	22	41748903	41748903	5.05779e-07	-0.689798	1
IL15	+	2	protein_coding	ENSG00000164136.12	4	142557752	142557752	5378	357533	rs57326150	T	A	0.3318	4	142200219	142200219	3.26193e-06	0.137982	0.00799201	0.00506492	1	ENSG00000164136.12_142653891_142655140	4	142557752	142557752	5378	-357533	rs57326150	4	142200219	142200219	0.000259724	0.121392	0
PTPN20B	-	2	protein_coding	ENSG00000183675.10	10	48827966	48827966	2154	237612	rs61843448	G	A	0.0693	10	48590354	48590354	3.57732e-12	-0.650081	0.000999001	1.02263e-08	1	ENSG00000183675.10_48736874_48738686	10	48827966	48827966	2154	-237612	rs61843448	10	48590354	48590354	4.53875e-13	-0.654389	1
RP11-1220K2.2	+	2	protein_coding	ENSG00000257743.4	7	141811549	141811549	5027	14777	rs111621474	A	G	0.306	7	141796772	141796772	1.4327e-08	-0.203442	0.000999001	3.26325e-05	1	ENSG00000257743.4_141919670_141922124	7	141811549	141811549	5027	-14777	rs111621474	7	141796772	141796772	4.75441e-08	-0.201254	0
TPRG1L	+	2	protein_coding	ENSG00000158109.10	1	3541566	3541566	7109	-17464	rs113727502	C	T	0.1569	1	3559030	3559030	1.24315e-06	0.143479	0.001998	0.00338708	1	ENSG00000158109.10_3544973_3546691	1	3541566	3541566	7109	17464	rs113727502	1	3559030	3559030	1.9508e-05	0.124025	0
ZNF778	+	2	protein_coding	ENSG00000170100.9	16	89284118	89284118	7790	158609	rs11076754	T	C	0.1491	16	89125509	89125509	3.32153e-07	0.197265	0.001998	0.00121722	1	ENSG00000170100.9_89293102_89295363	16	89284118	89284118	7790	-158609	rs11076754	16	89125509	89125509	1.23098e-08	0.220798	1
RASGEF1B	-	2	protein_coding	ENSG00000138670.12	4	82965397	82965397	5748	555359	rs10016521	G	A	0.4483	4	82410038	82410038	8.43188e-12	0.183989	0.000999001	6.10023e-08	1	ENSG00000138670.12_82366897_82366992	4	82965397	82965397	5748	-555359	rs10016521	4	82410038	82410038	1.0746e-09	0.205968	0
SNHG8	+	2	lincRNA	ENSG00000269893.2	4	119199864	119199864	6060	-22076	rs13120959	T	G	0.4685	4	119221940	119221940	1.77634e-31	-0.298516	0.000999001	5.56068e-24	1	ENSG00000269893.2_119200779_119200978	4	119199864	119199864	6060	22076	rs13120959	4	119221940	119221940	2.89333e-60	-0.549627	0
CTD-3157E16.1	-	2	lincRNA	ENSG00000265519.1	17	15691519	15691519	5360	-3895	rs484104	A	G	0.391	17	15695414	15695414	2.28884e-12	-0.236791	0.000999001	3.40918e-08	1	ENSG00000265519.1_15691205_15691519	17	15691519	15691519	5360	3895	rs484104	17	15695414	15695414	1.04562e-13	-0.266148	1
CHCHD3	-	2	protein_coding	ENSG00000106554.7	7	132766848	132766848	4400	893123	rs140665217	A	G	0.0615	7	131873725	131873725	1.48144e-06	-0.271871	0.003996	0.00228284	1	ENSG00000106554.7_132720509_132720747	7	132766848	132766848	4400	-893123	rs140665217	7	131873725	131873725	0.000214955	-0.343663	1
VPS16	+	2	protein_coding	ENSG00000215305.5	20	2821349	2821349	6433	-7809	rs11699077	A	G	0.144	20	2829158	2829158	2.39202e-06	-0.16324	0.00599401	0.0056239	1	ENSG00000215305.5_2846557_2846961	20	2821349	2821349	6433	7809	rs11699077	20	2829158	2829158	4.74138e-06	-0.196101	1
NAA60	+	1	protein_coding	ENSG00000122390.13	16	3493611	3493611	5046	-35126	rs9930050	T	G	0.0459	16	3528737	3528737	3.99953e-11	-0.284404	0.000999001	2.92252e-07	1	ENSG00000122390.13_3533346_3533799	16	3493611	3493611	5046	35126	rs9930050	16	3528737	3528737	2.81825e-08	-0.401847	1
ARMCX6	-	2	protein_coding	ENSG00000198960.6	23	100872991	100872991	2240	37467	rs5951360	C	T	0.2572	23	100835524	100835524	1.49306e-05	-0.203184	0.004995	0.00596921	1	ENSG00000198960.6_100871852_100872574	23	100872991	100872991	2241	-37467	rs5951360	23	100835524	100835524	0.00200892	-0.197312	0
NME1	+	2	protein_coding	ENSG00000239672.3	17	49230897	49230897	4989	406	rs3760468	A	T	0.4011	17	49230491	49230491	1.33113e-11	0.162228	0.000999001	9.05351e-08	1	ENSG00000239672.3_49233012_49233907	17	49230897	49230897	4989	-406	rs3760468	17	49230491	49230491	5.00087e-12	0.149336	1
PILRB	+	2	protein_coding	ENSG00000121716.14	7	99933737	99933737	3838	-16713	rs7799901	G	A	0.1779	7	99950450	99950450	9.58933e-17	0.253824	0.000999001	2.44018e-12	1	ENSG00000121716.14_99952766_99955989	7	99933737	99933737	3838	16713	rs7799901	7	99950450	99950450	5.86425e-51	0.503819	0
CCDC80	-	1	protein_coding	ENSG00000091986.11	3	112368377	112368377	7057	6189	rs6772337	A	G	0.3904	3	112362188	112362188	6.20613e-08	-0.179113	0.000999001	0.000175407	1	ENSG00000091986.11_112335557_112335705	3	112368377	112368377	7057	-6189	rs6772337	3	112362188	112362188	1.69846e-09	-0.205033	1
ALKBH5	+	1	protein_coding	ENSG00000091542.8	17	18086392	18086392	4025	-58291	rs2605138	T	C	0.3139	17	18144683	18144683	2.49235e-06	0.159722	0.003996	0.00384503	1	ENSG00000091542.8_18111533_18113268	17	18086392	18086392	4025	58291	rs2605138	17	18144683	18144683	2.8287e-06	0.177637	0
PALMD	+	2	protein_coding	ENSG00000099260.6	1	100111499	100111499	5773	84282	rs11166275	C	A	0.1523	1	100027217	100027217	1.46506e-07	0.296752	0.000999001	0.000345882	1	ENSG00000099260.6_100154331_100155633	1	100111499	100111499	5773	-84282	rs11166275	1	100027217	100027217	4.24538e-06	0.281434	0
KCNJ11	-	2	protein_coding	ENSG00000187486.5	11	17410878	17410878	5114	-84552	rs2283253	G	T	0.3786	11	17495430	17495430	3.44542e-06	-0.0951293	0.003996	0.00541077	1	ENSG00000187486.5_17407406_17410206	11	17410878	17410878	5114	84552	rs2283253	11	17495430	17495430	6.11586e-05	-0.0844424	1
ZSCAN5A	-	1	protein_coding	ENSG00000131848.5	19	56879752	56879752	7600	53900	rs8107755	C	G	0.4946	19	56825852	56825852	4.34069e-07	-0.19172	0.000999001	0.00134463	1	ENSG00000131848.5_56732681_56733695	19	56879752	56879752	7601	-53900	rs8107755	19	56825852	56825852	7.22654e-07	-0.194309	1
RP11-428J1.4	-	2	lincRNA	ENSG00000271978.1	6	5054657	5054657	6824	30739	rs2764140	G	A	0.2679	6	5023918	5023918	1.10667e-09	0.34982	0.000999001	8.86337e-06	1	ENSG00000271978.1_5031990_5034916	6	5054657	5054657	6825	-30739	rs2764140	6	5023918	5023918	4.66092e-10	0.357345	1
TIAM1	-	1	protein_coding	ENSG00000156299.8	21	32932290	32932290	5832	227249	rs845952	G	A	0.1565	21	32705041	32705041	1.1131e-08	-0.221593	0.000999001	1.57169e-05	1	ENSG00000156299.8_32490734_32493155	21	32932290	32932290	5832	-227249	rs845952	21	32705041	32705041	3.86512e-06	-0.191877	0
SIDT1	+	2	protein_coding	ENSG00000072858.6	3	113251143	113251143	5651	133978	rs6771972	A	G	0.3083	3	113117165	113117165	3.91881e-31	-0.396117	0.000999001	5.22054e-26	1	ENSG00000072858.6_113346493_113348425	3	113251143	113251143	5651	-133978	rs6771972	3	113117165	113117165	6.60371e-27	-0.381768	1
C3orf83	-	1	protein_coding	ENSG00000225526.4	3	12602558	12602558	6459	30374	rs75482042	G	T	0.0819	3	12572184	12572184	1.34089e-09	0.446678	0.000999001	4.22471e-06	1	ENSG00000225526.4_12581471_12581932	3	12602558	12602558	6459	-30374	rs75482042	3	12572184	12572184	5.23699e-08	0.4185	1
C6orf58	+	2	protein_coding	ENSG00000184530.8	6	127840600	127840600	3879	-57611	rs7744226	C	G	0.1665	6	127898211	127898211	8.40637e-17	0.614112	0.000999001	7.41321e-13	1	ENSG00000184530.8_127911232_127911470	6	127840600	127840600	3879	57611	rs7744226	6	127898211	127898211	8.27323e-13	0.515141	1
ANKRD6	+	1	protein_coding	ENSG00000135299.12	6	90142889	90142889	5206	-59142	rs7742502	C	T	0.4099	6	90202031	90202031	8.37649e-12	0.222778	0.000999001	4.34641e-08	1	ENSG00000135299.12_90340152_90343553	6	90142889	90142889	5206	59142	rs7742502	6	90202031	90202031	7.94303e-10	0.180146	1
DSC2	-	2	protein_coding	ENSG00000134755.10	18	28682378	28682378	6138	80853	rs113483194	T	C	0.062	18	28601525	28601525	9.24464e-08	-0.281025	0.000999001	0.00025386	1	ENSG00000134755.10_28654649_28654873	18	28682378	28682378	6138	-80853	rs113483194	18	28601525	28601525	2.6791e-07	-0.279487	1
ASAP2	+	2	protein_coding	ENSG00000151693.5	2	9346894	9346894	5760	-46667	rs11688469	A	G	0.4722	2	9393561	9393561	2.8379e-10	0.135556	0.000999001	1.30752e-06	1	ENSG00000151693.5_9543382_9545812	2	9346894	9346894	5760	46667	rs11688469	2	9393561	9393561	1.62842e-10	0.14198	1
MYO15B	+	2	protein_coding	ENSG00000266714.2	17	73584139	73584139	5338	-18947	rs1670993	T	C	0.0434	17	73603086	73603086	5.76326e-08	-0.263368	0.000999001	0.000143639	1	ENSG00000266714.2_73612393_73613041	17	73584139	73584139	5338	18947	rs1670993	17	73603086	73603086	1.61431e-07	-0.331058	1
HHLA3	+	1	protein_coding	ENSG00000197568.9	1	70820488	70820488	5033	-1269	rs7536099	A	G	0.2117	1	70821757	70821757	1.67583e-12	-0.22592	0.000999001	4.65074e-09	1	ENSG00000197568.9_70832127_70832220	1	70820488	70820488	5033	1269	rs7536099	1	70821757	70821757	3.37652e-10	-0.227786	0
PEX6	-	2	protein_coding	ENSG00000124587.9	6	42946958	42946958	4727	18200	rs2296805	T	G	0.4364	6	42928758	42928758	5.34119e-65	0.516734	0.000999001	2.30745e-56	1	ENSG00000124587.9_42932528_42932667	6	42946958	42946958	4727	-18200	rs2296805	6	42928758	42928758	4.72111e-57	0.506217	0
RP11-1084J3.4	-	2	protein_coding	ENSG00000273294.1	5	34124633	34124633	6354	112069	rs253200	G	A	0.4629	5	34012564	34012564	1.67805e-13	0.222298	0.000999001	1.64736e-09	1	ENSG00000273294.1_33998746_33998932	5	34124633	34124633	6354	-112069	rs253200	5	34012564	34012564	1.05016e-13	0.224919	1
KANK2	-	1	protein_coding	ENSG00000197256.6	19	11308467	11308467	5337	31393	rs4804572	C	T	0.3781	19	11277074	11277074	1.004e-07	0.136288	0.000999001	0.000362406	1	ENSG00000197256.6_11274943_11277287	19	11308467	11308467	5337	-31393	rs4804572	19	11277074	11277074	1.46305e-07	0.141312	1
GIMAP2	+	2	protein_coding	ENSG00000106560.6	7	150382785	150382785	6098	11502	rs113709154	C	T	0.0971	7	150371283	150371283	3.85075e-07	-0.255629	0.001998	0.000926321	1	ENSG00000106560.6_150389403_150390729	7	150382785	150382785	6098	-11502	rs113709154	7	150371283	150371283	5.51356e-08	-0.276066	1
AC021218.2	+	2	protein_coding	ENSG00000204876.4	7	155755326	155755326	7871	553	rs10255425	T	C	0.4015	7	155754773	155754773	1.769e-42	0.744696	0.000999001	6.17365e-35	1	ENSG00000204876.4_155757146_155759037	7	155755326	155755326	7871	-553	rs10255425	7	155754773	155754773	3.15495e-46	0.599218	0
PSMA6	+	2	protein_coding	ENSG00000100902.6	14	35747839	35747839	5791	-93808	rs76234751	C	T	0.0992	14	35841647	35841647	4.03617e-07	-0.155042	0.001998	0.000916167	1	ENSG00000100902.6_35777981_35778201	14	35747839	35747839	5791	93808	rs76234751	14	35841647	35841647	6.19618e-06	-0.173031	1
CTSL	+	2	protein_coding	ENSG00000135047.10	9	90340434	90340434	6376	45860	rs2149380	C	A	0.4638	9	90294574	90294574	2.57892e-06	0.155454	0.00899101	0.00484078	1	ENSG00000135047.10_90343500_90343912	9	90340434	90340434	6376	-45860	rs2149380	9	90294574	90294574	1.96435e-06	0.132419	1
CYP17A1	-	2	protein_coding	ENSG00000148795.5	10	104597290	104597290	4061	-52093	rs147098237	T	G	0.1055	10	104649383	104649383	2.25541e-08	0.484457	0.000999001	8.41765e-05	1	ENSG00000148795.5_104593232_104594771	10	104597290	104597290	4061	52093	rs147098237	10	104649383	104649383	0.000264959	0.345259	0
RGS12	+	2	protein_coding	ENSG00000159788.14	4	3294755	3294755	6989	-14517	rs3129308	G	A	0.4117	4	3309272	3309272	1.35492e-14	-0.160172	0.000999001	8.79771e-11	2	ENSG00000159788.14_3317795_3319778	4	3294755	3294755	6989	14517	rs3129308	4	3309272	3309272	1.48938e-11	-0.164696	0
TEAD3	-	2	protein_coding	ENSG00000007866.14	6	35464853	35464853	5121	-933	rs1051952	A	C	0.4555	6	35465786	35465786	4.39379e-09	-0.126563	0.000999001	3.14717e-05	1	ENSG00000007866.14_35441374_35442934	6	35464853	35464853	5121	933	rs1051952	6	35465786	35465786	3.67881e-07	-0.113558	1
DENND3	+	1	protein_coding	ENSG00000105339.6	8	142127377	142127377	5694	-73354	rs2288997	C	T	0.2357	8	142200731	142200731	2.09987e-08	-0.146739	0.000999001	5.55657e-05	1	ENSG00000105339.6_142201373_142205907	8	142127377	142127377	5694	73354	rs2288997	8	142200731	142200731	1.33342e-08	-0.137779	0
ADSSL1	+	1	protein_coding	ENSG00000185100.6	14	105190523	105190523	5393	-27459	rs8011779	C	T	0.4477	14	105217982	105217982	1.00673e-18	-0.320242	0.000999001	9.80107e-15	1	ENSG00000185100.6_105207454_105207580	14	105190523	105190523	5393	27459	rs8011779	14	105217982	105217982	1.20265e-13	-0.361448	1
SDHD	+	1	protein_coding	ENSG00000204370.4	11	111957497	111957497	4588	312551	rs182849931	T	C	0.0116	11	111644946	111644946	3.02161e-06	-0.348623	0.001998	0.00435885	1	ENSG00000204370.4_111959591_111959735	11	111957497	111957497	4588	-312551	rs182849931	11	111644946	111644946	1.55841e-05	-0.492549	1
MLH3	-	2	protein_coding	ENSG00000119684.11	14	75518235	75518235	4398	-88810	rs175438	G	A	0.4798	14	75607045	75607045	8.11694e-17	-0.183047	0.000999001	2.80656e-12	1	ENSG00000119684.11_75513079_75516421	14	75518235	75518235	4398	88810	rs175438	14	75607045	75607045	5.3257e-27	-0.251	0
TMEM206	-	2	protein_coding	ENSG00000065600.8	1	212588243	212588243	6103	45833	rs3099112	T	C	0.3421	1	212542410	212542410	2.28336e-10	-0.200104	0.000999001	1.52131e-06	1	ENSG00000065600.8_212537273_212538718	1	212588243	212588243	6103	-45833	rs3099112	1	212542410	212542410	3.46681e-09	-0.198147	0
MCOLN2	-	2	protein_coding	ENSG00000153898.8	1	85462796	85462796	5582	-412	rs7519134	A	C	0.4887	1	85463208	85463208	6.99008e-47	-0.674025	0.000999001	9.40688e-40	1	ENSG00000153898.8_85391268_85392404	1	85462796	85462796	5582	412	rs7519134	1	85463208	85463208	5.37763e-30	-0.53504	1
SYT3	-	2	protein_coding	ENSG00000213023.5	19	51171651	51171651	6451	33991	rs2387137	C	T	0.1592	19	51137660	51137660	7.67514e-11	-0.347351	0.000999001	7.59345e-07	1	ENSG00000213023.5_51133041_51133428	19	51171651	51171651	6451	-33991	rs2387137	19	51137660	51137660	9.72612e-08	-0.328189	1
STEAP3	+	2	protein_coding	ENSG00000115107.15	2	119981384	119981384	5428	-1866	rs865688	G	A	0.4712	2	119983250	119983250	2.06151e-06	-0.158093	0.003996	0.0038749	1	ENSG00000115107.15_120020633_120023228	2	119981384	119981384	5428	1866	rs865688	2	119983250	119983250	8.36835e-08	-0.187839	1
TSFM	+	1	protein_coding	ENSG00000123297.12	12	58176372	58176372	4509	31707	rs2069502	C	T	0.3214	12	58144665	58144665	3.43997e-17	-0.256963	0.000999001	1.18185e-12	1	ENSG00000123297.12_58176893_58177066	12	58176372	58176372	4509	-31707	rs2069502	12	58144665	58144665	5.12612e-15	-0.276654	0
SAP30L	+	2	protein_coding	ENSG00000164576.7	5	153825517	153825517	6162	-14955	rs6884266	C	T	0.1429	5	153840472	153840472	3.08723e-10	0.228358	0.000999001	2.34178e-06	1	ENSG00000164576.7_153835460_153840614	5	153825517	153825517	6162	14955	rs6884266	5	153840472	153840472	7.37918e-15	0.28287	1
CDCA7	+	2	protein_coding	ENSG00000144354.9	2	174219548	174219548	6228	72798	rs10210586	C	T	0.2069	2	174146750	174146750	2.81312e-25	0.58441	0.000999001	1.3261e-21	1	ENSG00000144354.9_174232362_174233725	2	174219548	174219548	6228	-72798	rs10210586	2	174146750	174146750	4.63475e-20	0.541932	1
PPP2R1B	-	1	protein_coding	ENSG00000137713.11	11	111637151	111637151	4514	-936253	rs2360066	T	A	0.373	11	112573404	112573404	1.21025e-06	0.157329	0.000999001	0.00147531	1	ENSG00000137713.11_111636018_111636108	11	111637151	111637151	4514	936253	rs2360066	11	112573404	112573404	0.000197506	0.116862	0
ELP5	+	1	protein_coding	ENSG00000170291.10	17	7154735	7154735	6025	-9004	rs4562	A	G	0.369	17	7163739	7163739	3.51794e-20	-0.307954	0.000999001	1.62754e-15	1	ENSG00000170291.10_7157902_7158232	17	7154735	7154735	6025	9004	rs4562	17	7163739	7163739	3.77968e-118	-1.13506	1
ACAD11	-	2	protein_coding	ENSG00000240303.3	3	132379567	132379567	6756	-15537	rs16839507	T	C	0.0167	3	132395104	132395104	1.99345e-13	-0.858715	0.000999001	6.18186e-09	1	ENSG00000240303.3_132276982_132277929	3	132379567	132379567	6756	15537	rs16839507	3	132395104	132395104	9.46062e-20	-1.18275	0
P2RY11	+	2	protein_coding	ENSG00000244165.1	19	10222214	10222214	5589	-4935	rs3826785	C	T	0.1227	19	10227149	10227149	9.80453e-08	0.15124	0.000999001	0.000180609	1	ENSG00000244165.1_10224309_10226048	19	10222214	10222214	5589	4935	rs3826785	19	10227149	10227149	1.54159e-06	0.143916	0
TXK	-	1	protein_coding	ENSG00000074966.6	4	48136273	48136273	4586	204364	rs73244448	G	C	0.1927	4	47931909	47931909	5.93267e-07	0.222809	0.000999001	0.00117935	1	ENSG00000074966.6_48081929_48082195	4	48136273	48136273	4586	-204364	rs73244448	4	47931909	47931909	1.736e-05	0.257956	0
XRRA1	-	1	protein_coding	ENSG00000166435.11	11	74660245	74660245	4587	943	rs9787897	A	T	0.322	11	74659302	74659302	1.39475e-84	0.816285	0.000999001	2.00123e-74	1	ENSG00000166435.11_74559160_74559507	11	74660245	74660245	4587	-943	rs9787897	11	74659302	74659302	9.74306e-107	0.751724	0
PTCHD3	-	2	protein_coding	ENSG00000182077.6	10	27703297	27703297	7546	12288	rs2505298	A	G	0.3278	10	27691009	27691009	3.26186e-20	-0.570652	0.000999001	8.63477e-16	1	ENSG00000182077.6_27687116_27688169	10	27703297	27703297	7546	-12288	rs2505298	10	27691009	27691009	1.33926e-17	-0.535213	1
STIM1	+	1	protein_coding	ENSG00000167323.5	11	3875757	3875757	8096	-171670	rs76303578	G	A	0.0825	11	4047427	4047427	1.88231e-06	0.204934	0.004995	0.00480416	1	ENSG00000167323.5_4112512_4114439	11	3875757	3875757	8096	171670	rs76303578	11	4047427	4047427	3.5729e-05	0.215105	1
ZNF365	+	2	protein_coding	ENSG00000138311.11	10	64133951	64133951	5688	-45205	rs10822001	T	C	0.3501	10	64179156	64179156	3.14981e-08	-0.146904	0.000999001	7.8692e-05	1	ENSG00000138311.11_64135940_64136695	10	64133951	64133951	5688	45205	rs10822001	10	64179156	64179156	3.27996e-09	-0.175746	0
KIAA1737	+	1	protein_coding	ENSG00000198894.3	14	77564440	77564440	7019	-11615	rs75351083	G	A	0.1624	14	77576055	77576055	1.33098e-06	0.158966	0.001998	0.00330503	1	ENSG00000198894.3_77579728_77583630	14	77564440	77564440	7019	11615	rs75351083	14	77576055	77576055	3.968e-06	0.159763	1
RAB15	-	2	protein_coding	ENSG00000139998.10	14	65439494	65439494	5465	137073	rs444583	C	T	0.0582	14	65302421	65302421	3.69799e-06	0.486895	0.004995	0.00623935	1	ENSG00000139998.10_65412532_65415230	14	65439494	65439494	5465	-137073	rs444583	14	65302421	65302421	6.34201e-07	0.536294	1
TDP1	+	2	protein_coding	ENSG00000042088.9	14	90421283	90421283	5822	-275	rs3759710	G	C	0.0762	14	90421558	90421558	3.2158e-11	-0.343118	0.000999001	1.25733e-07	1	ENSG00000042088.9_90509414_90511106	14	90421283	90421283	5822	275	rs3759710	14	90421558	90421558	1.17629e-05	-0.299997	0
POLI	+	1	protein_coding	ENSG00000101751.6	18	51795774	51795774	5956	-29999	rs34162186	C	G	0.4393	18	51825773	51825773	9.02812e-36	-0.299676	0.000999001	8.13909e-28	1	ENSG00000101751.6_51820019_51824602	18	51795774	51795774	5956	29999	rs34162186	18	51825773	51825773	1.35022e-32	-0.27952	1
RPA3	-	2	protein_coding	ENSG00000106399.7	7	7758238	7758238	8589	54881	rs7800702	A	G	0.1507	7	7703357	7703357	3.34847e-08	-0.15922	0.000999001	0.00016219	1	ENSG00000106399.7_7678045_7678775	7	7758238	7758238	8589	-54881	rs7800702	7	7703357	7703357	1.62322e-05	-0.162315	0
KRI1	-	2	protein_coding	ENSG00000129347.15	19	10676713	10676713	5459	-5534	rs35605746	A	G	0.3109	19	10682247	10682247	3.153e-12	0.156846	0.000999001	2.01443e-08	1	ENSG00000129347.15_10670035_10670612	19	10676713	10676713	5459	5534	rs35605746	19	10682247	10682247	4.10781e-09	0.190321	0
AC006547.14	-	1	protein_coding	ENSG00000234409.4	22	20138399	20138399	5167	-24227	rs62218081	G	A	0.1505	22	20162626	20162626	2.82025e-06	0.155282	0.004995	0.00531098	1	ENSG00000234409.4_20137991_20138399	22	20138399	20138399	5167	24227	rs62218081	22	20162626	20162626	0.000108305	0.16302	0
ETHE1	-	2	protein_coding	ENSG00000105755.3	19	44031396	44031396	6744	25933	rs12460021	G	A	0.2016	19	44005463	44005463	1.02233e-16	-0.285023	0.000999001	5.30853e-12	1	ENSG00000105755.3_44015589_44015718	19	44031396	44031396	6744	-25933	rs12460021	19	44005463	44005463	3.90111e-13	-0.293701	0
NINJ2	-	2	protein_coding	ENSG00000171840.7	12	772945	772945	5476	20585	rs55800929	G	A	0.1727	12	752360	752360	5.36932e-11	0.423468	0.000999001	6.29148e-07	1	ENSG00000171840.7_752677_752851	12	772945	772945	5476	-20585	rs55800929	12	752360	752360	2.67416e-13	0.511173	1
CDKN2AIP	+	2	protein_coding	ENSG00000168564.5	4	184365744	184365744	7391	3604	rs75849163	G	A	0.1221	4	184362140	184362140	5.16915e-08	-0.246341	0.000999001	0.000182661	1	ENSG00000168564.5_184367241_184369351	4	184365744	184365744	7391	-3604	rs75849163	4	184362140	184362140	4.17894e-06	-0.217815	1
PLBD2	+	1	protein_coding	ENSG00000151176.3	12	113796371	113796371	5763	-38493	rs12820484	T	C	0.0252	12	113834864	113834864	1.46658e-07	0.542627	0.001998	0.000457978	1	ENSG00000151176.3_113826264_113827203	12	113796371	113796371	5763	38493	rs12820484	12	113834864	113834864	8.72299e-07	0.552812	1
RP4-610C12.4	-	2	lincRNA	ENSG00000205611.3	20	29521213	29521213	1988	-377414	rs6058538	G	A	0.3516	20	29898627	29898627	1.90289e-20	-0.704985	0.000999001	2.13515e-15	1	ENSG00000205611.3_29513582_29516811	20	29521213	29521213	1988	377414	rs6058538	20	29898627	29898627	3.67604e-21	-0.546997	0
IGFBP3	-	1	protein_coding	ENSG00000146674.10	7	45961473	45961473	7016	-6614	rs2342396	G	C	0.4476	7	45968087	45968087	1.55897e-07	-0.160917	0.001998	0.000487353	1	ENSG00000146674.10_45956147_45956266	7	45961473	45961473	7016	6614	rs2342396	7	45968087	45968087	2.84815e-05	-0.14145	0
FOXE1	+	2	protein_coding	ENSG00000178919.7	9	100615536	100615536	5337	-51395	rs6586	C	T	0.3845	9	100666931	100666931	7.63625e-08	-0.296818	0.000999001	0.000189786	1	ENSG00000178919.7_100615536_100618986	9	100615536	100615536	5337	51395	rs6586	9	100666931	100666931	4.77593e-07	-0.28117	0
CTA-384D8.35	-	2	lincRNA	ENSG00000272666.1	22	50981335	50981335	4504	121	rs5770772	C	T	0.1808	22	50981214	50981214	8.96082e-10	0.351348	0.000999001	2.20556e-06	1	ENSG00000272666.1_50980734_50981335	22	50981335	50981335	4504	-121	rs5770772	22	50981214	50981214	1.25762e-09	0.35297	1
MDH2	+	1	protein_coding	ENSG00000146701.7	7	75677369	75677369	4289	-104573	rs186672286	A	G	0.1348	7	75781942	75781942	2.44522e-07	0.274097	0.000999001	0.000605297	1	ENSG00000146701.7_75677894_75678365	7	75677369	75677369	4289	104573	rs186672286	7	75781942	75781942	1.83855e-24	0.56607	0
SPAG7	-	1	protein_coding	ENSG00000091640.3	17	4871167	4871167	6828	-33209	rs72838327	T	A	0.0802	17	4904376	4904376	4.3132e-12	0.40969	0.000999001	1.17625e-08	1	ENSG00000091640.3_4863279_4863916	17	4871167	4871167	6828	33209	rs72838327	17	4904376	4904376	3.10176e-14	0.53753	0
PLSCR2	-	1	protein_coding	ENSG00000163746.7	3	146213778	146213778	6611	22765	rs506791	T	C	0.4881	3	146191013	146191013	7.4649e-08	0.264378	0.000999001	0.000122523	1	ENSG00000163746.7_146177635_146177870	3	146213778	146213778	6611	-22765	rs506791	3	146191013	146191013	3.41557e-13	0.419167	1
ADAL	+	2	protein_coding	ENSG00000168803.10	15	43622872	43622872	2675	-44	rs3742971	C	T	0.1286	15	43622916	43622916	1.35327e-23	-0.403476	0.000999001	3.57887e-18	1	ENSG00000168803.10_43641105_43641610	15	43622872	43622872	2675	44	rs3742971	15	43622916	43622916	3.28144e-17	-0.526805	0
CHRFAM7A	-	2	protein_coding	ENSG00000166664.9	15	30686052	30686052	4083	-277770	rs6493220	C	T	0.4979	15	30963822	30963822	1.97917e-23	0.708841	0.000999001	8.93473e-18	1	ENSG00000166664.9_30653443_30655014	15	30686052	30686052	4083	277770	rs6493220	15	30963822	30963822	4.75908e-19	0.527702	0
ENPP5	-	2	protein_coding	ENSG00000112796.5	6	46138708	46138708	5462	38678	rs9472693	A	G	0.4681	6	46100030	46100030	2.58538e-22	-0.208191	0.000999001	2.35611e-17	1	ENSG00000112796.5_46126924_46129490	6	46138708	46138708	5462	-38678	rs9472693	6	46100030	46100030	2.10392e-23	-0.237455	1
TSHZ3	-	2	protein_coding	ENSG00000121297.6	19	31840453	31840453	4506	112118	rs117246774	A	T	0.0536	19	31728335	31728335	8.38564e-07	-0.344789	0.001998	0.00131485	1	ENSG00000121297.6_31765851_31770658	19	31840453	31840453	4506	-112118	rs117246774	19	31728335	31728335	8.43627e-07	-0.338703	1
CTD-3110H11.1	-	2	lincRNA	ENSG00000259715.1	15	50652391	50652391	5865	45783	rs62022569	C	T	0.3461	15	50606608	50606608	6.89232e-32	0.397361	0.000999001	2.56405e-26	1	ENSG00000259715.1_50652063_50652391	15	50652391	50652391	5865	-45783	rs62022569	15	50606608	50606608	9.40601e-29	0.419274	0
CDHR1	+	2	protein_coding	ENSG00000148600.10	10	85954410	85954410	7524	13102	rs12783404	G	A	0.07	10	85941308	85941308	3.1099e-20	0.825556	0.000999001	2.61855e-15	1	ENSG00000148600.10_85973838_85977122	10	85954410	85954410	7524	-13102	rs12783404	10	85941308	85941308	2.40544e-18	0.805529	0
WDR76	+	1	protein_coding	ENSG00000092470.7	15	44119161	44119161	2653	83798	rs8033846	A	C	0.2777	15	44035363	44035363	1.32547e-07	-0.208514	0.000999001	0.000166649	1	ENSG00000092470.7_44158326_44160617	15	44119161	44119161	2653	-83798	rs8033846	15	44035363	44035363	1.05099e-07	-0.23457	1
AC069513.4	-	2	lincRNA	ENSG00000229178.1	3	195384798	195384798	7769	-233241	rs76007885	C	T	0.1697	3	195618039	195618039	1.47478e-22	-0.620165	0.000999001	6.1901e-17	1	ENSG00000229178.1_195384176_195384798	3	195384798	195384798	7769	233241	rs76007885	3	195618039	195618039	1.36817e-18	-0.56838	1
ACYP2	+	2	protein_coding	ENSG00000170634.8	2	54197975	54197975	6747	-60444	rs145773156	C	A	0.1315	2	54258419	54258419	1.19244e-06	-0.246627	0.00599401	0.00318376	1	ENSG00000170634.8_54284376_54284497	2	54197975	54197975	6747	60444	rs145773156	2	54258419	54258419	3.74632e-27	-0.803592	0
DOCK5	+	1	protein_coding	ENSG00000147459.13	8	25042238	25042238	5968	-920382	rs4582575	C	T	0.4674	8	25962620	25962620	1.81688e-06	-0.118139	0.004995	0.00367706	1	ENSG00000147459.13_25174523_25174886	8	25042238	25042238	5968	920382	rs4582575	8	25962620	25962620	5.1221e-05	-0.160197	0
GNL2	-	1	protein_coding	ENSG00000134697.8	1	38061536	38061536	5060	33162	rs4653301	G	T	0.4845	1	38028374	38028374	4.62073e-12	0.163106	0.000999001	2.58615e-08	1	ENSG00000134697.8_38039944_38040057	1	38061536	38061536	5060	-33162	rs4653301	1	38028374	38028374	6.62881e-10	0.164648	0
ANXA13	-	1	protein_coding	ENSG00000104537.12	8	124749647	124749647	5539	6695	rs1985668	T	A	0.4739	8	124742952	124742952	3.96373e-16	-0.378193	0.000999001	1.44407e-11	1	ENSG00000104537.12_124693034_124693599	8	124749647	124749647	5539	-6695	rs1985668	8	124742952	124742952	3.81929e-13	-0.336855	0
KIAA1211	+	2	protein_coding	ENSG00000109265.8	4	57036361	57036361	7140	85708	rs7657181	C	T	0.2947	4	56950653	56950653	6.85212e-07	-0.177897	0.001998	0.00191942	1	ENSG00000109265.8_57138487_57138658	4	57036361	57036361	7140	-85708	rs7657181	4	56950653	56950653	8.58633e-08	-0.240599	0
SHMT1	-	2	protein_coding	ENSG00000176974.13	17	18266856	18266856	3676	65339	rs58215032	G	T	0.3268	17	18201517	18201517	1.68187e-14	0.270745	0.000999001	2.39641e-10	1	ENSG00000176974.13_18238873_18238989	17	18266856	18266856	3676	-65339	rs58215032	17	18201517	18201517	2.43418e-14	0.403443	0
MDH1B	-	1	protein_coding	ENSG00000138400.8	2	207630271	207630271	5109	-90861	rs12467467	T	C	0.1225	2	207721132	207721132	1.03236e-07	0.280122	0.000999001	0.000228932	1	ENSG00000138400.8_207619733_207620229	2	207630271	207630271	5109	90861	rs12467467	2	207721132	207721132	9.18178e-05	0.275131	0
NME5	-	2	protein_coding	ENSG00000112981.3	5	137475132	137475132	3907	76	rs17637720	T	G	0.0285	5	137475056	137475056	2.85935e-16	-0.821827	0.000999001	1.57219e-12	1	ENSG00000112981.3_137450866_137451453	5	137475132	137475132	3907	-76	rs17637720	5	137475056	137475056	8.08193e-14	-0.74986	1
RP11-309G3.3	+	2	lincRNA	ENSG00000272198.1	1	181060245	181060245	5434	-8157	rs3892264	G	T	0.3941	1	181068402	181068402	2.79408e-06	0.232256	0.004995	0.00547945	1	ENSG00000272198.1_181060245_181062035	1	181060245	181060245	5434	8157	rs3892264	1	181068402	181068402	8.8142e-06	0.228914	0
SNRPC	+	2	protein_coding	ENSG00000124562.5	6	34725183	34725183	5844	34405	rs9380455	C	A	0.3498	6	34690778	34690778	3.20608e-07	0.147168	0.002997	0.000551011	1	ENSG00000124562.5_34725331_34725731	6	34725183	34725183	5844	-34405	rs9380455	6	34690778	34690778	9.52212e-12	0.247441	0
CASP7	+	2	protein_coding	ENSG00000165806.15	10	115438942	115438942	5205	-452	rs7918733	C	T	0.3672	10	115439394	115439394	2.76468e-34	0.330292	0.000999001	2.92761e-29	1	ENSG00000165806.15_115489070_115490662	10	115438942	115438942	5205	452	rs7918733	10	115439394	115439394	3.30045e-33	0.33824	1
CTC-360G5.8	-	2	protein_coding	ENSG00000269547.1	19	39440495	39440495	6054	-9018	rs10401843	G	A	0.4845	19	39449513	39449513	1.18815e-09	-0.131817	0.000999001	1.08503e-05	1	ENSG00000269547.1_39433323_39433391	19	39440495	39440495	6054	9018	rs10401843	19	39449513	39449513	2.97068e-06	-0.185801	0
RNF6	-	2	protein_coding	ENSG00000127870.12	13	26796791	26796791	6493	19792	rs34584161	A	G	0.2567	13	26776999	26776999	7.24405e-19	-0.21855	0.000999001	2.37398e-14	1	ENSG00000127870.12_26793433_26793804	13	26796791	26796791	6493	-19792	rs34584161	13	26776999	26776999	1.58282e-19	-0.260028	1
MEI4	+	2	protein_coding	ENSG00000269964.2	6	78400375	78400375	7125	17616	rs6930644	G	T	0.3464	6	78382759	78382759	6.26296e-08	0.176316	0.000999001	0.000165216	1	ENSG00000269964.2_78632806_78636691	6	78400375	78400375	7125	-17616	rs6930644	6	78382759	78382759	2.32542e-07	0.173017	1
NMRAL1	-	1	protein_coding	ENSG00000153406.9	16	4545764	4545764	6547	-27568	rs8043603	C	T	0.2618	16	4573332	4573332	1.54059e-14	-0.233487	0.000999001	2.65988e-10	1	ENSG00000153406.9_4519505_4519699	16	4545764	4545764	6547	27568	rs8043603	16	4573332	4573332	1.13079e-13	-0.333703	0
SURF6	-	2	protein_coding	ENSG00000148296.5	9	136203235	136203235	6948	-963	rs28519070	A	T	0.3945	9	136204198	136204198	7.23084e-07	-0.105047	0.00599401	0.00199841	1	ENSG00000148296.5_136197552_136199184	9	136203235	136203235	6948	963	rs28519070	9	136204198	136204198	6.06471e-06	-0.10049	1
GPD1L	+	2	protein_coding	ENSG00000152642.6	3	32147181	32147181	6512	-48246	rs7612264	T	C	0.4533	3	32195427	32195427	5.62564e-10	-0.153223	0.000999001	2.54951e-06	1	ENSG00000152642.6_32207306_32210205	3	32147181	32147181	6512	48246	rs7612264	3	32195427	32195427	8.76557e-10	-0.153076	1
HSD17B3	-	2	protein_coding	ENSG00000130948.5	9	99064434	99064434	4872	-4380	rs7031177	C	T	0.4821	9	99068814	99068814	1.61189e-06	0.160499	0.003996	0.00336322	1	ENSG00000130948.5_99003040_99003189	9	99064434	99064434	4872	4380	rs7031177	9	99068814	99068814	8.75245e-06	0.202004	0
COQ5	-	1	protein_coding	ENSG00000110871.10	12	120972237	120972237	5587	-48455	rs579919	G	A	0.3093	12	121020692	121020692	1.41942e-08	0.118736	0.000999001	4.03597e-05	1	ENSG00000110871.10_120960017_120960166	12	120972237	120972237	5587	48455	rs579919	12	121020692	121020692	4.46033e-06	0.12511	0
RAB6B	-	2	protein_coding	ENSG00000154917.6	3	133614680	133614680	5861	59816	rs144323200	C	G	0.0325	3	133554864	133554864	3.18139e-22	-0.736723	0.000999001	2.28539e-17	1	ENSG00000154917.6_133543083_133547696	3	133614680	133614680	5862	-59816	rs144323200	3	133554864	133554864	4.24268e-21	-0.77637	1
ZNF468	-	2	protein_coding	ENSG00000204604.5	19	53360902	53360902	9318	-1803	rs7258677	G	A	0.4603	19	53362705	53362705	1.69365e-18	-0.215399	0.000999001	1.26174e-13	1	ENSG00000204604.5_53341261_53345404	19	53360902	53360902	9318	1803	rs7258677	19	53362705	53362705	3.76959e-17	-0.214056	1
CAMK1D	+	2	protein_coding	ENSG00000183049.8	10	12391481	12391481	7443	83587	rs11257655	C	T	0.2362	10	12307894	12307894	1.8988e-24	0.523439	0.000999001	3.03625e-20	1	ENSG00000183049.8_12870768_12877545	10	12391481	12391481	7443	-83587	rs11257655	10	12307894	12307894	1.63232e-21	0.499001	0
C1QTNF6	-	2	protein_coding	ENSG00000133466.9	22	37595425	37595425	6110	8633	rs2160908	C	T	0.3572	22	37586792	37586792	1.32711e-08	-0.16244	0.000999001	3.39205e-05	1	ENSG00000133466.9_37591421_37594341	22	37595425	37595425	6110	-8633	rs2160908	22	37586792	37586792	1.01059e-07	-0.15687	0
ARHGEF7	+	2	protein_coding	ENSG00000102606.13	13	111766906	111766906	7101	-138418	rs1359429	C	T	0.4453	13	111905324	111905324	3.365e-07	-0.143344	0.003996	0.00136271	1	ENSG00000102606.13_111955338_111958084	13	111766906	111766906	7101	138418	rs1359429	13	111905324	111905324	2.40969e-06	-0.145693	1
TEX9	+	1	protein_coding	ENSG00000151575.10	15	56536207	56536207	5882	48248	rs2682045	C	G	0.43	15	56487959	56487959	3.81614e-08	0.177941	0.000999001	9.48794e-05	1	ENSG00000151575.10_56719803_56719937	15	56536207	56536207	5882	-48248	rs2682045	15	56487959	56487959	6.3792e-08	0.227217	0
DMRTA1	+	2	protein_coding	ENSG00000176399.3	9	22446840	22446840	6230	145	rs2247404	G	T	0.2475	9	22446695	22446695	2.88348e-11	0.346628	0.000999001	1.1682e-07	1	ENSG00000176399.3_22451063_22455739	9	22446840	22446840	6230	-145	rs2247404	9	22446695	22446695	8.46799e-10	0.313336	1
RP11-475O6.1	-	2	lincRNA	ENSG00000233008.1	1	84326706	84326706	5247	49027	rs7531463	A	C	0.2808	1	84277679	84277679	2.48054e-11	-0.318029	0.000999001	3.64269e-07	1	ENSG00000233008.1_84315590_84315705	1	84326706	84326706	5247	-49027	rs7531463	1	84277679	84277679	4.51168e-08	-0.349093	0
FABP3	-	2	protein_coding	ENSG00000121769.3	1	31849697	31849697	4866	-95240	rs7541681	A	G	0.2733	1	31944937	31944937	7.76129e-07	0.259752	0.000999001	0.00161588	1	ENSG00000121769.3_31838472_31838786	1	31849697	31849697	4866	95240	rs7541681	1	31944937	31944937	2.69884e-06	0.26832	0
COMMD9	-	1	protein_coding	ENSG00000110442.7	11	36310999	36310999	6086	18934	rs4756305	T	C	0.3417	11	36292065	36292065	2.17893e-09	-0.158287	0.000999001	7.42505e-06	1	ENSG00000110442.7_36295051_36296322	11	36310999	36310999	6086	-18934	rs4756305	11	36292065	36292065	1.03701e-08	-0.165387	1
DOCK3	+	2	protein_coding	ENSG00000088538.12	3	50712672	50712672	2959	-486182	rs6785558	A	G	0.1575	3	51198854	51198854	3.66953e-06	0.147843	0.003996	0.00325596	1	ENSG00000088538.12_51418481_51421629	3	50712672	50712672	2959	486182	rs6785558	3	51198854	51198854	7.24044e-05	0.138487	1
MIS12	+	2	protein_coding	ENSG00000167842.11	17	5389605	5389605	7126	6808	rs7224033	A	G	0.3537	17	5382797	5382797	2.32614e-09	0.18823	0.000999001	4.6887e-06	1	ENSG00000167842.11_5390247_5390479	17	5389605	5389605	7126	-6808	rs7224033	17	5382797	5382797	8.09548e-10	0.2913	0
RAB40A	-	2	protein_coding	ENSG00000172476.3	23	102774417	102774417	1575	95411	rs6616467	G	A	0.3243	23	102679006	102679006	2.75759e-17	0.697267	0.000999001	1.5635e-13	1	ENSG00000172476.3_102754678_102757803	23	102774417	102774417	1575	-95411	rs6616467	23	102679006	102679006	5.65705e-20	0.731257	0
GPR98	+	1	protein_coding	ENSG00000164199.11	5	89825161	89825161	3954	-20376	rs37240	A	G	0.4979	5	89845537	89845537	5.45231e-13	0.177508	0.000999001	7.47713e-09	1	ENSG00000164199.11_90136395_90136802	5	89825161	89825161	3954	20376	rs37240	5	89845537	89845537	1.38735e-10	0.203185	0
SLC27A6	+	2	protein_coding	ENSG00000113396.8	5	127873706	127873706	6184	-438112	rs2577427	C	T	0.4246	5	128311818	128311818	2.66359e-18	-0.32962	0.000999001	5.51793e-14	1	ENSG00000113396.8_128300821_128302311	5	127873706	127873706	6184	438112	rs2577427	5	128311818	128311818	3.20009e-15	-0.311819	1
FUCA1	-	2	protein_coding	ENSG00000179163.11	1	24194784	24194784	4382	-180879	rs6424144	G	A	0.4901	1	24375663	24375663	2.05972e-06	0.101611	0.003996	0.00388985	1	ENSG00000179163.11_24175139_24175329	1	24194784	24194784	4382	180879	rs6424144	1	24375663	24375663	5.92681e-07	0.100658	1
KCNA1	+	2	protein_coding	ENSG00000111262.4	12	5019071	5019071	5890	22614	rs111993368	T	A	0.0222	12	4996457	4996457	1.4783e-08	1.01438	0.000999001	3.35148e-05	1	ENSG00000111262.4_5020006_5027422	12	5019071	5019071	5890	-22614	rs111993368	12	4996457	4996457	9.32663e-09	1.05095	0
JAM3	+	1	protein_coding	ENSG00000166086.8	11	133938820	133938820	7347	-26787	rs631156	A	T	0.0893	11	133965607	133965607	2.91818e-08	0.281821	0.000999001	0.000122874	1	ENSG00000166086.8_134019041_134021896	11	133938820	133938820	7347	26787	rs631156	11	133965607	133965607	1.19649e-06	0.256307	0
TMEM38B	+	2	protein_coding	ENSG00000095209.7	9	108456825	108456825	5903	99	rs2271248	G	C	0.3016	9	108456726	108456726	2.75835e-15	0.179877	0.000999001	6.52427e-11	1	ENSG00000095209.7_108510354_108510471	9	108456825	108456825	5903	-99	rs2271248	9	108456726	108456726	4.44762e-11	0.170985	0
GUCA1B	-	2	protein_coding	ENSG00000112599.8	6	42162654	42162654	5534	-11957	rs8850	G	T	0.3491	6	42174611	42174611	1.73335e-09	0.20221	0.000999001	7.67924e-06	1	ENSG00000112599.8_42156320_42156469	6	42162654	42162654	5534	11957	rs8850	6	42174611	42174611	9.64539e-12	0.323656	0
CTD-3074O7.12	-	2	lincRNA	ENSG00000269990.1	11	66305407	66305407	3134	-19176	rs678397	T	C	0.4838	11	66324583	66324583	1.68974e-08	-0.186273	0.000999001	3.47744e-05	1	ENSG00000269990.1_66303369_66305407	11	66305407	66305407	3134	19176	rs678397	11	66324583	66324583	2.05799e-07	-0.175402	1
ITFG3	+	1	protein_coding	ENSG00000167930.11	16	284545	284545	4369	-9698	rs56314769	A	G	0.1447	16	294243	294243	2.08694e-09	-0.180901	0.000999001	8.05816e-06	1	ENSG00000167930.11_304121_304680	16	284545	284545	4369	9698	rs56314769	16	294243	294243	1.81677e-06	-0.186163	0
GCDH	+	1	protein_coding	ENSG00000105607.8	19	13001840	13001840	4927	-8680	rs8012	A	G	0.4383	19	13010520	13010520	3.16942e-10	0.16322	0.000999001	2.63303e-06	1	ENSG00000105607.8_13008117_13008677	19	13001840	13001840	4927	8680	rs8012	19	13010520	13010520	4.98745e-10	0.183771	1
TOM1L1	+	1	protein_coding	ENSG00000141198.9	17	52976748	52976748	5439	-42077	rs2332313	T	G	0.4682	17	53018825	53018825	2.00699e-06	-0.103299	0.003996	0.00342898	1	ENSG00000141198.9_53038596_53039310	17	52976748	52976748	5439	42077	rs2332313	17	53018825	53018825	4.04214e-07	-0.130823	0
FTCD	-	2	protein_coding	ENSG00000160282.9	21	47575481	47575481	5860	-13703	rs76802500	A	G	0.149	21	47589184	47589184	9.33146e-12	0.286865	0.000999001	9.46812e-08	1	ENSG00000160282.9_47574058_47574246	21	47575481	47575481	5860	13703	rs76802500	21	47589184	47589184	2.82512e-08	0.286943	0
MRPS7	+	2	protein_coding	ENSG00000125445.6	17	73257755	73257755	5464	25697	rs7212309	A	G	0.1785	17	73232058	73232058	8.12782e-12	0.197059	0.000999001	4.34328e-08	1	ENSG00000125445.6_73257755_73258769	17	73257755	73257755	5464	-25697	rs7212309	17	73232058	73232058	3.60853e-09	0.265248	0
OS9	+	1	protein_coding	ENSG00000135506.11	12	58087738	58087738	4448	-1675	rs3825078	A	T	0.3464	12	58089413	58089413	1.0835e-07	0.117819	0.000999001	0.000172658	1	ENSG00000135506.11_58089279_58090156	12	58087738	58087738	4448	1675	rs3825078	12	58089413	58089413	4.31458e-06	0.0912415	0
RRP15	+	2	protein_coding	ENSG00000067533.5	1	218458629	218458629	6416	571	rs3753592	T	C	0.4179	1	218458058	218458058	1.94249e-08	0.130708	0.000999001	4.02696e-05	1	ENSG00000067533.5_218475636_218476013	1	218458629	218458629	6416	-571	rs3753592	1	218458058	218458058	2.33303e-08	0.146436	1
NCAPG2	-	2	protein_coding	ENSG00000146918.15	7	158497520	158497520	6385	25668	rs76587633	T	C	0.0961	7	158471852	158471852	1.79097e-07	-0.201636	0.001998	0.000898515	1	ENSG00000146918.15_158447287_158447481	7	158497520	158497520	6385	-25668	rs76587633	7	158471852	158471852	1.69912e-05	-0.288148	0
CASP1	-	1	protein_coding	ENSG00000137752.18	11	104972158	104972158	4985	-183975	rs2167003	A	G	0.4536	11	105156133	105156133	2.48423e-09	0.213419	0.000999001	6.73675e-06	1	ENSG00000137752.18_104896170_104897083	11	104972158	104972158	4985	183975	rs2167003	11	105156133	105156133	3.57999e-08	0.238526	1
RP11-343N15.5	+	2	lincRNA	ENSG00000269996.1	1	121133256	121133256	1085	-178543	rs11249395	G	A	0.3765	1	121311799	121311799	9.12997e-07	-0.165779	0.000999001	0.000606957	1	ENSG00000269996.1_121133256_121134581	1	121133256	121133256	1085	178543	rs11249395	1	121311799	121311799	3.80738e-05	-0.144057	0
TMEM133	+	2	protein_coding	ENSG00000170647.2	11	100862811	100862811	7067	224208	rs17095426	G	A	0.2797	11	100638603	100638603	3.55951e-20	-0.397756	0.000999001	6.51927e-16	1	ENSG00000170647.2_100862811_100864663	11	100862811	100862811	7067	-224208	rs17095426	11	100638603	100638603	1.61277e-20	-0.403731	0
CYYR1	-	1	protein_coding	ENSG00000166265.7	21	27945603	27945603	6802	-11317	rs62216541	T	C	0.0786	21	27956920	27956920	1.31678e-08	0.282789	0.000999001	5.2814e-05	1	ENSG00000166265.7_27852591_27852748	21	27945603	27945603	6802	11317	rs62216541	21	27956920	27956920	1.58979e-07	0.315544	0
AKR1C2	-	2	protein_coding	ENSG00000151632.12	10	5060223	5060223	8320	39304	rs56136181	C	T	0.1184	10	5020919	5020919	1.56218e-09	0.236894	0.000999001	7.17804e-06	1	ENSG00000151632.12_5040817_5040939	10	5060223	5060223	8320	-39304	rs56136181	10	5020919	5020919	1.56943e-10	0.259018	1
KRT40	-	2	protein_coding	ENSG00000204889.6	17	39143387	39143387	5382	1897	rs2111052	G	A	0.4996	17	39141490	39141490	1.71409e-39	-0.654806	0.000999001	4.44392e-32	1	ENSG00000204889.6_39140079_39140560	17	39143387	39143387	5383	-1897	rs2111052	17	39141490	39141490	6.54165e-34	-0.606944	0
RGS19	-	2	protein_coding	ENSG00000171700.9	20	62711323	62711323	4710	2049	rs12625329	G	A	0.4617	20	62709274	62709274	1.9709e-27	0.26093	0.000999001	3.9939e-22	1	ENSG00000171700.9_62704534_62705397	20	62711323	62711323	4710	-2049	rs12625329	20	62709274	62709274	2.20284e-22	0.260545	1
MTO1	+	2	protein_coding	ENSG00000135297.11	6	74171301	74171301	6555	-59227	rs2291719	A	G	0.2867	6	74230528	74230528	4.91357e-10	0.166165	0.000999001	1.26188e-06	1	ENSG00000135297.11_74175932_74176131	6	74171301	74171301	6555	59227	rs2291719	6	74230528	74230528	1.66177e-07	0.204343	1
CMBL	-	2	protein_coding	ENSG00000164237.4	5	10308138	10308138	6878	16492	rs187721932	G	A	0.0273	5	10291646	10291646	1.28058e-06	0.411765	0.001998	0.00343863	1	ENSG00000164237.4_10290516_10290893	5	10308138	10308138	6878	-16492	rs187721932	5	10291646	10291646	4.9327e-07	0.451421	1
ADRB1	+	2	protein_coding	ENSG00000043591.4	10	115803806	115803806	5335	100522	rs7903355	T	C	0.2299	10	115703284	115703284	2.56334e-07	0.345944	0.000999001	0.000456863	1	ENSG00000043591.4_115803806_115806667	10	115803806	115803806	5335	-100522	rs7903355	10	115703284	115703284	1.51405e-05	0.321194	1
MRPS21	+	2	protein_coding	ENSG00000187145.10	1	150266289	150266289	2679	-214084	rs3754217	G	T	0.3756	1	150480373	150480373	1.0237e-19	0.322093	0.000999001	2.69013e-15	1	ENSG00000187145.10_150266340_150266869	1	150266289	150266289	2679	214084	rs3754217	1	150480373	150480373	1.59175e-19	0.341246	0
IL17RA	+	1	protein_coding	ENSG00000177663.9	22	17565844	17565844	5302	-20739	rs2241047	C	G	0.4901	22	17586583	17586583	1.08857e-13	0.208695	0.000999001	1.57982e-09	1	ENSG00000177663.9_17581245_17581371	22	17565844	17565844	5302	20739	rs2241047	22	17586583	17586583	9.53148e-13	0.265678	0
IRF5	+	2	protein_coding	ENSG00000128604.14	7	128577666	128577666	5594	1580	rs3757387	T	C	0.4521	7	128576086	128576086	6.55896e-39	0.382951	0.000999001	1.47169e-31	1	ENSG00000128604.14_128587783_128588175	7	128577666	128577666	5594	-1580	rs3757387	7	128576086	128576086	6.28321e-48	0.503442	1
STK35	+	2	protein_coding	ENSG00000125834.8	20	2082257	2082257	6477	33159	rs77314866	A	G	0.189	20	2049098	2049098	1.0473e-06	0.18414	0.003996	0.00322751	1	ENSG00000125834.8_2124430_2129201	20	2082257	2082257	6477	-33159	rs77314866	20	2049098	2049098	6.57173e-05	0.171848	1
GULP1	+	1	protein_coding	ENSG00000144366.11	2	189156396	189156396	5116	-13735	rs72905599	A	G	0.2179	2	189170131	189170131	3.28608e-20	0.319241	0.000999001	2.63624e-16	1	ENSG00000144366.11_189405908_189406849	2	189156396	189156396	5116	13735	rs72905599	2	189170131	189170131	2.80007e-15	0.325698	0
SEMA4G	+	2	protein_coding	ENSG00000095539.11	10	102729275	102729275	4314	-5503	rs4919510	C	G	0.2083	10	102734778	102734778	2.80601e-09	0.191095	0.000999001	3.88139e-06	1	ENSG00000095539.11_102740925_102741177	10	102729275	102729275	4314	5503	rs4919510	10	102734778	102734778	2.11704e-37	0.737562	0
B3GNT8	-	2	protein_coding	ENSG00000177191.2	19	41934635	41934635	4638	69342	rs4803458	A	G	0.2973	19	41865293	41865293	1.56517e-08	-0.135553	0.000999001	4.15551e-05	1	ENSG00000177191.2_41931264_41932715	19	41934635	41934635	4638	-69342	rs4803458	19	41865293	41865293	4.4168e-07	-0.130649	0
USP35	+	2	protein_coding	ENSG00000118369.8	11	77899858	77899858	4743	-228917	rs11237488	C	T	0.1554	11	78128775	78128775	7.74985e-08	0.201783	0.000999001	0.000121163	1	ENSG00000118369.8_77924692_77925757	11	77899858	77899858	4743	228917	rs11237488	11	78128775	78128775	1.67043e-07	0.286568	0
PDE4A	+	2	protein_coding	ENSG00000065989.11	19	10527449	10527449	5629	-41434	rs145530718	G	C	0.0207	19	10568883	10568883	4.87164e-07	0.534219	0.001998	0.00110126	1	ENSG00000065989.11_10577563_10580305	19	10527449	10527449	5629	41434	rs145530718	19	10568883	10568883	8.72225e-07	0.569221	1
GREB1	+	2	protein_coding	ENSG00000196208.9	2	11674242	11674242	7077	-48882	rs7576944	C	G	0.147	2	11723124	11723124	8.20531e-19	0.420686	0.000999001	8.69478e-15	1	ENSG00000196208.9_11720830_11721391	2	11674242	11674242	7077	48882	rs7576944	2	11723124	11723124	1.03556e-32	0.69184	0
MYT1	+	2	protein_coding	ENSG00000196132.7	20	62783144	62783144	4345	-6183	rs560776	T	C	0.2584	20	62789327	62789327	3.08641e-06	0.122053	0.003996	0.00585677	1	ENSG00000196132.7_62851066_62851335	20	62783144	62783144	4345	6183	rs560776	20	62789327	62789327	1.50407e-05	0.155544	1
SLFN5	+	1	protein_coding	ENSG00000166750.5	17	33570055	33570055	5517	38240	rs11656388	G	A	0.4068	17	33531815	33531815	1.10274e-16	0.210677	0.000999001	1.67327e-12	1	ENSG00000166750.5_33591202_33591922	17	33570055	33570055	5517	-38240	rs11656388	17	33531815	33531815	1.83094e-17	0.224773	1
PIGA	-	2	protein_coding	ENSG00000165195.9	23	15353676	15353676	2358	-46339	rs7063739	G	A	0.2163	23	15400015	15400015	7.62673e-07	-0.241987	0.001998	0.000690064	1	ENSG00000165195.9_15337573_15339894	23	15353676	15353676	2364	46339	rs7063739	23	15400015	15400015	1.41014e-05	-0.227151	0
MYOM2	+	2	protein_coding	ENSG00000036448.5	8	1993155	1993155	11739	-83917	rs2280902	A	G	0.4452	8	2077072	2077072	1.30832e-48	-0.73308	0.000999001	1.52095e-40	1	ENSG00000036448.5_2092588_2093380	8	1993155	1993155	11739	83917	rs2280902	8	2077072	2077072	9.07031e-46	-0.729335	0
RTKN2	-	2	protein_coding	ENSG00000182010.6	10	64028466	64028466	5686	9994	rs7905731	T	C	0.4121	10	64018472	64018472	5.87818e-09	0.237182	0.000999001	2.84949e-05	1	ENSG00000182010.6_63997916_63999524	10	64028466	64028466	5686	-9994	rs7905731	10	64018472	64018472	6.238e-07	0.292716	0
AAMDC	+	1	protein_coding	ENSG00000087884.10	11	77532155	77532155	4782	-169520	rs111960885	C	T	0.1311	11	77701675	77701675	1.34251e-07	-0.294735	0.001998	0.000296863	1	ENSG00000087884.10_77583221_77583407	11	77532155	77532155	4782	169520	rs111960885	11	77701675	77701675	3.0638e-12	-0.43802	1
NLRP2	+	2	protein_coding	ENSG00000022556.11	19	55464498	55464498	8732	-21669	rs775893	G	C	0.2803	19	55486167	55486167	2.36441e-26	0.715225	0.000999001	1.48559e-20	1	ENSG00000022556.11_55493530_55495096	19	55464498	55464498	8732	21669	rs775893	19	55486167	55486167	1.45066e-28	0.720651	1
CTD-2538C1.2	-	2	lincRNA	ENSG00000267475.1	19	33182656	33182656	6223	-138791	rs2287884	A	G	0.1833	19	33321447	33321447	3.49416e-10	-0.378399	0.000999001	2.86782e-06	1	ENSG00000267475.1_33182269_33182656	19	33182656	33182656	6223	138791	rs2287884	19	33321447	33321447	4.55514e-10	-0.388166	0
PLCXD2	+	1	protein_coding	ENSG00000240891.2	3	111393523	111393523	5832	-71525	rs56215064	T	C	0.1966	3	111465048	111465048	8.75656e-11	0.345518	0.000999001	3.64354e-07	1	ENSG00000240891.2_111497115_111497305	3	111393523	111393523	5832	71525	rs56215064	3	111465048	111465048	2.72412e-22	0.505989	0
PARP15	+	2	protein_coding	ENSG00000173200.8	3	122296449	122296449	5575	-73818	rs790102	C	A	0.3046	3	122370267	122370267	1.45643e-06	-0.201731	0.001998	0.00233071	1	ENSG00000173200.8_122354658_122357894	3	122296449	122296449	5575	73818	rs790102	3	122370267	122370267	1.62265e-06	-0.207568	1
RASA3	-	2	protein_coding	ENSG00000185989.9	13	114898086	114898086	3773	96240	rs12021000	T	C	0.4672	13	114801846	114801846	1.50851e-07	-0.14855	0.000999001	0.000322063	1	ENSG00000185989.9_114747194_114748833	13	114898086	114898086	3773	-96240	rs12021000	13	114801846	114801846	1.5049e-11	-0.214536	1
EDA	+	2	protein_coding	ENSG00000158813.13	23	68835911	68835911	2612	-319703	rs5980880	G	A	0.1282	23	69155614	69155614	3.29623e-12	0.435407	0.000999001	1.8354e-08	1	ENSG00000158813.13_69255208_69259319	23	68835911	68835911	2616	319703	rs5980880	23	69155614	69155614	1.03341e-11	0.409861	0
KCNH6	+	2	protein_coding	ENSG00000173826.10	17	61600695	61600695	3346	10214	rs4589625	G	A	0.4289	17	61590481	61590481	4.52924e-08	-0.148226	0.000999001	4.32663e-05	1	ENSG00000173826.10_61622970_61624088	17	61600695	61600695	3346	-10214	rs4589625	17	61590481	61590481	2.5271e-08	-0.176588	1
EFCAB13	+	1	protein_coding	ENSG00000178852.11	17	45400656	45400656	4160	25662	rs7221196	G	A	0.4186	17	45374994	45374994	1.17213e-34	0.472746	0.000999001	4.32055e-28	1	ENSG00000178852.11_45421528_45421658	17	45400656	45400656	4160	-25662	rs7221196	17	45374994	45374994	2.01717e-31	0.626458	1
HDAC7	-	2	protein_coding	ENSG00000061273.13	12	48226915	48226915	6498	18547	rs11168249	T	C	0.4729	12	48208368	48208368	1.61393e-08	0.0960571	0.000999001	6.03662e-05	1	ENSG00000061273.13_48176505_48177669	12	48226915	48226915	6499	-18547	rs11168249	12	48208368	48208368	1.19164e-07	0.108789	1
RP11-108M9.4	-	1	lincRNA	ENSG00000238142.1	1	17216144	17216144	5475	-24048	rs76648159	G	A	0.0415	1	17240192	17240192	7.01346e-11	-0.935106	0.000999001	6.70854e-07	2	ENSG00000238142.1_17215033_17215280	1	17216144	17216144	5475	24048	rs76648159	1	17240192	17240192	5.50512e-10	-1.00089	0
RIOK1	+	2	protein_coding	ENSG00000124784.4	6	7389729	7389729	7282	40256	rs2477480	T	A	0.3994	6	7349473	7349473	8.32387e-07	-0.173563	0.003996	0.00190978	1	ENSG00000124784.4_7405482_7405588	6	7389729	7389729	7283	-40256	rs2477480	6	7349473	7349473	1.45477e-06	-0.193317	0
FAM20C	+	1	protein_coding	ENSG00000177706.8	7	192969	192969	4244	680	rs6583352	C	A	0.2605	7	192289	192289	1.83034e-06	0.152968	0.000999001	0.00338463	1	ENSG00000177706.8_197130_197575	7	192969	192969	4244	-680	rs6583352	7	192289	192289	1.71222e-08	0.281397	0
ACP2	-	1	protein_coding	ENSG00000134575.5	11	47270457	47270457	2998	-154506	rs11820650	A	G	0.1517	11	47424963	47424963	1.09801e-16	-0.306032	0.000999001	2.47006e-12	3	ENSG00000134575.5_47267025_47267385	11	47270457	47270457	2998	154506	rs11820650	11	47424963	47424963	4.84068e-12	-0.23743	0
KIAA1919	+	2	protein_coding	ENSG00000173214.5	6	111580551	111580551	5541	-2334	rs9487605	A	G	0.3086	6	111582885	111582885	1.83972e-16	-0.278968	0.000999001	9.40324e-12	1	ENSG00000173214.5_111587079_111592370	6	111580551	111580551	5541	2334	rs9487605	6	111582885	111582885	1.41552e-14	-0.281728	1
PEPD	-	1	protein_coding	ENSG00000124299.9	19	34012700	34012700	6671	96929	rs59043989	C	T	0.0938	19	33915771	33915771	8.03064e-20	0.438676	0.000999001	6.61712e-15	1	ENSG00000124299.9_33877856_33878387	19	34012700	34012700	6671	-96929	rs59043989	19	33915771	33915771	2.73328e-18	0.41653	1
TMEM8B	+	2	protein_coding	ENSG00000137103.12	9	35814448	35814448	4363	-14942	rs2381409	C	T	0.4292	9	35829390	35829390	3.98855e-12	-0.145678	0.000999001	4.3311e-08	1	ENSG00000137103.12_35829513_35829952	9	35814448	35814448	4363	14942	rs2381409	9	35829390	35829390	1.07938e-11	-0.18888	1
NIPAL4	+	2	protein_coding	ENSG00000172548.10	5	156887027	156887027	6242	329	rs2098670	C	T	0.3498	5	156886698	156886698	2.17735e-33	-0.448899	0.000999001	1.9958e-26	1	ENSG00000172548.10_156899340_156901725	5	156887027	156887027	6242	-329	rs2098670	5	156886698	156886698	3.58525e-32	-0.449006	1
NIF3L1	+	1	protein_coding	ENSG00000196290.10	2	201754050	201754050	4557	-150251	rs10185136	C	T	0.1976	2	201904301	201904301	1.46731e-06	-0.117292	0.000999001	0.00252716	1	ENSG00000196290.10_201759987_201760113	2	201754050	201754050	4557	150251	rs10185136	2	201904301	201904301	3.75976e-08	-0.180805	1
DOCK8	+	1	protein_coding	ENSG00000107099.11	9	214854	214854	5624	-20347	rs593179	A	G	0.4491	9	235201	235201	1.42771e-14	-0.331182	0.000999001	2.8886e-10	1	ENSG00000107099.11_443427_443516	9	214854	214854	5624	20347	rs593179	9	235201	235201	4.67558e-11	-0.359823	1
ZNF585B	-	2	protein_coding	ENSG00000245680.5	19	37709055	37709055	4356	-605712	rs2305105	A	G	0.4	19	38314767	38314767	2.83113e-06	0.104559	0.000999001	0.00271784	1	ENSG00000245680.5_37672481_37678146	19	37709055	37709055	4356	605712	rs2305105	19	38314767	38314767	0.000407358	0.0843432	0
ABCC9	-	2	protein_coding	ENSG00000069431.6	12	22094336	22094336	5658	224664	rs1586844	A	G	0.2591	12	21869672	21869672	4.03472e-14	0.220146	0.000999001	1.64857e-10	1	ENSG00000069431.6_21950335_21954115	12	22094336	22094336	5658	-224664	rs1586844	12	21869672	21869672	1.25325e-11	0.22207	0
VTA1	+	2	protein_coding	ENSG00000009844.11	6	142468367	142468367	4309	9524	rs225611	C	G	0.4494	6	142458843	142458843	5.24084e-08	-0.0835889	0.000999001	0.00013629	1	ENSG00000009844.11_142539635_142545826	6	142468367	142468367	4310	-9524	rs225611	6	142458843	142458843	7.64073e-09	-0.105851	0
MUT	-	2	protein_coding	ENSG00000146085.7	6	49430904	49430904	5837	-23377	rs2501963	C	T	0.37	6	49454281	49454281	7.19206e-65	-0.351583	0.000999001	2.82524e-55	1	ENSG00000146085.7_49403169_49403336	6	49430904	49430904	5837	23377	rs2501963	6	49454281	49454281	4.72704e-41	-0.377355	0
RMDN2	+	2	protein_coding	ENSG00000115841.15	2	38150330	38150330	6814	-5152	rs74802833	A	G	0.2341	2	38155482	38155482	1.05135e-14	0.302157	0.000999001	9.50655e-11	1	ENSG00000115841.15_38224559_38225506	2	38150330	38150330	6814	5152	rs74802833	2	38155482	38155482	4.4059e-14	0.426895	0
SLC35B4	-	2	protein_coding	ENSG00000205060.6	7	134001803	134001803	5332	56815	rs34231360	A	C	0.4084	7	133944988	133944988	3.3517e-13	0.19182	0.000999001	2.04295e-09	1	ENSG00000205060.6_133974084_133979831	7	134001803	134001803	5332	-56815	rs34231360	7	133944988	133944988	1.12619e-11	0.181221	0
DDX59	-	1	protein_coding	ENSG00000118197.9	1	200639097	200639097	6476	14054	rs35249716	C	G	0.4205	1	200625043	200625043	1.12363e-22	-0.40036	0.000999001	1.57538e-18	1	ENSG00000118197.9_200635065_200635879	1	200639097	200639097	6476	-14054	rs35249716	1	200625043	200625043	1.24621e-18	-0.328571	0
A1CF	-	2	protein_coding	ENSG00000148584.10	10	52645435	52645435	5040	2256	rs12244405	C	T	0.2893	10	52643179	52643179	6.86634e-08	0.156916	0.000999001	9.29551e-05	1	ENSG00000148584.10_52575766_52576039	10	52645435	52645435	5040	-2256	rs12244405	10	52643179	52643179	6.03237e-07	0.157554	1
UVSSA	+	1	protein_coding	ENSG00000163945.11	4	1341054	1341054	6370	288392	rs113061374	C	T	0.0512	4	1052662	1052662	4.40245e-34	0.752776	0.000999001	1.04202e-27	1	ENSG00000163945.11_1377554_1381837	4	1341054	1341054	6370	-288392	rs113061374	4	1052662	1052662	2.21374e-28	0.798256	0
MED15	+	2	protein_coding	ENSG00000099917.13	22	20850200	20850200	4147	138503	rs35704269	A	G	0.4152	22	20711697	20711697	1.21912e-06	-0.0853442	0.002997	0.00243825	1	ENSG00000099917.13_20940855_20941919	22	20850200	20850200	4147	-138503	rs35704269	22	20711697	20711697	0.000213875	-0.0770502	1
PWP2	+	2	protein_coding	ENSG00000241945.3	21	45527171	45527171	6464	-48457	rs915772	G	A	0.2395	21	45575628	45575628	1.08847e-34	-0.323947	0.000999001	1.62781e-29	1	ENSG00000241945.3_45540833_45542238	21	45527171	45527171	6464	48457	rs915772	21	45575628	45575628	3.07651e-21	-0.319743	1
RSPH10B	-	2	protein_coding	ENSG00000155026.12	7	6010314	6010314	7933	-860321	rs10242703	G	A	0.4345	7	6870635	6870635	3.92053e-53	0.62341	0.000999001	1.20431e-42	1	ENSG00000155026.12_5965181_5966179	7	6010314	6010314	7933	860321	rs10242703	7	6870635	6870635	4.62332e-55	0.616685	1
GCC2	+	2	protein_coding	ENSG00000135968.15	2	109065017	109065017	5221	-51829	rs2003996	A	G	0.4181	2	109116846	109116846	1.18105e-06	0.157641	0.002997	0.0021454	1	ENSG00000135968.15_109091245_109091850	2	109065017	109065017	5221	51829	rs2003996	2	109116846	109116846	9.31466e-11	0.218863	0
RP11-571L19.8	-	2	lincRNA	ENSG00000272777.1	4	99989276	99989276	6299	62239	rs62323245	C	T	0.0418	4	99927037	99927037	1.72077e-07	0.574026	0.000999001	0.000318861	1	ENSG00000272777.1_99988407_99989276	4	99989276	99989276	6299	-62239	rs62323245	4	99927037	99927037	5.28831e-07	0.551776	0
TES	+	2	protein_coding	ENSG00000135269.13	7	115850547	115850547	4352	28511	rs67915501	C	T	0.3015	7	115822036	115822036	2.25301e-11	0.17264	0.000999001	8.12583e-08	1	ENSG00000135269.13_115892372_115892792	7	115850547	115850547	4352	-28511	rs67915501	7	115822036	115822036	2.68022e-15	0.223397	0
HDDC2	-	2	protein_coding	ENSG00000111906.13	6	125623282	125623282	4511	2838	rs987166	A	G	0.1604	6	125620444	125620444	4.5564e-23	-0.316323	0.000999001	1.05972e-18	1	ENSG00000111906.13_125596496_125600560	6	125623282	125623282	4514	-2838	rs987166	6	125620444	125620444	5.54469e-14	-0.239825	0
NECAB2	+	2	protein_coding	ENSG00000103154.5	16	84002237	84002237	11474	-130296	rs4782584	G	A	0.3405	16	84132533	84132533	3.75482e-07	0.155288	0.003996	0.00164364	1	ENSG00000103154.5_84024099_84024235	16	84002237	84002237	11475	130296	rs4782584	16	84132533	84132533	6.57283e-07	0.178095	0
STXBP5L	+	2	protein_coding	ENSG00000145087.8	3	120626919	120626919	5622	-204720	rs61795519	T	C	0.0712	3	120831639	120831639	2.55759e-06	0.191312	0.004995	0.00346275	1	ENSG00000145087.8_121137903_121143608	3	120626919	120626919	5622	204720	rs61795519	3	120831639	120831639	2.14456e-05	0.17586	0
JKAMP	+	2	protein_coding	ENSG00000050130.13	14	59951161	59951161	5568	51444	rs111530002	A	G	0.0608	14	59899717	59899717	1.21115e-06	0.177223	0.001998	0.00240073	1	ENSG00000050130.13_59967600_59967985	14	59951161	59951161	5568	-51444	rs111530002	14	59899717	59899717	0.000132072	0.205988	0
SCIN	+	1	protein_coding	ENSG00000006747.10	7	12610203	12610203	9456	122603	rs1595805	T	C	0.3119	7	12487600	12487600	4.72497e-07	0.16413	0.000999001	0.00130864	1	ENSG00000006747.10_12668726_12668847	7	12610203	12610203	9456	-122603	rs1595805	7	12487600	12487600	5.12348e-08	0.195817	1
POP5	-	2	protein_coding	ENSG00000167272.6	12	121019201	121019201	5499	113167	rs680795	C	G	0.3403	12	120906034	120906034	5.7759e-15	0.205534	0.000999001	6.43588e-11	1	ENSG00000167272.6_121016567_121017942	12	121019201	121019201	5499	-113167	rs680795	12	120906034	120906034	1.88502e-13	0.181844	0
LINC00610	-	2	lincRNA	ENSG00000196559.3	11	36294909	36294909	6058	-13940	rs149148062	G	A	0.4703	11	36308849	36308849	3.90481e-16	-0.329674	0.000999001	3.61508e-12	1	ENSG00000196559.3_36290834_36293377	11	36294909	36294909	6058	13940	rs149148062	11	36308849	36308849	1.10247e-22	-0.429624	1
PSCA	+	2	protein_coding	ENSG00000167653.4	8	143751726	143751726	7011	-22467	rs2585179	G	A	0.4582	8	143774193	143774193	1.29966e-22	0.571503	0.000999001	2.23121e-17	1	ENSG00000167653.4_143763339_143764142	8	143751726	143751726	7011	22467	rs2585179	8	143774193	143774193	6.25176e-21	0.479596	0
ACSM1	-	2	protein_coding	ENSG00000166743.5	16	20710212	20710212	4418	58834	rs163235	C	G	0.1964	16	20651378	20651378	1.56499e-45	0.924228	0.000999001	2.70696e-37	1	ENSG00000166743.5_20638511_20638638	16	20710212	20710212	4418	-58834	rs163235	16	20651378	20651378	2.1938e-42	1.01109	1
SPIRE2	+	2	protein_coding	ENSG00000204991.6	16	89884587	89884587	5352	74260	rs62054600	T	C	0.1064	16	89810327	89810327	2.56246e-11	0.210235	0.000999001	1.51604e-07	1	ENSG00000204991.6_89934597_89934624	16	89884587	89884587	5352	-74260	rs62054600	16	89810327	89810327	1.65368e-06	0.339476	0
SFTPA1	+	2	protein_coding	ENSG00000122852.10	10	81370695	81370695	7387	-1807	rs2559728	T	A	0.3573	10	81372502	81372502	1.03965e-15	-0.348255	0.000999001	3.46469e-11	1	ENSG00000122852.10_81373493_81375196	10	81370695	81370695	7387	1807	rs2559728	10	81372502	81372502	3.13359e-15	-0.348023	1
LIPC	+	1	protein_coding	ENSG00000166035.6	15	58702768	58702768	6176	-51864	rs7172556	C	G	0.1474	15	58754632	58754632	8.87284e-11	-0.494806	0.000999001	3.46384e-07	1	ENSG00000166035.6_58723997_58724562	15	58702768	58702768	6176	51864	rs7172556	15	58754632	58754632	2.03302e-08	-0.471043	0
RGN	+	2	protein_coding	ENSG00000130988.8	23	46937775	46937775	1459	-9191	rs5905584	T	C	0.3085	23	46946966	46946966	5.33473e-07	-0.333477	0.000999001	0.000183891	1	ENSG00000130988.8_46949175_46949390	23	46937775	46937775	1467	9191	rs5905584	23	46946966	46946966	1.07859e-49	-1.20798	0
TMEM180	+	2	protein_coding	ENSG00000138111.10	10	104221149	104221149	3659	-1228	rs4919643	G	C	0.1365	10	104222377	104222377	9.79472e-14	0.312903	0.000999001	1.13018e-09	1	ENSG00000138111.10_104235479_104236802	10	104221149	104221149	3659	1228	rs4919643	10	104222377	104222377	1.32055e-09	0.341911	0
XKRX	-	1	protein_coding	ENSG00000182489.7	23	100184422	100184422	1914	-78208	rs41300145	A	G	0.2112	23	100262630	100262630	3.23184e-09	-0.535365	0.000999001	2.38913e-06	1	ENSG00000182489.7_100168431_100170072	23	100184422	100184422	1918	78208	rs41300145	23	100262630	100262630	3.99514e-07	-0.460716	1
DNA2	-	2	protein_coding	ENSG00000138346.10	10	70231879	70231879	6159	7306	rs138356255	C	T	0.1046	10	70224573	70224573	6.53988e-13	-0.410389	0.000999001	6.4227e-09	1	ENSG00000138346.10_70173821_70174864	10	70231879	70231879	6159	-7306	rs138356255	10	70224573	70224573	1.29646e-09	-0.392623	1
CSNK2A2	-	2	protein_coding	ENSG00000070770.4	16	58231824	58231824	6880	115540	rs1978798	C	G	0.3344	16	58116284	58116284	2.31806e-06	0.11714	0.003996	0.00487408	1	ENSG00000070770.4_58193455_58198051	16	58231824	58231824	6880	-115540	rs1978798	16	58116284	58116284	4.94395e-07	0.110311	1
PWP1	+	1	protein_coding	ENSG00000136045.7	12	108079509	108079509	5597	-563548	rs11113784	G	A	0.3808	12	108643057	108643057	2.98408e-06	-0.0983769	0.001998	0.00376193	1	ENSG00000136045.7_108105888_108106944	12	108079509	108079509	5597	563548	rs11113784	12	108643057	108643057	2.2477e-05	-0.0987242	1
TIPRL	+	2	protein_coding	ENSG00000143155.8	1	168148171	168148171	5922	-29560	rs10800344	C	G	0.2084	1	168177731	168177731	3.23109e-08	-0.173342	0.000999001	9.08681e-05	1	ENSG00000143155.8_168165785_168165880	1	168148171	168148171	5922	29560	rs10800344	1	168177731	168177731	2.60799e-09	-0.214999	0
DDX60L	-	1	protein_coding	ENSG00000181381.9	4	169458937	169458937	5991	153898	rs57612439	G	A	0.1238	4	169305039	169305039	2.58547e-14	-0.439433	0.000999001	1.15992e-10	1	ENSG00000181381.9_169343675_169343821	4	169458937	169458937	5991	-153898	rs57612439	4	169305039	169305039	5.80334e-11	-0.427694	1
TGDS	-	2	protein_coding	ENSG00000088451.6	13	95248511	95248511	6589	9443	rs9524547	A	G	0.3768	13	95239068	95239068	6.20515e-07	-0.134719	0.001998	0.00170715	1	ENSG00000088451.6_95226308_95227106	13	95248511	95248511	6589	-9443	rs9524547	13	95239068	95239068	1.27472e-05	-0.126043	0
INO80C	-	1	protein_coding	ENSG00000153391.11	18	33077955	33077955	4733	43	rs112435799	C	T	0.0204	18	33077912	33077912	4.94176e-07	-0.683306	0.000999001	0.000816219	1	ENSG00000153391.11_33060417_33060527	18	33077955	33077955	4733	-43	rs112435799	18	33077912	33077912	2.06936e-05	-0.723441	1
ZNF74	+	1	protein_coding	ENSG00000185252.13	22	20748405	20748405	4321	-16589	rs6005267	T	C	0.494	22	20764994	20764994	3.91538e-07	-0.108094	0.000999001	0.000771757	1	ENSG00000185252.13_20759667_20762745	22	20748405	20748405	4321	16589	rs6005267	22	20764994	20764994	2.1702e-06	-0.109202	0
C4orf33	+	2	protein_coding	ENSG00000151470.8	4	130014472	130014472	5415	125685	rs57501568	G	T	0.1871	4	129888787	129888787	9.96134e-34	0.488414	0.000999001	4.74671e-28	1	ENSG00000151470.8_130032841_130037795	4	130014472	130014472	5415	-125685	rs57501568	4	129888787	129888787	8.55871e-30	0.45713	1
NIPSNAP1	-	1	protein_coding	ENSG00000184117.7	22	29977326	29977326	4981	36377	rs467812	G	A	0.4988	22	29940949	29940949	1.11892e-08	-0.110105	0.000999001	4.27236e-05	1	ENSG00000184117.7_29976974_29977326	22	29977326	29977326	4981	-36377	rs467812	22	29940949	29940949	1.59764e-07	-0.135718	0
RP4-614O4.12	-	2	lincRNA	ENSG00000269202.1	20	33791091	33791091	3528	920	rs35381853	T	C	0.4245	20	33790171	33790171	2.37064e-10	0.265686	0.000999001	7.47244e-07	1	ENSG00000269202.1_33789550_33791091	20	33791091	33791091	3528	-920	rs35381853	20	33790171	33790171	8.84906e-12	0.294472	1
CDC42BPA	-	2	protein_coding	ENSG00000143776.14	1	227506175	227506175	5821	112489	rs1567801	C	T	0.0958	1	227393686	227393686	2.89602e-06	-0.159986	0.004995	0.00448948	1	ENSG00000143776.14_227177566_227182100	1	227506175	227506175	5821	-112489	rs1567801	1	227393686	227393686	0.000498281	-0.139093	1
FURIN	+	2	protein_coding	ENSG00000140564.6	15	91411822	91411822	5832	632800	rs78957421	G	C	0.0101	15	90779022	90779022	1.53481e-06	-0.504927	0.00599401	0.00337765	1	ENSG00000140564.6_91424516_91426688	15	91411822	91411822	5832	-632800	rs78957421	15	90779022	90779022	3.71787e-07	-0.541931	1
ADHFE1	+	2	protein_coding	ENSG00000147576.11	8	67342420	67342420	4220	-36312	rs2719000	T	C	0.469	8	67378732	67378732	5.36596e-15	0.271727	0.000999001	4.9814e-11	1	ENSG00000147576.11_67380504_67381142	8	67342420	67342420	4220	36312	rs2719000	8	67378732	67378732	1.13817e-22	0.364839	0
GPR108	-	1	protein_coding	ENSG00000125734.9	19	6737614	6737614	7073	-569	rs3810222	C	T	0.3116	19	6738183	6738183	9.2632e-11	-0.18373	0.000999001	6.56318e-07	1	ENSG00000125734.9_6736603_6737332	19	6737614	6737614	7073	569	rs3810222	19	6738183	6738183	1.13281e-21	-0.35219	1
ADORA2B	+	2	protein_coding	ENSG00000170425.3	17	15848231	15848231	5307	-35578	rs2286795	C	T	0.4214	17	15883809	15883809	5.42501e-45	-0.549711	0.000999001	3.2606e-37	1	ENSG00000170425.3_15877177_15879060	17	15848231	15848231	5307	35578	rs2286795	17	15883809	15883809	3.87465e-51	-0.656152	1
CCR1	-	2	protein_coding	ENSG00000163823.3	3	46249887	46249887	5520	49064	rs9850642	A	C	0.4994	3	46200823	46200823	4.12007e-09	-0.225679	0.000999001	6.31091e-06	1	ENSG00000163823.3_46243200_46245815	3	46249887	46249887	5520	-49064	rs9850642	3	46200823	46200823	8.42428e-09	-0.23721	1
ABHD11	-	1	protein_coding	ENSG00000106077.14	7	73153197	73153197	3146	6072	rs11768181	C	T	0.2141	7	73147125	73147125	1.28282e-06	-0.140942	0.001998	0.00136513	1	ENSG00000106077.14_73150424_73151021	7	73153197	73153197	3146	-6072	rs11768181	7	73147125	73147125	1.05147e-07	-0.19041	0
REG1B	-	2	protein_coding	ENSG00000172023.3	2	79315145	79315145	6689	269	rs2073444	C	A	0.2895	2	79314876	79314876	3.15455e-18	0.314007	0.000999001	3.40702e-13	1	ENSG00000172023.3_79315085_79315145	2	79315145	79315145	6689	-269	rs2073444	2	79314876	79314876	5.81469e-17	0.293298	0
TTC22	-	1	protein_coding	ENSG00000006555.6	1	55266940	55266940	6511	7273	rs1147988	A	G	0.2119	1	55259667	55259667	1.20959e-06	0.188094	0.002997	0.00336028	1	ENSG00000006555.6_55245385_55247452	1	55266940	55266940	6511	-7273	rs1147988	1	55259667	55259667	3.00063e-05	0.175205	0
RRP8	-	1	protein_coding	ENSG00000132275.6	11	6624850	6624850	7657	1993	rs11826421	G	A	0.4903	11	6622857	6622857	3.59331e-09	0.193815	0.000999001	9.94296e-06	1	ENSG00000132275.6_6623082_6623494	11	6624850	6624850	7657	-1993	rs11826421	11	6622857	6622857	3.27016e-10	0.23825	1
SEC16B	-	1	protein_coding	ENSG00000120341.14	1	177953438	177953438	4687	-72194	rs16852393	A	G	0.1464	1	178025632	178025632	6.02978e-10	-0.243588	0.000999001	1.624e-06	1	ENSG00000120341.14_177913694_177913801	1	177953438	177953438	4687	72194	rs16852393	1	178025632	178025632	1.19932e-05	-0.266184	1
MRPS10	-	2	protein_coding	ENSG00000048544.5	6	42185603	42185603	5462	21764	rs2395805	A	T	0.3581	6	42163839	42163839	2.91235e-24	0.255491	0.000999001	1.40955e-19	1	ENSG00000048544.5_42174539_42176110	6	42185603	42185603	5462	-21764	rs2395805	6	42163839	42163839	4.20463e-29	0.295916	1
ILF3-AS1	-	2	lincRNA	ENSG00000267100.1	19	10764520	10764520	5552	-47073	rs147831595	C	T	0.0285	19	10811593	10811593	2.51125e-07	0.507912	0.000999001	0.000685276	1	ENSG00000267100.1_10762538_10764520	19	10764520	10764520	5552	47073	rs147831595	19	10811593	10811593	1.06483e-07	0.554304	1
RPS14	-	2	protein_coding	ENSG00000164587.7	5	149829319	149829319	5900	-2341	rs67026795	T	C	0.3007	5	149831660	149831660	1.06039e-13	-0.287145	0.000999001	1.22701e-09	1	ENSG00000164587.7_149826365_149829319	5	149829319	149829319	5900	2341	rs67026795	5	149831660	149831660	3.49089e-16	-0.343533	0
ANGEL1	-	1	protein_coding	ENSG00000013523.5	14	77292589	77292589	6532	-8630	rs7493768	C	T	0.3245	14	77301219	77301219	1.80455e-09	-0.166783	0.000999001	8.78858e-06	1	ENSG00000013523.5_77253588_77255731	14	77292589	77292589	6532	8630	rs7493768	14	77301219	77301219	5.05059e-10	-0.181426	0
CD5	+	2	protein_coding	ENSG00000110448.6	11	60869867	60869867	4690	34271	rs511580	C	T	0.4742	11	60835596	60835596	3.49132e-12	0.326842	0.000999001	1.58491e-08	1	ENSG00000110448.6_60890379_60890504	11	60869867	60869867	4690	-34271	rs511580	11	60835596	60835596	4.50059e-15	0.386044	1
SFXN2	+	2	protein_coding	ENSG00000156398.8	10	104474295	104474295	3864	-13087	rs2902548	C	T	0.169	10	104487382	104487382	2.65952e-11	-0.278613	0.000999001	3.78823e-07	1	ENSG00000156398.8_104486744_104486914	10	104474295	104474295	3864	13087	rs2902548	10	104487382	104487382	5.87332e-10	-0.322473	1
ZNF98	-	2	protein_coding	ENSG00000197360.5	19	22715287	22715287	7319	200036	rs1975174	G	T	0.4738	19	22515251	22515251	1.42458e-10	0.298074	0.000999001	1.10475e-06	1	ENSG00000197360.5_22573821_22575783	19	22715287	22715287	7319	-200036	rs1975174	19	22515251	22515251	1.24017e-15	0.380534	0
PCSK5	+	2	protein_coding	ENSG00000099139.9	9	78505560	78505560	6984	-24011	rs1006280	T	C	0.2869	9	78529571	78529571	7.34814e-08	-0.168934	0.001998	0.000338786	1	ENSG00000099139.9_78638654_78638797	9	78505560	78505560	6984	24011	rs1006280	9	78529571	78529571	2.09522e-06	-0.204354	0
SERPINI1	+	2	protein_coding	ENSG00000163536.8	3	167453031	167453031	4890	183606	rs61362670	C	T	0.0506	3	167269425	167269425	3.27855e-11	0.467347	0.000999001	7.70926e-08	1	ENSG00000163536.8_167508160_167508390	3	167453031	167453031	4890	-183606	rs61362670	3	167269425	167269425	1.49565e-11	0.477913	1
GMPPB	-	2	protein_coding	ENSG00000173540.8	3	49761384	49761384	2549	87722	rs62262675	A	G	0.1558	3	49673662	49673662	1.75754e-08	0.234069	0.000999001	2.40529e-05	1	ENSG00000173540.8_49754277_49759580	3	49761384	49761384	2549	-87722	rs62262675	3	49673662	49673662	2.99305e-07	0.225005	1
ZG16B	+	1	protein_coding	ENSG00000162078.7	16	2880170	2880170	4906	-444	rs2190809	T	C	0.2967	16	2880614	2880614	2.40797e-45	0.583945	0.000999001	1.12356e-38	1	ENSG00000162078.7_2881797_2882285	16	2880170	2880170	4906	444	rs2190809	16	2880614	2880614	3.9404e-42	0.630441	1
SYK	+	2	protein_coding	ENSG00000165025.10	9	93564069	93564069	6681	-33468	rs12004706	T	C	0.1254	9	93597537	93597537	3.02938e-08	0.186427	0.001998	8.02224e-05	1	ENSG00000165025.10_93657810_93660831	9	93564069	93564069	6681	33468	rs12004706	9	93597537	93597537	7.20554e-07	0.177719	0
HAUS6	-	2	protein_coding	ENSG00000147874.6	9	19103117	19103117	7207	40175	rs12343169	A	G	0.3836	9	19062942	19062942	1.23833e-09	-0.133629	0.000999001	6.8846e-06	1	ENSG00000147874.6_19056616_19058999	9	19103117	19103117	7207	-40175	rs12343169	9	19062942	19062942	1.19273e-10	-0.167334	0
C10orf35	+	2	protein_coding	ENSG00000171224.7	10	71390007	71390007	7007	-675	rs2244855	A	G	0.3354	10	71390682	71390682	1.34388e-06	0.174089	0.00599401	0.00334458	1	ENSG00000171224.7_71392546_71393352	10	71390007	71390007	7007	675	rs2244855	10	71390682	71390682	5.41308e-06	0.170902	0
PHC1	+	2	protein_coding	ENSG00000111752.6	12	9066492	9066492	6503	-10248	rs10771216	T	G	0.2856	12	9076740	9076740	1.72392e-07	-0.145819	0.000999001	0.000408214	1	ENSG00000111752.6_9072352_9072513	12	9066492	9066492	6503	10248	rs10771216	12	9076740	9076740	3.45651e-94	-1.04259	0
NELFCD	+	2	protein_coding	ENSG00000101158.8	20	57556263	57556263	5443	-34863	rs6070694	G	A	0.125	20	57591126	57591126	6.67028e-15	-0.302739	0.000999001	1.2208e-10	1	ENSG00000101158.8_57564913_57567075	20	57556263	57556263	5443	34863	rs6070694	20	57591126	57591126	3.75895e-14	-0.289775	1
PET112	-	1	protein_coding	ENSG00000059691.7	4	152682175	152682175	4482	-46897	rs13121190	T	G	0.4094	4	152729072	152729072	4.27724e-15	0.217603	0.000999001	1.57311e-10	1	ENSG00000059691.7_152591656_152592454	4	152682175	152682175	4482	46897	rs13121190	4	152729072	152729072	1.10431e-10	0.218707	0
STEAP2	+	1	protein_coding	ENSG00000157214.9	7	89796904	89796904	6604	-138800	rs11563909	A	G	0.4358	7	89935704	89935704	5.07466e-23	0.257346	0.000999001	9.15412e-18	1	ENSG00000157214.9_89856285_89856812	7	89796904	89796904	6604	138800	rs11563909	7	89935704	89935704	1.30072e-22	0.28139	0
RP11-514O12.4	-	2	protein_coding	ENSG00000249141.1	6	167369612	167369612	7407	-25022	rs4710154	A	T	0.3368	6	167394634	167394634	2.74028e-07	0.205611	0.002997	0.000871208	1	ENSG00000249141.1_167365976_167366036	6	167369612	167369612	7409	25022	rs4710154	6	167394634	167394634	1.3861e-06	0.226308	0
POLR2J3	-	2	protein_coding	ENSG00000168255.14	7	102213103	102213103	4451	102684	rs12533485	C	G	0.0802	7	102110419	102110419	8.62204e-17	0.727283	0.000999001	2.84577e-12	1	ENSG00000168255.14_102209647_102210371	7	102213103	102213103	4451	-102684	rs12533485	7	102110419	102110419	1.46935e-18	0.822254	0
ACSS2	+	2	protein_coding	ENSG00000131069.15	20	33459949	33459949	3614	-160383	rs6142276	T	C	0.4239	20	33620332	33620332	4.91813e-06	0.115787	0.002997	0.00393058	1	ENSG00000131069.15_33513501_33513569	20	33459949	33459949	3614	160383	rs6142276	20	33620332	33620332	8.2576e-06	0.13818	0
ERMN	-	2	protein_coding	ENSG00000136541.10	2	158184225	158184225	4076	36058	rs75790195	T	C	0.0277	2	158148167	158148167	6.19783e-25	1.33713	0.000999001	2.30095e-20	1	ENSG00000136541.10_158175137_158178303	2	158184225	158184225	4076	-36058	rs75790195	2	158148167	158148167	3.87475e-25	1.35954	1
TSPAN9	+	2	protein_coding	ENSG00000011105.7	12	3186521	3186521	6257	-41198	rs6489440	T	G	0.2396	12	3227719	3227719	1.73074e-08	0.257203	0.001998	4.87824e-05	1	ENSG00000011105.7_3392211_3395730	12	3186521	3186521	6257	41198	rs6489440	12	3227719	3227719	2.54365e-08	0.236156	1
C11orf82	+	2	protein_coding	ENSG00000165490.8	11	82611017	82611017	5906	-1825	rs3763814	C	G	0.4075	11	82612842	82612842	2.12924e-11	-0.193213	0.000999001	6.76112e-08	1	ENSG00000165490.8_82642774_82645701	11	82611017	82611017	5906	1825	rs3763814	11	82612842	82612842	2.35403e-10	-0.186316	1
LINC00664	+	2	lincRNA	ENSG00000268658.1	19	21666176	21666176	8374	52494	rs7253886	T	A	0.4808	19	21613682	21613682	2.55572e-11	-0.389522	0.000999001	3.03447e-07	1	ENSG00000268658.1_21684073_21686040	19	21666176	21666176	8374	-52494	rs7253886	19	21613682	21613682	9.97978e-07	-0.248803	0
KLHL7-AS1	-	2	lincRNA	ENSG00000230658.1	7	23145322	23145322	6310	-790	rs2072368	C	T	0.3667	7	23146112	23146112	2.56042e-89	0.907774	0.000999001	3.69595e-75	1	ENSG00000230658.1_23140847_23143197	7	23145322	23145322	6310	790	rs2072368	7	23146112	23146112	1.4582e-82	0.890324	1
GEN1	+	2	protein_coding	ENSG00000178295.10	2	17935125	17935125	6439	7850	rs12474069	C	T	0.4999	2	17927275	17927275	5.5744e-13	0.270775	0.000999001	4.2066e-09	1	ENSG00000178295.10_17961888_17966632	2	17935125	17935125	6439	-7850	rs12474069	2	17927275	17927275	2.10706e-11	0.255548	1
AC026150.8	+	2	lincRNA	ENSG00000260693.1	15	30832296	30832296	4190	-131526	rs6493220	C	T	0.4979	15	30963822	30963822	1.22194e-12	-0.398553	0.000999001	3.91499e-08	1	ENSG00000260693.1_30836768_30836863	15	30832296	30832296	4190	131526	rs6493220	15	30963822	30963822	1.34956e-09	-0.335572	0
FAM50A	+	1	protein_coding	ENSG00000071859.10	23	153672473	153672473	1645	6679	rs189578067	A	C	0.0554	23	153665794	153665794	4.57244e-09	0.432179	0.000999001	5.49829e-06	1	ENSG00000071859.10_153677241_153677483	23	153672473	153672473	1645	-6679	rs189578067	23	153665794	153665794	1.47791e-06	0.452286	0
EFEMP1	-	2	protein_coding	ENSG00000115380.14	2	56151274	56151274	6676	89461	rs150609213	T	C	0.0838	2	56061813	56061813	8.68945e-08	-0.342573	0.000999001	0.000338837	1	ENSG00000115380.14_56098135_56098258	2	56151274	56151274	6676	-89461	rs150609213	2	56061813	56061813	3.61347e-08	-0.338583	1
VPS11	+	2	protein_coding	ENSG00000160695.10	11	118938403	118938403	5080	22459	rs1043314	A	G	0.476	11	118915944	118915944	1.00081e-13	0.199498	0.000999001	1.00805e-09	1	ENSG00000160695.10_118942742_118944661	11	118938403	118938403	5080	-22459	rs1043314	11	118915944	118915944	1.32769e-11	0.207571	0
B3GNT4	+	2	protein_coding	ENSG00000176383.8	12	122688090	122688090	4036	-48365	rs1967291	G	A	0.2538	12	122736455	122736455	5.22662e-06	-0.163834	0.004995	0.00557287	1	ENSG00000176383.8_122689069_122693499	12	122688090	122688090	4037	48365	rs1967291	12	122736455	122736455	1.48258e-06	-0.172545	1
STRIP2	+	2	protein_coding	ENSG00000128578.5	7	129074274	129074274	5841	14278	rs2303304	C	T	0.4233	7	129059996	129059996	7.65028e-12	0.265262	0.000999001	5.11296e-08	1	ENSG00000128578.5_129125420_129128240	7	129074274	129074274	5841	-14278	rs2303304	7	129059996	129059996	6.38075e-09	0.242003	0
TMBIM4	-	1	protein_coding	ENSG00000155957.12	12	66563852	66563852	4798	55358	rs7305938	C	T	0.3502	12	66508494	66508494	5.62769e-22	-0.29312	0.000999001	1.57924e-17	1	ENSG00000155957.12_66529626_66531946	12	66563852	66563852	4798	-55358	rs7305938	12	66508494	66508494	2.62823e-57	-0.537818	1
TTPA	-	2	protein_coding	ENSG00000137561.4	8	63998612	63998612	5308	145388	rs7820188	A	G	0.3656	8	63853224	63853224	3.65838e-10	0.415568	0.000999001	1.69659e-06	1	ENSG00000137561.4_63972342_63973984	8	63998612	63998612	5308	-145388	rs7820188	8	63853224	63853224	1.26721e-08	0.305453	0
ATP6V0A2	+	2	protein_coding	ENSG00000185344.9	12	124196865	124196865	5643	-25822	rs10846549	C	G	0.3913	12	124222687	124222687	8.35896e-12	-0.181715	0.000999001	1.51682e-08	1	ENSG00000185344.9_124242474_124246302	12	124196865	124196865	5644	25822	rs10846549	12	124222687	124222687	1.50292e-07	-0.134964	0
LIN7A	-	2	protein_coding	ENSG00000111052.3	12	81331704	81331704	5442	55872	rs1178773	A	G	0.1255	12	81275832	81275832	4.40617e-11	-0.375055	0.000999001	2.86813e-07	1	ENSG00000111052.3_81186299_81191505	12	81331704	81331704	5442	-55872	rs1178773	12	81275832	81275832	7.66945e-09	-0.32567	1
RFFL	-	1	protein_coding	ENSG00000092871.12	17	33416338	33416338	5715	94016	rs3135998	A	G	0.3714	17	33322322	33322322	1.66355e-06	-0.150794	0.002997	0.00331234	1	ENSG00000092871.12_33348390_33348800	17	33416338	33416338	5715	-94016	rs3135998	17	33322322	33322322	0.000360966	-0.124043	0
CACNA1H	+	1	protein_coding	ENSG00000196557.6	16	1203241	1203241	7472	6481	rs11865234	C	T	0.2064	16	1196760	1196760	1.66259e-06	0.11518	0.002997	0.00484954	1	ENSG00000196557.6_1261481_1261606	16	1203241	1203241	7472	-6481	rs11865234	16	1196760	1196760	7.61709e-07	0.155416	1
TFF3	-	2	protein_coding	ENSG00000160180.14	21	43735761	43735761	8238	4966	rs225437	T	G	0.4484	21	43730795	43730795	8.94842e-08	0.207866	0.000999001	0.00039143	1	ENSG00000160180.14_43733595_43733796	21	43735761	43735761	8238	-4966	rs225437	21	43730795	43730795	2.82565e-07	0.204915	1
AC084809.3	+	2	lincRNA	ENSG00000236377.1	17	31232680	31232680	5097	-61459	rs147118140	T	C	0.1013	17	31294139	31294139	3.74772e-06	-0.386615	0.004995	0.00483763	1	ENSG00000236377.1_31233209_31233602	17	31232680	31232680	5097	61459	rs147118140	17	31294139	31294139	5.03466e-06	-0.380601	1
CTD-2054N24.2	+	2	protein_coding	ENSG00000259363.1	15	100347228	100347228	8003	-17014	rs11858130	G	A	0.3981	15	100364242	100364242	8.82601e-41	-0.665209	0.000999001	7.57439e-35	1	ENSG00000259363.1_100348193_100348507	15	100347228	100347228	8003	17014	rs11858130	15	100364242	100364242	4.50707e-29	-0.569535	1
LCLAT1	+	2	protein_coding	ENSG00000172954.9	2	30670092	30670092	6532	-209025	rs2602778	G	A	0.3493	2	30879117	30879117	1.07445e-13	-0.227115	0.000999001	4.43326e-10	1	ENSG00000172954.9_30862983_30867091	2	30670092	30670092	6532	209025	rs2602778	2	30879117	30879117	3.09902e-14	-0.226573	1
RP11-982M15.6	+	1	lincRNA	ENSG00000256050.2	14	105147483	105147483	5432	-2107	rs4994395	C	T	0.2125	14	105149590	105149590	1.24444e-06	0.363662	0.003996	0.00285959	1	ENSG00000256050.2_105147483_105147919	14	105147483	105147483	5432	2107	rs4994395	14	105149590	105149590	1.65419e-05	0.381405	0
CRHR1	+	2	protein_coding	ENSG00000120088.10	17	43699267	43699267	6161	-605932	rs139076019	T	C	0.1893	17	44305199	44305199	6.67318e-50	0.718967	0.000999001	3.23761e-42	1	ENSG00000120088.10_43707270_43707524	17	43699267	43699267	6161	605932	rs139076019	17	44305199	44305199	1.38622e-53	0.841492	0
AACS	+	1	protein_coding	ENSG00000081760.12	12	125549925	125549925	7054	-29755	rs1384556	A	G	0.4833	12	125579680	125579680	6.25861e-07	-0.125391	0.002997	0.00241697	1	ENSG00000081760.12_125610288_125612820	12	125549925	125549925	7054	29755	rs1384556	12	125579680	125579680	5.17272e-06	-0.140169	0
COL4A3	+	1	protein_coding	ENSG00000169031.14	2	228029281	228029281	6534	-60886	rs34460159	T	G	0.2549	2	228090167	228090167	7.76511e-07	0.22358	0.002997	0.00184819	1	ENSG00000169031.14_228176502_228179508	2	228029281	228029281	6534	60886	rs34460159	2	228090167	228090167	1.13489e-05	0.191977	0
RAB2B	-	2	protein_coding	ENSG00000129472.8	14	21945132	21945132	7824	312784	rs4616208	A	T	0.0714	14	21632348	21632348	1.47131e-06	-0.354091	0.00699301	0.00546066	1	ENSG00000129472.8_21927179_21929462	14	21945132	21945132	7824	-312784	rs4616208	14	21632348	21632348	9.64524e-06	-0.340289	1
LYZ	+	1	protein_coding	ENSG00000090382.2	12	69742121	69742121	6348	-6276	rs57954211	C	A	0.438	12	69748397	69748397	7.62038e-09	-0.183319	0.000999001	1.94664e-05	1	ENSG00000090382.2_69746933_69748014	12	69742121	69742121	6348	6276	rs57954211	12	69748397	69748397	1.40507e-08	-0.193178	0
TEN1	+	1	protein_coding	ENSG00000257949.2	17	73975301	73975301	5930	-21586	rs3760131	T	C	0.2529	17	73996887	73996887	1.03565e-18	0.278868	0.000999001	2.39472e-14	1	ENSG00000257949.2_73987547_73987704	17	73975301	73975301	5930	21586	rs3760131	17	73996887	73996887	1.34117e-13	0.295268	1
TMED6	-	2	protein_coding	ENSG00000157315.4	16	69385712	69385712	4133	8159	rs153060	A	G	0.3175	16	69377553	69377553	3.12301e-81	-0.959047	0.000999001	7.46398e-66	1	ENSG00000157315.4_69383428_69383554	16	69385712	69385712	4133	-8159	rs153060	16	69377553	69377553	2.97647e-79	-0.957051	1
LCORL	-	2	protein_coding	ENSG00000178177.10	4	18023499	18023499	5957	-173406	rs1553464	A	G	0.4108	4	18196905	18196905	5.88242e-07	0.115788	0.000999001	0.0012621	1	ENSG00000178177.10_17842822_17847524	4	18023499	18023499	5957	173406	rs1553464	4	18196905	18196905	0.00268908	0.0844142	0
NDUFV3	+	2	protein_coding	ENSG00000160194.13	21	44299754	44299754	7577	-46212	rs6586267	G	A	0.4345	21	44345966	44345966	1.54599e-38	0.495785	0.000999001	2.15995e-32	1	ENSG00000160194.13_44328974_44333414	21	44299754	44299754	7577	46212	rs6586267	21	44345966	44345966	2.93249e-35	0.522491	1
BIN1	-	2	protein_coding	ENSG00000136717.10	2	127864931	127864931	6116	1902	rs7583814	C	T	0.1362	2	127863029	127863029	5.94235e-44	-0.518332	0.000999001	6.63569e-35	1	ENSG00000136717.10_127826500_127826607	2	127864931	127864931	6116	-1902	rs7583814	2	127863029	127863029	2.47056e-32	-0.612562	1
COMP	-	2	protein_coding	ENSG00000105664.6	19	18902123	18902123	5106	40461	rs7260000	T	C	0.3885	19	18861662	18861662	3.19862e-07	-0.231472	0.000999001	0.000735306	1	ENSG00000105664.6_18896308_18896356	19	18902123	18902123	5106	-40461	rs7260000	19	18861662	18861662	1.21022e-07	-0.284001	1
ZNF470	+	2	protein_coding	ENSG00000197016.7	19	57078880	57078880	7410	-13489	rs2024395	C	T	0.2571	19	57092369	57092369	1.57946e-14	0.227764	0.000999001	5.99801e-10	1	ENSG00000197016.7_57088081_57094263	19	57078880	57078880	7411	13489	rs2024395	19	57092369	57092369	9.72285e-11	0.205645	1
GLTP	-	2	protein_coding	ENSG00000139433.5	12	110318293	110318293	4980	26721	rs9645838	A	G	0.4466	12	110291572	110291572	8.6761e-08	-0.156615	0.000999001	0.000148727	1	ENSG00000139433.5_110288748_110290542	12	110318293	110318293	4980	-26721	rs9645838	12	110291572	110291572	6.38785e-09	-0.171967	1
LINC00271	+	2	lincRNA	ENSG00000231028.4	6	135818489	135818489	3735	-268177	rs10872445	C	T	0.3491	6	136086666	136086666	2.43477e-13	-0.259563	0.000999001	2.25126e-09	1	ENSG00000231028.4_136010761_136011973	6	135818489	135818489	3735	268177	rs10872445	6	136086666	136086666	2.7152e-24	-0.402381	0
ZFYVE16	+	2	protein_coding	ENSG00000039319.12	5	79703832	79703832	6048	15208	rs6892701	A	G	0.0551	5	79688624	79688624	1.8626e-15	0.374118	0.000999001	4.43018e-11	1	ENSG00000039319.12_79732575_79734826	5	79703832	79703832	6048	-15208	rs6892701	5	79688624	79688624	7.79602e-14	0.31013	0
PTER	+	2	protein_coding	ENSG00000165983.10	10	16478942	16478942	6474	-19116	rs45458502	C	A	0.1633	10	16498058	16498058	7.63398e-10	0.201338	0.000999001	5.51446e-06	1	ENSG00000165983.10_16526331_16526815	10	16478942	16478942	6474	19116	rs45458502	10	16498058	16498058	1.68773e-09	0.248765	0
METTL21B	+	1	protein_coding	ENSG00000123427.11	12	58165275	58165275	4504	-2513	rs10877015	A	G	0.3262	12	58167788	58167788	3.05064e-31	0.364416	0.000999001	1.54622e-25	1	ENSG00000123427.11_58174038_58176324	12	58165275	58165275	4504	2513	rs10877015	12	58167788	58167788	3.73923e-29	0.368717	0
AC004540.5	+	2	lincRNA	ENSG00000214870.4	7	26438213	26438213	5793	-439	rs1229663	C	G	0.4394	7	26438652	26438652	2.14701e-13	-0.329997	0.000999001	2.61837e-09	1	ENSG00000214870.4_26533415_26533883	7	26438213	26438213	5793	439	rs1229663	7	26438652	26438652	3.61904e-15	-0.353641	1
TTC32	-	1	protein_coding	ENSG00000183891.5	2	20101747	20101747	6177	-56717	rs12620863	A	C	0.0748	2	20158464	20158464	3.27629e-11	0.278245	0.000999001	7.22612e-08	1	ENSG00000183891.5_20096404_20096887	2	20101747	20101747	6177	56717	rs12620863	2	20158464	20158464	1.32994e-11	0.347078	1
MEIG1	+	2	protein_coding	ENSG00000197889.5	10	15001438	15001438	7190	-1639	rs4360596	T	C	0.349	10	15003077	15003077	6.71658e-08	-0.288845	0.000999001	0.000166188	1	ENSG00000197889.5_15014512_15014850	10	15001438	15001438	7190	1639	rs4360596	10	15003077	15003077	5.57011e-05	-0.225305	1
NCKAP5	-	1	protein_coding	ENSG00000176771.11	2	134326034	134326034	5593	130224	rs6430418	C	G	0.4075	2	134195810	134195810	7.36953e-18	-0.413469	0.000999001	8.59529e-14	1	ENSG00000176771.11_133539513_133543291	2	134326034	134326034	5593	-130224	rs6430418	2	134195810	134195810	5.02468e-17	-0.394159	1
OR2A7	-	2	protein_coding	ENSG00000243896.3	7	143956815	143956815	4278	-103987	chr7:144060802	C	T	0.3175	7	144060802	144060802	2.80923e-12	0.56949	0.000999001	1.63926e-08	1	ENSG00000243896.3_143955700_143956815	7	143956815	143956815	4278	103987	chr7:144060802	7	144060802	144060802	5.98282e-12	0.556931	1
STX17	+	1	protein_coding	ENSG00000136874.6	9	102668915	102668915	4201	-389178	rs2787377	C	G	0.387	9	103058093	103058093	3.55184e-09	-0.136469	0.000999001	1.56114e-05	1	ENSG00000136874.6_102730716_102732618	9	102668915	102668915	4201	389178	rs2787377	9	103058093	103058093	2.80482e-09	-0.142786	0
ADAM10	-	1	protein_coding	ENSG00000137845.10	15	59042177	59042177	6019	120979	rs972801	T	C	0.3484	15	58921198	58921198	1.37402e-07	0.101306	0.000999001	0.000345928	1	ENSG00000137845.10_58913670_58913820	15	59042177	59042177	6019	-120979	rs972801	15	58921198	58921198	1.55729e-06	0.0893477	0
C8orf58	+	1	protein_coding	ENSG00000241852.5	8	22457114	22457114	6078	4757	rs11782130	G	T	0.3513	8	22452357	22452357	9.81872e-07	0.169453	0.002997	0.00313549	1	ENSG00000241852.5_22460708_22461663	8	22457114	22457114	6078	-4757	rs11782130	8	22452357	22452357	5.49909e-07	0.216745	0
MDK	+	2	protein_coding	ENSG00000110492.11	11	46402306	46402306	3693	250655	rs188440410	G	A	0.0265	11	46151651	46151651	5.79313e-07	-0.544462	0.000999001	0.000970076	1	ENSG00000110492.11_46405019_46405375	11	46402306	46402306	3693	-250655	rs188440410	11	46151651	46151651	2.4315e-06	-0.57317	0
C2CD2	-	2	protein_coding	ENSG00000157617.12	21	43373999	43373999	8260	-13213	rs57630204	C	T	0.1728	21	43387212	43387212	2.17457e-06	-0.153375	0.001998	0.00564966	1	ENSG00000157617.12_43305221_43309453	21	43373999	43373999	8260	13213	rs57630204	21	43387212	43387212	5.46465e-07	-0.155882	0
NAPG	+	1	protein_coding	ENSG00000134265.8	18	10525902	10525902	7287	-32689	rs8087853	G	T	0.1321	18	10558591	10558591	2.22907e-38	0.592633	0.000999001	4.4536e-32	1	ENSG00000134265.8_10550074_10552758	18	10525902	10525902	7287	32689	rs8087853	18	10558591	10558591	1.58737e-39	0.650178	1
TTC39C	+	1	protein_coding	ENSG00000168234.8	18	21572737	21572737	5056	-59512	rs16940445	A	T	0.1382	18	21632249	21632249	3.75875e-09	0.382692	0.000999001	1.30643e-05	1	ENSG00000168234.8_21698089_21698196	18	21572737	21572737	5056	59512	rs16940445	18	21632249	21632249	2.03575e-08	0.387495	0
SLC35E4	+	2	protein_coding	ENSG00000100036.11	22	31031639	31031639	5254	-5566	rs77283497	C	T	0.0846	22	31037205	31037205	4.5779e-07	-0.294556	0.002997	0.00122425	1	ENSG00000100036.11_31042585_31043880	22	31031639	31031639	5254	5566	rs77283497	22	31037205	31037205	6.42202e-06	-0.273804	0
DPY19L2	-	2	protein_coding	ENSG00000177990.7	12	64062719	64062719	6134	-8539	rs56408043	T	C	0.2085	12	64071258	64071258	1.62174e-41	-0.424847	0.000999001	1.49e-34	1	ENSG00000177990.7_63952693_63954442	12	64062719	64062719	6134	8539	rs56408043	12	64071258	64071258	2.54344e-27	-0.364522	1
STAP2	-	2	protein_coding	ENSG00000178078.7	19	4342783	4342783	6323	9117	rs10413905	T	C	0.3262	19	4333666	4333666	1.43507e-21	0.284164	0.000999001	9.81314e-17	1	ENSG00000178078.7_4327121_4327382	19	4342783	4342783	6323	-9117	rs10413905	19	4333666	4333666	2.11509e-17	0.254013	1
RP11-302J23.1	+	2	lincRNA	ENSG00000248599.1	8	102064282	102064282	4982	-2443	rs13253402	G	C	0.1753	8	102066725	102066725	8.63211e-10	-0.401853	0.000999001	1.54137e-06	1	ENSG00000248599.1_102087397_102088479	8	102064282	102064282	4982	2443	rs13253402	8	102066725	102066725	2.60832e-07	-0.359582	0
SH3YL1	-	2	protein_coding	ENSG00000035115.17	2	266398	266398	4953	2379	rs7595075	C	A	0.347	2	264019	264019	6.92898e-74	-0.687602	0.000999001	1.22826e-64	1	ENSG00000035115.17_224864_224920	2	266398	266398	4953	-2379	rs7595075	2	264019	264019	4.8352e-112	-1.06556	0
CDH22	-	2	protein_coding	ENSG00000149654.5	20	44937137	44937137	5690	28610	rs6032745	T	C	0.2907	20	44908527	44908527	7.47811e-07	0.156636	0.000999001	0.00148369	1	ENSG00000149654.5_44802372_44803716	20	44937137	44937137	5690	-28610	rs6032745	20	44908527	44908527	1.79552e-07	0.177886	0
RPA2	-	2	protein_coding	ENSG00000117748.5	1	28241257	28241257	3539	174	rs17185052	G	A	0.0477	1	28241083	28241083	4.2948e-22	0.670553	0.000999001	2.16004e-16	1	ENSG00000117748.5_28220801_28220908	1	28241257	28241257	3539	-174	rs17185052	1	28241083	28241083	1.08483e-20	0.606595	1
CCDC113	+	2	protein_coding	ENSG00000103021.5	16	58265061	58265061	6888	-41138	rs59193557	C	T	0.1207	16	58306199	58306199	3.3566e-09	-0.249129	0.000999001	1.92846e-05	1	ENSG00000103021.5_58313595_58317740	16	58265061	58265061	6888	41138	rs59193557	16	58306199	58306199	3.20643e-09	-0.290061	0
CYP4F12	+	2	protein_coding	ENSG00000186204.10	19	15783567	15783567	7437	-128841	rs8102095	A	G	0.2641	19	15912408	15912408	1.50788e-09	0.265803	0.000999001	1.19005e-05	1	ENSG00000186204.10_15794303_15795692	19	15783567	15783567	7437	128841	rs8102095	19	15912408	15912408	9.21999e-09	0.267333	0
TIMM10	-	2	protein_coding	ENSG00000134809.4	11	57298276	57298276	5684	-55707	rs2729355	T	G	0.2209	11	57353983	57353983	3.17051e-18	-0.258992	0.000999001	1.42599e-13	1	ENSG00000134809.4_57297592_57297766	11	57298276	57298276	5684	55707	rs2729355	11	57353983	57353983	1.89754e-31	-0.423991	0
TMEM106A	+	2	protein_coding	ENSG00000184988.4	17	41363854	41363854	3619	-104143	rs62080669	C	T	0.2336	17	41467997	41467997	3.11577e-06	-0.179857	0.004995	0.00443841	1	ENSG00000184988.4_41369700_41372061	17	41363854	41363854	3619	104143	rs62080669	17	41467997	41467997	1.69483e-05	-0.177939	1
PNKP	-	2	protein_coding	ENSG00000039650.5	19	50371166	50371166	5780	5002	rs1290647	C	A	0.3211	19	50366164	50366164	5.67386e-08	0.105283	0.000999001	0.000200735	1	ENSG00000039650.5_50370726_50371166	19	50371166	50371166	5780	-5002	rs1290647	19	50366164	50366164	8.11794e-19	0.303604	0
ARHGAP33	+	1	protein_coding	ENSG00000004777.14	19	36265434	36265434	5479	-1388	rs809418	A	G	0.411	19	36266822	36266822	1.06435e-12	-0.152275	0.000999001	1.19257e-08	1	ENSG00000004777.14_36278070_36279724	19	36265434	36265434	5479	1388	rs809418	19	36266822	36266822	1.17569e-10	-0.157007	0
FAM20A	-	2	protein_coding	ENSG00000108950.7	17	66597530	66597530	5262	-58748	rs62088370	A	G	0.4498	17	66656278	66656278	1.6151e-07	0.233441	0.001998	0.000514517	1	ENSG00000108950.7_66550918_66550968	17	66597530	66597530	5262	58748	rs62088370	17	66656278	66656278	1.2685e-08	0.324988	1
NNT	+	1	protein_coding	ENSG00000112992.12	5	43602794	43602794	5419	-221883	rs7710854	A	G	0.1038	5	43824677	43824677	8.36037e-14	0.20695	0.000999001	9.3521e-10	1	ENSG00000112992.12_43613010_43613752	5	43602794	43602794	5419	221883	rs7710854	5	43824677	43824677	1.4036e-13	0.263582	1
ZFYVE19	+	1	protein_coding	ENSG00000166140.13	15	41099284	41099284	4317	-5533	rs35853942	A	G	0.3911	15	41104817	41104817	2.15784e-09	-0.130854	0.000999001	6.69555e-06	1	ENSG00000166140.13_41100319_41101656	15	41099284	41099284	4317	5533	rs35853942	15	41104817	41104817	6.31032e-17	-0.25759	0
ABHD4	+	1	protein_coding	ENSG00000100439.6	14	23067146	23067146	7115	-785	rs8011143	C	T	0.2705	14	23067931	23067931	2.03852e-18	0.268402	0.000999001	3.7036e-14	1	ENSG00000100439.6_23079765_23081265	14	23067146	23067146	7115	785	rs8011143	14	23067931	23067931	7.44276e-17	0.265058	0
MERTK	+	2	protein_coding	ENSG00000153208.12	2	112656056	112656056	4092	-62965	rs28529268	C	T	0.0483	2	112719021	112719021	1.4063e-34	1.11021	0.000999001	3.55149e-28	1	ENSG00000153208.12_112785928_112787138	2	112656056	112656056	4092	62965	rs28529268	2	112719021	112719021	1.34072e-27	1.1642	1
RP1-197B17.3	+	2	lincRNA	ENSG00000257433.1	12	48099868	48099868	6718	-41604	rs58809255	C	T	0.1109	12	48141472	48141472	1.58251e-14	0.637264	0.000999001	2.04878e-10	1	ENSG00000257433.1_48133326_48136077	12	48099868	48099868	6719	41604	rs58809255	12	48141472	48141472	1.37795e-12	0.44072	0
ALDH9A1	-	2	protein_coding	ENSG00000143149.8	1	165668100	165668100	6230	319	rs12408101	T	G	0.2801	1	165667781	165667781	1.55866e-18	-0.182517	0.000999001	1.85633e-13	1	ENSG00000143149.8_165631453_165632381	1	165668100	165668100	6230	-319	rs12408101	1	165667781	165667781	1.41985e-14	-0.179429	1
POLR1E	+	2	protein_coding	ENSG00000137054.11	9	37485932	37485932	5406	-29779	rs3739572	T	C	0.2191	9	37515711	37515711	7.56746e-17	-0.234247	0.000999001	7.76295e-13	1	ENSG00000137054.11_37492654_37492712	9	37485932	37485932	5406	29779	rs3739572	9	37515711	37515711	5.89026e-19	-0.339769	0
MTIF2	-	1	protein_coding	ENSG00000085760.10	2	55496483	55496483	6592	58474	rs146662317	G	T	0.0465	2	55438009	55438009	1.68231e-08	0.264925	0.000999001	6.81185e-05	1	ENSG00000085760.10_55481177_55481337	2	55496483	55496483	6592	-58474	rs146662317	2	55438009	55438009	6.08296e-05	0.236623	0
GRAMD1A	+	2	protein_coding	ENSG00000089351.10	19	35485688	35485688	5961	-6441	rs12610663	C	T	0.3004	19	35492129	35492129	2.42844e-09	-0.164763	0.000999001	7.01648e-06	1	ENSG00000089351.10_35501188_35501543	19	35485688	35485688	5961	6441	rs12610663	19	35492129	35492129	1.58303e-10	-0.259892	0
CTC-228N24.3	-	1	lincRNA	ENSG00000245937.3	5	127418864	127418864	5957	-68739	rs2568928	A	G	0.1997	5	127487603	127487603	9.9456e-33	0.422205	0.000999001	7.91304e-27	1	ENSG00000245937.3_127357220_127359990	5	127418864	127418864	5957	68739	rs2568928	5	127487603	127487603	5.82881e-18	0.31464	1
SERINC1	-	2	protein_coding	ENSG00000111897.6	6	122792967	122792967	5589	26829	rs11964202	G	A	0.1115	6	122766138	122766138	9.91799e-10	0.205612	0.000999001	4.41148e-06	1	ENSG00000111897.6_122767919_122768149	6	122792967	122792967	5590	-26829	rs11964202	6	122766138	122766138	1.78234e-10	0.197094	1
FCRLB	+	2	protein_coding	ENSG00000162746.10	1	161691353	161691353	5980	-5645	rs1875763	C	G	0.488	1	161696998	161696998	2.12748e-08	0.238245	0.000999001	4.90429e-05	1	ENSG00000162746.10_161697037_161697933	1	161691353	161691353	5980	5645	rs1875763	1	161696998	161696998	1.41756e-08	0.268253	1
DICER1	-	1	protein_coding	ENSG00000100697.10	14	95624347	95624347	8033	-957491	rs147586646	A	G	0.019	14	96581838	96581838	1.15215e-08	0.528686	0.000999001	4.51539e-05	1	ENSG00000100697.10_95577654_95577793	14	95624347	95624347	8033	957491	rs147586646	14	96581838	96581838	7.70875e-05	0.434173	1
PGM5	+	1	protein_coding	ENSG00000154330.8	9	70943224	70943224	2890	-36375	rs148087506	A	T	0.3278	9	70979599	70979599	1.86394e-35	0.544616	0.000999001	6.08795e-30	1	ENSG00000154330.8_71144483_71145977	9	70943224	70943224	2890	36375	rs148087506	9	70979599	70979599	4.03671e-27	0.521815	1
VN1R1	-	2	protein_coding	ENSG00000178201.3	19	57967854	57967854	6238	-73561	rs1859070	C	G	0.4143	19	58041415	58041415	2.21322e-10	-0.252416	0.000999001	1.80637e-06	1	ENSG00000178201.3_57966542_57967854	19	57967854	57967854	6239	73561	rs1859070	19	58041415	58041415	4.33024e-10	-0.259434	1
TRPT1	-	2	protein_coding	ENSG00000149743.9	11	63993726	63993726	3720	34370	rs6591838	A	G	0.2202	11	63959356	63959356	2.9232e-06	-0.111566	0.000999001	0.00365008	1	ENSG00000149743.9_63992231_63993052	11	63993726	63993726	3720	-34370	rs6591838	11	63959356	63959356	5.33231e-06	-0.106152	1
CACNB3	+	1	protein_coding	ENSG00000167535.3	12	49207577	49207577	5033	11796	rs55638074	T	A	0.1852	12	49195781	49195781	3.17278e-07	0.143346	0.000999001	0.000814594	1	ENSG00000167535.3_49221368_49222724	12	49207577	49207577	5033	-11796	rs55638074	12	49195781	49195781	8.90779e-07	0.162905	1
DDX17	-	2	protein_coding	ENSG00000100201.14	22	38903665	38903665	5025	-151539	rs5757216	G	A	0.3005	22	39055204	39055204	1.299e-08	0.114707	0.000999001	5.26967e-05	1	ENSG00000100201.14_38879445_38882445	22	38903665	38903665	5025	151539	rs5757216	22	39055204	39055204	1.42825e-07	0.114087	1
DUSP3	-	1	protein_coding	ENSG00000108861.4	17	41856356	41856356	3770	13327	rs1230396	A	C	0.2477	17	41843029	41843029	1.22614e-12	0.247602	0.000999001	1.37633e-08	1	ENSG00000108861.4_41843489_41847182	17	41856356	41856356	3770	-13327	rs1230396	17	41843029	41843029	6.41913e-11	0.244535	1
MPV17L	+	2	protein_coding	ENSG00000156968.8	16	15489611	15489611	3394	11174	rs12935164	T	C	0.1871	16	15478437	15478437	7.38652e-07	0.261945	0.000999001	0.000621475	1	ENSG00000156968.8_15501790_15507125	16	15489611	15489611	3394	-11174	rs12935164	16	15478437	15478437	5.14529e-05	0.224778	1
C3orf52	+	2	protein_coding	ENSG00000114529.8	3	111805182	111805182	6407	-206365	rs6764824	C	T	0.3187	3	112011547	112011547	2.79077e-10	-0.1508	0.000999001	9.79105e-07	1	ENSG00000114529.8_111835489_111837073	3	111805182	111805182	6407	206365	rs6764824	3	112011547	112011547	3.75579e-09	-0.150941	1
SERPINF1	+	1	protein_coding	ENSG00000132386.6	17	1665253	1665253	7131	7354	rs1057355	G	T	0.4524	17	1657899	1657899	1.33664e-06	0.153412	0.00699301	0.00410316	1	ENSG00000132386.6_1675013_1675369	17	1665253	1665253	7131	-7354	rs1057355	17	1657899	1657899	6.47629e-08	0.196947	1
RP11-817O13.8	+	2	lincRNA	ENSG00000260274.1	15	75660496	75660496	3698	-194236	rs11635996	G	A	0.125	15	75854732	75854732	2.75417e-08	0.238142	0.000999001	7.29974e-05	1	ENSG00000260274.1_75660496_75661925	15	75660496	75660496	3698	194236	rs11635996	15	75854732	75854732	4.13793e-07	0.217486	1
SMPDL3B	+	2	protein_coding	ENSG00000130768.10	1	28261504	28261504	3547	10011	rs12035600	A	C	0.2572	1	28251493	28251493	7.6102e-17	0.31222	0.000999001	9.96671e-13	1	ENSG00000130768.10_28284987_28285668	1	28261504	28261504	3547	-10011	rs12035600	1	28251493	28251493	1.85345e-14	0.243996	0
ZNF717	-	2	protein_coding	ENSG00000227124.4	3	75834734	75834734	5594	-26450	rs7610215	G	T	0.4622	3	75861184	75861184	2.08334e-10	-0.16232	0.000999001	7.80282e-07	1	ENSG00000227124.4_75790427_75790519	3	75834734	75834734	5594	26450	rs7610215	3	75861184	75861184	1.15201e-14	-0.368608	0
CPNE1	-	1	protein_coding	ENSG00000214078.7	20	34252878	34252878	3366	-86322	rs1970357	G	A	0.074	20	34339200	34339200	4.70836e-43	-0.866683	0.000999001	3.61929e-36	1	ENSG00000214078.7_34220085_34220307	20	34252878	34252878	3366	86322	rs1970357	20	34339200	34339200	2.65258e-44	-0.737644	1
LDOC1	-	2	protein_coding	ENSG00000182195.6	23	140271310	140271310	2639	42	rs2038375	G	C	0.3044	23	140271268	140271268	5.47574e-15	-0.331065	0.000999001	8.86166e-11	1	ENSG00000182195.6_140269934_140271310	23	140271310	140271310	2641	-42	rs2038375	23	140271268	140271268	8.71455e-14	-0.311282	1
LSS	-	1	protein_coding	ENSG00000160285.10	21	47648738	47648738	5660	-49605	rs2839193	G	A	0.2833	21	47698343	47698343	1.15573e-06	0.133033	0.003996	0.0034708	1	ENSG00000160285.10_47639390_47639486	21	47648738	47648738	5660	49605	rs2839193	21	47698343	47698343	4.9495e-09	0.203611	0
ZNF25	-	2	protein_coding	ENSG00000175395.11	10	38265561	38265561	4818	-350650	rs2804647	G	C	0.2627	10	38616211	38616211	3.45229e-08	0.164996	0.000999001	3.49103e-05	1	ENSG00000175395.11_38238500_38242123	10	38265561	38265561	4818	350650	rs2804647	10	38616211	38616211	4.3074e-07	0.154312	0
EFCAB4A	+	2	protein_coding	ENSG00000177685.12	11	826144	826144	6636	5390	rs61876744	T	C	0.4096	11	820754	820754	1.5509e-09	0.126283	0.000999001	6.6233e-06	1	ENSG00000177685.12_828230_828772	11	826144	826144	6636	-5390	rs61876744	11	820754	820754	3.38412e-09	0.141909	1
PLAC9	+	2	protein_coding	ENSG00000189129.9	10	81891438	81891438	7571	-8194	rs2819880	A	G	0.463	10	81899632	81899632	9.15824e-11	0.182082	0.000999001	3.07844e-07	1	ENSG00000189129.9_81903804_81904099	10	81891438	81891438	7571	8194	rs2819880	10	81899632	81899632	1.01668e-07	0.166125	0
NUS1	+	2	protein_coding	ENSG00000153989.7	6	117996665	117996665	5616	34	rs80196932	T	C	0.1724	6	117996631	117996631	6.54628e-21	0.266188	0.000999001	2.82069e-16	1	ENSG00000153989.7_118028088_118031803	6	117996665	117996665	5617	-34	rs80196932	6	117996631	117996631	4.01513e-20	0.272926	1
TCEANC2	+	2	protein_coding	ENSG00000116205.6	1	54519260	54519260	6191	-59893	rs9919142	A	G	0.0541	1	54579153	54579153	2.4653e-08	-0.284273	0.000999001	8.75204e-05	1	ENSG00000116205.6_54561958_54565416	1	54519260	54519260	6191	59893	rs9919142	1	54579153	54579153	3.13068e-09	-0.318035	1
FARP2	+	1	protein_coding	ENSG00000006607.9	2	242295658	242295658	6464	-101661	rs886810	A	C	0.3795	2	242397319	242397319	2.4348e-07	0.16907	0.000999001	0.000915086	1	ENSG00000006607.9_242427563_242429459	2	242295658	242295658	6464	101661	rs886810	2	242397319	242397319	2.9969e-07	0.148122	1
C2orf40	+	1	protein_coding	ENSG00000119147.5	2	106679702	106679702	6934	-7754	rs13014521	G	C	0.1294	2	106687456	106687456	3.48736e-11	-0.429233	0.000999001	1.74722e-07	1	ENSG00000119147.5_106690274_106690695	2	106679702	106679702	6934	7754	rs13014521	2	106687456	106687456	3.35769e-08	-0.366263	0
CGREF1	-	2	protein_coding	ENSG00000138028.10	2	27341995	27341995	3563	50334	rs7575465	G	A	0.4428	2	27291661	27291661	2.69434e-11	-0.266193	0.000999001	1.28495e-07	1	ENSG00000138028.10_27323466_27324756	2	27341995	27341995	3563	-50334	rs7575465	2	27291661	27291661	1.03871e-11	-0.39033	0
REEP1	-	2	protein_coding	ENSG00000068615.12	2	86565206	86565206	4505	848	rs141214514	C	A	0.0442	2	86564358	86564358	4.01573e-12	-0.628535	0.000999001	7.61334e-08	1	ENSG00000068615.12_86441116_86444233	2	86565206	86565206	4505	-848	rs141214514	2	86564358	86564358	1.25082e-10	-0.583068	0
PDIA2	+	2	protein_coding	ENSG00000185615.11	16	333152	333152	4616	14	rs28365941	T	C	0.1188	16	333138	333138	2.03564e-20	-0.602622	0.000999001	1.24027e-15	1	ENSG00000185615.11_334152_334792	16	333152	333152	4616	-14	rs28365941	16	333138	333138	9.02e-21	-0.448502	1
SLC25A43	+	2	protein_coding	ENSG00000077713.14	23	118533023	118533023	2498	-8902	rs56054648	T	C	0.0596	23	118541925	118541925	1.12135e-13	-0.62788	0.000999001	2.08214e-10	1	ENSG00000077713.14_118586828_118588441	23	118533023	118533023	2499	8902	rs56054648	23	118541925	118541925	1.13505e-11	-0.567111	1
RIN3	+	2	protein_coding	ENSG00000100599.11	14	92980118	92980118	6489	-32507	rs61409971	G	A	0.3418	14	93012625	93012625	1.80864e-06	0.115011	0.003996	0.0038163	1	ENSG00000100599.11_93142820_93142951	14	92980118	92980118	6489	32507	rs61409971	14	93012625	93012625	1.00883e-06	0.24114	1
STXBP6	-	2	protein_coding	ENSG00000168952.11	14	25519503	25519503	6127	3681	rs11628356	T	C	0.1809	14	25515822	25515822	3.18138e-07	-0.262434	0.001998	0.00131772	1	ENSG00000168952.11_25278862_25281938	14	25519503	25519503	6127	-3681	rs11628356	14	25515822	25515822	4.53386e-07	-0.255717	0
CCDC90B	-	2	protein_coding	ENSG00000137500.5	11	82997450	82997450	5966	29487	rs513438	T	C	0.4048	11	82967963	82967963	1.29451e-10	-0.133952	0.000999001	1.21574e-06	1	ENSG00000137500.5_82991184_82991303	11	82997450	82997450	5966	-29487	rs513438	11	82967963	82967963	1.4498e-08	-0.157579	0
NPM3	-	2	protein_coding	ENSG00000107833.6	10	103543170	103543170	3840	-89437	rs4526716	C	T	0.4133	10	103632607	103632607	2.03238e-07	-0.137309	0.000999001	0.000256915	1	ENSG00000107833.6_103542596_103542681	10	103543170	103543170	3840	89437	rs4526716	10	103632607	103632607	1.1038e-05	-0.130444	0
SLC9A3	-	2	protein_coding	ENSG00000066230.6	5	524447	524447	5907	52969	rs1053247	C	T	0.1852	5	471478	471478	1.00166e-31	0.419197	0.000999001	2.72822e-25	1	ENSG00000066230.6_479752_480080	5	524447	524447	5907	-52969	rs1053247	5	471478	471478	5.80592e-29	0.467507	0
RNASEL	-	2	protein_coding	ENSG00000135828.7	1	182558391	182558391	5158	38432	rs11581400	T	C	0.2614	1	182519959	182519959	2.90782e-06	0.113222	0.00699301	0.00549099	1	ENSG00000135828.7_182542769_182544713	1	182558391	182558391	5158	-38432	rs11581400	1	182519959	182519959	1.28287e-07	0.146528	1
[truncated: 2,785 more rows]
