# Supplementary material for: Genetic variant effects on gene expression in human pancreatic islets and their implications for T2D
Source: Nat Commun. 2020 Sep 30;11:4912. doi: 10.1038/s41467-020-18581-8 (PMC7528108; doi:10.1038/s41467-020-18581-8)
Supplement: Supplementary file 7 — Supplementary Data 5 [file 41467_2020_18581_MOESM7_ESM.txt]

GeneName	Strand	GencodeLevel	GeneType	GeneID	ChrPheno	StartPheno	EndPheno	BestExonID	NumExons	NumVariantCis	DistanceWithBest	SNPid	A1	A2	MAF	SNPchr	StartSNP	EndSNP	Nominal_Pval	Slope	EmpiricalAdjustedPval	BetaAdjustedPval	eQTLnum	OrderByDistanceTSS	OrderBySlope	PvalueOrder
MAP7D2	-	2	protein_coding	ENSG00000184368.11	23	20135035	20135035	1624	-13970	rs59952398	G	A	0.092	23	20149005	20149005	6.5962e-09	-0.288551	0.000999001	3.79832e-06	1
RP11-298I3.5	-	2	protein_coding	ENSG00000259132.1	14	23451467	23451467	6468	32431	rs2145542	C	T	0.4631	14	23419036	23419036	1.61319e-25	-0.280681	0.000999001	2.62971e-21	1
RP11-403P17.3	+	2	lincRNA	ENSG00000260755.1	16	66543340	66543340	4373	-57139	rs7193473	G	A	0.1333	16	66600479	66600479	8.19346e-09	0.252965	0.000999001	3.15393e-05	1
ZRSR2	+	2	protein_coding	ENSG00000169249.8	23	15808595	15808595	2380	-9368	rs5980192	A	G	0.3488	23	15817963	15817963	3.82016e-09	-0.334576	0.000999001	6.21363e-06	1
APOO	-	2	protein_coding	ENSG00000184831.9	23	23926057	23926057	2921	-18071	rs111580776	A	T	0.0553	23	23944128	23944128	5.63199e-08	-0.315876	0.000999001	8.23455e-05	1
DPH5	-	2	protein_coding	ENSG00000117543.15	1	101491644	101491644	5582	-971095	rs1105280	T	G	0.0136	1	102462739	102462739	4.59264e-06	-0.382281	0.00599401	0.00588319	1
RP1-86C11.7	-	2	lincRNA	ENSG00000272468.1	6	27091000	27091000	5460	169520	rs181459139	G	A	0.0812	6	26921480	26921480	1.17341e-07	0.581682	0.000999001	0.000230169	1
RP11-1084J3.4	-	2	protein_coding	ENSG00000273294.1	5	34124633	34124633	6354	112069	rs253200	G	A	0.4629	5	34012564	34012564	1.67805e-13	0.222298	0.000999001	1.64736e-09	1
RP11-37L2.1	+	2	lincRNA	ENSG00000234535.1	13	34185104	34185104	5425	77078	rs9597585	A	T	0.1145	13	34108026	34108026	2.88112e-06	-0.362814	0.00599401	0.0052634	1
ZNF286A	+	2	protein_coding	ENSG00000255104.3	17	15603006	15603006	ENSG00000255104.3_15603362_15603680	6	5689	2691	rs2601951	T	C	0.456824154761905	17	15605697	15605697	6.10462e-18	-0.376232	0.000999001	4.52901e-12	1	1	1	1
RAD51L3-RFFL	-	2	protein_coding	ENSG00000267618.1	17	33448512	33448512	5803	126190	rs3135998	A	G	0.3714	17	33322322	33322322	1.73836e-06	-0.150959	0.003996	0.00355643	1
RP11-304L19.8	+	2	lincRNA	ENSG00000261532.1	16	2261998	2261998	ENSG00000261532.1_2262444_2262864	2	5731	-338782	rs168254	T	C	0.345443619047619	16	1923216	1923216	1.24151e-06	0.163835	0.00799201	0.0052575	1	1	1	1
MECP2	-	2	protein_coding	ENSG00000169057.15	23	153363212	153363212	ENSG00000169057.15_153297658_153298008	7	1568	-466925	rs139732065	G	A	0.00615686904761907	23	153830137	153830137	2.45905e-07	1.11944	0.000999001	0.00154692	1	1	1	1
F8	-	1	protein_coding	ENSG00000185010.9	23	154255215	154255215	ENSG00000185010.9_154114409_154114592	24	1160	154919	rs147228243	C	T	0.16521481547619	23	154100296	154100296	3.69666e-07	-0.51293	0.003996	0.00229207	1	2	1	1
AP002884.3	+	2	protein_coding	ENSG00000272790.1	11	112041253	112041253	4645	-35334	rs12796145	G	C	0.2356	11	112076587	112076587	4.36804e-16	-0.420444	0.000999001	4.58442e-12	1
AC025263.3	+	2	protein_coding	ENSG00000258052.1	12	70195449	70195449	6682	82742	rs775451	A	G	0.1107	12	70112707	70112707	1.41963e-08	-0.277218	0.000999001	6.03329e-05	1
C18orf42	-	2	protein_coding	ENSG00000231824.3	18	5197502	5197502	6465	24311	rs9959392	C	T	0.4475	18	5173191	5173191	1.32618e-20	-0.311341	0.000999001	1.92356e-16	1
IGBP1	+	2	protein_coding	ENSG00000089289.11	23	69353299	69353299	ENSG00000089289.11_69385683_69386174	6	3318	-665849	rs1536062	T	C	0.440322976190475	23	68687450	68687450	4.32877e-06	-0.36891	0.013986	0.0190964	1	1	1	1
STARD8	+	2	protein_coding	ENSG00000130052.9	23	67867508	67867508	ENSG00000130052.9_67941889_67942003	12	2145	544514	rs12854599	G	A	0.0244887142857143	23	68412022	68412022	3.53857e-07	-0.954012	0.000999001	0.00231157	1	1	1	1
GAB3	-	1	protein_coding	ENSG00000160219.7	23	153979858	153979858	1426	-206284	rs145039153	C	G	0.0466	23	154186142	154186142	1.59692e-05	-0.573746	0.001998	0.00437789	1
C11orf71	-	2	protein_coding	ENSG00000180425.7	11	114271139	114271139	ENSG00000180425.7_114270711_114271139	1	5394	6238	rs10891656	G	T	0.473180559523809	11	114264901	114264901	6.33712e-06	-0.128948	0.00699301	0.00868523	1	1	1	1
ZNF75D	-	2	protein_coding	ENSG00000186376.10	23	134478012	134478012	ENSG00000186376.10_134426207_134426399	6	1284	-95490	rs5930710	C	T	0.492905660714284	23	134573502	134573502	3.8678e-06	1.50238	0.002997	0.00601561	2	2	1	2
RP11-77K12.1	-	2	protein_coding	ENSG00000261717.1	16	75498604	75498604	6939	151816	rs1862705	C	G	0.2391	16	75346788	75346788	3.7692e-07	-0.138542	0.001998	0.00138886	1
PLXNA3	+	2	protein_coding	ENSG00000130827.5	23	153686621	153686621	ENSG00000130827.5_153696110_153696344	31	1646	-90144	rs2070817	C	T	0.022649488095238	23	153596477	153596477	1.63144e-06	-0.448205	0.00899101	0.00866854	1	1	1	1
XXcos-LUCA11.5	+	2	protein_coding	ENSG00000272104.1	3	50388323	50388323	ENSG00000272104.1_50388840_50388991	4	3091	-133018	rs739431	A	G	0.152380952380952	3	50255305	50255305	4.38247e-06	-0.224983	0.00899101	0.0105651	1	1	1	1
ST20-MTHFS	-	2	protein_coding	ENSG00000259332.2	15	80216096	80216096	6687	81214	rs76737203	T	C	0.0675	15	80134882	80134882	5.00641e-07	0.285921	0.000999001	0.00143256	1
HS6ST2	-	2	protein_coding	ENSG00000171004.13	23	132095423	132095423	1325	84025	rs5933228	T	C	0.1593	23	132011398	132011398	1.43782e-07	0.391766	0.000999001	9.67928e-05	1
RNF113A	-	2	protein_coding	ENSG00000125352.4	23	119005791	119005791	2283	-3445	rs1541341	A	G	0.2643	23	119009236	119009236	1.79006e-08	0.310061	0.000999001	1.97339e-05	1
RP11-156P1.2	+	2	protein_coding	ENSG00000262633.1	17	45000499	45000499	ENSG00000262633.1_45043900_45043992	7	5351	5331	rs3785889	G	A	0.490207273809523	17	45005830	45005830	9.71011e-09	-0.247408	0.000999001	8.07299e-05	1	1	1	1
YY2	+	2	protein_coding	ENSG00000230797.2	23	21874105	21874105	3052	81956	rs6629423	A	T	0.0592	23	21792149	21792149	9.82597e-24	-1.04714	0.000999001	6.57258e-19	1
MRPS17	+	1	protein_coding	ENSG00000249773.3	7	55954970	55954970	ENSG00000249773.3_55973946_55974072	8	6405	27592	rs117209071	T	A	0.0411458571428573	7	55982562	55982562	9.44773e-08	-0.788261	0.000999001	0.00126649	1	3	1	1
RP3-466P17.2	-	2	lincRNA	ENSG00000270828.1	6	146058309	146058309	4753	241890	rs388728	T	C	0.4283	6	145816419	145816419	2.14818e-06	0.234944	0.002997	0.00265771	1
GLA	-	2	protein_coding	ENSG00000102393.5	23	100662913	100662913	2268	14233	rs113541091	C	T	0.0319	23	100648680	100648680	1.56633e-10	-0.96804	0.000999001	3.24244e-07	1
GPR64	-	2	protein_coding	ENSG00000173698.13	23	19140755	19140755	1197	-72662	rs5955732	C	T	0.0446	23	19213417	19213417	1.12437e-08	0.530626	0.000999001	5.01743e-06	1
FAM156A	-	2	protein_coding	ENSG00000182646.12	23	53024651	53024651	387	75152	rs112970152	G	T	0.0616	23	52949499	52949499	1.72866e-22	1.47712	0.000999001	6.76807e-19	1
TMEM47	-	2	protein_coding	ENSG00000147027.3	23	34675405	34675405	3101	-5932	rs5928619	C	G	0.1276	23	34681337	34681337	1.64557e-06	-0.302829	0.002997	0.00108165	1
IGFL4	-	2	protein_coding	ENSG00000204869.4	19	46580376	46580376	6002	19871	rs6509251	T	A	0.1036	19	46560505	46560505	4.78636e-07	0.331931	0.000999001	0.00137884	1
AC011306.2	-	2	lincRNA	ENSG00000226702.1	2	56274461	56274461	ENSG00000226702.1_56190326_56191017	2	6684	26648	rs34711796	G	A	0.223244428571428	2	56247813	56247813	1.60127e-08	0.263975	0.000999001	9.4403e-05	1	1	1	1
PIGA	-	2	protein_coding	ENSG00000165195.9	23	15353676	15353676	2358	-46339	rs7063739	G	A	0.2163	23	15400015	15400015	7.62673e-07	-0.241987	0.001998	0.000690064	1
CCDC103	+	1	protein_coding	ENSG00000167131.12	17	42976510	42976510	5291	914	rs76829857	A	G	0.1095	17	42975596	42975596	2.69365e-13	0.561829	0.000999001	2.06691e-09	1
RP4-559A3.7	-	2	protein_coding	ENSG00000255835.1	1	226111978	226111978	5228	-37347	rs12031056	C	T	0.1714	1	226149325	226149325	2.46143e-07	0.186127	0.003996	0.000769698	1
AMMECR1	-	2	protein_coding	ENSG00000101935.5	23	109683461	109683461	ENSG00000101935.5_109552378_109552765	7	269	130794	rs2294504	C	T	0.166386327380952	23	109552667	109552667	1.89759e-05	0.42195	0.00999001	0.00952866	1	1	1	1
RP3-471C18.2	-	2	lincRNA	ENSG00000237404.1	6	19753344	19753344	6552	-18257	rs3900464	G	A	0.2643	6	19771601	19771601	6.12784e-08	0.324505	0.000999001	0.000163166	1
RP11-113K21.4	-	2	lincRNA	ENSG00000255503.1	11	82808238	82808238	6053	19799	rs17144544	C	T	0.1558	11	82788439	82788439	2.30357e-13	-0.451144	0.000999001	1.05972e-09	1
ZNF81	+	2	protein_coding	ENSG00000197779.9	23	47696301	47696301	ENSG00000197779.9_47774323_47781655	7	1441	-28626	rs1207516	C	T	0.250596386904762	23	47667675	47667675	1.74698e-07	-0.175518	0.001998	0.000511731	1	1	1	1
F8A1	+	2	protein_coding	ENSG00000197932.3	23	154114635	154114635	1284	-313386	rs139630104	T	A	0.1266	23	154428021	154428021	8.47476e-57	-1.16211	0.000999001	1.1128e-44	1
RP11-338K17.8	-	2	lincRNA	ENSG00000255839.1	12	124192933	124192933	5644	87361	rs10846532	A	G	0.0505	12	124105572	124105572	1.03632e-11	-0.676258	0.000999001	1.50012e-07	1
ARAF	+	2	protein_coding	ENSG00000078061.8	23	47420516	47420516	ENSG00000078061.8_47424651_47425374	16	1565	7078	rs2854426	G	C	0.187116952380952	23	47427594	47427594	5.77913e-15	-0.542616	0.000999001	3.02431e-10	1	1	1	1
GPR34	+	2	protein_coding	ENSG00000171659.9	23	41548226	41548226	2169	-237323	rs842537	A	G	0.113	23	41785549	41785549	4.59989e-06	-0.379515	0.002997	0.00300652	1
AR	+	2	protein_coding	ENSG00000169083.11	23	66764465	66764465	1859	-328306	rs141348080	G	A	0.0227	23	67092771	67092771	1.09401e-06	0.818199	0.000999001	0.000276111	1
FXYD6-FXYD2	-	2	protein_coding	ENSG00000255245.3	11	117747382	117747382	6080	54127	rs529623	T	C	0.4531	11	117693255	117693255	4.42025e-10	0.191693	0.000999001	1.75382e-06	1
TMEM189-UBE2V1	-	2	protein_coding	ENSG00000124208.16	20	48770174	48770174	ENSG00000124208.16_48744512_48744724	8	5729	849869	rs150952951	C	T	0.0198770238095237	20	47920305	47920305	1.39681e-06	0.605777	0.017982	0.0165088	1	2	1	1
DNAJC25-GNG10	+	2	protein_coding	ENSG00000244115.1	9	114393666	114393666	6342	-40404	rs7045665	A	G	0.3358	9	114434070	114434070	2.33617e-34	-0.348352	0.000999001	7.38556e-28	1
CCDC169-SOHLH2	-	2	protein_coding	ENSG00000250709.1	13	36871979	36871979	5704	6720	rs1925847	T	C	0.2621	13	36865259	36865259	1.21202e-22	0.616072	0.000999001	9.67972e-19	1
RP11-542C16.2	-	2	protein_coding	ENSG00000261915.2	17	7222493	7222493	ENSG00000261915.2_7217399_7217478	19	5946	5030	rs11541855	T	C	0.484793738095238	17	7217463	7217463	2.25722e-12	-0.226274	0.000999001	3.73155e-07	1	1	1	1
TENM1	-	2	protein_coding	ENSG00000009694.9	23	124097666	124097666	2082	-147812	rs5956734	A	T	0.044	23	124245478	124245478	1.50198e-06	0.51042	0.000999001	0.000840101	1
IL13RA2	-	2	protein_coding	ENSG00000123496.3	23	114254540	114254540	ENSG00000123496.3_114244084_114244229	10	2442	-57085	rs5946275	G	A	0.0340494761904762	23	114311625	114311625	1.50327e-06	-0.735039	0.003996	0.00494205	1	1	1	1
RBMX	-	2	protein_coding	ENSG00000147274.10	23	135962923	135962923	ENSG00000147274.10_135962756_135962923	9	1660	66363	rs5931006	A	G	0.116285726190476	23	135896560	135896560	3.58764e-12	0.467066	0.000999001	3.79533e-08	1	4	1	1
SSR4	+	2	protein_coding	ENSG00000180879.9	23	153058971	153058971	1550	14602	rs2071121	C	A	0.1016	23	153044369	153044369	5.33737e-06	0.25342	0.002997	0.00238574	1
USP11	+	1	protein_coding	ENSG00000102226.5	23	47092089	47092089	1468	89281	rs4492499	A	G	0.3294	23	47002808	47002808	2.02312e-06	0.185674	0.001998	0.000719412	1
USP27X-AS1	-	2	lincRNA	ENSG00000234390.4	23	49643844	49643844	439	-12040	rs139258092	T	A	0.0947	23	49655884	49655884	4.40202e-07	0.456635	0.000999001	0.000115037	1
ZFP91-CNTF	+	2	protein_coding	ENSG00000255073.4	11	58346645	58346645	ENSG00000255073.4_58377771_58377807	13	5442	7436	rs17567523	G	A	0.254931333333333	11	58354081	58354081	3.68009e-22	-0.383562	0.000999001	1.16894e-15	1	1	1	1
RP11-713P17.5	+	1	lincRNA	ENSG00000255406.1	11	133896882	133896882	7286	-83	rs74380652	G	A	0.1119	11	133896965	133896965	1.16955e-33	0.886027	0.000999001	3.33036e-27	1
RPL10	+	1	protein_coding	ENSG00000147403.12	23	153618315	153618315	ENSG00000147403.12_153626406_153626960	6	1590	20347	rs2051508	G	A	0.443517279761903	23	153638662	153638662	9.45874e-65	1.62062	0.000999001	7.55628e-54	1	1	1	1
GRIPAP1	-	2	protein_coding	ENSG00000068400.9	23	48858675	48858675	ENSG00000068400.9_48847338_48847798	26	879	31699	rs2238977	G	C	0.187516523809524	23	48826976	48826976	1.0744e-05	0.187062	0.013986	0.0181068	1	1	1	1
AC104532.2	+	2	protein_coding	ENSG00000267314.1	19	5904852	5904852	ENSG00000267314.1_5914574_5914718	3	6761	24042	rs11085154	T	C	0.420571226190476	19	5928894	5928894	3.85434e-06	0.161257	0.015984	0.0188211	1	1	1	1
SLC25A43	+	2	protein_coding	ENSG00000077713.14	23	118533023	118533023	2498	-8902	rs56054648	T	C	0.0596	23	118541925	118541925	1.12135e-13	-0.62788	0.000999001	2.08214e-10	1
CTD-3035D6.2	-	2	lincRNA	ENSG00000258884.1	14	91294472	91294472	ENSG00000258884.1_91289366_91289497	2	5720	11597	rs185035663	A	G	0.369703	14	91282875	91282875	4.77677e-08	0.241478	0.000999001	0.000224736	1	1	1	1
MORF4L2	-	2	protein_coding	ENSG00000123562.12	23	102943086	102943086	ENSG00000123562.12_102939609_102939657	6	1600	87858	rs62591351	G	A	0.149100083333333	23	102855228	102855228	5.98171e-15	-0.521422	0.000999001	6.76056e-11	1	2	1	1
LDOC1	-	2	protein_coding	ENSG00000182195.6	23	140271310	140271310	2639	42	rs2038375	G	C	0.3044	23	140271268	140271268	5.47574e-15	-0.331065	0.000999001	8.86166e-11	1
BLOC1S5-TXNDC5	-	2	protein_coding	ENSG00000259040.3	6	8064597	8064597	6640	172454	rs1225950	C	G	0.4163	6	7892143	7892143	3.54062e-14	-0.173528	0.000999001	7.94559e-10	1
AL162759.1	-	2	lincRNA	ENSG00000235269.1	14	54317600	54317600	ENSG00000235269.1_54316440_54316688	1	4944	6573	rs2150276	T	C	0.363730333333334	14	54311027	54311027	1.25965e-05	0.144417	0.023976	0.0188046	1	1	1	1
ZNF177	+	2	protein_coding	ENSG00000270011.2	19	9434850	9434850	5857	-22	rs28384491	C	T	0.0562	19	9434872	9434872	5.24309e-33	-0.674302	0.000999001	9.28596e-27	1
PTCHD1	+	2	protein_coding	ENSG00000165186.9	23	23352133	23352133	4366	206353	rs2465826	G	A	0.2973	23	23145780	23145780	2.99104e-12	-0.778323	0.000999001	1.10929e-08	1
IER3IP1	-	2	protein_coding	ENSG00000267228.2	18	44702652	44702652	ENSG00000267228.2_44661027_44661075	5	5581	25185	rs74346439	G	C	0.0797353452380951	18	44677467	44677467	5.90549e-14	0.476752	0.000999001	1.60122e-09	1	1	1	1
ZNF223	+	2	protein_coding	ENSG00000267022.1	19	44529506	44529506	6827	-78346	rs117208592	T	C	0.0748	19	44607852	44607852	2.19385e-07	0.293431	0.000999001	0.000635576	1
SRPX2	+	2	protein_coding	ENSG00000102359.5	23	99899215	99899215	1632	-7660	rs1204411	T	G	0.3019	23	99906875	99906875	1.98652e-09	0.220913	0.000999001	2.81223e-06	1
NLGN4X	-	2	protein_coding	ENSG00000146938.10	23	6146904	6146904	3655	15404	rs5916333	C	G	0.0981	23	6131500	6131500	1.99408e-07	0.513894	0.000999001	0.000339536	1
CTD-2036P10.3	+	2	lincRNA	ENSG00000246283.2	15	43031316	43031316	3574	-181502	rs12437637	C	G	0.3217	15	43212818	43212818	6.50119e-06	0.111487	0.00799201	0.00564623	1
MOSPD2	+	2	protein_coding	ENSG00000130150.7	23	14891563	14891563	2786	-33498	rs5935825	G	A	0.3104	23	14925061	14925061	7.37875e-13	-0.259821	0.000999001	4.4144e-09	1
IRAK1	-	1	protein_coding	ENSG00000184216.7	23	153285431	153285431	1531	-115163	rs5987215	T	G	0.1594	23	153400594	153400594	2.98611e-06	-0.164728	0.001998	0.00148453	1
SERPINA4	+	2	protein_coding	ENSG00000100665.7	14	95027428	95027428	7479	-250	rs910349	G	A	0.219	14	95027678	95027678	4.82557e-09	0.211924	0.000999001	2.2686e-05	1
CHURC1-FNTB	+	2	protein_coding	ENSG00000125954.8	14	65381203	65381203	ENSG00000125954.8_65390709_65390844	15	5495	-2057	rs7143432	A	C	0.215860464285714	14	65379146	65379146	1.71838e-13	-0.27917	0.000999001	1.1263e-08	1	1	1	1
L34079.2	-	2	protein_coding	ENSG00000268361.1	19	44097188	44097188	ENSG00000268361.1_44065062_44065172	3	6940	-880498	rs111500977	T	C	0.0435604761904762	19	44977686	44977686	3.78942e-06	-0.419784	0.018981	0.0193448	1	1	1	1
RP11-91G21.1	-	2	lincRNA	ENSG00000268129.1	3	142720309	142720309	5462	-29127	rs6781887	C	G	0.3465	3	142749436	142749436	5.93807e-09	0.218404	0.000999001	1.68974e-05	1
LA16c-444G7.2	+	2	lincRNA	ENSG00000260420.1	16	88227920	88227920	8681	-279	rs72820520	C	T	0.4404	16	88228199	88228199	5.06741e-08	0.268481	0.000999001	0.000184164	1
RP11-849F2.7	-	2	protein_coding	ENSG00000263809.1	17	8286505	8286505	ENSG00000263809.1_8279218_8279422	6	5568	14299	rs373085	T	C	0.322977869047619	17	8272206	8272206	2.99444e-07	0.181914	0.00699301	0.00563667	1	1	1	1
SEPT6	-	2	protein_coding	ENSG00000125354.18	23	118827333	118827333	2341	50256	rs10482486	A	G	0.1253	23	118777077	118777077	1.65781e-06	-0.227595	0.001998	0.00104808	1
TVP23C-CDRT4	-	2	protein_coding	ENSG00000259024.2	17	15466875	15466875	5969	24061	rs2954739	G	A	0.2785	17	15442814	15442814	2.37873e-08	-0.196208	0.000999001	0.000117392	1
ARMCX4	+	2	protein_coding	ENSG00000196440.7	23	100673275	100673275	ENSG00000196440.7_100779191_100779419	18	2261	127979	rs7066271	A	G	0.320721404761905	23	100801254	100801254	9.73658e-27	0.737546	0.000999001	1.23123e-19	1	1	1	1
CTD-2561J22.3	+	2	protein_coding	ENSG00000269237.1	19	21587961	21587961	8412	145507	rs7250918	C	T	0.4966	19	21442454	21442454	6.43621e-07	0.253313	0.001998	0.00203033	1
RP11-216L13.17	+	2	protein_coding	ENSG00000272896.1	9	139685831	139685831	5391	4861	rs2811784	C	A	0.2705	9	139680970	139680970	3.95693e-09	-0.155156	0.000999001	1.74124e-05	1
TMEM255A	-	2	protein_coding	ENSG00000125355.11	23	119445411	119445411	2556	5107	rs5910825	G	A	0.0723	23	119440304	119440304	8.54221e-30	-1.1083	0.000999001	1.73911e-24	1
MSH5-SAPCD1	+	2	protein_coding	ENSG00000255152.4	6	31707797	31707797	29697	-96813	rs115871501	G	A	0.0442	6	31804610	31804610	4.54739e-20	-0.751645	0.000999001	1.13035e-13	1
EDA	+	2	protein_coding	ENSG00000158813.13	23	68835911	68835911	2612	-319703	rs5980880	G	A	0.1282	23	69155614	69155614	3.29623e-12	0.435407	0.000999001	1.8354e-08	1
TCEAL7	+	2	protein_coding	ENSG00000182916.7	23	102585124	102585124	ENSG00000182916.7_102585851_102585968	3	1498	-224929	rs4638039	A	G	0.293982851190476	23	102360195	102360195	7.14153e-06	-0.35402	0.004995	0.00615471	1	1	1	1
TCEAL6	-	2	protein_coding	ENSG00000204071.5	23	101397942	101397942	2215	106004	rs5944820	G	T	0.2508	23	101291938	101291938	3.29729e-08	0.324724	0.000999001	2.78203e-05	1
GPRASP1	+	2	protein_coding	ENSG00000198932.8	23	101906294	101906294	ENSG00000198932.8_101906615_101906661	5	1904	22953	rs113829412	T	C	0.048291202380952	23	101929247	101929247	8.99549e-09	0.525771	0.000999001	5.42823e-05	1	1	1	1
AC079466.1	+	2	lincRNA	ENSG00000266976.1	19	29097595	29097595	8006	20548	rs11667383	C	T	0.4716	19	29077047	29077047	1.6365e-07	-0.347051	0.000999001	0.000399629	1
C10orf32-ASMT	+	2	protein_coding	ENSG00000270316.1	10	104614029	104614029	4102	-9024	rs11191421	C	G	0.2609	10	104623053	104623053	2.96966e-19	-0.406143	0.000999001	2.36467e-14	1
CTD-2162K18.3	-	2	lincRNA	ENSG00000267353.1	19	37266810	37266810	4300	-18560	rs1726703	T	G	0.4557	19	37285370	37285370	2.73181e-22	-0.457639	0.000999001	1.19484e-16	1
CTC-435M10.3	+	2	protein_coding	ENSG00000255730.2	19	41856758	41856758	4712	-60502	rs11879090	C	T	0.4606	19	41917260	41917260	4.43223e-10	0.161319	0.000999001	3.03622e-06	1
RP11-453F18__B.1	-	2	lincRNA	ENSG00000213468.3	23	130964671	130964671	2155	49554	rs5930505	T	C	0.1896	23	130915117	130915117	2.66446e-10	-0.463239	0.000999001	4.46786e-07	1
HDHD1	-	1	protein_coding	ENSG00000130021.9	23	7066231	7066231	2734	83466	rs7889414	C	T	0.2822	23	6982765	6982765	2.19205e-11	0.196071	0.000999001	8.6134e-08	1
ZNF709	-	2	protein_coding	ENSG00000196826.7	19	12662288	12662288	5123	81923	rs67988101	G	A	0.406	19	12580365	12580365	8.24658e-11	0.246944	0.000999001	2.38789e-07	1
UPRT	+	2	protein_coding	ENSG00000094841.9	23	74493920	74493920	1760	-423831	rs5938165	G	A	0.0122	23	74917751	74917751	1.18142e-16	1.65831	0.000999001	2.56755e-12	1
RP11-66B24.7	+	2	lincRNA	ENSG00000272808.1	15	101390036	101390036	7909	-551	rs7178605	G	C	0.4752	15	101390587	101390587	1.29765e-12	-0.281057	0.000999001	6.01082e-08	1
IGSF1	-	2	protein_coding	ENSG00000147255.13	23	130533677	130533677	2077	258394	rs17250373	G	C	0.1788	23	130275283	130275283	4.8452e-15	-0.514735	0.000999001	1.37205e-10	1
RP11-458D21.5	+	2	protein_coding	ENSG00000255168.1	1	145209145	145209145	406	-237561	rs833937	C	T	0.095	1	145446706	145446706	2.92161e-14	-0.486543	0.000999001	2.36005e-11	1
MAGEH1	+	2	protein_coding	ENSG00000187601.3	23	55478538	55478538	1575	-167131	rs141925340	C	T	0.1213	23	55645669	55645669	2.56223e-06	0.279557	0.000999001	0.000333507	1
PIR	-	2	protein_coding	ENSG00000087842.6	23	15511687	15511687	2362	275	rs2271550	A	C	0.3411	23	15511412	15511412	2.78885e-14	0.343337	0.000999001	1.22066e-10	1
RP11-1114A5.4	-	2	lincRNA	ENSG00000232611.1	23	135929956	135929956	ENSG00000232611.1_135923090_135925009	2	1623	-573207	rs1937323	G	A	0.0131699226190476	23	136503163	136503163	1.51223e-05	1.1377	0.00899101	0.00983881	2	3	2	2
YIPF6	+	2	protein_coding	ENSG00000181704.7	23	67718165	67718165	ENSG00000181704.7_67718165_67718999	8	1963	65907	rs141828697	C	T	0.0297417916666666	23	67784072	67784072	1.10259e-06	0.51916	0.003996	0.0029421	1	1	1	1
RP11-613M10.9	-	2	protein_coding	ENSG00000255872.3	9	38068684	38068684	ENSG00000255872.3_37948632_37948751	8	4985	48140	rs4878737	T	G	0.232142857142857	9	38020544	38020544	2.23498e-07	0.138712	0.001998	0.00215552	1	1	1	1
PIN4	+	1	protein_coding	ENSG00000102309.8	23	71401203	71401203	1185	-12288	rs5958775	T	C	0.1343	23	71413491	71413491	4.13171e-19	-0.522447	0.000999001	1.50954e-14	1
CTD-2145A24.3	-	2	lincRNA	ENSG00000265478.1	17	18714253	18714253	ENSG00000265478.1_18713269_18714253	1	3515	90273	rs145624525	A	G	0.299610833333333	17	18623980	18623980	1.58813e-05	-0.280618	0.012987	0.014654	1	1	1	1
CTB-102L5.4	+	2	protein_coding	ENSG00000267748.2	19	38779791	38779791	ENSG00000267748.2_38795485_38795550	6	5358	12050	rs71354995	A	G	0.283384511904762	19	38791841	38791841	3.8877e-13	-0.271904	0.000999001	3.88984e-08	1	1	1	1
RAB40A	-	2	protein_coding	ENSG00000172476.3	23	102774417	102774417	1575	95411	rs6616467	G	A	0.3243	23	102679006	102679006	2.75759e-17	0.697267	0.000999001	1.5635e-13	1
CTC-513N18.7	-	2	lincRNA	ENSG00000269110.1	19	20844389	20844389	ENSG00000269110.1_20829085_20829211	4	8089	3262	rs7251423	C	T	0.0165264404761904	19	20841127	20841127	2.41107e-07	1.08048	0.000999001	0.00193428	1	1	1	1
CTD-3148I10.9	+	2	protein_coding	ENSG00000269469.1	19	49966009	49966009	5653	1032	rs1320303	C	G	0.3269	19	49964977	49964977	4.25071e-07	-0.142057	0.003996	0.00121771	1
XXbac-BPG181M17.5	-	2	protein_coding	ENSG00000248993.1	6	32920899	32920899	ENSG00000248993.1_32906461_32906742	4	23880	16848	rs114951367	C	T	0.0720933809523805	6	32904051	32904051	3.45353e-09	0.469517	0.000999001	0.000225587	1	1	1	1
CTA-384D8.34	+	2	lincRNA	ENSG00000273272.1	22	50981079	50981079	4506	-135	rs5770772	C	T	0.1808	22	50981214	50981214	4.30058e-07	0.455471	0.000999001	0.00108312	2
ARSH	+	2	protein_coding	ENSG00000205667.2	23	2924654	2924654	1602	-18332	rs11152555	A	G	0.0494	23	2942986	2942986	8.22613e-07	-0.928455	0.000999001	0.000438487	1
IDI2	-	2	protein_coding	ENSG00000148377.5	10	1071799	1071799	6941	53214	rs4880745	T	G	0.4583	10	1018585	1018585	5.70614e-31	0.412463	0.000999001	4.1897e-27	1
ARSE	-	2	protein_coding	ENSG00000157399.10	23	2886286	2886286	1552	14812	rs211639	G	A	0.2226	23	2871474	2871474	3.05861e-07	-0.276223	0.000999001	0.000348361	1
P2RX5-TAX1BP3	-	2	protein_coding	ENSG00000257950.3	17	3599488	3599488	ENSG00000257950.3_3591920_3592053	14	6882	-27328	rs16953429	G	A	0.336827880952381	17	3626816	3626816	1.53148e-11	0.416197	0.000999001	7.49849e-07	1	1	1	1
SLC16A2	+	1	protein_coding	ENSG00000147100.5	23	73641085	73641085	1262	989167	rs146714251	G	A	0.0456	23	72651918	72651918	3.25209e-06	0.478831	0.000999001	0.000419299	1
BGN	+	2	protein_coding	ENSG00000182492.11	23	152760397	152760397	ENSG00000182492.11_152773706_152775012	8	1653	34536	rs2980076	G	A	0.357015767857143	23	152794933	152794933	1.04874e-05	0.199607	0.012987	0.0157667	1	2	1	1
SLC9A7	-	2	protein_coding	ENSG00000065923.5	23	46618490	46618490	ENSG00000065923.5_46539113_46539190	17	1639	-354229	rs112633495	G	A	0.0852437857142856	23	46972719	46972719	2.88614e-06	0.498209	0.012987	0.0139604	1	1	1	1
SPIB	+	2	protein_coding	ENSG00000269404.2	19	50922195	50922195	ENSG00000269404.2_50931295_50934570	1	5934	328772	rs181827474	T	A	0.120353119047619	19	51250967	51250967	2.59138e-06	0.422559	0.00799201	0.01022	1	2	1	1
TMLHE	-	2	protein_coding	ENSG00000185973.6	23	154899605	154899605	745	445518	rs35296872	A	G	0.1157	23	154454087	154454087	2.6837e-33	0.447718	0.000999001	1.27961e-25	1
AC007283.5	+	2	lincRNA	ENSG00000234431.2	2	202031688	202031688	ENSG00000234431.2_202032133_202032269	2	4685	-172	rs13033140	T	C	0.493131154761905	2	202031516	202031516	3.37051e-06	0.16679	0.011988	0.0104048	1	1	1	1
PLS3	+	2	protein_coding	ENSG00000102024.13	23	114795501	114795501	ENSG00000102024.13_114795501_114795587	17	2873	40	rs757124	C	G	0.223770000000001	23	114795541	114795541	9.56608e-06	-0.209621	0.018981	0.020366	1	2	1	1
ARR3	+	2	protein_coding	ENSG00000120500.13	23	69488155	69488155	3300	-139312	rs5936892	C	T	0.4425	23	69627467	69627467	1.57751e-08	0.876469	0.000999001	2.44429e-05	1
PNPLA4	-	2	protein_coding	ENSG00000006757.7	23	7895780	7895780	ENSG00000006757.7_7866288_7868858	8	2691	-22427	rs1179142	C	T	0.299600845238095	23	7918207	7918207	6.03895e-15	0.306588	0.000999001	3.97063e-10	1	1	1	1
PMF1-BGLAP	+	2	protein_coding	ENSG00000260238.1	1	156182773	156182773	3527	-7020	rs7529564	T	C	0.3382	1	156189793	156189793	4.03298e-06	-0.171491	0.002997	0.00383174	1
SLITRK2	+	2	protein_coding	ENSG00000185985.7	23	144899350	144899350	3854	20802	rs2842773	T	A	0.3086	23	144878548	144878548	1.29866e-13	-0.732205	0.000999001	6.84447e-10	1
AD000671.6	-	2	protein_coding	ENSG00000267120.3	19	36236333	36236333	5463	53626	rs11671520	G	C	0.1456	19	36182707	36182707	1.45477e-16	-0.346207	0.000999001	1.95929e-12	1
SH3BGRL	+	2	protein_coding	ENSG00000131171.8	23	80457442	80457442	ENSG00000131171.8_80457936_80458075	5	2328	-753	rs3810675	C	G	0.0999741488095237	23	80456689	80456689	2.12045e-13	0.900098	0.000999001	4.49527e-09	1	1	1	1
GEMIN8	-	2	protein_coding	ENSG00000046647.9	23	14048012	14048012	2596	12518	rs7060252	A	G	0.1457	23	14035494	14035494	8.30155e-24	-0.587623	0.000999001	8.04703e-19	1
IDH3G	-	2	protein_coding	ENSG00000067829.14	23	153059978	153059978	ENSG00000067829.14_153056646_153056763	13	1551	-7762	rs2269367	C	G	0.0420057559523809	23	153067740	153067740	1.59612e-09	-0.671661	0.000999001	1.54253e-05	1	2	1	1
CTD-2207O23.10	+	2	protein_coding	ENSG00000268614.1	19	7598481	7598481	ENSG00000268614.1_7599636_7599788	10	7681	1254	rs604959	A	C	0.291666666666667	19	7599735	7599735	5.28094e-09	-0.182155	0.000999001	0.000131235	1	1	1	1
SLITRK4	-	2	protein_coding	ENSG00000179542.11	23	142723596	142723596	2644	-465	rs5907451	C	T	0.2847	23	142724061	142724061	1.15018e-09	-0.490497	0.000999001	2.06078e-06	1
TMED7-TICAM2	-	2	protein_coding	ENSG00000251201.4	5	114961858	114961858	ENSG00000251201.4_114914339_114917012	4	7252	45830	rs2288384	G	A	0.0892857142857143	5	114916028	114916028	2.06503e-09	0.297999	0.000999001	2.20552e-05	1	1	1	1
SYTL5	+	2	protein_coding	ENSG00000147041.7	23	37865835	37865835	2174	-38567	rs6520969	G	A	0.0211	23	37904402	37904402	1.0009e-06	1.01607	0.000999001	0.000663646	1
CTD-3214H19.16	+	2	protein_coding	ENSG00000269711.1	19	7743387	7743387	ENSG00000269711.1_7747128_7747740	1	7213	391783	rs10424096	A	G	0.148308	19	8135170	8135170	7.61081e-06	-0.141602	0.012987	0.0170751	1	1	1	1
PDHA1	+	2	protein_coding	ENSG00000131828.9	23	19362011	19362011	ENSG00000131828.9_19377607_19379823	12	1089	90504	rs5955780	T	G	0.0198125119047619	23	19452515	19452515	2.4953e-09	0.832784	0.000999001	1.39989e-05	1	1	1	1
MAP3K15	-	2	protein_coding	ENSG00000180815.10	23	19533379	19533379	1180	-213073	rs138089797	C	G	0.0626	23	19746452	19746452	1.45922e-05	0.246821	0.00599401	0.00388634	1
TCEAL2	+	2	protein_coding	ENSG00000184905.4	23	101380660	101380660	2241	-64321	rs141450488	T	C	0.1036	23	101444981	101444981	2.09709e-48	-0.816853	0.000999001	1.56187e-38	1
JPX	+	2	lincRNA	ENSG00000225470.2	23	73164159	73164159	1608	156941	rs138629693	C	G	0.0222	23	73007218	73007218	2.40747e-09	-0.682229	0.000999001	9.34907e-07	1
KLHL1	-	2	protein_coding	ENSG00000150361.7	13	70682591	70682591	7458	-821	rs3812854	C	T	0.2493	13	70683412	70683412	8.93094e-13	0.338838	0.000999001	2.03347e-09	1
PRICKLE3	-	2	protein_coding	ENSG00000012211.8	23	49042845	49042845	ENSG00000012211.8_49031151_49032614	8	845	915874	rs188608395	A	G	0.0188894523809524	23	48126971	48126971	4.1126e-06	-0.680145	0.002997	0.00487257	1	2	1	1
ARHGAP6	-	2	protein_coding	ENSG00000047648.17	23	11683821	11683821	2731	144861	rs187287723	G	T	0.1044	23	11538960	11538960	3.24311e-06	-0.318915	0.003996	0.00330958	1
CTC-487M23.8	+	2	protein_coding	ENSG00000272869.1	5	112196885	112196885	ENSG00000272869.1_112200131_112200225	5	7421	29307	rs818426	G	A	0.444262821428572	5	112226192	112226192	1.71846e-09	-0.209691	0.000999001	4.4779e-05	1	1	1	1
MIR3654	-	2	protein_coding	ENSG00000255508.3	11	62359003	62359003	4880	-10433	rs12049914	C	G	0.362	11	62369436	62369436	7.20708e-21	-0.320291	0.000999001	2.50083e-16	1
ITM2A	-	2	protein_coding	ENSG00000078596.6	23	78623164	78623164	3671	-4787	rs2056916	C	G	0.2065	23	78627951	78627951	1.92381e-25	-0.792956	0.000999001	1.27197e-18	1
MAGEE1	+	2	protein_coding	ENSG00000198934.3	23	75648046	75648046	ENSG00000198934.3_75648046_75651744	1	2972	-136198	rs111709579	C	A	0.0249743392857143	23	75511848	75511848	0.000273706	-0.361954	0.012987	0.0151527	1	1	1	1
OGT	+	1	protein_coding	ENSG00000147162.9	23	70752933	70752933	ENSG00000147162.9_70776802_70776955	21	1932	875363	rs76471530	G	A	0.0117946071428571	23	71628296	71628296	1.86711e-06	0.832338	0.00999001	0.00862955	1	1	1	1
RP11-644F5.10	+	2	protein_coding	ENSG00000258311.1	12	56109820	56109820	ENSG00000258311.1_56115473_56118487	5	4550	5958	rs3138141	C	A	0.220152547619047	12	56115778	56115778	6.12868e-20	-0.372248	0.000999001	3.76498e-14	1	1	1	1
SYCP3	-	2	protein_coding	ENSG00000139351.10	12	102133250	102133250	5795	49245	rs9308313	G	A	0.3705	12	102084005	102084005	2.32016e-17	0.34075	0.000999001	3.81754e-13	1
BCAP31	-	2	protein_coding	ENSG00000185825.11	23	152990152	152990152	ENSG00000185825.11_152988963_152989568	9	1582	-16507	rs6643643	A	G	0.0579252202380952	23	153006659	153006659	2.22414e-10	0.501835	0.000999001	2.93397e-06	1	3	1	1
POLR2J2	-	2	protein_coding	ENSG00000267645.1	7	102312088	102312088	4444	-46829	rs12537647	T	C	0.3513	7	102358917	102358917	2.84616e-22	-0.5921	0.000999001	8.03539e-18	1
EIF1AX	-	2	protein_coding	ENSG00000173674.6	23	20159962	20159962	1604	10957	rs59952398	G	A	0.092	23	20149005	20149005	3.4564e-16	-0.372461	0.000999001	1.40877e-11	1
AP000304.12	-	2	protein_coding	ENSG00000249209.1	21	35284635	35284635	5215	4005	rs2834294	A	G	0.3929	21	35280630	35280630	2.92514e-10	0.116775	0.000999001	1.61397e-06	1
ACOT9	-	2	protein_coding	ENSG00000123130.12	23	23784592	23784592	3258	22589	rs11798220	T	C	0.1571	23	23762003	23762003	2.84852e-08	-0.187044	0.000999001	7.69143e-05	1
VMA21	+	2	protein_coding	ENSG00000160131.9	23	150564987	150564987	2931	101947	rs76810497	G	A	0.0302	23	150463040	150463040	7.42441e-07	0.421768	0.000999001	0.000443513	1
SYTL4	-	2	protein_coding	ENSG00000102362.11	23	99987110	99987110	1768	80235	rs1204411	T	G	0.3019	23	99906875	99906875	2.92536e-08	-0.391644	0.000999001	1.93943e-05	1
MINOS1-NBL1	+	2	protein_coding	ENSG00000270136.1	1	19923473	19923473	ENSG00000270136.1_19949968_19950077	9	6685	-11671	rs2792036	T	C	0.212204333333333	1	19911802	19911802	1.24956e-17	0.315435	0.000999001	3.69815e-13	1	2	1	1
CXorf56	-	2	protein_coding	ENSG00000018610.9	23	118699397	118699397	2301	37156	rs62601705	A	G	0.0345	23	118662241	118662241	6.24386e-26	-1.17328	0.000999001	1.04813e-19	1
CNTNAP5	+	2	protein_coding	ENSG00000155052.14	2	124782864	124782864	6179	51865	rs6756614	C	G	0.0623	2	124730999	124730999	2.95314e-06	0.437328	0.00599401	0.00460525	1
NDUFB8	-	2	protein_coding	ENSG00000255339.2	10	102289638	102289638	ENSG00000255339.2_102269073_102269268	13	4880	51314	rs10883500	T	G	0.218077976190476	10	102238324	102238324	8.6185e-09	-0.257895	0.000999001	0.000248367	1	1	1	1
PLP2	+	2	protein_coding	ENSG00000102007.6	23	49028273	49028273	ENSG00000102007.6_49031021_49031588	5	845	-901302	rs188608395	A	G	0.0188894523809524	23	48126971	48126971	3.03495e-06	-0.816539	0.001998	0.00204466	1	1	1	1
WDR45	-	2	protein_coding	ENSG00000196998.11	23	48958108	48958108	ENSG00000196998.11_48933204_48933637	11	843	-105842	rs5953275	A	G	0.236425065476191	23	49063950	49063950	6.30701e-07	0.345603	0.000999001	0.00133303	1	1	1	1
HDAC6	+	1	protein_coding	ENSG00000094631.14	23	48659784	48659784	ENSG00000094631.14_48673982_48674459	20	1041	-443393	rs6609717	C	A	0.286580571428571	23	48216391	48216391	3.18907e-06	-0.188273	0.00999001	0.00731427	1	1	1	1
CTB-54O9.9	-	2	protein_coding	ENSG00000267157.1	19	5785630	5785630	6859	-9453	rs113649884	A	G	0.2215	19	5795083	5795083	3.8868e-08	-0.182838	0.000999001	0.000146157	1
CASR	+	2	protein_coding	ENSG00000036828.9	3	121902530	121902530	ENSG00000036828.9_122000930_122001083	8	5546	34243	rs75017267	G	A	0.151211071428572	3	121936773	121936773	6.08059e-07	-0.156791	0.00799201	0.00388837	1	1	1	1
RP11-162P23.2	+	2	protein_coding	ENSG00000257767.2	12	112191694	112191694	3015	136717	rs10849963	G	T	0.1832	12	112054977	112054977	6.53504e-08	-0.221175	0.000999001	8.93665e-05	1
RP11-426L16.10	-	2	protein_coding	ENSG00000271810.1	1	113254055	113254055	ENSG00000271810.1_113247722_113247790	8	4943	6342	rs35221527	G	A	0.164605726190476	1	113247713	113247713	2.23749e-16	-0.240062	0.000999001	2.90807e-11	1	1	1	1
ZFX	+	2	protein_coding	ENSG00000005889.11	23	24167290	24167290	ENSG00000005889.11_24179832_24179959	12	2747	87221	rs7056315	T	C	0.223418654761905	23	24254511	24254511	1.75897e-09	-0.504562	0.000999001	4.05634e-05	1	1	1	1
CTC-273B12.8	+	2	lincRNA	ENSG00000269751.1	19	48983104	48983104	6584	6085	rs1799258	C	T	0.1024	19	48977019	48977019	2.93125e-12	0.271076	0.000999001	3.91849e-08	1
LINC00269	+	2	lincRNA	ENSG00000215162.1	23	68399400	68399400	2314	-28692	rs2361465	G	C	0.195	23	68428092	68428092	2.65879e-14	0.733919	0.000999001	1.35397e-10	1
CTD-3214H19.4	+	2	protein_coding	ENSG00000268400.1	19	7694682	7694682	7352	-17743	rs34976997	G	C	0.3445	19	7712425	7712425	6.61907e-11	-0.175316	0.000999001	1.81887e-07	1
KIAA0391	+	2	protein_coding	ENSG00000258790.1	14	35591755	35591755	5913	-223485	rs150674567	G	A	0.0918	14	35815240	35815240	3.71003e-07	-0.157783	0.000999001	0.00104911	1
RP1-4G17.5	-	2	protein_coding	ENSG00000262302.1	17	7165408	7165408	ENSG00000262302.1_7150596_7150662	4	5981	-7223	rs8067500	C	T	0.367996892857144	17	7172631	7172631	2.65045e-17	-0.363921	0.000999001	2.79676e-12	1	1	1	1
ZNF674	-	2	protein_coding	ENSG00000251192.3	23	46404892	46404892	1584	92977	rs5906206	A	G	0.1405	23	46311915	46311915	1.33291e-05	0.259272	0.001998	0.00454445	1
SYN1	-	2	protein_coding	ENSG00000008056.8	23	47479252	47479252	1529	1067	rs4824627	G	A	0.1416	23	47478185	47478185	1.21747e-05	-0.196022	0.004995	0.00334974	1
PNMA6C	+	2	protein_coding	ENSG00000235961.3	23	152240819	152240819	1871	12271	rs2301184	G	A	0.0322	23	152228548	152228548	3.99487e-19	-1.45288	0.000999001	6.34622e-15	1
FAM47E	+	2	protein_coding	ENSG00000272414.1	4	77172874	77172874	ENSG00000272414.1_77199222_77199377	7	6524	21599	rs768981	G	A	0.273046071428572	4	77194473	77194473	6.42378e-08	-0.192867	0.003996	0.00110239	1	1	1	1
RP11-798G7.6	+	2	lincRNA	ENSG00000267198.1	17	43623170	43623170	6412	-144603	rs115150574	T	C	0.2	17	43767773	43767773	4.60367e-22	-0.770894	0.000999001	3.29398e-17	1
CACNG5	+	2	protein_coding	ENSG00000075429.4	17	64831235	64831235	6258	12941	rs76704965	G	A	0.1284	17	64818294	64818294	1.29947e-06	0.346157	0.001998	0.00196723	1
DNASE1L1	-	1	protein_coding	ENSG00000013563.9	23	153640449	153640449	ENSG00000013563.9_153629579_153631531	9	1609	13304	rs11593	A	C	0.056547619047619	23	153627145	153627145	3.63242e-06	0.382021	0.010989	0.0111744	1	1	1	1
RP11-297N6.4	-	1	protein_coding	ENSG00000255046.1	8	11660077	11660077	6147	1075	rs112056952	T	C	0.138	8	11659002	11659002	3.07735e-08	0.385305	0.000999001	0.000134857	1
ARHGEF6	-	2	protein_coding	ENSG00000129675.11	23	135864247	135864247	1537	-32313	rs5931006	A	G	0.1163	23	135896560	135896560	8.5289e-10	-0.322739	0.000999001	1.32116e-06	1
RP11-474G23.1	-	2	protein_coding	ENSG00000273398.1	2	68488362	68488362	ENSG00000273398.1_68415646_68415822	13	6643	90625	rs111492772	G	A	0.0521859523809524	2	68397737	68397737	3.70988e-08	0.355333	0.001998	0.00145854	1	1	1	1
PRR5-ARHGAP8	+	2	protein_coding	ENSG00000248405.5	22	45098113	45098113	8147	-54653	rs132441	G	T	0.3311	22	45152766	45152766	2.94392e-09	0.117314	0.000999001	2.26679e-05	1
PGAM2	-	2	protein_coding	ENSG00000164708.5	7	44105186	44105186	5228	-15929	rs4640970	C	T	0.3619	7	44121115	44121115	2.14252e-10	0.184235	0.000999001	8.53519e-07	1
RP11-886H22.1	-	2	protein_coding	ENSG00000266997.2	18	47363993	47363993	6168	9669	rs665194	A	G	0.4845	18	47354324	47354324	7.47423e-12	-0.198396	0.000999001	1.00583e-07	1
CTD-2587H24.4	-	2	protein_coding	ENSG00000267110.1	19	55672039	55672039	8942	-5484	rs3848619	C	T	0.3558	19	55677523	55677523	1.33981e-08	0.247165	0.000999001	4.15063e-05	1
RP11-514P8.7	-	2	protein_coding	ENSG00000270249.1	7	102232891	102232891	4451	122472	rs12533485	C	G	0.0802	7	102110419	102110419	3.8929e-20	0.796316	0.000999001	2.26784e-15	1
OFD1	+	2	protein_coding	ENSG00000046651.10	23	13752832	13752832	ENSG00000046651.10_13754227_13754415	24	2690	-3052	rs7065102	G	A	0.143122678571429	23	13749780	13749780	5.64392e-16	-0.781233	0.000999001	6.943e-11	1	2	1	1
RP5-1121A15.3	+	2	lincRNA	ENSG00000230033.1	7	156737415	156737415	7759	421	rs2969116	T	A	0.1953	7	156736994	156736994	1.52736e-08	0.384501	0.000999001	0.000107128	1
DND1	-	2	protein_coding	ENSG00000256453.1	5	140053171	140053171	3821	37430	rs2563310	A	G	0.4775	5	140015741	140015741	1.01428e-07	-0.131616	0.000999001	0.000146849	1
ACMSD	+	2	protein_coding	ENSG00000153086.9	2	135596117	135596117	4385	3872	rs6758044	T	C	0.385	2	135592245	135592245	5.54272e-11	0.286655	0.000999001	2.57288e-07	1
OPHN1	-	2	protein_coding	ENSG00000079482.11	23	67653755	67653755	ENSG00000079482.11_67333023_67333081	25	1848	-200924	rs5981206	C	T	0.0343160416666666	23	67854679	67854679	1.03476e-06	0.800489	0.013986	0.0126009	1	2	1	1
RP11-691N7.6	+	2	protein_coding	ENSG00000254732.1	11	57509635	57509635	ENSG00000254732.1_57510335_57510456	3	5498	395826	rs11229262	T	C	0.0306023095238097	11	57905461	57905461	5.76383e-08	-0.428408	0.000999001	0.000287684	1	1	1	1
RP11-108K14.8	+	1	protein_coding	ENSG00000254536.1	10	135204338	135204338	4502	-24901	rs7921041	G	C	0.2083	10	135229239	135229239	4.7461e-28	0.307065	0.000999001	1.5415e-21	1
POF1B	-	2	protein_coding	ENSG00000124429.13	23	84634748	84634748	3823	-91708	rs141347705	G	A	0.0122	23	84726456	84726456	5.79425e-35	-1.32887	0.000999001	6.56723e-28	1
LAMP2	-	2	protein_coding	ENSG00000005893.11	23	119603220	119603220	ENSG00000005893.11_119561682_119562481	11	2867	46963	rs5910883	A	C	0.186622053571428	23	119556257	119556257	9.7236e-33	-0.513002	0.000999001	6.68943e-26	1	2	1	1
RP11-12J10.3	-	2	protein_coding	ENSG00000258539.1	10	126480296	126480296	6400	48585	rs34884690	G	A	0.3935	10	126431711	126431711	1.61827e-15	-0.226437	0.000999001	2.97907e-11	1
RBBP7	-	1	protein_coding	ENSG00000102054.13	23	16888537	16888537	1526	71280	rs11797088	T	C	0.3023	23	16817257	16817257	2.11949e-07	0.219307	0.000999001	0.000138661	1
TRMT2B	-	2	protein_coding	ENSG00000188917.10	23	100307105	100307105	2126	32120	rs5921708	C	G	0.2043	23	100274985	100274985	2.16321e-25	0.495372	0.000999001	1.7916e-19	1
ITFG3	+	2	protein_coding	ENSG00000269881.1	16	299546	299546	4449	5303	rs56314769	A	G	0.1447	16	294243	294243	2.1638e-08	-0.174281	0.000999001	8.29506e-05	1
CACNA1F	-	2	protein_coding	ENSG00000102001.8	23	49089833	49089833	768	-13391	rs2294020	G	A	0.1751	23	49103224	49103224	3.08969e-11	0.556029	0.000999001	1.38744e-08	1
RP11-451B8.1	-	2	lincRNA	ENSG00000239572.1	3	87842779	87842779	6314	8882	rs2880695	C	T	0.3298	3	87833897	87833897	2.14735e-07	-0.389904	0.000999001	0.000531983	1
SPIN2B	-	2	protein_coding	ENSG00000186787.7	23	57147980	57147980	1347	-38404	rs4030466	G	T	0.3877	23	57186384	57186384	2.87451e-07	-0.387738	0.000999001	1.1375e-05	1
ASB3	-	2	protein_coding	ENSG00000270898.1	2	54087297	54087297	ENSG00000270898.1_53990619_53990743	10	6730	102947	rs10181876	A	G	0.144803285714286	2	53984350	53984350	2.4515e-08	-0.47336	0.001998	0.000913718	1	1	1	1
C1orf173	-	2	protein_coding	ENSG00000178965.9	1	75139422	75139422	4565	213363	rs17095361	G	T	0.0167	1	74926059	74926059	4.80443e-10	0.961171	0.000999001	1.54664e-06	1
AP000275.65	-	2	protein_coding	ENSG00000265590.5	21	33984591	33984591	ENSG00000265590.5_33954510_33954725	7	5489	39961	rs865852	T	C	0.426977273809524	21	33944630	33944630	5.69207e-07	-0.284476	0.00599401	0.00746974	2	1	2	2
A1CF	-	2	protein_coding	ENSG00000148584.10	10	52645435	52645435	5040	2256	rs12244405	C	T	0.2893	10	52643179	52643179	6.86634e-08	0.156916	0.000999001	9.29551e-05	1
SDHD	+	2	protein_coding	ENSG00000255292.2	11	111957627	111957627	ENSG00000255292.2_112050001_112050205	5	4588	127392	rs2518366	G	A	0.226438833333333	11	112085019	112085019	1.45523e-10	-0.353309	0.000999001	2.28598e-06	1	1	1	1
RP11-347D21.3	-	1	lincRNA	ENSG00000237423.1	20	46617488	46617488	6103	2709	rs2869325	T	C	0.0132	20	46614779	46614779	4.19944e-10	-1.16467	0.000999001	2.78487e-06	1
RP13-216E22.4	+	2	lincRNA	ENSG00000228906.1	23	73168808	73168808	1610	-85011	rs7051331	T	G	0.022	23	73253819	73253819	1.08615e-08	-0.908466	0.000999001	7.49694e-06	1
RP1-309K20.6	-	2	protein_coding	ENSG00000272897.1	20	34262466	34262466	3366	34117	rs1118233	T	A	0.0749	20	34228349	34228349	2.50665e-23	-0.627617	0.000999001	2.69302e-18	1
TRAPPC2	-	2	protein_coding	ENSG00000196459.9	23	13752754	13752754	2690	18215	rs2285633	T	C	0.2912	23	13734539	13734539	3.38043e-09	0.376163	0.000999001	7.96439e-06	1
SHPK	-	2	protein_coding	ENSG00000262304.1	17	3539543	3539543	6804	24945	rs62069928	C	T	0.2343	17	3514598	3514598	1.05193e-09	0.190605	0.000999001	6.10066e-06	1
LTB4R2	+	2	protein_coding	ENSG00000272658.1	14	24778161	24778161	ENSG00000272658.1_24778161_24781252	1	6154	513	rs2748543	C	A	0.204510559523809	14	24778674	24778674	2.09414e-06	-0.146068	0.00599401	0.00534213	1	1	1	1
RP11-484M3.5	+	2	protein_coding	ENSG00000251012.1	3	118866222	118866222	5807	-26072	rs9870763	G	A	0.2309	3	118892294	118892294	2.60687e-12	-0.385222	0.000999001	4.96254e-09	1
RP11-571M6.15	+	2	protein_coding	ENSG00000257921.1	12	58166811	58166811	4506	4726	rs10877012	G	T	0.3238	12	58162085	58162085	8.51411e-10	-0.210236	0.000999001	2.46294e-06	1
RPL17-C18orf32	-	1	protein_coding	ENSG00000215472.5	18	47017956	47017956	ENSG00000215472.5_47017163_47017297	8	6304	-15251	rs12963212	T	C	0.469021654761905	18	47033207	47033207	4.11875e-11	-0.207862	0.000999001	1.37562e-06	1	2	1	1
RP11-57H12.6	+	2	protein_coding	ENSG00000271092.1	1	95583479	95583479	5395	-46560	rs35642396	A	G	0.4774	1	95630039	95630039	6.96543e-07	0.136643	0.003996	0.00146411	1
RP11-343C2.11	+	2	protein_coding	ENSG00000260914.2	16	69333585	69333585	ENSG00000260914.2_69354591_69354614	8	4211	23110	rs11075714	A	G	0.310758357142857	16	69356695	69356695	9.92471e-12	0.254014	0.000999001	6.05621e-07	1	5	1	1
OLIG3	-	2	protein_coding	ENSG00000177468.5	6	137815531	137815531	5416	88917	rs1015112	C	G	0.3891	6	137726614	137726614	7.97332e-13	0.357567	0.000999001	4.66893e-09	1
SLC6A14	+	2	protein_coding	ENSG00000087916.7	23	115567790	115567790	4199	-9426	rs2312057	T	C	0.141	23	115577216	115577216	7.3357e-15	-0.514181	0.000999001	1.86955e-10	1
RP11-512M8.5	-	2	protein_coding	ENSG00000256861.1	12	122750970	122750970	ENSG00000256861.1_122692326_122693124	16	4064	26917	rs3964512	T	C	0.490030583333334	12	122724053	122724053	1.52686e-06	0.160687	0.014985	0.0214381	1	1	1	1
ARMCX6	-	2	protein_coding	ENSG00000198960.6	23	100872991	100872991	2240	37467	rs5951360	C	T	0.2572	23	100835524	100835524	1.49306e-05	-0.203184	0.004995	0.00596921	1
IDS	-	2	protein_coding	ENSG00000010404.13	23	148615470	148615470	ENSG00000010404.13_148577014_148577219	17	1020	32921	rs1141608	G	A	0.188001142857143	23	148582549	148582549	4.06285e-09	-0.623862	0.000999001	3.8661e-05	2	2	1	2
CTB-60E11.4	+	2	lincRNA	ENSG00000269410.1	19	39916575	39916575	ENSG00000269410.1_39916575_39919055	1	5750	-537544	rs1978715	C	G	0.129036297619048	19	39379031	39379031	1.15249e-05	-0.215638	0.015984	0.0166777	1	2	1	1
AIFM1	-	2	protein_coding	ENSG00000156709.9	23	129299861	129299861	ENSG00000156709.9_129272568_129272676	16	1538	244015	rs35055731	A	C	0.0706963154761905	23	129055846	129055846	1.97703e-06	-0.290583	0.011988	0.00938303	1	1	1	1
XKRX	-	1	protein_coding	ENSG00000182489.7	23	100184422	100184422	1914	-78208	rs41300145	A	G	0.2112	23	100262630	100262630	3.23184e-09	-0.535365	0.000999001	2.38913e-06	1
CTC-360G5.8	-	2	protein_coding	ENSG00000269547.1	19	39440495	39440495	6054	-9018	rs10401843	G	A	0.4845	19	39449513	39449513	1.18815e-09	-0.131817	0.000999001	1.08503e-05	1
FGB	+	1	protein_coding	ENSG00000171564.7	4	155484108	155484108	5744	-403	rs2227395	G	A	0.2024	4	155484511	155484511	3.46183e-14	-0.398431	0.000999001	1.05292e-10	1
RP11-139J15.7	-	2	protein_coding	ENSG00000271786.1	10	18944123	18944123	ENSG00000271786.1_18937419_18937574	3	7555	153396	rs4748474	G	A	0.448809523809524	10	18790727	18790727	1.36404e-09	0.211415	0.000999001	2.54635e-05	1	1	1	1
AC003005.4	+	2	protein_coding	ENSG00000268107.1	19	57999086	57999086	ENSG00000268107.1_58002839_58002965	4	6205	9934	rs12461717	A	G	0.366239583333334	19	58009020	58009020	1.53279e-11	-0.30397	0.000999001	7.32054e-07	1	1	1	1
CTC-559E9.4	-	2	lincRNA	ENSG00000267581.1	19	19932525	19932525	5956	45233	rs16996320	C	T	0.1845	19	19887292	19887292	5.21589e-17	0.413922	0.000999001	8.64343e-13	1
TAP2	-	1	protein_coding	ENSG00000250264.1	6	32806599	32806599	23639	16432	rs2857104	C	G	0.2572	6	32790167	32790167	3.23479e-20	0.273684	0.000999001	2.77931e-14	1
HNRNPH3	+	2	protein_coding	ENSG00000096746.13	10	70090931	70090931	ENSG00000096746.13_70100931_70101608	6	5873	539268	rs116810148	A	G	0.0138882261904762	10	70630199	70630199	2.6213e-06	0.75389	0.016983	0.0156908	1	1	1	1
RP11-1021N1.1	+	2	protein_coding	ENSG00000261130.1	16	15489611	15489611	3394	-236682	rs7206272	A	C	0.2479	16	15726293	15726293	6.53557e-09	-0.22057	0.000999001	2.32454e-05	1
THOC2	-	1	protein_coding	ENSG00000125676.15	23	122866906	122866906	ENSG00000125676.15_122734412_122737599	37	2296	54747	rs6648537	C	T	0.133844946428571	23	122812159	122812159	5.24897e-12	0.296625	0.000999001	4.84501e-07	1	1	1	1
RPS6KA6	-	2	protein_coding	ENSG00000072133.6	23	83442933	83442933	3144	211625	rs923865	C	A	0.3403	23	83231308	83231308	1.18201e-05	-0.184453	0.003996	0.00567651	1
MAGEE2	-	2	protein_coding	ENSG00000186675.5	23	75005079	75005079	2865	532161	rs149951316	C	A	0.0185	23	74472918	74472918	2.40323e-10	-1.23665	0.000999001	9.31251e-08	1
FAM3A	-	2	protein_coding	ENSG00000071889.12	23	153744566	153744566	1589	14101	rs6571252	T	C	0.068	23	153730465	153730465	3.02036e-14	0.349963	0.000999001	6.63642e-11	1
SLC24A2	-	2	protein_coding	ENSG00000155886.7	9	19786926	19786926	6426	206652	rs3780214	G	T	0.1815	9	19580274	19580274	4.19947e-11	-0.450783	0.000999001	1.4236e-07	1
GPR173	+	2	protein_coding	ENSG00000184194.5	23	53078273	53078273	398	9868	rs73208437	C	T	0.0827	23	53068405	53068405	1.01714e-06	0.236575	0.000999001	8.72593e-05	1
NKAP	-	2	protein_coding	ENSG00000101882.5	23	119077735	119077735	ENSG00000101882.5_119065899_119065974	9	2184	934315	rs41309532	A	G	0.0103817380952381	23	118143420	118143420	1.97877e-06	1.0682	0.00599401	0.0090329	2	1	1	2
CHKB-CPT1B	-	2	protein_coding	ENSG00000254413.4	22	51021394	51021394	4388	-205	rs131756	C	T	0.449	22	51021599	51021599	1.40766e-06	0.111421	0.000999001	0.00211457	1
TMEM187	+	2	protein_coding	ENSG00000177854.7	23	153237778	153237778	1498	18113	rs2071133	C	T	0.1018	23	153219665	153219665	1.32797e-15	-0.421703	0.000999001	7.46241e-12	1
AC015688.3	+	2	protein_coding	ENSG00000266728.1	17	25950390	25950390	ENSG00000266728.1_25967598_25967803	3	3369	24155	rs4794976	T	G	0.325058273809524	17	25974545	25974545	2.11597e-07	-0.165888	0.000999001	0.000575933	1	5	1	1
RP11-343C2.12	-	2	protein_coding	ENSG00000272617.1	16	69368774	69368774	4168	-4640	rs11542583	T	C	0.3255	16	69373414	69373414	8.18857e-31	-0.34395	0.000999001	6.75875e-24	1
RGN	+	2	protein_coding	ENSG00000130988.8	23	46937775	46937775	1459	-9191	rs5905584	T	C	0.3085	23	46946966	46946966	5.33473e-07	-0.333477	0.000999001	0.000183891	1
CTD-3074O7.11	+	2	protein_coding	ENSG00000256349.1	11	66276550	66276550	3121	-47810	rs531490	T	G	0.4822	11	66324360	66324360	4.02418e-10	-0.161177	0.000999001	1.20048e-06	1
ASB11	-	2	protein_coding	ENSG00000165192.9	23	15333778	15333778	2385	37390	rs4830935	C	A	0.0467	23	15296388	15296388	7.23107e-09	-0.96039	0.000999001	1.43241e-05	1
AP000350.10	+	2	protein_coding	ENSG00000251357.4	22	24204375	24204375	ENSG00000251357.4_24217304_24217428	6	6103	88582	rs2844003	G	A	0.432841857142857	22	24292957	24292957	2.13901e-07	0.223319	0.002997	0.00295842	2	1	2	2
CTD-2528L19.4	-	2	protein_coding	ENSG00000267552.2	19	38210089	38210089	4719	59334	rs6508739	A	G	0.3915	19	38150755	38150755	2.33408e-16	-0.26903	0.000999001	6.70317e-12	1
RP11-87C12.2	+	2	protein_coding	ENSG00000256950.2	12	122326715	122326715	ENSG00000256950.2_122326715_122326900	5	5036	122973	rs1169082	G	T	0.14195182142857	12	122449688	122449688	3.9246e-07	-0.158862	0.001998	0.00330726	1	1	1	1
RP5-907D15.3	+	2	lincRNA	ENSG00000254620.1	20	57169473	57169473	ENSG00000254620.1_57178653_57179029	1	5930	8959	rs11086649	C	G	0.112870761904762	20	57178432	57178432	1.94953e-06	0.379909	0.00599401	0.00588171	1	1	1	1
RNASEK-C17orf49	+	2	protein_coding	ENSG00000161939.14	17	6915954	6915954	6069	-1896	rs3180517	C	A	0.1463	17	6917850	6917850	2.18621e-08	-0.20881	0.000999001	9.04146e-05	1
TUBB3	+	1	protein_coding	ENSG00000198211.8	16	89985573	89985573	ENSG00000198211.8_89985573_89986616	5	4825	-5722	rs2270459	C	A	0.115638154761906	16	89979851	89979851	4.45546e-07	0.208468	0.00799201	0.00417076	1	1	1	1
MAOB	-	2	protein_coding	ENSG00000069535.12	23	43741693	43741693	ENSG00000069535.12_43652666_43652825	15	1672	-500912	rs1451510	G	A	0.0747788928571428	23	44242605	44242605	4.20913e-06	-0.326576	0.00699301	0.0119447	1	3	1	1
CALCA	-	2	protein_coding	ENSG00000110680.8	11	14993900	14993900	4404	-176744	rs1714354	T	C	0.2254	11	15170644	15170644	4.06494e-06	-0.333745	0.004995	0.00505216	1
CAPN13	-	2	protein_coding	ENSG00000162949.12	2	31043408	31043408	ENSG00000162949.12_31029047_31029132	25	6208	14312	rs10176484	T	A	0.246331345238095	2	31029096	31029096	1.19286e-07	-0.361999	0.004995	0.00317835	2	2	2	2
AC007040.11	-	2	protein_coding	ENSG00000258881.2	2	71222466	71222466	ENSG00000258881.2_71166448_71169563	6	6334	49815	rs13426205	A	C	0.119742738095238	2	71172651	71172651	1.49103e-15	0.670401	0.000999001	1.14729e-10	1	2	1	1
RP11-296A16.1	-	2	protein_coding	ENSG00000262560.1	15	44091331	44091331	ENSG00000262560.1_44064815_44065421	14	2609	-97523	rs533143	T	C	0.272030904761905	15	44188854	44188854	1.13941e-08	-0.262895	0.000999001	0.000188269	1	1	1	1
FAM50A	+	1	protein_coding	ENSG00000071859.10	23	153672473	153672473	1645	6679	rs189578067	A	C	0.0554	23	153665794	153665794	4.57244e-09	0.432179	0.000999001	5.49829e-06	1
NAP1L6	-	2	protein_coding	ENSG00000204118.1	23	72347919	72347919	1614	-70206	rs12686931	G	A	0.037	23	72418125	72418125	3.63127e-05	0.570856	0.00699301	0.00561145	1
RP5-1052I5.2	+	2	protein_coding	ENSG00000267561.1	1	87458692	87458692	ENSG00000267561.1_87538617_87538855	7	5961	-875638	rs75489532	A	G	0.0238048095238095	1	86583054	86583054	2.00991e-07	0.449488	0.002997	0.00199632	1	1	1	1
CTC-554D6.1	+	2	protein_coding	ENSG00000258864.1	5	112162910	112162910	7373	-102583	rs154346	A	G	0.3909	5	112265493	112265493	8.53332e-09	-0.156774	0.000999001	3.19353e-05	1
TAB3	-	2	protein_coding	ENSG00000157625.11	23	30993201	30993201	3609	66955	rs4327997	T	G	0.3047	23	30926246	30926246	1.36844e-06	-0.247874	0.001998	0.00205623	1
RP11-514P8.6	-	2	protein_coding	ENSG00000205236.6	7	102283316	102283316	4385	-168369	rs6967790	T	C	0.1036	7	102451685	102451685	7.95924e-09	0.446574	0.000999001	3.10059e-05	1
C15orf38-AP3S2	-	1	protein_coding	ENSG00000250021.3	15	90456114	90456114	5647	32821	rs4932265	T	C	0.264	15	90423293	90423293	1.23349e-60	-0.459401	0.000999001	2.72248e-54	1
PNMA3	+	2	protein_coding	ENSG00000183837.8	23	152224766	152224766	1861	-195551	rs73244186	G	A	0.2239	23	152420317	152420317	1.72653e-17	-0.600701	0.000999001	3.16594e-13	1
BEX5	-	2	protein_coding	ENSG00000184515.6	23	101411029	101411029	2190	472106	rs6523528	A	G	0.1356	23	100938923	100938923	7.2086e-09	-0.340285	0.000999001	1.04906e-05	1
GAST	+	2	protein_coding	ENSG00000184502.3	17	39868578	39868578	5275	1330	rs34074411	C	T	0.4665	17	39867248	39867248	4.09021e-07	0.272499	0.001998	0.000802507	1
FAM127C	-	2	protein_coding	ENSG00000212747.3	23	134156559	134156559	1353	-29438	rs2498776	T	A	0.3652	23	134185997	134185997	4.38812e-09	0.311648	0.000999001	5.49264e-06	1
FAAH2	+	2	protein_coding	ENSG00000165591.6	23	57313139	57313139	ENSG00000165591.6_57313139_57313450	12	1272	-919357	rs6417946	C	G	0.385296059523809	23	56393782	56393782	3.1044e-06	0.303151	0.000999001	0.000779182	1	1	1	1
DRP2	+	2	protein_coding	ENSG00000102385.8	23	100474758	100474758	2326	117557	rs12156663	T	C	0.2185	23	100357201	100357201	4.27078e-11	0.765877	0.000999001	1.7672e-07	1
AC104534.3	-	2	protein_coding	ENSG00000268083.1	19	39330818	39330818	ENSG00000268083.1_39321718_39321806	8	5981	14501	rs10417798	A	G	0.141865583333334	19	39316317	39316317	4.64216e-07	-0.208384	0.004995	0.00472724	1	1	1	1
RNF103-CHMP3	-	2	protein_coding	ENSG00000249884.4	2	86948245	86948245	3418	165743	rs113652961	G	A	0.1438	2	86782502	86782502	1.61923e-08	0.261958	0.000999001	2.17979e-05	1
TRO	+	1	protein_coding	ENSG00000067445.16	23	54946895	54946895	1435	-332318	rs5914293	A	T	0.2478	23	55279213	55279213	2.33449e-05	0.232452	0.003996	0.00300977	1
RP11-514O12.4	-	2	protein_coding	ENSG00000249141.1	6	167369612	167369612	7407	-25022	rs4710154	A	T	0.3368	6	167394634	167394634	2.74028e-07	0.205611	0.002997	0.000871208	1
BEX2	-	2	protein_coding	ENSG00000133134.7	23	102565974	102565974	ENSG00000133134.7_102565286_102565361	3	1489	-17431	rs5945971	T	C	0.273888916666667	23	102583405	102583405	1.92658e-08	-0.278087	0.000999001	6.00543e-05	1	1	1	1
KCND1	-	2	protein_coding	ENSG00000102057.5	23	48827976	48827976	891	32399	rs3027498	T	C	0.0711	23	48795577	48795577	6.64729e-06	-0.43293	0.000999001	0.00123578	1
LONRF3	+	2	protein_coding	ENSG00000175556.12	23	118108581	118108581	ENSG00000175556.12_118108581_118109560	12	2444	4278	rs5910465	A	G	0.199019333333333	23	118112859	118112859	9.21504e-07	-0.214367	0.003996	0.00565464	1	2	1	1
RP4-614C15.2	-	2	lincRNA	ENSG00000225129.1	20	57932829	57932829	5560	-1846	rs6092776	T	G	0.4643	20	57934675	57934675	6.96397e-33	-0.528439	0.000999001	4.82401e-26	1
LINC00698	+	2	lincRNA	ENSG00000244342.1	3	62936105	62936105	6319	-6302	rs11130905	T	C	0.4426	3	62942407	62942407	2.22965e-14	-0.334095	0.000999001	3.50234e-10	1
LY75-CD302	-	1	protein_coding	ENSG00000248672.1	2	160761221	160761221	6181	-8367	rs6735923	T	C	0.4429	2	160769588	160769588	7.15052e-63	0.536113	0.000999001	1.74399e-53	1
EIF2S3	+	2	protein_coding	ENSG00000130741.6	23	24072833	24072833	ENSG00000130741.6_24073732_24073795	12	2825	398265	rs2319411	G	A	0.075412994047619	23	24471098	24471098	2.25893e-07	0.309554	0.001998	0.00223294	2	1	2	2
TMEM185A	-	1	protein_coding	ENSG00000155984.10	23	148713568	148713568	1202	88497	rs191863257	C	T	0.0941	23	148625071	148625071	9.45825e-09	0.461733	0.000999001	7.87401e-06	1
RP11-447L10.1	-	2	protein_coding	ENSG00000272741.1	3	196045093	196045093	6841	199	rs2270769	G	C	0.3037	3	196044894	196044894	1.16561e-08	0.190833	0.000999001	5.6693e-05	1
RP11-343C2.7	-	2	protein_coding	ENSG00000259900.1	16	69385633	69385633	4133	8080	rs153060	A	G	0.3175	16	69377553	69377553	1.67443e-67	-0.889073	0.000999001	8.66062e-55	1
RP11-977G19.10	-	2	protein_coding	ENSG00000144785.4	12	56709843	56709843	ENSG00000144785.4_56679700_56679807	9	3561	38633	rs185890383	C	G	0.0772033571428569	12	56671210	56671210	1.01043e-19	-0.538982	0.000999001	1.08862e-14	1	1	1	1
ITGB3	+	2	protein_coding	ENSG00000259753.1	17	45331263	45331263	ENSG00000259753.1_45419287_45419398	17	4407	339049	rs4793836	G	A	0.425621595238095	17	45670312	45670312	3.26814e-10	-0.424785	0.000999001	1.45258e-05	2	1	2	2
FTSJ1	+	2	protein_coding	ENSG00000068438.10	23	48334541	48334541	ENSG00000068438.10_48339539_48339591	11	1244	-638994	rs1207491	T	C	0.247300482142857	23	47695547	47695547	6.96061e-06	0.297521	0.00799201	0.0128857	1	1	1	1
RP11-17L5.4	-	2	lincRNA	ENSG00000259234.1	15	79576287	79576287	ENSG00000259234.1_79575991_79576287	4	6663	-852442	rs55770809	C	T	0.146429821428572	15	80428729	80428729	2.2662e-06	-0.264876	0.01998	0.0187543	1	2	1	1
RPS10-NUDT3	-	2	protein_coding	ENSG00000270800.1	6	34393825	34393825	6262	15602	rs28847046	T	C	0.0899	6	34378223	34378223	5.66107e-10	0.278098	0.000999001	1.0237e-06	1
AF011889.2	-	2	lincRNA	ENSG00000238039.1	23	148607803	148607803	1018	-748	rs72611289	T	G	0.1735	23	148608551	148608551	3.95973e-29	0.784782	0.000999001	2.77576e-25	1
CTB-31O20.9	+	2	lincRNA	ENSG00000267232.1	19	1875015	1875015	ENSG00000267232.1_1875605_1875991	2	7001	-892120	rs146580779	C	A	0.32714325	19	982895	982895	3.9603e-07	0.191147	0.002997	0.0038433	1	1	1	1
TAF9B	-	2	protein_coding	ENSG00000187325.4	23	77395203	77395203	744	-586228	rs12559451	A	C	0.4364	23	77981431	77981431	9.10295e-06	0.243715	0.002997	0.00145028	1
KCNJ8	-	2	protein_coding	ENSG00000121361.3	12	21928515	21928515	6067	147269	rs10841868	G	T	0.2672	12	21781246	21781246	2.51273e-06	0.162105	0.003996	0.00450396	1
AF196779.12	-	2	protein_coding	ENSG00000250232.1	23	48937546	48937546	ENSG00000250232.1_48933525_48933604	8	843	29589	rs4824458	G	T	0.231102815476191	23	48907957	48907957	3.99465e-06	0.397078	0.00799201	0.00573295	1	1	1	1
MXRA5	-	2	protein_coding	ENSG00000101825.7	23	3264682	3264682	2349	24339	rs1635246	G	A	0.2827	23	3240343	3240343	1.40328e-06	-0.297989	0.002997	0.00143462	1
SATL1	-	2	protein_coding	ENSG00000184788.8	23	84364054	84364054	3737	127150	rs475240	G	A	0.3684	23	84236904	84236904	4.42137e-09	0.377299	0.000999001	9.73947e-06	1
AC068533.7	+	2	protein_coding	ENSG00000249319.1	7	65552756	65552756	4777	-12636	rs57866200	A	G	0.3712	7	65565392	65565392	8.17772e-07	0.178826	0.002997	0.00101737	1
CTD-2278I10.6	+	2	protein_coding	ENSG00000269307.1	19	17378227	17378227	6105	-43809	rs10423120	A	G	0.172	19	17422036	17422036	1.71036e-07	-0.172957	0.002997	0.00050648	1
CTC-454I21.3	-	2	protein_coding	ENSG00000267360.2	19	37701414	37701414	ENSG00000267360.2_37660741_37660956	9	4342	59029	rs111543213	C	A	0.362162380952381	19	37642385	37642385	8.09196e-07	-0.199884	0.00599401	0.00679419	1	1	1	1
MBTPS2	+	2	protein_coding	ENSG00000012174.7	23	21857754	21857754	ENSG00000012174.7_21869627_21869730	12	3017	984439	rs5926087	A	G	0.376360482142857	23	22842193	22842193	9.48985e-07	0.199144	0.003996	0.00920494	2	2	2	2
FRMPD4	+	2	protein_coding	ENSG00000169933.8	23	12156585	12156585	3269	-563164	rs5934030	A	G	0.1511	23	12719749	12719749	6.96296e-31	-0.833268	0.000999001	1.54202e-25	1
RP11-1035H13.3	-	1	protein_coding	ENSG00000260342.2	16	18812841	18812841	ENSG00000260342.2_18810023_18810156	7	4731	311	rs2650625	T	G	0.0622685119047617	16	18812530	18812530	2.11015e-06	-0.244056	0.013986	0.0146377	1	1	1	1
KLF8	+	2	protein_coding	ENSG00000102349.10	23	56258854	56258854	1866	286457	rs6417936	T	C	0.3611	23	55972397	55972397	2.31753e-06	-0.290192	0.000999001	9.44174e-05	1
RP4-562J12.2	+	2	lincRNA	ENSG00000203650.3	23	117973519	117973519	2386	-20581	rs261705	T	C	0.255	23	117994100	117994100	4.19822e-06	-0.309403	0.003996	0.00256206	1
BRCC3	+	2	protein_coding	ENSG00000185515.10	23	154299695	154299695	1129	-152633	rs190043304	G	A	0.011	23	154452328	154452328	3.13513e-05	0.398504	0.00599401	0.00523532	1
NDUFC2-KCTD14	-	2	protein_coding	ENSG00000259112.1	11	77790911	77790911	4664	-60695	rs11237410	G	T	0.4571	11	77851606	77851606	9.57342e-09	0.138915	0.000999001	1.30199e-05	1
RP11-109N23.4	-	2	lincRNA	ENSG00000258813.1	14	73526123	73526123	ENSG00000258813.1_73525139_73525492	1	6100	-184611	rs177406	G	A	0.44826355952381	14	73710734	73710734	3.53378e-06	-0.14525	0.004995	0.00632634	1	1	1	1
TSGA13	-	2	protein_coding	ENSG00000213265.4	7	130372268	130372268	5107	75740	rs10954272	G	A	0.2643	7	130296528	130296528	7.30029e-08	0.290594	0.000999001	0.000174072	1
FAM156B	+	2	protein_coding	ENSG00000179304.12	23	52920336	52920336	324	-83647	rs5951142	C	T	0.439	23	53003983	53003983	2.21961e-05	0.35696	0.003996	0.00152457	1
APOOL	+	2	protein_coding	ENSG00000155008.9	23	84258832	84258832	3719	-115335	rs5968457	A	G	0.3547	23	84374167	84374167	1.35185e-08	0.223994	0.000999001	1.86509e-05	1
CXorf23	-	2	protein_coding	ENSG00000173681.12	23	19988416	19988416	1499	23493	rs4825325	T	C	0.065	23	19964923	19964923	3.95144e-06	-0.268782	0.000999001	0.00130201	1
NEUROD1	-	2	protein_coding	ENSG00000162992.3	2	182545603	182545603	ENSG00000162992.3_182537815_182538274	3	5455	43138	rs2218225	G	A	0.351550130952381	2	182502465	182502465	9.73092e-08	-0.149972	0.000999001	0.000576369	1	3	1	1
FHL1	+	2	protein_coding	ENSG00000022267.12	23	135229559	135229559	ENSG00000022267.12_135251455_135252139	8	1256	67481	rs5975700	T	C	0.27797619047619	23	135297040	135297040	2.50971e-06	0.29252	0.00599401	0.00545017	1	2	1	1
SPECC1L-ADORA2A	+	2	protein_coding	ENSG00000258555.2	22	24666866	24666866	ENSG00000258555.2_24717256_24718886	19	6421	142623	rs5751868	G	A	0.494773761904762	22	24809489	24809489	6.87239e-08	-0.101777	0.002997	0.00273364	1	1	1	1
CXorf36	-	2	protein_coding	ENSG00000147113.12	23	45060146	45060146	ENSG00000147113.12_45021555_45023494	4	2259	6463	rs5952710	C	T	0.266576023809524	23	45053683	45053683	1.81335e-07	0.337496	0.000999001	0.000487817	1	1	1	1
JMJD7-PLA2G4B	+	1	protein_coding	ENSG00000168970.16	15	42120293	42120293	ENSG00000168970.16_42129266_42132428	22	4414	21351	rs11634083	C	T	0.308190642857142	15	42141644	42141644	9.12055e-07	-0.0993461	0.00999001	0.0160583	1	1	1	1
NME2	+	2	protein_coding	ENSG00000011052.17	17	49230951	49230951	4989	4534	rs145372333	G	A	0.0358	17	49226417	49226417	3.25745e-10	-0.374438	0.000999001	1.04821e-06	1
IDS	-	2	protein_coding	ENSG00000241489.3	23	148615470	148615470	ENSG00000241489.3_148608069_148608607	11	1020	6919	rs72611289	T	G	0.173501863095238	23	148608551	148608551	8.01774e-48	0.866912	0.000999001	4.04041e-39	1	1	1	1
CASK	-	2	protein_coding	ENSG00000147044.16	23	41782716	41782716	ENSG00000147044.16_41602866_41602989	28	2422	92285	rs1331969	G	A	0.116621672619048	23	41690431	41690431	2.02108e-06	0.343074	0.014985	0.0161951	1	2	1	1
FANCB	-	2	protein_coding	ENSG00000181544.9	23	14891191	14891191	ENSG00000181544.9_14882682_14883702	2	2789	-261187	rs6527296	G	A	0.207185190476191	23	15152378	15152378	1.45844e-05	-0.340216	0.012987	0.0174283	1	2	1	1
RP11-689K5.3	-	2	lincRNA	ENSG00000251331.2	4	82965397	82965397	5748	43921	rs1443792	T	C	0.3116	4	82921476	82921476	2.02632e-13	-0.371913	0.000999001	2.65621e-09	1
PAGR1	+	2	protein_coding	ENSG00000185928.7	16	29827285	29827285	ENSG00000185928.7_29841795_29841948	4	2578	6129	rs8061634	T	G	0.146264869047619	16	29833414	29833414	1.28208e-07	-0.218274	0.000999001	0.000745735	1	1	1	1
GNL3L	+	2	protein_coding	ENSG00000130119.11	23	54556644	54556644	ENSG00000130119.11_54556644_54556852	16	1003	15929	rs12841722	C	T	0.0196464821428571	23	54572573	54572573	5.20496e-07	0.88997	0.000999001	0.000993117	1	1	1	1
