# Supplementary material for: Genetic variant effects on gene expression in human pancreatic islets and their implications for T2D
Source: Nat Commun. 2020 Sep 30;11:4912. doi: 10.1038/s41467-020-18581-8 (PMC7528108; doi:10.1038/s41467-020-18581-8)
Supplement: Supplementary file 8 — Supplementary Data 6 [file 41467_2020_18581_MOESM8_ESM.txt]

GeneName	Strand	GencodeLevel	GeneType	GeneID	ChrPheno	StartPheno	EndPheno	BestExonID	NumExons	NumVariantCis	DistanceWithBest	SNPid	A1	A2	Islets_MAF	SNPchr	StartSNP	EndSNP	Islets_Nominal_Pval	Islets_Slope	Islets_EmpiricalAdjustedPval	Islets_BetaAdjustedPval	Islets_Qvalue	BetaCells_Pvalue	BetaCells_Slope	BetaCell_Exon	BetaCells_SNP
KLHL24	+	2	protein_coding	ENSG00000114796.11	3	183353356	183353356	ENSG00000114796.11_183354009_183354238	11	5670	4089	rs34667300	C	T	0.1615402023809524	3	183349267	183349267	3.40011e-29	-0.615065	0.000999001	8.59766e-23	4.09531e-22	0.374469	-0.44434	ENSG00000114796.11_183354009_183354238	rs34667300
YEATS2	+	1	protein_coding	ENSG00000163872.11	3	183415606	183415606	ENSG00000163872.11_183510904_183511274	30	5770	-117569	rs2606222	T	C	0.3875459166666675	3	183533175	183533175	1.2671e-14	-0.328138	0.000999001	4.18544e-09	6.1303e-09	0.0425356	-0.598643	ENSG00000163872.11_183510904_183511274	rs2606222
MAP6D1	-	1	protein_coding	ENSG00000180834.3	3	183543382	183543382	ENSG00000180834.3_183533664_183535224	3	5724	20453	rs263039	C	T	0.4083921071428575	3	183522929	183522929	2.18436e-52	-0.744163	0.000999001	1.23818e-45	1.99177e-44	0.0555422	-0.74528	ENSG00000180834.3_183533664_183535224	rs263039
PARL	-	1	protein_coding	ENSG00000175193.8	3	183602721	183602721	ENSG00000175193.8_183558358_183558428	10	5689	-11532	rs9863539	T	C	0.3962439523809521	3	183614253	183614253	2.31519e-13	-0.204371	0.000999001	2.45092e-08	3.29808e-08	0.723378	-0.0435679	ENSG00000175193.8_183558358_183558428	rs9863539
EIF2B5	+	1	protein_coding	ENSG00000145191.7	3	183852826	183852826	ENSG00000145191.7_183852826_183853368	12	5809	-85371	rs146875646	A	C	0.17722523809523807	3	183938197	183938197	2.23544e-05	-0.168474	0.275724	0.275828	0.0663253	0.96859	0.0278045	ENSG00000145191.7_183852826_183853368	rs146875646
DVL3	+	2	protein_coding	ENSG00000161202.13	3	183873176	183873176	ENSG00000161202.13_183885368_183885499	13	5776	-613972	rs7627067	A	G	0.07244986904761899	3	184487148	184487148	5.98585e-06	0.228633	0.0769231	0.0853523	0.0295796	0.931921	-0.0519113	ENSG00000161202.13_183885368_183885499	rs7627067
ABCF3	+	2	protein_coding	ENSG00000161204.7	3	183903811	183903811	ENSG00000161204.7_183910890_183911240	12	5768	-212616	rs62287517	T	C	0.43537192857142837	3	184116427	184116427	2.3144e-05	0.139869	0.308691	0.300759	0.0702395	0.19346	0.376748	ENSG00000161204.7_183910890_183911240	rs62287517
VWA5B2	+	2	protein_coding	ENSG00000145198.10	3	183948217	183948217	ENSG00000145198.10_183957182_183957371	16	5781	130245	rs34611203	A	G	0.19983894047619016	3	183817972	183817972	1.5477e-06	-0.132734	0.014985	0.0182746	0.00877149	0.964685	-0.018234	ENSG00000145198.10_183957182_183957371	rs34611203
ECE2	+	2	protein_coding	ENSG00000145194.13	3	183967438	183967438	ENSG00000145194.13_184005625_184005735	18	5780	-61794	rs10804892	C	A	0.26309523809523805	3	184029232	184029232	2.17788e-23	-0.447642	0.000999001	3.09864e-17	9.90123e-17	0.00336959	-0.862575	ENSG00000145194.13_184005625_184005735	rs10804892
CAMK2N2	-	2	protein_coding	ENSG00000163888.3	3	183979251	183979251	ENSG00000163888.3_183977001_183978015	2	5779	3143	rs902415	T	C	0.25594210714285653	3	183976108	183976108	8.05693e-07	0.141837	0.001998	0.00324414	0.00196442	0.811139	0.0735009	ENSG00000163888.3_183977001_183978015	rs902415
PSMD2	+	1	protein_coding	ENSG00000175166.12	3	184016497	184016497	ENSG00000175166.12_184025145_184025496	15	5723	-10206	rs6845	C	T	0.4593104523809523	3	184026703	184026703	2.56276e-08	-0.126016	0.000999001	0.00063672	0.000455394	0.243989	-0.422355	ENSG00000175166.12_184025145_184025496	rs6845
EIF4G1	+	1	protein_coding	ENSG00000114867.15	3	184032283	184032283	ENSG00000114867.15_184052515_184053146	27	5710	747777	rs4859123	G	A	0.3898793809523814	3	183284506	183284506	1.90772e-05	-0.0974627	0.316683	0.328046	0.0743141	0.681735	0.0529669	ENSG00000114867.15_184052515_184053146	rs4859123
CLCN2	-	1	protein_coding	ENSG00000114859.10	3	184079439	184079439	ENSG00000114859.10_184079205_184079439	23	5638	252799	rs112313251	C	T	0.030979345238095327	3	183826640	183826640	2.92279e-06	-0.467021	0.0999001	0.0951061	0.0319852	0.768704	-0.311325	ENSG00000114859.10_184079205_184079439	rs112313251
POLR2H	+	1	protein_coding	ENSG00000163882.5	3	184079506	184079506	ENSG00000163882.5_184080403_184080512	6	5639	-196135	rs4097066	T	G	0.2542309523809518	3	184275641	184275641	8.99051e-06	-0.1804	0.0709291	0.0772382	0.0274919	0.0936471	-0.668162	ENSG00000163882.5_184080403_184080512	rs4097066
MAGEF1	-	2	protein_coding	ENSG00000177383.3	3	184429836	184429836	ENSG00000177383.3_184428156_184429836	1	5343	117730	rs4582031	C	A	0.32738095238095233	3	184312106	184312106	0.000645783	0.0959416	0.54046	0.534829	0.102743	0.641139	0.108979	ENSG00000177383.3_184428156_184429836	rs4582031
RP11-329B9.4	+	2	lincRNA	ENSG00000272970.1	3	184451863	184451863	ENSG00000272970.1_184455340_184455559	2	5326	936594	rs36155312	G	A	0.13354298809523865	3	183515269	183515269	4.82732e-05	0.344822	0.132867	0.131754	0.0401017	0.844516	-0.120783	ENSG00000272970.1_184455340_184455559	rs36155312
VPS8	+	1	protein_coding	ENSG00000156931.11	3	184529931	184529931	ENSG00000156931.11_184552437_184552739	49	5335	354430	rs12629525	G	A	0.4325754642857144	3	184175501	184175501	2.9031e-06	-0.123807	0.103896	0.100329	0.0332004	0.434666	-0.129	ENSG00000156931.11_184552437_184552739	rs12629525
C3orf70	-	2	protein_coding	ENSG00000187068.2	3	184870802	184870802	ENSG00000187068.2_184795838_184801351	1	5129	25258	rs16859665	A	G	0.28214285714285714	3	184845544	184845544	2.87987e-10	0.278998	0.000999001	1.74489e-06	1.84941e-06	0.6719	-0.125297	ENSG00000187068.2_184795838_184801351	rs16859665
EHHADH	-	1	protein_coding	ENSG00000113790.6	3	184999778	184999778	ENSG00000113790.6_184908412_184911275	7	5128	122957	rs79268202	T	C	0.0816431666666665	3	184876821	184876821	0.000172541	-0.128839	0.604396	0.608197	0.111773	0.219135	0.633958	ENSG00000113790.6_184908412_184911275	rs79268202
MAP3K13	+	1	protein_coding	ENSG00000073803.9	3	185000729	185000729	ENSG00000073803.9_185198020_185198317	18	5125	114592	rs16859708	T	C	0.1523809523809524	3	184886137	184886137	3.02431e-05	-0.255189	0.458541	0.453629	0.0920567	0.959019	0.0514104	ENSG00000073803.9_185198020_185198317	rs16859708
TMEM41A	-	1	protein_coding	ENSG00000163900.6	3	185216845	185216845	ENSG00000163900.6_185197948_185198290	7	4976	330708	rs16859708	T	C	0.1523809523809524	3	184886137	184886137	1.46833e-05	-0.289251	0.116883	0.127818	0.0392303	0.982607	0.0190501	ENSG00000163900.6_185197948_185198290	rs16859708
LIPH	-	1	protein_coding	ENSG00000163898.5	3	185270401	185270401	ENSG00000163898.5_185234855_185234950	10	4842	935261	rs191467870	G	A	0.15794735714285724	3	184335140	184335140	0.000170871	-0.195541	0.545455	0.528362	0.101883	0.289651	-0.512515	ENSG00000163898.5_185234855_185234950	rs191467870
IGF2BP2	-	2	protein_coding	ENSG00000073792.11	3	185542844	185542844	ENSG00000073792.11_185361527_185363411	16	4798	21896	rs9854769	A	G	0.29374036904761813	3	185520948	185520948	3.93952e-11	-0.193032	0.000999001	6.56892e-06	6.46127e-06	0.0129967	-1.28856	ENSG00000073792.11_185361527_185363411	rs9854769
TRA2B	-	2	protein_coding	ENSG00000136527.13	3	185655924	185655924	ENSG00000136527.13_185652217_185655208	9	5124	-685684	rs9854792	C	T	0.1959189761904762	3	186341608	186341608	7.7658e-05	0.150413	0.578422	0.578802	0.108186	0.321245	0.229729	ENSG00000136527.13_185652217_185655208	rs9854792
ETV5	-	2	protein_coding	ENSG00000244405.3	3	185828107	185828107	ENSG00000244405.3_185775212_185775280	14	5273	-768385	rs7619418	C	T	0.2807111309523811	3	186596492	186596492	8.10929e-05	-0.190704	0.722278	0.715691	0.125506	0.875734	-0.051729	ENSG00000244405.3_185775212_185775280	rs7619418
CRYGS	-	2	protein_coding	ENSG00000213139.3	3	186264491	186264491	ENSG00000213139.3_186256230_186256757	3	5688	715828	rs2194411	G	A	0.1265621904761906	3	185548663	185548663	3.59749e-05	0.266039	0.172827	0.181781	0.0501944	0.600048	0.318469	ENSG00000213139.3_186256230_186256757	rs2194411
DNAJB11	+	2	protein_coding	ENSG00000090520.6	3	186285192	186285192	ENSG00000090520.6_186289884_186290040	11	5704	-29435	rs73887965	A	G	0.0853847976190475	3	186314627	186314627	1.41752e-05	-0.240757	0.194805	0.197932	0.0530894	0.310461	-0.634866	ENSG00000090520.6_186289884_186290040	rs73887965
TBCCD1	-	1	protein_coding	ENSG00000113838.8	3	186288332	186288332	ENSG00000113838.8_186272687_186272873	10	5707	-762155	rs76951047	G	A	0.09775252380952378	3	187050487	187050487	3.97077e-06	0.250411	0.0669331	0.0661489	0.0244121	0.916871	-0.072828	ENSG00000113838.8_186272687_186272873	rs76951047
ST6GAL1	+	1	protein_coding	ENSG00000073849.10	3	186648274	186648274	ENSG00000073849.10_186793350_186796341	8	5999	-17371	rs3887925	C	T	0.4928571428571429	3	186665645	186665645	2.04211e-23	0.366636	0.000999001	3.18083e-17	1.01294e-16	0.549951	0.198714	ENSG00000073849.10_186793350_186796341	rs3887925
RPL39L	-	2	protein_coding	ENSG00000163923.5	3	186898696	186898696	ENSG00000163923.5_186838736_186839116	3	6336	233051	rs3887925	C	T	0.4928571428571429	3	186665645	186665645	2.28435e-07	0.206435	0.001998	0.00147671	0.000973328	0.375346	0.262253	ENSG00000163923.5_186838736_186839116	rs3887925
MASP1	-	1	protein_coding	ENSG00000127241.12	3	187009810	187009810	ENSG00000127241.12_186951870_186954355	1	6420	-159930	rs59709368	C	T	0.11565402380952375	3	187169740	187169740	0.000248666	0.335557	0.417582	0.392617	0.0838141	0.771987	0.195473	ENSG00000127241.12_186951870_186954355	rs59709368
SST	-	2	protein_coding	ENSG00000157005.3	3	187388187	187388187	ENSG00000157005.3_187387942_187388187	2	6302	-750145	rs9880787	G	A	0.18452380952380953	3	188138332	188138332	0.000674827	-0.135588	0.878122	0.884264	0.1474	0.744144	-0.0636447	ENSG00000157005.3_187387942_187388187	rs9880787
RP11-211G3.3	+	1	protein_coding	ENSG00000228804.1	3	187420101	187420101	ENSG00000228804.1_187451312_187451637	1	6345	-888857	rs116770514	C	G	0.025517214285714452	3	188308958	188308958	0.00053038	0.467634	0.592408	0.603507	0.11123	0.982108	-0.0134434	ENSG00000228804.1_187451312_187451637	rs116770514
BCL6	-	1	protein_coding	ENSG00000113916.13	3	187463515	187463515	ENSG00000113916.13_187449497_187449718	12	6223	762873	rs10937276	T	A	0.14321236904761936	3	186700642	186700642	5.9373e-05	-0.228126	0.61039	0.595501	0.110289	0.741756	-0.201853	ENSG00000113916.13_187449497_187449718	rs10937276
LPP	+	1	protein_coding	ENSG00000145012.8	3	187871072	187871072	ENSG00000145012.8_188059451_188059507	14	5575	-188371	rs13076750	A	G	0.2785714285714286	3	188059443	188059443	8.812e-61	0.909986	0.000999001	4.49909e-50	8.79541e-49	0.000116218	1.16661	ENSG00000145012.8_188059451_188059507	rs13076750
LEPREL1	-	2	protein_coding	ENSG00000090530.5	3	189840226	189840226	ENSG00000090530.5_189674517_189675793	15	7343	684	rs925439	C	T	0.31110542857142864	3	189839542	189839542	3.52751e-07	-0.21322	0.003996	0.00707211	0.00388084	0.128958	-0.545734	ENSG00000090530.5_189674517_189675793	rs925439
IL1RAP	+	1	protein_coding	ENSG00000196083.5	3	190231840	190231840	ENSG00000196083.5_190273653_190274005	12	7673	-48628	rs28379310	C	G	0.08343364285714291	3	190280468	190280468	2.85052e-07	-0.385114	0.010989	0.00753013	0.00409113	0.380879	-0.387837	ENSG00000196083.5_190273653_190274005	rs28379310
CCDC50	+	2	protein_coding	ENSG00000152492.9	3	191046866	191046866	ENSG00000152492.9_191075787_191075913	12	7609	-47793	rs176820	A	C	0.46170559523809596	3	191094659	191094659	1.59375e-20	-0.265407	0.000999001	4.76569e-15	1.25971e-14	0.205836	-0.4065	ENSG00000152492.9_191075787_191075913	rs176820
FGF12	-	2	protein_coding	ENSG00000114279.9	3	192485553	192485553	ENSG00000114279.9_191857184_191861916	6	6200	254905	rs73889358	T	A	0.2848075000000009	3	192230648	192230648	1.26191e-05	0.175019	0.0789211	0.0886188	0.0304121	0.151723	1.14305	ENSG00000114279.9_191857184_191861916	rs73889358
MB21D2	-	2	protein_coding	ENSG00000180611.6	3	192635950	192635950	ENSG00000180611.6_192514604_192517439	2	6205	-70761	rs1447840	C	T	0.48883954761904724	3	192706711	192706711	0.000167763	-0.1091	0.335664	0.328335	0.0743421	0.031197	0.862695	ENSG00000180611.6_192514604_192517439	rs1447840
HRASLS	+	2	protein_coding	ENSG00000127252.4	3	192958914	192958914	ENSG00000127252.4_192973440_192973578	4	6077	345678	rs67168132	C	A	0.4852920238095243	3	192613236	192613236	6.24098e-06	-0.224471	0.0509491	0.0456622	0.0184318	0.0975434	-0.570629	ENSG00000127252.4_192973440_192973578	rs67168132
OPA1	+	1	protein_coding	ENSG00000198836.4	3	193310933	193310933	ENSG00000198836.4_193376676_193376784	33	6617	-89843	rs2088335	G	A	0.44571690476190495	3	193400776	193400776	2.96884e-09	-0.17552	0.000999001	0.000141985	0.000114005	0.570732	0.0958887	ENSG00000198836.4_193376676_193376784	rs2088335
RP11-894J14.5	-	2	protein_coding	ENSG00000272305.1	3	53133469	53133469	ENSG00000272305.1_53133397_53133469	7	4218	921647	rs353556	A	G	0.2716134047619047	3	52211822	52211822	1.81184e-05	-0.165092	0.120879	0.11938	0.0374158	0.856541	0.0565587	ENSG00000272305.1_53133397_53133469	rs353556
RFT1	-	1	protein_coding	ENSG00000163933.5	3	53164478	53164478	ENSG00000163933.5_53122499_53126086	13	4290	61323	rs2564924	C	T	0.4731656904761906	3	53103155	53103155	3.00727e-15	-0.256695	0.000999001	6.20641e-10	1.00412e-09	0.122371	-0.446473	ENSG00000163933.5_53122499_53126086	rs2564924
TKT	-	2	protein_coding	ENSG00000163931.11	3	53290068	53290068	ENSG00000163931.11_53262697_53263153	11	4564	-138042	rs144122451	A	G	0.09742495238095256	3	53428110	53428110	2.69897e-06	0.180686	0.017982	0.0216347	0.0100667	0.660106	0.341668	ENSG00000163931.11_53262697_53263153	rs144122451
DCP1A	-	2	protein_coding	ENSG00000162290.12	3	53381654	53381654	ENSG00000162290.12_53322083_53322379	10	4844	-544195	rs2276848	C	T	0.1083892738095242	3	53925849	53925849	7.31308e-05	0.154079	0.385614	0.371575	0.0807239	0.752187	-0.109279	ENSG00000162290.12_53322083_53322379	rs2276848
IL17RB	+	1	protein_coding	ENSG00000056736.5	3	53880607	53880607	ENSG00000056736.5_53898773_53899827	10	5143	135324	rs2680660	C	A	0.4335358809523807	3	53745283	53745283	2.19882e-05	0.196057	0.216783	0.214644	0.0561148	0.365765	0.249834	ENSG00000056736.5_53898773_53899827	rs2680660
ACTR8	-	1	protein_coding	ENSG00000113812.9	3	53916229	53916229	ENSG00000113812.9_53901093_53902889	13	5186	16664	rs709324	T	C	0.3416666666666667	3	53899565	53899565	2.10719e-54	-0.373795	0.000999001	5.48109e-41	7.11051e-40	0.000157269	-0.635631	ENSG00000113812.9_53901093_53902889	rs709324
WNT5A	-	2	protein_coding	ENSG00000114251.9	3	55523973	55523973	ENSG00000114251.9_55513068_55513592	5	5944	150427	rs12637474	T	A	0.3094762380952375	3	55373546	55373546	8.32541e-05	-0.130392	0.33966	0.338164	0.075685	0.412369	0.240053	ENSG00000114251.9_55513068_55513592	rs12637474
ERC2	-	2	protein_coding	ENSG00000187672.8	3	56502391	56502391	ENSG00000187672.8_56468379_56469175	10	5997	-135829	rs140442708	C	T	0.2043404404761902	3	56638220	56638220	2.17525e-05	0.265253	0.227772	0.235409	0.0596597	0.471408	0.337676	ENSG00000187672.8_56468379_56469175	rs140442708
CCDC66	+	2	protein_coding	ENSG00000180376.12	3	56591189	56591189	ENSG00000180376.12_56603341_56604774	19	5981	-34421	rs12631156	G	A	0.18453309523809347	3	56625610	56625610	4.3584e-14	-0.410339	0.000999001	7.07414e-09	1.01397e-08	0.0111375	-0.666951	ENSG00000180376.12_56603341_56604774	rs12631156
FAM208A	-	2	protein_coding	ENSG00000163946.9	3	56717265	56717265	ENSG00000163946.9_56697569_56698359	24	6003	167742	rs5012129	A	G	0.1474697499999999	3	56549523	56549523	5.61457e-06	0.269484	0.0559441	0.0720379	0.0259959	0.660202	-0.262121	ENSG00000163946.9_56697569_56698359	rs5012129
ARHGEF3	-	1	protein_coding	ENSG00000163947.7	3	57113357	57113357	ENSG00000163947.7_56765621_56766452	14	5666	349227	rs6776992	G	A	0.16186977380952408	3	56764130	56764130	3.61276e-41	0.582047	0.000999001	1.62542e-34	1.52017e-33	0.282713	0.58092	ENSG00000163947.7_56765621_56766452	rs6776992
DNAH12	-	1	protein_coding	ENSG00000174844.10	3	57530071	57530071	ENSG00000174844.10_57529924_57530071	12	5638	207305	rs13090171	G	A	0.06553942857142843	3	57322766	57322766	6.85285e-05	0.416115	0.448551	0.444965	0.0908795	0.779344	-0.189709	ENSG00000174844.10_57529924_57530071	rs13090171
PDE12	+	2	protein_coding	ENSG00000174840.8	3	57542003	57542003	ENSG00000174840.8_57545037_57552571	2	5662	-107137	rs2123207	G	A	0.462951035714286	3	57649140	57649140	7.51805e-05	0.115047	0.140859	0.137765	0.0414013	0.439559	-0.1142	ENSG00000174840.8_57545037_57552571	rs2123207
ARF4	-	1	protein_coding	ENSG00000168374.6	3	57583947	57583947	ENSG00000168374.6_57583366_57583947	7	5641	40333	rs2278755	T	C	0.22023809523809523	3	57543614	57543614	1.20073e-10	0.341516	0.000999001	4.06929e-06	4.12067e-06	0.548718	0.254776	ENSG00000168374.6_57583366_57583947	rs2278755
SLMAP	+	2	protein_coding	ENSG00000163681.10	3	57741177	57741177	ENSG00000163681.10_57881966_57882318	24	5548	-187595	rs6796752	T	C	0.2920429761904758	3	57928772	57928772	8.21845e-07	-0.173042	0.012987	0.0191156	0.0091053	0.458217	-0.328108	ENSG00000163681.10_57881966_57882318	rs6796752
ABHD6	+	2	protein_coding	ENSG00000163686.9	3	58223233	58223233	ENSG00000163686.9_58279316_58280461	10	4746	-58895	rs2363688	A	G	0.29505890476190544	3	58282128	58282128	6.33257e-12	-0.23955	0.000999001	3.51808e-07	4.11627e-07	0.442606	-0.288256	ENSG00000163686.9_58279316_58280461	rs2363688
RPP14	+	2	protein_coding	ENSG00000255154.3	3	58303341	58303341	ENSG00000255154.3_58303341_58303847	1	4808	-925404	rs9880478	C	T	0.1595238095238095	3	59228745	59228745	0.000366697	0.162143	0.223776	0.221624	0.0572413	0.300897	-0.22208	ENSG00000255154.3_58303341_58303847	rs9880478
PXK	+	1	protein_coding	ENSG00000168297.11	3	58318607	58318607	ENSG00000168297.11_58410479_58411748	19	4823	-15030	rs12633937	A	G	0.24643135714285677	3	58333637	58333637	4.13411e-14	-0.280016	0.000999001	6.15413e-09	8.87525e-09	0.290492	-0.374482	ENSG00000168297.11_58410479_58411748	rs12633937
PDHB	-	2	protein_coding	ENSG00000168291.8	3	58419584	58419584	ENSG00000168291.8_58416384_58419584	3	5005	26010	rs4518147	T	G	0.20550603571428505	3	58393574	58393574	3.74426e-14	0.230648	0.000999001	1.90887e-09	2.91097e-09	0.858621	-0.0642751	ENSG00000168291.8_58416384_58419584	rs4518147
KCTD6	+	1	protein_coding	ENSG00000168301.8	3	58477841	58477841	ENSG00000168301.8_58483500_58484509	4	5046	-573647	rs112592163	G	C	0.185686023809524	3	59051488	59051488	0.000279417	0.205329	0.618382	0.603036	0.111184	0.273799	1.01941	ENSG00000168301.8_58483500_58484509	rs112592163
FAM107A	-	1	protein_coding	ENSG00000168309.12	3	58613337	58613337	ENSG00000168309.12_58549844_58553091	2	5134	46525	rs6790806	C	T	0.23159102380952334	3	58566812	58566812	4.74141e-20	-0.426828	0.000999001	3.62492e-15	9.71858e-15	0.120184	-0.635649	ENSG00000168309.12_58549844_58553091	rs6790806
FHIT	-	2	protein_coding	ENSG00000189283.5	3	61237133	61237133	ENSG00000189283.5_59735036_59735305	10	7093	-525935	rs599529	C	T	0.20142959523809445	3	61763068	61763068	3.89944e-05	0.22471	0.47952	0.468887	0.094081	0.90623	0.0363287	ENSG00000189283.5_59735036_59735305	rs599529
PTPRG	+	2	protein_coding	ENSG00000144724.14	3	61547243	61547243	ENSG00000144724.14_62204525_62204657	30	6219	-400126	rs751751	C	G	0.08673902380952384	3	61947369	61947369	5.53371e-05	0.251849	0.741259	0.735175	0.127918	0.302821	-0.649338	ENSG00000144724.14_62204525_62204657	rs751751
C3orf14	+	2	protein_coding	ENSG00000114405.6	3	62304648	62304648	ENSG00000114405.6_62306135_62306199	7	6371	-425	rs41276485	G	C	0.19052577380952382	3	62305073	62305073	9.4161e-06	-0.134322	0.0919081	0.0928045	0.0314537	0.115603	-0.316716	ENSG00000114405.6_62306135_62306199	rs41276485
CADPS	-	1	protein_coding	ENSG00000163618.13	3	62861054	62861054	ENSG00000163618.13_62636522_62636755	29	6415	-773809	rs144302389	A	C	0.35784773809523734	3	63634863	63634863	3.80786e-05	-0.0947942	0.471528	0.464844	0.0935704	0.128886	-0.38864	ENSG00000163618.13_62636522_62636755	rs144302389
THOC7	-	2	protein_coding	ENSG00000163634.7	3	63849579	63849579	ENSG00000163634.7_63820830_63820899	8	6002	387706	rs9813602	C	G	0.19943430952380947	3	63461873	63461873	9.21351e-06	-0.156396	0.0779221	0.0785827	0.0278647	0.485597	-0.711259	ENSG00000163634.7_63820830_63820899	rs9813602
ATXN7	+	2	protein_coding	ENSG00000163635.13	3	63850233	63850233	ENSG00000163635.13_63968567_63968697	13	6000	911672	rs12631661	A	G	0.39560276190476196	3	62938561	62938561	3.7744e-05	0.129905	0.421578	0.410964	0.0862911	0.27521	0.110253	ENSG00000163635.13_63968567_63968697	rs12631661
PSMD6	-	2	protein_coding	ENSG00000163636.6	3	64009658	64009658	ENSG00000163636.6_64004494_64004713	7	6419	67574	rs73117078	G	A	0.08946841666666663	3	63942084	63942084	1.31301e-06	-0.226005	0.017982	0.0168023	0.0081566	0.177547	-0.295938	ENSG00000163636.6_64004494_64004713	rs73117078
MAGI1	-	1	protein_coding	ENSG00000151276.19	3	66024509	66024509	ENSG00000151276.19_65479187_65479306	24	6589	32472	rs1541856	A	G	0.39010765476190556	3	65992037	65992037	5.16941e-06	0.150703	0.161838	0.164301	0.0468094	0.552902	0.129745	ENSG00000151276.19_65479187_65479306	rs1541856
SLC25A26	+	1	protein_coding	ENSG00000144741.13	3	66119285	66119285	ENSG00000144741.13_66286968_66287124	12	6405	-168132	rs147780924	T	C	0.3271905000000003	3	66287417	66287417	2.31109e-24	0.478805	0.000999001	4.18367e-19	1.54357e-18	0.00788076	0.741993	ENSG00000144741.13_66286968_66287124	rs147780924
LRIG1	-	2	protein_coding	ENSG00000144749.9	3	66551687	66551687	ENSG00000144749.9_66429221_66430913	19	6635	-204480	rs41357846	T	C	0.3735885476190476	3	66756167	66756167	1.2592e-08	-0.238892	0.001998	0.000691393	0.000490386	0.0622004	-0.489339	ENSG00000144749.9_66429221_66430913	rs41357846
KBTBD8	+	2	protein_coding	ENSG00000163376.7	3	67048727	67048727	ENSG00000163376.7_67049349_67049615	4	6146	-806119	rs6548776	G	A	0.1483476904761905	3	67854846	67854846	0.000169467	-0.286337	0.53047	0.52455	0.101356	0.76799	0.0765325	ENSG00000163376.7_67049349_67049615	rs6548776
SUCLG2	-	2	protein_coding	ENSG00000172340.10	3	67705038	67705038	ENSG00000172340.10_67425143_67426283	12	6756	220556	rs4553987	G	A	0.3008112023809524	3	67484482	67484482	6.38265e-12	0.161334	0.000999001	3.22229e-07	3.7875e-07	0.103939	0.225106	ENSG00000172340.10_67425143_67426283	rs4553987
RP11-81N13.1	+	2	lincRNA	ENSG00000241316.2	3	67705121	67705121	ENSG00000241316.2_67797195_67797534	7	6756	5750	rs935734	A	G	0.34957138095238083	3	67699371	67699371	7.9779e-07	-0.207178	0.00599401	0.00979108	0.00513371	0.683794	0.06208	ENSG00000241316.2_67797195_67797534	rs935734
FAM19A1	+	2	protein_coding	ENSG00000183662.6	3	68053359	68053359	ENSG00000183662.6_68593637_68594776	1	6389	378275	rs7653350	T	C	0.3594002499999999	3	67675084	67675084	5.84513e-05	-0.228603	0.0919081	0.0872299	0.0300601	0.0563625	-0.460186	ENSG00000183662.6_68593637_68594776	rs7653350
FAM19A4	-	2	protein_coding	ENSG00000163377.10	3	68981761	68981761	ENSG00000163377.10_68934326_68934461	5	6343	-49238	rs1818287	A	G	0.35344138095238076	3	69030999	69030999	2.95637e-05	-0.221147	0.176823	0.169906	0.0479021	0.692649	0.169093	ENSG00000163377.10_68934326_68934461	rs1818287
EOGT	-	2	protein_coding	ENSG00000163378.9	3	69063112	69063112	ENSG00000163378.9_69058788_69059011	17	6235	3796	rs6807096	G	T	0.2879833690476185	3	69059316	69059316	7.32016e-23	-0.42774	0.000999001	1.2998e-16	3.95575e-16	0.0270813	-0.868325	ENSG00000163378.9_69058788_69059011	rs6807096
TMF1	-	2	protein_coding	ENSG00000144747.10	3	69101484	69101484	ENSG00000144747.10_69092901_69093027	17	6227	77564	rs58417664	A	G	0.1542095476190476	3	69023920	69023920	6.1768e-05	0.145103	0.478521	0.467786	0.0939235	0.613504	-0.168779	ENSG00000144747.10_69092901_69093027	rs58417664
ARL6IP5	+	2	protein_coding	ENSG00000144746.6	3	69134095	69134095	ENSG00000144746.6_69153615_69155217	3	6179	-20248	rs7039	C	G	0.48920859523809535	3	69154343	69154343	7.79742e-19	-0.24107	0.000999001	9.72262e-15	2.50413e-14	0.240996	-0.408182	ENSG00000144746.6_69153615_69155217	rs7039
LMOD3	-	2	protein_coding	ENSG00000163380.11	3	69172183	69172183	ENSG00000163380.11_69156023_69158272	1	6151	-25324	rs4635707	T	C	0.22619047619047616	3	69197507	69197507	3.36877e-05	0.28581	0.0509491	0.0478577	0.0191261	0.458627	0.308048	ENSG00000163380.11_69156023_69158272	rs4635707
MITF	+	2	protein_coding	ENSG00000187098.10	3	69788586	69788586	ENSG00000187098.10_70008424_70008571	10	5711	441570	rs33949736	A	G	0.22386260714285675	3	69347016	69347016	6.01603e-05	-0.178397	0.470529	0.458451	0.0927011	0.841141	-0.0795098	ENSG00000187098.10_70008424_70008571	rs33949736
LINC00870	+	2	lincRNA	ENSG00000243083.1	3	72200408	72200408	ENSG00000243083.1_72221060_72223483	1	5563	-24703	rs73105216	C	T	0.17212397619047595	3	72225111	72225111	8.0104e-05	-0.20491	0.141858	0.133237	0.0403803	0.0754665	-0.464895	ENSG00000243083.1_72221060_72223483	rs73105216
LINC00877	-	2	lincRNA	ENSG00000241163.3	3	72291716	72291716	ENSG00000241163.3_72146879_72148162	8	5616	152762	rs11719454	G	A	0.3221009880952381	3	72138954	72138954	1.65624e-16	-0.394008	0.000999001	1.66795e-11	3.14708e-11	0.111681	-0.378712	ENSG00000241163.3_72146879_72148162	rs11719454
SHQ1	-	2	protein_coding	ENSG00000144736.9	3	72911065	72911065	ENSG00000144736.9_72864501_72864554	12	5965	228297	rs12494081	T	C	0.33284805952380947	3	72682768	72682768	3.32764e-05	-0.140707	0.372627	0.359111	0.0788252	0.250479	-0.284296	ENSG00000144736.9_72864501_72864554	rs12494081
EBLN2	+	2	protein_coding	ENSG00000255423.1	3	73110810	73110810	ENSG00000255423.1_73110810_73112488	1	5817	49272	rs11706155	G	C	0.48474514285714254	3	73061538	73061538	5.03062e-06	0.14794	0.00999001	0.0108916	0.00562483	0.303442	0.186408	ENSG00000255423.1_73110810_73112488	rs11706155
PDZRN3	-	1	protein_coding	ENSG00000121440.10	3	73674091	73674091	ENSG00000121440.10_73438967_73439029	10	5675	-524325	rs278429	A	C	0.11071063095238115	3	74198416	74198416	6.06049e-05	0.219767	0.426573	0.415827	0.086949	0.876148	0.0541314	ENSG00000121440.10_73438967_73439029	rs278429
CNTN3	-	2	protein_coding	ENSG00000113805.8	3	74570291	74570291	ENSG00000113805.8_74535607_74535782	22	5855	44441	rs7623053	C	T	0.4557993333333332	3	74525850	74525850	1.45464e-06	0.277391	0.043956	0.046737	0.0187688	0.987217	-0.00803287	ENSG00000113805.8_74535607_74535782	rs7623053
RP11-803B1.8	+	2	lincRNA	ENSG00000272690.1	3	75484499	75484499	ENSG00000272690.1_75492659_75492797	1	5573	89712	rs6767960	A	C	0.1988095238095238	3	75394787	75394787	0.000342335	-0.266408	0.315684	0.320888	0.0732391	0.543526	-0.254216	ENSG00000272690.1_75492659_75492797	rs6767960
ZNF717	-	2	protein_coding	ENSG00000227124.4	3	75834734	75834734	ENSG00000227124.4_75790427_75790519	9	5594	-23490	rs13066267	C	T	0.44225548809523846	3	75858224	75858224	9.12129e-16	-0.373174	0.000999001	1.20524e-10	2.10606e-10	0.00250231	-0.759313	ENSG00000227124.4_75790427_75790519	rs13066267
ROBO1	-	1	protein_coding	ENSG00000169855.15	3	79816965	79816965	ENSG00000169855.15_78663798_78663950	30	4896	-562000	rs12494389	A	T	0.2884064523809524	3	80378965	80378965	2.33935e-05	-0.135225	0.150849	0.154501	0.0448653	0.487048	-0.249774	ENSG00000169855.15_78663798_78663950	rs12494389
GBE1	-	2	protein_coding	ENSG00000114480.8	3	81811312	81811312	ENSG00000114480.8_81635243_81635341	17	4889	24794	rs3930767	T	A	0.12661780952380958	3	81786518	81786518	0.000193731	0.185765	0.582418	0.569679	0.106979	0.319437	-0.638037	ENSG00000114480.8_81635243_81635341	rs3930767
CADM2	+	2	protein_coding	ENSG00000175161.9	3	85008132	85008132	ENSG00000175161.9_86115815_86123579	2	5907	-623010	rs1972994	A	T	0.32760710714285657	3	85631142	85631142	6.2472e-08	-0.297885	0.000999001	0.000254125	0.000195408	0.120209	0.445469	ENSG00000175161.9_86115815_86123579	rs1972994
CHMP2B	+	1	protein_coding	ENSG00000083937.4	3	87276421	87276421	ENSG00000083937.4_87294864_87295058	7	6034	-24842	rs3804602	T	C	0.30135782142857087	3	87301263	87301263	6.76007e-15	0.176874	0.000999001	7.62215e-10	1.21777e-09	0.266682	0.267922	ENSG00000083937.4_87294864_87295058	rs3804602
HTR1F	+	2	protein_coding	ENSG00000179097.4	3	88039846	88039846	ENSG00000179097.4_88039846_88042919	1	6245	198053	rs76361264	G	C	0.12121289285714293	3	87841793	87841793	0.000186113	0.172284	0.145854	0.145484	0.042966	0.759283	-0.184637	ENSG00000179097.4_88039846_88042919	rs76361264
RP11-159G9.5	+	1	protein_coding	ENSG00000229729.3	3	88108424	88108424	ENSG00000229729.3_88162265_88162346	8	6256	-602102	rs13326480	G	T	0.2667988690476195	3	88710526	88710526	9.4335e-05	-0.210464	0.395604	0.387677	0.0830871	0.468257	-0.302524	ENSG00000229729.3_88162265_88162346	rs13326480
C3orf38	+	1	protein_coding	ENSG00000179021.5	3	88198893	88198893	ENSG00000179021.5_88205171_88207118	4	6208	-71020	rs6779883	T	C	0.16738278571428533	3	88269913	88269913	8.53608e-07	0.228238	0.000999001	0.00452513	0.00263796	0.964977	-0.0174312	ENSG00000179021.5_88205171_88207118	rs6779883
CGGBP1	-	2	protein_coding	ENSG00000163320.6	3	88199035	88199035	ENSG00000163320.6_88106788_88107373	5	6206	-86402	rs61402074	C	T	0.08799927380952384	3	88285437	88285437	7.7734e-09	0.303502	0.000999001	0.000108022	8.81939e-05	0.0366226	0.869703	ENSG00000163320.6_88106788_88107373	rs61402074
PROS1	-	1	protein_coding	ENSG00000184500.10	3	93692910	93692910	ENSG00000184500.10_93615420_93615535	16	2157	91111	rs12634349	A	G	0.4029681666666666	3	93601799	93601799	0.00078096	-0.145639	0.745255	0.749061	0.129717	0.820176	0.055398	ENSG00000184500.10_93615420_93615535	rs12634349
STX19	-	2	protein_coding	ENSG00000178750.2	3	93747454	93747454	ENSG00000178750.2_93747211_93747454	2	2241	-506072	rs55672406	G	T	0.29835223809523814	3	94253526	94253526	0.00089568	0.186673	0.384615	0.369499	0.0804219	0.867619	-0.0599044	ENSG00000178750.2_93747211_93747454	rs55672406
DHFRL1	-	2	protein_coding	ENSG00000178700.3	3	93782233	93782233	ENSG00000178700.3_93766680_93767022	3	2314	2124	rs61739170	G	C	0.26299045238095176	3	93780109	93780109	2.77905e-11	0.399899	0.000999001	2.66374e-07	3.16668e-07	0.139368	0.498519	ENSG00000178700.3_93766680_93767022	rs61739170
ARL6	+	1	protein_coding	ENSG00000113966.5	3	97483365	97483365	ENSG00000113966.5_97499459_97499527	10	4928	-271905	rs11711963	T	C	0.13095238095238096	3	97755270	97755270	0.000106053	-0.162894	0.414585	0.416317	0.0870062	0.830464	0.0696327	ENSG00000113966.5_97499459_97499527	rs11711963
CRYBG3	+	2	protein_coding	ENSG00000080200.5	3	97595819	97595819	ENSG00000080200.5_97631011_97631120	19	5017	-132956	rs41527949	G	A	0.08059090476190443	3	97728775	97728775	5.83573e-05	0.321429	0.431568	0.420152	0.0875801	0.158773	0.393259	ENSG00000080200.5_97631011_97631120	rs41527949
CLDND1	-	1	protein_coding	ENSG00000080822.12	3	98241910	98241910	ENSG00000080822.12_98219684_98220364	6	6773	-7755	rs1381087	C	A	0.4666666666666667	3	98249665	98249665	7.63211e-12	0.29375	0.000999001	3.95883e-07	4.59188e-07	0.0336751	0.647424	ENSG00000080822.12_98219684_98220364	rs1381087
CPOX	-	2	protein_coding	ENSG00000080819.2	3	98312567	98312567	ENSG00000080819.2_98307557_98307698	8	6914	-352982	rs34693680	C	T	0.11903169047619111	3	98665549	98665549	1.8025e-05	0.178799	0.117882	0.119037	0.0373467	0.741047	-0.196125	ENSG00000080819.2_98307557_98307698	rs34693680
ST3GAL6	+	1	protein_coding	ENSG00000064225.8	3	98451080	98451080	ENSG00000064225.8_98512519_98514689	17	7158	104119	rs7611556	A	T	0.3231571428571437	3	98346961	98346961	3.03643e-11	-0.277718	0.000999001	1.38389e-06	1.49036e-06	0.170356	-0.508247	ENSG00000064225.8_98512519_98514689	rs7611556
DCBLD2	-	1	protein_coding	ENSG00000057019.11	3	98620533	98620533	ENSG00000057019.11_98531175_98535133	16	7171	-104239	rs71617853	G	T	0.06165507142857133	3	98724772	98724772	3.49964e-05	-0.376139	0.27972	0.27649	0.0664118	0.935563	0.0490372	ENSG00000057019.11_98531175_98535133	rs71617853
RP11-383I23.2	-	2	lincRNA	ENSG00000273374.1	3	99524902	99524902	ENSG00000273374.1_99521543_99524902	1	5296	596577	rs148478902	T	A	0.018667095238095163	3	98928325	98928325	0.00125214	-0.477439	0.526474	0.521657	0.101047	0.678005	0.258753	ENSG00000273374.1_99521543_99524902	rs148478902
CMSS1	+	1	protein_coding	ENSG00000184220.6	3	99536678	99536678	ENSG00000184220.6_99890683_99891248	9	5330	-417166	rs111328127	T	C	0.043418095238095346	3	99953844	99953844	1.68162e-06	0.361463	0.013986	0.0119142	0.00608484	0.886345	0.0749483	ENSG00000184220.6_99890683_99891248	rs111328127
FILIP1L	-	1	protein_coding	ENSG00000168386.14	3	99833357	99833357	ENSG00000168386.14_99566772_99569919	4	5190	195574	rs793439	G	A	0.48928960714285724	3	99637783	99637783	2.26022e-06	-0.186304	0.00999001	0.00928693	0.004905	0.3628	-0.179415	ENSG00000168386.14_99566772_99569919	rs793439
TBC1D23	+	1	protein_coding	ENSG00000036054.8	3	99979844	99979844	ENSG00000036054.8_100030677_100030721	19	4983	-48653	rs13079423	G	A	0.2628135952380946	3	100028497	100028497	1.22425e-15	-0.298692	0.000999001	1.60436e-10	2.77082e-10	0.677046	0.139861	ENSG00000036054.8_100030677_100030721	rs13079423
NIT2	+	2	protein_coding	ENSG00000114021.7	3	100053545	100053545	ENSG00000114021.7_100064429_100065109	9	4783	-17525	rs13082297	G	C	0.3317487619047617	3	100071070	100071070	1.09432e-07	-0.170005	0.001998	0.00144273	0.00095294	0.0399927	-0.551628	ENSG00000114021.7_100064429_100065109	rs13082297
RP11-114I8.4	+	2	lincRNA	ENSG00000273488.1	3	100080031	100080031	ENSG00000273488.1_100080031_100080481	1	4745	-688667	rs16843185	T	C	0.13688250000000002	3	100768698	100768698	0.00115284	-0.212558	0.525475	0.515565	0.100221	0.412432	0.214677	ENSG00000273488.1_100080031_100080481	rs16843185
LNP1	+	2	protein_coding	ENSG00000206535.3	3	100120037	100120037	ENSG00000206535.3_100170524_100170793	4	4710	-30799	rs7374784	T	A	0.40913889285714294	3	100150836	100150836	3.53596e-33	-0.487676	0.000999001	9.04986e-26	5.12601e-25	0.0009643	-0.758164	ENSG00000206535.3_100170524_100170793	rs7374784
TGFBR2	+	2	protein_coding	ENSG00000163513.13	3	30647994	30647994	ENSG00000163513.13_30691762_30691952	8	6443	-878899	rs75740393	C	T	0.059769571428571304	3	31526893	31526893	0.000243075	0.218772	0.72028	0.730964	0.127319	0.742704	-0.297095	ENSG00000163513.13_30691762_30691952	rs75740393
STT3B	+	2	protein_coding	ENSG00000163527.5	3	31574130	31574130	ENSG00000163527.5_31677476_31679112	16	6263	-610388	rs76922260	A	T	0.4627855595238094	3	32184518	32184518	8.54572e-06	-0.114716	0.100899	0.10481	0.0342209	0.487359	0.438813	ENSG00000163527.5_31677476_31679112	rs76922260
ZNF860	+	2	protein_coding	ENSG00000197385.5	3	32023263	32023263	ENSG00000197385.5_32030152_32033120	2	6441	756386	rs12635512	G	A	0.2365920238095238	3	31266877	31266877	9.80977e-06	0.169457	0.030969	0.0326467	0.0140719	0.138983	0.257316	ENSG00000197385.5_32030152_32033120	rs12635512
OSBPL10	-	2	protein_coding	ENSG00000144645.9	3	32119072	32119072	ENSG00000144645.9_31699382_31706111	11	6502	-76805	rs11707183	A	G	0.4509101309523811	3	32195877	32195877	1.58646e-12	-0.189397	0.000999001	3.20583e-07	3.76973e-07	0.726685	-0.0860114	ENSG00000144645.9_31699382_31706111	rs11707183
GPD1L	+	2	protein_coding	ENSG00000152642.6	3	32147181	32147181	ENSG00000152642.6_32207306_32210205	8	6512	-48246	rs7612264	T	C	0.453299011904762	3	32195427	32195427	8.76557e-10	-0.153076	0.000999001	2.67409e-05	2.3974e-05	0.0856395	-0.373196	ENSG00000152642.6_32207306_32210205	rs7612264
CMTM7	+	1	protein_coding	ENSG00000153551.9	3	32433163	32433163	ENSG00000153551.9_32492495_32493965	6	6422	101801	rs6771238	C	A	0.316012357142857	3	32331362	32331362	1.80986e-06	-0.183935	0.01998	0.0209919	0.00982122	0.871893	0.0777054	ENSG00000153551.9_32492495_32493965	rs6771238
DYNC1LI1	-	2	protein_coding	ENSG00000144635.4	3	32612366	32612366	ENSG00000144635.4_32567463_32568400	10	6357	64413	rs164205	T	C	0.47476754761904716	3	32547953	32547953	1.21266e-06	-0.122059	0.018981	0.0174988	0.00845535	0.471312	-0.24364	ENSG00000144635.4_32567463_32568400	rs164205
GLB1	-	1	protein_coding	ENSG00000170266.11	3	33138722	33138722	ENSG00000170266.11_33114036_33114207	19	6067	40667	rs11706136	G	A	0.3122078571428565	3	33098055	33098055	3.81309e-10	0.138338	0.000999001	2.02449e-05	1.85157e-05	0.00158556	0.749422	ENSG00000170266.11_33114036_33114207	rs11706136
CRTAP	+	2	protein_coding	ENSG00000170275.10	3	33155471	33155471	ENSG00000170275.10_33175674_33175757	7	6041	-18697	rs1135128	G	A	0.42960702380952404	3	33174168	33174168	2.90426e-08	-0.115818	0.000999001	0.000311189	0.000236001	0.556971	0.160762	ENSG00000170275.10_33175674_33175757	rs1135128
SUSD5	-	2	protein_coding	ENSG00000173705.4	3	33260707	33260707	ENSG00000173705.4_33191537_33195525	1	5941	-728	rs4678506	G	A	0.12135025000000026	3	33261435	33261435	2.20793e-23	0.619591	0.000999001	3.84496e-19	1.42985e-18	0.00565358	0.570584	ENSG00000173705.4_33191537_33195525	rs4678506
FBXL2	+	2	protein_coding	ENSG00000153558.9	3	33318517	33318517	ENSG00000153558.9_33444726_33445154	16	5899	-86647	rs55697420	G	A	0.1718198333333334	3	33405164	33405164	6.69433e-07	0.23741	0.012987	0.0173043	0.00837718	0.559947	0.294747	ENSG00000153558.9_33444726_33445154	rs55697420
UBP1	-	2	protein_coding	ENSG00000153560.7	3	33482863	33482863	ENSG00000153560.7_33453073_33453179	13	5497	-911322	rs78966573	T	A	0.017118404761904737	3	34394185	34394185	6.57128e-06	0.477963	0.0729271	0.0749747	0.0268051	0.176174	0.945217	ENSG00000153560.7_33453073_33453179	rs78966573
CLASP2	-	1	protein_coding	ENSG00000163539.11	3	33759848	33759848	ENSG00000163539.11_33663627_33663772	43	5224	-861976	rs80266684	C	T	0.1807287857142856	3	34621824	34621824	3.11973e-06	-0.171322	0.0849151	0.0864236	0.0298443	0.632647	-0.0953305	ENSG00000163539.11_33663627_33663772	rs80266684
RP11-10C24.2	-	2	lincRNA	ENSG00000271324.1	3	33835637	33835637	ENSG00000271324.1_33835136_33835637	1	5151	-93967	rs9826564	T	C	0.25	3	33929604	33929604	4.04925e-05	0.204325	0.0539461	0.0511339	0.0201015	0.42726	0.246793	ENSG00000271324.1_33835136_33835637	rs9826564
RP11-10C24.1	-	2	lincRNA	ENSG00000271020.1	3	33839173	33839173	ENSG00000271020.1_33838641_33839173	1	5152	645035	rs6773595	T	C	0.17057523809523856	3	33194138	33194138	0.000102189	0.23375	0.112887	0.106157	0.034496	0.816324	0.154198	ENSG00000271020.1_33838641_33839173	rs6773595
PDCD6IP	+	2	protein_coding	ENSG00000170248.9	3	33839844	33839844	ENSG00000170248.9_33893980_33894228	19	5149	-6854	rs7615765	G	A	0.2766989285714281	3	33846698	33846698	3.41426e-36	-0.267094	0.000999001	8.3252e-28	5.35075e-27	0.0335941	-0.598122	ENSG00000170248.9_33893980_33894228	rs7615765
RP11-129K12.3	-	2	lincRNA	ENSG00000272127.1	3	37028273	37028273	ENSG00000272127.1_37027357_37028273	1	5333	605870	rs62245718	T	G	0.05465922619047606	3	36422403	36422403	0.000703231	-0.207149	0.468531	0.465459	0.0936473	0.712123	0.338411	ENSG00000272127.1_37027357_37028273	rs62245718
EPM2AIP1	-	2	protein_coding	ENSG00000178567.5	3	37034795	37034795	ENSG00000178567.5_37027357_37034795	1	5332	-856911	rs6800173	A	G	0.05388509523809509	3	37891706	37891706	0.000340316	-0.200089	0.296703	0.290483	0.0686541	0.0866948	-0.9686	ENSG00000178567.5_37027357_37034795	rs6800173
MLH1	+	1	protein_coding	ENSG00000076242.10	3	37034823	37034823	ENSG00000076242.10_37045892_37045965	20	5333	-61201	rs749072	T	C	0.2693276309523804	3	37096024	37096024	1.49638e-06	0.162903	0.027972	0.0289364	0.0127718	0.961773	-0.0121396	ENSG00000076242.10_37045892_37045965	rs749072
LRRFIP2	-	1	protein_coding	ENSG00000093167.13	3	37225180	37225180	ENSG00000093167.13_37214261_37214517	21	5024	83448	rs7638252	G	C	0.4464348690476196	3	37141732	37141732	2.0022e-28	-0.303801	0.000999001	1.20722e-20	5.03473e-20	0.000295825	-1.00798	ENSG00000093167.13_37214261_37214517	rs7638252
C3orf35	+	2	protein_coding	ENSG00000198590.7	3	37427760	37427760	ENSG00000198590.7_37452629_37452800	3	4990	-831948	rs116034739	T	A	0.03666948809523818	3	38259708	38259708	0.000680135	-0.451124	0.793207	0.7909	0.135084	0.237714	-0.794371	ENSG00000198590.7_37452629_37452800	rs116034739
CTDSPL	+	1	protein_coding	ENSG00000144677.10	3	37903451	37903451	ENSG00000144677.10_38009317_38009373	8	4740	-762129	rs75398812	A	G	0.06414630952380929	3	38665580	38665580	5.82409e-05	-0.308531	0.314685	0.309411	0.071589	0.944056	-0.0289198	ENSG00000144677.10_38009317_38009373	rs75398812
VILL	+	2	protein_coding	ENSG00000136059.10	3	38029550	38029550	ENSG00000136059.10_38035644_38035957	13	4733	-669339	rs13087327	G	A	0.2267167857142851	3	38698889	38698889	0.000206167	0.143008	0.772228	0.769326	0.132263	0.0902263	0.251516	ENSG00000136059.10_38035644_38035957	rs13087327
MYD88	+	1	protein_coding	ENSG00000172936.8	3	38179969	38179969	ENSG00000172936.8_38180914_38182339	3	4960	592044	rs72855872	C	T	0.09862288095238109	3	37587925	37587925	0.000108661	0.193033	0.277722	0.262221	0.0640502	0.00129594	-1.81821	ENSG00000172936.8_38180914_38182339	rs72855872
OXSR1	+	1	protein_coding	ENSG00000172939.4	3	38206580	38206580	ENSG00000172939.4_38206580_38207437	19	4985	-913035	rs13077476	T	C	0.08515594047619056	3	39119615	39119615	4.49456e-05	0.174828	0.382617	0.383926	0.0825472	0.629291	-0.215684	ENSG00000172939.4_38206580_38207437	rs13077476
XYLB	+	1	protein_coding	ENSG00000093217.5	3	38388251	38388251	ENSG00000093217.5_38407099_38407227	18	5201	-185986	rs6802071	C	T	0.4425385714285721	3	38574237	38574237	1.08865e-06	-0.214931	0.018981	0.0248874	0.0113422	0.963692	-0.0161328	ENSG00000093217.5_38407099_38407227	rs6802071
ACVR2B	+	2	protein_coding	ENSG00000114739.9	3	38495342	38495342	ENSG00000114739.9_38521169_38521317	9	5436	-32381	rs62239939	T	C	0.04763233333333333	3	38527723	38527723	1.9479e-06	-0.567081	0.022977	0.0249594	0.0113658	0.743607	0.318051	ENSG00000114739.9_38521169_38521317	rs62239939
EXOG	+	1	protein_coding	ENSG00000157036.8	3	38537618	38537618	ENSG00000157036.8_38540258_38540327	9	5488	139987	rs2844436	A	G	0.09076972619047585	3	38397631	38397631	0.000154166	-0.319613	0.752248	0.739539	0.128519	0.899451	0.0828296	ENSG00000157036.8_38540258_38540327	rs2844436
SCN11A	-	2	protein_coding	ENSG00000168356.7	3	38992052	38992052	ENSG00000168356.7_38887260_38889233	1	5760	117486	rs13066907	T	G	0.44741675000000036	3	38874566	38874566	2.12386e-06	0.297166	0.002997	0.00368505	0.00220076	0.293166	0.295329	ENSG00000168356.7_38887260_38889233	rs13066907
TTC21A	+	2	protein_coding	ENSG00000168026.12	3	39149152	39149152	ENSG00000168026.12_39170208_39170801	27	5893	484437	rs9876660	G	C	0.14839986904761923	3	38664715	38664715	1.28584e-06	0.264275	0.041958	0.0388057	0.016184	0.279122	-0.287239	ENSG00000168026.12_39170208_39170801	rs9876660
GORASP1	-	1	protein_coding	ENSG00000114745.9	3	39149854	39149854	ENSG00000114745.9_39138150_39139980	7	5893	-62944	rs4676607	G	A	0.2392801309523806	3	39212798	39212798	5.38342e-08	-0.178685	0.000999001	0.000954739	0.000655533	0.687721	-0.123781	ENSG00000114745.9_39138150_39139980	rs4676607
CSRNP1	-	2	protein_coding	ENSG00000144655.10	3	39196053	39196053	ENSG00000144655.10_39183346_39185535	5	5942	11700	rs704960	C	T	0.3386369761904767	3	39184353	39184353	3.25241e-05	-0.113341	0.104895	0.112144	0.0358705	0.474878	0.113611	ENSG00000144655.10_39183346_39185535	rs704960
XIRP1	-	2	protein_coding	ENSG00000168334.8	3	39234087	39234087	ENSG00000168334.8_39224701_39231016	1	5984	-83	rs17729892	G	A	0.1392857142857143	3	39234170	39234170	1.98534e-11	0.361413	0.000999001	8.44739e-08	1.07652e-07	0.475588	-0.449551	ENSG00000168334.8_39224701_39231016	rs17729892
CX3CR1	-	2	protein_coding	ENSG00000168329.9	3	39323226	39323226	ENSG00000168329.9_39304985_39308009	1	6120	-147968	rs12493418	C	A	0.29020728571428506	3	39471194	39471194	9.71789e-24	0.618587	0.000999001	4.15972e-19	1.53675e-18	0.000861493	1.21684	ENSG00000168329.9_39304985_39308009	rs12493418
SLC25A38	+	2	protein_coding	ENSG00000144659.6	3	39424839	39424839	ENSG00000144659.6_39437889_39438842	7	5927	-11026	rs870843	G	C	0.29621748809523774	3	39435865	39435865	1.25825e-09	-0.211802	0.000999001	2.18862e-05	1.99005e-05	0.233152	-0.268391	ENSG00000144659.6_39437889_39438842	rs870843
RPSA	+	2	protein_coding	ENSG00000168028.9	3	39448180	39448180	ENSG00000168028.9_39449094_39449686	5	5905	886	rs4676494	A	C	0.47088292857142855	3	39447294	39447294	8.60422e-151	-0.894513	0.000999001	8.50311e-130	2.39371e-126	1.7461e-07	-1.11656	ENSG00000168028.9_39449094_39449686	rs4676494
MYRIP	+	2	protein_coding	ENSG00000170011.9	3	39850405	39850405	ENSG00000170011.9_40299625_40301812	17	5444	-38096	rs6777708	T	C	0.3976964642857149	3	39888501	39888501	8.44656e-12	-0.2808	0.000999001	6.11369e-07	6.90359e-07	0.115777	-0.648964	ENSG00000170011.9_40299625_40301812	rs6777708
EIF1B	+	2	protein_coding	ENSG00000114784.3	3	40351175	40351175	ENSG00000114784.3_40351175_40351463	3	4929	-548746	rs6807519	A	G	0.38452380952380955	3	40899921	40899921	0.00040131	0.10318	0.563437	0.558965	0.105634	0.269841	-0.198811	ENSG00000114784.3_40351175_40351463	rs6807519
ENTPD3	+	1	protein_coding	ENSG00000168032.4	3	40428647	40428647	ENSG00000168032.4_40468763_40470110	12	4890	11790	rs28694448	T	C	0.2920075952380952	3	40416857	40416857	6.7093e-05	-0.144593	0.236763	0.234591	0.0595113	0.473948	-0.354369	ENSG00000168032.4_40468763_40470110	rs28694448
RPL14	+	2	protein_coding	ENSG00000188846.9	3	40498783	40498783	ENSG00000188846.9_40498783_40499238	5	4812	110749	rs4974077	A	C	0.3107399999999997	3	40388034	40388034	4.67934e-24	0.306887	0.000999001	1.70984e-18	5.97192e-18	0.107511	0.622075	ENSG00000188846.9_40498783_40499238	rs4974077
ZNF619	+	2	protein_coding	ENSG00000177873.8	3	40518604	40518604	ENSG00000177873.8_40528297_40531727	5	4753	154725	rs7637407	A	G	0.4231991428571429	3	40363879	40363879	6.56132e-08	-0.151049	0.000999001	0.000620895	0.000444867	0.190693	-0.267918	ENSG00000177873.8_40528297_40531727	rs7637407
ZNF621	+	2	protein_coding	ENSG00000172888.7	3	40566369	40566369	ENSG00000172888.7_40567270_40567355	6	4740	370594	rs140986321	G	A	0.017883571428571398	3	40195775	40195775	2.98689e-05	0.708565	0.140859	0.147441	0.0433801	0.698707	-0.250525	ENSG00000172888.7_40567270_40567355	rs140986321
CTNNB1	+	1	protein_coding	ENSG00000168036.12	3	41236328	41236328	ENSG00000168036.12_41280624_41281936	17	4878	-25651	rs1798802	A	G	0.4923964166666671	3	41261979	41261979	0.000175861	-0.0913922	0.674326	0.667718	0.1193	0.974145	0.00879979	ENSG00000168036.12_41280624_41281936	rs1798802
ULK4	-	1	protein_coding	ENSG00000168038.6	3	42003922	42003922	ENSG00000168038.6_41996114_41996299	39	5503	6974	rs73830583	C	T	0.16785161904761933	3	41996948	41996948	1.71152e-41	0.77734	0.000999001	1.17086e-32	9.75174e-32	0.626918	0.105009	ENSG00000168038.6_41996114_41996299	rs73830583
TRAK1	+	1	protein_coding	ENSG00000182606.10	3	42055294	42055294	ENSG00000182606.10_42201661_42201965	19	5494	-236370	rs9682785	G	A	0.1392857142857143	3	42291664	42291664	0.000138542	-0.214466	0.791209	0.785006	0.13429	0.551498	0.34853	ENSG00000182606.10_42201661_42201965	rs9682785
VIPR1	+	1	protein_coding	ENSG00000114812.8	3	42530791	42530791	ENSG00000114812.8_42577582_42579059	11	5344	-1148	rs342518	G	A	0.3692417976190481	3	42531939	42531939	2.59031e-07	0.238481	0.003996	0.00330044	0.0019955	0.580393	0.200635	ENSG00000114812.8_42577582_42579059	rs342518
NKTR	+	2	protein_coding	ENSG00000114857.13	3	42642106	42642106	ENSG00000114857.13_42687380_42690227	13	5022	-58524	rs339723	A	G	0.3313921071428569	3	42700630	42700630	1.68271e-05	-0.109651	0.128871	0.123489	0.0382992	0.754641	-0.0856593	ENSG00000114857.13_42687380_42690227	rs339723
SEC22C	-	1	protein_coding	ENSG00000093183.9	3	42642572	42642572	ENSG00000093183.9_42605257_42605907	11	5023	-57884	rs339724	C	T	0.2146325952380948	3	42700456	42700456	6.69707e-12	-0.255776	0.000999001	3.87078e-07	4.5046e-07	0.902022	0.0243352	ENSG00000093183.9_42605257_42605907	rs339724
ZBTB47	+	2	protein_coding	ENSG00000114853.9	3	42695176	42695176	ENSG00000114853.9_42705729_42709072	5	5023	-519502	rs938922	A	C	0.45049269047619034	3	43214678	43214678	0.000338881	-0.077302	0.675325	0.664358	0.118858	0.797131	-0.0685911	ENSG00000114853.9_42705729_42709072	rs938922
HHATL	-	1	protein_coding	ENSG00000010282.10	3	42744319	42744319	ENSG00000010282.10_42735109_42735693	12	5067	6280	rs339693	C	T	0.3978577500000011	3	42738039	42738039	9.9162e-07	-0.199632	0.00799201	0.0106	0.00549338	0.548908	-0.248186	ENSG00000010282.10_42735109_42735693	rs339693
CCDC13	-	2	protein_coding	ENSG00000244607.1	3	42814745	42814745	ENSG00000244607.1_42788286_42788865	9	5066	17014	rs339681	C	G	0.22163067857142799	3	42797731	42797731	6.82465e-17	0.47061	0.000999001	9.91098e-12	1.90446e-11	0.593697	-0.193167	ENSG00000244607.1_42788286_42788865	rs339681
HIGD1A	-	2	protein_coding	ENSG00000181061.9	3	42846023	42846023	ENSG00000181061.9_42799617_42799843	7	5023	34507	rs35766391	T	C	0.2089917857142853	3	42811516	42811516	7.88795e-13	0.470071	0.000999001	1.40363e-08	1.9484e-08	0.867704	0.0652678	ENSG00000181061.9_42799617_42799843	rs35766391
ACKR2	+	2	protein_coding	ENSG00000144648.10	3	42846244	42846244	ENSG00000144648.10_42905958_42908775	1	5021	-38645	rs77942995	C	G	0.0183585119047618	3	42884889	42884889	0.000616604	0.667226	0.451548	0.436615	0.0897951	0.750142	0.191914	ENSG00000144648.10_42905958_42908775	rs77942995
POMGNT2	-	2	protein_coding	ENSG00000144647.5	3	43147568	43147568	ENSG00000144647.5_43120724_43123028	2	4712	24602	rs78772257	G	A	0.45024726190476216	3	43122966	43122966	0.000462559	-0.08536	0.585415	0.575939	0.107844	0.000319721	-0.506392	ENSG00000144647.5_43120724_43123028	rs78772257
ABHD5	+	1	protein_coding	ENSG00000011198.3	3	43731605	43731605	ENSG00000011198.3_43759935_43760541	9	4008	-173299	rs17583623	G	A	0.08566935714285694	3	43904904	43904904	2.03445e-06	0.288696	0.013986	0.0153836	0.00756707	0.972658	-0.0103964	ENSG00000011198.3_43759935_43760541	rs17583623
ANO10	-	1	protein_coding	ENSG00000160746.8	3	43733086	43733086	ENSG00000160746.8_43592964_43593080	15	4007	841038	rs2099022	G	A	0.33060833333333267	3	42892048	42892048	8.11112e-05	-0.230065	0.440559	0.432415	0.0892706	0.705659	-0.150195	ENSG00000160746.8_43592964_43593080	rs2099022
TCAIM	+	2	protein_coding	ENSG00000179152.14	3	44379611	44379611	ENSG00000179152.14_44399709_44401294	14	4431	-82293	rs12492600	G	A	0.24523809523809523	3	44461904	44461904	6.0879e-12	-0.205816	0.000999001	2.9156e-07	3.44862e-07	0.204793	-0.368651	ENSG00000179152.14_44399709_44401294	rs12492600
ZNF445	-	2	protein_coding	ENSG00000185219.11	3	44519162	44519162	ENSG00000185219.11_44499736_44499856	8	4560	-770322	rs2372875	G	C	0.3213676428571423	3	45289484	45289484	0.000115926	-0.130482	0.438561	0.433157	0.0893335	0.0158708	-0.765468	ENSG00000185219.11_44499736_44499856	rs2372875
ZNF852	-	2	protein_coding	ENSG00000178917.10	3	44552128	44552128	ENSG00000178917.10_44540462_44544602	2	4565	-275548	rs7650535	G	C	0.4660209285714284	3	44827676	44827676	4.65186e-06	0.115925	0.010989	0.0126084	0.00637477	0.00537657	0.509258	ENSG00000178917.10_44540462_44544602	rs7650535
ZKSCAN7	+	1	protein_coding	ENSG00000196345.8	3	44596685	44596685	ENSG00000196345.8_44624464_44624975	7	4599	-55602	rs6441861	A	G	0.4089560476190478	3	44652287	44652287	5.23377e-19	0.490715	0.000999001	1.48101e-13	3.41178e-13	0.151233	0.424454	ENSG00000196345.8_44624464_44624975	rs6441861
RP11-944L7.5	+	2	protein_coding	ENSG00000273303.1	3	44607051	44607051	ENSG00000273303.1_44609404_44609495	4	4624	-155779	rs56084453	A	G	0.2172217499999996	3	44762830	44762830	7.0029e-05	0.217373	0.227772	0.237918	0.0600738	0.177902	0.444967	ENSG00000273303.1_44609404_44609495	rs56084453
ZNF660	+	2	protein_coding	ENSG00000144792.5	3	44619715	44619715	ENSG00000144792.5_44635506_44641186	3	4665	-437621	rs34925738	C	T	0.07889484523809503	3	45057336	45057336	0.000710857	-0.234757	0.79021	0.803744	0.136787	0.0968481	-0.726358	ENSG00000144792.5_44635506_44641186	rs34925738
ZNF197	+	2	protein_coding	ENSG00000186448.10	3	44626380	44626380	ENSG00000186448.10_44683392_44686754	10	4669	167650	rs9855152	T	C	0.3303607738095241	3	44458730	44458730	9.97246e-08	0.124155	0.003996	0.00177504	0.00115021	0.0701068	0.554503	ENSG00000186448.10_44683392_44686754	rs9855152
RP11-348P10.2	+	2	lincRNA	ENSG00000272077.1	3	44708904	44708904	ENSG00000272077.1_44708904_44710856	1	4808	-913977	rs267242	C	G	0.030466547619045214	3	45622881	45622881	0.0007789	-0.287248	0.5005	0.482463	0.0958761	0.49966	-0.256306	ENSG00000272077.1_44708904_44710856	rs267242
ZNF502	+	2	protein_coding	ENSG00000196653.7	3	44754135	44754135	ENSG00000196653.7_44762365_44765323	4	4860	-8695	rs56084453	A	G	0.2172217499999996	3	44762830	44762830	4.77135e-19	0.420504	0.000999001	3.64733e-14	8.882e-14	0.0881365	0.556536	ENSG00000196653.7_44762365_44765323	rs56084453
ZNF501	+	2	protein_coding	ENSG00000186446.7	3	44771088	44771088	ENSG00000186446.7_44775689_44778575	3	4873	8258	rs56084453	A	G	0.2172217499999996	3	44762830	44762830	9.4538e-10	0.241065	0.000999001	1.12073e-05	1.06695e-05	0.164707	0.52139	ENSG00000186446.7_44775689_44778575	rs56084453
KIAA1143	-	2	protein_coding	ENSG00000163807.4	3	44803154	44803154	ENSG00000163807.4_44790238_44795044	3	4867	331	rs1876223	G	A	0.45054983333333387	3	44802823	44802823	6.88731e-10	-0.176028	0.000999001	3.27959e-06	3.36089e-06	0.992387	0.00215491	ENSG00000163807.4_44790238_44795044	rs1876223
EXOSC7	+	1	protein_coding	ENSG00000075914.8	3	45016733	45016733	ENSG00000075914.8_45052725_45052962	10	4839	-1172	rs6441874	G	T	0.4166666666666667	3	45017905	45017905	4.10406e-10	-0.239287	0.000999001	8.339e-06	8.06979e-06	0.630581	0.125597	ENSG00000075914.8_45052725_45052962	rs6441874
ZDHHC3	-	1	protein_coding	ENSG00000163812.9	3	45017677	45017677	ENSG00000163812.9_44956749_44959635	12	4841	27935	rs59345502	A	T	0.2370538214285709	3	44989742	44989742	2.58341e-08	0.246086	0.000999001	0.000455017	0.000334793	0.0880226	0.532927	ENSG00000163812.9_44956749_44959635	rs59345502
CLEC3B	+	2	protein_coding	ENSG00000163815.5	3	45043040	45043040	ENSG00000163815.5_45043040_45043100	1	4866	-17853	rs9873373	A	T	0.40334153571428555	3	45060893	45060893	4.55276e-12	0.28637	0.000999001	2.17999e-08	2.94901e-08	0.980507	-0.0109679	ENSG00000163815.5_45043040_45043100	rs9873373
CDCP1	-	2	protein_coding	ENSG00000163814.3	3	45187914	45187914	ENSG00000163814.3_45153575_45153937	9	5118	61356	rs2176804	C	T	0.4869047619047619	3	45126558	45126558	1.23772e-05	-0.137322	0.0739261	0.0710675	0.0257315	0.419378	-0.285963	ENSG00000163814.3_45153575_45153937	rs2176804
LARS2	+	2	protein_coding	ENSG00000011376.5	3	45429998	45429998	ENSG00000011376.5_45565489_45565600	22	5291	-81268	rs3796364	A	G	0.3195930119047624	3	45511266	45511266	6.69117e-08	0.191361	0.001998	0.00261709	0.00162456	0.154432	0.364776	ENSG00000011376.5_45565489_45565600	rs3796364
LIMD1	+	1	protein_coding	ENSG00000144791.5	3	45596886	45596886	ENSG00000144791.5_45714946_45715390	8	5622	-118802	rs2578679	G	A	0.27209636904761914	3	45715688	45715688	7.54579e-26	-0.4697	0.000999001	6.56004e-19	2.37979e-18	0.065853	-0.853045	ENSG00000144791.5_45714946_45715390	rs2578679
SACM1L	+	2	protein_coding	ENSG00000211456.6	3	45730548	45730548	ENSG00000211456.6_45780070_45780163	19	5967	-39539	rs2673067	A	C	0.47181073809523827	3	45770087	45770087	6.6872e-06	-0.107398	0.0939061	0.0909931	0.0309912	0.815927	0.0478444	ENSG00000211456.6_45780070_45780163	rs2673067
LZTFL1	-	1	protein_coding	ENSG00000163818.12	3	45957534	45957534	ENSG00000163818.12_45875730_45877276	9	6171	118810	rs80080104	G	A	0.10382069047619051	3	45838724	45838724	2.93749e-05	-0.224428	0.185814	0.192012	0.0520239	0.793088	0.123898	ENSG00000163818.12_45875730_45877276	rs80080104
CXCR6	+	2	protein_coding	ENSG00000172215.5	3	45982425	45982425	ENSG00000172215.5_45986511_45989845	1	6182	160415	rs73062378	T	C	0.20718197619047632	3	45822010	45822010	0.00134535	0.174713	0.685315	0.690802	0.122314	0.958041	0.0102471	ENSG00000172215.5_45986511_45989845	rs73062378
FYCO1	-	2	protein_coding	ENSG00000163820.10	3	46037316	46037316	ENSG00000163820.10_46021197_46021322	18	6174	85638	rs12493471	T	C	0.33129420238095275	3	45951678	45951678	8.19388e-08	-0.15407	0.001998	0.00257966	0.00160446	0.547056	-0.159537	ENSG00000163820.10_46021197_46021322	rs12493471
LRRC2	-	1	protein_coding	ENSG00000163827.8	3	46621589	46621589	ENSG00000163827.8_46592598_46593100	8	4819	13109	rs73073714	T	C	0.30730311904761887	3	46608480	46608480	6.3892e-05	0.246398	0.282717	0.269739	0.0653929	0.644977	0.222431	ENSG00000163827.8_46592598_46593100	rs73073714
ALS2CL	-	2	protein_coding	ENSG00000178038.12	3	46735194	46735194	ENSG00000178038.12_46716056_46717892	19	4521	32499	rs4683260	C	T	0.28775586904761885	3	46702695	46702695	4.37064e-05	0.114143	0.188811	0.180201	0.0499049	0.111426	-0.50738	ENSG00000178038.12_46716056_46717892	rs4683260
TMIE	+	2	protein_coding	ENSG00000181585.3	3	46742823	46742823	ENSG00000181585.3_46751069_46752376	2	4494	618984	rs9990063	T	G	0.31824428571428515	3	46123839	46123839	0.00135897	0.116749	0.721279	0.715976	0.125532	0.703977	0.117208	ENSG00000181585.3_46751069_46752376	rs9990063
PRSS50	-	2	protein_coding	ENSG00000206549.8	3	46854064	46854064	ENSG00000206549.8_46759209_46759796	7	4319	-799021	rs73083115	G	A	0.1519116428571431	3	47653085	47653085	5.42851e-09	-0.278435	0.000999001	9.68398e-05	7.96185e-05	0.410046	0.232398	ENSG00000206549.8_46759209_46759796	rs73083115
NBEAL2	+	1	protein_coding	ENSG00000160796.12	3	47021173	47021173	ENSG00000160796.12_47036522_47037123	50	4095	736702	rs112064913	C	T	0.18735079761904755	3	46284471	46284471	2.48595e-06	0.137801	0.035964	0.0349837	0.014881	0.0726951	-0.685813	ENSG00000160796.12_47036522_47037123	rs112064913
CCDC12	-	2	protein_coding	ENSG00000160799.7	3	47023500	47023500	ENSG00000160799.7_46982105_46982555	4	4092	168146	rs4569687	A	G	0.20767613095238105	3	46855354	46855354	4.41207e-05	-0.204004	0.0959041	0.0973241	0.0325157	0.371382	-0.376596	ENSG00000160799.7_46982105_46982555	rs4569687
SETD2	-	2	protein_coding	ENSG00000181555.15	3	47205457	47205457	ENSG00000181555.15_47087977_47088517	22	3594	547345	rs2139636	T	C	0.09005947619047683	3	46658112	46658112	7.57993e-06	-0.27418	0.0649351	0.0704051	0.0255574	0.252329	-0.845873	ENSG00000181555.15_47087977_47088517	rs2139636
KLHL18	+	2	protein_coding	ENSG00000114648.7	3	47324407	47324407	ENSG00000114648.7_47328710_47328948	11	3430	110683	rs59299766	G	A	0.15585859523809578	3	47213724	47213724	2.20109e-33	-0.58154	0.000999001	1.38627e-24	7.39108e-24	0.0354541	-0.527788	ENSG00000114648.7_47328710_47328948	rs59299766
KIF9	-	1	protein_coding	ENSG00000088727.8	3	47324941	47324941	ENSG00000088727.8_47322442_47322685	23	3431	3272	rs807935	A	G	0.4097291071428578	3	47321669	47321669	8.84167e-28	0.437967	0.000999001	6.98901e-21	2.93653e-20	0.0670663	0.706003	ENSG00000088727.8_47322442_47322685	rs807935
MPZL2	-	2	protein_coding	ENSG00000149573.4	11	118135251	118135251	ENSG00000149573.4_118124118_118125948	5	5504	24274	rs2853006	T	C	0.32380952380952377	11	118110977	118110977	7.39992e-08	-0.176124	0.001998	0.001306	0.000870388	0.53974	-0.203705	ENSG00000149573.4_118124118_118125948	rs2853006
UBE4A	+	2	protein_coding	ENSG00000110344.5	11	118230300	118230300	ENSG00000110344.5_118260440_118260620	20	5421	-951374	rs2510146	G	C	0.33640773809523805	11	119181674	119181674	6.5658e-05	0.112291	0.551449	0.533768	0.102644	0.0351572	0.521271	ENSG00000110344.5_118260440_118260620	rs2510146
ATP5L	+	1	protein_coding	ENSG00000167283.3	11	118271869	118271869	ENSG00000167283.3_118276372_118276424	6	5412	429163	rs67000349	A	G	0.12928058333333334	11	117842706	117842706	0.000145448	-0.364437	0.688312	0.69088	0.122321	0.37748	-0.715308	ENSG00000167283.3_118276372_118276424	rs67000349
RP11-770J1.5	-	1	protein_coding	ENSG00000254873.1	11	118272610	118272610	ENSG00000254873.1_118267810_118269776	2	5413	-293459	rs506255	C	A	0.11151119047619074	11	118566069	118566069	0.000498018	-0.146102	0.726274	0.720893	0.12613	0.243802	0.521841	ENSG00000254873.1_118267810_118269776	rs506255
KMT2A	+	1	protein_coding	ENSG00000118058.16	11	118307205	118307205	ENSG00000118058.16_118370550_118370628	36	5375	569648	rs113523070	G	A	0.024903714285714272	11	117737557	117737557	5.07586e-06	-0.555057	0.151848	0.150576	0.0439944	0.476711	-0.315169	ENSG00000118058.16_118370550_118370628	rs113523070
TMEM25	+	1	protein_coding	ENSG00000149582.11	11	118401756	118401756	ENSG00000149582.11_118416834_118417995	5	5207	-164313	rs506255	C	A	0.11151119047619074	11	118566069	118566069	7.84557e-07	-0.365792	0.00899101	0.00752921	0.00409113	0.820647	-0.100349	ENSG00000149582.11_118416834_118417995	rs506255
ARCN1	+	1	protein_coding	ENSG00000095139.9	11	118443105	118443105	ENSG00000095139.9_118443105_118443265	11	5201	543532	rs678202	A	G	0.13711625000000002	11	117899573	117899573	0.000104817	0.162682	0.561439	0.556712	0.105346	0.471623	0.412142	ENSG00000095139.9_118443105_118443265	rs678202
IFT46	-	2	protein_coding	ENSG00000118096.3	11	118443685	118443685	ENSG00000118096.3_118435680_118435806	13	5203	27432	rs2277295	C	T	0.10952380952380952	11	118416253	118416253	5.92131e-15	-0.39242	0.000999001	8.86196e-10	1.40469e-09	0.258094	-0.672004	ENSG00000118096.3_118435680_118435806	rs2277295
DDX6	-	1	protein_coding	ENSG00000110367.7	11	118661858	118661858	ENSG00000110367.7_118629483_118630078	15	5043	-61861	rs7119460	T	G	0.33554195238095263	11	118723719	118723719	1.5445e-05	-0.152208	0.143856	0.136803	0.0411975	0.474067	0.183545	ENSG00000110367.7_118629483_118630078	rs7119460
CXCR5	+	2	protein_coding	ENSG00000160683.4	11	118754475	118754475	ENSG00000160683.4_118764305_118768508	1	5017	982706	rs73020470	T	C	0.06716892857142812	11	117771769	117771769	0.000608146	-0.125057	0.47952	0.4666	0.0938095	0.617791	-0.273275	ENSG00000160683.4_118764305_118768508	rs73020470
UPK2	+	2	protein_coding	ENSG00000110375.2	11	118795873	118795873	ENSG00000110375.2_118795873_118796000	1	4982	-985284	rs79163278	T	C	0.1339494880952384	11	119781157	119781157	0.00151108	-0.113141	0.771229	0.768081	0.132125	0.217488	-0.328072	ENSG00000110375.2_118795873_118796000	rs79163278
BCL9L	-	1	protein_coding	ENSG00000186174.8	11	118796317	118796317	ENSG00000186174.8_118773945_118774161	10	4980	-446874	rs76870367	C	T	0.034167440476190615	11	119243191	119243191	0.000244125	0.197565	0.625375	0.609694	0.111938	0.0494272	-0.932198	ENSG00000186174.8_118773945_118774161	rs76870367
CCDC84	+	2	protein_coding	ENSG00000186166.4	11	118868852	118868852	ENSG00000186166.4_118884776_118885802	9	5092	57537	rs77638281	G	A	0.04417188095238102	11	118811315	118811315	1.62603e-05	-0.297476	0.120879	0.126559	0.0389458	0.971614	-0.0342366	ENSG00000186166.4_118884776_118885802	rs77638281
TRAPPC4	+	1	protein_coding	ENSG00000196655.5	11	118889142	118889142	ENSG00000196655.5_118889142_118892596	4	5136	-4736	rs111322300	T	C	0.23190034523809533	11	118893878	118893878	1.21668e-41	0.442741	0.000999001	7.30806e-35	6.97387e-34	0.0202259	0.469252	ENSG00000196655.5_118889142_118892596	rs111322300
RPS25	-	2	protein_coding	ENSG00000118181.6	11	118889401	118889401	ENSG00000118181.6_118886422_118886468	3	5135	934677	rs3949025	G	A	0.4988475476190475	11	117954724	117954724	0.00022759	0.137174	0.528472	0.511562	0.0997574	0.178349	-0.356638	ENSG00000118181.6_118886422_118886468	rs3949025
SLC37A4	-	2	protein_coding	ENSG00000137700.12	11	118901616	118901616	ENSG00000137700.12_118898338_118901616	3	5095	680266	rs3753058	G	T	0.15537322619047675	11	118221350	118221350	0.000678798	0.162791	0.772228	0.775645	0.133059	0.626876	0.210967	ENSG00000137700.12_118898338_118901616	rs3753058
RP11-110I1.14	-	2	lincRNA	ENSG00000271751.1	11	118936388	118936388	ENSG00000271751.1_118935974_118936388	1	5078	-11246	rs540261	C	T	0.4642857142857143	11	118947634	118947634	1.18178e-15	0.409429	0.000999001	6.75542e-12	1.31789e-11	0.35254	0.309166	ENSG00000271751.1_118935974_118936388	rs540261
VPS11	+	2	protein_coding	ENSG00000160695.10	11	118938403	118938403	ENSG00000160695.10_118942742_118944661	13	5080	35470	rs11217130	A	T	0.47431621428571435	11	118902933	118902933	4.4082e-12	0.217792	0.000999001	5.82497e-07	6.6014e-07	0.77593	0.0816012	ENSG00000160695.10_118942742_118944661	rs11217130
HMBS	+	2	protein_coding	ENSG00000256269.2	11	118955576	118955576	ENSG00000256269.2_118963820_118964259	8	5101	2374	rs7127212	C	T	0.37112917857142863	11	118953202	118953202	6.51593e-14	0.183997	0.000999001	2.53407e-09	3.79248e-09	0.0368656	0.289638	ENSG00000256269.2_118963820_118964259	rs7127212
H2AFX	-	2	protein_coding	ENSG00000188486.3	11	118966177	118966177	ENSG00000188486.3_118964564_118966177	1	5096	352062	rs73001451	T	C	0.04606250000000013	11	118614115	118614115	0.00132726	0.218931	0.754246	0.747253	0.129452	0.0420348	1.12692	ENSG00000188486.3_118964564_118966177	rs73001451
DPAGT1	-	2	protein_coding	ENSG00000172269.12	11	118979041	118979041	ENSG00000172269.12_118967213_118969197	3	5123	-399277	rs183386023	C	G	0.13010914285714278	11	119378318	119378318	0.000644037	0.170207	0.861139	0.846945	0.142519	0.262508	0.612931	ENSG00000172269.12_118967213_118969197	rs183386023
HINFP	+	1	protein_coding	ENSG00000172273.8	11	118992297	118992297	ENSG00000172273.8_119004732_119006752	7	5105	1278	rs675866	C	A	0.4983844285714288	11	118991019	118991019	3.88831e-07	0.139643	0.002997	0.00560351	0.00317841	0.603313	-0.175523	ENSG00000172273.8_119004732_119006752	rs675866
NLRX1	+	2	protein_coding	ENSG00000160703.11	11	119037277	119037277	ENSG00000160703.11_119053827_119054725	10	5055	-18085	rs7929799	A	G	0.4512589761904762	11	119055362	119055362	4.45132e-05	-0.131681	0.335664	0.327007	0.0741727	0.542874	0.139172	ENSG00000160703.11_119053827_119054725	rs7929799
CCDC153	-	2	protein_coding	ENSG00000248712.3	11	119067479	119067479	ENSG00000248712.3_119063861_119064595	6	5033	23979	rs644252	T	G	0.47301145238095277	11	119043500	119043500	1.35951e-08	-0.275109	0.000999001	0.000192232	0.000150823	0.982706	-0.00894856	ENSG00000248712.3_119063861_119064595	rs644252
CBL	+	2	protein_coding	ENSG00000110395.4	11	119076752	119076752	ENSG00000110395.4_119170205_119178859	16	5035	15789	rs45535039	T	C	0.27623977380952314	11	119060963	119060963	1.67189e-07	-0.116615	0.00599401	0.00480392	0.00278376	0.0262443	-0.894661	ENSG00000110395.4_119170205_119178859	rs45535039
RNF26	+	2	protein_coding	ENSG00000173456.4	11	119205237	119205237	ENSG00000173456.4_119205237_119208023	1	4958	-35520	rs12419879	C	T	0.2559146547619046	11	119240757	119240757	0.00116664	0.0945178	0.719281	0.713365	0.125191	0.21598	0.310744	ENSG00000173456.4_119205237_119208023	rs12419879
USP2	-	1	protein_coding	ENSG00000036672.11	11	119252436	119252436	ENSG00000036672.11_119243417_119244231	12	4954	-678133	rs1790469	A	G	0.13405442857142835	11	119930569	119930569	7.22326e-05	-0.188284	0.456543	0.454544	0.0921627	0.946737	0.0299915	ENSG00000036672.11_119243417_119244231	rs1790469
PVRL1	-	1	protein_coding	ENSG00000110400.6	11	119599794	119599794	ENSG00000110400.6_119545869_119546379	7	5191	23239	rs4938716	G	T	0.32786617857142836	11	119576555	119576555	0.000224267	-0.125659	0.738262	0.736473	0.128089	0.0797389	-0.550796	ENSG00000110400.6_119545869_119546379	rs4938716
OAF	+	2	protein_coding	ENSG00000184232.4	11	120081475	120081475	ENSG00000184232.4_120099577_120101041	5	5171	51248	rs11217712	T	G	0.3061744880952372	11	120030227	120030227	0.000302503	-0.106522	0.735265	0.722474	0.126298	0.880473	-0.052976	ENSG00000184232.4_120099577_120101041	rs11217712
TMEM136	+	2	protein_coding	ENSG00000181264.4	11	120195838	120195838	ENSG00000181264.4_120197829_120198350	3	5407	-159392	rs503473	A	G	0.4410830714285713	11	120355230	120355230	8.42848e-09	-0.212125	0.000999001	8.13105e-05	6.7641e-05	0.918429	0.031294	ENSG00000181264.4_120197829_120198350	rs503473
ARHGEF12	+	2	protein_coding	ENSG00000196914.4	11	120207787	120207787	ENSG00000196914.4_120355147_120355216	38	5413	-39649	rs11217847	C	T	0.2015195119047619	11	120247436	120247436	2.37701e-08	0.142328	0.000999001	0.000651404	0.000464951	0.528635	0.181263	ENSG00000196914.4_120355147_120355216	rs11217847
TBCEL	+	1	protein_coding	ENSG00000154114.8	11	120894781	120894781	ENSG00000154114.8_120930678_120930794	10	5190	964212	rs1790469	A	G	0.13405442857142835	11	119930569	119930569	3.29955e-06	-0.231562	0.037962	0.039503	0.0164162	0.661635	-0.13387	ENSG00000154114.8_120930678_120930794	rs1790469
TECTA	+	1	protein_coding	ENSG00000109927.5	11	120971882	120971882	ENSG00000109927.5_121016264_121016987	17	5025	76617	rs6589852	A	G	0.25811283333333324	11	120895265	120895265	1.77694e-05	0.279989	0.32967	0.321924	0.073428	0.218133	-0.552663	ENSG00000109927.5_121016264_121016987	rs6589852
SC5D	+	1	protein_coding	ENSG00000109929.5	11	121163162	121163162	ENSG00000109929.5_121174075_121176419	5	4958	-1930	rs891441	G	T	0.44676242857142845	11	121165092	121165092	3.87676e-05	-0.112363	0.193806	0.202635	0.053995	0.0789743	-0.395639	ENSG00000109929.5_121174075_121176419	rs891441
SORL1	+	1	protein_coding	ENSG00000137642.8	11	121322912	121322912	ENSG00000137642.8_121403173_121403261	48	4944	100333	rs10892737	T	C	0.3404761904761905	11	121222579	121222579	1.92596e-05	-0.0989815	0.203796	0.207302	0.0547784	0.10713	-0.301645	ENSG00000137642.8_121403173_121403261	rs10892737
UBASH3B	+	2	protein_coding	ENSG00000154127.5	11	122526383	122526383	ENSG00000154127.5_122666864_122666984	14	5914	-153098	rs10892909	A	G	0.18571428571428572	11	122679481	122679481	4.70479e-06	0.178662	0.0599401	0.0661974	0.0244236	0.0951005	1.00656	ENSG00000154127.5_122666864_122666984	rs10892909
HSPA8	-	1	protein_coding	ENSG00000109971.9	11	122933938	122933938	ENSG00000109971.9_122933458_122933938	6	6494	23988	rs7126108	C	T	0.07836261904761882	11	122909950	122909950	5.90364e-07	0.364491	0.00899101	0.00671092	0.00371303	0.802934	-0.130427	ENSG00000109971.9_122933458_122933938	rs7126108
SCN3B	-	1	protein_coding	ENSG00000166257.4	11	123525952	123525952	ENSG00000166257.4_123513154_123513379	5	7192	191654	rs12788072	A	G	0.14047619047619048	11	123334298	123334298	0.000147947	-0.178034	0.614386	0.608379	0.111777	0.512231	0.409274	ENSG00000166257.4_123513154_123513379	rs12788072
ZNF202	-	1	protein_coding	ENSG00000166261.6	11	123612383	123612383	ENSG00000166261.6_123609332_123609618	9	6998	-26845	rs4935846	A	G	0.30533255952380944	11	123639228	123639228	1.33022e-05	-0.200345	0.171828	0.170786	0.048072	0.613609	0.136066	ENSG00000166261.6_123609332_123609618	rs4935846
TBRG1	+	1	protein_coding	ENSG00000154144.8	11	124492732	124492732	ENSG00000154144.8_124496589_124496647	7	6561	-516638	rs56165462	C	A	0.16276353571428576	11	125009370	125009370	6.10245e-05	-0.217015	0.445554	0.433165	0.0893335	0.675372	0.241944	ENSG00000154144.8_124496589_124496647	rs56165462
SPA17	+	2	protein_coding	ENSG00000064199.2	11	124543694	124543694	ENSG00000064199.2_124564199_124567414	4	6465	-22497	rs7938692	C	A	0.026405988095238322	11	124566191	124566191	7.44508e-05	-0.410794	0.248751	0.262682	0.0641238	0.0974025	-0.965071	ENSG00000064199.2_124564199_124567414	rs7938692
ESAM	-	1	protein_coding	ENSG00000149564.7	11	124632186	124632186	ENSG00000149564.7_124626103_124627433	6	6501	-309216	rs117367077	C	T	0.025715071428571507	11	124941402	124941402	4.23543e-05	0.480511	0.216783	0.212763	0.0557577	0.196987	0.671468	ENSG00000149564.7_124626103_124627433	rs117367077
CCDC15	+	2	protein_coding	ENSG00000149548.10	11	124824017	124824017	ENSG00000149548.10_124907969_124908500	5	6375	-49	rs3809054	C	T	0.4357142857142857	11	124824066	124824066	1.42704e-08	-0.281551	0.000999001	0.000175145	0.00013842	0.047352	-0.604698	ENSG00000149548.10_124907969_124908500	rs3809054
TMEM218	-	1	protein_coding	ENSG00000150433.5	11	124981659	124981659	ENSG00000150433.5_124966398_124967636	5	6305	13480	rs2276086	A	G	0.4394518333333332	11	124968179	124968179	2.22423e-07	-0.105058	0.002997	0.00193292	0.00124175	0.279024	0.179327	ENSG00000150433.5_124966398_124967636	rs2276086
FEZ1	-	1	protein_coding	ENSG00000149557.8	11	125366213	125366213	ENSG00000149557.8_125351430_125351652	11	6039	-786966	rs8177348	T	C	0.2564788452380954	11	126153179	126153179	1.22135e-05	-0.200493	0.170829	0.175641	0.0490202	0.102516	-0.80556	ENSG00000149557.8_125351430_125351652	rs8177348
EI24	+	1	protein_coding	ENSG00000149547.10	11	125439112	125439112	ENSG00000149547.10_125440000_125440086	13	6065	-380	rs11220131	T	C	0.36083964285714293	11	125439492	125439492	7.36615e-33	-0.549138	0.000999001	2.85414e-27	1.8015e-26	0.195578	0.589056	ENSG00000149547.10_125440000_125440086	rs11220131
STT3A	+	1	protein_coding	ENSG00000134910.8	11	125461607	125461607	ENSG00000134910.8_125461607_125461782	22	6081	14964	rs2155388	A	G	0.2904943333333334	11	125446643	125446643	1.37671e-34	-0.758704	0.000999001	1.33459e-27	8.48082e-27	0.0496958	-0.69466	ENSG00000134910.8_125461607_125461782	rs2155388
CHEK1	+	2	protein_coding	ENSG00000149554.8	11	125495036	125495036	ENSG00000149554.8_125495036_125495929	14	6142	155574	rs610031	A	T	0.23614748809523822	11	125339462	125339462	1.22716e-06	0.205924	0.031968	0.0319367	0.0138273	0.0718328	0.49534	ENSG00000149554.8_125495036_125495929	rs610031
HYLS1	+	2	protein_coding	ENSG00000198331.6	11	125753509	125753509	ENSG00000198331.6_125761318_125761367	3	6424	9215	rs590112	A	G	0.12996102380952235	11	125744294	125744294	9.9346e-06	-0.325922	0.0569431	0.0629125	0.0235043	0.470985	-0.522984	ENSG00000198331.6_125761318_125761367	rs590112
PUS3	-	2	protein_coding	ENSG00000110060.4	11	125773116	125773116	ENSG00000110060.4_125765802_125766225	4	6414	7072	rs549990	C	A	0.3239843571428578	11	125766044	125766044	1.40192e-11	0.209037	0.000999001	7.14772e-07	7.97209e-07	0.194181	0.359151	ENSG00000110060.4_125765802_125766225	rs549990
DDX25	+	1	protein_coding	ENSG00000109832.8	11	125773271	125773271	ENSG00000109832.8_125792715_125793158	13	6414	489	rs11220269	A	C	0.2601373095238089	11	125772782	125772782	7.69673e-09	0.173837	0.000999001	0.000369457	0.000276464	0.214012	0.488669	ENSG00000109832.8_125792715_125793158	rs11220269
CDON	-	2	protein_coding	ENSG00000064309.10	11	125933230	125933230	ENSG00000064309.10_125889514_125889660	20	6513	-948570	rs74402448	C	T	0.14004740476190505	11	126881800	126881800	1.91912e-05	-0.213391	0.317682	0.301359	0.0703457	0.934406	-0.0343259	ENSG00000064309.10_125889514_125889660	rs74402448
FAM118B	+	1	protein_coding	ENSG00000197798.4	11	126081309	126081309	ENSG00000197798.4_126099119_126099231	9	6416	7485	rs612592	T	C	0.19287500000000002	11	126073824	126073824	8.14696e-11	-0.285274	0.000999001	2.43255e-06	2.53156e-06	0.121299	-0.644511	ENSG00000197798.4_126099119_126099231	rs612592
RPUSD4	-	2	protein_coding	ENSG00000165526.4	11	126081587	126081587	ENSG00000165526.4_126071993_126073552	7	6414	-10977	rs507113	A	C	0.1940659761904762	11	126092564	126092564	3.12934e-05	0.142196	0.255744	0.254184	0.0627568	0.0490072	0.555771	ENSG00000165526.4_126071993_126073552	rs507113
FOXRED1	+	2	protein_coding	ENSG00000110074.6	11	126138950	126138950	ENSG00000110074.6_126147330_126148026	7	6450	24320	rs642137	A	G	0.22869432142857082	11	126114630	126114630	6.60468e-36	0.564108	0.000999001	7.38535e-30	5.35838e-29	0.443622	0.257441	ENSG00000110074.6_126147330_126148026	rs642137
SRPR	-	1	protein_coding	ENSG00000182934.7	11	126139039	126139039	ENSG00000182934.7_126132814_126134184	12	6450	80670	rs487450	A	C	0.23920940476190422	11	126058369	126058369	1.09681e-06	0.148438	0.014985	0.0156933	0.00770299	0.894972	0.040446	ENSG00000182934.7_126132814_126134184	rs487450
DCPS	+	2	protein_coding	ENSG00000110063.4	11	126173647	126173647	ENSG00000110063.4_126201299_126201445	6	6455	2593	rs74345323	C	G	0.12151435714285766	11	126171054	126171054	2.39967e-08	-0.29634	0.000999001	0.000579339	0.000417323	0.155616	-0.506055	ENSG00000110063.4_126201299_126201445	rs74345323
RP11-712L6.5	-	1	protein_coding	ENSG00000255062.1	11	126174213	126174213	ENSG00000255062.1_126174103_126174213	3	6449	-33465	rs7947528	G	A	0.10046438095238103	11	126207678	126207678	0.000132326	-0.274631	0.461538	0.475186	0.0949198	0.229239	-0.686588	ENSG00000255062.1_126174103_126174213	rs7947528
ST3GAL4	+	1	protein_coding	ENSG00000110080.14	11	126225535	126225535	ENSG00000110080.14_126279163_126279306	11	6443	4237	rs78471630	G	T	0.06977096428571394	11	126221298	126221298	2.43552e-19	0.74102	0.000999001	2.38028e-13	5.38643e-13	0.0202856	1.45796	ENSG00000110080.14_126279163_126279306	rs78471630
KIRREL3	-	2	protein_coding	ENSG00000149571.6	11	126873355	126873355	ENSG00000149571.6_126870351_126871061	17	6161	-10054	rs611849	C	T	0.14761904761904762	11	126883409	126883409	3.25979e-10	-0.394759	0.000999001	1.50073e-05	1.39984e-05	0.164637	-0.442032	ENSG00000149571.6_126870351_126871061	rs611849
KCNJ5	+	1	protein_coding	ENSG00000120457.7	11	128761251	128761251	ENSG00000120457.7_128786304_128790930	2	5977	-2929	rs7924416	C	T	0.23095238095238096	11	128764180	128764180	9.83713e-07	0.219461	0.001998	0.00452743	0.00263875	0.398162	0.330512	ENSG00000120457.7_128786304_128790930	rs7924416
ARHGAP32	-	1	protein_coding	ENSG00000134909.14	11	129149219	129149219	ENSG00000134909.14_128851311_128851456	21	5577	320040	rs525112	C	G	0.14272738095238102	11	128829179	128829179	3.66762e-07	0.238273	0.014985	0.0113722	0.00584195	0.997085	0.00190405	ENSG00000134909.14_128851311_128851456	rs525112
TMEM45B	+	1	protein_coding	ENSG00000151715.3	11	129685714	129685714	ENSG00000151715.3_129728469_129729898	7	5799	-403751	rs184112422	A	G	0.019880761904761797	11	130089465	130089465	4.22713e-05	0.476542	0.24975	0.236669	0.0598228	0.398207	0.558041	ENSG00000151715.3_129728469_129729898	rs184112422
NFRKB	-	2	protein_coding	ENSG00000170322.10	11	129765485	129765485	ENSG00000170322.10_129733531_129734745	28	5867	34056	rs11821343	C	A	0.1526522261904768	11	129731429	129731429	1.1851e-07	-0.235602	0.00799201	0.00690325	0.00380375	0.558764	-0.164811	ENSG00000170322.10_129733531_129734745	rs11821343
PRDM10	-	2	protein_coding	ENSG00000170325.10	11	129872730	129872730	ENSG00000170325.10_129814666_129814907	21	5776	-928666	rs1893225	T	C	0.21503039285714265	11	130801396	130801396	7.07939e-06	0.195112	0.188811	0.19404	0.0524061	0.646374	0.144722	ENSG00000170325.10_129814666_129814907	rs1893225
APLP2	+	1	protein_coding	ENSG00000084234.12	11	129939732	129939732	ENSG00000084234.12_130013242_130014699	18	5865	-8645	rs4565907	T	G	0.05971327380952357	11	129948377	129948377	3.19038e-05	0.255376	0.377622	0.375406	0.0812865	0.484467	0.46095	ENSG00000084234.12_130013242_130014699	rs4565907
ST14	+	2	protein_coding	ENSG00000149418.6	11	130029457	130029457	ENSG00000149418.6_130079337_130079473	19	5988	416951	rs4936082	T	G	0.052235059523809406	11	129612506	129612506	9.66102e-08	0.264193	0.001998	0.00207288	0.00132141	0.74671	-0.079002	ENSG00000149418.6_130079337_130079473	rs4936082
RP11-121M22.1	+	2	lincRNA	ENSG00000175773.8	11	130184888	130184888	ENSG00000175773.8_130193809_130193956	1	6139	667079	rs137912821	A	G	0.02250735714285722	11	129517809	129517809	0.00162028	0.662097	0.888112	0.888402	0.148002	0.131415	-1.3228	ENSG00000175773.8_130193809_130193956	rs137912821
ADAMTS8	-	2	protein_coding	ENSG00000134917.9	11	130298888	130298888	ENSG00000134917.9_130274820_130276023	1	6091	-512468	rs35774874	T	C	0.43396765476190496	11	130811356	130811356	0.00107313	0.13788	0.798202	0.803784	0.136787	0.169379	-0.449537	ENSG00000134917.9_130274820_130276023	rs35774874
ADAMTS15	+	2	protein_coding	ENSG00000166106.2	11	130318869	130318869	ENSG00000166106.2_130342942_130346532	1	6067	695436	rs579746	C	T	0.2195547738095236	11	129623433	129623433	0.000329149	-0.193815	0.444555	0.44343	0.0907171	0.0327293	0.911464	ENSG00000166106.2_130342942_130346532	rs579746
RP11-890B15.3	-	2	lincRNA	ENSG00000255455.2	11	130740142	130740142	ENSG00000255455.2_130736149_130740142	1	6143	-26916	rs3794139	T	C	0.31614841666666715	11	130767058	130767058	9.27127e-22	-0.318977	0.000999001	2.44404e-17	7.8721e-17	0.00255288	-0.82461	ENSG00000255455.2_130736149_130740142	rs3794139
SNX19	-	2	protein_coding	ENSG00000120451.6	11	130786404	130786404	ENSG00000120451.6_130779913_130780032	11	6179	14742	rs7110591	G	T	0.30833333333333335	11	130771662	130771662	3.23848e-40	-0.359064	0.000999001	4.33834e-33	3.68969e-32	0.0344509	-0.673323	ENSG00000120451.6_130779913_130780032	rs7110591
IGSF9B	-	1	protein_coding	ENSG00000080854.10	11	133826880	133826880	ENSG00000080854.10_133778459_133779172	18	7053	4325	rs4936213	A	G	0.32018349999999945	11	133822555	133822555	6.15146e-08	-0.197339	0.001998	0.0027381	0.0016911	0.16866	0.372872	ENSG00000080854.10_133778459_133779172	rs4936213
RP11-713P17.5	+	1	lincRNA	ENSG00000255406.1	11	133896882	133896882	ENSG00000255406.1_133897578_133898013	1	7286	-83	rs74380652	G	A	0.11191394047619055	11	133896965	133896965	1.82357e-33	0.870721	0.000999001	9.56208e-29	6.48631e-28	0.0739218	0.865531	ENSG00000255406.1_133897578_133898013	rs74380652
RP11-713P17.3	+	2	lincRNA	ENSG00000204241.3	11	133902167	133902167	ENSG00000204241.3_133909657_133911143	2	7292	18274	rs11607468	T	C	0.11247834523809537	11	133883893	133883893	1.55148e-08	0.374537	0.000999001	0.000120765	9.79163e-05	0.0232653	1.41171	ENSG00000204241.3_133909657_133911143	rs11607468
RP11-713P17.4	-	2	lincRNA	ENSG00000254648.1	11	133907002	133907002	ENSG00000254648.1_133905727_133906645	1	7285	16533	rs4937864	G	A	0.1010671190476193	11	133890469	133890469	0.000527262	-0.296294	0.659341	0.64282	0.116097	0.84745	0.104461	ENSG00000254648.1_133905727_133906645	rs4937864
NCAPD3	-	1	protein_coding	ENSG00000151503.8	11	134095348	134095348	ENSG00000151503.8_134092992_134093376	37	6902	32584	rs12292394	C	T	0.053236964285714304	11	134062764	134062764	2.07273e-14	0.754506	0.000999001	8.51106e-09	1.20581e-08	0.240051	0.575622	ENSG00000151503.8_134092992_134093376	rs12292394
THYN1	-	2	protein_coding	ENSG00000151500.10	11	134123264	134123264	ENSG00000151500.10_134118703_134119156	6	6846	-502254	rs12288121	T	C	0.19398472619047613	11	134625518	134625518	3.18986e-05	0.114389	0.238761	0.238456	0.0601557	0.00565637	0.843259	ENSG00000151500.10_134118703_134119156	rs12288121
ACAD8	+	2	protein_coding	ENSG00000151498.7	11	134123389	134123389	ENSG00000151498.7_134127641_134128518	9	6846	-16442	rs66594429	A	G	0.31463495238095207	11	134139831	134139831	7.7395e-09	-0.220647	0.000999001	0.000306284	0.000232592	0.257217	-0.289705	ENSG00000151498.7_134127641_134128518	rs66594429
GLB1L3	+	2	protein_coding	ENSG00000166105.11	11	134144139	134144139	ENSG00000166105.11_134144139_134146657	3	6809	4560	rs1839796	T	C	0.27108866666666626	11	134139579	134139579	2.14633e-17	-0.456669	0.000999001	5.53939e-13	1.21071e-12	0.302769	-0.294163	ENSG00000166105.11_134144139_134146657	rs1839796
GLB1L2	+	2	protein_coding	ENSG00000149328.10	11	134201768	134201768	ENSG00000149328.10_134244866_134246218	18	6627	-33452	rs4936230	C	G	0.36244203571428646	11	134235220	134235220	3.18608e-15	0.393255	0.000999001	4.81699e-10	7.88849e-10	0.0955899	0.322232	ENSG00000149328.10_134244866_134246218	rs4936230
B3GAT1	-	2	protein_coding	ENSG00000109956.8	11	134281812	134281812	ENSG00000109956.8_134248398_134250641	5	6400	-26866	rs10894813	C	T	0.2945435357142858	11	134308678	134308678	4.68294e-21	-0.457461	0.000999001	6.50031e-16	1.85588e-15	0.00143815	-1.09512	ENSG00000109956.8_134248398_134250641	rs10894813
RP11-469N6.1	+	1	lincRNA	ENSG00000251226.1	11	134605490	134605490	ENSG00000251226.1_134630968_134633704	1	5420	-20633	rs1944887	A	G	0.38809523809523805	11	134626123	134626123	5.0078e-28	-0.708927	0.000999001	1.78715e-23	8.8887e-23	0.208159	-0.544841	ENSG00000251226.1_134630968_134633704	rs1944887
TRIM66	-	1	protein_coding	ENSG00000166436.11	11	8693413	8693413	ENSG00000166436.11_8633584_8639550	18	6614	-6249	rs10840105	A	G	0.4097974642857143	11	8699662	8699662	2.3173e-26	0.263147	0.000999001	2.60819e-19	9.88198e-19	5.86065e-05	0.489268	ENSG00000166436.11_8633584_8639550	rs10840105
RPL27A	+	1	protein_coding	ENSG00000166441.8	11	8703958	8703958	ENSG00000166441.8_8705410_8706962	4	6585	148673	rs12794463	G	C	0.1523454761904771	11	8555285	8555285	2.05981e-06	-0.192948	0.011988	0.013789	0.00690225	0.579004	-0.153277	ENSG00000166441.8_8705410_8706962	rs12794463
AKIP1	+	2	protein_coding	ENSG00000166452.7	11	8932686	8932686	ENSG00000166452.7_8938834_8939666	5	6132	-5363	rs11042125	A	T	0.44590703571428547	11	8938049	8938049	2.17272e-05	0.14403	0.134865	0.155561	0.0450352	0.672285	0.143704	ENSG00000166452.7_8938834_8939666	rs11042125
TMEM9B	-	1	protein_coding	ENSG00000175348.6	11	8986558	8986558	ENSG00000175348.6_8986437_8986558	6	6078	510	rs2568091	C	A	0.18487186904761874	11	8986048	8986048	2.54988e-12	0.428729	0.000999001	1.58328e-07	1.95144e-07	0.00770031	0.853536	ENSG00000175348.6_8986437_8986558	rs2568091
NRIP3	-	1	protein_coding	ENSG00000175352.6	11	9025596	9025596	ENSG00000175352.6_9002123_9005516	6	6089	278912	rs4929931	G	A	0.3604451666666667	11	8746684	8746684	0.00012275	-0.138236	0.52048	0.513959	0.10001	0.983347	-0.00487555	ENSG00000175352.6_9002123_9005516	rs4929931
TMEM41B	-	2	protein_coding	ENSG00000166471.6	11	9336327	9336327	ENSG00000166471.6_9309989_9310089	7	5934	992966	rs1026345	T	C	0.25595238095238093	11	8343361	8343361	0.000113398	-0.160931	0.476523	0.482213	0.09584	0.437614	-0.182092	ENSG00000166471.6_9309989_9310089	rs1026345
IPO7	+	2	protein_coding	ENSG00000205339.5	11	9406169	9406169	ENSG00000205339.5_9431475_9431633	25	5890	897181	rs7925290	A	G	0.3156990833333331	11	8508988	8508988	2.6266e-05	-0.0944846	0.208791	0.201143	0.0537125	0.174338	-0.555215	ENSG00000205339.5_9431475_9431633	rs7925290
ZNF143	+	1	protein_coding	ENSG00000166478.5	11	9481866	9481866	ENSG00000166478.5_9530166_9530393	20	5918	755407	rs113691233	G	T	0.07242290476190445	11	8726459	8726459	3.10329e-05	0.240547	0.367632	0.353714	0.0780055	0.855816	-0.109819	ENSG00000166478.5_9530166_9530393	rs113691233
SWAP70	+	1	protein_coding	ENSG00000133789.10	11	9685624	9685624	ENSG00000133789.10_9761728_9763500	12	6022	601163	rs72632954	G	A	0.19195041666666662	11	9084461	9084461	8.69878e-06	-0.144243	0.0709291	0.0696293	0.0253569	0.982809	0.00528292	ENSG00000133789.10_9761728_9763500	rs72632954
RP11-540A21.2	-	2	lincRNA	ENSG00000245522.2	11	9781080	9781080	ENSG00000245522.2_9776317_9778445	2	6124	-688374	rs7941413	A	C	0.09992407142857158	11	10469454	10469454	0.00015348	-0.223597	0.255744	0.254447	0.0627997	0.000714091	-1.36618	ENSG00000245522.2_9776317_9778445	rs7941413
SBF2	-	1	protein_coding	ENSG00000133812.10	11	10315754	10315754	ENSG00000133812.10_10038015_10038526	43	6779	317281	rs61877010	T	C	0.17801110714285712	11	9998473	9998473	1.56526e-08	0.337862	0.001998	0.00128684	0.000858839	0.0702754	0.991892	ENSG00000133812.10_10038015_10038526	rs61877010
AMPD3	+	1	protein_coding	ENSG00000133805.11	11	10329860	10329860	ENSG00000133805.11_10527255_10529126	18	6845	-159966	rs7130140	A	C	0.35444253571428586	11	10489826	10489826	1.82964e-10	-0.17522	0.000999001	1.19121e-05	1.12984e-05	0.158284	-0.165893	ENSG00000133805.11_10527255_10529126	rs7130140
RNF141	-	2	protein_coding	ENSG00000110315.2	11	10562777	10562777	ENSG00000110315.2_10539865_10540688	6	7280	16958	rs4910151	G	A	0.11393315476190534	11	10545819	10545819	1.79219e-06	0.256841	0.021978	0.0198686	0.00938634	0.539756	0.33755	ENSG00000110315.2_10539865_10540688	rs4910151
CTR9	+	1	protein_coding	ENSG00000198730.3	11	10772534	10772534	ENSG00000198730.3_10786095_10786278	25	7336	-14110	rs10840488	G	A	0.40528296428571464	11	10786644	10786644	4.9424e-28	0.266936	0.000999001	3.0378e-19	1.14023e-18	0.0307377	0.301977	ENSG00000198730.3_10786095_10786278	rs10840488
EIF4G2	-	1	protein_coding	ENSG00000110321.11	11	10830657	10830657	ENSG00000110321.11_10821979_10822194	15	7391	-598067	rs11021833	G	A	0.3017144880952375	11	11428724	11428724	5.72824e-05	0.0754567	0.573427	0.569668	0.106979	0.133384	0.356524	ENSG00000110321.11_10821979_10822194	rs11021833
DKK3	-	1	protein_coding	ENSG00000050165.13	11	12031316	12031316	ENSG00000050165.13_11984653_11986275	7	7128	133588	rs74855352	A	G	0.08523967857142853	11	11897728	11897728	5.1374e-07	-0.3775	0.00599401	0.00740735	0.00403726	0.460985	-0.361254	ENSG00000050165.13_11984653_11986275	rs74855352
TEAD1	+	2	protein_coding	ENSG00000187079.10	11	12695969	12695969	ENSG00000187079.10_12946459_12946599	14	6608	-633010	rs7396943	G	C	0.4038573214285718	11	13328979	13328979	4.22311e-05	0.128367	0.521479	0.522151	0.101108	0.645962	-0.0700858	ENSG00000187079.10_12946459_12946599	rs7396943
LINC00958	-	1	lincRNA	ENSG00000251381.2	11	13011095	13011095	ENSG00000251381.2_13001082_13002546	1	6686	558228	rs2081610	G	T	0.18260698809523795	11	12452867	12452867	0.00190021	0.208802	0.912088	0.926552	0.153098	0.15891	-0.360622	ENSG00000251381.2_13001082_13002546	rs2081610
ARNTL	+	2	protein_coding	ENSG00000133794.13	11	13298199	13298199	ENSG00000133794.13_13395640_13395748	19	6309	-547709	rs9667236	T	A	0.06361785714285692	11	13845908	13845908	9.20518e-06	0.345662	0.188811	0.183305	0.0504469	0.60224	0.24183	ENSG00000133794.13_13395640_13395748	rs9667236
FAR1	+	2	protein_coding	ENSG00000197601.8	11	13690217	13690217	ENSG00000197601.8_13741450_13743406	12	5542	343353	rs34188368	C	T	0.1366212142857146	11	13346864	13346864	9.07284e-05	0.152471	0.558442	0.559901	0.105762	0.286915	-0.4545	ENSG00000197601.8_13741450_13743406	rs34188368
RRAS2	-	2	protein_coding	ENSG00000133818.8	11	14386052	14386052	ENSG00000133818.8_14299472_14300970	6	4920	111502	rs7118682	T	G	0.4288421309523811	11	14274550	14274550	1.58971e-10	0.165167	0.000999001	3.63432e-06	3.70285e-06	0.636579	0.0839922	ENSG00000133818.8_14299472_14300970	rs7118682
PSMA1	-	2	protein_coding	ENSG00000256206.2	11	14541890	14541890	ENSG00000256206.2_14532418_14532497	12	4948	-557805	rs12274674	C	T	0.27976190476190477	11	15099695	15099695	1.25167e-05	0.116924	0.115884	0.122689	0.03813	0.543358	0.178945	ENSG00000256206.2_14532418_14532497	rs12274674
PSMA1	-	1	protein_coding	ENSG00000129084.13	11	14665181	14665181	ENSG00000129084.13_14532418_14532577	13	4762	-434514	rs12274674	C	T	0.27976190476190477	11	15099695	15099695	2.88878e-05	0.103687	0.283716	0.275611	0.0662977	0.638156	0.14371	ENSG00000129084.13_14532418_14532577	rs12274674
CALCB	+	1	protein_coding	ENSG00000175868.9	11	14926543	14926543	ENSG00000175868.9_15096256_15096350	5	4539	-208046	rs75154447	C	T	0.11959642857142883	11	15134589	15134589	0.000205631	0.274963	0.4995	0.484048	0.0960879	0.0421201	1.06693	ENSG00000175868.9_15096256_15096350	rs75154447
CALCA	-	2	protein_coding	ENSG00000110680.8	11	14993900	14993900	ENSG00000110680.8_14989220_14990543	3	4404	-176744	rs1714354	T	C	0.22535673809523793	11	15170644	15170644	1.93908e-06	-0.347347	0.004995	0.00716876	0.00392698	0.320148	-0.291447	ENSG00000110680.8_14989220_14990543	rs1714354
INSC	+	1	protein_coding	ENSG00000188487.7	11	15133970	15133970	ENSG00000188487.7_15257148_15257214	5	4267	-153929	rs12273915	G	T	0.14523809523809525	11	15287899	15287899	0.000207166	-0.288055	0.534466	0.513206	0.0999672	0.395066	0.394506	ENSG00000188487.7_15257148_15257214	rs12273915
PLEKHA7	-	1	protein_coding	ENSG00000166689.10	11	17035990	17035990	ENSG00000166689.10_17035672_17035748	27	4639	8435	rs10734250	G	A	0.3812156904761903	11	17027555	17027555	3.03658e-07	-0.155032	0.011988	0.0108366	0.00560053	0.883682	-0.0450951	ENSG00000166689.10_17035672_17035748	rs10734250
NUCB2	+	2	protein_coding	ENSG00000070081.11	11	17229700	17229700	ENSG00000070081.11_17298278_17298395	21	4995	-70269	rs214077	T	C	0.41173605952381	11	17299969	17299969	1.09333e-09	-0.226592	0.000999001	2.75334e-05	2.46296e-05	0.0744783	-0.554011	ENSG00000070081.11_17298278_17298395	rs214077
NCR3LG1	+	2	protein_coding	ENSG00000188211.4	11	17373273	17373273	ENSG00000188211.4_17393553_17398888	5	5108	-889396	rs35308630	C	T	0.05352726190476196	11	18262669	18262669	0.000612492	0.276091	0.86014	0.865561	0.14496	0.666742	-0.119061	ENSG00000188211.4_17393553_17398888	rs35308630
KCNJ11	-	2	protein_coding	ENSG00000187486.5	11	17410878	17410878	ENSG00000187486.5_17407406_17410206	2	5114	-84552	rs2283253	G	T	0.37857142857142856	11	17495430	17495430	6.11586e-05	-0.0844424	0.132867	0.132439	0.0402015	0.925022	0.0110885	ENSG00000187486.5_17407406_17410206	rs2283253
ABCC8	-	2	protein_coding	ENSG00000006071.7	11	17498449	17498449	ENSG00000006071.7_17436851_17436886	37	5294	51487	rs10832786	T	A	0.14404761904761904	11	17446962	17446962	4.82874e-05	0.16532	0.31968	0.304098	0.0707142	0.12087	0.498463	ENSG00000006071.7_17436851_17436886	rs10832786
USH1C	-	2	protein_coding	ENSG00000006611.11	11	17565963	17565963	ENSG00000006611.11_17552701_17552839	26	5229	9818	rs72870330	G	C	0.10177967857142876	11	17556145	17556145	1.78619e-09	-0.327786	0.000999001	0.000120211	9.75233e-05	0.0253956	-1.03826	ENSG00000006611.11_17552701_17552839	rs72870330
KCNC1	+	1	protein_coding	ENSG00000129159.6	11	17756359	17756359	ENSG00000129159.6_17793212_17799377	3	5523	379420	rs1989133	G	A	0.30002669047618996	11	17376939	17376939	0.000217521	0.114854	0.491508	0.474863	0.0948951	0.574346	-0.183874	ENSG00000129159.6_17793212_17799377	rs1989133
SERGEF	-	1	protein_coding	ENSG00000129158.6	11	18034709	18034709	ENSG00000129158.6_17981000_17981183	15	5695	8046	rs11024446	A	G	0.3925058928571431	11	18026663	18026663	1.75578e-11	-0.22638	0.000999001	1.61918e-06	1.72201e-06	0.0456893	-0.448584	ENSG00000129158.6_17981000_17981183	rs11024446
TPH1	-	2	protein_coding	ENSG00000129167.5	11	18063973	18063973	ENSG00000129167.5_18039111_18042712	7	5677	-560523	rs61884736	A	G	0.0659189285714285	11	18624496	18624496	7.70437e-06	0.502223	0.0729271	0.0704545	0.025572	0.962317	-0.0240179	ENSG00000129167.5_18039111_18042712	rs61884736
SAAL1	-	1	protein_coding	ENSG00000166788.5	11	18127638	18127638	ENSG00000166788.5_18127454_18127638	12	5831	-36244	rs2468832	C	A	0.25238591666666654	11	18163882	18163882	1.06034e-15	-0.430906	0.000999001	5.18264e-11	9.35834e-11	0.439029	0.193264	ENSG00000166788.5_18127454_18127638	rs2468832
GTF2H1	+	1	protein_coding	ENSG00000110768.7	11	18343842	18343842	ENSG00000110768.7_18362808_18363505	16	5999	-36	rs3802968	A	G	0.31421003571428685	11	18343878	18343878	2.17289e-12	0.197142	0.000999001	1.76096e-07	2.15721e-07	0.437338	0.179407	ENSG00000110768.7_18362808_18363505	rs3802968
LDHA	+	2	protein_coding	ENSG00000134333.9	11	18415935	18415935	ENSG00000134333.9_18424082_18424560	7	5935	-4505	rs7101840	C	T	0.2948063452380957	11	18420440	18420440	6.79929e-20	-0.256729	0.000999001	2.86584e-14	7.04596e-14	0.366348	0.118985	ENSG00000134333.9_18424082_18424560	rs7101840
LDHAL6A	+	2	protein_coding	ENSG00000166800.5	11	18477371	18477371	ENSG00000166800.5_18500253_18501147	1	5989	-940984	rs11025117	A	C	0.34327591666666674	11	19418355	19418355	7.27488e-05	0.186888	0.107892	0.10351	0.0339399	0.178091	0.345051	ENSG00000166800.5_18500253_18501147	rs11025117
TSG101	-	1	protein_coding	ENSG00000074319.8	11	18548779	18548779	ENSG00000074319.8_18531089_18531212	12	5944	-165094	rs7104026	T	A	0.39138870238095275	11	18713873	18713873	4.1585e-07	0.125754	0.00599401	0.00930196	0.00491201	0.757148	-0.105663	ENSG00000074319.8_18531089_18531212	rs7104026
SPTY2D1	-	2	protein_coding	ENSG00000179119.10	11	18656338	18656338	ENSG00000179119.10_18627948_18631501	7	5949	10495	rs11024739	C	A	0.28928571428571426	11	18645843	18645843	7.55028e-14	-0.246868	0.000999001	6.98687e-09	1.00197e-08	0.120502	-0.478512	ENSG00000179119.10_18627948_18631501	rs11024739
TMEM86A	+	1	protein_coding	ENSG00000151117.4	11	18714669	18714669	ENSG00000151117.4_18723120_18726332	3	5928	21446	rs2121389	C	G	0.4844637499999998	11	18693223	18693223	2.00851e-11	0.262975	0.000999001	3.5036e-07	4.10103e-07	0.0240759	0.547036	ENSG00000151117.4_18723120_18726332	rs2121389
IGSF22	-	2	protein_coding	ENSG00000179057.9	11	18747777	18747777	ENSG00000179057.9_18727364_18727693	4	5875	19127	rs2289965	T	C	0.379309642857143	11	18728650	18728650	5.82184e-22	0.275549	0.000999001	2.56565e-17	8.25435e-17	0.0268753	0.705516	ENSG00000179057.9_18727364_18727693	rs2289965
ZDHHC13	+	1	protein_coding	ENSG00000177054.9	11	19138646	19138646	ENSG00000177054.9_19185829_19186692	15	6323	-192588	rs61876844	G	A	0.14214146428571434	11	19331234	19331234	4.17946e-06	0.257838	0.0859141	0.0832219	0.0290199	0.0405346	-0.816	ENSG00000177054.9_19185829_19186692	rs61876844
HTATIP2	+	2	protein_coding	ENSG00000109854.9	11	20385231	20385231	ENSG00000109854.9_20388720_20389201	5	6766	-2567	rs7925136	C	T	0.4153680714285714	11	20387798	20387798	3.42235e-09	0.15053	0.000999001	5.6469e-05	4.8362e-05	0.802576	-0.090935	ENSG00000109854.9_20388720_20389201	rs7925136
ANO5	+	2	protein_coding	ENSG00000171714.10	11	22214722	22214722	ENSG00000171714.10_22214722_22215078	21	6462	-7836	rs4444079	C	G	0.1976938452380954	11	22222558	22222558	3.77024e-17	-0.356157	0.000999001	2.55402e-11	4.74576e-11	0.0656598	-0.471142	ENSG00000171714.10_22214722_22215078	rs4444079
SLC17A6	+	2	protein_coding	ENSG00000091664.7	11	22359643	22359643	ENSG00000091664.7_22380959_22381073	12	6771	-175904	rs58515640	T	C	0.07208126190476188	11	22535547	22535547	4.55609e-07	0.364386	0.002997	0.00488368	0.00282127	0.986519	-0.0153425	ENSG00000091664.7_22380959_22381073	rs58515640
GAS2	+	2	protein_coding	ENSG00000148935.6	11	22647188	22647188	ENSG00000148935.6_22833344_22834601	10	7236	-63933	rs337474	T	A	0.3350540357142858	11	22711121	22711121	4.9061e-24	-0.318326	0.000999001	9.12548e-18	3.04013e-17	0.112252	-0.218105	ENSG00000148935.6_22833344_22834601	rs337474
FANCF	-	2	protein_coding	ENSG00000183161.3	11	22647387	22647387	ENSG00000183161.3_22644079_22647387	1	7236	21	rs3740615	G	A	0.20476190476190476	11	22647366	22647366	9.10634e-18	0.3068	0.000999001	1.129e-13	2.62015e-13	0.040689	0.506584	ENSG00000183161.3_22644079_22647387	rs3740615
SVIP	-	2	protein_coding	ENSG00000198168.4	11	22851845	22851845	ENSG00000198168.4_22840475_22844679	6	7006	673	rs2286811	C	T	0.2859813333333329	11	22851172	22851172	6.52448e-15	-0.196954	0.000999001	6.03441e-10	9.77977e-10	0.957965	-0.0117494	ENSG00000198168.4_22840475_22844679	rs2286811
CCDC34	-	2	protein_coding	ENSG00000109881.12	11	27385415	27385415	ENSG00000109881.12_27362939_27363097	6	5237	41884	rs2100952	A	G	0.42470472619047617	11	27343531	27343531	3.96728e-05	0.197416	0.197802	0.198542	0.0532047	0.29701	0.478374	ENSG00000109881.12_27362939_27363097	rs2100952
LGR4	-	1	protein_coding	ENSG00000205213.9	11	27494322	27494322	ENSG00000205213.9_27406793_27407079	18	4915	150776	rs10734391	A	G	0.28049128571428616	11	27343546	27343546	4.00134e-06	0.148623	0.031968	0.0320556	0.0138681	0.633993	0.141173	ENSG00000205213.9_27406793_27407079	rs10734391
LIN7C	-	2	protein_coding	ENSG00000148943.7	11	27528320	27528320	ENSG00000148943.7_27520906_27521115	5	4780	-65579	rs1352479	A	T	0.24967102380952422	11	27593899	27593899	1.13128e-08	-0.18774	0.000999001	5.99723e-05	5.11765e-05	0.748914	-0.0574402	ENSG00000148943.7_27520906_27521115	rs1352479
BDNF	-	2	protein_coding	ENSG00000176697.14	11	27743605	27743605	ENSG00000176697.14_27676440_27681205	1	4063	355973	rs8290	G	A	0.27676671428571464	11	27387632	27387632	8.32868e-05	0.237986	0.0739261	0.0788615	0.027953	0.34177	0.182253	ENSG00000176697.14_27676440_27681205	rs8290
METTL15	+	2	protein_coding	ENSG00000169519.15	11	28129795	28129795	ENSG00000169519.15_28134865_28135151	8	4222	-204738	rs10835307	T	C	0.42077990476190463	11	28334533	28334533	7.41387e-23	0.393665	0.000999001	3.83764e-17	1.20708e-16	0.0203406	0.406402	ENSG00000169519.15_28134865_28135151	rs10835307
ARL14EP	+	1	protein_coding	ENSG00000152219.4	11	30344598	30344598	ENSG00000152219.4_30358114_30359774	5	4247	15366	rs1933337	C	A	0.2838016071428561	11	30329232	30329232	4.53149e-14	-0.221448	0.000999001	1.0743e-09	1.68389e-09	0.100163	-0.658332	ENSG00000152219.4_30358114_30359774	rs1933337
MPPED2	-	1	protein_coding	ENSG00000066382.12	11	30608419	30608419	ENSG00000066382.12_30601792_30602043	6	3920	300221	rs4120816	T	A	0.21547034523809494	11	30308198	30308198	3.37273e-06	0.290852	0.016983	0.020401	0.00958459	0.380907	0.340488	ENSG00000066382.12_30601792_30602043	rs4120816
DCDC1	-	2	protein_coding	ENSG00000170959.10	11	31391357	31391357	ENSG00000170959.10_30942323_30942482	17	3730	890303	rs562152	T	C	0.2631427380952373	11	30501054	30501054	0.000275606	0.208192	0.897103	0.889434	0.148139	0.0367963	-1.02165	ENSG00000170959.10_30942323_30942482	rs562152
DNAJC24	+	1	protein_coding	ENSG00000170946.10	11	31391387	31391387	ENSG00000170946.10_31391387_31391459	8	3729	-2275	rs658106	A	C	0.3736682976190476	11	31393662	31393662	7.29309e-06	0.161997	0.031968	0.0406653	0.0168126	0.155004	0.364054	ENSG00000170946.10_31391387_31391459	rs658106
ELP4	+	2	protein_coding	ENSG00000109911.13	11	31531297	31531297	ENSG00000109911.13_31616317_31616452	10	3953	-546175	rs742631	C	T	0.2948403095238087	11	32077472	32077472	0.000136635	0.111032	0.396603	0.382669	0.0823482	0.100684	-0.29371	ENSG00000109911.13_31616317_31616452	rs742631
Z83307.3	-	2	lincRNA	ENSG00000272286.1	11	31808519	31808519	ENSG00000272286.1_31807987_31808519	1	4090	-746625	rs75719226	A	G	0.08266113095238094	11	32555144	32555144	0.000357725	0.2135	0.200799	0.201646	0.0538264	0.315917	-0.315555	ENSG00000272286.1_31807987_31808519	rs75719226
RCN1	+	1	protein_coding	ENSG00000049449.4	11	31833939	31833939	ENSG00000049449.4_32123541_32125026	9	4134	-289077	rs10835840	A	G	0.4818486547619053	11	32123016	32123016	4.57825e-64	-0.570478	0.000999001	3.89922e-54	8.92414e-53	0.015832	-0.838059	ENSG00000049449.4_32123541_32125026	rs10835840
PAX6	-	1	protein_coding	ENSG00000007372.16	11	31839509	31839509	ENSG00000007372.16_31831454_31832215	12	4144	-937904	rs147858545	C	T	0.3325635357142863	11	32777413	32777413	4.40275e-05	0.151865	0.220779	0.210878	0.055434	0.0305773	-0.838916	ENSG00000007372.16_31831454_31832215	rs147858545
EIF3M	+	1	protein_coding	ENSG00000149100.8	11	32605344	32605344	ENSG00000149100.8_32623625_32623660	11	5089	-213799	rs77955768	T	C	0.04476752380952384	11	32819143	32819143	3.87923e-36	1.15759	0.000999001	3.76351e-29	2.62244e-28	0.0171695	1.18693	ENSG00000149100.8_32623625_32623660	rs77955768
CCDC73	-	2	protein_coding	ENSG00000186714.8	11	32816204	32816204	ENSG00000186714.8_32623792_32624566	1	5399	109671	rs80123293	T	A	0.11145563095238115	11	32706533	32706533	0.000997328	-0.124609	0.572428	0.570115	0.107039	0.163034	-0.376042	ENSG00000186714.8_32623792_32624566	rs80123293
PRRG4	+	2	protein_coding	ENSG00000135378.3	11	32851489	32851489	ENSG00000135378.3_32874842_32879669	6	5480	212541	rs72910950	G	A	0.03637347619047643	11	32638948	32638948	3.20963e-06	0.460887	0.016983	0.0240448	0.0110188	0.210744	0.894613	ENSG00000135378.3_32874842_32879669	rs72910950
TCP11L1	+	1	protein_coding	ENSG00000176148.11	11	33060963	33060963	ENSG00000176148.11_33094020_33095109	12	5573	-21013	rs6484638	A	G	0.29873342857142904	11	33081976	33081976	1.0774e-15	0.293125	0.000999001	2.65122e-10	4.45845e-10	0.0267786	0.706169	ENSG00000176148.11_33094020_33095109	rs6484638
CSTF3	-	2	protein_coding	ENSG00000176102.7	11	33183917	33183917	ENSG00000176102.7_33117852_33117954	22	5511	-174514	rs266476	G	A	0.2988162380952386	11	33358431	33358431	2.21247e-08	-0.212893	0.002997	0.00073579	0.000519649	0.989979	0.00323517	ENSG00000176102.7_33117852_33117954	rs266476
KIAA1549L	+	1	protein_coding	ENSG00000110427.10	11	33563618	33563618	ENSG00000110427.10_33640079_33640208	21	5572	170478	rs3847596	C	T	0.05358734523809527	11	33393140	33393140	0.000162327	-0.452832	0.862138	0.865237	0.144915	0.79956	-0.151647	ENSG00000110427.10_33640079_33640208	rs3847596
C11orf91	-	2	protein_coding	ENSG00000205177.5	11	33722347	33722347	ENSG00000205177.5_33719807_33720060	1	5526	-18433	rs831633	T	C	0.38061522619047616	11	33740780	33740780	8.93397e-18	-0.252539	0.000999001	2.03774e-13	4.63738e-13	0.0167829	-0.640719	ENSG00000205177.5_33719807_33720060	rs831633
LMO2	-	2	protein_coding	ENSG00000135363.7	11	33913836	33913836	ENSG00000135363.7_33903370_33903433	6	5578	2106	rs35918260	T	C	0.25120521428571424	11	33911730	33911730	1.16273e-05	0.232607	0.0909091	0.0898374	0.0307182	0.360644	-0.258899	ENSG00000135363.7_33903370_33903433	rs35918260
PDE2A	-	2	protein_coding	ENSG00000186642.11	11	72385635	72385635	ENSG00000186642.11_72290578_72290940	28	4651	-42537	rs76550717	A	G	0.1615647857142858	11	72428172	72428172	2.1229e-06	0.33594	0.0549451	0.0535074	0.0208281	0.0078603	0.784299	ENSG00000186642.11_72290578_72290940	rs76550717
ARAP1	-	2	protein_coding	ENSG00000186635.10	11	72504644	72504644	ENSG00000186635.10_72396114_72396726	33	4374	-669315	rs147820894	G	A	0.06163058333333322	11	73173959	73173959	4.82007e-08	0.272173	0.000999001	0.00112947	0.00076432	0.975121	-0.0123105	ENSG00000186635.10_72396114_72396726	rs147820894
STARD10	-	1	protein_coding	ENSG00000214530.3	11	72504726	72504726	ENSG00000214530.3_72470239_72470426	9	4374	71741	rs11603334	G	A	0.15953505952380945	11	72432985	72432985	2.48317e-33	0.673146	0.000999001	3.78194e-27	2.35543e-26	0.00316665	0.732488	ENSG00000214530.3_72470239_72470426	rs11603334
FCHSD2	-	1	protein_coding	ENSG00000137478.10	11	72853306	72853306	ENSG00000137478.10_72560800_72560934	20	4202	-320653	rs147820894	G	A	0.06163058333333322	11	73173959	73173959	1.32172e-05	0.315509	0.14985	0.148564	0.0436148	0.960347	-0.040636	ENSG00000137478.10_72560800_72560934	rs147820894
ARHGEF17	+	2	protein_coding	ENSG00000110237.3	11	73019334	73019334	ENSG00000110237.3_73073478_73073779	22	4203	188838	rs17131839	T	C	0.09523809523809523	11	72830496	72830496	5.19153e-05	-0.165555	0.407592	0.383333	0.0824574	0.237614	-0.748356	ENSG00000110237.3_73073478_73073779	rs17131839
RELT	+	2	protein_coding	ENSG00000054967.8	11	73087309	73087309	ENSG00000054967.8_73102189_73102268	5	4292	925479	rs11235505	G	A	0.0392945595238096	11	72161830	72161830	9.1238e-05	-0.278374	0.197802	0.186424	0.0510012	0.531783	-0.524575	ENSG00000054967.8_73102189_73102268	rs11235505
FAM168A	-	2	protein_coding	ENSG00000054965.6	11	73309234	73309234	ENSG00000054965.6_73118558_73118688	9	4304	-757236	rs11236065	T	G	0.4455352857142857	11	74066470	74066470	0.000178779	0.131111	0.578422	0.586176	0.109158	0.90235	-0.0471224	ENSG00000054965.6_73118558_73118688	rs11236065
PLEKHB1	+	2	protein_coding	ENSG00000021300.9	11	73357223	73357223	ENSG00000021300.9_73372511_73373864	7	4302	-1700	rs11601905	C	T	0.15693091666666703	11	73358923	73358923	5.76033e-16	0.384786	0.000999001	1.18193e-10	2.07176e-10	0.21837	0.313155	ENSG00000021300.9_73372511_73373864	rs11601905
PAAF1	+	1	protein_coding	ENSG00000175575.8	11	73587744	73587744	ENSG00000175575.8_73638330_73638790	13	4336	-46035	rs60863026	G	A	0.08085652380952385	11	73633779	73633779	5.38374e-18	-0.396382	0.000999001	8.85582e-13	1.90305e-12	0.298433	-0.616521	ENSG00000175575.8_73638330_73638790	rs60863026
UCP2	-	1	protein_coding	ENSG00000175567.4	11	73694352	73694352	ENSG00000175567.4_73689236_73689522	8	4352	17698	rs77674518	C	T	0.047104678571428596	11	73676654	73676654	1.64152e-07	-0.50937	0.002997	0.00165665	0.00107955	0.342566	-0.399396	ENSG00000175567.4_73689236_73689522	rs77674518
UCP3	-	2	protein_coding	ENSG00000175564.8	11	73720480	73720480	ENSG00000175564.8_73714493_73715052	5	4362	-575255	rs12364155	C	T	0.23684313095238063	11	74295735	74295735	7.29036e-05	-0.221446	0.233766	0.238296	0.0601423	0.163523	0.535533	ENSG00000175564.8_73714493_73715052	rs12364155
PPME1	+	1	protein_coding	ENSG00000214517.4	11	73882144	73882144	ENSG00000214517.4_73941290_73941444	13	4637	551607	rs75931369	G	A	0.15973245238095243	11	73330537	73330537	0.000157055	-0.154842	0.607393	0.605569	0.111479	0.224005	-0.334787	ENSG00000214517.4_73941290_73941444	rs75931369
C2CD3	-	1	protein_coding	ENSG00000168014.12	11	73882255	73882255	ENSG00000168014.12_73879059_73879658	36	4637	74300	rs59605334	G	C	0.21081285714285686	11	73807955	73807955	2.32534e-06	0.195194	0.0529471	0.0594748	0.0225128	0.352098	0.290586	ENSG00000168014.12_73879059_73879658	rs59605334
LIPT2	-	1	protein_coding	ENSG00000175536.6	11	74204778	74204778	ENSG00000175536.6_74204245_74204778	2	4725	488309	rs3781907	A	G	0.31666666666666665	11	73716469	73716469	0.00020805	0.136776	0.28971	0.28926	0.0684593	0.406061	-0.27868	ENSG00000175536.6_74204245_74204778	rs3781907
POLD3	+	1	protein_coding	ENSG00000077514.4	11	74204896	74204896	ENSG00000077514.4_74306192_74306547	15	4725	-93062	rs34222102	A	G	0.23915942857142808	11	74297958	74297958	1.49934e-49	0.833802	0.000999001	1.39592e-41	1.88022e-40	0.000241003	0.976046	ENSG00000077514.4_74306192_74306547	rs34222102
RNF169	+	2	protein_coding	ENSG00000166439.5	11	74459913	74459913	ENSG00000166439.5_74546591_74553458	6	4873	-254095	rs12577127	C	T	0.31871930952380945	11	74714008	74714008	5.75876e-05	0.135295	0.258741	0.253154	0.062606	0.907057	-0.0220784	ENSG00000166439.5_74546591_74553458	rs12577127
XRRA1	-	1	protein_coding	ENSG00000166435.11	11	74660245	74660245	ENSG00000166435.11_74559160_74559507	16	4587	15940	rs7102619	C	T	0.325328095238095	11	74644305	74644305	7.75854e-109	0.753394	0.000999001	4.60157e-93	7.1966e-91	0.0118832	0.838311	ENSG00000166435.11_74559160_74559507	rs7102619
SPCS2	+	2	protein_coding	ENSG00000118363.7	11	74660292	74660292	ENSG00000118363.7_74660569_74660694	6	4587	36281	rs590105	C	A	0.4666666666666667	11	74624011	74624011	1.33572e-15	-0.409897	0.000999001	3.60792e-11	6.59952e-11	0.149534	-0.44289	ENSG00000118363.7_74660569_74660694	rs590105
NEU3	+	1	protein_coding	ENSG00000162139.5	11	74699179	74699179	ENSG00000162139.5_74705554_74706088	3	4527	-339029	rs7123393	C	T	0.3004892619047621	11	75038208	75038208	0.000331559	-0.196289	0.562438	0.551383	0.104701	0.341407	-0.538328	ENSG00000162139.5_74705554_74706088	rs7123393
ARRB1	-	1	protein_coding	ENSG00000137486.12	11	75062873	75062873	ENSG00000137486.12_74983830_74984022	16	4691	175320	rs7117473	A	G	0.05095280952380951	11	74887553	74887553	1.60989e-05	-0.41149	0.200799	0.19574	0.05274	0.181154	0.620798	ENSG00000137486.12_74983830_74984022	rs7117473
RPS3	+	1	protein_coding	ENSG00000149273.10	11	75110530	75110530	ENSG00000149273.10_75111736_75111868	7	4665	-23235	rs11539810	G	A	0.07519166666666634	11	75133765	75133765	4.30402e-06	-0.197401	0.033966	0.0408131	0.0168638	0.514996	0.248001	ENSG00000149273.10_75111736_75111868	rs11539810
KLHL35	-	2	protein_coding	ENSG00000149243.11	11	75141674	75141674	ENSG00000149243.11_75136438_75137884	4	4686	-117056	rs617617	G	A	0.2714548333333326	11	75258730	75258730	5.39735e-05	-0.156212	0.18981	0.202362	0.0539511	0.491658	0.177287	ENSG00000149243.11_75136438_75137884	rs617617
SERPINH1	+	2	protein_coding	ENSG00000149257.9	11	75273101	75273101	ENSG00000149257.9_75273101_75274815	5	4559	240583	rs7127461	G	C	0.273392773809524	11	75032518	75032518	9.56102e-05	0.141714	0.320679	0.313971	0.0722108	0.473778	0.333374	ENSG00000149257.9_75273101_75274815	rs7127461
MAP6	-	1	protein_coding	ENSG00000171533.7	11	75380165	75380165	ENSG00000171533.7_75378510_75380165	4	4651	351405	rs56851527	G	A	0.09577370238095237	11	75028760	75028760	7.03205e-05	-0.149303	0.230769	0.229054	0.0585233	0.156886	0.49873	ENSG00000171533.7_75378510_75380165	rs56851527
DGAT2	+	1	protein_coding	ENSG00000062282.10	11	75470557	75470557	ENSG00000062282.10_75503204_75508377	7	4842	-547817	rs2846074	A	T	0.14758694047619064	11	76018374	76018374	4.04594e-05	0.277655	0.253746	0.246022	0.0614968	0.833941	-0.127102	ENSG00000062282.10_75503204_75508377	rs2846074
UVRAG	+	1	protein_coding	ENSG00000198382.4	11	75526212	75526212	ENSG00000198382.4_75719851_75719911	15	4865	-778213	rs10793175	G	A	0.42888078571428556	11	76304425	76304425	1.01998e-05	-0.183803	0.150849	0.144477	0.0427898	0.487897	-0.233962	ENSG00000198382.4_75719851_75719911	rs10793175
WNT11	-	2	protein_coding	ENSG00000085741.8	11	75921780	75921780	ENSG00000085741.8_75897369_75898283	3	5127	-436981	rs11602550	T	C	0.4742197619047621	11	76358761	76358761	2.13579e-05	0.114894	0.0759241	0.0737722	0.0264825	0.429435	0.158802	ENSG00000085741.8_75897369_75898283	rs11602550
PRKRIR	-	2	protein_coding	ENSG00000137492.3	11	76092015	76092015	ENSG00000137492.3_76061000_76063838	6	5230	193391	rs71469509	G	A	0.09844561904761924	11	75898624	75898624	6.05653e-05	-0.137413	0.358641	0.349606	0.0773854	0.292317	0.353527	ENSG00000137492.3_76061000_76063838	rs71469509
RP11-111M22.2	+	1	protein_coding	ENSG00000179240.4	11	76092357	76092357	ENSG00000179240.4_76121906_76125663	3	5228	-155305	rs17811689	A	G	0.03406255952380962	11	76247662	76247662	1.29349e-05	-0.53105	0.043956	0.0489268	0.0194237	0.12823	-0.733195	ENSG00000179240.4_76121906_76125663	rs17811689
RP11-111M22.3	-	1	lincRNA	ENSG00000255135.3	11	76155700	76155700	ENSG00000255135.3_76152382_76152683	2	5263	3185	rs113130900	C	T	0.05525452380952363	11	76152515	76152515	1.29535e-12	-0.709152	0.000999001	5.00467e-08	6.54373e-08	0.967908	0.0326652	ENSG00000255135.3_76152382_76152683	rs113130900
C11orf30	+	1	protein_coding	ENSG00000158636.12	11	76155967	76155967	ENSG00000158636.12_76253095_76253411	21	5263	-172697	rs1985862	T	C	0.4060265119047616	11	76328664	76328664	3.38815e-05	0.132693	0.401598	0.395524	0.0842621	0.413516	0.155776	ENSG00000158636.12_76253095_76253411	rs1985862
LRRC32	-	1	protein_coding	ENSG00000137507.7	11	76381791	76381791	ENSG00000137507.7_76368568_76372552	4	5192	61419	rs9736890	C	G	0.39517557142857146	11	76320372	76320372	8.82175e-05	0.12251	0.255744	0.256553	0.0631007	0.974439	-0.00718929	ENSG00000137507.7_76368568_76372552	rs9736890
TSKU	+	2	protein_coding	ENSG00000182704.6	11	76493295	76493295	ENSG00000182704.6_76506653_76509198	1	5146	153631	rs10899240	C	T	0.2571428571428571	11	76339664	76339664	0.000207127	-0.11863	0.228771	0.222975	0.0574734	0.23623	-0.349892	ENSG00000182704.6_76506653_76509198	rs10899240
ACER3	+	2	protein_coding	ENSG00000078124.7	11	76571911	76571911	ENSG00000078124.7_76637601_76637711	11	5169	-4865	rs7102485	T	C	0.2826839047619045	11	76576776	76576776	7.85563e-07	-0.222102	0.00599401	0.00827329	0.00444214	0.0285654	0.866819	ENSG00000078124.7_76637601_76637711	rs7102485
CAPN5	+	1	protein_coding	ENSG00000149260.10	11	76777979	76777979	ENSG00000149260.10_76833622_76833758	12	5511	24628	rs11237064	A	G	0.3500339523809527	11	76753351	76753351	3.55085e-06	-0.154721	0.032967	0.0328963	0.0141483	0.379348	0.374793	ENSG00000149260.10_76833622_76833758	rs11237064
MYO7A	+	2	protein_coding	ENSG00000137474.15	11	76839310	76839310	ENSG00000137474.15_76893469_76893645	44	5645	-54925	rs948972	G	C	0.4507254999999998	11	76894235	76894235	1.31977e-09	0.242585	0.000999001	9.93671e-05	8.15772e-05	0.827532	0.0740658	ENSG00000137474.15_76893469_76893645	rs948972
AQP11	+	2	protein_coding	ENSG00000178301.3	11	77300436	77300436	ENSG00000178301.3_77300436_77301656	3	5236	-279311	rs112974280	T	G	0.23355689285714212	11	77579747	77579747	4.263e-09	0.261748	0.000999001	1.81296e-05	1.66677e-05	0.0341966	1.10537	ENSG00000178301.3_77300436_77301656	rs112974280
RSF1	-	1	protein_coding	ENSG00000048649.9	11	77532063	77532063	ENSG00000048649.9_77524400_77524747	17	4782	172007	rs12225188	T	C	0.37705595238095246	11	77360056	77360056	3.84209e-07	-0.243613	0.003996	0.00443535	0.00259206	0.681654	0.138649	ENSG00000048649.9_77524400_77524747	rs12225188
AAMDC	+	1	protein_coding	ENSG00000087884.10	11	77532155	77532155	ENSG00000087884.10_77583221_77583407	8	4782	-169520	rs111960885	C	T	0.13106838095238124	11	77701675	77701675	3.0638e-12	-0.43802	0.000999001	2.94654e-08	3.93492e-08	0.178227	-0.764321	ENSG00000087884.10_77583221_77583407	rs111960885
INTS4	-	2	protein_coding	ENSG00000149262.12	11	77705724	77705724	ENSG00000149262.12_77639388_77639593	26	4624	17987	rs11237341	G	A	0.20662077380952346	11	77687737	77687737	2.55164e-64	-0.75569	0.000999001	5.03633e-50	9.7108e-49	0.000429518	-1.22762	ENSG00000149262.12_77639388_77639593	rs11237341
KCTD14	-	1	protein_coding	ENSG00000151364.11	11	77757237	77757237	ENSG00000151364.11_77726761_77728316	2	4668	27522	rs4272811	C	T	0.22045379761904815	11	77729715	77729715	9.70934e-06	0.192336	0.015984	0.019559	0.00926671	0.955796	0.0254551	ENSG00000151364.11_77726761_77728316	rs4272811
NDUFC2-KCTD14	-	2	protein_coding	ENSG00000259112.1	11	77790911	77790911	ENSG00000259112.1_77790625_77790911	3	4664	-60695	rs11237410	G	T	0.457111916666667	11	77851606	77851606	2.56855e-06	0.109953	0.00999001	0.00877513	0.00466973	0.0110122	0.421774	ENSG00000259112.1_77790625_77790911	rs11237410
NDUFC2	-	2	protein_coding	ENSG00000151366.8	11	77791265	77791265	ENSG00000151366.8_77779350_77781082	3	4663	-45944	rs10899441	A	T	0.42734652380952426	11	77837209	77837209	1.10139e-07	0.133589	0.000999001	0.000545754	0.000395152	0.224993	0.264473	ENSG00000151366.8_77779350_77781082	rs10899441
ALG8	-	1	protein_coding	ENSG00000159063.8	11	77850706	77850706	ENSG00000159063.8_77813920_77813994	15	4708	69533	rs689195	T	C	0.16546835714285568	11	77781173	77781173	3.34803e-32	-0.823109	0.000999001	5.1902e-25	2.80979e-24	0.399273	-0.585813	ENSG00000159063.8_77813920_77813994	rs689195
USP35	+	2	protein_coding	ENSG00000118369.8	11	77899858	77899858	ENSG00000118369.8_77924692_77925757	11	4743	-225388	rs10899500	T	C	0.16904761904761906	11	78125246	78125246	2.08114e-08	0.28773	0.000999001	0.000474361	0.000347482	0.643504	0.13839	ENSG00000118369.8_77924692_77925757	rs10899500
GAB2	-	2	protein_coding	ENSG00000033327.8	11	78129394	78129394	ENSG00000033327.8_77937511_77938097	11	4828	-966533	rs576219	A	G	0.4824872619047612	11	79095927	79095927	1.84193e-05	-0.107093	0.115884	0.127441	0.0391414	0.356269	0.165931	ENSG00000033327.8_77937511_77938097	rs576219
RP11-452H21.4	-	2	lincRNA	ENSG00000251323.2	11	78140882	78140882	ENSG00000251323.2_78135028_78136241	1	4846	-925880	rs11602810	T	G	0.2576326190476179	11	79066762	79066762	5.06894e-05	0.18096	0.0519481	0.0590345	0.0224017	0.323456	0.311512	ENSG00000251323.2_78135028_78136241	rs11602810
NARS2	-	1	protein_coding	ENSG00000137513.5	11	78285919	78285919	ENSG00000137513.5_78147007_78147860	14	5016	44	rs10793337	A	T	0.2019207857142855	11	78285875	78285875	1.84625e-34	0.3644	0.000999001	7.77425e-26	4.42127e-25	0.000257438	0.810193	ENSG00000137513.5_78147007_78147860	rs10793337
FAM181B	-	2	protein_coding	ENSG00000182103.3	11	82444906	82444906	ENSG00000182103.3_82443053_82444906	1	6225	371450	rs11233092	C	A	0.42442696428571436	11	82073456	82073456	0.000153372	0.127814	0.140859	0.147319	0.043362	0.358396	-0.227952	ENSG00000182103.3_82443053_82444906	rs11233092
C11orf82	+	2	protein_coding	ENSG00000165490.8	11	82611017	82611017	ENSG00000165490.8_82642774_82645701	1	5906	-1825	rs3763814	C	G	0.40752230952380925	11	82612842	82612842	2.35403e-10	-0.186316	0.000999001	1.79719e-06	1.9027e-06	0.402043	-0.30912	ENSG00000165490.8_82642774_82645701	rs3763814
PRCP	-	1	protein_coding	ENSG00000137509.6	11	82681626	82681626	ENSG00000137509.6_82560091_82560260	10	6117	363585	rs77778603	A	C	0.026228500000000186	11	82318041	82318041	0.000156733	-0.288092	0.622378	0.611791	0.112206	0.655128	-0.162747	ENSG00000137509.6_82560091_82560260	rs77778603
RAB30	-	1	protein_coding	ENSG00000137502.5	11	82782965	82782965	ENSG00000137502.5_82782733_82782965	6	6102	-777421	rs1516620	C	T	0.4039469404761902	11	83560386	83560386	0.00010574	0.174828	0.373626	0.385786	0.0828079	0.520696	0.235712	ENSG00000137502.5_82782733_82782965	rs1516620
RAB30-AS1	+	2	lincRNA	ENSG00000246067.3	11	82783108	82783108	ENSG00000246067.3_82783385_82785010	3	6102	-5331	rs17144544	C	T	0.1557748452380957	11	82788439	82788439	9.26247e-12	-0.391177	0.000999001	1.35709e-07	1.68445e-07	0.0587753	-0.670102	ENSG00000246067.3_82783385_82785010	rs17144544
RP11-113K21.4	-	2	lincRNA	ENSG00000255503.1	11	82808238	82808238	ENSG00000255503.1_82783444_82783738	1	6053	19799	rs17144544	C	T	0.1557748452380957	11	82788439	82788439	6.25038e-12	-0.445877	0.000999001	3.49489e-08	4.6386e-08	0.0432417	-0.65816	ENSG00000255503.1_82783444_82783738	rs17144544
ANKRD42	+	1	protein_coding	ENSG00000137494.9	11	82904781	82904781	ENSG00000137494.9_82958985_82960013	14	6065	-163688	rs11512910	G	A	0.44519169047619045	11	83068469	83068469	2.54787e-13	-0.374641	0.000999001	2.01964e-08	2.74661e-08	0.573866	-0.264076	ENSG00000137494.9_82958985_82960013	rs11512910
CCDC90B	-	2	protein_coding	ENSG00000137500.5	11	82997450	82997450	ENSG00000137500.5_82991184_82991303	8	5966	15598	rs585196	G	T	0.3161670595238101	11	82981852	82981852	1.45946e-11	-0.19818	0.000999001	5.55811e-07	6.31422e-07	0.27756	-0.339881	ENSG00000137500.5_82991184_82991303	rs585196
DLG2	-	1	protein_coding	ENSG00000150672.12	11	85338966	85338966	ENSG00000150672.12_83252725_83252901	27	5702	707088	rs10792788	T	A	0.3820165238095238	11	84631878	84631878	1.08571e-05	-0.157728	0.217782	0.21968	0.0569239	0.413857	-0.22831	ENSG00000150672.12_83252725_83252901	rs10792788
TMEM126B	+	2	protein_coding	ENSG00000171204.8	11	85339629	85339629	ENSG00000171204.8_85346711_85347580	6	5697	-509782	rs11234556	T	C	0.44881316666666693	11	85849411	85849411	2.88738e-06	-0.0903098	0.024975	0.0226822	0.0104831	0.890952	-0.0226129	ENSG00000171204.8_85346711_85347580	rs11234556
CCDC89	-	2	protein_coding	ENSG00000179071.3	11	85397320	85397320	ENSG00000179071.3_85394893_85397320	1	5819	-621119	rs4559705	A	G	0.20787458333333317	11	86018439	86018439	3.77445e-05	-0.290711	0.03996	0.0393799	0.0163749	0.760552	-0.195428	ENSG00000179071.3_85394893_85397320	rs4559705
PICALM	-	1	protein_coding	ENSG00000073921.13	11	85780924	85780924	ENSG00000073921.13_85689113_85689758	23	6136	90912	rs7131120	C	G	0.2028830595238095	11	85690012	85690012	1.17258e-11	0.308277	0.000999001	8.67405e-07	9.54725e-07	0.354199	0.427988	ENSG00000073921.13_85689113_85689758	rs7131120
EED	+	1	protein_coding	ENSG00000074266.13	11	85955586	85955586	ENSG00000074266.13_85981125_85981199	10	6583	80705	rs6592274	G	A	0.389216285714286	11	85874881	85874881	7.45599e-06	-0.243502	0.0789211	0.0804311	0.0283239	0.933399	0.043619	ENSG00000074266.13_85981125_85981199	rs6592274
C11orf73	+	2	protein_coding	ENSG00000149196.11	11	86013253	86013253	ENSG00000149196.11_86037555_86037718	6	6810	-49344	rs147724030	C	T	0.27819769047618975	11	86062597	86062597	7.35485e-43	-0.799015	0.000999001	4.50701e-35	4.37506e-34	0.00112712	-1.03698	ENSG00000149196.11_86037555_86037718	rs147724030
CCDC81	+	2	protein_coding	ENSG00000149201.5	11	86085778	86085778	ENSG00000149201.5_86133616_86134151	1	6890	-2909	rs167109	T	A	0.2560336190476183	11	86088687	86088687	0.0050919	-0.165412	0.982018	0.982074	0.160735	0.196003	0.726647	ENSG00000149201.5_86133616_86134151	rs167109
PRSS23	+	2	protein_coding	ENSG00000150687.7	11	86502101	86502101	ENSG00000150687.7_86643737_86648861	7	7456	41403	rs2513018	G	T	0.4035714285714286	11	86460698	86460698	1.94345e-09	-0.250458	0.000999001	3.47331e-05	3.06223e-05	0.000495501	-0.712163	ENSG00000150687.7_86643737_86648861	rs2513018
FZD4	-	2	protein_coding	ENSG00000174804.3	11	86666433	86666433	ENSG00000174804.3_86656721_86663512	2	7577	957085	rs602391	C	G	0.2470502976190484	11	85709348	85709348	2.42585e-05	0.205521	0.0789211	0.0796588	0.0281329	0.93098	0.0270208	ENSG00000174804.3_86656721_86663512	rs602391
RP11-736K20.6	+	2	lincRNA	ENSG00000246523.3	11	86666661	86666661	ENSG00000246523.3_86710918_86712001	1	7577	428286	rs188576813	C	T	0.3501583333333333	11	86238375	86238375	0.00482553	0.174556	0.989011	0.989715	0.161797	0.0473333	0.628576	ENSG00000246523.3_86710918_86712001	rs188576813
TMEM135	+	2	protein_coding	ENSG00000166575.12	11	86748886	86748886	ENSG00000166575.12_86748886_86749228	15	7497	-249769	rs7945047	A	G	0.4325048452380959	11	86998655	86998655	2.12401e-09	0.199773	0.000999001	0.00010327	8.45594e-05	0.489684	0.173831	ENSG00000166575.12_86748886_86749228	rs7945047
RAB38	-	1	protein_coding	ENSG00000123892.7	11	87908635	87908635	ENSG00000123892.7_87846410_87847308	3	7035	289	rs302647	C	G	0.2995066309523804	11	87908346	87908346	1.32485e-07	0.254084	0.001998	0.000938232	0.000645932	0.768599	-0.0825391	ENSG00000123892.7_87846410_87847308	rs302647
CTSC	-	2	protein_coding	ENSG00000109861.11	11	88070955	88070955	ENSG00000109861.11_88070669_88070955	9	6698	48962	rs217097	A	C	0.17355872619047585	11	88021993	88021993	6.85618e-09	0.197058	0.000999001	0.000149329	0.000119561	0.341562	0.254145	ENSG00000109861.11_88070669_88070955	rs217097
NAALAD2	+	1	protein_coding	ENSG00000077616.6	11	89864683	89864683	ENSG00000077616.6_89911021_89911285	10	5110	-23315	rs12293182	G	A	0.3419800119047618	11	89887998	89887998	2.17902e-17	0.447095	0.000999001	4.79974e-12	9.52873e-12	0.584168	-0.188145	ENSG00000077616.6_89911021_89911285	rs12293182
CHORDC1	-	2	protein_coding	ENSG00000110172.7	11	89956532	89956532	ENSG00000110172.7_89948342_89948398	8	5149	92040	rs11606817	T	G	0.11149683333333338	11	89864492	89864492	0.000298203	0.243324	0.631369	0.625087	0.113851	0.680876	0.149999	ENSG00000110172.7_89948342_89948398	rs11606817
FAT3	+	2	protein_coding	ENSG00000165323.11	11	92085262	92085262	ENSG00000165323.11_92623657_92629618	3	5571	-414419	rs3847526	G	A	0.3139538333333329	11	92499681	92499681	1.41837e-06	0.235095	0.00599401	0.00474761	0.0027534	0.681276	0.130013	ENSG00000165323.11_92623657_92629618	rs3847526
SLC36A4	-	1	protein_coding	ENSG00000180773.10	11	92931130	92931130	ENSG00000180773.10_92901110_92901337	12	5233	358722	rs34182465	G	A	0.4183150000000004	11	92572408	92572408	4.06516e-05	0.112547	0.250749	0.252367	0.0625001	0.609129	-0.0878938	ENSG00000180773.10_92901110_92901337	rs34182465
CCDC67	+	1	protein_coding	ENSG00000165325.9	11	93063137	93063137	ENSG00000165325.9_93088537_93088708	14	5342	49750	rs7943372	T	G	0.28214285714285714	11	93013387	93013387	1.10416e-71	0.777977	0.000999001	2.77613e-60	8.49465e-59	6.73609e-05	1.20585	ENSG00000165325.9_93088537_93088708	rs7943372
SMCO4	-	2	protein_coding	ENSG00000166002.2	11	93276674	93276674	ENSG00000166002.2_93211638_93212450	3	5694	263287	rs7943372	T	G	0.28214285714285714	11	93013387	93013387	2.29493e-30	0.450986	0.000999001	1.92288e-24	1.01369e-23	1.00417e-06	1.28975	ENSG00000166002.2_93211638_93212450	rs7943372
C11orf54	+	2	protein_coding	ENSG00000182919.10	11	93474757	93474757	ENSG00000182919.10_93494681_93497915	11	5830	-7151	rs640379	A	T	0.3656855000000001	11	93481908	93481908	1.51463e-69	-0.536358	0.000999001	2.00883e-54	4.71255e-53	0.0246498	-0.821424	ENSG00000182919.10_93494681_93497915	rs640379
MED17	+	1	protein_coding	ENSG00000042429.6	11	93517393	93517393	ENSG00000042429.6_93517393_93517929	10	5815	34865	rs11020511	G	C	0.24007661904761887	11	93482528	93482528	4.13158e-07	0.12259	0.00699301	0.00743965	0.00405172	0.542845	-0.169203	ENSG00000042429.6_93517393_93517929	rs11020511
VSTM5	-	2	protein_coding	ENSG00000214376.5	11	93583697	93583697	ENSG00000214376.5_93551398_93554049	2	5833	168	rs113556447	C	T	0.14232696428571437	11	93583529	93583529	2.46571e-06	-0.236238	0.00999001	0.00888449	0.00471989	0.810863	0.133738	ENSG00000214376.5_93551398_93554049	rs113556447
PANX1	+	2	protein_coding	ENSG00000110218.4	11	93862094	93862094	ENSG00000110218.4_93912768_93913423	5	5761	34158	rs4348853	T	C	0.4675534880952379	11	93827936	93827936	5.39351e-13	0.150294	0.000999001	1.42526e-08	1.976e-08	0.0882329	-0.504997	ENSG00000110218.4_93912768_93913423	rs4348853
VPS37C	-	2	protein_coding	ENSG00000167987.6	11	60929089	60929089	ENSG00000167987.6_60928863_60929089	6	4822	63829	rs10897137	G	T	0.20660654761904754	11	60865260	60865260	6.77049e-05	-0.141338	0.318681	0.32429	0.0737704	0.584443	-0.210056	ENSG00000167987.6_60928863_60929089	rs10897137
DAK	+	1	protein_coding	ENSG00000149476.10	11	61100682	61100682	ENSG00000149476.10_61113184_61113662	17	4860	-391357	rs12285167	C	A	0.21183429761904776	11	61492039	61492039	6.07557e-06	0.172913	0.0869131	0.0895221	0.0306437	0.396525	-0.277877	ENSG00000149476.10_61113184_61113662	rs12285167
DDB1	-	1	protein_coding	ENSG00000167986.9	11	61110068	61110068	ENSG00000167986.9_61077767_61078821	25	4851	-640755	rs11230849	C	T	0.10953203571428607	11	61750823	61750823	9.03869e-05	-0.117946	0.598402	0.603469	0.11123	0.878859	-0.0568926	ENSG00000167986.9_61077767_61078821	rs11230849
TMEM138	+	2	protein_coding	ENSG00000149483.7	11	61129473	61129473	ENSG00000149483.7_61130141_61132274	4	4844	-468815	rs174572	C	T	0.25786083333333254	11	61598288	61598288	1.34818e-05	0.132751	0.0639361	0.0653961	0.0242009	0.27238	0.402708	ENSG00000149483.7_61130141_61132274	rs174572
CYB561A3	-	1	protein_coding	ENSG00000162144.5	11	61129771	61129771	ENSG00000162144.5_61116217_61121034	6	4843	356419	rs9734510	G	A	0.3376116666666661	11	60773352	60773352	8.58471e-05	-0.102087	0.46953	0.46465	0.0935427	0.377263	-0.203618	ENSG00000162144.5_61116217_61121034	rs9734510
RP11-286N22.8	+	2	protein_coding	ENSG00000256591.1	11	61196692	61196692	ENSG00000256591.1_61236136_61236188	10	4880	-57684	rs3019188	G	C	0.14186185714285693	11	61254376	61254376	1.22412e-05	0.3464	0.137862	0.142597	0.042416	0.0952601	-1.19142	ENSG00000256591.1_61236136_61236188	rs3019188
SDHAF2	+	1	protein_coding	ENSG00000167985.2	11	61197514	61197514	ENSG00000167985.2_61204233_61204432	6	4882	-53556	rs2957859	G	T	0.10804909523809647	11	61251070	61251070	1.67682e-05	-0.336817	0.116883	0.116254	0.0367804	0.455468	-0.485904	ENSG00000167985.2_61204233_61204432	rs2957859
PPP1R32	+	2	protein_coding	ENSG00000162148.6	11	61248592	61248592	ENSG00000162148.6_61254618_61254712	10	4887	711014	rs4939452	T	C	0.4464285714285714	11	60537578	60537578	1.53259e-06	0.241777	0.018981	0.0219974	0.0102085	0.460566	0.308605	ENSG00000162148.6_61254618_61254712	rs4939452
RP11-794G24.1	-	2	lincRNA	ENSG00000256443.1	11	61309731	61309731	ENSG00000256443.1_61306988_61308769	2	4654	-215999	rs198476	G	A	0.45	11	61525730	61525730	6.40969e-05	0.106493	0.134865	0.142292	0.0423566	0.150975	-0.220724	ENSG00000256443.1_61306988_61308769	rs198476
SYT7	-	1	protein_coding	ENSG00000011347.5	11	61348620	61348620	ENSG00000011347.5_61305616_61305738	14	4587	592264	rs12288280	G	T	0.07706330952380917	11	60756356	60756356	2.52721e-05	-0.284719	0.246753	0.248625	0.0619439	0.208154	-0.321479	ENSG00000011347.5_61305616_61305738	rs12288280
MYRF	+	2	protein_coding	ENSG00000124920.9	11	61520114	61520114	ENSG00000124920.9_61537718_61537997	23	4405	-442254	rs28812516	T	C	0.27680910714285767	11	61962368	61962368	1.20948e-05	0.111695	0.134865	0.140118	0.0418763	0.605457	0.232262	ENSG00000124920.9_61537718_61537997	rs28812516
RP11-467L20.10	-	2	lincRNA	ENSG00000124915.6	11	61525127	61525127	ENSG00000124915.6_61513965_61514613	1	4403	3506	rs198464	G	A	0.444047619047619	11	61521621	61521621	4.48617e-06	-0.120617	0.00899101	0.00695317	0.00382601	0.445765	-0.194885	ENSG00000124915.6_61513965_61514613	rs198464
TMEM258	-	1	protein_coding	ENSG00000134825.9	11	61560274	61560274	ENSG00000134825.9_61557569_61558075	6	4390	-45339	rs174579	C	T	0.19069198809523807	11	61605613	61605613	2.32386e-05	0.18396	0.136863	0.142178	0.0423316	0.10541	0.560098	ENSG00000134825.9_61557569_61558075	rs174579
FADS2	+	1	protein_coding	ENSG00000134824.9	11	61560452	61560452	ENSG00000134824.9_61607769_61608197	14	4389	4413	rs61896141	A	C	0.16157939285714318	11	61556039	61556039	1.32525e-11	0.232023	0.000999001	5.59235e-07	6.35055e-07	0.215467	0.458836	ENSG00000134824.9_61607769_61608197	rs61896141
FADS1	-	1	protein_coding	ENSG00000149485.12	11	61596790	61596790	ENSG00000149485.12_61581614_61583620	15	4305	-25437	rs174600	T	C	0.34144432142857156	11	61622227	61622227	1.34776e-13	-0.281354	0.000999001	1.23037e-08	1.71636e-08	0.91629	-0.0269696	ENSG00000149485.12_61581614_61583620	rs174600
FADS3	-	1	protein_coding	ENSG00000221968.4	11	61659523	61659523	ENSG00000221968.4_61647513_61649998	9	4220	-551023	rs7935598	C	T	0.162783654761905	11	62210546	62210546	1.6318e-05	-0.157041	0.108891	0.100013	0.0331215	0.685576	0.20903	ENSG00000221968.4_61647513_61649998	rs7935598
BEST1	+	1	protein_coding	ENSG00000167995.11	11	61717293	61717293	ENSG00000167995.11_61724316_61724470	6	4207	-60341	rs71490349	G	A	0.17973129761904724	11	61777634	61777634	0.000156502	0.244678	0.612388	0.599849	0.110796	0.523018	-0.504773	ENSG00000167995.11_61724316_61724470	rs71490349
FTH1	-	1	protein_coding	ENSG00000167996.11	11	61735132	61735132	ENSG00000167996.11_61734461_61734638	4	4207	893851	rs2905495	G	T	0.09999999999999998	11	60841281	60841281	9.6964e-05	-0.289904	0.388611	0.384047	0.0825669	0.772414	0.126429	ENSG00000167996.11_61734461_61734638	rs2905495
INCENP	+	2	protein_coding	ENSG00000149503.8	11	61891445	61891445	ENSG00000149503.8_61907706_61907757	18	4270	130238	rs71490346	C	T	0.2111998571428566	11	61761207	61761207	4.61402e-05	0.186225	0.496503	0.487702	0.0965789	0.654431	0.178162	ENSG00000149503.8_61907706_61907757	rs71490346
SCGB1D2	+	2	protein_coding	ENSG00000124935.3	11	62009682	62009682	ENSG00000124935.3_62010761_62010948	1	4498	-947945	rs149811448	C	T	0.14969522619047654	11	62957627	62957627	0.00102907	-0.24118	0.602398	0.599535	0.110768	0.714045	0.135497	ENSG00000124935.3_62010761_62010948	rs149811448
ASRGL1	+	2	protein_coding	ENSG00000162174.8	11	62104920	62104920	ENSG00000162174.8_62149269_62150719	8	4644	-9140	rs11608211	A	T	0.10429716666666675	11	62114060	62114060	1.46923e-14	0.74843	0.000999001	1.97605e-09	3.00528e-09	0.126097	0.642413	ENSG00000162174.8_62149269_62150719	rs11608211
AHNAK	-	1	protein_coding	ENSG00000124942.9	11	62323707	62323707	ENSG00000124942.9_62283377_62301546	7	4889	653761	rs3815045	G	A	0.026436011904762004	11	61669946	61669946	0.000267374	-0.336768	0.702298	0.695378	0.122877	0.130271	1.11734	ENSG00000124942.9_62283377_62301546	rs3815045
EEF1G	-	2	protein_coding	ENSG00000254772.5	11	62342401	62342401	ENSG00000254772.5_62334278_62334482	11	4882	-19892	rs11231154	A	G	0.3630952380952381	11	62362293	62362293	4.90659e-66	-0.677829	0.000999001	7.44145e-55	1.8216e-53	0.00229795	-1.00661	ENSG00000254772.5_62334278_62334482	rs11231154
MIR3654	-	2	protein_coding	ENSG00000255508.3	11	62359003	62359003	ENSG00000255508.3_62334278_62334482	17	4880	-3290	rs11231154	A	G	0.3630952380952381	11	62362293	62362293	4.90659e-66	-0.677829	0.000999001	3.78849e-59	1.12263e-57	0.00229795	-1.00661	ENSG00000255508.3_62334278_62334482	rs11231154
MTA2	-	1	protein_coding	ENSG00000149480.2	11	62369312	62369312	ENSG00000149480.2_62368495_62368747	14	4889	755	rs12223627	G	C	0.2992546190476181	11	62368557	62368557	3.50444e-09	0.249664	0.000999001	0.000135236	0.000108928	0.106887	0.30537	ENSG00000149480.2_62368495_62368747	rs12223627
ROM1	+	1	protein_coding	ENSG00000149489.4	11	62379194	62379194	ENSG00000149489.4_62380186_62381343	4	4895	63495	rs11231137	G	A	0.3011335595238085	11	62315699	62315699	8.47705e-05	0.118981	0.294705	0.292883	0.0690821	0.00462082	1.06306	ENSG00000149489.4_62380186_62381343	rs11231137
EML3	-	1	protein_coding	ENSG00000149499.7	11	62380237	62380237	ENSG00000149499.7_62375138_62375293	17	4896	45329	rs1061093	G	C	0.36216122619047697	11	62334908	62334908	3.61085e-08	0.217868	0.000999001	0.00101943	0.000696215	0.675369	-0.0904806	ENSG00000149499.7_62375138_62375293	rs1061093
B3GAT3	-	2	protein_coding	ENSG00000149541.5	11	62389647	62389647	ENSG00000149541.5_62383978_62384268	6	4897	647509	rs10897191	T	A	0.08802499999999988	11	61742138	61742138	1.07539e-05	0.200373	0.038961	0.0518364	0.0203181	0.799262	0.144041	ENSG00000149541.5_62383978_62384268	rs10897191
INTS5	-	2	protein_coding	ENSG00000185085.2	11	62420774	62420774	ENSG00000185085.2_62420642_62420774	2	4859	-276177	rs1938677	A	G	0.47857142857142854	11	62696951	62696951	6.48789e-05	-0.11148	0.146853	0.142616	0.0424171	0.871062	0.0473105	ENSG00000185085.2_62420642_62420774	rs1938677
RP11-831H9.11	-	1	protein_coding	ENSG00000255432.1	11	62432650	62432650	ENSG00000255432.1_62430708_62430805	4	4854	704503	rs57815521	C	T	0.016452059523809487	11	61728147	61728147	0.00017649	-0.349001	0.508492	0.498086	0.0978958	0.0378389	-0.911442	ENSG00000255432.1_62430708_62430805	rs57815521
UBXN1	-	1	protein_coding	ENSG00000162191.9	11	62446567	62446567	ENSG00000162191.9_62443970_62446073	2	4841	464294	rs72915250	C	T	0.06107734523809516	11	61982273	61982273	0.00037113	0.213744	0.517483	0.505251	0.0988967	0.385497	-0.276964	ENSG00000162191.9_62443970_62446073	rs72915250
LRRN4CL	-	2	protein_coding	ENSG00000177363.4	11	62457371	62457371	ENSG00000177363.4_62453874_62455985	1	4836	-925131	rs188774762	G	A	0.22493057142857187	11	63382502	63382502	0.000665096	-0.159408	0.509491	0.499561	0.0980762	0.667479	0.276954	ENSG00000177363.4_62453874_62455985	rs188774762
BSCL2	-	1	protein_coding	ENSG00000168000.10	11	62477317	62477317	ENSG00000168000.10_62457747_62457993	12	4823	-362814	rs148719939	G	A	0.06324942857142848	11	62840131	62840131	2.39868e-05	0.275052	0.244755	0.227469	0.0582664	0.0386674	1.03919	ENSG00000168000.10_62457747_62457993	rs148719939
HNRNPUL2-BSCL2	-	2	protein_coding	ENSG00000234857.2	11	62494856	62494856	ENSG00000234857.2_62457747_62457993	24	4807	-345275	rs148719939	G	A	0.06324942857142848	11	62840131	62840131	2.24565e-05	0.275543	0.297702	0.29004	0.0685724	0.0386674	1.03919	ENSG00000234857.2_62457747_62457993	rs148719939
TTC9C	+	2	protein_coding	ENSG00000162222.9	11	62495541	62495541	ENSG00000162222.9_62495541_62496558	5	4807	44953	rs7941208	T	C	0.2375864285714283	11	62450588	62450588	5.65931e-06	-0.107808	0.022977	0.0327872	0.0141109	0.629492	-0.157502	ENSG00000162222.9_62495541_62496558	rs7941208
POLR2G	+	2	protein_coding	ENSG00000168002.7	11	62529016	62529016	ENSG00000168002.7_62532812_62532877	6	4765	934852	rs174569	T	C	0.021373559523809482	11	61594164	61594164	0.000887327	-0.288968	0.931069	0.925628	0.152982	0.449145	0.892896	ENSG00000168002.7_62532812_62532877	rs174569
TAF6L	+	2	protein_coding	ENSG00000162227.3	11	62538775	62538775	ENSG00000162227.3_62549198_62549440	10	4758	-227656	rs2276299	A	T	0.17857142857142858	11	62766431	62766431	3.84312e-05	-0.192444	0.313686	0.314572	0.0723017	0.50041	0.284704	ENSG00000162227.3_62549198_62549440	rs2276299
TMEM179B	+	1	protein_coding	ENSG00000185475.4	11	62554887	62554887	ENSG00000185475.4_62556495_62557877	2	4777	-355	rs2241908	A	G	0.3630952380952381	11	62555242	62555242	7.52153e-06	0.135147	0.028971	0.0253927	0.0115184	0.506764	0.127497	ENSG00000185475.4_62556495_62557877	rs2241908
TMEM223	-	2	protein_coding	ENSG00000168569.7	11	62559493	62559493	ENSG00000168569.7_62557443_62558387	5	4780	-604745	rs55998369	T	C	0.25008139285714276	11	63164238	63164238	1.36671e-05	-0.171356	0.0909091	0.0945434	0.0318627	0.678056	0.0987032	ENSG00000168569.7_62557443_62558387	rs55998369
NXF1	-	1	protein_coding	ENSG00000162231.9	11	62573774	62573774	ENSG00000162231.9_62559595_62560173	18	4792	478319	rs4963299	A	T	0.24252252380952422	11	62095455	62095455	6.84949e-05	0.127451	0.498501	0.482406	0.0958716	0.335099	0.320089	ENSG00000162231.9_62559595_62560173	rs4963299
SLC3A2	+	1	protein_coding	ENSG00000168003.12	11	62623518	62623518	ENSG00000168003.12_62639049_62639141	13	4776	10825	rs2507819	G	A	0.4340127380952382	11	62612693	62612693	4.34293e-06	-0.228096	0.0659341	0.0603186	0.0227435	0.391346	-0.324402	ENSG00000168003.12_62639049_62639141	rs2507819
PLA2G16	-	2	protein_coding	ENSG00000176485.6	11	63384355	63384355	ENSG00000176485.6_63340667_63342518	5	4111	5006	rs7111905	G	A	0.4308022738095239	11	63379349	63379349	1.57105e-28	0.348633	0.000999001	8.1994e-22	3.66383e-21	0.0063734	0.692951	ENSG00000176485.6_63340667_63342518	rs7111905
ATL3	-	1	protein_coding	ENSG00000184743.8	11	63439393	63439393	ENSG00000184743.8_63438762_63439393	13	4114	-96328	rs140628142	A	C	0.1503215357142858	11	63535721	63535721	3.44191e-08	0.196609	0.000999001	0.000457466	0.000336243	0.403516	0.294112	ENSG00000184743.8_63438762_63439393	rs140628142
C11orf84	+	2	protein_coding	ENSG00000168005.4	11	63580860	63580860	ENSG00000168005.4_63586274_63586474	7	4085	-906159	rs500531	G	T	0.34610028571428564	11	64487019	64487019	5.50312e-05	-0.121162	0.255744	0.246981	0.0616598	0.729506	-0.0501262	ENSG00000168005.4_63586274_63586474	rs500531
RCOR2	-	2	protein_coding	ENSG00000167771.5	11	63684316	63684316	ENSG00000167771.5_63682127_63682288	11	4094	353153	rs3781605	C	T	0.20857608333333316	11	63331163	63331163	5.70993e-05	0.195013	0.362637	0.3484	0.0772194	0.0640021	0.751242	ENSG00000167771.5_63682127_63682288	rs3781605
NAA40	+	1	protein_coding	ENSG00000110583.8	11	63706431	63706431	ENSG00000110583.8_63713312_63714475	6	4089	98227	rs187500955	C	T	0.03480185714285722	11	63608204	63608204	2.88517e-05	-0.336028	0.118881	0.123418	0.038289	0.899492	-0.0889665	ENSG00000110583.8_63713312_63714475	rs187500955
AP000721.4	+	2	protein_coding	ENSG00000256100.1	11	63742092	63742092	ENSG00000256100.1_63742092_63742266	3	4105	961515	rs4963326	A	G	0.3845238095238095	11	62780577	62780577	0.00100473	-0.0950362	0.869131	0.865807	0.144984	0.258361	-0.195046	ENSG00000256100.1_63742092_63742266	rs4963326
OTUB1	+	2	protein_coding	ENSG00000167770.7	11	63753325	63753325	ENSG00000167770.7_63764522_63764716	5	4112	-99391	rs10897473	C	T	0.19981304761904753	11	63852716	63852716	1.98544e-05	0.150185	0.0989011	0.0995334	0.0330148	0.382634	0.232139	ENSG00000167770.7_63764522_63764716	rs10897473
NUDT22	+	1	protein_coding	ENSG00000149761.4	11	63993413	63993413	ENSG00000149761.4_63996603_63997542	5	3723	-177129	rs7936543	G	A	0.29560772619047615	11	64170542	64170542	0.00028723	-0.0920347	0.62038	0.618476	0.113049	0.473447	-0.129827	ENSG00000149761.4_63996603_63997542	rs7936543
TRPT1	-	2	protein_coding	ENSG00000149743.9	11	63993726	63993726	ENSG00000149743.9_63992231_63993052	3	3720	34370	rs6591838	A	G	0.22023307142857082	11	63959356	63959356	5.33231e-06	-0.106152	0.017982	0.0166538	0.00809848	0.762829	-0.109386	ENSG00000149743.9_63992231_63993052	rs6591838
DNAJC4	+	1	protein_coding	ENSG00000110011.9	11	63997750	63997750	ENSG00000110011.9_64000173_64000518	5	3715	426952	rs529302	C	A	0.4234459047619045	11	63570798	63570798	8.19374e-05	0.119198	0.25974	0.258607	0.0634427	0.427076	0.212425	ENSG00000110011.9_64000173_64000518	rs529302
VEGFB	+	2	protein_coding	ENSG00000173511.5	11	64002010	64002010	ENSG00000173511.5_64005828_64006259	7	3713	74880	rs2325786	G	C	0.4924250476190473	11	63927130	63927130	6.94538e-06	0.12167	0.036963	0.0375166	0.0157655	0.957564	0.00914012	ENSG00000173511.5_64005828_64006259	rs2325786
FKBP2	+	2	protein_coding	ENSG00000173486.8	11	64008475	64008475	ENSG00000173486.8_64008628_64008710	7	3724	-162724	rs149206479	A	G	0.19550282142857142	11	64171199	64171199	6.45757e-05	-0.152315	0.258741	0.24797	0.06183	0.0575134	-0.724835	ENSG00000173486.8_64008628_64008710	rs149206479
PPP1R14B	-	1	protein_coding	ENSG00000173457.6	11	64014413	64014413	ENSG00000173457.6_64012676_64013288	5	3718	-68394	rs11600990	C	T	0.14642857142857144	11	64082807	64082807	2.02637e-09	0.214951	0.000999001	2.92216e-05	2.60075e-05	0.857496	0.039357	ENSG00000173457.6_64012676_64013288	rs11600990
ESRRA	+	2	protein_coding	ENSG00000173153.9	11	64073044	64073044	ENSG00000173153.9_64073044_64073208	8	3664	-925400	rs7395013	A	T	0.21105805952380885	11	64998444	64998444	5.57619e-05	0.146464	0.204795	0.209085	0.0550903	0.214767	1.20141	ENSG00000173153.9_64073044_64073208	rs7395013
TRMT112	-	2	protein_coding	ENSG00000173113.2	11	64085556	64085556	ENSG00000173113.2_64083932_64085556	1	3645	6613	rs1806967	A	G	0.06161996428571385	11	64078943	64078943	4.28382e-11	-0.371243	0.000999001	1.30047e-07	1.61631e-07	0.431367	-0.149217	ENSG00000173113.2_64083932_64085556	rs1806967
CCDC88B	+	2	protein_coding	ENSG00000168071.17	11	64107695	64107695	ENSG00000168071.17_64117023_64118167	4	3610	219708	rs34089806	C	T	0.17104417857142873	11	63887987	63887987	0.000107299	0.162483	0.257742	0.248407	0.0619115	0.615431	-0.200572	ENSG00000168071.17_64117023_64118167	rs34089806
RPS6KA4	+	2	protein_coding	ENSG00000162302.8	11	64126620	64126620	ENSG00000162302.8_64136918_64137091	17	3603	125974	rs61761261	G	A	0.026646095238095423	11	64000646	64000646	1.3913e-05	0.302479	0.114885	0.111024	0.0356175	0.540658	0.369979	ENSG00000162302.8_64136918_64137091	rs61761261
NRXN2	-	2	protein_coding	ENSG00000110076.14	11	64490660	64490660	ENSG00000110076.14_64390225_64391468	3	3535	-346710	rs566908	C	T	0.4439682261904769	11	64837370	64837370	6.00449e-05	-0.142622	0.132867	0.128768	0.0394273	0.0560528	0.583125	ENSG00000110076.14_64390225_64391468	rs566908
SF1	-	1	protein_coding	ENSG00000168066.16	11	64546258	64546258	ENSG00000168066.16_64536695_64536810	14	3588	255841	rs6421690	A	C	0.380733833333334	11	64290417	64290417	3.8139e-05	-0.144345	0.282717	0.284502	0.0677582	0.959879	-0.0105882	ENSG00000168066.16_64536695_64536810	rs6421690
MEN1	-	1	protein_coding	ENSG00000133895.10	11	64578766	64578766	ENSG00000133895.10_64570982_64572288	8	3606	-785619	rs111669836	T	A	0.23970065476190391	11	65364385	65364385	0.000369486	-0.0909365	0.796204	0.778505	0.133421	0.194418	-0.201385	ENSG00000133895.10_64570982_64572288	rs111669836
CDC42BPG	-	2	protein_coding	ENSG00000171219.8	11	64612041	64612041	ENSG00000171219.8_64609285_64609376	36	3626	822620	rs11231678	G	A	0.2268060238095237	11	63789421	63789421	6.19679e-05	0.20882	0.460539	0.454718	0.0921759	0.253404	-0.350027	ENSG00000171219.8_64609285_64609376	rs11231678
MIR194-2	-	2	lincRNA	ENSG00000229719.2	11	64660921	64660921	ENSG00000229719.2_64658827_64660639	1	3633	870425	rs1187952	G	A	0.3913139285714285	11	63790496	63790496	0.000851454	-0.154799	0.47952	0.47969	0.0954666	0.938676	-0.0149817	ENSG00000229719.2_64658827_64660639	rs1187952
ATG2A	-	2	protein_coding	ENSG00000110046.8	11	64684722	64684722	ENSG00000110046.8_64667966_64668101	38	3653	-237241	rs11227131	G	A	0.058145130952380844	11	64921963	64921963	4.99971e-06	-0.250846	0.0889111	0.0962835	0.0322906	0.784822	-0.205387	ENSG00000110046.8_64667966_64668101	rs11227131
PPP2R5B	+	1	protein_coding	ENSG00000068971.9	11	64685025	64685025	ENSG00000068971.9_64692943_64693405	17	3654	737	rs2285346	G	A	0.24285714285714285	11	64684288	64684288	4.21836e-06	-0.133102	0.0609391	0.059732	0.0225827	0.238651	-0.369413	ENSG00000068971.9_64692943_64693405	rs2285346
RP11-399J13.3	+	2	protein_coding	ENSG00000273003.1	11	64781654	64781654	ENSG00000273003.1_64786043_64786205	11	3717	352595	rs544838	T	C	0.3293092619047614	11	64429059	64429059	7.69421e-05	-0.0950157	0.445554	0.432455	0.0892721	0.53699	-0.136609	ENSG00000273003.1_64786043_64786205	rs544838
NAALADL1	-	1	protein_coding	ENSG00000168060.10	11	64826021	64826021	ENSG00000168060.10_64812290_64813998	2	3728	30249	rs2507815	C	A	0.0737516309523806	11	64795772	64795772	2.10836e-14	-0.544509	0.000999001	2.53871e-10	4.28204e-10	0.00334514	-1.83382	ENSG00000168060.10_64812290_64813998	rs2507815
TM7SF2	+	2	protein_coding	ENSG00000149809.10	11	64879317	64879317	ENSG00000149809.10_64883365_64883856	4	3684	-599170	rs61893835	G	A	0.3563604047619044	11	65478487	65478487	0.000234783	-0.103827	0.447552	0.439164	0.0901612	0.85161	-0.0489559	ENSG00000149809.10_64883365_64883856	rs61893835
AP003068.23	-	2	protein_coding	ENSG00000254614.1	11	64949305	64949305	ENSG00000254614.1_64947700_64948543	2	3636	5123	rs7933509	A	G	0.28423594047619	11	64944182	64944182	2.17611e-86	-1.03141	0.000999001	9.80933e-83	8.12184e-81	0.000736224	-0.702262	ENSG00000254614.1_64947700_64948543	rs7933509
POLA2	+	1	protein_coding	ENSG00000014138.4	11	65029233	65029233	ENSG00000014138.4_65046201_65046394	18	3601	23751	rs2904983	C	T	0.16578578571428604	11	65005482	65005482	4.76074e-07	0.264834	0.00899101	0.010097	0.00526859	0.534539	0.370963	ENSG00000014138.4_65046201_65046394	rs2904983
CDC42EP2	+	2	protein_coding	ENSG00000149798.3	11	65082289	65082289	ENSG00000149798.3_65088015_65089900	2	3619	49865	rs76432334	G	A	0.02150885714285713	11	65032424	65032424	0.000107245	0.290127	0.167832	0.165704	0.0470852	0.387027	0.446764	ENSG00000149798.3_65088015_65089900	rs76432334
SLC25A45	-	2	protein_coding	ENSG00000162241.8	11	65151172	65151172	ENSG00000162241.8_65147603_65150145	3	3584	159418	rs1877450	G	A	0.15518696428571366	11	64991754	64991754	2.76506e-05	-0.186562	0.0519481	0.056671	0.0217379	0.199547	-0.393123	ENSG00000162241.8_65147603_65150145	rs1877450
FRMD8	+	2	protein_coding	ENSG00000126391.9	11	65154070	65154070	ENSG00000126391.9_65168195_65168338	10	3584	573747	rs149854953	A	T	0.20600719047619032	11	64580323	64580323	4.70877e-05	0.134471	0.151848	0.153832	0.0447276	0.600962	-0.144349	ENSG00000126391.9_65168195_65168338	rs149854953
NEAT1	+	1	lincRNA	ENSG00000245532.4	11	65190245	65190245	ENSG00000245532.4_65190245_65213011	1	3588	885530	rs1939120	G	A	0.1769830595238096	11	64304715	64304715	0.00133411	-0.113915	0.603397	0.609262	0.111881	0.690526	-0.0920333	ENSG00000245532.4_65190245_65213011	rs1939120
AP000769.7	-	2	lincRNA	ENSG00000270117.1	11	65265876	65265876	ENSG00000270117.1_65265481_65265876	1	3554	497870	rs1196617	C	T	0.49284392857142856	11	64768006	64768006	0.000920791	-0.128647	0.4995	0.507244	0.0991558	0.0284855	-0.451598	ENSG00000270117.1_65265481_65265876	rs1196617
SCYL1	+	2	protein_coding	ENSG00000142186.12	11	65292548	65292548	ENSG00000142186.12_65302602_65303612	14	3565	693224	rs67469437	G	A	0.03516570238095244	11	64599324	64599324	2.03749e-05	0.420356	0.152847	0.158891	0.0457075	0.140363	-0.575325	ENSG00000142186.12_65302602_65303612	rs67469437
PPARD	+	2	protein_coding	ENSG00000112033.9	6	35310335	35310335	ENSG00000112033.9_35314844_35314927	8	4963	-408316	rs2766551	A	G	0.2392857142857143	6	35718651	35718651	1.38725e-05	-0.147229	0.0679321	0.0630007	0.0235279	0.303537	0.286157	ENSG00000112033.9_35314844_35314927	rs2766551
RPL10A	+	2	protein_coding	ENSG00000198755.6	6	35436185	35436185	ENSG00000198755.6_35436185_35437306	3	5113	-3747	rs12525930	T	C	0.4464285714285714	6	35439932	35439932	6.21701e-06	-0.125014	0.013986	0.0176519	0.00851909	0.0865305	0.250526	ENSG00000198755.6_35436185_35437306	rs12525930
TEAD3	-	2	protein_coding	ENSG00000007866.14	6	35464853	35464853	ENSG00000007866.14_35441374_35442934	12	5121	-933	rs1051952	A	C	0.45545115476190473	6	35465786	35465786	3.67881e-07	-0.113558	0.00699301	0.00734003	0.00400832	0.011608	0.721526	ENSG00000007866.14_35441374_35442934	rs1051952
FKBP5	-	2	protein_coding	ENSG00000096060.10	6	35696360	35696360	ENSG00000096060.10_35547813_35547998	11	5236	-32938	rs9366891	T	C	0.4209675833333324	6	35729298	35729298	2.93974e-05	0.1575	0.141858	0.14537	0.0429459	0.784184	-0.0581218	ENSG00000096060.10_35547813_35547998	rs9366891
ARMC12	+	2	protein_coding	ENSG00000157343.4	6	35704809	35704809	ENSG00000157343.4_35715038_35715211	1	5253	-659898	rs6937326	G	A	0.06588032142857134	6	36364707	36364707	0.00204769	0.364314	0.756244	0.743553	0.129033	0.614681	-0.514678	ENSG00000157343.4_35715038_35715211	rs6937326
CLPS	-	2	protein_coding	ENSG00000137392.5	6	35765088	35765088	ENSG00000137392.5_35762759_35763054	3	5250	13477	rs9380535	T	C	0.4105387261904764	6	35751611	35751611	6.69389e-09	0.202569	0.000999001	3.51335e-05	3.09463e-05	0.0704604	0.391708	ENSG00000137392.5_35762759_35763054	rs9380535
SRPK1	-	1	protein_coding	ENSG00000096063.10	6	35889119	35889119	ENSG00000096063.10_35887842_35889119	15	5274	-8825	rs11751893	T	C	0.2853700238095229	6	35897944	35897944	1.37348e-07	0.173846	0.004995	0.00248401	0.00155256	0.525878	0.123931	ENSG00000096063.10_35887842_35889119	rs11751893
MAPK13	+	2	protein_coding	ENSG00000156711.12	6	36095586	36095586	ENSG00000156711.12_36107071_36107842	12	5476	-21075	rs6940723	G	A	0.2837992261904755	6	36116661	36116661	2.59429e-12	-0.234004	0.000999001	3.02309e-07	3.56378e-07	0.289493	-0.285112	ENSG00000156711.12_36107071_36107842	rs6940723
BRPF3	+	1	protein_coding	ENSG00000096070.15	6	36164521	36164521	ENSG00000096070.15_36185694_36185787	13	5464	-45102	rs4713939	G	A	0.16785714285714284	6	36209623	36209623	2.163e-05	0.208668	0.273726	0.252119	0.0624716	0.307385	-0.48149	ENSG00000096070.15_36185694_36185787	rs4713939
ETV7	-	2	protein_coding	ENSG00000010030.9	6	36356164	36356164	ENSG00000010030.9_36339107_36339337	8	5482	-2125	rs1998266	T	C	0.15000000000000002	6	36358289	36358289	2.25368e-11	0.317909	0.000999001	1.51527e-06	1.61945e-06	0.329313	0.444308	ENSG00000010030.9_36339107_36339337	rs1998266
KCTD20	+	2	protein_coding	ENSG00000112078.9	6	36410544	36410544	ENSG00000112078.9_36411195_36411500	10	5453	4683	rs144894654	T	C	0.13295771428571426	6	36405861	36405861	1.07252e-08	-0.438465	0.000999001	0.000224618	0.000174337	0.731425	-0.188622	ENSG00000112078.9_36411195_36411500	rs144894654
CDKN1A	+	2	protein_coding	ENSG00000124762.9	6	36644305	36644305	ENSG00000124762.9_36648251_36648634	5	5652	-1391	rs2395655	A	G	0.40476190476190477	6	36645696	36645696	7.18507e-06	0.109656	0.043956	0.0461617	0.0185828	0.492542	-0.175737	ENSG00000124762.9_36648251_36648634	rs2395655
CPNE5	-	2	protein_coding	ENSG00000124772.7	6	36807778	36807778	ENSG00000124772.7_36708552_36710263	1	5761	74646	rs763048	G	A	0.3595238095238096	6	36733132	36733132	0.000485669	0.132855	0.507493	0.494662	0.0974907	0.662625	-0.179801	ENSG00000124772.7_36708552_36710263	rs763048
C6orf89	+	2	protein_coding	ENSG00000198663.12	6	36839646	36839646	ENSG00000198663.12_36884221_36884350	10	5759	-48681	rs6901884	T	G	0.2405791309523806	6	36888327	36888327	9.34323e-11	0.167392	0.000999001	2.84352e-06	2.9397e-06	0.556479	0.207186	ENSG00000198663.12_36884221_36884350	rs6901884
PPIL1	-	2	protein_coding	ENSG00000137168.7	6	36842800	36842800	ENSG00000137168.7_36822603_36823809	4	5774	17370	rs9368966	A	G	0.4285609166666675	6	36825430	36825430	3.52047e-23	-0.202522	0.000999001	1.01465e-16	3.09798e-16	0.26352	0.155555	ENSG00000137168.7_36822603_36823809	rs9368966
MTCH1	-	2	protein_coding	ENSG00000137409.14	6	36954074	36954074	ENSG00000137409.14_36940428_36940572	11	5856	736376	rs111297085	C	T	0.03701411904761925	6	36217698	36217698	0.000223014	0.26632	0.915085	0.914134	0.151384	0.979131	0.0143176	ENSG00000137409.14_36940428_36940572	rs111297085
TBC1D22B	+	2	protein_coding	ENSG00000065491.8	6	37225548	37225548	ENSG00000065491.8_37250658_37250728	13	6077	-391573	rs116499511	G	T	0.06996464285714254	6	37617121	37617121	1.81954e-05	-0.319873	0.222777	0.225117	0.0578587	0.318689	-0.676667	ENSG00000065491.8_37250658_37250728	rs116499511
TMEM217	-	2	protein_coding	ENSG00000172738.7	6	37225931	37225931	ENSG00000172738.7_37185946_37186817	4	6079	60546	rs262951	G	A	0.1657398333333335	6	37165385	37165385	7.72336e-05	-0.176204	0.328671	0.326509	0.0741153	0.879867	0.0725027	ENSG00000172738.7_37185946_37186817	rs262951
RNF8	+	2	protein_coding	ENSG00000112130.12	6	37321748	37321748	ENSG00000112130.12_37348926_37349130	9	6040	-32311	rs104669	A	T	0.379887630952381	6	37354059	37354059	1.82036e-10	0.190236	0.000999001	7.46981e-06	7.26867e-06	0.180217	0.306419	ENSG00000112130.12_37348926_37349130	rs104669
CMTR1	+	2	protein_coding	ENSG00000137200.8	6	37400995	37400995	ENSG00000137200.8_37440195_37440263	24	5949	-74513	rs62408372	A	G	0.2841168928571438	6	37475508	37475508	8.45805e-07	-0.200639	0.033966	0.0368271	0.0155224	0.084129	-0.935886	ENSG00000137200.8_37440195_37440263	rs62408372
CCDC167	-	2	protein_coding	ENSG00000198937.8	6	37467698	37467698	ENSG00000198937.8_37452586_37452638	4	5957	87540	rs9366932	A	G	0.3093607738095237	6	37380158	37380158	9.35503e-08	-0.189876	0.000999001	0.000963543	0.000660772	0.597723	-0.16551	ENSG00000198937.8_37452586_37452638	rs9366932
MDGA1	-	1	protein_coding	ENSG00000112139.10	6	37667082	37667082	ENSG00000112139.10_37600284_37605235	15	5803	61651	rs56032608	G	A	0.21306826190476139	6	37605431	37605431	1.41016e-17	0.45097	0.000999001	9.66799e-13	2.06341e-12	0.000817022	1.0586	ENSG00000112139.10_37600284_37605235	rs56032608
GLO1	-	2	protein_coding	ENSG00000124767.6	6	38670917	38670917	ENSG00000124767.6_38649788_38649877	6	6111	12390	rs1781719	C	T	0.49553669047619003	6	38658527	38658527	1.02341e-10	-0.192205	0.000999001	3.12425e-06	3.21223e-06	0.571689	-0.126671	ENSG00000124767.6_38649788_38649877	rs1781719
SAYSD1	-	2	protein_coding	ENSG00000112167.5	6	39082965	39082965	ENSG00000112167.5_39077090_39077348	4	6186	33561	rs2300612	T	G	0.08850610714285706	6	39049404	39049404	1.03903e-06	-0.353417	0.00899101	0.0070484	0.00387009	0.0227735	-1.12506	ENSG00000112167.5_39077090_39077348	rs2300612
KCNK17	-	2	protein_coding	ENSG00000124780.9	6	39282329	39282329	ENSG00000124780.9_39266777_39267513	5	6270	-1447	rs10947805	C	T	0.3149617023809517	6	39283776	39283776	8.38072e-26	0.48436	0.000999001	1.59481e-20	6.62175e-20	0.224978	0.359216	ENSG00000124780.9_39266777_39267513	rs10947805
KCNK16	-	2	protein_coding	ENSG00000095981.6	6	39290744	39290744	ENSG00000095981.6_39286795_39286909	7	6277	274648	rs9470964	A	G	0.05102897619047607	6	39016096	39016096	2.18149e-05	-0.297667	0.115884	0.119217	0.0373792	0.725364	0.109602	ENSG00000095981.6_39286795_39286909	rs9470964
KIF6	-	2	protein_coding	ENSG00000164627.13	6	39693181	39693181	ENSG00000164627.13_39657754_39659638	6	6784	-12	rs113412831	A	T	0.08885616666666639	6	39693193	39693193	8.49257e-39	1.01158	0.000999001	3.40748e-31	2.62805e-30	0.00613282	0.773466	ENSG00000164627.13_39657754_39659638	rs113412831
MOCS1	-	2	protein_coding	ENSG00000124615.13	6	39902290	39902290	ENSG00000124615.13_39871919_39874893	10	6623	-1516	rs78230954	C	G	0.02096925000000004	6	39903806	39903806	1.99402e-05	0.650281	0.22977	0.214352	0.0560541	0.50779	-0.379063	ENSG00000124615.13_39871919_39874893	rs78230954
UNC5CL	-	2	protein_coding	ENSG00000124602.5	6	41006928	41006928	ENSG00000124602.5_40999420_40999487	9	6384	-5555	rs4714423	C	A	0.2989159642857138	6	41012483	41012483	1.2279e-06	-0.166808	0.016983	0.0168923	0.00819747	0.337996	0.508524	ENSG00000124602.5_40999420_40999487	rs4714423
TSPO2	+	1	protein_coding	ENSG00000112212.7	6	41010293	41010293	ENSG00000112212.7_41011679_41012076	1	6388	-427355	rs9394798	G	C	0.0878647619047619	6	41437648	41437648	0.00338005	0.267739	0.98002	0.980704	0.160548	0.475419	0.472695	ENSG00000112212.7_41011679_41012076	rs9394798
OARD1	-	1	protein_coding	ENSG00000124596.12	6	41065526	41065526	ENSG00000124596.12_41065452_41065526	10	6453	725903	rs56057337	T	G	0.2820168809523808	6	40339623	40339623	7.63558e-06	-0.166995	0.114885	0.117692	0.0370914	0.46866	0.201282	ENSG00000124596.12_41065452_41065526	rs56057337
MDFI	+	2	protein_coding	ENSG00000112559.9	6	41604620	41604620	ENSG00000112559.9_41621057_41621984	3	5870	-72262	rs6930504	T	C	0.46936639285714343	6	41676882	41676882	0.000116994	0.0942219	0.290709	0.290729	0.0686949	0.887151	0.0381862	ENSG00000112559.9_41621057_41621984	rs6930504
FRS3	-	2	protein_coding	ENSG00000137218.6	6	41754280	41754280	ENSG00000137218.6_41737914_41739271	6	5667	-229151	rs4714548	A	G	0.15227796428571405	6	41983431	41983431	2.69064e-05	0.157701	0.227772	0.217249	0.0565192	0.449911	0.248431	ENSG00000137218.6_41737914_41739271	rs4714548
USP49	-	2	protein_coding	ENSG00000164663.9	6	41863099	41863099	ENSG00000164663.9_41757634_41764461	6	5466	113203	rs13193974	T	C	0.2645812738095239	6	41749896	41749896	8.20606e-07	-0.159136	0.012987	0.00938423	0.00494896	0.966647	0.0108594	ENSG00000164663.9_41757634_41764461	rs13193974
MED20	-	2	protein_coding	ENSG00000124641.10	6	41888877	41888877	ENSG00000124641.10_41876690_41877260	4	5507	-835480	rs12195802	T	C	0.23095238095238096	6	42724357	42724357	0.000214505	-0.095297	0.543457	0.53191	0.102343	0.316218	0.268563	ENSG00000124641.10_41876690_41877260	rs12195802
BYSL	+	2	protein_coding	ENSG00000112578.5	6	41888926	41888926	ENSG00000112578.5_41895112_41895382	7	5507	-177816	rs115490621	G	T	0.11505876190476226	6	42066742	42066742	7.28566e-06	-0.208125	0.0609391	0.0607193	0.0228456	0.295419	0.306441	ENSG00000112578.5_41895112_41895382	rs115490621
TAF8	+	1	protein_coding	ENSG00000137413.11	6	42018251	42018251	ENSG00000137413.11_42025127_42025527	11	5485	5209	rs6919122	C	T	0.46801123809523804	6	42013042	42013042	1.80464e-07	0.2585	0.004995	0.00342991	0.00206183	0.459975	0.191953	ENSG00000137413.11_42025127_42025527	rs6919122
C6orf132	-	1	protein_coding	ENSG00000188112.4	6	42110357	42110357	ENSG00000188112.4_42094115_42094581	6	5486	16552	rs74440372	T	C	0.10269883333333339	6	42093805	42093805	1.35796e-09	0.256879	0.000999001	2.12325e-05	1.93436e-05	0.445137	0.417574	ENSG00000188112.4_42094115_42094581	rs74440372
GUCA1B	-	2	protein_coding	ENSG00000112599.8	6	42162654	42162654	ENSG00000112599.8_42156320_42156469	3	5534	-12409	rs3199639	A	G	0.35360936904761897	6	42175063	42175063	7.92703e-12	0.327029	0.000999001	1.6607e-07	2.03794e-07	0.6153	-0.151505	ENSG00000112599.8_42156320_42156469	rs3199639
MRPS10	-	2	protein_coding	ENSG00000048544.5	6	42185603	42185603	ENSG00000048544.5_42174539_42176110	7	5462	21764	rs2395805	A	T	0.35808867857142856	6	42163839	42163839	4.20463e-29	0.295916	0.000999001	6.50499e-23	3.11962e-22	0.0576799	0.650221	ENSG00000048544.5_42174539_42176110	rs2395805
UBR2	+	2	protein_coding	ENSG00000024048.6	6	42531800	42531800	ENSG00000024048.6_42638398_42638453	48	4797	-158714	rs11754813	G	A	0.35714285714285715	6	42690514	42690514	4.86e-06	-0.175602	0.162837	0.166778	0.0473005	0.365012	-0.354597	ENSG00000024048.6_42638398_42638453	rs11754813
PRPH2	-	2	protein_coding	ENSG00000112619.6	6	42690312	42690312	ENSG00000112619.6_42664340_42666245	3	4574	17205	rs12333110	G	A	0.26323970238095173	6	42673107	42673107	5.27425e-86	1.02436	0.000999001	1.18218e-74	7.39545e-73	0.000318414	1.36589	ENSG00000112619.6_42664340_42666245	rs12333110
GLTSCR1L	+	2	protein_coding	ENSG00000112624.8	6	42749765	42749765	ENSG00000112624.8_42828000_42828094	13	4607	-963214	rs9357421	G	A	0.3357142857142857	6	43712979	43712979	1.03866e-05	-0.130462	0.0859141	0.0824879	0.0288426	0.487124	-0.134347	ENSG00000112624.8_42828000_42828094	rs9357421
RPL7L1	+	2	protein_coding	ENSG00000146223.10	6	42847356	42847356	ENSG00000146223.10_42853315_42853987	6	4695	437	rs9369389	G	A	0.42554210714285745	6	42846919	42846919	9.99591e-06	0.105907	0.0649351	0.060261	0.0227309	0.612839	0.292178	ENSG00000146223.10_42853315_42853987	rs9369389
C6orf226	-	2	protein_coding	ENSG00000221821.2	6	42858554	42858554	ENSG00000221821.2_42858005_42858554	1	4694	763448	rs9462774	C	T	0.4227270714285714	6	42095106	42095106	0.000178256	0.0800042	0.207792	0.212852	0.0557706	0.945462	0.0111082	ENSG00000221821.2_42858005_42858554	rs9462774
GNMT	+	2	protein_coding	ENSG00000124713.5	6	42928496	42928496	ENSG00000124713.5_42930810_42930952	5	4716	-137417	rs3793017	A	G	0.31547619047619047	6	43065913	43065913	7.68516e-06	-0.180902	0.030969	0.0321484	0.0138997	0.813915	-0.112891	ENSG00000124713.5_42930810_42930952	rs3793017
PEX6	-	2	protein_coding	ENSG00000124587.9	6	42946958	42946958	ENSG00000124587.9_42932528_42932667	17	4727	6285	rs2395943	A	G	0.43333333333333335	6	42940673	42940673	3.78261e-58	0.510114	0.000999001	1.99482e-48	3.54929e-47	0.000262371	0.579291	ENSG00000124587.9_42932528_42932667	rs2395943
RRP36	+	2	protein_coding	ENSG00000124541.6	6	42989383	42989383	ENSG00000124541.6_42992723_42992870	8	4772	-88683	rs17516786	T	C	0.14278533333333385	6	43078066	43078066	9.32636e-08	-0.230114	0.001998	0.00116903	0.000788437	0.15947	0.630298	ENSG00000124541.6_42992723_42992870	rs17516786
KLC4	+	1	protein_coding	ENSG00000137171.10	6	43008515	43008515	ENSG00000137171.10_43008515_43008862	18	4762	57715	rs6923807	T	C	0.14904509523809553	6	42950800	42950800	3.56516e-06	-0.189457	0.0719281	0.0753775	0.0269262	0.403875	0.331862	ENSG00000137171.10_43008515_43008862	rs6923807
CUL7	-	2	protein_coding	ENSG00000044090.4	6	43021683	43021683	ENSG00000044090.4_43008653_43008813	27	4759	70883	rs6923807	T	C	0.14904509523809553	6	42950800	42950800	4.04819e-06	-0.184005	0.0829171	0.0827698	0.0289137	0.314658	0.287663	ENSG00000044090.4_43008653_43008813	rs6923807
MRPL2	-	1	protein_coding	ENSG00000112651.7	6	43027544	43027544	ENSG00000112651.7_43021767_43022224	5	4754	445367	rs28671258	C	T	0.4853205238095232	6	42582177	42582177	0.000191587	-0.121508	0.626374	0.618927	0.113117	0.972071	-0.0248807	ENSG00000112651.7_43021767_43022224	rs28671258
PTK7	+	2	protein_coding	ENSG00000112655.11	6	43044006	43044006	ENSG00000112655.11_43114356_43114436	18	4750	371590	rs3818086	A	T	0.48814514285714283	6	42672416	42672416	0.000166284	-0.105597	0.734266	0.732743	0.127582	0.512644	0.199419	ENSG00000112655.11_43114356_43114436	rs3818086
SRF	+	2	protein_coding	ENSG00000112658.6	6	43139037	43139037	ENSG00000112658.6_43139037_43139907	7	4660	-631113	rs943084	C	T	0.08095238095238096	6	43770150	43770150	1.70143e-05	-0.245182	0.112887	0.111794	0.0358074	0.773526	0.212795	ENSG00000112658.6_43139037_43139907	rs943084
CUL9	+	1	protein_coding	ENSG00000112659.9	6	43149913	43149913	ENSG00000112659.9_43183896_43184241	32	4669	746471	rs260258	A	G	0.10479477380952207	6	42403442	42403442	1.78693e-05	0.159941	0.320679	0.317099	0.0727011	0.90994	0.0372095	ENSG00000112659.9_43183896_43184241	rs260258
TTBK1	+	1	protein_coding	ENSG00000146216.7	6	43211418	43211418	ENSG00000146216.7_43222285_43222389	13	4611	-52055	rs78882866	T	G	0.07269689285714252	6	43263473	43263473	4.08068e-05	0.35023	0.388611	0.378121	0.0816545	0.0912692	1.58984	ENSG00000146216.7_43222285_43222389	rs78882866
ZNF318	-	2	protein_coding	ENSG00000171467.11	6	43337216	43337216	ENSG00000171467.11_43303808_43308240	12	4648	-52027	rs9369412	T	C	0.10585199999999928	6	43389243	43389243	3.84832e-06	-0.191532	0.0519481	0.0553707	0.0213497	0.260093	0.471241	ENSG00000171467.11_43303808_43308240	rs9369412
ABCC10	+	2	protein_coding	ENSG00000124574.10	6	43395104	43395104	ENSG00000124574.10_43412838_43413052	20	4659	456353	rs6903229	C	T	0.07900721428571408	6	42938751	42938751	2.19111e-05	0.263099	0.291708	0.286558	0.068098	0.879828	-0.114867	ENSG00000124574.10_43412838_43413052	rs6903229
LRRC73	-	2	protein_coding	ENSG00000204052.4	6	43478424	43478424	ENSG00000204052.4_43475194_43475416	6	4727	-481634	rs12660584	A	G	0.07108667857142856	6	43960058	43960058	2.83968e-05	-0.365841	0.191808	0.189563	0.0515842	0.655289	-0.296574	ENSG00000204052.4_43475194_43475416	rs12660584
YIPF3	-	1	protein_coding	ENSG00000137207.7	6	43484728	43484728	ENSG00000137207.7_43484465_43484728	6	4735	-655141	rs7763358	C	T	0.06774929761904744	6	44139869	44139869	5.06699e-05	0.207707	0.303696	0.302748	0.070546	0.241763	0.904728	ENSG00000137207.7_43484465_43484728	rs7763358
POLH	+	2	protein_coding	ENSG00000170734.7	6	43543887	43543887	ENSG00000170734.7_43565433_43565602	12	4788	111322	rs113902057	G	A	0.04346910714285722	6	43432565	43432565	8.23336e-05	0.324063	0.606394	0.597898	0.110573	0.709592	0.254461	ENSG00000170734.7_43565433_43565602	rs113902057
GTPBP2	-	2	protein_coding	ENSG00000172432.14	6	43596899	43596899	ENSG00000172432.14_43594659_43594754	14	4941	-807172	rs526851	G	A	0.3080880952380953	6	44404071	44404071	7.57502e-06	0.151983	0.0939061	0.108976	0.0351528	0.421712	0.234548	ENSG00000172432.14_43594659_43594754	rs526851
MAD2L1BP	+	2	protein_coding	ENSG00000124688.9	6	43597277	43597277	ENSG00000124688.9_43604118_43604610	3	4942	49626	rs4714688	T	A	0.2844392142857144	6	43547651	43547651	0.000176244	0.14715	0.494505	0.478051	0.0952751	0.947002	-0.0226275	ENSG00000124688.9_43604118_43604610	rs4714688
VEGFA	+	2	protein_coding	ENSG00000112715.16	6	43737921	43737921	ENSG00000112715.16_43746626_43754224	4	5174	-64642	rs4714699	T	C	0.36235425	6	43802563	43802563	6.16599e-05	0.134764	0.294705	0.291341	0.0688049	0.869038	-0.0495413	ENSG00000112715.16_43746626_43754224	rs4714699
C6orf223	+	1	protein_coding	ENSG00000181577.11	6	43968317	43968317	ENSG00000181577.11_43968317_43968880	3	5332	-44794	rs114705076	C	T	0.027027226190476268	6	44013111	44013111	6.84371e-05	0.551358	0.232767	0.235183	0.0596249	0.377599	0.436411	ENSG00000181577.11_43968317_43968880	rs114705076
TMEM63B	+	2	protein_coding	ENSG00000137216.14	6	44094651	44094651	ENSG00000137216.14_44122429_44123256	24	5451	-14286	rs4628095	G	A	0.1434731666666674	6	44108937	44108937	1.78786e-05	-0.162445	0.324675	0.324185	0.0737644	0.417274	-0.245243	ENSG00000137216.14_44122429_44123256	rs4628095
MRPL14	-	2	protein_coding	ENSG00000180992.5	6	44095194	44095194	ENSG00000180992.5_44081194_44081946	3	5452	1452	rs1935611	C	T	0.4769668571428576	6	44093742	44093742	4.06368e-08	-0.132172	0.000999001	0.000378163	0.000282378	0.000650026	-0.783568	ENSG00000180992.5_44081194_44081946	rs1935611
SLC35B2	-	1	protein_coding	ENSG00000157593.12	6	44225291	44225291	ENSG00000157593.12_44221833_44223381	4	5591	-627515	rs591129	A	G	0.4176518095238097	6	44852806	44852806	0.0001252	0.0978781	0.468531	0.457966	0.0926305	0.496168	0.273077	ENSG00000157593.12_44221833_44223381	rs591129
RP11-444E17.6	+	2	protein_coding	ENSG00000272442.2	6	44240931	44240931	ENSG00000272442.2_44344772_44346694	3	5611	-124920	rs4143678	A	G	0.15000000000000002	6	44365851	44365851	1.32507e-05	0.322521	0.0559441	0.0559553	0.021525	0.187664	0.997545	ENSG00000272442.2_44344772_44346694	rs4143678
AARS2	-	2	protein_coding	ENSG00000124608.4	6	44281063	44281063	ENSG00000124608.4_44279127_44279272	21	5715	12928	rs325009	C	T	0.03361964285713881	6	44268135	44268135	1.91834e-05	0.357849	0.305694	0.316174	0.0725524	0.0974034	0.962314	ENSG00000124608.4_44279127_44279272	rs325009
STXBP5	+	2	protein_coding	ENSG00000164506.10	6	147525561	147525561	ENSG00000164506.10_147637365_147637543	28	5132	-199669	rs6922677	A	G	0.29387064285714215	6	147725230	147725230	5.01193e-07	0.178419	0.00699301	0.00872908	0.00464793	0.525964	-0.0622039	ENSG00000164506.10_147637365_147637543	rs6922677
SAMD5	+	2	protein_coding	ENSG00000203727.3	6	147830063	147830063	ENSG00000203727.3_147885530_147891157	2	5742	-146658	rs9399612	A	G	0.3455492738095244	6	147976721	147976721	5.28695e-06	-0.147306	0.017982	0.0169228	0.00821085	0.568326	-0.168813	ENSG00000203727.3_147885530_147891157	rs9399612
SASH1	+	2	protein_coding	ENSG00000111961.12	6	148593440	148593440	ENSG00000111961.12_148761494_148761830	20	6591	442521	rs118046933	C	T	0.09139021428571431	6	148150919	148150919	1.17184e-05	0.35854	0.263736	0.251313	0.0623432	0.542495	0.427437	ENSG00000111961.12_148761494_148761830	rs118046933
ZC3H12D	-	1	protein_coding	ENSG00000178199.9	6	149806197	149806197	ENSG00000178199.9_149769570_149770516	2	6629	51929	rs237003	G	A	0.4924426190476183	6	149754268	149754268	7.72333e-05	0.178038	0.238761	0.236267	0.0597897	0.866428	0.0631395	ENSG00000178199.9_149769570_149770516	rs237003
PPIL4	-	2	protein_coding	ENSG00000131013.3	6	149867174	149867174	ENSG00000131013.3_149846279_149846345	13	6661	-573116	rs912571	C	G	0.07466291666666403	6	150440290	150440290	8.33271e-05	0.247689	0.631369	0.605186	0.11143	0.220109	0.486212	ENSG00000131013.3_149846279_149846345	rs912571
GINM1	+	2	protein_coding	ENSG00000055211.8	6	149887430	149887430	ENSG00000055211.8_149911863_149912884	9	6665	-178912	rs12211511	G	C	0.37644026190476226	6	150066342	150066342	6.0934e-11	-0.209615	0.000999001	3.35782e-06	3.43731e-06	0.388026	0.191907	ENSG00000055211.8_149911863_149912884	rs12211511
KATNA1	-	2	protein_coding	ENSG00000186625.9	6	149970108	149970108	ENSG00000186625.9_149922730_149922935	11	6666	954989	rs4074206	C	G	0.37035139285714297	6	149015119	149015119	4.44023e-05	0.191013	0.532468	0.50754	0.0991934	0.49731	0.151763	ENSG00000186625.9_149922730_149922935	rs4074206
LATS1	-	1	protein_coding	ENSG00000131023.8	6	150039392	150039392	ENSG00000131023.8_150004055_150005728	8	6618	-58065	rs12176218	C	T	0.30860678571428535	6	150097457	150097457	1.98451e-08	0.143423	0.000999001	0.000376335	0.000281163	0.942883	-0.0280465	ENSG00000131023.8_150004055_150005728	rs12176218
NUP43	-	1	protein_coding	ENSG00000120253.9	6	150070801	150070801	ENSG00000120253.9_150045451_150048334	8	6672	31440	rs2297932	C	G	0.36017666666666687	6	150039361	150039361	2.87689e-16	-0.228183	0.000999001	1.40847e-10	2.44601e-10	0.0770899	-0.393226	ENSG00000120253.9_150045451_150048334	rs2297932
LRP11	-	2	protein_coding	ENSG00000120256.5	6	150186199	150186199	ENSG00000120256.5_150139934_150141839	8	6727	268752	rs9399692	G	A	0.3479653333333337	6	149917447	149917447	4.79576e-07	-0.113721	0.010989	0.00600065	0.00337138	0.0189694	-0.35452	ENSG00000120256.5_150139934_150141839	rs9399692
RAET1G	-	2	protein_coding	ENSG00000203722.3	6	150244257	150244257	ENSG00000203722.3_150239843_150240460	1	6655	60109	rs9371505	A	C	0.3926044404761905	6	150184148	150184148	6.57533e-41	0.816076	0.000999001	4.42237e-36	4.57699e-35	6.83803e-05	1.2943	ENSG00000203722.3_150239843_150240460	rs9371505
ULBP2	+	2	protein_coding	ENSG00000131015.4	6	150263136	150263136	ENSG00000131015.4_150267508_150267789	5	6671	-24873	rs76968226	G	A	0.04109040476190478	6	150288009	150288009	1.19291e-10	0.967307	0.000999001	5.40161e-06	5.37127e-06	0.0200475	0.999411	ENSG00000131015.4_150267508_150267789	rs76968226
ULBP1	+	2	protein_coding	ENSG00000111981.4	6	150285143	150285143	ENSG00000111981.4_150292505_150294846	3	6755	-15185	rs6557221	A	G	0.18514689285714298	6	150300328	150300328	3.9932e-06	-0.256979	0.017982	0.0233873	0.0107525	0.824473	0.116979	ENSG00000111981.4_150292505_150294846	rs6557221
ULBP3	-	2	protein_coding	ENSG00000131019.6	6	150390231	150390231	ENSG00000131019.6_150387035_150387298	5	6961	-329511	rs60286185	C	T	0.15017003571428647	6	150719742	150719742	0.000147281	0.224247	0.624376	0.623342	0.113636	0.693122	-0.149837	ENSG00000131019.6_150387035_150387298	rs60286185
MTHFD1L	+	2	protein_coding	ENSG00000120254.11	6	151186685	151186685	ENSG00000120254.11_151336652_151336829	29	7522	-154400	rs474552	T	C	0.38276508333333287	6	151341085	151341085	1.16148e-06	0.164088	0.0519481	0.0534659	0.0208206	0.48707	-0.176575	ENSG00000120254.11_151336652_151336829	rs474552
RMND1	-	2	protein_coding	ENSG00000155906.12	6	151773259	151773259	ENSG00000155906.12_151742380_151742456	12	7038	-862794	rs67989845	T	C	0.4900915238095238	6	152636053	152636053	6.78955e-06	0.133774	0.114885	0.118248	0.0371947	0.0370761	0.934796	ENSG00000155906.12_151742380_151742456	rs67989845
C6orf211	+	2	protein_coding	ENSG00000146476.6	6	151773422	151773422	ENSG00000146476.6_151773422_151773935	5	7037	385940	rs6557110	G	A	0.4871390476190477	6	151387482	151387482	0.000107096	-0.121755	0.494505	0.484458	0.0961233	0.794969	-0.0723294	ENSG00000146476.6_151773422_151773935	rs6557110
CCDC170	+	2	protein_coding	ENSG00000120262.8	6	151815165	151815165	ENSG00000120262.8_151939082_151942328	1	6997	-699	rs2859823	G	A	0.11636609523809562	6	151815864	151815864	1.41375e-24	0.704404	0.000999001	8.64555e-20	3.37093e-19	0.0300022	0.715423	ENSG00000120262.8_151939082_151942328	rs2859823
ESR1	+	2	protein_coding	ENSG00000091831.17	6	151977826	151977826	ENSG00000091831.17_152419867_152424409	9	6933	123423	rs9479061	A	C	0.1762678095238096	6	151854403	151854403	5.29801e-05	0.176601	0.452547	0.460758	0.0930073	0.551924	0.21096	ENSG00000091831.17_152419867_152424409	rs9479061
SYNE1	-	1	protein_coding	ENSG00000131018.18	6	152958936	152958936	ENSG00000131018.18_152473094_152473276	89	6570	-770195	rs270281	G	A	0.3608536190476187	6	153729131	153729131	1.24247e-06	0.20541	0.0849151	0.0853451	0.0295796	0.641249	0.138759	ENSG00000131018.18_152473094_152473276	rs270281
MTRF1L	-	2	protein_coding	ENSG00000112031.11	6	153323820	153323820	ENSG00000112031.11_153323562_153323820	7	7007	226	rs3818123	C	T	0.28023607142857176	6	153323594	153323594	1.9517e-63	-0.763714	0.000999001	1.84466e-55	4.63652e-54	0.000541086	-0.69204	ENSG00000112031.11_153323562_153323820	rs3818123
RGS17	-	2	protein_coding	ENSG00000091844.3	6	153452384	153452384	ENSG00000091844.3_153365035_153365178	5	6845	4834	rs13215402	G	A	0.3900981071428566	6	153447550	153447550	1.27725e-06	-0.165505	0.014985	0.0112722	0.0058001	0.00336663	-0.364384	ENSG00000091844.3_153365035_153365178	rs13215402
IPCEF1	-	1	protein_coding	ENSG00000074706.9	6	154677926	154677926	ENSG00000074706.9_154475631_154481175	3	6859	-49899	rs12528985	C	T	0.4186340357142861	6	154727825	154727825	2.04027e-06	-0.197707	0.014985	0.0139198	0.0069552	0.0546947	-0.384302	ENSG00000074706.9_154475631_154481175	rs12528985
CNKSR3	-	1	protein_coding	ENSG00000153721.13	6	154831793	154831793	ENSG00000153721.13_154735433_154735557	13	6915	638685	rs2181247	A	G	0.09534147619047618	6	154193108	154193108	6.63083e-06	-0.324894	0.108891	0.106168	0.034496	0.0226334	-1.09152	ENSG00000153721.13_154735433_154735557	rs2181247
SCAF8	+	2	protein_coding	ENSG00000213079.5	6	155054459	155054459	ENSG00000213079.5_155148306_155148374	20	6715	-716683	rs12196156	G	T	0.227729619047619	6	155771142	155771142	2.93527e-05	0.145411	0.405594	0.403431	0.0853579	0.0779598	0.297109	ENSG00000213079.5_155148306_155148374	rs12196156
TIAM2	+	1	protein_coding	ENSG00000146426.13	6	155153831	155153831	ENSG00000146426.13_155577594_155578857	29	6656	823613	rs1294099	G	A	0.10463484523809558	6	154330218	154330218	1.10097e-07	-0.361704	0.00599401	0.0061103	0.0034228	0.653382	0.121437	ENSG00000146426.13_155577594_155578857	rs1294099
TFB1M	-	2	protein_coding	ENSG00000029639.6	6	155635627	155635627	ENSG00000029639.6_155631980_155632473	7	6749	-186	rs5001600	G	T	0.4116980476190476	6	155635813	155635813	1.46524e-31	-0.396119	0.000999001	1.85583e-23	9.19779e-23	0.196203	-0.407181	ENSG00000029639.6_155631980_155632473	rs5001600
ARID1B	+	1	protein_coding	ENSG00000049618.17	6	157099063	157099063	ENSG00000049618.17_157525000_157525130	20	5420	-7152	rs77086024	A	T	0.015260380952380928	6	157106215	157106215	8.29879e-06	0.541765	0.164835	0.167882	0.0475075	0.79492	-0.0906643	ENSG00000049618.17_157525000_157525130	rs77086024
TMEM242	-	2	protein_coding	ENSG00000215712.6	6	157744633	157744633	ENSG00000215712.6_157710418_157714031	4	5611	36924	rs7745331	G	A	0.23945616666666686	6	157707709	157707709	4.32829e-13	-0.290889	0.000999001	7.1066e-09	1.01811e-08	0.83003	-0.0345661	ENSG00000215712.6_157710418_157714031	rs7745331
SNX9	+	2	protein_coding	ENSG00000130340.10	6	158244296	158244296	ENSG00000130340.10_158294134_158294208	18	6293	-31705	rs9347701	A	C	0.08277129761904752	6	158276001	158276001	5.89479e-06	-0.224169	0.0889111	0.0909997	0.0309912	0.265157	0.366222	ENSG00000130340.10_158294134_158294208	rs9347701
SYNJ2	+	2	protein_coding	ENSG00000078269.9	6	158402888	158402888	ENSG00000078269.9_158454487_158454712	28	6622	-934260	rs79054631	C	T	0.06940691666666628	6	159337148	159337148	7.99402e-06	-0.210655	0.205794	0.198327	0.0531673	0.768451	0.13254	ENSG00000078269.9_158454487_158454712	rs79054631
SERAC1	-	2	protein_coding	ENSG00000122335.9	6	158589312	158589312	ENSG00000122335.9_158566952_158567945	16	6993	856	rs9355553	G	T	0.28271715476190395	6	158588456	158588456	3.11405e-10	-0.310223	0.000999001	1.66052e-05	1.53666e-05	0.214425	0.521227	ENSG00000122335.9_158566952_158567945	rs9355553
GTF2H5	+	2	protein_coding	ENSG00000272047.1	6	158589384	158589384	ENSG00000272047.1_158613009_158620376	3	6993	14492	rs7756922	G	T	0.41540561904761886	6	158574892	158574892	9.00019e-07	0.12012	0.00899101	0.00663965	0.00368156	0.0863664	0.282776	ENSG00000272047.1_158613009_158620376	rs7756922
RP11-732M18.3	+	2	lincRNA	ENSG00000236537.1	6	158703295	158703295	ENSG00000236537.1_158703295_158703410	2	7300	-719605	rs3117163	C	T	0.3059561309523813	6	159422900	159422900	0.000120851	0.165091	0.301698	0.287411	0.0681799	0.309873	0.181109	ENSG00000236537.1_158703295_158703410	rs3117163
TULP4	+	2	protein_coding	ENSG00000130338.8	6	158733692	158733692	ENSG00000130338.8_158882595_158882761	14	7392	579694	rs591864	T	C	0.22151835714285692	6	158153998	158153998	3.04263e-05	-0.163121	0.360639	0.370946	0.0806433	0.714597	-0.0917717	ENSG00000130338.8_158882595_158882761	rs591864
TMEM181	+	2	protein_coding	ENSG00000146433.8	6	158957468	158957468	ENSG00000146433.8_159026299_159026379	17	7460	-158139	rs6937400	A	C	0.1977260476190474	6	159115607	159115607	1.80108e-06	-0.141491	0.030969	0.0326672	0.0140764	0.557543	-0.144226	ENSG00000146433.8_159026299_159026379	rs6937400
DYNLT1	-	2	protein_coding	ENSG00000146425.6	6	159065771	159065771	ENSG00000146425.6_159057506_159058926	3	7386	599	rs9364985	T	C	0.4561120357142858	6	159065172	159065172	1.73267e-10	0.164064	0.000999001	3.8065e-06	3.87127e-06	0.0318479	0.659603	ENSG00000146425.6_159057506_159058926	rs9364985
SYTL3	+	2	protein_coding	ENSG00000164674.11	6	159071046	159071046	ENSG00000164674.11_159181672_159181777	18	7390	-16446	rs317798	T	C	0.39397492857142835	6	159087492	159087492	7.41188e-05	0.237023	0.848152	0.844995	0.142269	0.0551792	0.393119	ENSG00000164674.11_159181672_159181777	rs317798
EZR	-	2	protein_coding	ENSG00000092820.13	6	159240444	159240444	ENSG00000092820.13_159197440_159197536	15	7236	18147	rs3127187	T	C	0.39205310714285757	6	159222297	159222297	2.84232e-06	0.123205	0.040959	0.0431193	0.0176423	0.730798	0.0942601	ENSG00000092820.13_159197440_159197536	rs3127187
RSPH3	-	2	protein_coding	ENSG00000130363.7	6	159421219	159421219	ENSG00000130363.7_159393903_159398880	8	7143	67653	rs12191991	A	T	0.015075238095238096	6	159353566	159353566	1.75671e-07	-0.514812	0.003996	0.00485784	0.00281038	0.186352	-0.508413	ENSG00000130363.7_159393903_159398880	rs12191991
WTAP	+	2	protein_coding	ENSG00000146457.10	6	160146617	160146617	ENSG00000146457.10_160146617_160148365	9	6593	27377	rs6940182	A	G	0.18347928571428618	6	160119240	160119240	3.01335e-14	0.242018	0.000999001	1.81054e-09	2.76552e-09	0.011332	0.513012	ENSG00000146457.10_160146617_160148365	rs6940182
SOD2	-	1	protein_coding	ENSG00000112096.12	6	160183561	160183561	ENSG00000112096.12_160147884_160147976	9	6549	111950	rs2758321	C	G	0.19462041666666685	6	160071611	160071611	2.1221e-06	0.230196	0.023976	0.0241643	0.0110664	0.0153818	0.648732	ENSG00000112096.12_160147884_160147976	rs2758321
MRPL18	+	2	protein_coding	ENSG00000112110.5	6	160210844	160210844	ENSG00000112110.5_160211498_160211819	5	6575	-12774	rs4709375	T	G	0.42920855952380943	6	160223618	160223618	7.22532e-09	-0.220569	0.000999001	0.000105515	8.62472e-05	0.0154912	-0.446657	ENSG00000112110.5_160211498_160211819	rs4709375
RP11-288H12.4	+	2	lincRNA	ENSG00000270949.1	6	160529406	160529406	ENSG00000270949.1_160529406_160532536	1	6412	2226	rs1050015	C	A	0.19332929761904746	6	160527180	160527180	5.51676e-06	0.220765	0.010989	0.0110916	0.00571541	0.125731	0.46481	ENSG00000270949.1_160529406_160532536	rs1050015
SLC22A3	+	2	protein_coding	ENSG00000146477.4	6	160769300	160769300	ENSG00000146477.4_160872028_160876014	11	6267	76980	rs577940	A	C	0.33707411904761875	6	160692320	160692320	1.36536e-22	0.353961	0.000999001	2.94017e-16	8.58597e-16	0.794093	0.0789289	ENSG00000146477.4_160872028_160876014	rs577940
AGPAT4	-	2	protein_coding	ENSG00000026652.9	6	161695093	161695093	ENSG00000026652.9_161570219_161570321	8	6647	721188	rs62441901	C	G	0.07461865476190468	6	160973905	160973905	5.09193e-05	0.321055	0.424575	0.405974	0.0856972	0.0130568	-0.810406	ENSG00000026652.9_161570219_161570321	rs62441901
PACRG	+	2	protein_coding	ENSG00000112530.7	6	163148164	163148164	ENSG00000112530.7_163483182_163483353	5	6860	67386	rs34714518	G	A	0.12227022619047663	6	163080778	163080778	1.63051e-12	0.362716	0.000999001	6.7369e-08	8.66379e-08	0.0136098	1.03066	ENSG00000112530.7_163483182_163483353	rs34714518
PARK2	-	2	protein_coding	ENSG00000185345.14	6	163148803	163148803	ENSG00000185345.14_161969886_161970035	12	6861	-584186	rs6455893	C	T	0.1866597261904762	6	163732989	163732989	8.46994e-06	-0.31207	0.137862	0.137712	0.0413959	0.443194	-0.25573	ENSG00000185345.14_161969886_161970035	rs6455893
CAHM	-	2	lincRNA	ENSG00000270419.1	6	163834992	163834992	ENSG00000270419.1_163834097_163834992	1	6898	907223	rs62429608	G	A	0.3139273452380946	6	162927769	162927769	7.67202e-05	-0.140025	0.120879	0.125987	0.0388037	0.0467617	0.395299	ENSG00000270419.1_163834097_163834992	rs62429608
QKI	+	2	protein_coding	ENSG00000112531.12	6	163835032	163835032	ENSG00000112531.12_163983014_163983101	7	6899	110883	rs35893909	G	C	0.2036476785714284	6	163724149	163724149	8.57671e-05	0.140396	0.462537	0.46108	0.0930456	0.0582458	0.356505	ENSG00000112531.12_163983014_163983101	rs35893909
LINC00473	-	2	lincRNA	ENSG00000223414.2	6	166401536	166401536	ENSG00000223414.2_166360260_166360708	6	7525	39932	rs300105	T	G	0.3746526428571431	6	166361604	166361604	5.22368e-07	-0.24993	0.00599401	0.00660539	0.0036669	0.219229	-0.385905	ENSG00000223414.2_166360260_166360708	rs300105
PRR18	-	2	protein_coding	ENSG00000176381.4	6	166721936	166721936	ENSG00000176381.4_166719168_166721936	1	7776	3907	rs9295332	C	T	0.3035596904761907	6	166718029	166718029	6.76237e-12	-0.282025	0.000999001	6.54791e-08	8.44389e-08	0.000531103	-0.723013	ENSG00000176381.4_166719168_166721936	rs9295332
SFT2D1	-	2	protein_coding	ENSG00000198818.5	6	166756079	166756079	ENSG00000198818.5_166744873_166744895	8	7817	599	rs9356479	A	G	0.23037054761904896	6	166755480	166755480	1.10672e-08	-0.300959	0.000999001	0.000345689	0.000259922	0.0815281	-0.636116	ENSG00000198818.5_166744873_166744895	rs9356479
MPC1	-	2	protein_coding	ENSG00000060762.14	6	166796486	166796486	ENSG00000060762.14_166779462_166779594	8	7913	-10451	rs1977053	G	C	0.28539996428571435	6	166806937	166806937	3.08502e-09	0.241024	0.001998	6.35156e-05	5.39212e-05	0.950024	-0.0168805	ENSG00000060762.14_166779462_166779594	rs1977053
RPS6KA2	-	1	protein_coding	ENSG00000071242.7	6	167319939	167319939	ENSG00000071242.7_166864591_166864721	21	7449	640865	rs6910073	G	A	0.4357142857142857	6	166679074	166679074	3.01477e-06	-0.131983	0.0769231	0.0754464	0.0269461	0.544962	-0.312617	ENSG00000071242.7_166864591_166864721	rs6910073
RP11-514O12.4	-	2	protein_coding	ENSG00000249141.1	6	167369612	167369612	ENSG00000249141.1_167365976_167366036	7	7407	-131718	rs143806876	T	G	0.036709285714286	6	167501330	167501330	8.39315e-07	0.597103	0.010989	0.0118465	0.00605796	0.520726	0.494571	ENSG00000249141.1_167365976_167366036	rs143806876
RNASET2	-	2	protein_coding	ENSG00000026297.11	6	167370679	167370679	ENSG00000026297.11_167342992_167343279	9	7405	-29666	rs9356551	T	C	0.34203723809523723	6	167400345	167400345	2.1925e-09	0.20883	0.000999001	8.90805e-05	7.36045e-05	0.350353	0.251731	ENSG00000026297.11_167342992_167343279	rs9356551
CCR6	+	2	protein_coding	ENSG00000112486.10	6	167525295	167525295	ENSG00000112486.10_167549728_167553184	1	7638	-872780	rs183758537	A	G	0.1931582142857144	6	168398075	168398075	0.000110071	-0.378525	0.185814	0.184491	0.0506594	0.813033	0.355957	ENSG00000112486.10_167549728_167553184	rs183758537
TTLL2	+	2	protein_coding	ENSG00000120440.9	6	167738574	167738574	ENSG00000120440.9_167753593_167755433	1	7719	14028	rs4709164	A	G	0.3044901904761907	6	167724546	167724546	2.50259e-11	-0.389489	0.000999001	1.72443e-07	2.11338e-07	0.336901	-0.420042	ENSG00000120440.9_167753593_167755433	rs4709164
MLLT4	+	1	protein_coding	ENSG00000130396.16	6	168227602	168227602	ENSG00000130396.16_168348709_168349158	34	8370	-714099	rs16887112	G	A	0.08786097619047589	6	168941701	168941701	9.57948e-06	0.177713	0.293706	0.28852	0.0683508	0.90801	-0.037279	ENSG00000130396.16_168348709_168349158	rs16887112
DACT2	-	2	protein_coding	ENSG00000164488.7	6	168720434	168720434	ENSG00000164488.7_168707584_168709778	3	8478	-13983	rs10806681	G	A	0.3453917976190477	6	168734417	168734417	1.15648e-08	0.19081	0.001998	0.000212575	0.000165584	0.774182	-0.0607539	ENSG00000164488.7_168707584_168709778	rs10806681
WDR27	-	2	protein_coding	ENSG00000184465.11	6	170102159	170102159	ENSG00000184465.11_170063659_170063819	22	7286	38505	rs4449637	C	T	0.05714285714285714	6	170063654	170063654	2.89921e-11	-0.502362	0.000999001	5.29252e-06	5.27397e-06	0.974235	-0.0125841	ENSG00000184465.11_170063659_170063819	rs4449637
PHF10	-	2	protein_coding	ENSG00000130024.10	6	170124151	170124151	ENSG00000130024.10_170117838_170118002	12	7201	-411763	rs6906515	G	A	0.1744242142857143	6	170535914	170535914	3.62016e-05	0.20161	0.43956	0.442531	0.0905964	0.710773	-0.184154	ENSG00000130024.10_170117838_170118002	rs6906515
TCTE3	-	2	protein_coding	ENSG00000184786.4	6	170151655	170151655	ENSG00000184786.4_170151435_170151655	1	7064	419803	rs60998523	C	T	0.06215405952380927	6	169731852	169731852	0.00135675	0.240803	0.818182	0.826716	0.139856	0.244058	-0.690397	ENSG00000184786.4_170151435_170151655	rs60998523
ERMARD	+	1	protein_coding	ENSG00000130023.11	6	170151718	170151718	ENSG00000130023.11_170155379_170155751	20	7064	-38208	rs3823466	G	A	0.11671619047619086	6	170189926	170189926	3.03279e-06	0.243125	0.100899	0.105137	0.0342916	0.346706	0.292067	ENSG00000130023.11_170155379_170155751	rs3823466
LINC00574	+	2	lincRNA	ENSG00000231690.2	6	170190417	170190417	ENSG00000231690.2_170200927_170202969	2	6913	139136	rs191615583	G	C	0.15413373809523817	6	170051281	170051281	2.83264e-09	0.372587	0.000999001	1.95964e-05	1.79401e-05	0.987169	-0.00845469	ENSG00000231690.2_170200927_170202969	rs191615583
LINC00242	-	2	lincRNA	ENSG00000229214.1	6	170198921	170198921	ENSG00000229214.1_170188886_170191214	1	6871	-181743	rs140050766	G	A	0.07887461904762016	6	170380664	170380664	0.000215501	-0.378349	0.294705	0.304623	0.070807	0.302	-0.494308	ENSG00000229214.1_170188886_170191214	rs140050766
DLL1	-	2	protein_coding	ENSG00000198719.7	6	170599561	170599561	ENSG00000198719.7_170597327_170597584	11	4818	985536	rs9689091	G	A	0.22974732142857082	6	169614025	169614025	6.12502e-06	-0.179661	0.0529471	0.0528826	0.0206563	0.855408	0.0969223	ENSG00000198719.7_170597327_170597584	rs9689091
FAM120B	+	2	protein_coding	ENSG00000112584.9	6	170599791	170599791	ENSG00000112584.9_170626458_170628212	12	4815	-4194	rs9348307	G	C	0.15437255952381	6	170603985	170603985	1.13827e-18	-0.259101	0.000999001	1.55188e-12	3.25536e-12	0.0628129	-0.568291	ENSG00000112584.9_170626458_170628212	rs9348307
PSMB1	-	2	protein_coding	ENSG00000008018.8	6	170862429	170862429	ENSG00000008018.8_170846322_170846428	6	3918	67241	rs9348329	A	G	0.4338994404761892	6	170795188	170795188	1.00504e-07	0.110135	0.001998	0.00130145	0.000867767	0.317516	-0.162311	ENSG00000008018.8_170846322_170846428	rs9348329
TBP	+	2	protein_coding	ENSG00000112592.8	6	170863390	170863390	ENSG00000112592.8_170865967_170866171	8	3917	-3595	rs6927768	C	T	0.08520663095238079	6	170866985	170866985	5.71552e-05	0.302375	0.338661	0.32915	0.0744488	0.349068	-0.28028	ENSG00000112592.8_170865967_170866171	rs6927768
PDCD2	-	1	protein_coding	ENSG00000071994.6	6	170893780	170893780	ENSG00000071994.6_170890177_170892276	7	3878	-27805	rs35463744	C	G	0.4188967023809525	6	170921585	170921585	1.78069e-05	0.122358	0.0929071	0.0899406	0.0307383	0.364917	0.447123	ENSG00000071994.6_170890177_170892276	rs35463744
LRRC16A	+	1	protein_coding	ENSG00000079691.15	6	25279306	25279306	ENSG00000079691.15_25619675_25620758	38	7401	5140	rs723048	G	A	0.24165995238095173	6	25274166	25274166	2.41779e-10	-0.250368	0.000999001	3.1391e-05	2.78842e-05	0.495417	0.251821	ENSG00000079691.15_25619675_25620758	rs723048
SCGN	+	2	protein_coding	ENSG00000079689.9	6	25652464	25652464	ENSG00000079689.9_25682179_25682234	11	7045	69707	rs10434845	C	G	0.3948106904761908	6	25582757	25582757	2.81288e-05	0.102366	0.11988	0.120632	0.0376821	0.218036	0.380894	ENSG00000079689.9_25682179_25682234	rs10434845
SLC17A4	+	2	protein_coding	ENSG00000146039.6	6	25754927	25754927	ENSG00000146039.6_25779282_25781419	3	6903	-76285	rs2070642	G	A	0.30029371428571394	6	25831212	25831212	4.25542e-09	-0.18318	0.000999001	3.26094e-05	2.88948e-05	0.329101	-0.223069	ENSG00000146039.6_25779282_25781419	rs2070642
U91328.20	+	2	lincRNA	ENSG00000272065.1	6	25990989	25990989	ENSG00000272065.1_25990989_25991454	1	6603	-973134	rs71559004	T	C	0.2623710119047613	6	26964123	26964123	7.77973e-05	0.221125	0.0719281	0.0843496	0.0293289	0.870186	0.0822034	ENSG00000272065.1_25990989_25991454	rs71559004
U91328.19	+	2	lincRNA	ENSG00000272462.2	6	25992890	25992890	ENSG00000272462.2_25998131_26002003	2	6603	-21921	rs74293932	C	A	0.22977442857142807	6	26014811	26014811	2.7263e-08	-0.211599	0.000999001	0.000168326	0.000133451	0.0573301	0.709465	ENSG00000272462.2_25998131_26002003	rs74293932
HIST1H1C	-	2	protein_coding	ENSG00000187837.2	6	26056699	26056699	ENSG00000187837.2_26055968_26056699	1	6537	627	rs8384	G	C	0.2191008809523806	6	26056072	26056072	3.25561e-05	0.179817	0.027972	0.0319133	0.0138257	0.856174	-0.0677969	ENSG00000187837.2_26055968_26056699	rs8384
HIST1H2BC	-	2	protein_coding	ENSG00000180596.7	6	26124154	26124154	ENSG00000180596.7_26115101_26115363	2	6354	759318	rs10434844	G	T	0.053999607142857196	6	25364836	25364836	0.00156849	-0.211757	0.796204	0.789721	0.134923	0.432125	0.27836	ENSG00000180596.7_26115101_26115363	rs10434844
HIST1H2AC	+	2	protein_coding	ENSG00000180573.8	6	26124373	26124373	ENSG00000180573.8_26124373_26124977	2	6353	965886	rs9467427	C	T	0.03186685714285733	6	25158487	25158487	0.000493746	-0.563029	0.57043	0.55249	0.104838	0.362301	0.458545	ENSG00000180573.8_26124373_26124977	rs9467427
HIST1H1E	+	2	protein_coding	ENSG00000168298.4	6	26156559	26156559	ENSG00000168298.4_26156559_26157343	1	6323	661341	rs447724	C	T	0.22044158333333252	6	25495218	25495218	0.000547845	-0.15561	0.373626	0.370043	0.0805029	0.822085	0.0426683	ENSG00000168298.4_26156559_26157343	rs447724
HIST1H2BD	+	2	protein_coding	ENSG00000158373.7	6	26158349	26158349	ENSG00000158373.7_26171203_26171577	2	6321	972360	rs9467438	T	G	0.3151179999999999	6	25185989	25185989	0.00142085	0.13071	0.844156	0.833942	0.140813	0.18936	-0.39461	ENSG00000158373.7_26171203_26171577	rs9467438
HIST1H2BE	+	2	protein_coding	ENSG00000197697.3	6	26183958	26183958	ENSG00000197697.3_26183958_26184454	1	6313	-971665	rs858975	G	A	0.15227702380952224	6	27155623	27155623	0.000714313	-0.189715	0.440559	0.426301	0.0884362	0.483084	-0.247666	ENSG00000197697.3_26183958_26184454	rs858975
HIST1H3D	-	2	protein_coding	ENSG00000197409.6	6	26199521	26199521	ENSG00000197409.6_26197068_26197497	2	6346	-361855	rs16891824	G	A	0.18411258333333333	6	26561376	26561376	0.00160907	-0.173013	0.832168	0.83058	0.140354	0.540108	0.322692	ENSG00000197409.6_26197068_26197497	rs16891824
HIST1H2BG	-	2	protein_coding	ENSG00000187990.4	6	26216872	26216872	ENSG00000187990.4_26216428_26216872	1	6363	-6016	rs55643278	C	A	0.14359785714285783	6	26222888	26222888	4.20563e-06	-0.267523	0.00799201	0.00731124	0.0039957	0.562673	0.202962	ENSG00000187990.4_26216428_26216872	rs55643278
HIST1H2AE	+	2	protein_coding	ENSG00000168274.3	6	26217165	26217165	ENSG00000168274.3_26217165_26217711	1	6363	-5723	rs55643278	C	A	0.14359785714285783	6	26222888	26222888	7.17448e-11	-0.323891	0.000999001	3.9518e-07	4.58751e-07	0.816552	-0.0835203	ENSG00000168274.3_26217165_26217711	rs55643278
HIST1H4H	-	2	protein_coding	ENSG00000158406.2	6	26285762	26285762	ENSG00000158406.2_26285262_26285762	2	6313	148831	rs198802	T	C	0.20952953571428556	6	26136931	26136931	8.11304e-05	0.359545	0.146853	0.138547	0.0415461	0.181875	1.31852	ENSG00000158406.2_26285262_26285762	rs198802
BTN3A2	+	2	protein_coding	ENSG00000186470.9	6	26365387	26365387	ENSG00000186470.9_26376757_26378546	5	6116	-5185	rs34878490	C	T	0.09682592857142845	6	26370572	26370572	3.84108e-42	-0.747853	0.000999001	3.24583e-31	2.51717e-30	0.00198795	-0.73398	ENSG00000186470.9_26376757_26378546	rs34878490
BTN2A2	+	1	protein_coding	ENSG00000124508.12	6	26383324	26383324	ENSG00000124508.12_26390233_26395102	5	6152	32514	rs34565965	T	A	0.22469167857142855	6	26350810	26350810	2.22434e-12	-0.295649	0.000999001	8.50839e-08	1.08331e-07	0.181595	-0.411002	ENSG00000124508.12_26390233_26395102	rs34565965
BTN3A1	+	2	protein_coding	ENSG00000026950.12	6	26402465	26402465	ENSG00000026950.12_26404363_26404783	9	6084	-1909	rs3799378	A	G	0.21197303571428552	6	26404374	26404374	1.07357e-09	0.37493	0.000999001	1.64895e-05	1.52746e-05	0.687506	-0.134944	ENSG00000026950.12_26404363_26404783	rs3799378
BTN3A3	+	2	protein_coding	ENSG00000111801.11	6	26440700	26440700	ENSG00000111801.11_26451903_26453643	7	5990	6761	rs75457218	G	C	0.16488801190476193	6	26433939	26433939	1.232e-06	-0.234706	0.00999001	0.00989734	0.0051801	0.000433576	-0.698639	ENSG00000111801.11_26451903_26453643	rs75457218
BTN2A1	+	1	protein_coding	ENSG00000112763.11	6	26458150	26458150	ENSG00000112763.11_26476350_26476849	10	5982	-9381	rs4518487	A	G	0.16668659523809556	6	26467531	26467531	1.31273e-11	0.526758	0.000999001	6.38952e-07	7.18049e-07	0.125628	-0.495148	ENSG00000112763.11_26476350_26476849	rs4518487
HCG11	+	2	lincRNA	ENSG00000228223.1	6	26522076	26522076	ENSG00000228223.1_26522076_26526807	1	5906	-47290	rs882010	T	C	0.10818267857142885	6	26569366	26569366	5.16921e-07	0.258305	0.000999001	0.000768301	0.000540306	0.531222	0.162296	ENSG00000228223.1_26522076_26526807	rs882010
CTA-14H9.5	+	2	lincRNA	ENSG00000261353.1	6	26527291	26527291	ENSG00000261353.1_26527291_26527632	1	5903	72837	rs2893849	G	A	0.14047619047619042	6	26454454	26454454	3.47936e-06	-0.325938	0.00599401	0.00523653	0.0029956	0.820122	0.107937	ENSG00000261353.1_26527291_26527632	rs2893849
ZNF322	-	2	protein_coding	ENSG00000181315.6	6	26659980	26659980	ENSG00000181315.6_26636518_26638956	3	5770	2776	rs2451714	T	C	0.3842551190476198	6	26657204	26657204	1.21903e-17	-0.210612	0.000999001	2.46833e-12	5.07938e-12	0.0182756	-0.38542	ENSG00000181315.6_26636518_26638956	rs2451714
RP11-457M11.5	+	2	lincRNA	ENSG00000261584.1	6	26686469	26686469	ENSG00000261584.1_26686469_26688192	1	5735	-232410	rs9348736	A	C	0.12416030952380955	6	26918879	26918879	1.70165e-28	-0.612805	0.000999001	1.73641e-21	7.64971e-21	0.001322	-0.995771	ENSG00000261584.1_26686469_26688192	rs9348736
LINC00240	+	2	lincRNA	ENSG00000224843.2	6	26924771	26924771	ENSG00000224843.2_26936797_26942146	3	5465	521735	rs12200782	C	G	0.11822741666666706	6	26403036	26403036	4.56166e-12	0.371246	0.000999001	2.06573e-07	2.50225e-07	0.945701	0.023344	ENSG00000224843.2_26936797_26942146	rs12200782
HIST1H2BJ	-	2	protein_coding	ENSG00000124635.7	6	27100541	27100541	ENSG00000124635.7_27093676_27094241	2	5449	-995739	rs1654774	A	G	0.4029744166666664	6	28096280	28096280	0.000278677	0.22683	0.251748	0.245678	0.0614408	0.330039	0.348604	ENSG00000124635.7_27093676_27094241	rs1654774
HIST1H2BK	-	2	protein_coding	ENSG00000197903.6	6	27114619	27114619	ENSG00000197903.6_27106073_27106460	2	5442	444128	rs6901225	A	G	0.13252513095238108	6	26670491	26670491	1.82148e-06	0.225738	0.002997	0.00396151	0.00234484	0.158344	0.59602	ENSG00000197903.6_27106073_27106460	rs6901225
ZNF391	+	2	protein_coding	ENSG00000124613.4	6	27342394	27342394	ENSG00000124613.4_27368072_27371683	4	5330	-20089	rs6923539	C	A	0.26685284523809505	6	27362483	27362483	1.00015e-18	0.333721	0.000999001	3.9499e-13	8.72107e-13	0.3203	0.540979	ENSG00000124613.4_27368072_27371683	rs6923539
RP1-153G14.4	-	2	lincRNA	ENSG00000271755.1	6	27374743	27374743	ENSG00000271755.1_27371789_27374743	1	5287	-141925	rs77129778	C	T	0.07516070238095193	6	27516668	27516668	8.12758e-05	-0.326525	0.0569431	0.0545075	0.0211187	0.796206	-0.214923	ENSG00000271755.1_27371789_27374743	rs77129778
ZNF184	-	2	protein_coding	ENSG00000096654.11	6	27440897	27440897	ENSG00000096654.11_27418522_27421039	6	5186	-45736	rs7774613	T	A	0.2921464166666673	6	27486633	27486633	8.53002e-06	-0.141679	0.035964	0.0401566	0.0166463	0.0657878	-0.842853	ENSG00000096654.11_27418522_27421039	rs7774613
HIST1H2AK	-	2	protein_coding	ENSG00000184348.2	6	27806117	27806117	ENSG00000184348.2_27805658_27806117	1	5633	-66781	rs75165919	G	A	0.06412220238095216	6	27872898	27872898	0.00140263	-0.286401	0.493506	0.472823	0.0946352	0.406084	-0.35032	ENSG00000184348.2_27805658_27806117	rs75165919
RP1-265C24.8	+	2	lincRNA	ENSG00000261839.1	6	28104627	28104627	ENSG00000261839.1_28104627_28107456	1	6073	50429	rs17767294	A	G	0.08453255952380946	6	28054198	28054198	0.00337819	0.243871	0.708292	0.696834	0.123019	0.300791	-0.313875	ENSG00000261839.1_28104627_28107456	rs17767294
ZKSCAN8	+	2	protein_coding	ENSG00000198315.6	6	28109688	28109688	ENSG00000198315.6_28120039_28120162	7	6082	-60609	rs735765	G	A	0.11073220238095297	6	28170297	28170297	0.000642548	-0.17392	0.715285	0.719778	0.12601	0.280942	-0.259616	ENSG00000198315.6_28120039_28120162	rs735765
ZKSCAN4	-	2	protein_coding	ENSG00000187626.7	6	28227011	28227011	ENSG00000187626.7_28215845_28215927	5	6147	956750	rs2393923	T	C	0.2748197738095227	6	27270261	27270261	0.000310979	-0.19425	0.468531	0.470712	0.0943334	0.857949	-0.0652347	ENSG00000187626.7_28215845_28215927	rs2393923
PGBD1	+	2	protein_coding	ENSG00000137338.4	6	28249314	28249314	ENSG00000137338.4_28268501_28270326	7	6160	-113244	rs57071502	G	A	0.1357494523809531	6	28362558	28362558	2.98077e-06	0.255719	0.014985	0.0170187	0.00825454	0.474218	0.117271	ENSG00000137338.4_28268501_28270326	rs57071502
ZKSCAN3	+	2	protein_coding	ENSG00000189298.9	6	28317691	28317691	ENSG00000189298.9_28333203_28336947	6	6152	-4605	rs6903823	A	G	0.1871257023809524	6	28322296	28322296	9.80849e-06	-0.182663	0.037962	0.0410344	0.0169332	0.445769	-0.274501	ENSG00000189298.9_28333203_28336947	rs6903823
ZSCAN31	-	1	protein_coding	ENSG00000235109.3	6	28324048	28324048	ENSG00000235109.3_28321639_28321981	6	6156	2055	rs213238	T	C	0.35183633333333314	6	28321993	28321993	2.8002e-31	0.65954	0.000999001	1.18776e-25	6.64744e-25	0.435769	0.305463	ENSG00000235109.3_28321639_28321981	rs213238
ZSCAN12	-	2	protein_coding	ENSG00000158691.10	6	28367511	28367511	ENSG00000158691.10_28346732_28350386	5	6181	-14983	rs7451726	A	G	0.18258457142857137	6	28382494	28382494	1.94801e-07	0.217785	0.000999001	0.00145555	0.000960731	0.380532	0.152188	ENSG00000158691.10_28346732_28350386	rs7451726
ZSCAN23	-	2	protein_coding	ENSG00000187987.5	6	28411279	28411279	ENSG00000187987.5_28400432_28402855	4	6185	3021	rs916403	A	G	0.43692726190476205	6	28408258	28408258	3.94483e-17	0.290878	0.000999001	4.10447e-12	8.23556e-12	0.0127847	0.504712	ENSG00000187987.5_28400432_28402855	rs916403
SCAND3	-	1	protein_coding	ENSG00000232040.2	6	28583989	28583989	ENSG00000232040.2_28542421_28543913	4	6441	-554236	rs115156675	T	A	0.1000296666666668	6	29138225	29138225	0.000142917	0.165891	0.195804	0.204871	0.0543472	0.856934	-0.15695	ENSG00000232040.2_28542421_28543913	rs115156675
TRIM27	-	2	protein_coding	ENSG00000204713.6	6	28891766	28891766	ENSG00000204713.6_28889669_28889764	7	10287	210874	rs116319023	C	T	0.18943730952380963	6	28680892	28680892	4.91126e-06	0.203081	0.031968	0.0350229	0.0148932	0.93785	-0.0411474	ENSG00000204713.6_28889669_28889764	rs116319023
GABBR1	-	2	protein_coding	ENSG00000204681.6	6	29601753	29601753	ENSG00000204681.6_29574879_29574995	23	14227	-764487	rs114370532	T	C	0.34211594047619004	6	30366240	30366240	1.032e-05	-0.166389	0.146853	0.153821	0.0447276	0.541053	0.284063	ENSG00000204681.6_29574879_29574995	rs114370532
HLA-F	+	2	protein_coding	ENSG00000204642.9	6	29690552	29690552	ENSG00000204642.9_29695734_29697128	8	14232	-538	rs1362125	T	A	0.4404709404761909	6	29691090	29691090	3.73876e-21	-0.422382	0.000999001	7.33511e-15	1.91372e-14	0.919048	-0.0567873	ENSG00000204642.9_29695734_29697128	rs1362125
HLA-A	+	2	protein_coding	ENSG00000206503.7	6	29909037	29909037	ENSG00000206503.7_29911899_29912174	6	14509	493	rs116028107	C	T	0.3700434404761902	6	29908544	29908544	2.88589e-80	-0.791873	0.000999001	2.10019e-63	7.67824e-62	0.173286	-0.463308	ENSG00000206503.7_29911899_29912174	rs116028107
PPP1R11	+	2	protein_coding	ENSG00000204619.3	6	30034486	30034486	ENSG00000204619.3_30034865_30035256	3	15169	-655683	rs148198842	G	A	0.01442249999999995	6	30690169	30690169	1.72979e-06	0.676279	0.012987	0.0135946	0.00681085	0.376333	0.219971	ENSG00000204619.3_30034865_30035256	rs148198842
RNF39	-	2	protein_coding	ENSG00000204618.4	6	30043664	30043664	ENSG00000204618.4_30038043_30039468	4	15239	290533	rs149398781	C	T	0.15851122619047658	6	29753131	29753131	3.4819e-05	0.190482	0.172827	0.166946	0.04733	0.605169	-0.429841	ENSG00000204618.4_30038043_30039468	rs149398781
TRIM26	-	2	protein_coding	ENSG00000234127.4	6	30181204	30181204	ENSG00000234127.4_30172433_30172542	9	16504	-35425	rs150058293	G	C	0.2729545833333328	6	30216629	30216629	1.69115e-11	-0.310254	0.000999001	3.21989e-06	3.30332e-06	0.605848	0.269231	ENSG00000234127.4_30172433_30172542	rs150058293
TRIM39	+	2	protein_coding	ENSG00000204599.10	6	30294256	30294256	ENSG00000204599.10_30294256_30294772	11	19246	204828	rs115115024	T	G	0.10358304761904753	6	30089428	30089428	4.62327e-06	0.166023	0.101898	0.0929961	0.0314978	0.296696	0.415387	ENSG00000204599.10_30294256_30294772	rs115115024
TRIM39-RPP21	+	2	protein_coding	ENSG00000248167.3	6	30297359	30297359	ENSG00000248167.3_30297359_30297547	10	19351	-97312	rs115244929	G	A	0.0667604523809522	6	30394671	30394671	7.85665e-05	-0.27273	0.601399	0.593399	0.110074	0.385192	-0.284336	ENSG00000248167.3_30297359_30297547	rs115244929
RPP21	+	2	protein_coding	ENSG00000241370.1	6	30312908	30312908	ENSG00000241370.1_30314490_30314661	2	20079	490258	rs114714293	A	G	0.25959685714285674	6	29822650	29822650	0.000381336	0.142816	0.596404	0.598608	0.110653	0.356287	-0.331396	ENSG00000241370.1_30314490_30314661	rs114714293
PRR3	+	2	protein_coding	ENSG00000204576.7	6	30524663	30524663	ENSG00000204576.7_30530166_30531500	4	22976	601059	rs116381438	T	C	0.05720229761904735	6	29923604	29923604	6.03541e-05	0.413528	0.395604	0.388888	0.0832813	0.809257	-0.287246	ENSG00000204576.7_30530166_30531500	rs116381438
GNL1	-	2	protein_coding	ENSG00000204590.8	6	30524951	30524951	ENSG00000204590.8_30520861_30520956	12	22977	-800074	chr6:31325025	T	C	0.4940376904761904	6	31325025	31325025	5.04175e-05	-0.149606	0.63037	0.624833	0.113812	0.878812	-0.0450902	ENSG00000204590.8_30520861_30520956	chr6:31325025
ABCF1	+	1	protein_coding	ENSG00000204574.8	6	30539153	30539153	ENSG00000204574.8_30564346_30564956	24	22979	-402693	rs142427437	T	C	0.21633173809523787	6	30941846	30941846	5.36473e-08	-0.213524	0.00599401	0.00748703	0.00407516	0.309428	-0.495833	ENSG00000204574.8_30564346_30564956	rs142427437
DHX16	-	2	protein_coding	ENSG00000204560.5	6	30640814	30640814	ENSG00000204560.5_30627249_30627401	21	22969	-698799	rs111762954	C	T	0.23238880952380886	6	31339613	31339613	1.47953e-05	-0.161658	0.40959	0.385455	0.0827747	0.865019	-0.0377873	ENSG00000204560.5_30627249_30627401	rs111762954
TUBB	+	2	protein_coding	ENSG00000196230.8	6	30687978	30687978	ENSG00000196230.8_30687978_30688340	5	22457	-536689	rs139024919	T	C	0.46439365476190453	6	31224667	31224667	2.10675e-05	-0.111107	0.171828	0.180234	0.0499092	0.376412	0.184103	ENSG00000196230.8_30687978_30688340	rs139024919
CCHCR1	-	2	protein_coding	ENSG00000204536.9	6	31126015	31126015	ENSG00000204536.9_31118644_31118899	16	16348	6126	rs141407363	T	C	0.28420679761904744	6	31119889	31119889	4.19006e-13	-0.314664	0.000999001	2.25264e-07	2.70959e-07	0.870122	-0.0616189	ENSG00000204536.9_31118644_31118899	rs141407363
HCG27	+	2	protein_coding	ENSG00000206344.6	6	31165537	31165537	ENSG00000206344.6_31170149_31171745	2	16277	-149406	rs113220142	C	T	0.26253290476190416	6	31314943	31314943	2.84478e-14	0.341334	0.000999001	7.73294e-09	1.1039e-08	0.704133	0.398036	ENSG00000206344.6_31170149_31171745	rs113220142
HLA-C	-	2	protein_coding	ENSG00000204525.10	6	31239907	31239907	ENSG00000204525.10_31237115_31237862	4	16528	-386	rs115054748	C	T	0.3059681071428576	6	31240293	31240293	4.79328e-136	-1.14517	0.000999001	4.30954e-106	1.73311e-103	0.0377674	-0.965924	ENSG00000204525.10_31237115_31237862	rs115054748
USP14	+	1	protein_coding	ENSG00000101557.10	18	158383	158383	ENSG00000101557.10_178901_179037	15	4256	-475486	rs556277	T	C	0.10821732142857148	18	633869	633869	0.000143934	-0.185193	0.668332	0.688066	0.121968	0.265399	-0.808987	ENSG00000101557.10_178901_179037	rs556277
THOC1	-	2	protein_coding	ENSG00000079134.7	18	268050	268050	ENSG00000079134.7_267966_268050	18	4523	-313073	rs568365	T	C	0.1971658095238097	18	581123	581123	6.6321e-05	-0.193204	0.704296	0.698512	0.123269	0.499598	-0.203996	ENSG00000079134.7_267966_268050	rs568365
RP11-705O1.8	+	2	lincRNA	ENSG00000263884.1	18	268148	268148	ENSG00000263884.1_268148_270278	1	4523	-165845	rs2846644	T	C	0.055018892857139345	18	433993	433993	0.000768205	-0.270474	0.589411	0.593928	0.110161	0.888092	-0.094373	ENSG00000263884.1_268148_270278	rs2846644
CLUL1	+	1	protein_coding	ENSG00000079101.12	18	596988	596988	ENSG00000079101.12_627097_627572	9	5493	-158	rs72865419	G	A	0.10812716666666665	18	597146	597146	1.24339e-14	-0.543194	0.000999001	1.1465e-09	1.79107e-09	0.00531171	-1.6264	ENSG00000079101.12_627097_627572	rs72865419
TYMS	+	1	protein_coding	ENSG00000176890.11	18	657604	657604	ENSG00000176890.11_672860_673578	7	5753	-4043	rs2847153	G	A	0.1976190476190476	18	661647	661647	1.83577e-08	-0.254681	0.000999001	0.000327897	0.000247603	0.0555834	-0.829633	ENSG00000176890.11_672860_673578	rs2847153
C18orf56	-	1	protein_coding	ENSG00000176912.3	18	658340	658340	ENSG00000176912.3_641320_641451	2	5756	75522	rs508441	G	A	0.3054391785714283	18	582818	582818	1.41928e-05	-0.250066	0.0509491	0.0462587	0.0186139	0.215615	-0.475524	ENSG00000176912.3_641320_641451	rs508441
ENOSF1	-	2	protein_coding	ENSG00000132199.14	18	712676	712676	ENSG00000132199.14_697240_697355	15	5917	26879	rs2847329	C	T	0.4430622976190477	18	685797	685797	2.59494e-21	0.398141	0.000999001	1.25126e-15	3.50141e-15	0.189758	0.321629	ENSG00000132199.14_697240_697355	rs2847329
YES1	-	2	protein_coding	ENSG00000176105.9	18	812547	812547	ENSG00000176105.9_721588_724632	13	6275	91088	rs6506475	C	A	0.4193950595238093	18	721459	721459	8.18125e-08	-0.128915	0.002997	0.001551	0.00101753	0.0156675	-0.626301	ENSG00000176105.9_721588_724632	rs6506475
RP11-672L10.6	+	2	lincRNA	ENSG00000273355.1	18	813275	813275	ENSG00000273355.1_813275_813757	1	6275	-7568	rs7237153	A	G	0.4222110714285718	18	820843	820843	6.22059e-08	-0.220931	0.001998	0.000176423	0.000139351	0.854544	-0.0491308	ENSG00000273355.1_813275_813757	rs7237153
ADCYAP1	+	2	protein_coding	ENSG00000141433.8	18	904944	904944	ENSG00000141433.8_909447_912173	5	6579	-26997	rs74257670	C	T	0.08582301190476162	18	931941	931941	7.53042e-08	-0.373063	0.001998	0.00121199	0.000813901	0.576483	-0.222699	ENSG00000141433.8_909447_912173	rs74257670
METTL4	-	1	protein_coding	ENSG00000101574.10	18	2571508	2571508	ENSG00000101574.10_2552694_2555037	8	7421	-61121	rs6506021	G	A	0.4338139999999999	18	2632629	2632629	1.39164e-07	-0.176131	0.002997	0.00274658	0.00169522	0.714211	0.105511	ENSG00000101574.10_2552694_2555037	rs6506021
SMCHD1	+	1	protein_coding	ENSG00000101596.10	18	2655737	2655737	ENSG00000101596.10_2705692_2705805	49	7325	-840753	rs11664141	A	G	0.07976190476190476	18	3496490	3496490	2.02658e-05	0.290357	0.639361	0.63375	0.114938	0.448115	-0.327959	ENSG00000101596.10_2705692_2705805	rs11664141
MYOM1	-	2	protein_coding	ENSG00000101605.8	18	3220106	3220106	ENSG00000101605.8_3188746_3189085	38	7044	-269244	rs113217986	T	C	0.02559913095238099	18	3489350	3489350	2.87788e-05	0.705799	0.611389	0.596813	0.110452	0.576426	0.260733	ENSG00000101605.8_3188746_3189085	rs113217986
RP13-270P17.3	-	2	lincRNA	ENSG00000272688.1	18	3247084	3247084	ENSG00000272688.1_3246399_3247084	1	7102	-172	rs4798075	A	C	0.20238095238095233	18	3247256	3247256	1.22534e-13	0.470175	0.000999001	1.14485e-10	2.01178e-10	0.0992864	0.931559	ENSG00000272688.1_3246399_3247084	rs4798075
MYL12A	+	2	protein_coding	ENSG00000101608.8	18	3247479	3247479	ENSG00000101608.8_3255744_3256234	5	7104	-566424	rs151260945	G	C	0.014842642857142777	18	3813903	3813903	9.78251e-05	0.444607	0.623377	0.601775	0.111049	0.976689	-0.00753381	ENSG00000101608.8_3255744_3256234	rs151260945
MYL12B	+	2	protein_coding	ENSG00000118680.8	18	3261907	3261907	ENSG00000118680.8_3262415_3262782	5	7126	3165	rs11081026	A	C	0.306972202380953	18	3258742	3258742	3.03674e-09	0.25774	0.000999001	6.94426e-05	5.84768e-05	0.103034	0.879669	ENSG00000118680.8_3262415_3262782	rs11081026
C18orf42	-	2	protein_coding	ENSG00000231824.3	18	5197502	5197502	ENSG00000231824.3_5145284_5145754	3	6465	24311	rs9959392	C	T	0.44745664285714304	18	5173191	5173191	3.80083e-22	-0.322929	0.000999001	9.73329e-18	3.23115e-17	0.720817	-0.0803417	ENSG00000231824.3_5145284_5145754	rs9959392
LINC00667	+	2	lincRNA	ENSG00000263753.2	18	5232875	5232875	ENSG00000263753.2_5243593_5246507	3	6365	-9178	rs4429380	A	G	0.1583201428571431	18	5242053	5242053	4.17525e-52	0.808702	0.000999001	1.72765e-44	2.67226e-43	0.0115698	1.01615	ENSG00000263753.2_5243593_5246507	rs4429380
RP11-835E18.5	-	2	lincRNA	ENSG00000265091.1	18	5238525	5238525	ENSG00000265091.1_5238246_5238525	1	6345	-900020	rs75327202	T	A	0.05360166666666668	18	6138545	6138545	0.00300972	0.194527	0.987013	0.988412	0.161613	0.501918	-0.488052	ENSG00000265091.1_5238246_5238525	rs75327202
LINC00526	-	2	lincRNA	ENSG00000264575.1	18	5238597	5238597	ENSG00000264575.1_5236723_5238597	1	6345	1435	rs9956056	C	G	0.16304246428571487	18	5237162	5237162	0.000668873	0.125686	0.668332	0.666239	0.119123	0.0577134	0.415823	ENSG00000264575.1_5236723_5238597	rs9956056
ZBTB14	-	2	protein_coding	ENSG00000198081.6	18	5297052	5297052	ENSG00000198081.6_5293971_5294000	4	6290	59229	rs1201525	G	A	0.0942961190476187	18	5237823	5237823	2.70019e-05	0.433214	0.168831	0.177477	0.0493789	0.913265	-0.0494246	ENSG00000198081.6_5293971_5294000	rs1201525
EPB41L3	-	2	protein_coding	ENSG00000082397.11	18	5630699	5630699	ENSG00000082397.11_5396198_5396333	23	6293	-855576	rs11663993	T	C	0.40262583333333335	18	6486275	6486275	2.61518e-06	-0.109099	0.0679321	0.0762244	0.0271826	0.667153	0.145085	ENSG00000082397.11_5396198_5396333	rs11663993
TMEM200C	-	2	protein_coding	ENSG00000206432.4	18	5895954	5895954	ENSG00000206432.4_5882071_5892156	1	6185	6980	rs1940601	A	C	0.4811865833333331	18	5888974	5888974	7.99037e-05	0.183129	0.131868	0.134578	0.0406797	0.484227	0.29104	ENSG00000206432.4_5882071_5892156	rs1940601
L3MBTL4	-	2	protein_coding	ENSG00000154655.10	18	6415236	6415236	ENSG00000154655.10_5954705_5956386	20	6065	32893	rs503309	G	A	0.4514658214285717	18	6382343	6382343	1.48435e-05	-0.15806	0.403596	0.395182	0.0842211	0.0847083	-0.570714	ENSG00000154655.10_5954705_5956386	rs503309
ARHGAP28	+	1	protein_coding	ENSG00000088756.8	18	6729717	6729717	ENSG00000088756.8_6912059_6915715	15	5965	-470	rs4078265	G	A	0.48210876190476193	18	6730187	6730187	1.3807e-10	-0.235917	0.000999001	4.15649e-06	4.20443e-06	0.284631	-0.502838	ENSG00000088756.8_6912059_6915715	rs4078265
PTPRM	+	2	protein_coding	ENSG00000173482.12	18	7566780	7566780	ENSG00000173482.12_8069684_8069992	34	6235	-454651	rs12326285	A	G	0.46304541666666654	18	8021431	8021431	3.01027e-07	-0.133322	0.011988	0.0127072	0.00641536	0.110421	-0.435508	ENSG00000173482.12_8069684_8069992	rs12326285
RAB12	+	2	protein_coding	ENSG00000206418.3	18	8609443	8609443	ENSG00000206418.3_8638147_8639379	6	6543	-18194	rs12458216	T	C	0.06794985714285677	18	8627637	8627637	0.000121414	0.162518	0.577423	0.564228	0.10633	0.843304	0.0859505	ENSG00000206418.3_8638147_8639379	rs12458216
SOGA2	+	1	protein_coding	ENSG00000168502.13	18	8705659	8705659	ENSG00000168502.13_8809446_8810196	15	6797	-103786	rs632423	G	C	0.32637042857142873	18	8809445	8809445	1.15891e-48	-0.704257	0.000999001	1.76061e-39	2.16432e-38	0.000273628	-0.809164	ENSG00000168502.13_8809446_8810196	rs632423
NDUFV2	+	2	protein_coding	ENSG00000178127.8	18	9102628	9102628	ENSG00000178127.8_9119324_9119386	9	7245	-61381	rs4797359	G	A	0.20825339285714262	18	9164009	9164009	4.73995e-22	-0.431075	0.000999001	5.4976e-16	1.58059e-15	0.0831358	-0.692583	ENSG00000178127.8_9119324_9119386	rs4797359
ANKRD12	+	1	protein_coding	ENSG00000101745.11	18	9136226	9136226	ENSG00000101745.11_9182380_9182517	16	7285	-515792	rs1975771	T	C	0.21383904761904768	18	9652018	9652018	1.42652e-05	0.160335	0.307692	0.296603	0.0696154	0.517097	0.126049	ENSG00000101745.11_9182380_9182517	rs1975771
TWSG1	+	2	protein_coding	ENSG00000128791.7	18	9334765	9334765	ENSG00000128791.7_9399344_9402418	5	7321	-22984	rs11875065	T	G	0.08329771428571398	18	9357749	9357749	6.95993e-13	-0.284747	0.000999001	2.65985e-08	3.56559e-08	0.376103	0.29392	ENSG00000128791.7_9399344_9402418	rs11875065
RALBP1	+	2	protein_coding	ENSG00000017797.7	18	9475007	9475007	ENSG00000017797.7_9533333_9533454	10	7350	963625	rs7233905	A	G	0.39578204761904767	18	8511382	8511382	2.56081e-05	0.123761	0.338661	0.319046	0.0729666	0.212222	0.380677	ENSG00000017797.7_9533333_9533454	rs7233905
PPP4R1	-	2	protein_coding	ENSG00000154845.11	18	9615238	9615238	ENSG00000154845.11_9562920_9563144	21	7265	458888	rs12963114	G	A	0.38868101190476195	18	9156350	9156350	1.15097e-05	0.156529	0.283716	0.282565	0.0674338	0.387827	-0.361182	ENSG00000154845.11_9562920_9563144	rs12963114
RP11-474N24.6	-	2	lincRNA	ENSG00000272799.1	18	9912846	9912846	ENSG00000272799.1_9912313_9912846	1	7268	-499	rs11081513	C	T	0.10439833333333352	18	9913345	9913345	3.83785e-10	0.410516	0.000999001	2.54597e-06	2.64568e-06	0.943665	0.0221169	ENSG00000272799.1_9912313_9912846	rs11081513
VAPA	+	2	protein_coding	ENSG00000101558.9	18	9913999	9913999	ENSG00000101558.9_9944921_9945055	8	7265	-38528	rs9973082	T	C	0.4521823095238099	18	9952527	9952527	8.08562e-07	-0.144508	0.013986	0.0151186	0.00745861	0.223487	-0.29394	ENSG00000101558.9_9944921_9945055	rs9973082
NAPG	+	1	protein_coding	ENSG00000134265.8	18	10525902	10525902	ENSG00000134265.8_10550074_10552758	13	7287	-32689	rs8087853	G	T	0.13206890476190478	18	10558591	10558591	1.58737e-39	0.650178	0.000999001	3.96863e-32	3.21962e-31	0.0489116	0.990116	ENSG00000134265.8_10550074_10552758	rs8087853
GNAL	+	2	protein_coding	ENSG00000141404.11	18	11688955	11688955	ENSG00000141404.11_11752805_11752924	12	6948	-8869	rs8087897	G	A	0.13084650000000003	18	11697824	11697824	1.7061e-12	0.650521	0.000999001	1.60312e-07	1.97244e-07	0.156895	0.566237	ENSG00000141404.11_11752805_11752924	rs8087897
CHMP1B	+	2	protein_coding	ENSG00000255112.2	18	11851395	11851395	ENSG00000255112.2_11851395_11854448	1	6693	9076	rs62097389	C	T	0.06182585714285689	18	11842319	11842319	9.0289e-07	-0.270259	0.001998	0.00192378	0.00123701	0.254887	-0.510052	ENSG00000255112.2_11851395_11854448	rs62097389
MPPE1	-	1	protein_coding	ENSG00000154889.12	18	11909222	11909222	ENSG00000154889.12_11905737_11906308	11	6750	3269	rs8097892	C	T	0.45714285714285713	18	11905953	11905953	2.6985e-94	-0.935325	0.000999001	5.16511e-88	5.59242e-86	1.20148e-05	-0.877898	ENSG00000154889.12_11905737_11906308	rs8097892
IMPA2	+	2	protein_coding	ENSG00000141401.7	18	11981024	11981024	ENSG00000141401.7_12030342_12030876	8	6684	-338971	rs112089575	G	A	0.09017942857142854	18	12319995	12319995	1.38966e-05	0.216119	0.126873	0.116639	0.0368643	0.0725617	-0.684028	ENSG00000141401.7_12030342_12030876	rs112089575
AFG3L2	-	2	protein_coding	ENSG00000141385.5	18	12377313	12377313	ENSG00000141385.5_12340936_12344246	17	6613	349064	rs2075826	G	A	0.26071428571428573	18	12028249	12028249	1.55677e-05	0.12939	0.220779	0.215313	0.0562114	0.590378	-0.107388	ENSG00000141385.5_12340936_12344246	rs2075826
SLMO1	+	2	protein_coding	ENSG00000141391.9	18	12407895	12407895	ENSG00000141391.9_12427220_12427322	5	6593	19593	rs531635	A	G	0.35944279761904774	18	12388302	12388302	3.74258e-05	0.22071	0.25974	0.252267	0.0624863	0.280786	0.402605	ENSG00000141391.9_12427220_12427322	rs531635
MRAP2	+	2	protein_coding	ENSG00000135324.5	6	84743475	84743475	ENSG00000135324.5_84743475_84743602	4	4664	-635999	rs13211475	T	C	0.1938228214285714	6	85379474	85379474	0.000642636	-0.116543	0.718282	0.699768	0.123452	0.211066	0.3284	ENSG00000135324.5_84743475_84743602	rs13211475
ZNF292	+	1	protein_coding	ENSG00000188994.8	6	87862551	87862551	ENSG00000188994.8_87879392_87880082	11	6041	-171087	rs34860988	G	T	0.13104525000000034	6	88033638	88033638	1.15102e-09	0.546881	0.000999001	2.50434e-05	2.26033e-05	0.273934	-0.980408	ENSG00000188994.8_87879392_87880082	rs34860988
SMIM8	+	2	protein_coding	ENSG00000111850.6	6	88032301	88032301	ENSG00000111850.6_88049834_88052043	3	5841	-26799	rs75733845	A	G	0.12536915476190508	6	88059100	88059100	1.07844e-17	0.354016	0.000999001	3.24118e-13	7.20146e-13	0.735197	0.165897	ENSG00000111850.6_88049834_88052043	rs75733845
RP1-102H19.8	+	2	protein_coding	ENSG00000226524.2	6	88032323	88032323	ENSG00000226524.2_88046727_88046884	5	5841	-26777	rs75733845	A	G	0.12536915476190508	6	88059100	88059100	6.15469e-07	0.257551	0.004995	0.003963	0.00234523	0.086583	0.800218	ENSG00000226524.2_88046727_88046884	rs75733845
GJB7	-	2	protein_coding	ENSG00000164411.6	6	88038996	88038996	ENSG00000164411.6_87992696_87994657	1	5841	-929067	rs76521517	T	C	0.16219277380952393	6	88968063	88968063	0.000963538	-0.161087	0.536464	0.530662	0.102201	0.350622	-0.369261	ENSG00000164411.6_87992696_87994657	rs76521517
C6orf163	+	2	protein_coding	ENSG00000203872.6	6	88054567	88054567	ENSG00000203872.6_88074679_88075181	3	5836	-4533	rs75733845	A	G	0.12536915476190508	6	88059100	88059100	9.62449e-05	-0.346832	0.27972	0.272196	0.065774	0.121773	-1.25853	ENSG00000203872.6_88074679_88075181	rs75733845
C6orf164	+	2	protein_coding	ENSG00000203871.4	6	88106840	88106840	ENSG00000203871.4_88106840_88108095	2	5795	326116	rs9353446	T	C	0.38367584523809506	6	87780724	87780724	2.15426e-06	0.207349	0.002997	0.00570446	0.00322678	0.129044	0.356197	ENSG00000203871.4_88106840_88108095	rs9353446
C6ORF165	+	2	protein_coding	ENSG00000272514.1	6	88117701	88117701	ENSG00000272514.1_88125281_88125592	12	5795	-314172	rs7776049	G	A	0.10552865476190468	6	88431873	88431873	1.93103e-05	0.379549	0.195804	0.207549	0.0547994	0.331465	-0.408257	ENSG00000272514.1_88125281_88125592	rs7776049
C6orf165	+	2	protein_coding	ENSG00000213204.4	6	88117730	88117730	ENSG00000213204.4_88221117_88221352	19	5795	303528	rs2025488	C	G	0.34757234523809494	6	87814202	87814202	3.51856e-06	0.125052	0.0719281	0.070948	0.0257047	0.430402	-0.21407	ENSG00000213204.4_88221117_88221352	rs2025488
SLC35A1	+	2	protein_coding	ENSG00000164414.12	6	88180341	88180341	ENSG00000164414.12_88221117_88222054	8	5824	-14159	rs2284908	A	G	0.4707465119047618	6	88194500	88194500	6.10272e-07	0.127188	0.003996	0.00600121	0.00337138	0.0354395	0.377189	ENSG00000164414.12_88221117_88222054	rs2284908
RARS2	-	2	protein_coding	ENSG00000146282.13	6	88299721	88299721	ENSG00000146282.13_88229898_88229974	20	5738	89923	rs6903825	C	T	0.11652979761904801	6	88209798	88209798	1.25257e-07	0.324131	0.003996	0.00326142	0.00197361	0.520413	-0.222167	ENSG00000146282.13_88229898_88229974	rs6903825
CNR1	-	2	protein_coding	ENSG00000118432.11	6	88876078	88876078	ENSG00000118432.11_88849583_88855084	2	5536	-8743	rs1406977	C	T	0.205952380952381	6	88884821	88884821	0.000486877	-0.199016	0.587413	0.58973	0.109646	0.619749	-0.301922	ENSG00000118432.11_88849583_88855084	rs1406977
RNGTT	-	2	protein_coding	ENSG00000111880.11	6	89673348	89673348	ENSG00000111880.11_89614434_89614674	16	5490	-249815	rs56340415	A	G	0.19565449999999965	6	89923163	89923163	6.30529e-06	-0.144209	0.103896	0.100244	0.0331801	0.886017	0.0342612	ENSG00000111880.11_89614434_89614674	rs56340415
PNRC1	+	1	protein_coding	ENSG00000146278.10	6	89790470	89790470	ENSG00000146278.10_89790470_89791153	3	5428	879129	rs4707443	C	G	0.05491239285714189	6	88911341	88911341	0.000171628	0.200377	0.478521	0.463782	0.0934356	0.880054	0.0629548	ENSG00000146278.10_89790470_89791153	rs4707443
SRSF12	-	2	protein_coding	ENSG00000154548.8	6	89827800	89827800	ENSG00000154548.8_89805678_89808666	5	5433	-24829	rs6454740	G	A	0.30303101190476184	6	89852629	89852629	7.10491e-06	-0.164465	0.0589411	0.0614136	0.0230606	0.325857	-0.266152	ENSG00000154548.8_89805678_89808666	rs6454740
PM20D2	+	2	protein_coding	ENSG00000146281.5	6	89855769	89855769	ENSG00000146281.5_89855769_89856328	7	5436	-322578	rs72912551	C	T	0.12418684523809564	6	90178347	90178347	8.85074e-06	0.193638	0.0609391	0.0703649	0.0255461	0.95069	0.0284957	ENSG00000146281.5_89855769_89856328	rs72912551
GABRR2	-	2	protein_coding	ENSG00000111886.9	6	90025018	90025018	ENSG00000111886.9_89975332_89975484	5	5244	5522	rs9294431	C	A	0.4723842738095241	6	90019496	90019496	6.07342e-05	0.211055	0.268731	0.258816	0.0634884	0.716158	-0.139914	ENSG00000111886.9_89975332_89975484	rs9294431
UBE2J1	-	2	protein_coding	ENSG00000198833.6	6	90062567	90062567	ENSG00000198833.6_90036344_90039676	8	5244	795296	rs79995413	G	A	0.08591122619047599	6	89267271	89267271	1.86977e-07	-0.179717	0.001998	0.00170106	0.00110618	0.0811115	0.718252	ENSG00000198833.6_90036344_90039676	rs79995413
RRAGD	-	2	protein_coding	ENSG00000025039.10	6	90121989	90121989	ENSG00000025039.10_90089887_90090086	7	5193	8962	rs9294435	G	A	0.20995805952380925	6	90113027	90113027	8.71018e-07	0.143099	0.00699301	0.00563054	0.00319117	0.867584	0.0544316	ENSG00000025039.10_90089887_90090086	rs9294435
ANKRD6	+	1	protein_coding	ENSG00000135299.12	6	90142889	90142889	ENSG00000135299.12_90340152_90343553	16	5206	-59142	rs7742502	C	T	0.4098592380952381	6	90202031	90202031	7.94303e-10	0.180146	0.000999001	3.28256e-05	2.90406e-05	0.00124062	0.72959	ENSG00000135299.12_90340152_90343553	rs7742502
LYRM2	-	1	protein_coding	ENSG00000083099.6	6	90348472	90348472	ENSG00000083099.6_90347991_90348216	8	5240	-147692	rs3966850	A	T	0.22475064285714286	6	90496164	90496164	3.25535e-07	-0.271254	0.00699301	0.00502258	0.00288965	0.00260378	-1.27436	ENSG00000083099.6_90347991_90348216	rs3966850
MDN1	-	2	protein_coding	ENSG00000112159.7	6	90529442	90529442	ENSG00000112159.7_90455211_90455345	101	5343	-116173	rs7739537	A	G	0.24990134523809468	6	90645615	90645615	4.71502e-06	0.195013	0.282717	0.288989	0.068427	0.787222	0.0757846	ENSG00000112159.7_90455211_90455345	rs7739537
BACH2	-	2	protein_coding	ENSG00000112182.10	6	91006627	91006627	ENSG00000112182.10_91006199_91006627	8	5252	904666	rs62415407	G	A	0.03029645238095252	6	90101961	90101961	0.000125823	-0.332006	0.631369	0.614895	0.112607	0.22511	0.396404	ENSG00000112182.10_91006199_91006627	rs62415407
MAP3K7	-	2	protein_coding	ENSG00000135341.13	6	91296764	91296764	ENSG00000135341.13_91257766_91257896	16	5268	-298480	rs144191494	C	T	0.02882650000000011	6	91595244	91595244	4.39075e-05	-0.33746	0.464535	0.450209	0.0916099	0.819587	0.071832	ENSG00000135341.13_91257766_91257896	rs144191494
MANEA	+	2	protein_coding	ENSG00000172469.10	6	96025419	96025419	ENSG00000172469.10_96034278_96035257	5	5915	-57165	rs9387890	A	C	0.1237833928571409	6	96082584	96082584	1.0092e-08	0.192463	0.000999001	9.16872e-05	7.5603e-05	0.0169402	0.856439	ENSG00000172469.10_96034278_96035257	rs9387890
FUT9	+	2	protein_coding	ENSG00000172461.6	6	96463860	96463860	ENSG00000172461.6_96651024_96663488	1	5806	-172413	rs10457113	G	A	0.15088027380952423	6	96636273	96636273	2.09037e-22	0.627755	0.000999001	8.43659e-18	2.8173e-17	0.0349672	1.10868	ENSG00000172461.6_96651024_96663488	rs10457113
NDUFAF4	-	2	protein_coding	ENSG00000123545.5	6	97345757	97345757	ENSG00000123545.5_97337189_97339267	3	5693	15408	rs1928968	G	T	0.1596903452380941	6	97330349	97330349	2.40753e-16	-0.292202	0.000999001	1.35988e-11	2.58139e-11	0.0210679	-0.607649	ENSG00000123545.5_97337189_97339267	rs1928968
KLHL32	+	2	protein_coding	ENSG00000186231.12	6	97372605	97372605	ENSG00000186231.12_97414872_97414959	11	5574	639445	rs77137253	C	A	0.040922547619047615	6	96733160	96733160	0.000104638	-0.584373	0.534466	0.520013	0.100791	0.275078	0.925081	ENSG00000186231.12_97414872_97414959	rs77137253
MMS22L	-	1	protein_coding	ENSG00000146263.7	6	97731093	97731093	ENSG00000146263.7_97590037_97594763	24	4797	-15227	rs9400736	G	C	0.28784947619047574	6	97746320	97746320	3.49242e-07	-0.146078	0.00799201	0.00827703	0.0044433	0.05997	-0.514249	ENSG00000146263.7_97590037_97594763	rs9400736
FBXL4	-	2	protein_coding	ENSG00000112234.4	6	99395849	99395849	ENSG00000112234.4_99323291_99323603	10	5214	-76400	rs2092769	T	C	0.25232941666666653	6	99472249	99472249	2.13541e-09	-0.187811	0.000999001	8.63016e-05	7.14762e-05	0.41134	-0.236594	ENSG00000112234.4_99323291_99323603	rs2092769
FAXC	-	2	protein_coding	ENSG00000146267.11	6	99797938	99797938	ENSG00000146267.11_99719045_99729329	6	5290	4323	rs11963108	G	A	0.3142857142857143	6	99793615	99793615	1.09341e-07	0.143492	0.001998	0.00141669	0.000937279	0.0741054	0.326931	ENSG00000146267.11_99719045_99729329	rs11963108
PNISR	-	2	protein_coding	ENSG00000132424.10	6	99873207	99873207	ENSG00000132424.10_99862448_99864304	8	5378	590919	rs195861	G	A	0.3966030714285714	6	99282288	99282288	0.000153909	0.107261	0.551449	0.548842	0.104416	0.29957	-0.163165	ENSG00000132424.10_99862448_99864304	rs195861
CCNC	-	1	protein_coding	ENSG00000112237.8	6	100016849	100016849	ENSG00000112237.8_100016372_100016849	16	5307	42829	rs72926269	T	G	0.13812463095238178	6	99974020	99974020	2.97651e-05	0.136463	0.354645	0.344638	0.0766222	0.32465	-0.242344	ENSG00000112237.8_100016372_100016849	rs72926269
SIM1	-	2	protein_coding	ENSG00000112246.5	6	100912805	100912805	ENSG00000112246.5_100896022_100896128	12	5537	40749	rs1472799	T	A	0.3265958690476189	6	100872056	100872056	7.89263e-05	-0.157957	0.475524	0.448902	0.0914607	0.891535	0.0313954	ENSG00000112246.5_100896022_100896128	rs1472799
ASCC3	-	2	protein_coding	ENSG00000112249.9	6	101329248	101329248	ENSG00000112249.9_101054616_101054736	43	5312	98335	rs9404046	T	A	0.15729898809523826	6	101230913	101230913	7.0753e-11	0.212295	0.000999001	4.72437e-06	4.74138e-06	0.035365	0.375372	ENSG00000112249.9_101054616_101054736	rs9404046
GRIK2	+	2	protein_coding	ENSG00000164418.15	6	101846664	101846664	ENSG00000164418.15_102069824_102069991	17	5453	533814	rs4840156	A	C	0.2779373095238087	6	101312850	101312850	2.8598e-06	-0.203376	0.031968	0.0354961	0.0150607	0.638343	0.154979	ENSG00000164418.15_102069824_102069991	rs4840156
HACE1	-	2	protein_coding	ENSG00000085382.7	6	105307794	105307794	ENSG00000085382.7_105175968_105177639	24	5169	45670	rs28445416	C	T	0.1968286428571424	6	105262124	105262124	3.87307e-09	-0.187475	0.000999001	0.000211362	0.000164776	0.0757862	0.83489	ENSG00000085382.7_105175968_105177639	rs28445416
PREP	-	2	protein_coding	ENSG00000085377.9	6	105850959	105850959	ENSG00000085377.9_105770130_105770986	16	5005	74670	rs7761208	T	C	0.21064153571428512	6	105776289	105776289	1.37283e-13	0.448053	0.000999001	1.90127e-08	2.59315e-08	0.143819	0.661399	ENSG00000085377.9_105770130_105770986	rs7761208
ATG5	-	2	protein_coding	ENSG00000057663.8	6	106773666	106773666	ENSG00000057663.8_106632351_106634551	8	6022	-184852	rs6929949	G	A	0.23535579761904712	6	106958518	106958518	0.000214594	0.0974791	0.764236	0.763664	0.131486	0.00185956	0.618446	ENSG00000057663.8_106632351_106634551	rs6929949
AIM1	+	2	protein_coding	ENSG00000112297.10	6	106959730	106959730	ENSG00000112297.10_107008678_107008801	19	5948	-208215	rs13196591	T	C	0.15033726190476196	6	107167945	107167945	7.18532e-08	0.327567	0.001998	0.00263124	0.00163226	0.941207	0.101085	ENSG00000112297.10_107008678_107008801	rs13196591
RTN4IP1	-	2	protein_coding	ENSG00000130347.8	6	107077373	107077373	ENSG00000130347.8_107076623_107077373	9	6036	-129	rs2054365	G	A	0.4279406071428577	6	107077502	107077502	1.76019e-08	0.16284	0.000999001	0.000382767	0.000285438	0.327536	0.253188	ENSG00000130347.8_107076623_107077373	rs2054365
QRSL1	+	2	protein_coding	ENSG00000130348.7	6	107077453	107077453	ENSG00000130348.7_107113657_107116292	11	6036	-9628	rs11759803	A	G	0.42984021428571445	6	107087081	107087081	1.84005e-41	-0.394719	0.000999001	3.2426e-31	2.51717e-30	0.0288194	-0.831076	ENSG00000130348.7_107113657_107116292	rs11759803
C6orf203	+	2	protein_coding	ENSG00000130349.5	6	107349407	107349407	ENSG00000130349.5_107361585_107362111	6	5953	171363	rs9486451	G	A	0.26190602380952355	6	107178044	107178044	0.00015446	0.165193	0.702298	0.691174	0.122362	0.129416	0.328696	ENSG00000130349.5_107361585_107362111	rs9486451
BEND3	-	2	protein_coding	ENSG00000178409.9	6	107436473	107436473	ENSG00000178409.9_107420453_107420500	3	5962	-561725	rs846996	A	G	0.08809523809523812	6	107998198	107998198	9.0199e-05	0.401644	0.307692	0.313677	0.0721615	0.821724	0.150024	ENSG00000178409.9_107420453_107420500	rs846996
PDSS2	-	2	protein_coding	ENSG00000164494.7	6	107780768	107780768	ENSG00000164494.7_107473761_107475981	9	5700	285667	rs9398120	T	G	0.3232016547619043	6	107495101	107495101	1.37417e-17	0.157134	0.000999001	4.51167e-12	8.98218e-12	0.0498663	0.381939	ENSG00000164494.7_107473761_107475981	rs9398120
SOBP	+	2	protein_coding	ENSG00000112320.7	6	107811162	107811162	ENSG00000112320.7_107827446_107827631	8	5628	399368	rs62429997	G	A	0.22308289285714283	6	107411794	107411794	1.17102e-06	-0.184294	0.018981	0.0152707	0.00751811	0.32877	-0.265719	ENSG00000112320.7_107827446_107827631	rs62429997
SCML4	-	1	protein_coding	ENSG00000146285.9	6	108145521	108145521	ENSG00000146285.9_108025308_108026529	3	4831	6103	rs7756043	T	C	0.46938878571428544	6	108139418	108139418	5.55889e-20	0.415351	0.000999001	1.595e-15	4.39773e-15	0.000606597	0.72845	ENSG00000146285.9_108025308_108026529	rs7756043
SEC63	-	1	protein_coding	ENSG00000025796.9	6	108279393	108279393	ENSG00000025796.9_108218853_108218935	21	4604	-614823	rs1536058	G	A	0.07521321428571424	6	108894216	108894216	9.84957e-06	0.266655	0.127872	0.124323	0.0384722	0.541207	-0.34737	ENSG00000025796.9_108218853_108218935	rs1536058
LACE1	+	1	protein_coding	ENSG00000135537.12	6	108616098	108616098	ENSG00000135537.12_108723200_108723258	12	4493	603267	rs847015	G	A	0.12857142857142856	6	108012831	108012831	6.38017e-06	-0.324262	0.0619381	0.0681381	0.0249304	0.459306	-0.295241	ENSG00000135537.12_108723200_108723258	rs847015
FOXO3	+	2	protein_coding	ENSG00000118689.10	6	108881038	108881038	ENSG00000118689.10_109001030_109005977	3	4747	-119278	rs9398173	T	C	0.37418559523809436	6	109000316	109000316	9.39024e-06	-0.168466	0.021978	0.0314668	0.0136701	0.996127	0.00288901	ENSG00000118689.10_109001030_109005977	rs9398173
ARMC2	+	1	protein_coding	ENSG00000118690.8	6	109169619	109169619	ENSG00000118690.8_109201131_109201459	19	4723	-1387	rs12664019	A	G	0.35304736904761913	6	109171006	109171006	2.30113e-18	0.364642	0.000999001	7.96732e-13	1.72264e-12	0.00191788	0.724935	ENSG00000118690.8_109201131_109201459	rs12664019
SESN1	-	2	protein_coding	ENSG00000080546.9	6	109416022	109416022	ENSG00000080546.9_109309566_109309890	11	4718	225755	rs2806362	A	T	0.19241234523809536	6	109190267	109190267	0.000148429	-0.140611	0.519481	0.515636	0.100226	0.712379	-0.143023	ENSG00000080546.9_109309566_109309890	rs2806362
CEP57L1	+	1	protein_coding	ENSG00000183137.10	6	109416313	109416313	ENSG00000183137.10_109416313_109416778	13	4718	-78638	rs76328768	G	A	0.1037046666666669	6	109494951	109494951	1.50748e-07	-0.458164	0.001998	0.00282514	0.00173761	0.503758	0.300567	ENSG00000183137.10_109416313_109416778	rs76328768
SMPD2	+	2	protein_coding	ENSG00000135587.4	6	109761966	109761966	ENSG00000135587.4_109764470_109764623	8	5150	-114220	rs35721210	C	T	0.10443320238095266	6	109876186	109876186	7.35565e-08	0.451502	0.000999001	0.00104252	0.000709917	0.941742	0.0358408	ENSG00000135587.4_109764470_109764623	rs35721210
PPIL6	-	2	protein_coding	ENSG00000185250.11	6	109762374	109762374	ENSG00000185250.11_109711418_109714140	8	5150	937	rs4945831	A	G	0.4030182142857147	6	109761437	109761437	1.90204e-06	-0.2037	0.00999001	0.0154753	0.00760554	0.263435	-0.336025	ENSG00000185250.11_109711418_109714140	rs4945831
MICAL1	-	1	protein_coding	ENSG00000135596.13	6	109787171	109787171	ENSG00000135596.13_109767339_109767975	17	5167	19240	rs59056467	C	T	0.3050355714285705	6	109767931	109767931	3.87549e-06	-0.110642	0.041958	0.0451572	0.0182647	0.726843	-0.0815679	ENSG00000135596.13_109767339_109767975	rs59056467
AK9	-	1	protein_coding	ENSG00000155085.11	6	110012420	110012420	ENSG00000155085.11_109952896_109954306	41	5554	56370	rs13201430	C	T	0.3880941547619053	6	109956050	109956050	3.03269e-18	-0.300582	0.000999001	1.79783e-12	3.76008e-12	0.142028	-0.277986	ENSG00000155085.11_109952896_109954306	rs13201430
GPR6	+	2	protein_coding	ENSG00000146360.7	6	110299514	110299514	ENSG00000146360.7_110300298_110301921	1	5712	-242469	rs9487316	G	A	0.2852903095238093	6	110541983	110541983	0.000441856	-0.187697	0.2997	0.301732	0.0703913	0.443847	-0.265171	ENSG00000146360.7_110300298_110301921	rs9487316
WASF1	-	2	protein_coding	ENSG00000112290.8	6	110501207	110501207	ENSG00000112290.8_110422791_110423419	11	5901	-408623	rs2691175	G	T	0.30919378571428546	6	110909830	110909830	0.000189365	-0.135877	0.734266	0.745977	0.129278	0.419356	-0.389544	ENSG00000112290.8_110422791_110423419	rs2691175
CDC40	+	2	protein_coding	ENSG00000168438.10	6	110501344	110501344	ENSG00000168438.10_110540939_110541072	14	5901	642572	rs6916639	C	T	0.4919622023809521	6	109858772	109858772	9.03537e-05	0.108148	0.464535	0.452734	0.0919281	0.217796	0.32153	ENSG00000168438.10_110540939_110541072	rs6916639
METTL24	-	1	protein_coding	ENSG00000053328.8	6	110679475	110679475	ENSG00000053328.8_110636545_110636684	4	5560	413	rs4945854	T	G	0.10103263095237858	6	110679062	110679062	1.34878e-07	0.473298	0.001998	0.00125276	0.000838878	0.0893709	0.737731	ENSG00000053328.8_110636545_110636684	rs4945854
DDO	-	2	protein_coding	ENSG00000203797.5	6	110736765	110736765	ENSG00000203797.5_110712974_110714545	5	5532	155	rs9384742	T	C	0.45247459523809574	6	110736610	110736610	2.43355e-17	0.339474	0.000999001	6.13347e-12	1.20072e-11	0.611235	0.194597	ENSG00000203797.5_110712974_110714545	rs9384742
CDK19	-	2	protein_coding	ENSG00000155111.10	6	111137161	111137161	ENSG00000155111.10_111134362_111135327	14	5502	-44813	rs6913373	T	G	0.28451801190476156	6	111181974	111181974	1.35318e-08	-0.290956	0.000999001	0.000333665	0.000251688	0.482107	-0.437697	ENSG00000155111.10_111134362_111135327	rs6913373
AMD1	+	2	protein_coding	ENSG00000123505.10	6	111195973	111195973	ENSG00000123505.10_111195973_111196418	9	5522	910558	rs2503772	T	C	0.319047619047619	6	110285415	110285415	7.66626e-05	0.122844	0.31968	0.315476	0.0724533	0.96035	-0.0100654	ENSG00000123505.10_111195973_111196418	rs2503772
GTF3C6	+	2	protein_coding	ENSG00000155115.6	6	111279763	111279763	ENSG00000155115.6_111281617_111281680	6	5565	104	rs4266522	A	G	0.15105176190476266	6	111279659	111279659	2.22251e-05	-0.223797	0.100899	0.106165	0.034496	0.609397	-0.105013	ENSG00000155115.6_111281617_111281680	rs4266522
RPF2	+	2	protein_coding	ENSG00000197498.8	6	111303218	111303218	ENSG00000197498.8_111346606_111349466	10	5547	-50424	rs62421895	A	G	0.19470358333333318	6	111353642	111353642	4.11999e-35	0.408421	0.000999001	1.4809e-26	8.8137e-26	0.168989	0.515805	ENSG00000197498.8_111346606_111349466	rs62421895
SLC16A10	+	2	protein_coding	ENSG00000112394.12	6	111408781	111408781	ENSG00000112394.12_111540017_111540245	6	5533	163645	rs9398250	G	A	0.08575116666666684	6	111245136	111245136	3.15663e-05	0.283442	0.127872	0.135607	0.0408986	0.570514	-0.740097	ENSG00000112394.12_111540017_111540245	rs9398250
KIAA1919	+	2	protein_coding	ENSG00000173214.5	6	111580551	111580551	ENSG00000173214.5_111587079_111592370	4	5541	-2334	rs9487605	A	G	0.30864261904761936	6	111582885	111582885	1.41552e-14	-0.281728	0.000999001	6.73279e-10	1.08616e-09	0.653324	-0.0919128	ENSG00000173214.5_111587079_111592370	rs9487605
RP5-1112D6.7	+	2	lincRNA	ENSG00000271789.1	6	111618329	111618329	ENSG00000271789.1_111618329_111619713	1	5521	204669	rs12194796	C	A	0.17519292857142857	6	111413660	111413660	4.1583e-05	-0.212848	0.03996	0.045797	0.018473	0.338808	0.379022	ENSG00000271789.1_111618329_111619713	rs12194796
REV3L	-	2	protein_coding	ENSG00000009413.11	6	111804918	111804918	ENSG00000009413.11_111709204_111709288	35	5296	-540893	rs12196730	C	T	0.4577364166666666	6	112345811	112345811	3.90377e-05	0.159238	0.492507	0.502119	0.0984205	0.203276	-0.744448	ENSG00000009413.11_111709204_111709288	rs12196730
TRAF3IP2	-	1	protein_coding	ENSG00000056972.14	6	111927481	111927481	ENSG00000056972.14_111922399_111922521	11	5049	-3241	rs116539986	A	T	0.01616284523809511	6	111930722	111930722	1.37707e-05	-0.677494	0.120879	0.114977	0.03654	0.187149	-0.770115	ENSG00000056972.14_111922399_111922521	rs116539986
TUBE1	-	2	protein_coding	ENSG00000074935.9	6	112408732	112408732	ENSG00000074935.9_112400603_112400957	11	4569	42346	rs7756408	C	T	0.28670930952380846	6	112366386	112366386	1.72087e-06	-0.154969	0.024975	0.0219431	0.010185	0.573326	0.113209	ENSG00000074935.9_112400603_112400957	rs7756408
FAM229B	+	2	protein_coding	ENSG00000203778.3	6	112408802	112408802	ENSG00000203778.3_112418244_112418404	4	4570	4032	rs1631968	T	C	0.28357611904761776	6	112404770	112404770	2.43228e-19	0.278155	0.000999001	3.34642e-14	8.17043e-14	0.0251507	0.802947	ENSG00000203778.3_112418244_112418404	rs1631968
LAMA4	-	1	protein_coding	ENSG00000112769.14	6	112576141	112576141	ENSG00000112769.14_112438942_112439101	38	4761	-674008	rs1383747	G	A	0.04427828571428574	6	113250149	113250149	1.48071e-07	0.371927	0.003996	0.00309433	0.00188546	0.141416	-1.18223	ENSG00000112769.14_112438942_112439101	rs1383747
MARCKS	+	2	protein_coding	ENSG00000155130.5	6	114178541	114178541	ENSG00000155130.5_114180859_114184648	2	4857	539120	rs17177955	G	A	0.3695014047619051	6	113639421	113639421	0.000137751	-0.131485	0.230769	0.227687	0.0583116	0.793483	0.0749703	ENSG00000155130.5_114180859_114184648	rs17177955
RP1-249H1.4	-	2	lincRNA	ENSG00000227502.2	6	114194516	114194516	ENSG00000227502.2_114189178_114191508	2	4857	-6151	rs638614	G	A	0.4185462500000008	6	114200667	114200667	2.85823e-05	0.213753	0.0549451	0.0579304	0.0221005	0.348349	0.390104	ENSG00000227502.2_114189178_114191508	rs638614
HDAC2	-	1	protein_coding	ENSG00000196591.7	6	114332472	114332472	ENSG00000196591.7_114266526_114266634	12	5177	555636	rs9320457	T	A	0.3838971071428574	6	113776836	113776836	1.51088e-05	-0.0892349	0.100899	0.103502	0.0339399	0.797387	0.060875	ENSG00000196591.7_114266526_114266634	rs9320457
FRK	-	2	protein_coding	ENSG00000111816.6	6	116381921	116381921	ENSG00000111816.6_116252312_116263788	8	5392	14195	rs11153596	A	T	0.400238047619048	6	116367726	116367726	1.88631e-16	-0.243892	0.000999001	9.36399e-11	1.65686e-10	0.0286158	-0.535901	ENSG00000111816.6_116252312_116263788	rs11153596
NT5DC1	+	2	protein_coding	ENSG00000178425.9	6	116422012	116422012	ENSG00000178425.9_116432013_116432119	12	5359	-182838	rs1987172	A	G	0.25916384523809427	6	116604850	116604850	1.46647e-07	0.180014	0.001998	0.00246244	0.00154079	0.449251	-0.119517	ENSG00000178425.9_116432013_116432119	rs1987172
TSPYL4	-	2	protein_coding	ENSG00000187189.9	6	116575261	116575261	ENSG00000187189.9_116571151_116575261	1	5415	-2540	rs80053030	C	T	0.0675977499999996	6	116577801	116577801	0.000113444	0.224893	0.0809191	0.0852618	0.0295628	0.653021	0.219815	ENSG00000187189.9_116571151_116575261	rs80053030
RP3-486I3.7	+	2	lincRNA	ENSG00000237021.2	6	116575370	116575370	ENSG00000237021.2_116576003_116577906	2	5417	-57022	rs79838950	C	T	0.06671844047619024	6	116632392	116632392	1.67067e-09	0.502645	0.000999001	7.42384e-06	7.22643e-06	0.654638	0.424901	ENSG00000237021.2_116576003_116577906	rs79838950
TSPYL1	-	2	protein_coding	ENSG00000189241.6	6	116601066	116601066	ENSG00000189241.6_116597741_116601066	1	5423	-66718	rs142120616	A	C	0.49366595238095234	6	116667784	116667784	3.82515e-07	0.193467	0.000999001	0.000718466	0.000508307	0.400334	-0.184081	ENSG00000189241.6_116597741_116601066	rs142120616
KRT8	-	1	protein_coding	ENSG00000170421.7	12	53343738	53343738	ENSG00000170421.7_53342268_53342612	7	6396	-16793	rs9634243	C	T	0.1353905	12	53360531	53360531	8.05303e-07	0.364647	0.00899101	0.00869021	0.00463154	0.210451	0.416566	ENSG00000170421.7_53342268_53342612	rs9634243
EIF4B	+	1	protein_coding	ENSG00000063046.13	12	53399942	53399942	ENSG00000063046.13_53433927_53435993	17	6411	-9648	rs1814983	G	A	0.07635129761904569	12	53409590	53409590	7.52586e-12	-0.352265	0.000999001	6.2626e-07	7.05194e-07	0.0424775	-1.25046	ENSG00000063046.13_53433927_53435993	rs1814983
TENC1	+	1	protein_coding	ENSG00000111077.13	12	53440753	53440753	ENSG00000111077.13_53452100_53452638	26	6379	6648	rs4825	C	A	0.1750657142857145	12	53434105	53434105	7.34145e-06	0.19828	0.162837	0.155196	0.0449431	0.3054	0.327374	ENSG00000111077.13_53452100_53452638	rs4825
SPRYD3	-	1	protein_coding	ENSG00000167778.4	12	53473204	53473204	ENSG00000167778.4_53460098_53460270	10	6340	373444	rs2362194	G	A	0.4837884047619048	12	53099760	53099760	6.2502e-06	0.108979	0.0519481	0.0611886	0.0229884	0.403654	0.137873	ENSG00000167778.4_53460098_53460270	rs2362194
IGFBP6	+	1	protein_coding	ENSG00000167779.3	12	53491220	53491220	ENSG00000167779.3_53491220_53491835	4	6334	838977	rs2078294	A	T	0.30348785714285664	12	52652243	52652243	0.000197731	-0.0962029	0.465534	0.45859	0.0927226	0.345446	-0.26158	ENSG00000167779.3_53491220_53491835	rs2078294
ZNF740	+	1	protein_coding	ENSG00000139651.9	12	53574484	53574484	ENSG00000139651.9_53579169_53579260	7	6217	-858527	rs4759320	G	C	0.35807864285714286	12	54433011	54433011	1.30753e-05	0.144195	0.110889	0.115101	0.0365594	0.31883	0.405705	ENSG00000139651.9_53579169_53579260	rs4759320
CSAD	-	1	protein_coding	ENSG00000139631.14	12	53575135	53575135	ENSG00000139631.14_53553407_53553496	18	6216	442267	rs144720657	G	A	0.018730821428571354	12	53132868	53132868	1.24373e-05	-0.465024	0.197802	0.190014	0.0516604	0.284041	0.729917	ENSG00000139631.14_53553407_53553496	rs144720657
RARG	-	2	protein_coding	ENSG00000172819.12	12	53626764	53626764	ENSG00000172819.12_53604354_53605647	7	6101	-245621	rs71455249	T	G	0.10988783333333364	12	53872385	53872385	5.76662e-05	-0.187133	0.350649	0.330822	0.0746875	0.360464	0.46043	ENSG00000172819.12_53604354_53605647	rs71455249
MFSD5	+	2	protein_coding	ENSG00000182544.8	12	53645035	53645035	ENSG00000182544.8_53645880_53646052	3	6063	922925	rs11615122	A	C	0.35721311904761865	12	52722110	52722110	0.000365987	0.0968885	0.738262	0.74835	0.12961	0.859293	0.0311672	ENSG00000182544.8_53645880_53646052	rs11615122
PFDN5	+	1	protein_coding	ENSG00000123349.9	12	53689075	53689075	ENSG00000123349.9_53693053_53693234	2	5943	726018	rs11170174	C	G	0.17822042857142847	12	52963057	52963057	0.00035049	-0.155151	0.515485	0.508921	0.0993525	0.250134	-0.363335	ENSG00000123349.9_53693053_53693234	rs11170174
C12orf10	+	1	protein_coding	ENSG00000139637.9	12	53693470	53693470	ENSG00000139637.9_53699480_53699844	6	5932	-410504	rs12309164	G	A	0.21666666666666667	12	54103974	54103974	6.25591e-05	-0.150076	0.328671	0.334807	0.0751907	0.940063	-0.0261244	ENSG00000139637.9_53699480_53699844	rs12309164
PRR13	+	2	protein_coding	ENSG00000205352.6	12	53835389	53835389	ENSG00000205352.6_53839799_53840429	4	5499	-28623	rs12828029	A	G	0.15261757142857194	12	53864012	53864012	1.32448e-07	-0.198577	0.000999001	0.000877887	0.000608554	0.460888	-0.334244	ENSG00000205352.6_53839799_53840429	rs12828029
PCBP2	+	1	protein_coding	ENSG00000197111.11	12	53835525	53835525	ENSG00000197111.11_53858544_53858636	18	5498	316888	rs7961918	T	C	0.20959499999999978	12	53518637	53518637	1.60224e-05	0.204417	0.297702	0.293723	0.0691875	0.611337	-0.111625	ENSG00000197111.11_53858544_53858636	rs7961918
MAP3K12	-	1	protein_coding	ENSG00000139625.8	12	53893847	53893847	ENSG00000139625.8_53874274_53875995	8	5350	106358	rs142903880	C	A	0.05783326190476174	12	53787489	53787489	1.75435e-09	-0.500089	0.000999001	4.81859e-05	4.15843e-05	0.918059	-0.062643	ENSG00000139625.8_53874274_53875995	rs142903880
TARBP2	+	1	protein_coding	ENSG00000139546.6	12	53894705	53894705	ENSG00000139546.6_53894705_53895245	7	5346	-27698	rs7306748	T	C	0.4691272619047613	12	53922403	53922403	1.16123e-05	0.115051	0.103896	0.103014	0.0338305	0.813846	0.0541728	ENSG00000139546.6_53894705_53895245	rs7306748
ATF7	-	2	protein_coding	ENSG00000170653.14	12	54020199	54020199	ENSG00000170653.14_53925528_53925680	14	5075	228039	rs111645066	G	A	0.10563015476190482	12	53792160	53792160	2.6858e-05	-0.268402	0.352647	0.343666	0.0764795	0.105308	-0.483443	ENSG00000170653.14_53925528_53925680	rs111645066
ATP5G2	-	1	protein_coding	ENSG00000135390.13	12	54071192	54071192	ENSG00000135390.13_54069837_54071192	5	4949	747	rs3892761	A	T	0.28248480952380894	12	54070445	54070445	2.46584e-35	0.604115	0.000999001	2.24363e-28	1.49315e-27	0.00316951	1.28547	ENSG00000135390.13_54069837_54071192	rs3892761
CALCOCO1	-	1	protein_coding	ENSG00000012822.11	12	54121529	54121529	ENSG00000012822.11_54117334_54117567	10	4944	-487221	rs80200249	C	T	0.09875363095238107	12	54608750	54608750	2.97684e-05	-0.237196	0.211788	0.209391	0.0551616	0.103049	-0.622182	ENSG00000012822.11_54117334_54117567	rs80200249
RP11-834C11.4	+	2	lincRNA	ENSG00000250742.1	12	54519882	54519882	ENSG00000250742.1_54525774_54526627	2	4928	-55918	rs2233921	C	A	0.46798630952380976	12	54575800	54575800	8.04144e-05	0.160112	0.185814	0.183203	0.0504287	0.168374	0.573188	ENSG00000250742.1_54525774_54526627	rs2233921
SMUG1	-	1	protein_coding	ENSG00000123415.10	12	54582778	54582778	ENSG00000123415.10_54575059_54578080	4	5041	6978	rs2233921	C	A	0.46798630952380976	12	54575800	54575800	4.95385e-18	-0.204729	0.000999001	7.13531e-13	1.54512e-12	0.66356	-0.0598168	ENSG00000123415.10_54575059_54578080	rs2233921
CBX5	-	1	protein_coding	ENSG00000094916.9	12	54673886	54673886	ENSG00000094916.9_54653054_54653376	6	5062	46029	rs60127327	A	G	0.42275619047619056	12	54627857	54627857	1.82558e-05	-0.176486	0.104895	0.109575	0.0352732	0.606116	0.129417	ENSG00000094916.9_54653054_54653376	rs60127327
COPZ1	+	2	protein_coding	ENSG00000111481.5	12	54694986	54694986	ENSG00000111481.5_54740396_54740458	10	5065	-43866	rs7487642	C	G	0.13733460714285758	12	54738852	54738852	1.10812e-05	-0.388066	0.0959041	0.0992988	0.0329564	0.313638	-0.344626	ENSG00000111481.5_54740396_54740458	rs7487642
ZNF385A	-	2	protein_coding	ENSG00000161642.13	12	54785082	54785082	ENSG00000161642.13_54762917_54764270	7	5184	10703	rs2706254	A	G	0.20470485714285713	12	54774379	54774379	4.06919e-05	0.10979	0.237762	0.227832	0.0583329	0.263187	0.413977	ENSG00000161642.13_54762917_54764270	rs2706254
PDE1B	+	1	protein_coding	ENSG00000123360.7	12	54943134	54943134	ENSG00000123360.7_54967392_54969002	14	5439	-12190	rs10747699	T	C	0.3001359166666667	12	54955324	54955324	1.02649e-06	0.244673	0.024975	0.0226451	0.0104694	0.952454	-0.0234313	ENSG00000123360.7_54967392_54969002	rs10747699
PPP1R1A	-	2	protein_coding	ENSG00000135447.12	12	54982443	54982443	ENSG00000135447.12_54969171_54971326	8	5469	11096	rs1249951	C	G	0.4983209642857147	12	54971347	54971347	5.47357e-16	-0.332514	0.000999001	8.4258e-11	1.49744e-10	0.317226	-0.309848	ENSG00000135447.12_54969171_54971326	rs1249951
RP11-644F5.10	+	2	protein_coding	ENSG00000258311.1	12	56109820	56109820	ENSG00000258311.1_56115473_56118487	5	4550	-5958	rs3138141	C	A	0.2201525476190471	12	56115778	56115778	6.12868e-20	-0.372248	0.000999001	3.76498e-14	9.16058e-14	0.000193342	-1.20225	ENSG00000258311.1_56115473_56118487	rs3138141
ITGA7	-	2	protein_coding	ENSG00000135424.11	12	56109827	56109827	ENSG00000135424.11_56088227_56088306	22	4550	-213060	rs146344630	G	A	0.02963839285714298	12	56322887	56322887	7.7213e-05	0.58868	0.518482	0.5106	0.0996266	0.11637	-0.691736	ENSG00000135424.11_56088227_56088306	rs146344630
RDH5	+	1	protein_coding	ENSG00000135437.5	12	56114151	56114151	ENSG00000135437.5_56114932_56116442	4	4552	-1434	rs3138142	C	T	0.21674667857142849	12	56115585	56115585	6.67306e-14	-0.342624	0.000999001	1.5817e-09	2.42916e-09	0.00105833	-1.21739	ENSG00000135437.5_56114932_56116442	rs3138142
CD63	-	1	protein_coding	ENSG00000135404.7	12	56123491	56123491	ENSG00000135404.7_56120935_56121123	11	4540	-833812	rs61939871	T	C	0.014030083333333282	12	56957303	56957303	0.000240264	0.475372	0.844156	0.838868	0.141449	0.413859	0.586775	ENSG00000135404.7_56120935_56121123	rs61939871
SARNP	-	2	protein_coding	ENSG00000205323.4	12	56211540	56211540	ENSG00000205323.4_56211450_56211540	12	4371	-6137	rs117236761	G	A	0.04673119047619044	12	56217677	56217677	4.01143e-05	-0.321986	0.282717	0.283209	0.0675302	0.747532	-0.185347	ENSG00000205323.4_56211450_56211540	rs117236761
DNAJC14	-	2	protein_coding	ENSG00000135392.11	12	56224608	56224608	ENSG00000135392.11_56223960_56224342	9	4308	907631	rs10783700	G	A	0.3945004285714284	12	55316977	55316977	1.29502e-05	0.150938	0.0889111	0.0938743	0.0316969	0.757491	-0.0581213	ENSG00000135392.11_56223960_56224342	rs10783700
MMP19	-	1	protein_coding	ENSG00000123342.11	12	56236750	56236750	ENSG00000123342.11_56229217_56232518	6	4283	-946992	rs149760678	T	C	0.3237033095238096	12	57183742	57183742	2.81841e-05	-0.138629	0.111888	0.117656	0.0370909	0.0970648	0.791566	ENSG00000123342.11_56229217_56232518	rs149760678
DGKA	+	2	protein_coding	ENSG00000065357.15	12	56321103	56321103	ENSG00000065357.15_56329089_56330874	11	4150	713915	rs139073868	C	T	0.18117560714285702	12	55607188	55607188	0.000220016	-0.197709	0.751249	0.75869	0.130845	0.437758	-0.385901	ENSG00000065357.15_56329089_56330874	rs139073868
CDK2	+	1	protein_coding	ENSG00000123374.6	12	56360553	56360553	ENSG00000123374.6_56361833_56362095	5	4008	328690	rs10876839	A	G	0.2595686309523804	12	56031863	56031863	6.45872e-05	-0.154635	0.216783	0.211333	0.0555018	0.898659	0.0377341	ENSG00000123374.6_56361833_56362095	rs10876839
RAB5B	+	1	protein_coding	ENSG00000111540.11	12	56367697	56367697	ENSG00000111540.11_56374673_56374706	8	3998	375487	rs141667732	C	A	0.036524440476190516	12	55992210	55992210	0.000181573	-0.450621	0.601399	0.605064	0.111422	0.790372	0.164278	ENSG00000111540.11_56374673_56374706	rs141667732
SUOX	+	2	protein_coding	ENSG00000139531.8	12	56390964	56390964	ENSG00000139531.8_56393117_56393374	4	3973	1196	rs705701	C	T	0.2785802976190477	12	56389768	56389768	5.68307e-08	-0.301663	0.000999001	0.000226399	0.000175526	0.789137	-0.080939	ENSG00000139531.8_56393117_56393374	rs705701
RPS26	+	2	protein_coding	ENSG00000197728.5	12	56435637	56435637	ENSG00000197728.5_56437903_56438116	3	3939	-292	rs1131017	C	G	0.4048018690476196	12	56435929	56435929	1.83269e-07	-0.32185	0.000999001	0.000740066	0.000522538	0.218918	-0.387883	ENSG00000197728.5_56437903_56438116	rs1131017
ERBB3	+	2	protein_coding	ENSG00000065361.10	12	56473641	56473641	ENSG00000065361.10_56473641_56474166	24	3917	202808	rs7484392	T	C	0.05945557142857138	12	56270833	56270833	1.99268e-05	0.272345	0.116883	0.119648	0.0374704	0.309379	-0.439031	ENSG00000065361.10_56473641_56474166	rs7484392
PA2G4	+	1	protein_coding	ENSG00000170515.9	12	56498103	56498103	ENSG00000170515.9_56500774_56501040	9	3941	-653226	rs2958137	A	G	0.4798446904761907	12	57151329	57151329	2.57347e-06	-0.0967068	0.017982	0.0183405	0.00879713	0.206897	-0.310437	ENSG00000170515.9_56500774_56501040	rs2958137
RPL41	+	2	protein_coding	ENSG00000229117.4	12	56510370	56510370	ENSG00000229117.4_56510370_56510995	2	3883	417688	rs3847675	C	T	0.09208021428571427	12	56092682	56092682	0.000574624	-0.227341	0.597403	0.588376	0.109474	0.509825	-0.272347	ENSG00000229117.4_56510370_56510995	rs3847675
ZC3H10	+	2	protein_coding	ENSG00000135482.2	12	56511943	56511943	ENSG00000135482.2_56514295_56516278	3	3873	546092	rs1316898	T	C	0.13855609523809528	12	55965851	55965851	0.000416844	-0.137241	0.607393	0.59936	0.110749	0.832452	0.0851666	ENSG00000135482.2_56514295_56516278	rs1316898
ESYT1	+	2	protein_coding	ENSG00000139641.8	12	56512034	56512034	ENSG00000139641.8_56512872_56512935	30	3871	261485	rs12313157	T	G	0.3314557261904759	12	56250549	56250549	1.47021e-05	-0.285891	0.151848	0.148267	0.0435503	0.469692	-0.604924	ENSG00000139641.8_56512872_56512935	rs12313157
MYL6	+	2	protein_coding	ENSG00000092841.14	12	56551945	56551945	ENSG00000092841.14_56551945_56555082	5	3754	982271	rs7304780	G	A	0.03790511904761921	12	55569674	55569674	6.7441e-05	-0.316547	0.276723	0.272177	0.065774	0.65306	-0.152044	ENSG00000092841.14_56551945_56555082	rs7304780
RNF41	-	2	protein_coding	ENSG00000181852.13	12	56615717	56615717	ENSG00000181852.13_56598285_56600582	9	3638	1776	rs66864435	G	A	0.03680295238095256	12	56613941	56613941	2.13049e-05	-0.2598	0.120879	0.119786	0.0374969	0.149979	-0.439308	ENSG00000181852.13_56598285_56600582	rs66864435
SLC39A5	+	1	protein_coding	ENSG00000139540.7	12	56623833	56623833	ENSG00000139540.7_56628941_56629110	10	3637	517856	rs12578814	G	A	0.24642857142857144	12	56105977	56105977	9.97793e-05	-0.107531	0.314685	0.310766	0.0717962	0.585117	0.202673	ENSG00000139540.7_56628941_56629110	rs12578814
CS	-	1	protein_coding	ENSG00000062485.14	12	56694176	56694176	ENSG00000062485.14_56677576_56677642	10	3577	33271	rs60542959	G	T	0.07691924999999958	12	56660905	56660905	3.58069e-23	-0.464796	0.000999001	3.28937e-17	1.04514e-16	0.133313	-0.856695	ENSG00000062485.14_56677576_56677642	rs60542959
RP11-977G19.10	-	2	protein_coding	ENSG00000144785.4	12	56709843	56709843	ENSG00000144785.4_56679700_56679807	9	3561	38633	rs185890383	C	G	0.07720335714285687	12	56671210	56671210	1.01043e-19	-0.538982	0.000999001	1.08862e-14	2.79105e-14	0.0246725	-0.820674	ENSG00000144785.4_56679700_56679807	rs185890383
CNPY2	-	2	protein_coding	ENSG00000257727.1	12	56710120	56710120	ENSG00000257727.1_56706307_56706669	7	3561	706061	rs2555033	C	A	0.40762310714285716	12	56004059	56004059	4.71789e-06	0.152414	0.028971	0.0281293	0.0124841	0.151437	-0.521226	ENSG00000257727.1_56706307_56706669	rs2555033
PAN2	-	1	protein_coding	ENSG00000135473.10	12	56727837	56727837	ENSG00000135473.10_56713405_56713548	19	3526	-226272	rs4759251	C	T	0.1862997619047615	12	56954109	56954109	5.65332e-05	-0.137967	0.287712	0.293958	0.0692254	0.41787	0.258507	ENSG00000135473.10_56713405_56713548	rs4759251
STAT2	-	1	protein_coding	ENSG00000170581.9	12	56753939	56753939	ENSG00000170581.9_56753842_56753939	20	3476	-545547	rs117961863	G	A	0.01411879761904758	12	57299486	57299486	1.86336e-06	-0.596409	0.018981	0.0195543	0.00926671	0.326134	0.406634	ENSG00000170581.9_56753842_56753939	rs117961863
TIMELESS	-	2	protein_coding	ENSG00000111602.7	12	56843187	56843187	ENSG00000111602.7_56825255_56825388	25	3359	28617	rs812279	T	G	0.40567288095238135	12	56814570	56814570	7.08933e-12	-0.180417	0.000999001	6.10765e-07	6.89954e-07	0.104941	-0.456811	ENSG00000111602.7_56825255_56825388	rs812279
RBMS2	+	2	protein_coding	ENSG00000076067.7	12	56915713	56915713	ENSG00000076067.7_56982924_56984745	15	3203	-866049	rs183117897	A	T	0.13001736904761918	12	57781762	57781762	3.54486e-05	-0.21034	0.2997	0.292003	0.0689149	0.181262	1.10283	ENSG00000076067.7_56982924_56984745	rs183117897
BAZ2A	-	1	protein_coding	ENSG00000076108.7	12	57030600	57030600	ENSG00000076108.7_57003520_57003730	29	3080	170527	rs7298123	C	T	0.20584714285714312	12	56860073	56860073	2.09962e-05	-0.125232	0.291708	0.292935	0.0690828	0.144033	0.247719	ENSG00000076108.7_57003520_57003730	rs7298123
PTGES3	-	2	protein_coding	ENSG00000110958.11	12	57082159	57082159	ENSG00000110958.11_57081782_57082159	9	3071	619934	rs10467121	G	A	0.09160340476190476	12	56462225	56462225	6.91069e-05	-0.195238	0.376623	0.362112	0.0792407	0.649697	-0.214037	ENSG00000110958.11_57081782_57082159	rs10467121
PRIM1	-	1	protein_coding	ENSG00000198056.9	12	57146157	57146157	ENSG00000198056.9_57139817_57139965	12	3087	88	rs2277339	T	G	0.11071428571428571	12	57146069	57146069	2.82647e-06	-0.237608	0.023976	0.0251762	0.0114331	0.499627	-0.276723	ENSG00000198056.9_57139817_57139965	rs2277339
RDH16	-	2	protein_coding	ENSG00000139547.6	12	57353158	57353158	ENSG00000139547.6_57350934_57353158	2	3190	712272	rs2629452	C	T	0.10254332142857203	12	56640886	56640886	0.0015004	0.296391	0.846154	0.83421	0.140844	0.262707	-0.925432	ENSG00000139547.6_57350934_57353158	rs2629452
LRP1	+	1	protein_coding	ENSG00000123384.9	12	57522276	57522276	ENSG00000123384.9_57595280_57595402	88	3461	630627	rs2657910	G	A	0.13124582142857147	12	56891649	56891649	1.53161e-05	0.171559	0.210789	0.206052	0.0545519	0.107853	0.339552	ENSG00000123384.9_57595280_57595402	rs2657910
STAT6	-	1	protein_coding	ENSG00000166888.6	12	57525922	57525922	ENSG00000166888.6_57489191_57490544	21	3464	36274	rs4559	C	T	0.375	12	57489648	57489648	2.84e-07	-0.133036	0.001998	0.00445544	0.0026011	0.44349	-0.130296	ENSG00000166888.6_57489191_57490544	rs4559
NXPH4	+	1	protein_coding	ENSG00000182379.9	12	57610578	57610578	ENSG00000182379.9_57618661_57620232	1	3550	-9676	rs11612551	G	A	0.2936537261904758	12	57620254	57620254	0.0001294	0.136151	0.113886	0.105884	0.0344481	0.618935	0.159816	ENSG00000182379.9_57618661_57620232	rs11612551
SHMT2	+	1	protein_coding	ENSG00000182199.6	12	57623110	57623110	ENSG00000182199.6_57624484_57625762	6	3540	946060	rs773653	C	T	0.37417057142857124	12	56677050	56677050	0.0015218	-0.0722047	0.964036	0.966375	0.158589	0.931869	-0.0237172	ENSG00000182199.6_57624484_57625762	rs773653
NDUFA4L2	-	2	protein_coding	ENSG00000185633.6	12	57634498	57634498	ENSG00000185633.6_57630812_57631121	5	3549	953753	rs3816804	C	T	0.09047619047619047	12	56680745	56680745	0.000113428	0.292108	0.361638	0.338589	0.0757223	0.0547103	1.27599	ENSG00000185633.6_57630812_57631121	rs3816804
RP11-123K3.4	-	2	protein_coding	ENSG00000258830.1	12	57690267	57690267	ENSG00000258830.1_57663106_57663232	14	3638	149002	rs2306692	C	T	0.1357142857142857	12	57541265	57541265	0.000129684	0.135438	0.527473	0.51599	0.100281	0.642256	0.233242	ENSG00000258830.1_57663106_57663232	rs2306692
R3HDM2	-	1	protein_coding	ENSG00000179912.15	12	57824788	57824788	ENSG00000179912.15_57690194_57690816	27	3941	214539	rs78558633	G	C	0.4014902857142857	12	57610249	57610249	1.46347e-05	-0.118485	0.166833	0.172827	0.0484848	0.809585	0.0504174	ENSG00000179912.15_57690194_57690816	rs78558633
INHBE	+	2	protein_coding	ENSG00000139269.2	12	57846106	57846106	ENSG00000139269.2_57849877_57851791	1	4016	30431	rs11614506	T	C	0.23584108333333315	12	57815675	57815675	0.000554979	-0.202767	0.352647	0.34593	0.0768306	0.739905	0.0963033	ENSG00000139269.2_57849877_57851791	rs11614506
MARS	+	1	protein_coding	ENSG00000166986.8	12	57869228	57869228	ENSG00000166986.8_57893897_57894305	17	4147	-603494	rs57704355	A	C	0.31711766666666624	12	58472722	58472722	0.000228517	0.102387	0.684316	0.681726	0.121188	0.221881	0.360078	ENSG00000166986.8_57893897_57894305	rs57704355
DCTN2	-	1	protein_coding	ENSG00000175203.11	12	57941114	57941114	ENSG00000175203.11_57932036_57932349	13	4255	7469	rs1148553	A	G	0.15349133333333384	12	57933645	57933645	2.75292e-07	-0.169986	0.003996	0.00469214	0.00272516	0.789677	-0.050454	ENSG00000175203.11_57932036_57932349	rs1148553
PIP4K2C	+	1	protein_coding	ENSG00000166908.13	12	57984957	57984957	ENSG00000166908.13_57995028_57995131	10	4402	-854606	rs11612472	T	C	0.06904761904761905	12	58839563	58839563	7.52342e-06	0.238127	0.047952	0.0501718	0.0198091	0.203023	-0.492306	ENSG00000166908.13_57995028_57995131	rs11612472
DTX3	+	2	protein_coding	ENSG00000178498.11	12	57998405	57998405	ENSG00000178498.11_58002303_58003587	3	4449	-806152	rs10506376	T	C	0.0630952380952381	12	58804557	58804557	0.000392755	0.15728	0.522478	0.510088	0.0995389	0.979602	0.0155489	ENSG00000178498.11_58002303_58003587	rs10506376
ACADS	+	2	protein_coding	ENSG00000122971.4	12	121163538	121163538	ENSG00000122971.4_121163538_121163734	9	5523	848963	rs59442639	G	A	0.02413095238095244	12	120314575	120314575	1.46126e-05	0.379953	0.0879121	0.0970043	0.0324502	0.172326	-0.824284	ENSG00000122971.4_121163538_121163734	rs59442639
SPPL3	-	1	protein_coding	ENSG00000157837.11	12	121342174	121342174	ENSG00000157837.11_121222006_121222396	11	5529	-45853	rs142423112	C	T	0.040800154761904885	12	121388027	121388027	5.40381e-05	-0.286445	0.417582	0.394444	0.0840893	0.520804	0.493901	ENSG00000157837.11_121222006_121222396	rs142423112
HNF1A	+	2	protein_coding	ENSG00000135100.13	12	121416346	121416346	ENSG00000135100.13_121431967_121432208	7	5548	570403	rs34818368	C	G	0.18109546428571427	12	120845943	120845943	2.36767e-05	-0.177685	0.124875	0.127536	0.0391618	0.376429	0.363159	ENSG00000135100.13_121431967_121432208	rs34818368
C12orf43	-	2	protein_coding	ENSG00000157895.7	12	121454305	121454305	ENSG00000157895.7_121440225_121442295	6	5536	26483	rs55691424	G	A	0.10035486904761916	12	121427822	121427822	1.5477e-19	0.495553	0.000999001	1.46417e-14	3.71974e-14	0.659442	-0.218775	ENSG00000157895.7_121440225_121442295	rs55691424
P2RX4	+	1	protein_coding	ENSG00000135124.10	12	121647660	121647660	ENSG00000135124.10_121659716_121659787	9	5630	-472	rs28360467	G	T	0.09142640476190471	12	121648132	121648132	4.63843e-09	-0.4046	0.000999001	0.000120462	9.76988e-05	0.051881	-1.46366	ENSG00000135124.10_121659716_121659787	rs28360467
CAMKK2	-	2	protein_coding	ENSG00000110931.14	12	121736111	121736111	ENSG00000110931.14_121687764_121687837	16	5663	523644	rs514108	C	T	0.15528190476190318	12	121212467	121212467	0.00018154	-0.199665	0.868132	0.862091	0.1445	0.69058	-0.163108	ENSG00000110931.14_121687764_121687837	rs514108
RNF34	+	1	protein_coding	ENSG00000170633.12	12	121837844	121837844	ENSG00000170633.12_121858380_121858581	9	5592	742652	rs74706754	G	A	0.1394171428571435	12	121095192	121095192	5.83233e-05	0.183921	0.424575	0.407658	0.0859411	0.776159	0.101443	ENSG00000170633.12_121858380_121858581	rs74706754
RP13-941N14.1	+	2	lincRNA	ENSG00000256742.1	12	122018697	122018697	ENSG00000256742.1_122018697_122019168	1	5338	-185218	rs2707068	C	T	0.2785714285714286	12	122203915	122203915	0.0010711	-0.192302	0.589411	0.598711	0.110665	0.067664	-0.321281	ENSG00000256742.1_122018697_122019168	rs2707068
ORAI1	+	1	protein_coding	ENSG00000182500.7	12	122064455	122064455	ENSG00000182500.7_122078947_122080583	2	5267	-814513	rs143390003	G	T	0.026476190476190545	12	122878968	122878968	0.00068504	-0.338893	0.656344	0.643191	0.116149	0.375665	0.487693	ENSG00000182500.7_122078947_122080583	rs143390003
MORN3	-	2	protein_coding	ENSG00000139714.8	12	122110537	122110537	ENSG00000139714.8_122092180_122092339	6	5169	-77262	rs149581218	G	A	0.0302698333333334	12	122187799	122187799	6.72966e-05	-0.607805	0.30969	0.303667	0.0706724	0.487242	-0.592804	ENSG00000139714.8_122092180_122092339	rs149581218
RP11-347I19.8	+	2	lincRNA	ENSG00000272849.1	12	122235417	122235417	ENSG00000272849.1_122235417_122235778	2	5035	-35713	rs12823194	G	A	0.16492394047619063	12	122271130	122271130	1.50031e-05	-0.179198	0.02997	0.0329882	0.0141779	0.852825	-0.0493626	ENSG00000272849.1_122235417_122235778	rs12823194
RHOF	-	2	protein_coding	ENSG00000139725.3	12	122241309	122241309	ENSG00000139725.3_122218393_122218912	8	5025	199916	rs11043322	T	C	0.2836502857142856	12	122041393	122041393	3.43083e-06	0.144557	0.026973	0.0282538	0.0125256	0.066767	0.958489	ENSG00000139725.3_122218393_122218912	rs11043322
AC084018.1	-	2	lincRNA	ENSG00000212694.4	12	122241812	122241812	ENSG00000212694.4_122233173_122234785	7	5027	-29318	rs12823194	G	A	0.16492394047619063	12	122271130	122271130	6.99875e-06	-0.153554	0.043956	0.0508959	0.0200219	0.474946	-0.245982	ENSG00000212694.4_122233173_122234785	rs12823194
PSMD9	+	1	protein_coding	ENSG00000110801.9	12	122326637	122326637	ENSG00000110801.9_122326637_122326900	6	5037	-123051	rs1169082	G	T	0.14195182142857043	12	122449688	122449688	9.15533e-07	-0.154326	0.002997	0.00637426	0.0035526	0.422862	-0.306474	ENSG00000110801.9_122326637_122326900	rs1169082
RP11-87C12.2	+	2	protein_coding	ENSG00000256950.2	12	122326715	122326715	ENSG00000256950.2_122326715_122326900	5	5036	-122973	rs1169082	G	T	0.14195182142857043	12	122449688	122449688	3.9246e-07	-0.158862	0.001998	0.00330726	0.00199791	0.493292	-0.274152	ENSG00000256950.2_122326715_122326900	rs1169082
WDR66	+	1	protein_coding	ENSG00000158023.5	12	122355768	122355768	ENSG00000158023.5_122361528_122361896	23	5014	-17047	rs11043250	A	C	0.10187714285714286	12	122372815	122372815	8.19504e-08	-0.411687	0.002997	0.00324008	0.00196238	0.476211	0.649724	ENSG00000158023.5_122361528_122361896	rs11043250
BCL7A	+	1	protein_coding	ENSG00000110987.4	12	122457328	122457328	ENSG00000110987.4_122496998_122499948	6	4679	308307	rs73227958	C	T	0.1383738214285714	12	122149021	122149021	0.00019827	0.201257	0.57043	0.571434	0.1072	0.225472	0.448277	ENSG00000110987.4_122496998_122499948	rs73227958
RP11-87C12.5	-	2	lincRNA	ENSG00000255856.1	12	122457920	122457920	ENSG00000255856.1_122457606_122457920	1	4679	973149	rs2708103	C	T	0.36442315476190457	12	121484771	121484771	0.000238222	0.212475	0.1998	0.192259	0.0520712	0.0954785	-1.149	ENSG00000255856.1_122457606_122457920	rs2708103
B3GNT4	+	2	protein_coding	ENSG00000176383.8	12	122688090	122688090	ENSG00000176383.8_122689069_122693499	1	4036	-48365	rs1967291	G	A	0.2537911190476188	12	122736455	122736455	1.48258e-06	-0.172545	0.000999001	0.00205684	0.00131266	0.00358262	-0.570117	ENSG00000176383.8_122689069_122693499	rs1967291
DIABLO	-	1	protein_coding	ENSG00000184047.11	12	122712081	122712081	ENSG00000184047.11_122694244_122694405	6	4023	10407	rs60995900	T	A	0.06735136904761883	12	122701674	122701674	1.99654e-17	-0.513152	0.000999001	9.17246e-13	1.96659e-12	0.0561412	-1.60162	ENSG00000184047.11_122694244_122694405	rs60995900
RP11-512M8.5	-	2	protein_coding	ENSG00000256861.1	12	122750970	122750970	ENSG00000256861.1_122692326_122693124	16	4064	26917	rs3964512	T	C	0.4900305833333337	12	122724053	122724053	1.52686e-06	0.160687	0.014985	0.0214381	0.00999344	0.222474	0.295643	ENSG00000256861.1_122692326_122693124	rs3964512
VPS33A	-	1	protein_coding	ENSG00000139719.5	12	122751068	122751068	ENSG00000139719.5_122714111_122716974	13	4065	61907	rs12827843	C	G	0.2678497738095233	12	122689161	122689161	4.86045e-07	0.134614	0.003996	0.00509499	0.00292593	0.573547	0.166567	ENSG00000139719.5_122714111_122716974	rs12827843
RP11-450K4.1	+	2	lincRNA	ENSG00000257097.1	12	122880089	122880089	ENSG00000257097.1_122883843_122885404	1	4164	32851	rs28485674	A	G	0.280760261904762	12	122847238	122847238	0.00270565	-0.120698	0.772228	0.76871	0.132193	0.098341	-0.514645	ENSG00000257097.1_122883843_122885404	rs28485674
CLIP1	-	1	protein_coding	ENSG00000130779.15	12	122907179	122907179	ENSG00000130779.15_122760986_122763019	26	4188	7164	rs10846835	T	C	0.27262834523809476	12	122900015	122900015	1.19205e-05	-0.110972	0.136863	0.144155	0.0427214	0.805304	-0.0582421	ENSG00000130779.15_122760986_122763019	rs10846835
KNTC1	+	1	protein_coding	ENSG00000184445.7	12	123011793	123011793	ENSG00000184445.7_123046468_123046521	63	4296	802825	rs11608693	G	A	0.18069327380952382	12	122208968	122208968	3.82558e-05	0.309936	0.745255	0.730849	0.127319	0.584851	0.571853	ENSG00000184445.7_123046468_123046521	rs11608693
HCAR1	-	2	protein_coding	ENSG00000196917.4	12	123215390	123215390	ENSG00000196917.4_123104824_123105249	2	4498	450625	rs148455614	C	T	0.05025582142857131	12	122764765	122764765	0.000245241	0.391745	0.2997	0.296063	0.0695234	0.35127	1.26762	ENSG00000196917.4_123104824_123105249	rs148455614
DENR	+	2	protein_coding	ENSG00000139726.6	12	123237321	123237321	ENSG00000139726.6_123252035_123252151	8	4497	-45211	rs4759393	G	A	0.0976190476190476	12	123282532	123282532	3.08455e-05	0.156098	0.123876	0.123766	0.038342	0.187056	0.485728	ENSG00000139726.6_123252035_123252151	rs4759393
HIP1R	+	2	protein_coding	ENSG00000130787.9	12	123319000	123319000	ENSG00000130787.9_123338030_123338730	30	4553	-7598	rs10847864	G	T	0.32364520238095207	12	123326598	123326598	1.59462e-09	-0.149364	0.000999001	8.83376e-05	7.3055e-05	0.00172816	-0.555597	ENSG00000130787.9_123338030_123338730	rs10847864
RP11-463O12.3	+	2	lincRNA	ENSG00000256152.2	12	123349882	123349882	ENSG00000256152.2_123349882_123350044	2	4559	14394	rs63586961	G	A	0.15565938095238097	12	123335488	123335488	0.00121957	-0.0914497	0.721279	0.718871	0.125875	0.973254	0.00955976	ENSG00000256152.2_123349882_123350044	rs63586961
VPS37B	-	2	protein_coding	ENSG00000139722.2	12	123380991	123380991	ENSG00000139722.2_123380499_123380991	6	4543	516337	rs61954421	G	C	0.1081928452380955	12	122864654	122864654	0.000285596	-0.0998199	0.583417	0.560861	0.10588	0.998622	-0.000716914	ENSG00000139722.2_123380499_123380991	rs61954421
OGFOD2	+	1	protein_coding	ENSG00000111325.12	12	123459127	123459127	ENSG00000111325.12_123459127_123459668	6	4554	-937852	rs182301243	C	T	0.1409282380952383	12	124396979	124396979	3.52567e-05	-0.304256	0.135864	0.138954	0.0416403	0.28222	0.994395	ENSG00000111325.12_123459127_123459668	rs182301243
ARL6IP4	+	2	protein_coding	ENSG00000182196.9	12	123464607	123464607	ENSG00000182196.9_123464607_123466426	2	4550	-188439	rs2682425	G	T	0.22925697619047591	12	123653046	123653046	1.85301e-05	0.117542	0.027972	0.0280243	0.0124454	0.305378	0.209216	ENSG00000182196.9_123464607_123466426	rs2682425
ABCB9	-	1	protein_coding	ENSG00000150967.13	12	123466196	123466196	ENSG00000150967.13_123413541_123414727	14	4542	18268	rs4275659	T	C	0.31666666666666665	12	123447928	123447928	1.39164e-22	-0.354942	0.000999001	1.31485e-16	3.99723e-16	0.0458443	-0.763283	ENSG00000150967.13_123413541_123414727	rs4275659
PITPNM2	-	2	protein_coding	ENSG00000090975.8	12	123634562	123634562	ENSG00000090975.8_123489787_123490667	26	4635	331788	rs4759390	C	T	0.15675475000000016	12	123302774	123302774	1.82058e-05	-0.174991	0.218781	0.212044	0.0556128	0.918154	-0.0368657	ENSG00000090975.8_123489787_123490667	rs4759390
C12orf65	+	2	protein_coding	ENSG00000130921.3	12	123717463	123717463	ENSG00000130921.3_123741360_123742506	4	4734	-417339	rs11572966	C	T	0.0761904761904762	12	124134802	124134802	1.14788e-05	-0.264605	0.038961	0.0460276	0.0185474	0.252192	-0.476701	ENSG00000130921.3_123741360_123742506	rs11572966
MPHOSPH9	-	2	protein_coding	ENSG00000051825.10	12	123728561	123728561	ENSG00000051825.10_123648316_123648637	25	4753	576608	rs7307887	T	C	0.2751907857142859	12	123151953	123151953	1.08923e-05	-0.155418	0.168831	0.154594	0.044875	0.915551	0.0346357	ENSG00000051825.10_123648316_123648637	rs7307887
CDK2AP1	-	1	protein_coding	ENSG00000111328.2	12	123756881	123756881	ENSG00000111328.2_123745528_123746350	6	4826	-136053	rs6576	G	T	0.24631229761904738	12	123892934	123892934	2.84255e-08	0.174456	0.000999001	0.000267337	0.000204839	0.783817	-0.0850317	ENSG00000111328.2_123745528_123746350	rs6576
RP11-282O18.6	-	2	lincRNA	ENSG00000270113.1	12	123774230	123774230	ENSG00000270113.1_123773656_123774230	1	4843	648420	rs9795666	A	G	0.10303316666666673	12	123125810	123125810	0.00210461	-0.202977	0.762238	0.751631	0.129994	0.0463744	1.28137	ENSG00000270113.1_123773656_123774230	rs9795666
SBNO1	-	2	protein_coding	ENSG00000139697.7	12	123849390	123849390	ENSG00000139697.7_123810049_123810146	32	5044	178598	rs11613128	A	C	0.4698235595238096	12	123670792	123670792	9.43295e-06	0.119133	0.110889	0.113874	0.0362755	0.158785	0.934806	ENSG00000139697.7_123810049_123810146	rs11613128
SETD8	+	1	protein_coding	ENSG00000183955.8	12	123868320	123868320	ENSG00000183955.8_123875177_123875851	9	5095	-187038	rs786454	C	T	0.32039865476190554	12	124055358	124055358	0.000115175	0.150102	0.597403	0.577164	0.107944	0.377975	0.222131	ENSG00000183955.8_123875177_123875851	rs786454
SNRNP35	+	1	protein_coding	ENSG00000184209.14	12	123942188	123942188	ENSG00000184209.14_123944070_123944447	6	5176	-16904	rs9723046	G	A	0.41074747619047636	12	123959092	123959092	3.67533e-07	0.236559	0.002997	0.00368527	0.00220076	0.387662	-0.332059	ENSG00000184209.14_123944070_123944447	rs9723046
RILPL1	-	1	protein_coding	ENSG00000188026.7	12	124018265	124018265	ENSG00000188026.7_124008042_124008192	7	5293	1011	rs71458805	G	A	0.2264327619047618	12	124017254	124017254	2.46527e-06	0.1885	0.01998	0.0232835	0.0107135	0.334498	0.374066	ENSG00000188026.7_124008042_124008192	rs71458805
TMED2	+	2	protein_coding	ENSG00000086598.6	12	124069078	124069078	ENSG00000086598.6_124074889_124075039	4	5374	-175194	rs10846553	C	G	0.361876	12	124244272	124244272	2.39851e-06	-0.10661	0.00799201	0.0123998	0.00629062	0.868375	0.0432051	ENSG00000086598.6_124074889_124075039	rs10846553
RP11-486O12.2	-	2	lincRNA	ENSG00000247373.2	12	124069662	124069662	ENSG00000247373.2_124066767_124067714	2	5380	-15349	rs7952920	C	T	0.12093902380952457	12	124085011	124085011	1.8222e-16	0.485323	0.000999001	9.83746e-12	1.89163e-11	0.00656511	1.20514	ENSG00000247373.2_124066767_124067714	rs7952920
DDX55	+	2	protein_coding	ENSG00000111364.11	12	124086624	124086624	ENSG00000111364.11_124102305_124103384	10	5397	-13799	rs11615300	A	G	0.3678627619047625	12	124100423	124100423	4.92954e-12	-0.255662	0.000999001	2.26947e-07	2.72443e-07	0.510215	-0.138716	ENSG00000111364.11_124102305_124103384	rs11615300
EIF2B1	-	1	protein_coding	ENSG00000111361.8	12	124118313	124118313	ENSG00000111361.8_124114944_124115080	8	5469	-69611	rs11614468	T	C	0.3604137738095239	12	124187924	124187924	4.2825e-07	0.155349	0.00599401	0.00670352	0.00370967	0.675936	-0.16446	ENSG00000111361.8_124114944_124115080	rs11614468
TCTN2	+	2	protein_coding	ENSG00000168778.7	12	124155660	124155660	ENSG00000168778.7_124179389_124179523	16	5558	822	rs7301065	T	A	0.3822530000000008	12	124154838	124154838	4.80831e-25	0.50591	0.000999001	3.22562e-18	1.102e-17	0.184538	0.381342	ENSG00000168778.7_124179389_124179523	rs7301065
ATP6V0A2	+	2	protein_coding	ENSG00000185344.9	12	124196865	124196865	ENSG00000185344.9_124242474_124246302	20	5643	-16544	rs10734907	A	G	0.38620865476190436	12	124213409	124213409	1.71935e-08	-0.146787	0.000999001	0.000807606	0.000564562	0.622325	-0.12048	ENSG00000185344.9_124242474_124246302	rs10734907
DNAH10	+	1	protein_coding	ENSG00000197653.10	12	124247042	124247042	ENSG00000197653.10_124419882_124420753	8	5712	-639648	rs2342922	C	T	0.4721079880952384	12	124886690	124886690	1.99544e-06	-0.203705	0.024975	0.0283077	0.0125475	0.940201	-0.0219349	ENSG00000197653.10_124419882_124420753	rs2342922
DNAH10OS	-	1	protein_coding	ENSG00000250091.2	12	124419531	124419531	ENSG00000250091.2_124418612_124419531	2	5864	-303197	rs4536317	G	T	0.029456964285713094	12	124722728	124722728	1.87591e-05	-0.559717	0.045954	0.0531437	0.0207238	0.0481214	-1.41763	ENSG00000250091.2_124418612_124419531	rs4536317
ZNF664	+	2	protein_coding	ENSG00000179195.11	12	124456392	124456392	ENSG00000179195.11_124487970_124488087	6	6118	-154457	rs424387	C	G	0.36579030952380986	12	124610849	124610849	9.638e-06	-0.224682	0.0949051	0.094189	0.0317775	0.116986	0.242009	ENSG00000179195.11_124487970_124488087	rs424387
CCDC92	-	1	protein_coding	ENSG00000119242.4	12	124457378	124457378	ENSG00000119242.4_124427291_124427332	6	6125	-30165	rs77112003	C	T	0.3083944880952375	12	124487543	124487543	2.0083e-10	-0.193064	0.001998	1.02709e-05	9.82453e-06	0.334539	-0.25045	ENSG00000119242.4_124427291_124427332	rs77112003
RP11-214K3.24	+	2	lincRNA	ENSG00000269923.1	12	124570308	124570308	ENSG00000269923.1_124570308_124573142	1	6466	251207	rs7964186	T	C	0.04097689285714276	12	124319101	124319101	0.000237512	0.469442	0.303696	0.29426	0.0692618	0.561741	0.386315	ENSG00000269923.1_124570308_124573142	rs7964186
RP11-83B20.1	+	2	lincRNA	ENSG00000214650.2	12	124997768	124997768	ENSG00000214650.2_124998554_124999359	2	6613	-342627	rs61941688	G	A	0.02161138095238098	12	125340395	125340395	0.000103646	-0.594009	0.294705	0.287176	0.0681701	0.118174	-2.10643	ENSG00000214650.2_124998554_124999359	rs61941688
UBC	-	1	protein_coding	ENSG00000150991.10	12	125401914	125401914	ENSG00000150991.10_125396150_125399894	1	6777	-9673	rs11057911	T	C	0.24612239285714255	12	125411587	125411587	2.4943e-08	-0.199926	0.000999001	9.0539e-05	7.47219e-05	0.1974	-0.284997	ENSG00000150991.10_125396150_125399894	rs11057911
DHX37	-	2	protein_coding	ENSG00000150990.3	12	125473668	125473668	ENSG00000150990.3_125436944_125438286	25	6883	35701	rs4765187	C	T	0.38163023809523844	12	125437967	125437967	1.27438e-08	-0.147071	0.001998	0.00113599	0.000768178	0.953257	-0.0114134	ENSG00000150990.3_125436944_125438286	rs4765187
AACS	+	1	protein_coding	ENSG00000081760.12	12	125549925	125549925	ENSG00000081760.12_125562642_125562916	18	7054	-5314	rs914610	A	G	0.28230251190476163	12	125555239	125555239	2.09892e-11	-0.348821	0.000999001	3.50331e-06	3.57843e-06	0.148806	-0.476236	ENSG00000081760.12_125562642_125562916	rs914610
RP11-575F12.2	-	2	lincRNA	ENSG00000256001.1	12	127631077	127631077	ENSG00000256001.1_127630186_127630379	1	7096	-3705	rs61936102	G	A	0.1151016309523813	12	127634782	127634782	7.12742e-05	0.335689	0.113886	0.114776	0.0364926	0.435943	0.197242	ENSG00000256001.1_127630186_127630379	rs61936102
TMEM132C	+	2	protein_coding	ENSG00000181234.8	12	128751948	128751948	ENSG00000181234.8_129028500_129028648	8	7514	906954	rs1875946	A	T	0.021216011904761897	12	127844994	127844994	3.57938e-05	-0.790528	0.425574	0.421535	0.0877627	0.957566	0.0327074	ENSG00000181234.8_129028500_129028648	rs1875946
SLC15A4	-	1	protein_coding	ENSG00000139370.6	12	129308528	129308528	ENSG00000139370.6_129293333_129293501	7	7694	9394	rs61946217	T	C	0.3680058928571426	12	129299134	129299134	1.25541e-08	0.173168	0.000999001	0.000488106	0.000356993	0.000967217	0.862602	ENSG00000139370.6_129293333_129293501	rs61946217
GLT1D1	+	2	protein_coding	ENSG00000151948.7	12	129337972	129337972	ENSG00000151948.7_129467474_129469509	11	7734	96361	rs10847681	A	G	0.4390143095238097	12	129241611	129241611	3.3665e-06	0.192341	0.0589411	0.0730169	0.0262784	0.755639	0.144571	ENSG00000151948.7_129467474_129469509	rs10847681
RP11-572C21.1	-	2	lincRNA	ENSG00000251536.2	12	130339489	130339489	ENSG00000251536.2_130336753_130338354	1	8309	96125	rs4759600	A	T	0.41844633333333303	12	130243364	130243364	0.000190597	0.183484	0.376623	0.381801	0.082241	0.567505	-0.144339	ENSG00000251536.2_130336753_130338354	rs4759600
RIMBP2	-	2	protein_coding	ENSG00000060709.9	12	131200826	131200826	ENSG00000060709.9_130956295_130956883	24	8616	244470	rs4759693	A	G	0.4996440119047618	12	130956356	130956356	7.03094e-19	0.400153	0.000999001	1.28484e-12	2.71543e-12	0.0203817	0.747209	ENSG00000060709.9_130956295_130956883	rs4759693
RP11-662M24.2	-	2	lincRNA	ENSG00000256725.1	12	131200826	131200826	ENSG00000256725.1_131200767_131200826	3	8616	-730121	rs4907456	A	G	0.2740317857142862	12	131930947	131930947	0.000173139	0.208915	0.695305	0.685728	0.121649	0.331263	-0.453657	ENSG00000256725.1_131200767_131200826	rs4907456
STX2	-	2	protein_coding	ENSG00000111450.9	12	131323811	131323811	ENSG00000111450.9_131291527_131291635	11	8511	2900	rs10848211	A	C	0.4267254642857139	12	131320911	131320911	4.85421e-15	0.32516	0.000999001	1.52302e-09	2.34543e-09	0.124479	0.331293	ENSG00000111450.9_131291527_131291635	rs10848211
RAN	+	2	protein_coding	ENSG00000132341.7	12	131356424	131356424	ENSG00000132341.7_131360427_131362223	3	8541	60270	rs61937254	G	A	0.3494875714285709	12	131296154	131296154	7.20546e-06	-0.0896357	0.04995	0.0539773	0.0209733	0.867365	-0.0458666	ENSG00000132341.7_131360427_131362223	rs61937254
RP11-76C10.5	-	2	lincRNA	ENSG00000256151.1	12	131478521	131478521	ENSG00000256151.1_131474683_131475682	2	8412	5076	rs79362422	C	G	0.09959494047619076	12	131473445	131473445	4.27809e-18	-0.69109	0.000999001	2.11586e-12	4.3829e-12	0.012658	-1.01201	ENSG00000256151.1_131474683_131475682	rs79362422
ULK1	+	2	protein_coding	ENSG00000177169.5	12	132379196	132379196	ENSG00000177169.5_132392040_132392076	24	7527	283025	rs113562482	C	T	0.1336624761904764	12	132096171	132096171	1.4586e-05	-0.219065	0.253746	0.256608	0.0631062	0.907117	0.0508126	ENSG00000177169.5_132392040_132392076	rs113562482
EP400NL	+	2	protein_coding	ENSG00000185684.8	12	132568828	132568828	ENSG00000185684.8_132610921_132613029	13	7314	-200	rs12302637	T	C	0.22744827380952362	12	132569028	132569028	9.29649e-32	-0.42628	0.000999001	4.44536e-24	2.2836e-23	0.590771	-0.27011	ENSG00000185684.8_132610921_132613029	rs12302637
DDX51	-	2	protein_coding	ENSG00000185163.5	12	132628880	132628880	ENSG00000185163.5_132621139_132623843	10	7046	74178	rs11831480	G	T	0.2119047619047619	12	132554702	132554702	2.29844e-25	0.356867	0.000999001	1.56644e-18	5.49836e-18	0.989181	-0.00390037	ENSG00000185163.5_132621139_132623843	rs11831480
NOC4L	+	1	protein_coding	ENSG00000184967.2	12	132628993	132628993	ENSG00000184967.2_132631826_132631933	15	7046	-2862	rs11543305	C	T	0.09190561904761901	12	132631855	132631855	9.6444e-07	-0.366742	0.020979	0.0257007	0.0116232	0.945084	0.0643063	ENSG00000184967.2_132631826_132631933	rs11543305
RP13-977J11.2	-	2	lincRNA	ENSG00000256576.1	12	132674240	132674240	ENSG00000256576.1_132671287_132672246	1	6932	-25	rs7302218	T	C	0.4009195714285716	12	132674265	132674265	2.45706e-37	0.599321	0.000999001	1.68267e-29	1.19618e-28	0.00465149	0.989727	ENSG00000256576.1_132671287_132672246	rs7302218
FBRSL1	+	2	protein_coding	ENSG00000112787.8	12	133066137	133066137	ENSG00000112787.8_133124589_133124618	20	5555	19829	rs71439315	G	T	0.26206679761904783	12	133046308	133046308	4.75158e-05	0.145565	0.453546	0.449186	0.0914716	0.154222	0.919933	ENSG00000112787.8_133124589_133124618	rs71439315
P2RX2	+	2	protein_coding	ENSG00000187848.8	12	133195366	133195366	ENSG00000187848.8_133197031_133197174	6	4880	-86938	rs60850923	T	C	0.3459435714285719	12	133282304	133282304	3.07756e-07	0.25779	0.001998	0.00408081	0.00240584	0.268312	0.316571	ENSG00000187848.8_133197031_133197174	rs60850923
POLE	-	1	protein_coding	ENSG00000177084.12	12	133263951	133263951	ENSG00000177084.12_133234454_133235260	41	4747	-5175	rs61952124	G	T	0.09824701190476182	12	133269126	133269126	3.74808e-05	-0.368311	0.729271	0.717519	0.125722	0.731055	0.211952	ENSG00000177084.12_133234454_133235260	rs61952124
PXMP2	+	1	protein_coding	ENSG00000176894.5	12	133264192	133264192	ENSG00000176894.5_133291444_133291622	10	4745	-5367	rs142242796	C	T	0.0847099047619048	12	133269559	133269559	2.0435e-05	-0.269309	0.217782	0.214034	0.0559923	0.845835	0.192514	ENSG00000176894.5_133291444_133291622	rs142242796
RP13-672B3.2	+	2	protein_coding	ENSG00000256632.3	12	133264635	133264635	ENSG00000256632.3_133266849_133266962	4	4745	-71760	rs78742682	G	C	0.16076094047619038	12	133336395	133336395	0.000149343	-0.216375	0.509491	0.502523	0.098486	0.91235	-0.0617371	ENSG00000256632.3_133266849_133266962	rs78742682
ANKLE2	-	1	protein_coding	ENSG00000176915.10	12	133338474	133338474	ENSG00000176915.10_133302254_133304029	12	4449	-14228	rs72624270	A	C	0.4178023809523813	12	133352702	133352702	4.44824e-17	0.223069	0.000999001	3.12948e-11	5.75428e-11	0.319327	0.103573	ENSG00000176915.10_133302254_133304029	rs72624270
GOLGA3	-	2	protein_coding	ENSG00000090615.8	12	133405444	133405444	ENSG00000090615.8_133374926_133375063	26	4290	40309	rs61951350	T	G	0.2649276547619044	12	133365135	133365135	4.03307e-05	0.125711	0.454545	0.43299	0.0893236	0.834638	-0.0812578	ENSG00000090615.8_133374926_133375063	rs61951350
RP11-46H11.3	+	2	lincRNA	ENSG00000250790.3	12	133488056	133488056	ENSG00000250790.3_133488056_133489173	1	4135	102584	rs112203975	C	A	0.19672816666666654	12	133385472	133385472	6.65201e-05	0.1625	0.0809191	0.0824585	0.0288399	0.573299	0.14932	ENSG00000250790.3_133488056_133489173	rs112203975
CHFR	-	1	protein_coding	ENSG00000072609.13	12	133532890	133532890	ENSG00000072609.13_133522207_133522383	22	4073	189205	rs12370647	T	C	0.2998396547619051	12	133343685	133343685	2.23579e-08	0.235017	0.001998	0.000791731	0.00055498	0.582126	0.181578	ENSG00000072609.13_133522207_133522383	rs12370647
ZNF605	-	2	protein_coding	ENSG00000196458.6	12	133532892	133532892	ENSG00000196458.6_133498019_133503748	6	4073	36751	rs74916896	A	G	0.2880327023809522	12	133496141	133496141	1.17803e-13	0.196108	0.000999001	3.08331e-09	4.57555e-09	0.96828	-0.014956	ENSG00000196458.6_133498019_133503748	rs74916896
ZNF84	+	1	protein_coding	ENSG00000198040.6	12	133613878	133613878	ENSG00000198040.6_133613878_133614140	5	3860	-74829	rs11147235	T	C	0.19375691666666653	12	133688707	133688707	5.84053e-06	0.249121	0.025974	0.038934	0.0162303	0.740504	-0.226235	ENSG00000198040.6_133613878_133614140	rs11147235
ZNF891	-	2	protein_coding	ENSG00000214029.3	12	133707059	133707059	ENSG00000214029.3_133694740_133698610	2	3487	19718	rs11147234	G	C	0.03183513095238122	12	133687341	133687341	0.000459683	-0.275534	0.537463	0.526963	0.10169	0.475367	-0.34563	ENSG00000214029.3_133694740_133698610	rs11147234
ZNF10	+	2	protein_coding	ENSG00000256223.1	12	133707161	133707161	ENSG00000256223.1_133732089_133736051	7	3487	-54922	rs10870588	G	C	0.4162955476190473	12	133762083	133762083	2.35756e-05	-0.0975625	0.13986	0.129757	0.0396362	0.0277556	0.499553	ENSG00000256223.1_133732089_133736051	rs10870588
ZNF268	+	2	protein_coding	ENSG00000090612.16	12	133707570	133707570	ENSG00000090612.16_133770014_133770119	11	3487	681266	rs1882314	C	T	0.4988095238095238	12	133026304	133026304	2.39878e-05	-0.15418	0.206793	0.204196	0.0542243	0.79789	0.0915533	ENSG00000090612.16_133770014_133770119	rs1882314
MAGOHB	-	2	protein_coding	ENSG00000111196.5	12	10766222	10766222	ENSG00000111196.5_10758612_10758973	5	7108	-2121	rs10845184	G	A	0.34614590476190493	12	10768343	10768343	7.85466e-08	-0.180986	0.003996	0.00114464	0.000773284	0.887066	0.0235287	ENSG00000111196.5_10758612_10758973	rs10845184
TAS2R20	-	2	protein_coding	ENSG00000255837.1	12	11150474	11150474	ENSG00000255837.1_11149094_11150474	1	6715	-178179	rs1863848	C	T	0.4007254047619049	12	11328653	11328653	4.01175e-08	-0.213632	0.001998	0.000138203	0.000111159	0.337607	-0.202733	ENSG00000255837.1_11149094_11150474	rs1863848
TAS2R14	-	2	protein_coding	ENSG00000212127.5	12	11324172	11324172	ENSG00000212127.5_11324021_11324172	5	6824	-4481	rs1863848	C	T	0.4007254047619049	12	11328653	11328653	4.0759e-19	-0.30364	0.000999001	3.08173e-15	8.3337e-15	0.0547145	-0.772157	ENSG00000212127.5_11324021_11324172	rs1863848
PRR4	-	2	protein_coding	ENSG00000111215.7	12	11324212	11324212	ENSG00000111215.7_11273435_11273779	11	6825	20208	rs35326227	G	A	0.47011235714285726	12	11304004	11304004	3.4716e-61	-0.747154	0.000999001	2.41102e-52	5.18112e-51	0.000103416	-0.864293	ENSG00000111215.7_11273435_11273779	rs35326227
RP11-434C1.1	+	1	lincRNA	ENSG00000247157.2	12	11700964	11700964	ENSG00000247157.2_11708189_11710150	1	6643	376788	rs2416548	C	A	0.39769061904761926	12	11324176	11324176	5.14234e-40	-0.678195	0.000999001	2.6755e-35	2.65204e-34	0.00372715	-0.866505	ENSG00000247157.2_11708189_11710150	rs2416548
ETV6	+	1	protein_coding	ENSG00000139083.6	12	11802788	11802788	ENSG00000139083.6_12037379_12037521	9	6516	-685671	rs61922040	G	C	0.35877894047618997	12	12488459	12488459	3.19087e-05	0.141744	0.283716	0.281888	0.0673364	0.428845	0.156136	ENSG00000139083.6_12037379_12037521	rs61922040
LOH12CR1	+	2	protein_coding	ENSG00000165714.6	12	12510013	12510013	ENSG00000165714.6_12588562_12588819	5	6024	64089	rs12818950	C	T	0.2881793571428567	12	12445924	12445924	5.9741e-06	0.219626	0.0539461	0.0569171	0.0218145	0.231023	0.735331	ENSG00000165714.6_12588562_12588819	rs12818950
DUSP16	-	2	protein_coding	ENSG00000111266.4	12	12715317	12715317	ENSG00000111266.4_12707470_12707593	9	6193	7741	rs10845575	C	T	0.12425311904761906	12	12707576	12707576	1.59701e-05	-0.28754	0.202797	0.196888	0.0529227	0.855154	0.101202	ENSG00000111266.4_12707470_12707593	rs10845575
GPR19	-	2	protein_coding	ENSG00000183150.3	12	12849141	12849141	ENSG00000183150.3_12837029_12837455	2	6190	242071	rs10845547	A	G	0.1630787976190481	12	12607070	12607070	3.13037e-05	0.244482	0.100899	0.108573	0.035063	0.128871	0.642702	ENSG00000183150.3_12837029_12837455	rs10845547
CDKN1B	+	1	protein_coding	ENSG00000111276.6	12	12867992	12867992	ENSG00000111276.6_12870058_12871248	3	6235	-669563	rs11055401	G	C	0.25042751190476153	12	13537555	13537555	7.7846e-05	-0.11421	0.348651	0.342908	0.0763879	0.240522	0.318576	ENSG00000111276.6_12870058_12871248	rs11055401
APOLD1	+	2	protein_coding	ENSG00000178878.8	12	12878851	12878851	ENSG00000178878.8_12975595_12975666	13	6246	-674527	rs2417274	C	G	0.3592516428571429	12	13553378	13553378	8.81814e-06	0.132376	0.163836	0.163775	0.0467269	0.904846	-0.0673051	ENSG00000178878.8_12975595_12975666	rs2417274
DDX47	+	2	protein_coding	ENSG00000213782.3	12	12966250	12966250	ENSG00000213782.3_12975595_12975666	8	6360	-587128	rs2417274	C	G	0.3592516428571429	12	13553378	13553378	6.81647e-06	0.134212	0.0909091	0.0944399	0.0318354	0.822782	-0.124559	ENSG00000213782.3_12975595_12975666	rs2417274
GPRC5A	+	2	protein_coding	ENSG00000013588.5	12	13043716	13043716	ENSG00000013588.5_13065018_13070871	3	6386	52190	rs16916599	C	A	0.14761904761904762	12	12991526	12991526	3.83615e-06	0.21079	0.016983	0.0243675	0.0111413	0.501783	-0.300499	ENSG00000013588.5_13065018_13070871	rs16916599
GPRC5D	-	2	protein_coding	ENSG00000111291.4	12	13105081	13105081	ENSG00000111291.4_13102424_13103363	1	6402	3627	rs7294444	G	T	0.38673992857142847	12	13101454	13101454	6.63053e-05	0.223809	0.124875	0.125661	0.0387415	0.866705	0.107473	ENSG00000111291.4_13102424_13103363	rs7294444
HEBP1	-	1	protein_coding	ENSG00000013583.4	12	13153207	13153207	ENSG00000013583.4_13136395_13136669	6	6382	16584	rs735689	T	C	0.39204995238095297	12	13136623	13136623	1.2406e-22	0.383863	0.000999001	1.79914e-18	6.26827e-18	0.0021599	0.920871	ENSG00000013583.4_13136395_13136669	rs735689
RP11-377D9.3	+	2	lincRNA	ENSG00000255621.1	12	13153385	13153385	ENSG00000255621.1_13172446_13173378	1	6382	-18939	rs11055200	A	G	0.1750643571428572	12	13172324	13172324	7.90336e-06	0.247768	0.015984	0.0151652	0.00747663	0.211388	0.516417	ENSG00000255621.1_13172446_13173378	rs11055200
EMP1	+	1	protein_coding	ENSG00000134531.5	12	13349650	13349650	ENSG00000134531.5_13366349_13366509	4	6234	163808	rs7966008	G	A	0.28441028571428617	12	13185842	13185842	7.96179e-05	-0.110158	0.301698	0.293062	0.0691012	0.68364	0.140121	ENSG00000134531.5_13366349_13366509	rs7966008
ATF7IP	+	1	protein_coding	ENSG00000171681.8	12	14518610	14518610	ENSG00000171681.8_14576695_14578407	16	5722	465481	rs7309309	C	T	0.1960091428571426	12	14053129	14053129	2.58053e-06	0.146645	0.02997	0.0372675	0.0156819	0.299943	-0.25721	ENSG00000171681.8_14576695_14578407	rs7309309
PLBD1	-	1	protein_coding	ENSG00000121316.6	12	14721283	14721283	ENSG00000121316.6_14720516_14721283	11	5468	-62515	rs746690	A	C	0.3357142857142857	12	14783798	14783798	3.37522e-10	-0.183424	0.000999001	1.80579e-05	1.66127e-05	0.463285	-0.54367	ENSG00000121316.6_14720516_14721283	rs746690
GUCY2C	-	2	protein_coding	ENSG00000070019.3	12	14849519	14849519	ENSG00000070019.3_14774939_14775131	4	5205	165490	rs1052455	A	G	0.3737909761904774	12	14684029	14684029	6.03604e-10	-0.380398	0.000999001	5.96758e-06	5.90279e-06	0.496964	-0.331567	ENSG00000070019.3_14774939_14775131	rs1052455
HIST4H4	-	1	protein_coding	ENSG00000197837.3	12	14924065	14924065	ENSG00000197837.3_14923489_14924065	3	4980	431022	rs35425579	G	A	0.023567547619047523	12	14493043	14493043	0.000348013	0.410906	0.633367	0.616239	0.112787	0.481064	0.753932	ENSG00000197837.3_14923489_14924065	rs35425579
H2AFJ	+	2	protein_coding	ENSG00000246705.3	12	14927270	14927270	ENSG00000246705.3_14927270_14930936	1	4970	851840	rs219872	G	A	0.1513258452380959	12	14075430	14075430	0.000313699	0.128214	0.275724	0.281886	0.0673364	0.529679	0.193614	ENSG00000246705.3_14927270_14930936	rs219872
WBP11	-	2	protein_coding	ENSG00000084463.3	12	14956474	14956474	ENSG00000084463.3_14939410_14940432	12	4874	-22610	rs17834533	A	G	0.17389363095238108	12	14979084	14979084	6.50302e-08	-0.124896	0.000999001	0.000977058	0.000669225	0.926821	0.0192328	ENSG00000084463.3_14939410_14940432	rs17834533
C12orf60	+	2	protein_coding	ENSG00000182993.3	12	14956506	14956506	ENSG00000182993.3_15056941_15059520	4	4874	804	rs7959540	T	A	0.4648722261904761	12	14955702	14955702	2.59308e-12	-0.331075	0.000999001	6.53241e-08	8.42777e-08	0.142671	-0.557588	ENSG00000182993.3_15056941_15059520	rs7959540
SMCO3	-	2	protein_coding	ENSG00000179256.2	12	14967116	14967116	ENSG00000179256.2_14957584_14959630	1	4826	48360	rs11614746	C	G	0.45521910714285696	12	14918756	14918756	9.58252e-05	-0.175252	0.0829171	0.0915717	0.0311262	0.44641	-0.265219	ENSG00000179256.2_14957584_14959630	rs11614746
MGP	-	1	protein_coding	ENSG00000111341.5	12	15038860	15038860	ENSG00000111341.5_15035988_15037179	4	4654	-12382	rs12811790	A	G	0.3863375476190479	12	15051242	15051242	4.31835e-05	-0.144199	0.0869131	0.0893049	0.0305842	0.539697	0.199117	ENSG00000111341.5_15035988_15037179	rs12811790
ARHGDIB	-	2	protein_coding	ENSG00000111348.4	12	15114662	15114662	ENSG00000111348.4_15097710_15097773	7	4461	-468500	rs7305470	T	C	0.053072488095237916	12	15583162	15583162	5.5316e-05	0.343157	0.237762	0.231976	0.0590593	0.206197	0.835789	ENSG00000111348.4_15097710_15097773	rs7305470
STRAP	+	1	protein_coding	ENSG00000023734.6	12	16035325	16035325	ENSG00000023734.6_16036475_16036610	10	4182	-151903	rs61909785	G	A	0.23597898809523793	12	16187228	16187228	9.19569e-06	-0.115757	0.0629371	0.059164	0.0224343	0.995117	-0.00166154	ENSG00000023734.6_16036475_16036610	rs61909785
DERA	+	2	protein_coding	ENSG00000023697.8	12	16064106	16064106	ENSG00000023697.8_16112763_16112858	9	4145	-163707	rs73061109	G	T	0.18227086904761894	12	16227813	16227813	4.95732e-05	-0.149336	0.258741	0.262432	0.064085	0.659718	-0.186925	ENSG00000023697.8_16112763_16112858	rs73061109
LMO3	-	1	protein_coding	ENSG00000048540.10	12	16763528	16763528	ENSG00000048540.10_16750550_16753802	4	4021	223134	rs7964084	A	G	0.32625585714285693	12	16540394	16540394	1.50913e-05	-0.252637	0.0659341	0.0606276	0.0228203	0.451323	0.323469	ENSG00000048540.10_16750550_16753802	rs7964084
AEBP2	+	2	protein_coding	ENSG00000139154.10	12	19556979	19556979	ENSG00000139154.10_19705787_19706173	10	7157	-150341	rs61919030	T	C	0.3442465595238093	12	19707320	19707320	2.6477e-11	-0.284746	0.000999001	1.44762e-06	1.55364e-06	0.08999	-0.413477	ENSG00000139154.10_19705787_19706173	rs61919030
SLCO1A2	-	1	protein_coding	ENSG00000084453.12	12	21572528	21572528	ENSG00000084453.12_21417534_21422701	5	6711	-55217	rs2159943	A	G	0.4258008690476191	12	21627745	21627745	3.63242e-06	-0.189462	0.041958	0.0345258	0.0147241	0.188114	-0.304564	ENSG00000084453.12_21417534_21422701	rs2159943
PYROXD1	+	1	protein_coding	ENSG00000121350.11	12	21590549	21590549	ENSG00000121350.11_21614942_21615061	14	6638	-24708	rs3213211	G	A	0.4978866666666671	12	21615257	21615257	9.85385e-53	-0.638244	0.000999001	2.51877e-46	4.17093e-45	0.000153607	-0.800759	ENSG00000121350.11_21614942_21615061	rs3213211
RECQL	-	2	protein_coding	ENSG00000004700.11	12	21654603	21654603	ENSG00000004700.11_21623903_21624032	15	6452	64046	rs2058463	A	C	0.46998326190476225	12	21590557	21590557	2.93916e-11	-0.229226	0.000999001	1.3478e-06	1.45539e-06	0.163433	-0.471929	ENSG00000004700.11_21623903_21624032	rs2058463
GOLT1B	+	1	protein_coding	ENSG00000111711.5	12	21654715	21654715	ENSG00000111711.5_21661317_21661495	6	6452	-6793	rs11046091	A	G	0.21071428571428572	12	21661508	21661508	1.26357e-08	-0.192179	0.000999001	0.000225911	0.000175196	0.179754	-0.460505	ENSG00000111711.5_21661317_21661495	rs11046091
C12orf39	+	2	protein_coding	ENSG00000134548.5	12	21679241	21679241	ENSG00000134548.5_21684071_21685457	6	6445	-42137	rs4459361	A	G	0.22619047619047616	12	21721378	21721378	2.71331e-11	-0.323878	0.000999001	3.94721e-07	4.58407e-07	0.21484	-0.534917	ENSG00000134548.5_21684071_21685457	rs4459361
KCNJ8	-	2	protein_coding	ENSG00000121361.3	12	21928515	21928515	ENSG00000121361.3_21917889_21919557	3	6067	147269	rs10841868	G	T	0.26724879761904696	12	21781246	21781246	9.77537e-06	0.151152	0.041958	0.0391927	0.0163131	0.620423	0.119577	ENSG00000121361.3_21917889_21919557	rs10841868
ABCC9	-	2	protein_coding	ENSG00000069431.6	12	22094336	22094336	ENSG00000069431.6_21950335_21954115	42	5658	278756	rs73077300	T	C	0.2587233452380948	12	21815580	21815580	7.91032e-12	0.222173	0.000999001	1.01857e-06	1.11268e-06	0.364185	0.1725	ENSG00000069431.6_21950335_21954115	rs73077300
C2CD5	-	2	protein_coding	ENSG00000111731.8	12	22697480	22697480	ENSG00000111731.8_22601517_22602825	28	4648	62589	rs10466795	G	T	0.05774436904761871	12	22634891	22634891	6.10053e-11	0.28484	0.000999001	2.9434e-06	3.03515e-06	0.022757	0.610402	ENSG00000111731.8_22601517_22602825	rs10466795
ETNK1	+	1	protein_coding	ENSG00000139163.11	12	22778009	22778009	ENSG00000139163.11_22811948_22812088	9	4622	-235130	rs2195059	T	C	0.36126227380952375	12	23013139	23013139	1.87915e-06	0.0976606	0.022977	0.0188293	0.00899022	0.802722	0.0376546	ENSG00000139163.11_22811948_22812088	rs2195059
CASC1	-	2	protein_coding	ENSG00000118307.14	12	25348096	25348096	ENSG00000118307.14_25272079_25272235	15	6877	-13660	rs61763590	C	A	0.09353778571428581	12	25361756	25361756	2.07515e-11	0.592986	0.000999001	1.42084e-06	1.52682e-06	0.480469	0.33856	ENSG00000118307.14_25272079_25272235	rs61763590
LYRM5	+	1	protein_coding	ENSG00000205707.6	12	25348150	25348150	ENSG00000205707.6_25348642_25349118	5	6877	-19688	rs4963859	A	C	0.4331828214285718	12	25367838	25367838	2.54681e-26	0.433645	0.000999001	5.46841e-21	2.31491e-20	0.207733	0.304362	ENSG00000205707.6_25348642_25349118	rs4963859
KRAS	-	2	protein_coding	ENSG00000133703.7	12	25403870	25403870	ENSG00000133703.7_25357723_25362845	7	6886	116588	rs4492902	C	T	0.15119047619047618	12	25287282	25287282	5.17726e-05	0.162943	0.3996	0.400164	0.08491	0.188156	0.601479	ENSG00000133703.7_25357723_25362845	rs4492902
IFLTD1	-	1	protein_coding	ENSG00000152936.6	12	25801513	25801513	ENSG00000152936.6_25801428_25801513	9	7068	-979821	rs10450686	C	T	0.40941301190476176	12	26781334	26781334	4.01488e-05	0.198075	0.334665	0.350438	0.0775138	0.221177	-0.235485	ENSG00000152936.6_25801428_25801513	rs10450686
RASSF8	+	2	protein_coding	ENSG00000123094.11	12	26111962	26111962	ENSG00000123094.11_26217431_26218320	7	6906	58504	rs853546	T	C	0.10291735714285744	12	26053458	26053458	4.83627e-07	0.198461	0.00999001	0.00728139	0.00398636	0.965981	0.0186813	ENSG00000123094.11_26217431_26218320	rs853546
SSPN	+	2	protein_coding	ENSG00000123096.7	12	26274924	26274924	ENSG00000123096.7_26348273_26348884	4	6759	619264	rs7967383	A	C	0.489863904761905	12	25655660	25655660	4.2725e-05	0.1287	0.23976	0.241022	0.0606334	0.164842	0.472285	ENSG00000123096.7_26348273_26348884	rs7967383
RP11-612B6.2	-	2	lincRNA	ENSG00000256185.1	12	26489883	26489883	ENSG00000256185.1_26489758_26489883	1	6654	281866	rs11048394	G	A	0.09349383333333357	12	26208017	26208017	3.06233e-05	-0.317533	0.040959	0.0507927	0.0199965	0.667454	0.291898	ENSG00000256185.1_26489758_26489883	rs11048394
ITPR2	-	2	protein_coding	ENSG00000123104.7	12	26986131	26986131	ENSG00000123104.7_26714695_26714885	57	6721	662809	rs79654336	G	A	0.07004311904761885	12	26323322	26323322	2.07869e-05	-0.276328	0.529471	0.506683	0.0990872	0.260889	0.554873	ENSG00000123104.7_26714695_26714885	rs79654336
TM7SF3	-	2	protein_coding	ENSG00000064115.6	12	27167367	27167367	ENSG00000064115.6_27156169_27156338	13	6561	63918	rs146970669	G	A	0.09842821428571417	12	27103449	27103449	7.97862e-09	0.252082	0.000999001	0.000232287	0.000179794	0.0369931	0.531548	ENSG00000064115.6_27156169_27156338	rs146970669
MED21	+	2	protein_coding	ENSG00000152944.4	12	27175479	27175479	ENSG00000152944.4_27183091_27183205	5	6565	632562	rs10842722	A	T	0.3997200238095243	12	26542917	26542917	6.38574e-06	0.207704	0.046953	0.0542938	0.021073	0.0622686	0.843888	ENSG00000152944.4_27183091_27183205	rs10842722
STK38L	+	2	protein_coding	ENSG00000211455.3	12	27396901	27396901	ENSG00000211455.3_27475261_27478892	15	6607	-648947	rs258443	T	C	0.05861782142856764	12	28045848	28045848	9.57177e-05	-0.210416	0.7003	0.695702	0.122896	0.189464	0.598539	ENSG00000211455.3_27475261_27478892	rs258443
PPFIBP1	+	2	protein_coding	ENSG00000110841.9	12	27676364	27676364	ENSG00000110841.9_27787843_27790252	31	6302	-117537	rs7973076	A	G	0.2867141785714286	12	27793901	27793901	4.24011e-17	0.36614	0.000999001	8.20809e-12	1.58808e-11	0.804693	0.0807197	ENSG00000110841.9_27787843_27790252	rs7973076
MANSC4	-	1	protein_coding	ENSG00000205693.3	12	27924209	27924209	ENSG00000205693.3_27915671_27916329	1	6155	27173	rs4931369	T	C	0.3694890357142855	12	27897036	27897036	1.03887e-05	-0.194637	0.020979	0.018382	0.00881553	0.839208	-0.0750706	ENSG00000205693.3_27915671_27916329	rs4931369
KLHL42	+	2	protein_coding	ENSG00000087448.5	12	27932953	27932953	ENSG00000087448.5_27950648_27955973	5	6141	-15662	rs4931479	T	C	0.31064690476190493	12	27948615	27948615	3.38334e-12	0.155532	0.000999001	8.93309e-08	1.13175e-07	0.497181	-0.2368	ENSG00000087448.5_27950648_27955973	rs4931479
PTHLH	-	2	protein_coding	ENSG00000087494.11	12	28125638	28125638	ENSG00000087494.11_28115255_28116703	4	6385	-629042	rs4429095	G	C	0.3075130119047633	12	28754680	28754680	0.00028692	-0.169784	0.656344	0.640906	0.11587	0.768409	0.0658934	ENSG00000087494.11_28115255_28116703	rs4429095
CCDC91	+	2	protein_coding	ENSG00000123106.6	12	28286182	28286182	ENSG00000123106.6_28544237_28544344	18	6490	-3021	rs11049363	G	A	0.262026785714285	12	28289203	28289203	4.09354e-08	0.185051	0.000999001	0.0016831	0.00109526	0.391105	0.166542	ENSG00000123106.6_28544237_28544344	rs11049363
FAR2	+	1	protein_coding	ENSG00000064763.6	12	29302036	29302036	ENSG00000064763.6_29446233_29446408	14	6967	-153460	rs11050175	G	A	0.2141195476190471	12	29455496	29455496	3.38055e-11	0.435185	0.000999001	1.68206e-06	1.78753e-06	0.362632	0.224074	ENSG00000064763.6_29446233_29446408	rs11050175
ERGIC2	-	2	protein_coding	ENSG00000087502.13	12	29534122	29534122	ENSG00000087502.13_29509315_29509410	14	7883	566045	rs79621799	G	A	0.01318889285714276	12	28968077	28968077	2.03947e-06	-0.465052	0.02997	0.0271143	0.0121158	0.749836	0.173906	ENSG00000087502.13_29509315_29509410	rs79621799
CAPRIN2	-	1	protein_coding	ENSG00000110888.13	12	30907885	30907885	ENSG00000110888.13_30872013_30873849	17	7892	15680	rs10843827	C	G	0.324435571428571	12	30892205	30892205	1.99937e-07	-0.1482	0.00799201	0.00685762	0.00378156	0.953807	0.0177838	ENSG00000110888.13_30872013_30873849	rs10843827
LINC00941	+	2	lincRNA	ENSG00000235884.2	12	30947977	30947977	ENSG00000235884.2_30954635_30955645	4	7915	-16832	rs7312207	T	C	0.20422285714285685	12	30964809	30964809	7.80001e-14	-0.503455	0.000999001	3.22948e-09	4.78742e-09	0.932146	-0.0415242	ENSG00000235884.2_30954635_30955645	rs7312207
TSPAN11	+	2	protein_coding	ENSG00000110900.10	12	31079362	31079362	ENSG00000110900.10_31144791_31149534	1	8213	363689	rs140785223	C	A	0.0569846428571427	12	30715673	30715673	1.63179e-05	0.442497	0.031968	0.0333082	0.0143001	0.026447	1.83247	ENSG00000110900.10_31144791_31149534	rs140785223
DDX11	+	2	protein_coding	ENSG00000013573.12	12	31226779	31226779	ENSG00000013573.12_31256511_31257725	24	8314	-10417	rs10843879	T	C	0.4539368928571434	12	31237196	31237196	1.90883e-125	-0.892886	0.000999001	5.01273e-101	1.17594e-98	9.8297e-08	-1.1957	ENSG00000013573.12_31256511_31257725	rs10843879
FAM60A	-	2	protein_coding	ENSG00000139146.9	12	31479992	31479992	ENSG00000139146.9_31456429_31458057	8	7985	204180	rs61918719	T	C	0.34215517857142813	12	31275812	31275812	2.9632e-05	-0.130189	0.295704	0.298864	0.069971	0.248784	0.551237	ENSG00000139146.9_31456429_31458057	rs61918719
DENND5B	-	2	protein_coding	ENSG00000170456.10	12	31744031	31744031	ENSG00000170456.10_31551109_31551296	22	7700	350742	rs11051352	C	G	0.20549576190476182	12	31393289	31393289	1.12488e-05	-0.170949	0.251748	0.243056	0.060981	0.363009	-0.201217	ENSG00000170456.10_31551109_31551296	rs11051352
AMN1	-	1	protein_coding	ENSG00000151743.6	12	31882108	31882108	ENSG00000151743.6_31881905_31882108	11	7960	-631780	rs10771940	A	T	0.4106015714285719	12	32513888	32513888	2.26395e-07	-0.191832	0.00799201	0.00517297	0.00296527	0.900503	0.0211779	ENSG00000151743.6_31881905_31882108	rs10771940
H3F3C	-	2	protein_coding	ENSG00000188375.3	12	31945175	31945175	ENSG00000188375.3_31944123_31945175	1	7990	-594117	rs145521278	C	T	0.1756461071428572	12	32539292	32539292	6.67579e-05	-0.229003	0.128871	0.122658	0.0381246	0.277473	1.18248	ENSG00000188375.3_31944123_31945175	rs145521278
MGAT4C	-	2	protein_coding	ENSG00000182050.9	12	87232681	87232681	ENSG00000182050.9_86372516_86374208	5	6007	638657	rs844433	A	G	0.14180228571428455	12	86594024	86594024	1.55016e-09	-0.251633	0.000999001	4.00873e-05	3.5003e-05	0.142684	-0.701631	ENSG00000182050.9_86372516_86374208	rs844433
C12orf29	+	2	protein_coding	ENSG00000133641.13	12	88427623	88427623	ENSG00000133641.13_88442011_88443937	6	4392	-73849	rs2471523	A	G	0.06761028571428207	12	88501472	88501472	0.000108116	-0.191286	0.301698	0.294893	0.0693586	0.87812	0.071776	ENSG00000133641.13_88442011_88443937	rs2471523
DUSP6	-	2	protein_coding	ENSG00000139318.7	12	89747048	89747048	ENSG00000139318.7_89744365_89744948	3	3811	-740774	rs71438951	T	G	0.2724768095238096	12	90487822	90487822	0.000589254	0.151636	0.619381	0.634141	0.114987	0.879878	0.0691802	ENSG00000139318.7_89744365_89744948	rs71438951
RP11-1109F11.3	+	2	lincRNA	ENSG00000271327.1	12	89761584	89761584	ENSG00000271327.1_89761584_89763078	1	3836	65014	rs59009113	A	G	0.07919561904761895	12	89696570	89696570	0.00121873	0.229511	0.548452	0.540691	0.10346	0.327277	-0.617433	ENSG00000271327.1_89761584_89763078	rs59009113
C12orf79	-	1	protein_coding	ENSG00000257242.2	12	92536690	92536690	ENSG00000257242.2_92382873_92382969	7	5397	-915607	rs17790447	G	T	0.08223279761904755	12	93452297	93452297	6.72693e-06	0.400844	0.040959	0.047995	0.0191619	0.791255	-0.132993	ENSG00000257242.2_92382873_92382969	rs17790447
BTG1	-	2	protein_coding	ENSG00000133639.3	12	92539673	92539673	ENSG00000133639.3_92539164_92539673	3	5400	-89774	rs7309222	A	G	0.366688642857143	12	92629447	92629447	0.00022285	-0.0895145	0.495504	0.494006	0.0974157	0.382767	-0.234037	ENSG00000133639.3_92539164_92539673	rs7309222
PLEKHG7	+	2	protein_coding	ENSG00000187510.3	12	93115281	93115281	ENSG00000187510.3_93163864_93166231	1	5482	-566233	rs117786617	A	G	0.04165600000000003	12	93681514	93681514	0.000762676	-0.550897	0.537463	0.531697	0.102336	0.813256	-0.211428	ENSG00000187510.3_93163864_93166231	rs117786617
NUDT4	+	2	protein_coding	ENSG00000173598.9	12	93771659	93771659	ENSG00000173598.9_93792953_93797024	6	5826	-5025	rs7977608	A	G	0.3716794047619052	12	93776684	93776684	9.1973e-09	-0.16932	0.000999001	0.000260994	0.00020047	0.91775	0.0227868	ENSG00000173598.9_93792953_93797024	rs7977608
UBE2N	-	1	protein_coding	ENSG00000177889.5	12	93836038	93836038	ENSG00000177889.5_93835631_93836038	3	5766	803852	rs73215714	C	T	0.08281822619047623	12	93032186	93032186	0.000140809	0.163584	0.447552	0.432311	0.0892686	0.77415	-0.0957727	ENSG00000177889.5_93835631_93836038	rs73215714
MRPL42	+	1	protein_coding	ENSG00000198015.8	12	93861264	93861264	ENSG00000198015.8_93881273_93881673	6	5724	-1898	rs4761721	C	G	0.4560262142857151	12	93863162	93863162	4.30065e-13	0.131165	0.000999001	1.44553e-08	2.0017e-08	0.11943	0.483893	ENSG00000198015.8_93881273_93881673	rs4761721
SOCS2	+	1	protein_coding	ENSG00000120833.9	12	93963590	93963590	ENSG00000120833.9_93965100_93970521	2	5752	166975	rs35288079	T	G	0.14582752380952377	12	93796615	93796615	0.000122569	-0.262224	0.317682	0.295826	0.0694968	0.328589	-0.609753	ENSG00000120833.9_93965100_93970521	rs35288079
RP11-1060G2.2	+	2	lincRNA	ENSG00000271382.1	12	94338817	94338817	ENSG00000271382.1_94338817_94341589	1	6478	-781843	rs10745686	T	C	0.11957410714285588	12	95120660	95120660	0.00100617	-0.254228	0.752248	0.760592	0.131077	0.109268	-0.769769	ENSG00000271382.1_94338817_94341589	rs10745686
PLXNC1	+	1	protein_coding	ENSG00000136040.4	12	94542499	94542499	ENSG00000136040.4_94562929_94563069	31	6614	-802675	rs67920940	C	T	0.02639882142857171	12	95345174	95345174	5.87215e-07	0.509614	0.023976	0.0262439	0.0118112	0.834667	0.0871739	ENSG00000136040.4_94562929_94563069	rs67920940
CCDC41	-	1	protein_coding	ENSG00000173588.10	12	94853764	94853764	ENSG00000173588.10_94701472_94702693	18	7021	169961	rs3803069	T	C	0.20716870238095222	12	94683803	94683803	9.05159e-06	0.195009	0.225774	0.224852	0.0578065	0.531429	-0.310787	ENSG00000173588.10_94701472_94702693	rs3803069
TMCC3	-	2	protein_coding	ENSG00000057704.6	12	95044338	95044338	ENSG00000057704.6_95044129_95044338	4	7225	-832186	rs56166783	C	T	0.06201658333333295	12	95876524	95876524	3.29869e-05	-0.270159	0.17982	0.182763	0.0503618	0.25443	-0.717208	ENSG00000057704.6_95044129_95044338	rs56166783
NDUFA12	-	1	protein_coding	ENSG00000184752.8	12	95397546	95397546	ENSG00000184752.8_95365108_95365396	5	7542	-6	rs835044	T	C	0.34243758333333385	12	95397552	95397552	3.82488e-17	-0.24927	0.000999001	4.1934e-12	8.38412e-12	0.307415	-0.259476	ENSG00000184752.8_95365108_95365396	rs835044
NR2C1	-	1	protein_coding	ENSG00000120798.12	12	95467479	95467479	ENSG00000120798.12_95453682_95453760	14	7459	-216742	rs80023003	A	G	0.0762005952380949	12	95684221	95684221	4.15452e-05	-0.271674	0.595405	0.586891	0.109255	0.136745	0.59262	ENSG00000120798.12_95453682_95453760	rs80023003
FGD6	-	2	protein_coding	ENSG00000180263.9	12	95611258	95611258	ENSG00000180263.9_95478274_95478422	21	7330	206125	rs11107862	T	C	0.08332369047619043	12	95405133	95405133	6.46109e-07	-0.337182	0.021978	0.0194546	0.00922774	0.47439	0.276249	ENSG00000180263.9_95478274_95478422	rs11107862
VEZT	+	2	protein_coding	ENSG00000028203.13	12	95611522	95611522	ENSG00000028203.13_95635940_95636090	18	7330	-302	rs74792623	C	T	0.14893314285714349	12	95611824	95611824	1.65106e-14	-0.43091	0.000999001	2.62552e-09	3.92726e-09	0.0713474	-0.501821	ENSG00000028203.13_95635940_95636090	rs74792623
METAP2	+	1	protein_coding	ENSG00000111142.9	12	95867296	95867296	ENSG00000111142.9_95876991_95877270	11	7363	846716	rs34582414	C	A	0.016698345238095175	12	95020580	95020580	2.61512e-06	0.761503	0.048951	0.055093	0.0212834	0.148831	0.793922	ENSG00000111142.9_95876991_95877270	rs34582414
USP44	-	1	protein_coding	ENSG00000136014.7	12	95945266	95945266	ENSG00000136014.7_95926605_95928102	5	7355	2162	rs6538643	C	A	0.2626827738095239	12	95943104	95943104	2.85459e-09	0.245682	0.000999001	4.63197e-05	4.00844e-05	0.0484357	0.801681	ENSG00000136014.7_95926605_95928102	rs6538643
NTN4	-	1	protein_coding	ENSG00000074527.7	12	96184930	96184930	ENSG00000074527.7_96051583_96052998	10	7218	177610	rs34829616	C	T	0.2582609523809518	12	96007320	96007320	9.04505e-06	0.125271	0.0789211	0.0840522	0.0292623	0.0296975	0.513106	ENSG00000074527.7_96051583_96052998	rs34829616
SNRPF	+	2	protein_coding	ENSG00000139343.6	12	96252706	96252706	ENSG00000139343.6_96273466_96273779	5	6975	1888	rs80156312	A	T	0.1663307023809525	12	96250818	96250818	2.76892e-15	-0.393876	0.000999001	1.23241e-10	2.14954e-10	0.145909	-0.469755	ENSG00000139343.6_96273466_96273779	rs80156312
AMDHD1	+	2	protein_coding	ENSG00000139344.3	12	96337071	96337071	ENSG00000139344.3_96361534_96362370	6	6766	-926	rs7486703	A	G	0.44285714285714284	12	96337997	96337997	2.3113e-22	0.480038	0.000999001	6.58676e-16	1.87866e-15	0.126911	0.492279	ENSG00000139344.3_96361534_96362370	rs7486703
HAL	-	1	protein_coding	ENSG00000084110.6	12	96390143	96390143	ENSG00000084110.6_96366440_96368150	1	6624	261165	rs17024642	G	A	0.023165309523809605	12	96128978	96128978	3.40717e-05	0.695994	0.0539461	0.050008	0.0197638	0.297182	-0.593294	ENSG00000084110.6_96366440_96368150	rs17024642
LTA4H	-	2	protein_coding	ENSG00000111144.5	12	96437298	96437298	ENSG00000111144.5_96408633_96408777	18	6637	3876	rs17025122	G	A	0.09524333333333349	12	96433422	96433422	5.0803e-07	0.183279	0.012987	0.0135908	0.00681016	0.352123	0.397881	ENSG00000111144.5_96408633_96408777	rs17025122
ELK3	+	2	protein_coding	ENSG00000111145.3	12	96588160	96588160	ENSG00000111145.3_96640718_96641512	6	6794	614372	rs7298497	C	T	0.21216234523809518	12	95973788	95973788	5.15078e-06	0.113411	0.028971	0.0382268	0.0160018	0.591555	0.190296	ENSG00000111145.3_96640718_96641512	rs7298497
NEDD1	+	2	protein_coding	ENSG00000139350.7	12	97301001	97301001	ENSG00000139350.7_97328754_97328983	17	6246	47394	rs703694	A	T	0.4841821666666657	12	97253607	97253607	7.30542e-08	-0.158803	0.002997	0.00236229	0.00148439	0.495599	0.202566	ENSG00000139350.7_97328754_97328983	rs703694
TMPO	+	1	protein_coding	ENSG00000120802.9	12	98909290	98909290	ENSG00000120802.9_98941351_98944157	10	5079	44706	rs73136452	G	A	0.1563504523809529	12	98864584	98864584	3.71634e-05	-0.123728	0.254745	0.24711	0.0616759	0.61948	0.221587	ENSG00000120802.9_98941351_98944157	rs73136452
SLC25A3	+	2	protein_coding	ENSG00000075415.8	12	98987369	98987369	ENSG00000075415.8_98987369_98989626	5	5158	110586	rs73136462	G	A	0.10156026190476206	12	98876783	98876783	7.04907e-05	0.139247	0.288711	0.282348	0.0674141	0.891619	-0.034387	ENSG00000075415.8_98987369_98989626	rs73136462
IKBIP	-	2	protein_coding	ENSG00000166130.10	12	99038891	99038891	ENSG00000166130.10_99007183_99008118	4	5144	-6029	rs34144325	C	T	0.21853583333333285	12	99044920	99044920	1.51181e-31	0.353215	0.000999001	2.48885e-25	1.36576e-24	0.0592951	0.744081	ENSG00000166130.10_99007183_99008118	rs34144325
ANKS1B	-	1	protein_coding	ENSG00000185046.14	12	100378432	100378432	ENSG00000185046.14_100377882_100378432	27	4823	53457	rs7132513	C	G	0.44391221428571453	12	100324975	100324975	2.41691e-07	-0.222115	0.00999001	0.00783592	0.00423558	0.84827	-0.137243	ENSG00000185046.14_100377882_100378432	rs7132513
ACTR6	+	2	protein_coding	ENSG00000075089.5	12	100592900	100592900	ENSG00000075089.5_100603851_100603986	11	5038	294774	rs7315178	T	A	0.3146193452380947	12	100298126	100298126	6.93696e-05	-0.102786	0.38961	0.382579	0.0823482	0.117227	-0.463259	ENSG00000075089.5_100603851_100603986	rs7315178
SCYL2	+	2	protein_coding	ENSG00000136021.13	12	100660918	100660918	ENSG00000136021.13_100707200_100707316	18	5165	672724	rs3851626	C	T	0.32976190476190476	12	99988194	99988194	2.28329e-06	0.146082	0.030969	0.0384028	0.0160588	0.963972	0.00687202	ENSG00000136021.13_100707200_100707316	rs3851626
SLC5A8	-	2	protein_coding	ENSG00000256870.2	12	101604185	101604185	ENSG00000256870.2_101549271_101551179	1	5495	2262	rs7296179	G	C	0.32170264285714256	12	101601923	101601923	8.8943e-10	0.374994	0.000999001	3.67855e-06	3.7452e-06	0.155788	0.551665	ENSG00000256870.2_101549271_101551179	rs7296179
UTP20	+	2	protein_coding	ENSG00000120800.4	12	101673887	101673887	ENSG00000120800.4_101759237_101759403	62	5485	-31590	rs11110747	T	C	0.16235128571428606	12	101705477	101705477	6.03447e-07	0.219109	0.032967	0.0336044	0.0143966	0.705399	-0.15166	ENSG00000120800.4_101759237_101759403	rs11110747
CHPT1	+	1	protein_coding	ENSG00000111666.6	12	102090725	102090725	ENSG00000111666.6_102120072_102123424	11	5794	2218	rs2695286	T	C	0.4201840476190475	12	102088507	102088507	4.97701e-35	0.49415	0.000999001	4.91449e-29	3.39088e-28	0.0111478	0.85975	ENSG00000111666.6_102120072_102123424	rs2695286
SYCP3	-	2	protein_coding	ENSG00000139351.10	12	102133250	102133250	ENSG00000139351.10_102122426_102122991	2	5795	48540	rs2559864	C	G	0.4201658928571429	12	102084710	102084710	8.37411e-18	0.312524	0.000999001	7.07906e-14	1.68171e-13	0.629664	0.166248	ENSG00000139351.10_102122426_102122991	rs2559864
GNPTAB	-	2	protein_coding	ENSG00000111670.10	12	102224716	102224716	ENSG00000111670.10_102161688_102161938	23	5708	-94902	rs140811937	G	A	0.0666252499999998	12	102319618	102319618	2.80385e-06	0.304997	0.0559441	0.0566855	0.0217405	0.982342	-0.0105454	ENSG00000111670.10_102161688_102161938	rs140811937
DRAM1	+	1	protein_coding	ENSG00000136048.9	12	102271129	102271129	ENSG00000136048.9_102314994_102317401	9	5695	15080	rs10860800	G	A	0.3074424404761901	12	102256049	102256049	6.17983e-13	0.305465	0.000999001	6.22198e-08	8.03832e-08	0.00869832	0.741519	ENSG00000136048.9_102314994_102317401	rs10860800
CCDC53	-	2	protein_coding	ENSG00000120860.6	12	102455927	102455927	ENSG00000120860.6_102455026_102455124	11	5699	-155444	rs10860846	T	G	0.2373913571428571	12	102611371	102611371	1.04366e-14	-0.20384	0.000999001	1.15031e-09	1.79603e-09	0.498153	-0.154889	ENSG00000120860.6_102455026_102455124	rs10860846
PARPBP	+	1	protein_coding	ENSG00000185480.7	12	102513956	102513956	ENSG00000185480.7_102547647_102547767	5	5710	195100	rs12298720	A	G	0.11666666666666667	12	102318856	102318856	0.000287114	0.296934	0.773227	0.762055	0.131273	0.695193	-0.239137	ENSG00000185480.7_102547647_102547767	rs12298720
ASCL1	+	2	protein_coding	ENSG00000139352.3	12	103351464	103351464	ENSG00000139352.3_103353140_103354294	2	5686	6719	rs71466254	G	C	0.10281255952380956	12	103344745	103344745	3.45332e-06	-0.394667	0.013986	0.0106478	0.005517	0.45859	-0.350494	ENSG00000139352.3_103353140_103354294	rs71466254
PAH	-	1	protein_coding	ENSG00000171759.4	12	103352188	103352188	ENSG00000171759.4_103230663_103232996	13	5684	76306	rs1718304	G	A	0.4666649523809526	12	103275882	103275882	4.73325e-07	0.181405	0.011988	0.00932199	0.00492074	0.228957	0.307943	ENSG00000171759.4_103230663_103232996	rs1718304
NT5DC3	-	2	protein_coding	ENSG00000111696.7	12	104234975	104234975	ENSG00000111696.7_104166088_104171859	15	6458	-17534	rs7973401	G	A	0.1784909285714289	12	104252509	104252509	1.54249e-27	-0.522137	0.000999001	2.4542e-20	1.00128e-19	0.000433885	-1.01332	ENSG00000111696.7_104166088_104171859	rs7973401
RP11-650K20.3	+	2	protein_coding	ENSG00000257327.1	12	104235229	104235229	ENSG00000257327.1_104237953_104238442	1	6459	-16955	rs4964304	A	G	0.1820945952380954	12	104252184	104252184	5.8529e-05	-0.27737	0.0769231	0.0864085	0.0298428	0.494409	-0.281194	ENSG00000257327.1_104237953_104238442	rs4964304
HSP90B1	+	1	protein_coding	ENSG00000166598.8	12	104323885	104323885	ENSG00000166598.8_104347164_104347423	17	6346	-26966	rs703657	T	A	0.3155233571428563	12	104350851	104350851	6.74293e-82	1.04965	0.000999001	2.06497e-69	9.52967e-68	0.00534989	0.695437	ENSG00000166598.8_104347164_104347423	rs703657
C12orf73	-	2	protein_coding	ENSG00000204954.5	12	104359486	104359486	ENSG00000204954.5_104347192_104347312	5	6424	16523	rs2583254	G	A	0.3084879761904758	12	104342963	104342963	1.44394e-74	1.00181	0.000999001	1.30179e-62	4.46911e-61	0.00451619	0.667255	ENSG00000204954.5_104347192_104347312	rs2583254
TDG	+	1	protein_coding	ENSG00000139372.10	12	104359582	104359582	ENSG00000139372.10_104380371_104382652	9	6424	-16632	rs4135110	G	A	0.07707572619047587	12	104376214	104376214	5.06997e-06	0.227366	0.0769231	0.0729396	0.0262607	0.396913	0.339012	ENSG00000139372.10_104380371_104382652	rs4135110
GLT8D2	-	1	protein_coding	ENSG00000120820.8	12	104457961	104457961	ENSG00000120820.8_104415135_104415269	12	6522	46593	rs11612462	T	G	0.1529239761904763	12	104411368	104411368	4.62442e-05	0.20947	0.385614	0.367155	0.0800231	0.117013	0.320583	ENSG00000120820.8_104415135_104415269	rs11612462
TXNRD1	+	1	protein_coding	ENSG00000198431.11	12	104609557	104609557	ENSG00000198431.11_104684771_104684882	19	6510	-68032	rs12811618	G	A	0.429573833333333	12	104677589	104677589	5.25779e-71	-0.736634	0.000999001	6.41512e-61	2.02912e-59	1.0195e-05	-0.914181	ENSG00000198431.11_104684771_104684882	rs12811618
EID3	+	2	protein_coding	ENSG00000255150.1	12	104697517	104697517	ENSG00000255150.1_104697517_104698980	1	6670	-147351	rs12311539	G	A	0.10225950000000006	12	104844868	104844868	0.000654903	0.223494	0.588412	0.592478	0.109968	0.0849426	0.736144	ENSG00000255150.1_104697517_104698980	rs12311539
CHST11	+	2	protein_coding	ENSG00000171310.6	12	104849073	104849073	ENSG00000171310.6_105150727_105155792	3	6748	-51389	rs1882497	G	A	0.42340895238095266	12	104900462	104900462	2.9868e-05	0.117935	0.117882	0.131111	0.0399492	0.325393	0.245521	ENSG00000171310.6_105150727_105155792	rs1882497
C12orf45	+	1	protein_coding	ENSG00000151131.5	12	105380088	105380088	ENSG00000151131.5_105388256_105389004	4	6496	605978	rs6539141	G	A	0.47454163095238056	12	104774110	104774110	9.09677e-05	-0.126914	0.361638	0.370344	0.0805497	0.00423015	-0.551462	ENSG00000151131.5_105388256_105389004	rs6539141
ALDH1L2	-	2	protein_coding	ENSG00000136010.9	12	105478355	105478355	ENSG00000136010.9_105478167_105478355	23	6451	-516000	rs4414324	C	A	0.09523809523809523	12	105994355	105994355	2.5645e-05	0.345662	0.334665	0.33511	0.0752227	0.00840924	-2.11223	ENSG00000136010.9_105478167_105478355	rs4414324
KIAA1033	+	2	protein_coding	ENSG00000136051.9	12	105501102	105501102	ENSG00000136051.9_105550285_105550570	34	6470	10647	rs67875447	A	T	0.09606310714285714	12	105490455	105490455	2.42072e-08	-0.250508	0.000999001	0.00142298	0.000940777	0.570962	0.609885	ENSG00000136051.9_105550285_105550570	rs67875447
APPL2	-	1	protein_coding	ENSG00000136044.7	12	105630016	105630016	ENSG00000136044.7_105629737_105630016	23	6495	8197	rs1109432	T	A	0.40607476190476227	12	105621819	105621819	5.77919e-09	0.165246	0.000999001	0.000288932	0.000220307	0.1967	0.237361	ENSG00000136044.7_105629737_105630016	rs1109432
RP11-266E14.1	+	2	lincRNA	ENSG00000257859.1	12	106097981	106097981	ENSG00000257859.1_106135534_106137840	1	5947	339120	rs10861408	C	T	0.19196475000000005	12	105758861	105758861	7.2176e-06	0.311444	0.016983	0.0127474	0.00643335	0.375724	-0.417681	ENSG00000257859.1_106135534_106137840	rs10861408
TCP11L2	+	1	protein_coding	ENSG00000166046.6	12	106695707	106695707	ENSG00000166046.6_106704819_106705010	15	5454	-188773	rs11113013	A	G	0.2357142857142857	12	106884480	106884480	1.98177e-13	0.309522	0.000999001	1.29224e-08	1.80088e-08	0.774396	-0.0805836	ENSG00000166046.6_106704819_106705010	rs11113013
CKAP4	-	1	protein_coding	ENSG00000136026.9	12	106698057	106698057	ENSG00000136026.9_106631655_106634127	3	5448	-271679	rs4964179	T	C	0.08688934523809355	12	106969736	106969736	0.000219376	-0.233605	0.557443	0.562826	0.106147	0.270012	-0.40438	ENSG00000136026.9_106631655_106634127	rs4964179
POLR3B	+	2	protein_coding	ENSG00000013503.5	12	106751436	106751436	ENSG00000013503.5_106895101_106895214	28	5439	-795409	rs112264860	G	A	0.023694869047619065	12	107546845	107546845	1.36882e-06	-0.588538	0.032967	0.0404966	0.0167502	0.956479	0.0296419	ENSG00000013503.5_106895101_106895214	rs112264860
RIC8B	+	1	protein_coding	ENSG00000111785.14	12	107168373	107168373	ENSG00000111785.14_107236367_107236595	15	5193	799644	rs996295	G	A	0.3130952380952381	12	106368729	106368729	2.90639e-06	0.120744	0.03996	0.0461091	0.0185696	0.307237	-0.184576	ENSG00000111785.14_107236367_107236595	rs996295
RP11-144F15.1	-	1	protein_coding	ENSG00000257545.1	12	107168696	107168696	ENSG00000257545.1_106889736_106889969	2	5190	761348	rs11112834	C	T	0.04684241666666673	12	106407348	106407348	0.000592745	0.347777	0.712288	0.71535	0.125469	0.14019	-0.707432	ENSG00000257545.1_106889736_106889969	rs11112834
C12orf23	+	1	protein_coding	ENSG00000151135.5	12	107349497	107349497	ENSG00000151135.5_107350563_107350927	8	5279	45638	rs11113143	T	A	0.49042880952380985	12	107303859	107303859	1.81273e-08	0.23419	0.000999001	0.000200418	0.000156765	0.850229	0.0448106	ENSG00000151135.5_107350563_107350927	rs11113143
CRY1	-	1	protein_coding	ENSG00000008405.7	12	107487607	107487607	ENSG00000008405.7_107486582_107487607	10	5291	36609	rs7311974	A	T	0.379450166666668	12	107450998	107450998	6.85338e-05	0.0788372	0.294705	0.299174	0.0700087	0.60262	0.103213	ENSG00000008405.7_107486582_107487607	rs7311974
PWP1	+	1	protein_coding	ENSG00000136045.7	12	108079509	108079509	ENSG00000136045.7_108105888_108106944	15	5597	-563548	rs11113784	G	A	0.3808015476190477	12	108643057	108643057	2.2477e-05	-0.0987242	0.258741	0.265993	0.0646974	0.44251	0.123341	ENSG00000136045.7_108105888_108106944	rs11113784
PRDM4	-	1	protein_coding	ENSG00000110851.7	12	108155049	108155049	ENSG00000110851.7_108147701_108147886	11	5638	-408637	rs73199526	G	A	0.028753404761904792	12	108563686	108563686	0.000282855	0.336129	0.828172	0.83372	0.140801	0.932283	0.0416047	ENSG00000110851.7_108147701_108147886	rs73199526
WSCD2	+	1	protein_coding	ENSG00000075035.5	12	108523248	108523248	ENSG00000075035.5_108620767_108620941	13	5570	-46056	rs4964649	C	T	0.26949989285714404	12	108569304	108569304	1.1303e-08	-0.230447	0.001998	0.000348843	0.000262014	0.529605	0.197312	ENSG00000075035.5_108620767_108620941	rs4964649
ASPM	-	2	protein_coding	ENSG00000066279.12	1	197115824	197115824	ENSG00000066279.12_197069561_197074315	1	4018	938631	rs6683628	A	G	0.49642857142857144	1	196177193	196177193	0.00287538	-0.117383	0.761239	0.757553	0.130705	0.621662	-0.181364	ENSG00000066279.12_197069561_197074315	rs6683628
ZBTB41	-	2	protein_coding	ENSG00000177888.7	1	197169672	197169672	ENSG00000177888.7_197150118_197150247	10	3916	822432	rs12405050	G	A	0.058654071428571264	1	196347240	196347240	1.87248e-07	-0.269816	0.000999001	0.000957673	0.000657387	0.261992	-0.293037	ENSG00000177888.7_197150118_197150247	rs12405050
DENND1B	-	2	protein_coding	ENSG00000213047.7	1	197744826	197744826	ENSG00000213047.7_197703139_197704926	24	4678	-13020	rs3900909	C	G	0.18581946428571416	1	197757846	197757846	2.63463e-08	-0.299994	0.000999001	0.000848617	0.000590737	0.229167	0.34117	ENSG00000213047.7_197703139_197704926	rs3900909
NEK7	+	1	protein_coding	ENSG00000151414.10	1	198126093	198126093	ENSG00000151414.10_198266257_198266370	11	4473	738017	rs2759665	C	A	0.3099918809523815	1	197388076	197388076	3.41032e-05	-0.0959429	0.155844	0.154496	0.0448653	0.401361	0.176475	ENSG00000151414.10_198266257_198266370	rs2759665
NR5A2	+	2	protein_coding	ENSG00000116833.9	1	199996730	199996730	ENSG00000116833.9_199998161_199998856	10	6226	-4675	rs2977425	G	A	0.11182882142857174	1	200001405	200001405	5.14391e-06	-0.240064	0.047952	0.0505163	0.0199252	0.625854	0.358509	ENSG00000116833.9_199998161_199998856	rs2977425
ZNF281	-	2	protein_coding	ENSG00000162702.7	1	200379184	200379184	ENSG00000162702.7_200374068_200378851	1	6605	792112	rs10800646	G	A	0.45151241666666675	1	199587072	199587072	0.000234058	0.132683	0.254745	0.248486	0.0619202	0.28507	0.202751	ENSG00000162702.7_200374068_200378851	rs10800646
DDX59	-	1	protein_coding	ENSG00000118197.9	1	200639097	200639097	ENSG00000118197.9_200635065_200635879	11	6476	20066	rs34428088	C	T	0.4172284880952381	1	200619031	200619031	1.04002e-18	-0.328063	0.000999001	4.14189e-14	1.0017e-13	0.0755792	-0.306286	ENSG00000118197.9_200635065_200635879	rs34428088
CAMSAP2	+	2	protein_coding	ENSG00000118200.10	1	200708686	200708686	ENSG00000118200.10_200816768_200816837	17	6477	230975	rs4556394	C	T	0.14791944047619077	1	200477711	200477711	1.67605e-05	0.209749	0.243756	0.235569	0.0596841	0.157096	0.334913	ENSG00000118200.10_200816768_200816837	rs4556394
ASCL5	-	2	protein_coding	ENSG00000232237.2	1	201096312	201096312	ENSG00000232237.2_201083081_201085005	1	6113	12806	rs3738263	A	G	0.42328898809523824	1	201083506	201083506	6.19734e-15	-0.263049	0.000999001	1.44553e-10	2.50728e-10	0.00611029	-0.747367	ENSG00000232237.2_201083081_201085005	rs3738263
TMEM9	-	2	protein_coding	ENSG00000116857.12	1	201140702	201140702	ENSG00000116857.12_201103900_201104943	7	6122	15376	rs7542768	T	C	0.3821428571428571	1	201125326	201125326	1.28731e-27	0.323299	0.000999001	5.38225e-23	2.59445e-22	0.0107443	0.573129	ENSG00000116857.12_201103900_201104943	rs7542768
LAD1	-	2	protein_coding	ENSG00000159166.9	1	201368736	201368736	ENSG00000159166.9_201358288_201358431	10	5954	10432	rs3738281	C	A	0.1261904761904762	1	201358304	201358304	6.6857e-10	0.194759	0.000999001	2.50921e-05	2.264e-05	0.133014	0.601584	ENSG00000159166.9_201358288_201358431	rs3738281
TNNI1	-	2	protein_coding	ENSG00000159173.14	1	201398994	201398994	ENSG00000159173.14_201373625_201378378	1	5938	23181	rs1256947	A	G	0.43827432142857164	1	201375813	201375813	3.09728e-64	-0.661607	0.000999001	1.01634e-57	2.83277e-56	0.0043508	-0.638413	ENSG00000159173.14_201373625_201378378	rs1256947
PHLDA3	-	2	protein_coding	ENSG00000174307.5	1	201438365	201438365	ENSG00000174307.5_201434620_201435306	3	5899	37340	rs10800779	A	G	0.29404761904761906	1	201401025	201401025	1.69647e-05	-0.114733	0.0749251	0.0742761	0.0266121	0.388728	-0.175036	ENSG00000174307.5_201434620_201435306	rs10800779
CSRP1	-	2	protein_coding	ENSG00000159176.9	1	201478584	201478584	ENSG00000159176.9_201452658_201453917	4	5829	21370	rs12403361	T	A	0.36984171428571433	1	201457214	201457214	5.94368e-14	-0.253259	0.000999001	2.98367e-09	4.43158e-09	0.866888	0.0280778	ENSG00000159176.9_201452658_201453917	rs12403361
SHISA4	+	2	protein_coding	ENSG00000198892.6	1	201857808	201857808	ENSG00000198892.6_201860928_201861434	4	5486	34853	rs10920265	C	T	0.2381907023809521	1	201822955	201822955	3.11028e-06	-0.1862	0.01998	0.0235231	0.0108079	0.731153	-0.155956	ENSG00000198892.6_201860928_201861434	rs10920265
LMOD1	-	2	protein_coding	ENSG00000163431.11	1	201915715	201915715	ENSG00000163431.11_201868365_201869879	3	5470	43451	rs2820315	C	T	0.28388440476190435	1	201872264	201872264	1.40887e-05	-0.158026	0.0559441	0.0588416	0.0223422	0.167464	-0.349301	ENSG00000163431.11_201868365_201869879	rs2820315
RNPEP	+	2	protein_coding	ENSG00000176393.6	1	201951500	201951500	ENSG00000176393.6_201952458_201952644	11	5487	-10211	rs4950811	G	A	0.3076372857142852	1	201961711	201961711	9.58909e-07	0.262446	0.015984	0.0157087	0.00770299	0.302536	0.368299	ENSG00000176393.6_201952458_201952644	rs4950811
ELF3	+	2	protein_coding	ENSG00000163435.11	1	201977073	201977073	ENSG00000163435.11_201977073_201980936	6	5455	380170	rs12030864	T	G	0.08004673809523807	1	201596903	201596903	0.000460579	0.205914	0.799201	0.791988	0.135237	0.4197	-0.436008	ENSG00000163435.11_201977073_201980936	rs12030864
GPR37L1	+	2	protein_coding	ENSG00000170075.8	1	202091986	202091986	ENSG00000170075.8_202096869_202102720	1	5348	207303	rs72744814	C	G	0.08842276190476202	1	201884683	201884683	0.000654483	-0.148248	0.587413	0.576841	0.107919	0.834621	0.0750806	ENSG00000170075.8_202096869_202102720	rs72744814
ARL8A	-	2	protein_coding	ENSG00000143862.3	1	202113869	202113869	ENSG00000143862.3_202104587_202104928	6	5312	1924	rs60471116	C	T	0.39931728571428715	1	202111945	202111945	8.64745e-05	0.132904	0.458541	0.450456	0.0916374	0.951088	0.0102096	ENSG00000143862.3_202104587_202104928	rs60471116
PPP1R12B	+	2	protein_coding	ENSG00000077157.16	1	202317827	202317827	ENSG00000077157.16_202538275_202538325	25	5087	487569	rs113202970	C	T	0.06966504761904749	1	201830258	201830258	8.63731e-06	-0.452938	0.275724	0.263575	0.0642372	0.595464	0.450886	ENSG00000077157.16_202538275_202538325	rs113202970
SYT2	-	2	protein_coding	ENSG00000143858.7	1	202679545	202679545	ENSG00000143858.7_202559724_202566091	1	4917	62998	rs16850184	G	C	0.24063280952380953	1	202616547	202616547	0.00112074	-0.140697	0.759241	0.752711	0.130157	0.626507	0.139224	ENSG00000143858.7_202559724_202566091	rs16850184
KLHL12	-	2	protein_coding	ENSG00000117153.11	1	202897764	202897764	ENSG00000117153.11_202860228_202861787	12	5055	1622	rs114170147	G	C	0.07948591666666653	1	202896142	202896142	4.48549e-09	-0.261181	0.001998	0.000111588	9.09735e-05	0.00873427	-1.71009	ENSG00000117153.11_202860228_202861787	rs114170147
ADIPOR1	-	2	protein_coding	ENSG00000159346.8	1	202927700	202927700	ENSG00000159346.8_202923369_202923435	9	5068	290714	rs4950787	A	G	0.384734261904762	1	202636986	202636986	2.0624e-05	-0.143154	0.200799	0.194226	0.0524324	0.0720999	-0.355002	ENSG00000159346.8_202923369_202923435	rs4950787
CYB5R1	-	2	protein_coding	ENSG00000159348.8	1	202936408	202936408	ENSG00000159348.8_202935015_202935728	5	5068	-17934	rs12130420	C	A	0.2252589404761902	1	202954342	202954342	2.1207e-05	-0.181026	0.128871	0.136986	0.0412349	0.579614	-0.181837	ENSG00000159348.8_202935015_202935728	rs12130420
TMEM183A	+	2	protein_coding	ENSG00000163444.7	1	202976514	202976514	ENSG00000163444.7_202991983_202993976	8	4976	-18119	rs1690820	C	G	0.4404056666666671	1	202994633	202994633	3.02289e-08	-0.154602	0.000999001	0.000377525	0.000281977	0.0044846	-0.626261	ENSG00000163444.7_202991983_202993976	rs1690820
PPFIA4	+	2	protein_coding	ENSG00000143847.11	1	202995626	202995626	ENSG00000143847.11_203044705_203047868	1	4979	-11712	rs11587072	G	A	0.08146539285714267	1	203007338	203007338	0.00220246	0.212738	0.89011	0.898842	0.149326	0.692775	0.164486	ENSG00000143847.11_203044705_203047868	rs11587072
CHI3L1	-	2	protein_coding	ENSG00000133048.8	1	203155877	203155877	ENSG00000133048.8_203148059_203149780	8	4902	-2352	rs946262	T	C	0.2345317023809521	1	203158229	203158229	9.13614e-19	0.452419	0.000999001	8.1176e-13	1.75244e-12	0.260914	-0.556446	ENSG00000133048.8_203148059_203149780	rs946262
RP11-134P9.3	+	2	lincRNA	ENSG00000231507.1	1	203256280	203256280	ENSG00000231507.1_203257117_203257434	1	4951	210085	rs3795585	A	G	0.402575583333333	1	203046195	203046195	0.000646922	-0.21855	0.52048	0.51459	0.100105	0.108483	0.887508	ENSG00000231507.1_203257117_203257434	rs3795585
BTG2	+	2	protein_coding	ENSG00000159388.5	1	203274619	203274619	ENSG00000159388.5_203274619_203274876	2	4970	324499	rs9427736	T	C	0.0562202857142845	1	202950120	202950120	3.21792e-06	-0.30893	0.013986	0.0122467	0.00622192	0.444494	-0.641977	ENSG00000159388.5_203274619_203274876	rs9427736
ATP2B4	+	2	protein_coding	ENSG00000058668.10	1	203595689	203595689	ENSG00000058668.10_203702351_203702760	22	5315	-128474	rs61825658	C	T	0.05271138095238098	1	203724163	203724163	3.05196e-06	0.497006	0.028971	0.0382084	0.0159965	0.947725	-0.0243465	ENSG00000058668.10_203702351_203702760	rs61825658
LAX1	+	2	protein_coding	ENSG00000122188.8	1	203734304	203734304	ENSG00000122188.8_203743003_203745361	1	5334	241584	rs13303128	C	T	0.3780062261904762	1	203492720	203492720	0.00068113	-0.18584	0.558442	0.551027	0.104655	0.0377672	0.732012	ENSG00000122188.8_203743003_203745361	rs13303128
ZC3H11A	+	2	protein_coding	ENSG00000058673.11	1	203764782	203764782	ENSG00000058673.11_203767974_203772144	19	5322	-21166	rs12118237	C	T	0.3551923571428576	1	203785948	203785948	2.47707e-06	-0.109019	0.036963	0.043483	0.0177533	0.792254	-0.0563786	ENSG00000058673.11_203767974_203772144	rs12118237
SNRPE	+	2	protein_coding	ENSG00000182004.8	1	203830731	203830731	ENSG00000182004.8_203839005_203839678	4	5335	55216	rs11240542	T	C	0.13847948809523852	1	203775515	203775515	6.78808e-06	0.158503	0.034965	0.0366638	0.0154625	0.812394	0.0728639	ENSG00000182004.8_203839005_203839678	rs11240542
SOX13	+	2	protein_coding	ENSG00000143842.10	1	204042243	204042243	ENSG00000143842.10_204092240_204092336	13	5392	56537	rs2796435	T	G	0.20797415476190478	1	203985706	203985706	0.000159714	-0.152858	0.84016	0.8369	0.141157	0.729961	-0.102896	ENSG00000143842.10_204092240_204092336	rs2796435
ETNK2	-	1	protein_coding	ENSG00000143845.10	1	204121307	204121307	ENSG00000143845.10_204106232_204106377	8	5462	756037	rs10920630	A	G	0.21073882142857078	1	203365270	203365270	1.12791e-05	-0.207054	0.116883	0.113359	0.0361404	0.0334109	0.620648	ENSG00000143845.10_204106232_204106377	rs10920630
KISS1	-	2	protein_coding	ENSG00000170498.7	1	204165614	204165614	ENSG00000170498.7_204161902_204162042	2	5427	470254	rs9326596	G	C	0.4073154999999997	1	203695360	203695360	0.000103633	0.22539	0.244755	0.242838	0.0609444	0.422747	0.231143	ENSG00000170498.7_204161902_204162042	rs9326596
GOLT1A	-	2	protein_coding	ENSG00000174567.7	1	204183220	204183220	ENSG00000174567.7_204168070_204168386	5	5407	-217839	rs949696	A	G	0.03301848809523824	1	204401059	204401059	0.000337844	0.427259	0.768232	0.762162	0.131283	0.700749	0.195682	ENSG00000174567.7_204168070_204168386	rs949696
PPP1R15B	-	2	protein_coding	ENSG00000158615.8	1	204380919	204380919	ENSG00000158615.8_204372515_204375441	2	5540	398091	rs144624816	G	A	0.0441926547619048	1	203982828	203982828	0.00218468	0.246055	0.983017	0.98644	0.161365	0.411104	0.375387	ENSG00000158615.8_204372515_204375441	rs144624816
PIK3C2B	-	2	protein_coding	ENSG00000133056.9	1	204463852	204463852	ENSG00000133056.9_204396776_204396882	33	5513	292836	rs75815971	C	A	0.03953623809523811	1	204171016	204171016	1.8055e-05	0.493056	0.403596	0.402369	0.0852269	0.714176	0.219412	ENSG00000133056.9_204396776_204396882	rs75815971
MDM4	+	2	protein_coding	ENSG00000198625.8	1	204485511	204485511	ENSG00000198625.8_204499812_204499945	12	5532	-555432	rs12117194	C	G	0.4663535833333339	1	205040943	205040943	1.78071e-06	0.154848	0.024975	0.0268974	0.0120411	0.133934	0.251924	ENSG00000198625.8_204499812_204499945	rs12117194
RP11-430C7.5	+	2	lincRNA	ENSG00000240219.1	1	204595903	204595903	ENSG00000240219.1_204597224_204598840	1	5626	-189066	rs3940119	G	A	0.18979015476190586	1	204784969	204784969	0.00109842	0.173765	0.723277	0.721625	0.126208	0.258492	-0.342883	ENSG00000240219.1_204597224_204598840	rs3940119
LRRN2	-	2	protein_coding	ENSG00000170382.7	1	204654861	204654861	ENSG00000170382.7_204586298_204591333	1	5681	577555	rs61029411	T	G	0.11462074999999994	1	204077306	204077306	8.57614e-05	-0.190697	0.118881	0.115031	0.0365505	0.136762	-0.525318	ENSG00000170382.7_204586298_204591333	rs61029411
NFASC	+	2	protein_coding	ENSG00000163531.11	1	204797779	204797779	ENSG00000163531.11_204953155_204953457	29	5626	-147537	rs6656887	T	C	0.09693366666666683	1	204945316	204945316	1.71991e-10	0.583008	0.000999001	1.528e-05	1.42433e-05	0.204865	0.506863	ENSG00000163531.11_204953155_204953457	rs6656887
TMEM81	-	2	protein_coding	ENSG00000174529.6	1	205053645	205053645	ENSG00000174529.6_205052258_205053645	1	5320	11693	rs6696846	C	T	0.4797619047619048	1	205041952	205041952	7.61878e-05	-0.147066	0.0989011	0.105064	0.0342718	0.0113705	-0.587694	ENSG00000174529.6_205052258_205053645	rs6696846
DSTYK	-	2	protein_coding	ENSG00000133059.12	1	205180727	205180727	ENSG00000133059.12_205126401_205126514	13	4982	-232752	rs74141214	C	T	0.08132026190476165	1	205413479	205413479	3.40933e-05	0.317596	0.317682	0.315609	0.0724691	0.612571	0.192448	ENSG00000133059.12_205126401_205126514	rs74141214
TMCC2	+	2	protein_coding	ENSG00000133069.10	1	205197304	205197304	ENSG00000133069.10_205198860_205199297	6	4964	-142965	rs6664679	G	A	0.13452380952380952	1	205340269	205340269	3.42018e-05	0.284802	0.187812	0.178963	0.0496353	0.353733	-0.707063	ENSG00000133069.10_205198860_205199297	rs6664679
NUAK2	-	2	protein_coding	ENSG00000163545.7	1	205290883	205290883	ENSG00000163545.7_205280833_205280953	7	4868	11271	rs17345997	C	T	0.1775632738095239	1	205279612	205279612	0.00014045	0.195686	0.482517	0.478923	0.0953949	0.473671	0.231671	ENSG00000163545.7_205280833_205280953	rs17345997
KLHDC8A	-	2	protein_coding	ENSG00000162873.10	1	205326218	205326218	ENSG00000162873.10_205312357_205312921	5	4822	7364	rs913723	C	T	0.36310748809523874	1	205318854	205318854	3.54201e-05	-0.147174	0.155844	0.15594	0.0450983	0.949289	-0.0234419	ENSG00000162873.10_205312357_205312921	rs913723
MFSD4	+	2	protein_coding	ENSG00000174514.8	1	205538013	205538013	ENSG00000174514.8_205569534_205572046	6	4383	-24189	rs7553871	G	A	0.23333333333333328	1	205562202	205562202	1.01144e-13	-0.38773	0.000999001	1.20576e-08	1.68453e-08	0.00980404	-0.851459	ENSG00000174514.8_205569534_205572046	rs7553871
ELK4	-	2	protein_coding	ENSG00000158711.9	1	205601090	205601090	ENSG00000158711.9_205577071_205585772	5	4289	25865	rs34008697	A	G	0.3708837023809523	1	205575225	205575225	1.01802e-05	0.139609	0.0539461	0.0591145	0.0224216	0.226672	0.342579	ENSG00000158711.9_205577071_205585772	rs34008697
SLC45A3	-	2	protein_coding	ENSG00000158715.5	1	205649587	205649587	ENSG00000158715.5_205631436_205631796	5	4294	572554	rs12022384	T	C	0.18674394047619047	1	205077033	205077033	3.40912e-06	0.3028	0.021978	0.0203728	0.00957294	0.375851	0.329297	ENSG00000158715.5_205631436_205631796	rs12022384
NUCKS1	-	2	protein_coding	ENSG00000069275.12	1	205719404	205719404	ENSG00000069275.12_205681947_205687607	7	4274	744036	rs10900436	T	G	0.14761904761904762	1	204975368	204975368	2.74479e-05	-0.124537	0.12987	0.135455	0.0408745	0.0615697	-0.493159	ENSG00000069275.12_205681947_205687607	rs10900436
RAB7L1	-	2	protein_coding	ENSG00000117280.8	1	205744588	205744588	ENSG00000117280.8_205737114_205739581	5	4287	5322	rs708723	C	T	0.4393657738095239	1	205739266	205739266	7.55501e-14	0.203184	0.000999001	3.9326e-09	5.78404e-09	0.734187	0.0521069	ENSG00000117280.8_205737114_205739581	rs708723
SLC41A1	-	2	protein_coding	ENSG00000133065.6	1	205782876	205782876	ENSG00000133065.6_205782823_205782876	12	4295	-6406	rs823080	G	A	0.43602353571428565	1	205789282	205789282	5.18426e-20	-0.38043	0.000999001	1.16221e-14	2.96622e-14	0.0277831	-0.912607	ENSG00000133065.6_205782823_205782876	rs823080
PM20D1	-	1	protein_coding	ENSG00000162877.8	1	205819260	205819260	ENSG00000162877.8_205797150_205797871	13	4309	36542	rs9438393	A	G	0.4306769285714287	1	205782718	205782718	1.5285e-41	-0.598504	0.000999001	4.53648e-34	4.04134e-33	0.0343125	-0.891703	ENSG00000162877.8_205797150_205797871	rs9438393
AVPR1B	+	2	protein_coding	ENSG00000198049.5	1	206223976	206223976	ENSG00000198049.5_206230808_206231639	2	4011	-6185	rs28483632	T	C	0.14961046428571426	1	206230161	206230161	0.000166639	0.207728	0.295704	0.301544	0.0703682	0.152144	-0.30504	ENSG00000198049.5_206230808_206231639	rs28483632
SRGAP2	+	2	protein_coding	ENSG00000163486.8	1	206516200	206516200	ENSG00000163486.8_206578322_206578709	21	3630	996123	rs150877192	G	A	0.3710931190476188	1	205520077	205520077	1.80667e-05	0.244934	0.234765	0.220552	0.0570815	0.221994	0.82188	ENSG00000163486.8_206578322_206578709	rs150877192
IKBKE	+	2	protein_coding	ENSG00000143466.9	1	206643791	206643791	ENSG00000143466.9_206669445_206670223	21	3444	-6161	rs11117909	G	A	0.12976190476190477	1	206649952	206649952	1.34582e-06	0.246272	0.02997	0.028607	0.0126503	0.171126	0.472636	ENSG00000143466.9_206669445_206670223	rs11117909
RASSF5	+	2	protein_coding	ENSG00000136653.15	1	206680879	206680879	ENSG00000136653.15_206757719_206762616	5	3451	-587981	rs7529011	G	A	0.4492407976190474	1	207268860	207268860	9.52929e-05	0.159717	0.34965	0.345518	0.0767572	0.743851	-0.0885193	ENSG00000136653.15_206757719_206762616	rs7529011
DYRK3	+	2	protein_coding	ENSG00000143479.11	1	206808881	206808881	ENSG00000143479.11_206820733_206822542	5	3358	-857427	rs1410408	G	A	0.07187545238095217	1	207666308	207666308	1.0081e-05	0.308832	0.044955	0.0418321	0.017204	0.0824723	0.38103	ENSG00000143479.11_206820733_206822542	rs1410408
MAPKAPK2	+	2	protein_coding	ENSG00000162889.6	1	206858289	206858289	ENSG00000162889.6_206904633_206905070	9	3416	-986330	rs6665668	C	T	0.017315011904761826	1	207844619	207844619	0.000153113	0.354359	0.46953	0.464608	0.0935427	0.751477	-0.0767507	ENSG00000162889.6_206904633_206905070	rs6665668
PIGR	-	2	protein_coding	ENSG00000162896.5	1	207119811	207119811	ENSG00000162896.5_207107765_207108091	11	3964	23731	rs17552052	C	T	0.1360513690476193	1	207096080	207096080	0.000628692	0.15589	0.776224	0.773968	0.132837	0.0880833	-0.804809	ENSG00000162896.5_207107765_207108091	rs17552052
C1orf116	-	1	protein_coding	ENSG00000182795.12	1	207206101	207206101	ENSG00000182795.12_207205924_207206101	4	4173	91224	rs116332545	G	A	0.024263190476190643	1	207114877	207114877	0.000258725	0.362793	0.461538	0.466932	0.0938364	0.91798	0.0353329	ENSG00000182795.12_207205924_207206101	rs116332545
C4BPB	+	2	protein_coding	ENSG00000123843.8	1	207262187	207262187	ENSG00000123843.8_207271163_207271609	6	4166	-11614	rs2808467	G	T	0.1656962738095238	1	207273801	207273801	1.86852e-07	0.314742	0.002997	0.00180277	0.00116586	0.190477	0.690274	ENSG00000123843.8_207271163_207271609	rs2808467
CD55	+	1	protein_coding	ENSG00000196352.9	1	207494853	207494853	ENSG00000196352.9_207504453_207504641	10	4771	446325	rs78692538	A	G	0.046514226190476175	1	207048528	207048528	5.20104e-06	0.387953	0.047952	0.0479488	0.0191489	0.786106	-0.106197	ENSG00000196352.9_207504453_207504641	rs78692538
PLXNA2	-	1	protein_coding	ENSG00000076356.6	1	208417665	208417665	ENSG00000076356.6_208252605_208252795	33	5461	-221765	rs2115595	T	C	0.08333333333333337	1	208639430	208639430	4.05101e-06	-0.240117	0.114885	0.115439	0.0366331	0.573842	-0.193495	ENSG00000076356.6_208252605_208252795	rs2115595
CAMK1G	+	1	protein_coding	ENSG00000008118.5	1	209757062	209757062	ENSG00000008118.5_209785137_209785561	13	5537	795954	rs1166925	A	C	0.2545144642857141	1	208961108	208961108	9.84892e-05	0.170531	0.705295	0.715592	0.125504	0.873649	-0.0592816	ENSG00000008118.5_209785137_209785561	rs1166925
G0S2	+	2	protein_coding	ENSG00000123689.5	1	209848765	209848765	ENSG00000123689.5_209848765_209848894	2	5640	-194557	rs28630860	A	C	0.17764957142857174	1	210043322	210043322	0.000433923	0.133816	0.557443	0.550275	0.104598	0.313885	0.684338	ENSG00000123689.5_209848765_209848894	rs28630860
TRAF3IP3	+	1	protein_coding	ENSG00000009790.10	1	209929377	209929377	ENSG00000009790.10_209951712_209953951	4	5725	-449770	rs12033968	C	T	0.11116607142857178	1	210379147	210379147	8.02797e-06	0.354544	0.0579421	0.0580234	0.022127	0.682677	0.204966	ENSG00000009790.10_209951712_209953951	rs12033968
C1orf74	-	2	protein_coding	ENSG00000162757.3	1	209957904	209957904	ENSG00000162757.3_209957723_209957904	2	5671	-626981	rs3765855	A	G	0.19415675000000066	1	210584885	210584885	0.000159372	-0.245984	0.312687	0.318266	0.0728297	0.596156	0.267308	ENSG00000162757.3_209957723_209957904	rs3765855
IRF6	-	2	protein_coding	ENSG00000117595.6	1	209979465	209979465	ENSG00000117595.6_209968635_209968763	9	5613	8855	rs59043219	G	A	0.3821202142857143	1	209970610	209970610	2.91088e-07	-0.159509	0.002997	0.00356058	0.00213309	0.672467	-0.141904	ENSG00000117595.6_209968635_209968763	rs59043219
DIEXF	+	2	protein_coding	ENSG00000117597.13	1	210001352	210001352	ENSG00000117597.13_210006530_210006703	10	5632	-555956	rs717659	A	G	0.3761904761904762	1	210557308	210557308	5.9325e-05	0.119009	0.355644	0.332093	0.0748759	0.556492	0.135379	ENSG00000117597.13_210006530_210006703	rs717659
RHOU	+	2	protein_coding	ENSG00000116574.4	1	228870824	228870824	ENSG00000116574.4_228870824_228871751	3	4917	825215	rs78776065	C	T	0.29590158333333316	1	228045609	228045609	2.33643e-05	0.154759	0.0979021	0.0938549	0.0316952	0.588921	-0.234907	ENSG00000116574.4_228870824_228871751	rs78776065
RAB4A	+	2	protein_coding	ENSG00000168118.7	1	229406822	229406822	ENSG00000168118.7_229431595_229431657	8	4858	39359	rs4925522	G	A	0.2709711309523803	1	229367463	229367463	0.000223904	-0.126668	0.809191	0.803452	0.136768	0.0173142	0.835116	ENSG00000168118.7_229431595_229431657	rs4925522
SPHAR	+	2	protein_coding	ENSG00000213029.2	1	229440129	229440129	ENSG00000213029.2_229440129_229441248	1	4927	-135292	rs28437863	T	A	0.24723840476190484	1	229575421	229575421	0.0010235	0.151983	0.683317	0.683739	0.121438	0.486481	0.946634	ENSG00000213029.2_229440129_229441248	rs28437863
ACTA1	-	2	protein_coding	ENSG00000143632.10	1	229569845	229569845	ENSG00000143632.10_229566992_229567389	1	5071	-560635	rs11122536	A	G	0.2226190476190476	1	230130480	230130480	0.000324683	0.192399	0.350649	0.329659	0.074522	0.682322	-0.165263	ENSG00000143632.10_229566992_229567389	rs11122536
ABCB10	-	2	protein_coding	ENSG00000135776.4	1	229694442	229694442	ENSG00000135776.4_229665946_229666155	13	5255	-748474	rs7529462	G	C	0.2692301785714287	1	230442916	230442916	1.32242e-05	-0.127939	0.160839	0.163527	0.0466834	0.193813	0.375459	ENSG00000135776.4_229665946_229666155	rs7529462
TAF5L	-	2	protein_coding	ENSG00000135801.5	1	229761794	229761794	ENSG00000135801.5_229734941_229738666	5	5425	-901574	rs12731744	A	G	0.04109457142857152	1	230663368	230663368	0.000148897	0.227022	0.641359	0.644634	0.116342	0.330564	-0.321138	ENSG00000135801.5_229734941_229738666	rs12731744
URB2	+	2	protein_coding	ENSG00000135763.5	1	229761981	229761981	ENSG00000135763.5_229770664_229773994	10	5426	643224	rs710809	T	C	0.4567743333333331	1	229118757	229118757	4.93488e-07	-0.118626	0.00999001	0.00898543	0.00476902	0.77933	-0.0761567	ENSG00000135763.5_229770664_229773994	rs710809
COG2	+	2	protein_coding	ENSG00000135775.9	1	230778235	230778235	ENSG00000135775.9_230795210_230795371	16	6124	-326556	rs10779799	T	C	0.3507198928571432	1	231104791	231104791	1.34627e-05	-0.12278	0.178821	0.171626	0.0482421	0.528109	-0.193899	ENSG00000135775.9_230795210_230795371	rs10779799
AGT	-	2	protein_coding	ENSG00000135744.7	1	230850043	230850043	ENSG00000135744.7_230838269_230839075	5	6024	427300	rs7515369	T	G	0.3253903571428569	1	230422743	230422743	9.16482e-05	-0.20638	0.373626	0.369006	0.080327	0.557933	-0.315368	ENSG00000135744.7_230838269_230839075	rs7515369
C1orf198	-	1	protein_coding	ENSG00000119280.12	1	231005335	231005335	ENSG00000119280.12_230991414_230991880	4	6231	365680	rs10442710	G	T	0.0461032142857144	1	230639655	230639655	0.000268326	0.236994	0.674326	0.682406	0.12127	0.931598	-0.0506089	ENSG00000119280.12_230991414_230991880	rs10442710
TTC13	-	2	protein_coding	ENSG00000143643.8	1	231114621	231114621	ENSG00000143643.8_231075132_231075242	24	6397	-39791	rs10746506	A	G	0.3163532023809529	1	231154412	231154412	4.86166e-06	-0.170518	0.116883	0.112323	0.0359034	0.502041	-0.177885	ENSG00000143643.8_231075132_231075242	rs10746506
ARV1	+	1	protein_coding	ENSG00000173409.9	1	231114727	231114727	ENSG00000173409.9_231124066_231124185	8	6397	35346	rs6541239	A	G	0.12145111904761652	1	231079381	231079381	1.30101e-06	0.197492	0.016983	0.0180855	0.00869853	0.525012	0.204846	ENSG00000173409.9_231124066_231124185	rs6541239
FAM89A	-	2	protein_coding	ENSG00000182118.5	1	231175992	231175992	ENSG00000182118.5_231154704_231155872	2	6507	851191	rs641038	G	A	0.22602260714285702	1	230324801	230324801	0.000157249	-0.152114	0.440559	0.408954	0.0860745	0.982691	0.00851995	ENSG00000182118.5_231154704_231155872	rs641038
TRIM67	+	2	protein_coding	ENSG00000119283.11	1	231297858	231297858	ENSG00000119283.11_231351121_231357302	1	6564	-480016	rs2117118	A	G	0.4237033809523815	1	231777874	231777874	0.000359341	0.163697	0.42957	0.427774	0.0886504	0.198046	-0.396726	ENSG00000119283.11_231351121_231357302	rs2117118
C1orf131	-	2	protein_coding	ENSG00000143633.8	1	231376933	231376933	ENSG00000143633.8_231364896_231364955	6	6575	961908	rs6698963	A	G	0.4511904761904762	1	230415025	230415025	3.4022e-05	-0.142812	0.285714	0.272822	0.0658737	0.013193	-0.4494	ENSG00000143633.8_231364896_231364955	rs6698963
GNPAT	+	2	protein_coding	ENSG00000116906.7	1	231376953	231376953	ENSG00000116906.7_231408058_231408137	17	6575	-31138	rs11558492	A	G	0.18333333333333332	1	231408091	231408091	6.88356e-07	-0.141955	0.013986	0.0161932	0.00790958	0.34709	0.216549	ENSG00000116906.7_231408058_231408137	rs11558492
EXOC8	-	2	protein_coding	ENSG00000116903.6	1	231473598	231473598	ENSG00000116903.6_231468480_231473598	1	6479	-615618	rs9431735	C	G	0.05351714285714287	1	232089216	232089216	0.000544306	-0.269836	0.558442	0.543735	0.103798	0.611437	0.209174	ENSG00000116903.6_231468480_231473598	rs9431735
EGLN1	-	2	protein_coding	ENSG00000135766.8	1	231560790	231560790	ENSG00000135766.8_231503315_231503382	5	6470	19449	rs2474631	T	A	0.34307222619047695	1	231541341	231541341	4.15013e-06	-0.151368	0.035964	0.0345197	0.0147237	0.478095	0.198486	ENSG00000135766.8_231503315_231503382	rs2474631
TSNAX	+	2	protein_coding	ENSG00000116918.9	1	231664399	231664399	ENSG00000116918.9_231669866_231673073	7	6465	390743	rs9431933	C	T	0.26191324999999943	1	231273656	231273656	9.8714e-05	-0.0992205	0.491508	0.497163	0.0977895	0.573984	-0.0752981	ENSG00000116918.9_231669866_231673073	rs9431933
SIPA1L2	-	2	protein_coding	ENSG00000116991.6	1	232697304	232697304	ENSG00000116991.6_232629273_232629406	21	6697	-461100	rs141354955	A	G	0.018926619047619015	1	233158404	233158404	6.02934e-06	0.583216	0.116883	0.118576	0.037234	0.0331194	0.804752	ENSG00000116991.6_232629273_232629406	rs141354955
MAP10	+	2	protein_coding	ENSG00000212916.3	1	232940643	232940643	ENSG00000212916.3_232940643_232946092	1	7049	-7700	rs2029862	G	A	0.23926011904761912	1	232948343	232948343	7.78327e-14	-0.310645	0.000999001	1.60927e-09	2.46746e-09	0.0107584	-0.636885	ENSG00000212916.3_232940643_232946092	rs2029862
NTPCR	+	2	protein_coding	ENSG00000135778.7	1	233086351	233086351	ENSG00000135778.7_233091303_233091465	7	7184	-28257	rs35690547	C	T	0.1451065119047622	1	233114608	233114608	1.75145e-69	-0.829514	0.000999001	5.49725e-57	1.44629e-55	0.000535945	-0.971801	ENSG00000135778.7_233091303_233091465	rs35690547
SLC35F3	+	2	protein_coding	ENSG00000183780.8	1	234040679	234040679	ENSG00000183780.8_234041275_234041504	8	7017	-85837	rs4364940	G	A	0.30652982142857127	1	234126516	234126516	1.5445e-11	-0.268355	0.000999001	4.02126e-07	4.65854e-07	0.00984677	-0.773858	ENSG00000183780.8_234041275_234041504	rs4364940
COA6	+	2	protein_coding	ENSG00000168275.10	1	234509202	234509202	ENSG00000168275.10_234509429_234510135	3	6594	-2301	rs7523348	A	G	0.49374913095238093	1	234511503	234511503	1.64237e-24	0.317431	0.000999001	1.66116e-20	6.87696e-20	0.117282	0.419644	ENSG00000168275.10_234509429_234510135	rs7523348
LINC00184	+	2	lincRNA	ENSG00000224939.1	1	234765057	234765057	ENSG00000224939.1_234768694_234770526	1	6304	-314953	rs2802960	G	A	0.12360505952381007	1	235080010	235080010	0.000348649	0.245352	0.424575	0.419776	0.0875147	0.644484	-0.224185	ENSG00000224939.1_234768694_234770526	rs2802960
RP4-781K5.8	+	2	lincRNA	ENSG00000227630.2	1	234859789	234859789	ENSG00000227630.2_234864095_234867390	1	6220	404641	rs519143	A	G	0.48387544047619063	1	234455148	234455148	0.000384053	0.130537	0.451548	0.454241	0.0921211	0.366506	0.203086	ENSG00000227630.2_234864095_234867390	rs519143
TOMM20	-	2	protein_coding	ENSG00000173726.6	1	235292251	235292251	ENSG00000173726.6_235272651_235275423	6	5409	-29113	rs72756041	T	G	0.14416854761904813	1	235321364	235321364	6.61191e-06	0.149485	0.0629371	0.0635598	0.0236864	0.242324	0.267378	ENSG00000173726.6_235272651_235275423	rs72756041
RBM34	-	1	protein_coding	ENSG00000188739.10	1	235324772	235324772	ENSG00000188739.10_235324489_235324772	10	5463	725	rs66533903	A	C	0.11755532142857185	1	235324047	235324047	4.71144e-06	-0.251365	0.0759241	0.0720919	0.0260054	0.831494	0.0494552	ENSG00000188739.10_235324489_235324772	rs66533903
GGPS1	+	1	protein_coding	ENSG00000152904.7	1	235490665	235490665	ENSG00000152904.7_235491885_235492093	5	5556	95070	rs138755456	T	C	0.11080373809523829	1	235395595	235395595	1.0144e-10	0.230138	0.000999001	2.53314e-06	2.63332e-06	0.668338	0.138614	ENSG00000152904.7_235491885_235492093	rs138755456
ARID4B	-	2	protein_coding	ENSG00000054267.16	1	235491534	235491534	ENSG00000054267.16_235343454_235346108	36	5556	-95079	rs903347	C	T	0.42043777380952385	1	235586613	235586613	2.56047e-06	0.138042	0.0959041	0.0998808	0.0330832	0.412366	0.132639	ENSG00000054267.16_235343454_235346108	rs903347
TBCE	+	2	protein_coding	ENSG00000116957.8	1	235530675	235530675	ENSG00000116957.8_235611985_235612283	18	5643	-149910	rs453315	C	T	0.36977097619047655	1	235680585	235680585	5.54539e-11	0.182007	0.000999001	3.24573e-06	3.3274e-06	0.0187696	0.507118	ENSG00000116957.8_235611985_235612283	rs453315
B3GALNT2	-	2	protein_coding	ENSG00000162885.8	1	235667781	235667781	ENSG00000162885.8_235613238_235613655	13	5608	66100	rs3765799	C	T	0.36769450000000037	1	235601681	235601681	9.26589e-14	-0.25655	0.000999001	2.0552e-08	2.78824e-08	0.0373157	-0.406649	ENSG00000162885.8_235613238_235613655	rs3765799
GNG4	-	2	protein_coding	ENSG00000168243.6	1	235814054	235814054	ENSG00000168243.6_235710987_235715537	5	5978	3707	rs6680397	T	G	0.3582619761904765	1	235810347	235810347	3.11788e-05	-0.124042	0.194805	0.18866	0.0514034	0.499297	0.139371	ENSG00000168243.6_235710987_235715537	rs6680397
LYST	-	1	protein_coding	ENSG00000143669.9	1	236046940	236046940	ENSG00000143669.9_235850249_235850347	56	6120	-333137	rs6428948	G	A	0.4974803214285717	1	236380077	236380077	4.53839e-06	0.146234	0.173826	0.177876	0.0494444	0.136132	0.264135	ENSG00000143669.9_235850249_235850347	rs6428948
NID1	-	2	protein_coding	ENSG00000116962.10	1	236228462	236228462	ENSG00000116962.10_236189196_236189441	20	6206	580021	rs6691760	T	C	0.06861895238095211	1	235648441	235648441	2.96262e-07	-0.244335	0.00799201	0.0052439	0.0029986	0.987081	-0.0104237	ENSG00000116962.10_236189196_236189441	rs6691760
GPR137B	+	2	protein_coding	ENSG00000077585.9	1	236305832	236305832	ENSG00000077585.9_236305832_236306336	7	6252	-71901	rs1405625	T	C	0.306223047619047	1	236377733	236377733	4.57286e-07	0.184522	0.004995	0.0063317	0.00353238	0.314875	-0.270943	ENSG00000077585.9_236305832_236306336	rs1405625
ERO1LB	-	2	protein_coding	ENSG00000086619.9	1	236445319	236445319	ENSG00000086619.9_236413185_236413267	16	6331	50393	rs941238	T	C	0.42500000000000004	1	236394926	236394926	1.80387e-45	-0.357957	0.000999001	1.10125e-35	1.11918e-34	0.162688	-0.397937	ENSG00000086619.9_236413185_236413267	rs941238
EDARADD	+	2	protein_coding	ENSG00000186197.8	1	236511562	236511562	ENSG00000186197.8_236557578_236557805	7	6431	-37352	rs12756028	C	T	0.3916303095238094	1	236548914	236548914	2.16016e-14	-0.35556	0.000999001	5.50908e-10	8.98529e-10	0.63611	-0.20332	ENSG00000186197.8_236557578_236557805	rs12756028
HEATR1	-	2	protein_coding	ENSG00000119285.6	1	236767804	236767804	ENSG00000119285.6_236719105_236719239	45	6775	20893	rs819656	C	G	0.17346120238095256	1	236746911	236746911	8.3926e-08	0.181549	0.003996	0.00486464	0.00281316	0.896452	-0.0438357	ENSG00000119285.6_236719105_236719239	rs819656
ACTN2	+	2	protein_coding	ENSG00000077522.8	1	236849754	236849754	ENSG00000077522.8_236925761_236927931	1	6851	-765641	rs61361073	G	A	0.4286371785714285	1	237615395	237615395	0.000299501	0.136737	0.358641	0.350103	0.077464	0.0904713	-0.894062	ENSG00000077522.8_236925761_236927931	rs61361073
MTR	+	2	protein_coding	ENSG00000116984.8	1	236958610	236958610	ENSG00000116984.8_236990129_236990196	32	7021	561799	rs2463185	C	A	0.444830845238096	1	236396811	236396811	2.96396e-06	0.189971	0.111888	0.111256	0.0356716	0.132271	0.329315	ENSG00000116984.8_236990129_236990196	rs2463185
RP11-371I1.2	-	2	lincRNA	ENSG00000215808.2	1	238649323	238649323	ENSG00000215808.2_238643684_238644981	2	7327	580	rs2392859	C	G	0.38463259523809507	1	238648743	238648743	4.63355e-06	0.308242	0.013986	0.0171072	0.00829032	0.239417	0.558999	ENSG00000215808.2_238643684_238644981	rs2392859
CHRM3	+	2	protein_coding	ENSG00000133019.7	1	239549865	239549865	ENSG00000133019.7_239841486_239841588	7	7002	-296976	rs3936418	T	A	0.06162671428571411	1	239846841	239846841	2.55472e-05	0.451165	0.252747	0.24319	0.0609892	0.562052	0.599696	ENSG00000133019.7_239841486_239841588	rs3936418
FMN2	+	2	protein_coding	ENSG00000155816.15	1	240177648	240177648	ENSG00000155816.15_240255180_240257024	19	6335	-102378	rs6664852	G	A	0.495035261904762	1	240280026	240280026	7.54695e-07	-0.112202	0.01998	0.0191413	0.00911137	0.0109435	-0.43884	ENSG00000155816.15_240255180_240257024	rs6664852
GREM2	-	2	protein_coding	ENSG00000180875.4	1	240775449	240775449	ENSG00000180875.4_240652873_240656776	2	6538	20555	rs74149173	C	T	0.08252204761904758	1	240754894	240754894	7.92275e-08	0.53837	0.000999001	0.000733369	0.000518069	0.117994	0.921727	ENSG00000180875.4_240652873_240656776	rs74149173
RGS7	-	2	protein_coding	ENSG00000182901.11	1	241520530	241520530	ENSG00000182901.11_241094017_241094068	18	6771	358248	rs72758809	G	A	0.09361061904761901	1	241162282	241162282	8.43558e-08	0.347997	0.003996	0.00335907	0.0020253	0.46491	-0.513184	ENSG00000182901.11_241094017_241094068	rs72758809
RP11-527D7.1	+	2	lincRNA	ENSG00000225554.1	1	241587592	241587592	ENSG00000225554.1_241596472_241596792	1	6967	948	rs10926484	G	T	0.48268555952380965	1	241586644	241586644	0.000124343	-0.165213	0.218781	0.212013	0.0556128	0.869953	0.036322	ENSG00000225554.1_241596472_241596792	rs10926484
FH	-	2	protein_coding	ENSG00000091483.6	1	241683061	241683061	ENSG00000091483.6_241663737_241663890	10	6962	820365	rs10754715	T	A	0.26231165476190554	1	240862696	240862696	7.20655e-05	0.134303	0.556444	0.561458	0.105964	0.706565	0.12946	ENSG00000091483.6_241663737_241663890	rs10754715
KMO	+	2	protein_coding	ENSG00000117009.7	1	241695434	241695434	ENSG00000117009.7_241755255_241758944	4	6968	-110617	rs614251	T	G	0.306817571428572	1	241806051	241806051	4.62179e-07	0.147118	0.003996	0.00601319	0.00337744	0.152211	0.192392	ENSG00000117009.7_241755255_241758944	rs614251
OPN3	-	2	protein_coding	ENSG00000054277.8	1	241840678	241840678	ENSG00000054277.8_241756426_241757993	5	7171	37042	rs7513575	T	C	0.3317287976190477	1	241803636	241803636	4.41393e-07	0.139011	0.004995	0.00461442	0.00268389	0.0959618	0.248931	ENSG00000054277.8_241756426_241757993	rs7513575
RP11-261C10.3	-	2	lincRNA	ENSG00000214837.4	1	243265035	243265035	ENSG00000214837.4_243245192_243245427	2	5385	586835	rs79907268	T	C	0.08853852380952366	1	242678200	242678200	0.0024895	-0.322212	0.983017	0.977627	0.160109	0.667858	-0.262147	ENSG00000214837.4_243245192_243245427	rs79907268
CEP170	-	2	protein_coding	ENSG00000143702.11	1	243418650	243418650	ENSG00000143702.11_243384857_243385115	19	5243	-73993	rs2490400	C	T	0.2511904761904762	1	243492643	243492643	1.82666e-06	0.237797	0.02997	0.0399826	0.0165937	0.861673	-0.0770693	ENSG00000143702.11_243384857_243385115	rs2490400
SDCCAG8	+	2	protein_coding	ENSG00000054282.11	1	243419320	243419320	ENSG00000054282.11_243639233_243639666	22	5237	-219898	rs10927025	C	T	0.40476190476190477	1	243639218	243639218	9.46965e-19	0.550446	0.000999001	1.96608e-12	4.0907e-12	0.661885	0.142751	ENSG00000054282.11_243639233_243639666	rs10927025
AKT3	-	2	protein_coding	ENSG00000117020.12	1	244014381	244014381	ENSG00000117020.12_243775785_243776336	16	4760	280085	rs12744297	G	A	0.3557144166666676	1	243734296	243734296	9.41742e-10	0.28277	0.000999001	2.03065e-05	1.8566e-05	0.0321518	0.823326	ENSG00000117020.12_243775785_243776336	rs12744297
ADSS	-	2	protein_coding	ENSG00000035687.9	1	244615436	244615436	ENSG00000035687.9_244583472_244583598	13	5261	817637	rs320332	C	A	0.17245848809523745	1	243797799	243797799	2.35357e-05	0.152053	0.254745	0.247111	0.0616759	0.75638	-0.118358	ENSG00000035687.9_244583472_244583598	rs320332
C1orf101	+	2	protein_coding	ENSG00000179397.13	1	244617679	244617679	ENSG00000179397.13_244723970_244724447	9	5262	242099	rs12141761	C	G	0.11099867857142884	1	244375580	244375580	0.000115649	-0.322594	0.758242	0.76344	0.13147	0.625398	-0.322102	ENSG00000179397.13_244723970_244724447	rs12141761
DESI2	+	2	protein_coding	ENSG00000121644.14	1	244816237	244816237	ENSG00000121644.14_244816237_244817327	6	5759	-972853	rs10754460	T	C	0.2982111190476192	1	245789090	245789090	0.000197053	-0.138771	0.813187	0.818655	0.138789	0.175983	0.246593	ENSG00000121644.14_244816237_244817327	rs10754460
COX20	+	2	protein_coding	ENSG00000203667.5	1	244998624	244998624	ENSG00000203667.5_245005497_245005560	4	6224	-2294	rs12139064	A	C	0.11428571428571428	1	245000918	245000918	2.77446e-06	0.307575	0.016983	0.0213577	0.00996091	0.711412	0.184524	ENSG00000203667.5_245005497_245005560	rs12139064
HNRNPU	-	2	protein_coding	ENSG00000153187.12	1	245027844	245027844	ENSG00000153187.12_245020030_245020378	13	6336	29891	rs10927330	A	G	0.14642857142857144	1	244997953	244997953	2.95681e-05	-0.161156	0.427572	0.429658	0.0889099	0.39593	0.214846	ENSG00000153187.12_245020030_245020378	rs10927330
EFCAB2	+	1	protein_coding	ENSG00000203666.8	1	245133007	245133007	ENSG00000203666.8_245245385_245245464	11	6551	-655	rs61844237	G	C	0.482737476190476	1	245133662	245133662	1.45538e-54	-0.869064	0.000999001	1.6032e-45	2.54981e-44	7.18775e-06	-1.16613	ENSG00000203666.8_245245385_245245464	rs61844237
RP11-156E8.1	-	2	protein_coding	ENSG00000272195.1	1	245134390	245134390	ENSG00000272195.1_245132652_245134390	1	6554	-44781	rs1196365	C	T	0.3439026309523816	1	245179171	245179171	5.15127e-16	0.254461	0.000999001	1.04893e-11	2.00465e-11	0.000912052	0.742552	ENSG00000272195.1_245132652_245134390	rs1196365
KIF26B	+	2	protein_coding	ENSG00000162849.11	1	245318287	245318287	ENSG00000162849.11_245318287_245318789	15	6977	-646533	rs77536541	G	A	0.02204933333333337	1	245964820	245964820	9.46597e-06	-0.711397	0.212787	0.204656	0.0543106	0.840167	-0.079087	ENSG00000162849.11_245318287_245318789	rs77536541
SMYD3	-	1	protein_coding	ENSG00000185420.14	1	246670614	246670614	ENSG00000185420.14_246670356_246670614	12	8300	-573294	rs10924907	G	T	0.22798716666666616	1	247243908	247243908	1.46536e-06	0.164738	0.041958	0.0371112	0.0156278	0.971417	0.0129265	ENSG00000185420.14_246670356_246670614	rs10924907
CNST	+	2	protein_coding	ENSG00000162852.9	1	246729746	246729746	ENSG00000162852.9_246829002_246831886	10	8278	20014	rs3124123	G	A	0.2989881190476186	1	246709732	246709732	8.1296e-07	-0.160611	0.011988	0.0164119	0.00800435	0.272799	-0.297207	ENSG00000162852.9_246829002_246831886	rs3124123
SCCPDH	+	2	protein_coding	ENSG00000143653.9	1	246887349	246887349	ENSG00000143653.9_246930497_246931439	12	8322	-3911	rs6426328	G	T	0.43213969047619066	1	246891260	246891260	3.3009e-08	-0.125436	0.002997	0.00129346	0.000862848	0.656762	-0.108201	ENSG00000143653.9_246930497_246931439	rs6426328
AHCTF1	-	1	protein_coding	ENSG00000153207.10	1	247095280	247095280	ENSG00000153207.10_247048795_247048982	35	8547	13897	rs1039010	A	G	0.4916666666666667	1	247081383	247081383	1.79562e-72	-0.679976	0.000999001	3.20057e-63	1.15512e-61	0.000222973	-0.816416	ENSG00000153207.10_247048795_247048982	rs1039010
ZNF670	-	2	protein_coding	ENSG00000135747.7	1	247242113	247242113	ENSG00000135747.7_247200086_247201729	4	8300	-11362	rs2890101	C	T	0.2751198928571422	1	247253475	247253475	4.7829e-09	0.241982	0.000999001	4.22864e-05	3.6809e-05	0.0597577	0.630253	ENSG00000135747.7_247200086_247201729	rs2890101
ZNF669	-	2	protein_coding	ENSG00000188295.10	1	247267674	247267674	ENSG00000188295.10_247267241_247267674	4	8216	-41017	rs7521596	T	C	0.2745364880952376	1	247308691	247308691	3.79e-06	0.206799	0.041958	0.0326392	0.0140712	0.278628	0.420102	ENSG00000188295.10_247267241_247267674	rs7521596
C1orf229	-	2	protein_coding	ENSG00000221953.2	1	247275719	247275719	ENSG00000221953.2_247273462_247275719	1	8169	8051	rs2270616	G	T	0.37328509523809505	1	247267668	247267668	1.47219e-06	-0.19183	0.00899101	0.00496652	0.00286384	0.519321	0.280814	ENSG00000221953.2_247273462_247275719	rs2270616
ZNF124	-	2	protein_coding	ENSG00000196418.8	1	247335318	247335318	ENSG00000196418.8_247285277_247287173	6	8044	46849	rs4925715	G	T	0.28042084523809513	1	247288469	247288469	1.6436e-75	-0.814265	0.000999001	7.3999e-66	3.01905e-64	0.427316	-0.278278	ENSG00000196418.8_247285277_247287173	rs4925715
RP11-488L18.10	-	2	lincRNA	ENSG00000259865.1	1	247351828	247351828	ENSG00000259865.1_247350583_247351828	1	8097	-11162	rs55768801	G	A	0.27256489285714236	1	247362990	247362990	3.29399e-19	0.284871	0.000999001	1.79386e-14	4.48083e-14	0.676069	-0.141975	ENSG00000259865.1_247350583_247351828	rs55768801
RP11-488L18.8	-	2	lincRNA	ENSG00000232347.1	1	247405125	247405125	ENSG00000232347.1_247373993_247374295	1	7821	38690	rs11811599	C	A	0.2785714285714286	1	247366435	247366435	0.000259677	0.173294	0.360639	0.364093	0.0795616	0.697288	0.187162	ENSG00000232347.1_247373993_247374295	rs11811599
ZNF496	-	2	protein_coding	ENSG00000162714.8	1	247495148	247495148	ENSG00000162714.8_247471777_247477154	8	7678	39778	rs1192830	C	T	0.3635166904761907	1	247455370	247455370	1.8214e-17	0.275969	0.000999001	5.50952e-12	1.08536e-11	0.053866	0.367976	ENSG00000162714.8_247471777_247477154	rs1192830
PGBD2	+	2	protein_coding	ENSG00000185220.7	1	249200395	249200395	ENSG00000185220.7_249210801_249214145	3	2463	13915	rs143776766	T	C	0.034220976190476184	1	249186480	249186480	1.47694e-06	-0.443353	0.004995	0.00432656	0.00253374	0.45189	-0.729608	ENSG00000185220.7_249210801_249214145	rs143776766
FAM46B	-	2	protein_coding	ENSG00000158246.7	1	27339327	27339327	ENSG00000158246.7_27331511_27333448	1	3558	339861	rs146593130	C	T	0.070225726190476	1	26999466	26999466	0.000314982	0.231681	0.193806	0.193838	0.052386	0.884739	0.0971214	ENSG00000158246.7_27331511_27333448	rs146593130
SLC9A1	-	2	protein_coding	ENSG00000090020.6	1	27493472	27493472	ENSG00000090020.6_27428216_27428317	12	3521	-394381	rs111269208	T	G	0.06969151190476172	1	27887853	27887853	4.43242e-05	0.274589	0.216783	0.223066	0.0574891	0.914039	0.0672195	ENSG00000090020.6_27428216_27428317	rs111269208
TMEM222	+	2	protein_coding	ENSG00000186501.10	1	27648651	27648651	ENSG00000186501.10_27648651_27648882	6	3356	-229511	rs112179924	C	T	0.0737697619047617	1	27878162	27878162	2.731e-05	0.241517	0.116883	0.111165	0.0356506	0.50692	0.44342	ENSG00000186501.10_27648651_27648882	rs112179924
SYTL1	+	2	protein_coding	ENSG00000142765.13	1	27668513	27668513	ENSG00000142765.13_27668513_27668858	9	3334	872122	rs80313266	G	T	0.01246879761904764	1	26796391	26796391	0.000126832	0.403125	0.316683	0.32426	0.0737695	0.247473	0.640693	ENSG00000142765.13_27668513_27668858	rs80313266
GPR3	+	2	protein_coding	ENSG00000181773.6	1	27719148	27719148	ENSG00000181773.6_27720298_27722318	1	3303	-60979	rs6682650	A	G	0.15775655952380963	1	27780127	27780127	4.0598e-05	0.20174	0.032967	0.0392023	0.0163131	0.7057	0.219415	ENSG00000181773.6_27720298_27722318	rs6682650
AHDC1	-	2	protein_coding	ENSG00000126705.9	1	27930942	27930942	ENSG00000126705.9_27860546_27861427	7	3312	538208	rs151143160	C	G	0.1250245952380956	1	27392734	27392734	0.000166304	0.156731	0.432567	0.41508	0.0868444	0.951599	0.0125765	ENSG00000126705.9_27860546_27861427	rs151143160
IFI6	-	2	protein_coding	ENSG00000126709.10	1	27998729	27998729	ENSG00000126709.10_27994737_27994886	5	3349	-889652	rs10157530	G	A	0.458949297619048	1	28888381	28888381	0.00021013	0.117787	0.300699	0.310897	0.0718206	0.84383	0.0487018	ENSG00000126709.10_27994737_27994886	rs10157530
FAM76A	+	1	protein_coding	ENSG00000009780.11	1	28052490	28052490	ENSG00000009780.11_28087006_28089633	10	3338	-294652	rs36197101	T	G	0.17784915476190472	1	28347142	28347142	4.29396e-06	-0.230606	0.040959	0.0410352	0.0169332	0.286901	-0.575278	ENSG00000009780.11_28087006_28089633	rs36197101
PPP1R8	+	1	protein_coding	ENSG00000117751.13	1	28157289	28157289	ENSG00000117751.13_28173539_28173603	7	3419	857389	rs945760	A	C	0.40595054761904803	1	27299900	27299900	4.438e-05	0.1245	0.145854	0.144784	0.0428245	0.402759	-0.248767	ENSG00000117751.13_28173539_28173603	rs945760
THEMIS2	+	2	protein_coding	ENSG00000130775.11	1	28199055	28199055	ENSG00000130775.11_28208482_28209554	6	3482	-40824	rs12125904	T	C	0.36505659523809464	1	28239879	28239879	8.82212e-05	0.159987	0.296703	0.299674	0.0700779	0.339972	0.27435	ENSG00000130775.11_28208482_28209554	rs12125904
RPA2	-	2	protein_coding	ENSG00000117748.5	1	28241257	28241257	ENSG00000117748.5_28220801_28220908	8	3539	174	rs17185052	G	A	0.04774702380952391	1	28241083	28241083	1.08483e-20	0.606595	0.000999001	1.4715e-14	3.72855e-14	0.0210944	1.10917	ENSG00000117748.5_28220801_28220908	rs17185052
SMPDL3B	+	2	protein_coding	ENSG00000130768.10	1	28261504	28261504	ENSG00000130768.10_28284987_28285668	8	3547	16940	rs1884468	T	C	0.2782732738095235	1	28244564	28244564	6.84125e-16	-0.256288	0.000999001	6.86521e-11	1.22706e-10	0.0539081	-0.498776	ENSG00000130768.10_28284987_28285668	rs1884468
PTAFR	-	2	protein_coding	ENSG00000169403.7	1	28520447	28520447	ENSG00000169403.7_28473677_28477570	2	3609	-999577	rs17363069	G	C	0.10325310714285729	1	29520024	29520024	0.000636075	-0.201438	0.505495	0.486352	0.0963904	0.740472	0.159622	ENSG00000169403.7_28473677_28477570	rs17363069
ATPIF1	+	1	protein_coding	ENSG00000130770.13	1	28562620	28562620	ENSG00000130770.13_28573100_28573417	3	3650	-6544	rs489589	G	A	0.28007470238095195	1	28569164	28569164	3.68789e-06	-0.245608	0.014985	0.0118375	0.00605446	0.262215	-0.418388	ENSG00000130770.13_28573100_28573417	rs489589
MED18	+	2	protein_coding	ENSG00000130772.9	1	28655513	28655513	ENSG00000130772.9_28657108_28657303	3	3778	672505	rs11808439	G	A	0.3171694404761904	1	27983008	27983008	8.22527e-05	-0.126412	0.134865	0.134702	0.0407041	0.104222	-0.565008	ENSG00000130772.9_28657108_28657303	rs11808439
PHACTR4	+	2	protein_coding	ENSG00000204138.8	1	28696114	28696114	ENSG00000204138.8_28823046_28826881	16	3785	-196404	rs9286966	T	G	0.32905504761904764	1	28892518	28892518	1.52432e-06	-0.151981	0.018981	0.0209664	0.00981418	0.150464	-0.255374	ENSG00000204138.8_28823046_28826881	rs9286966
TAF12	-	2	protein_coding	ENSG00000120656.7	1	28969597	28969597	ENSG00000120656.7_28948426_28948677	6	4071	-397924	rs141342333	G	A	0.10133698809523835	1	29367521	29367521	8.7459e-05	0.16629	0.252747	0.255147	0.0629063	0.981759	-0.0117432	ENSG00000120656.7_28948426_28948677	rs141342333
RP11-442N24__B.1	+	1	lincRNA	ENSG00000229388.1	1	28969740	28969740	ENSG00000229388.1_28969740_28970029	2	4071	189166	rs74354637	T	A	0.04684194047619048	1	28780574	28780574	0.00034029	0.481038	0.430569	0.428715	0.0887931	0.456099	-0.420673	ENSG00000229388.1_28969740_28970029	rs74354637
OPRD1	+	2	protein_coding	ENSG00000116329.6	1	29138654	29138654	ENSG00000116329.6_29189254_29190208	2	4210	465343	rs78307964	G	T	0.11765753571428576	1	28673311	28673311	0.000258547	0.202259	0.293706	0.285318	0.0679008	0.721652	0.166704	ENSG00000116329.6_29189254_29190208	rs78307964
RP1-212P9.2	+	1	lincRNA	ENSG00000226852.2	1	29194087	29194087	ENSG00000226852.2_29194087_29195072	2	4410	230054	rs61786035	C	T	0.19639640476190476	1	28964033	28964033	9.2855e-05	0.191656	0.150849	0.143777	0.0426723	0.988328	-0.00520308	ENSG00000226852.2_29194087_29195072	rs61786035
EPB41	+	2	protein_coding	ENSG00000159023.14	1	29213603	29213603	ENSG00000159023.14_29385323_29385364	21	4411	-19443	rs72649212	G	C	0.05991079761904754	1	29233046	29233046	4.13105e-05	0.344118	0.356643	0.344632	0.0766222	0.82665	-0.140653	ENSG00000159023.14_29385323_29385364	rs72649212
SRSF4	-	2	protein_coding	ENSG00000116350.11	1	29508499	29508499	ENSG00000116350.11_29493241_29493424	10	4808	-207678	rs212301	T	C	0.04382058333333261	1	29716177	29716177	7.56965e-05	0.257555	0.446553	0.434915	0.0895507	0.00567843	-1.33271	ENSG00000116350.11_29493241_29493424	rs212301
MECR	-	2	protein_coding	ENSG00000116353.11	1	29557454	29557454	ENSG00000116353.11_29529643_29529745	12	4887	57032	rs3003629	T	C	0.1214198928571405	1	29500422	29500422	2.53801e-06	-0.286654	0.043956	0.0455355	0.018386	0.246395	-0.470867	ENSG00000116353.11_29529643_29529745	rs3003629
MATN1	-	2	protein_coding	ENSG00000162510.5	1	31196434	31196434	ENSG00000162510.5_31191582_31192098	2	6378	461651	rs56937378	A	G	0.22310238095238114	1	30734783	30734783	3.07345e-05	-0.140369	0.0839161	0.0922863	0.0313275	0.696106	0.188451	ENSG00000162510.5_31191582_31192098	rs56937378
SDC3	-	2	protein_coding	ENSG00000162512.11	1	31381608	31381608	ENSG00000162512.11_31347144_31347435	3	6000	-680458	rs4949448	G	T	0.42142857142857143	1	32062066	32062066	2.76634e-05	0.115791	0.0969031	0.0964904	0.0323303	0.210879	0.339064	ENSG00000162512.11_31347144_31347435	rs4949448
PUM1	-	1	protein_coding	ENSG00000134644.11	1	31538838	31538838	ENSG00000134644.11_31414769_31414970	22	5691	-186554	rs12121101	G	A	0.39871280952380883	1	31725392	31725392	2.41697e-05	0.104281	0.286713	0.280614	0.0671732	0.28325	-0.187583	ENSG00000134644.11_31414769_31414970	rs12121101
NKAIN1	-	2	protein_coding	ENSG00000084628.5	1	31712401	31712401	ENSG00000084628.5_31652592_31654559	3	5318	-182193	rs2377853	C	T	0.3224334999999998	1	31894594	31894594	0.00146462	-0.130206	0.97003	0.971539	0.159298	0.169705	-0.337021	ENSG00000084628.5_31652592_31654559	rs2377853
SNRNP40	-	2	protein_coding	ENSG00000060688.8	1	31769662	31769662	ENSG00000060688.8_31765691_31766195	11	5107	452182	rs10914222	A	G	0.1773809523809524	1	31317480	31317480	7.6958e-06	-0.175318	0.0729271	0.072112	0.0260093	0.282985	0.363621	ENSG00000060688.8_31765691_31766195	rs10914222
ZCCHC17	+	2	protein_coding	ENSG00000121766.10	1	31769842	31769842	ENSG00000121766.10_31819487_31819665	9	5107	-12210	rs6696341	A	G	0.4505960714285716	1	31782052	31782052	0.000114269	0.0993897	0.53047	0.508527	0.09931	0.120542	0.287837	ENSG00000121766.10_31819487_31819665	rs6696341
SERINC2	+	2	protein_coding	ENSG00000168528.7	1	31882412	31882412	ENSG00000168528.7_31899501_31899670	11	4735	-62261	rs7551488	G	A	0.30681941666666745	1	31944673	31944673	6.80505e-12	0.144263	0.000999001	4.84247e-07	5.54599e-07	0.457685	-0.231393	ENSG00000168528.7_31899501_31899670	rs7551488
HCRTR1	+	2	protein_coding	ENSG00000121764.7	1	32083287	32083287	ENSG00000121764.7_32098037_32098119	1	4336	-82208	rs2228552	G	T	0.3904761904761904	1	32165495	32165495	0.000471346	0.139354	0.321678	0.321191	0.0732845	0.674623	0.287289	ENSG00000121764.7_32098037_32098119	rs2228552
PEF1	-	2	protein_coding	ENSG00000162517.8	1	32110497	32110497	ENSG00000162517.8_32098096_32098239	7	4303	28712	rs3753614	G	A	0.4528717619047623	1	32081785	32081785	2.93205e-10	0.221924	0.000999001	3.17856e-06	3.26449e-06	0.748816	0.0648546	ENSG00000162517.8_32098096_32098239	rs3753614
COL16A1	-	2	protein_coding	ENSG00000084636.13	1	32169920	32169920	ENSG00000084636.13_32128188_32129057	71	4203	42009	rs2271927	C	T	0.4071573571428572	1	32127911	32127911	2.43315e-15	-0.230313	0.000999001	2.47115e-09	3.70225e-09	0.720509	-0.120683	ENSG00000084636.13_32128188_32129057	rs2271927
BAI2	-	1	protein_coding	ENSG00000121753.8	1	32230494	32230494	ENSG00000121753.8_32221600_32222416	7	4122	-867553	rs704879	A	G	0.0739422857142854	1	33098047	33098047	2.35443e-05	0.298193	0.133866	0.13199	0.0401345	0.442953	-0.369123	ENSG00000121753.8_32221600_32222416	rs704879
SPOCD1	-	1	protein_coding	ENSG00000134668.8	1	32281652	32281652	ENSG00000134668.8_32260097_32262316	4	4057	187391	rs10914457	C	A	0.3607142857142857	1	32094261	32094261	0.000113734	0.13982	0.234765	0.249955	0.0621323	0.851104	0.0610154	ENSG00000134668.8_32260097_32262316	rs10914457
PTP4A2	-	2	protein_coding	ENSG00000184007.13	1	32410457	32410457	ENSG00000184007.13_32375639_32376881	8	3838	954779	rs6700556	C	A	0.18372226190476165	1	31455678	31455678	0.000369356	0.117463	0.787213	0.784184	0.134173	0.946749	-0.0268718	ENSG00000184007.13_32375639_32376881	rs6700556
TMEM39B	+	2	protein_coding	ENSG00000121775.13	1	32537632	32537632	ENSG00000121775.13_32568032_32568467	11	3791	-450960	rs114648411	T	C	0.10147453571428586	1	32988592	32988592	0.000156184	0.174463	0.632368	0.640378	0.115804	0.755089	0.103338	ENSG00000121775.13_32568032_32568467	rs114648411
TXLNA	+	2	protein_coding	ENSG00000084652.11	1	32645287	32645287	ENSG00000084652.11_32655656_32655850	11	3673	6230	rs35378339	G	C	0.21026373809523824	1	32639057	32639057	0.000195054	0.156909	0.636364	0.630964	0.114647	0.259661	-0.432272	ENSG00000084652.11_32655656_32655850	rs35378339
CCDC28B	+	2	protein_coding	ENSG00000160050.10	1	32665987	32665987	ENSG00000160050.10_32665987_32666310	6	3688	597417	rs12032260	T	A	0.3393948809523808	1	32068570	32068570	0.000201942	0.179045	0.5005	0.47939	0.0954367	0.142482	-0.997342	ENSG00000160050.10_32665987_32666310	rs12032260
IQCC	+	2	protein_coding	ENSG00000160051.7	1	32671236	32671236	ENSG00000160051.7_32672841_32674288	5	3681	657554	rs4511168	T	C	0.3325824999999998	1	32013682	32013682	9.70256e-06	0.194113	0.040959	0.0402124	0.0166643	0.139248	0.4126	ENSG00000160051.7_32672841_32674288	rs4511168
DCDC2B	+	2	protein_coding	ENSG00000222046.2	1	32674695	32674695	ENSG00000222046.2_32681041_32681144	3	3665	-935773	rs2936005	G	A	0.1773809523809524	1	33610468	33610468	0.000416268	0.18139	0.507493	0.497228	0.0977942	0.914274	0.0289767	ENSG00000222046.2_32681041_32681144	rs2936005
TMEM234	-	1	protein_coding	ENSG00000160055.15	1	32687972	32687972	ENSG00000160055.15_32683038_32683178	5	3624	983330	rs12044450	G	A	0.16111235714285718	1	31704642	31704642	5.86956e-05	-0.267588	0.201798	0.202862	0.054023	0.125539	0.839749	ENSG00000160055.15_32683038_32683178	rs12044450
FAM167B	+	2	protein_coding	ENSG00000183615.5	1	32712834	32712834	ENSG00000183615.5_32713972_32714457	2	3561	-461147	rs786461	T	C	0.10360517857142959	1	33173981	33173981	0.00077732	0.184914	0.613387	0.613285	0.112401	0.0302019	0.760245	ENSG00000183615.5_32713972_32714457	rs786461
HDAC1	+	1	protein_coding	ENSG00000116478.7	1	32757687	32757687	ENSG00000116478.7_32794669_32794761	12	3527	-105110	rs9970917	C	T	0.05222179761904755	1	32862797	32862797	3.79772e-05	-0.205686	0.195804	0.190913	0.0518213	0.512063	-0.243156	ENSG00000116478.7_32794669_32794761	rs9970917
MARCKSL1	-	2	protein_coding	ENSG00000175130.6	1	32801980	32801980	ENSG00000175130.6_32799433_32800698	2	3525	774991	rs113715735	G	A	0.22481184523809483	1	32026989	32026989	0.000973656	0.129625	0.716284	0.700322	0.123534	0.0218938	0.320599	ENSG00000175130.6_32799433_32800698	rs113715735
FAM229A	-	2	protein_coding	ENSG00000225828.1	1	32829879	32829879	ENSG00000225828.1_32827330_32829879	1	3534	-213596	rs59825594	C	T	0.08506496428571421	1	33043475	33043475	0.000452421	-0.133525	0.298701	0.290718	0.0686949	0.532233	0.248852	ENSG00000225828.1_32827330_32829879	rs59825594
ZBTB8OS	-	2	protein_coding	ENSG00000176261.11	1	33116504	33116504	ENSG00000176261.11_33086421_33087549	9	3439	-45302	rs360040	C	T	0.0412496428571405	1	33161806	33161806	4.79074e-09	0.45763	0.000999001	8.55284e-05	7.08984e-05	0.0580867	0.701107	ENSG00000176261.11_33086421_33087549	rs360040
RBBP4	+	2	protein_coding	ENSG00000162521.14	1	33116743	33116743	ENSG00000162521.14_33134573_33134733	12	3439	-54082	rs12024067	T	G	0.04100661904761921	1	33170825	33170825	1.23605e-06	0.22873	0.003996	0.00952734	0.00501573	0.488653	0.173687	ENSG00000162521.14_33134573_33134733	rs12024067
SYNC	-	2	protein_coding	ENSG00000162520.10	1	33169197	33169197	ENSG00000162520.10_33145507_33147461	4	3390	61702	rs4951790	A	T	0.06494470238095196	1	33107495	33107495	3.27586e-05	-0.245297	0.106893	0.110123	0.035418	0.398219	-0.353307	ENSG00000162520.10_33145507_33147461	rs4951790
YARS	-	2	protein_coding	ENSG00000134684.6	1	33283754	33283754	ENSG00000134684.6_33276512_33277248	13	3501	-773460	rs41371344	T	C	0.1316619761904762	1	34057214	34057214	0.000265001	0.136366	0.732268	0.734891	0.127877	0.446641	0.280711	ENSG00000134684.6_33276512_33277248	rs41371344
HPCA	+	2	protein_coding	ENSG00000121905.5	1	33351595	33351595	ENSG00000121905.5_33359125_33359230	4	3600	-576077	rs12759812	G	A	0.4380929285714282	1	33927672	33927672	8.55311e-05	-0.170574	0.248751	0.236357	0.0597923	0.111226	-0.621409	ENSG00000121905.5_33359125_33359230	rs12759812
RNF19B	-	2	protein_coding	ENSG00000116514.12	1	33430286	33430286	ENSG00000116514.12_33413823_33413967	9	3668	-71898	rs11591185	G	A	0.12097454761904763	1	33502184	33502184	1.38599e-05	-0.210029	0.0849151	0.0824251	0.0288385	0.30696	-0.786949	ENSG00000116514.12_33413823_33413967	rs11591185
AK2	-	1	protein_coding	ENSG00000004455.12	1	33546597	33546597	ENSG00000004455.12_33485284_33485762	11	3936	52579	rs2284806	A	C	0.30653282142857136	1	33494018	33494018	6.50244e-16	0.407059	0.000999001	5.45793e-11	9.82392e-11	0.125959	0.353207	ENSG00000004455.12_33485284_33485762	rs2284806
ADC	+	2	protein_coding	ENSG00000142920.12	1	33546705	33546705	ENSG00000142920.12_33547202_33549728	8	3937	-441546	rs78442276	T	C	0.10013120238095265	1	33988251	33988251	7.87646e-05	-0.227008	0.377622	0.367914	0.0801389	0.337086	0.34319	ENSG00000142920.12_33547202_33549728	rs78442276
ZNF362	+	2	protein_coding	ENSG00000160094.10	1	33722146	33722146	ENSG00000160094.10_33764531_33766320	9	4210	-10046	rs6425813	G	T	0.28589964285714287	1	33732192	33732192	5.3829e-05	0.0982571	0.313686	0.307779	0.0713051	0.322009	0.258614	ENSG00000160094.10_33764531_33766320	rs6425813
GJB3	+	2	protein_coding	ENSG00000188910.7	1	35246790	35246790	ENSG00000188910.7_35250339_35251970	1	4392	-37837	rs58577209	T	C	0.15982651190476188	1	35284627	35284627	0.000109395	-0.147107	0.108891	0.117928	0.03713	0.0847717	0.670846	ENSG00000188910.7_35250339_35251970	rs58577209
DLGAP3	-	2	protein_coding	ENSG00000116544.7	1	35395186	35395186	ENSG00000116544.7_35372956_35373038	11	4092	892916	rs1072150	C	T	0.05894334523809526	1	34502270	34502270	8.10347e-05	-0.375011	0.422577	0.411533	0.0863682	0.118566	0.766915	ENSG00000116544.7_35372956_35373038	rs1072150
ZMYM6NB	-	1	protein_coding	ENSG00000243749.1	1	35450954	35450954	ENSG00000243749.1_35447136_35447720	3	3992	581336	rs72652069	C	G	0.052185976190476095	1	34869618	34869618	4.33503e-05	-0.270126	0.126873	0.124252	0.0384629	0.156633	-0.436763	ENSG00000243749.1_35447136_35447720	rs72652069
ZMYM6	-	2	protein_coding	ENSG00000271741.1	1	35497342	35497342	ENSG00000271741.1_35447134_35447720	17	3851	627724	rs72652069	C	G	0.052185976190476095	1	34869618	34869618	3.52665e-05	-0.27256	0.357642	0.353606	0.078	0.169658	-0.397866	ENSG00000271741.1_35447134_35447720	rs72652069
ZMYM6	-	2	protein_coding	ENSG00000163867.12	1	35497569	35497569	ENSG00000163867.12_35497416_35497569	18	3850	600913	rs6425891	T	C	0.3678311309523816	1	34896656	34896656	4.65533e-05	-0.154819	0.470529	0.465577	0.0936524	0.895671	-0.025594	ENSG00000163867.12_35497416_35497569	rs6425891
SFPQ	-	2	protein_coding	ENSG00000116560.6	1	35658749	35658749	ENSG00000116560.6_35654604_35654688	14	3640	413950	rs2359643	A	G	0.08937870238095229	1	35244799	35244799	0.00014398	-0.163457	0.611389	0.608649	0.111797	0.553892	0.17937	ENSG00000116560.6_35654604_35654688	rs2359643
ZMYM4	+	2	protein_coding	ENSG00000146463.7	1	35734568	35734568	ENSG00000146463.7_35881067_35881315	32	3528	500419	rs28540605	T	A	0.3181465119047619	1	35234149	35234149	3.12038e-05	-0.105664	0.295704	0.296367	0.0695774	0.485606	0.214795	ENSG00000146463.7_35881067_35881315	rs28540605
MEF2D	-	2	protein_coding	ENSG00000116604.13	1	156470620	156470620	ENSG00000116604.13_156437785_156438091	13	4419	-390623	rs2644621	A	G	0.13097548809523574	1	156861243	156861243	5.98407e-05	-0.117535	0.396603	0.369767	0.0804615	0.0926729	-0.449028	ENSG00000116604.13_156437785_156438091	rs2644621
APOA1BP	+	2	protein_coding	ENSG00000163382.7	1	156561554	156561554	ENSG00000163382.7_156562349_156562816	6	4692	-3368	rs3795733	C	T	0.3028373095238094	1	156564922	156564922	6.9339e-07	0.112294	0.000999001	0.00529238	0.00302325	0.0842505	0.448648	ENSG00000163382.7_156562349_156562816	rs3795733
GPATCH4	-	1	protein_coding	ENSG00000160818.12	1	156571288	156571288	ENSG00000160818.12_156564279_156568111	4	4719	-1370	rs12023410	T	C	0.26311638095238027	1	156572658	156572658	5.18886e-05	-0.104468	0.155844	0.155956	0.0450983	0.230908	-0.224127	ENSG00000160818.12_156564279_156568111	rs12023410
CRABP2	-	2	protein_coding	ENSG00000143320.4	1	156675608	156675608	ENSG00000143320.4_156670334_156670450	4	4990	-574227	rs12131416	G	T	0.4210775952380953	1	157249835	157249835	7.01934e-06	0.152492	0.022977	0.0233481	0.010738	0.632997	-0.130188	ENSG00000143320.4_156670334_156670450	rs12131416
RRNAD1	+	1	protein_coding	ENSG00000143303.7	1	156698234	156698234	ENSG00000143303.7_156705950_156706376	9	5030	12502	rs12121617	C	A	0.34203901190476166	1	156685732	156685732	3.25175e-07	0.244131	0.001998	0.00420619	0.00247199	0.000546002	1.03313	ENSG00000143303.7_156705950_156706376	rs12121617
ISG20L2	-	2	protein_coding	ENSG00000143319.12	1	156698591	156698591	ENSG00000143319.12_156691683_156693254	3	5030	-578542	rs60331677	G	T	0.07262851190476148	1	157277133	157277133	0.000182692	0.253125	0.390609	0.385064	0.0827223	0.708434	-0.12731	ENSG00000143319.12_156691683_156693254	rs60331677
MRPL24	-	2	protein_coding	ENSG00000143314.8	1	156711382	156711382	ENSG00000143314.8_156707823_156708019	8	5032	853393	rs61813625	G	A	0.027141273809523844	1	155857989	155857989	2.27021e-05	-0.35148	0.158841	0.146809	0.0432484	0.199631	-0.515454	ENSG00000143314.8_156707823_156708019	rs61813625
PRCC	+	1	protein_coding	ENSG00000143294.10	1	156720402	156720402	ENSG00000143294.10_156760859_156760954	8	5049	-20470	rs11264545	G	T	0.39866217857142866	1	156740872	156740872	7.68003e-06	0.244933	0.0779221	0.0719178	0.0259559	0.952386	0.0236026	ENSG00000143294.10_156760859_156760954	rs11264545
NTRK1	+	2	protein_coding	ENSG00000198400.7	1	156785432	156785432	ENSG00000198400.7_156845312_156846002	1	5068	101225	rs7552133	G	A	0.28726257142857153	1	156684207	156684207	4.31223e-05	-0.205414	0.047952	0.049541	0.0196241	0.282504	0.315176	ENSG00000198400.7_156845312_156846002	rs7552133
INSRR	-	2	protein_coding	ENSG00000027644.4	1	156828810	156828810	ENSG00000027644.4_156809855_156810896	1	5087	651663	rs2540182	T	A	0.08731272619047611	1	156177147	156177147	8.97233e-06	0.368618	0.012987	0.0132185	0.00665202	0.830633	-0.107953	ENSG00000027644.4_156809855_156810896	rs2540182
KIRREL	+	2	protein_coding	ENSG00000183853.13	1	157963063	157963063	ENSG00000183853.13_158064434_158070052	15	6925	-13503	rs2777819	C	T	0.4607142857142857	1	157976566	157976566	4.24885e-07	-0.110203	0.00799201	0.0079193	0.00427505	0.555477	-0.208636	ENSG00000183853.13_158064434_158070052	rs2777819
DUSP23	+	2	protein_coding	ENSG00000158716.4	1	159750722	159750722	ENSG00000158716.4_159751943_159752333	2	5652	-875129	rs11583732	A	G	0.32977704761904747	1	160625851	160625851	0.000510918	0.106264	0.703297	0.696323	0.122983	0.812063	0.0525342	ENSG00000158716.4_159751943_159752333	rs11583732
SLAMF8	+	2	protein_coding	ENSG00000158714.6	1	159796540	159796540	ENSG00000158714.6_159804974_159807039	2	5629	-11703	rs17365054	T	G	0.12604995238095287	1	159808243	159808243	2.09191e-18	0.537648	0.000999001	2.04055e-14	5.09251e-14	0.339973	0.211709	ENSG00000158714.6_159804974_159807039	rs17365054
C1orf204	-	1	protein_coding	ENSG00000188004.5	1	159825137	159825137	ENSG00000188004.5_159804264_159805945	5	5611	16894	rs17365054	T	G	0.12604995238095287	1	159808243	159808243	2.97437e-34	0.811352	0.000999001	2.53304e-28	1.67389e-27	0.129169	0.417774	ENSG00000188004.5_159804264_159805945	rs17365054
KCNJ10	-	2	protein_coding	ENSG00000177807.6	1	160040038	160040038	ENSG00000177807.6_160007257_160012322	1	5382	-88189	rs1983724	T	C	0.38149658333333425	1	160128227	160128227	2.5876e-05	0.162555	0.02997	0.0315796	0.0137106	0.929742	0.03709	ENSG00000177807.6_160007257_160012322	rs1983724
IGSF8	-	2	protein_coding	ENSG00000162729.9	1	160068733	160068733	ENSG00000162729.9_160061130_160061421	7	5371	8461	rs11265318	G	A	0.3535714285714286	1	160060272	160060272	1.83597e-06	0.167802	0.00999001	0.0150769	0.00744091	0.113359	0.32922	ENSG00000162729.9_160061130_160061421	rs11265318
DCAF8	-	2	protein_coding	ENSG00000132716.14	1	160254920	160254920	ENSG00000132716.14_160194232_160194339	22	5373	522397	rs12726900	G	A	0.38394677380952374	1	159732523	159732523	1.365e-05	-0.117756	0.268731	0.266553	0.0647991	0.932284	0.0312367	ENSG00000132716.14_160194232_160194339	rs12726900
DCAF8	-	1	protein_coding	ENSG00000258465.2	1	160254920	160254920	ENSG00000258465.2_160194232_160194339	19	5373	522397	rs12726900	G	A	0.38394677380952374	1	159732523	159732523	1.72965e-05	-0.116419	0.217782	0.222443	0.0573915	0.932284	0.0312367	ENSG00000258465.2_160194232_160194339	rs12726900
NCSTN	+	2	protein_coding	ENSG00000162736.11	1	160313062	160313062	ENSG00000162736.11_160326390_160327043	18	5427	-350467	rs116284638	G	A	0.03311145238095247	1	160663529	160663529	0.000136229	-0.228342	0.732268	0.731313	0.127372	0.153261	0.349238	ENSG00000162736.11_160326390_160327043	rs116284638
COPA	-	2	protein_coding	ENSG00000122218.10	1	160313190	160313190	ENSG00000122218.10_160303252_160303469	33	5426	-869294	rs2501876	A	G	0.42472091666666767	1	161182484	161182484	1.38961e-05	-0.0885322	0.158841	0.155031	0.0449309	0.621902	-0.0944958	ENSG00000122218.10_160303252_160303469	rs2501876
F11R	-	2	protein_coding	ENSG00000158769.13	1	160991138	160991138	ENSG00000158769.13_160990800_160991138	9	5565	36987	rs74579080	A	T	0.23494317857142852	1	160954151	160954151	3.26546e-13	0.192297	0.000999001	2.17693e-08	2.94629e-08	0.572375	0.199466	ENSG00000158769.13_160990800_160991138	rs74579080
F11R	-	2	protein_coding	ENSG00000270149.1	1	161008752	161008752	ENSG00000270149.1_160990800_160990902	12	5567	54601	rs74579080	A	T	0.23494317857142852	1	160954151	160954151	5.8438e-13	0.190426	0.000999001	4.07103e-08	5.35781e-08	0.473369	0.251246	ENSG00000270149.1_160990800_160990902	rs74579080
TSTD1	-	2	protein_coding	ENSG00000215845.6	1	161008780	161008780	ENSG00000215845.6_161007421_161008519	2	5567	-602213	rs10917585	C	G	0.06619930952380955	1	161610993	161610993	0.00014988	0.223116	0.300699	0.308339	0.0713937	0.589584	0.131935	ENSG00000215845.6_161007421_161008519	rs10917585
USF1	-	1	protein_coding	ENSG00000158773.10	1	161015767	161015767	ENSG00000158773.10_161015648_161015767	9	5581	971247	rs115077140	T	C	0.023497571428571437	1	160044520	160044520	6.15145e-05	-0.568736	0.450549	0.442289	0.090565	0.459345	0.73544	ENSG00000158773.10_161015648_161015767	rs115077140
ARHGAP30	-	2	protein_coding	ENSG00000186517.9	1	161039760	161039760	ENSG00000186517.9_161016736_161019124	8	5606	20720	rs3813609	G	C	0.3944929166666664	1	161019040	161019040	6.62362e-06	0.177471	0.0599401	0.0650449	0.0240995	0.0823356	0.549518	ENSG00000186517.9_161016736_161019124	rs3813609
KLHDC9	+	2	protein_coding	ENSG00000162755.9	1	161068151	161068151	ENSG00000162755.9_161068151_161069295	3	5614	-67270	rs3402	C	T	0.08333333333333333	1	161135421	161135421	0.000188309	0.196174	0.505495	0.492535	0.097224	0.999365	-0.000256195	ENSG00000162755.9_161068151_161069295	rs3402
USP21	+	2	protein_coding	ENSG00000143258.11	1	161129240	161129240	ENSG00000143258.11_161130119_161130296	11	5659	-122692	rs7518955	C	T	0.3345732142857143	1	161251932	161251932	3.80172e-05	-0.191319	0.386613	0.386985	0.0829957	0.696815	0.274765	ENSG00000143258.11_161130119_161130296	rs7518955
PPOX	+	1	protein_coding	ENSG00000143224.13	1	161136200	161136200	ENSG00000143224.13_161136890_161137276	8	5676	-998850	rs6657267	G	A	0.06792867857142904	1	162135050	162135050	6.80363e-05	-0.230274	0.437562	0.417624	0.0871952	0.835545	0.09427	ENSG00000143224.13_161136890_161137276	rs6657267
B4GALT3	-	2	protein_coding	ENSG00000158850.10	1	161147287	161147287	ENSG00000158850.10_161145598_161147210	6	5661	301651	rs11578770	C	T	0.11014891666666686	1	160845636	160845636	0.000218927	0.16748	0.74026	0.725641	0.126674	0.724289	0.203967	ENSG00000158850.10_161145598_161147210	rs11578770
NDUFS2	+	2	protein_coding	ENSG00000158864.8	1	161166894	161166894	ENSG00000158864.8_161183439_161184185	12	5683	-19419	rs4379692	C	T	0.30803017857142795	1	161186313	161186313	5.42588e-07	-0.14814	0.00799201	0.0113354	0.00582623	0.0973729	-0.345287	ENSG00000158864.8_161183439_161184185	rs4379692
TOMM40L	+	2	protein_coding	ENSG00000158882.8	1	161195793	161195793	ENSG00000158882.8_161197976_161198607	7	5776	-6812	rs2307424	G	A	0.33214285714285713	1	161202605	161202605	7.71907e-06	-0.148322	0.0609391	0.0642994	0.0238861	0.282985	-0.246936	ENSG00000158882.8_161197976_161198607	rs2307424
NR1I3	-	1	protein_coding	ENSG00000143257.7	1	161208092	161208092	ENSG00000143257.7_161200135_161201264	2	5799	712127	rs6691593	A	G	0.0671322976190446	1	160495965	160495965	2.03148e-05	0.302783	0.0509491	0.055639	0.0214238	0.731253	-0.177736	ENSG00000143257.7_161200135_161201264	rs6691593
PCP4L1	+	2	protein_coding	ENSG00000248485.1	1	161228517	161228517	ENSG00000248485.1_161254129_161255240	1	5828	-40640	rs11265585	A	C	0.3973605119047625	1	161269157	161269157	0.000698321	0.214136	0.556444	0.545638	0.103991	0.152401	-0.534582	ENSG00000248485.1_161254129_161255240	rs11265585
SDHC	+	2	protein_coding	ENSG00000143252.10	1	161284047	161284047	ENSG00000143252.10_161326467_161326630	6	5947	-207296	rs114414096	G	A	0.10674370238095239	1	161491343	161491343	0.000161318	-0.126774	0.438561	0.436228	0.0897482	0.871526	-0.0660937	ENSG00000143252.10_161326467_161326630	rs114414096
C1orf192	-	2	protein_coding	ENSG00000188931.3	1	161337664	161337664	ENSG00000188931.3_161335316_161335492	5	6020	667981	rs499980	T	C	0.1898429047619049	1	160669683	160669683	4.56278e-06	-0.265539	0.025974	0.0299732	0.0131716	0.690406	-0.142965	ENSG00000188931.3_161335316_161335492	rs499980
RP11-122G18.5	+	2	lincRNA	ENSG00000235477.2	1	161337812	161337812	ENSG00000235477.2_161337812_161338949	2	6020	8130	rs55839314	G	A	0.08367711904761883	1	161329682	161329682	4.51489e-08	-0.273363	0.000999001	0.000263023	0.000201864	0.0594748	-0.748634	ENSG00000235477.2_161337812_161338949	rs55839314
[truncated: 9,714 more rows]
