# Supplementary material for: Genetic variant effects on gene expression in human pancreatic islets and their implications for T2D
Source: Nat Commun. 2020 Sep 30;11:4912. doi: 10.1038/s41467-020-18581-8 (PMC7528108; doi:10.1038/s41467-020-18581-8)
Supplement: Supplementary file 9 — Supplementary Data 7 [file 41467_2020_18581_MOESM9_ESM.txt]

GeneName	Chr	Strand	GencodeLevel	GeneType	ExonCoordinates	GeneID	Chr	StartPheno	EndPheno	ExonID	NumExons	NumSNPinCis	Distance	SNPid	SNPchr	StartSNP	EndSNP	Nominal_Pval	Slope	EmpiricalAdjustedPval	BetaAdjustedPval	Qvalue
RP11-34P13.7	chr1	-	2	lincRNA	ENSG00000238009.2_90050_90286	ENSG00000238009.2	1	89295	129223	ENSG00000238009.2_1	3	1406	-985990	1_1115213_G_T_b37	1	1115213	1115213	0.00032815	0.642881	0.382617	0.378069	0.190882
AL627309.1	chr1	-	3	protein_coding	ENSG00000237683.5_137965_139379	ENSG00000237683.5	1	134901	139379	ENSG00000237683.5_2	2	1452	-773964	1_913343_G_C_b37	1	913343	913343	0.00343472	-0.565424	0.85015	0.861234	0.291929
AP006222.2	chr1	-	2	lincRNA	ENSG00000228463.4_227614_228291	ENSG00000228463.4	1	227615	267253	ENSG00000228463.4_0	3	1868	-928437	1_1195690_G_C_b37	1	1195690	1195690	0.000683853	1.08362	0.696304	0.681024	0.254957
RP4-669L17.10	chr1	+	2	lincRNA	ENSG00000237094.7_321031_321290	ENSG00000237094.7	1	317720	453318	ENSG00000237094.7_3	4	2419	315905	1_769223_C_G_b37	1	769223	769223	5.88408e-12	0.970222	0.000999001	7.31203e-08	4.76464e-07
RP11-206L10.3	chr1	-	2	lincRNA	ENSG00000235373.1_677192_678730	ENSG00000235373.1	1	677193	685396	ENSG00000235373.1_0	2	3017	-67400	1_752796_C_T_b37	1	752796	752796	3.9785e-08	1.31584	0.000999001	0.000182683	0.00059673
RP11-206L10.5	chr1	-	2	lincRNA	ENSG00000240618.1_700102_700236	ENSG00000240618.1	1	694412	700236	ENSG00000240618.1_1	2	3054	-300407	1_1000643_C_G_b37	1	1000643	1000643	0.000783823	-0.446585	0.67033	0.668739	0.252575
RP11-206L10.2	chr1	-	2	lincRNA	ENSG00000228327.2_704876_705092	ENSG00000228327.2	1	700306	714006	ENSG00000228327.2_3	7	3085	-38790	1_752796_C_T_b37	1	752796	752796	4.64154e-11	1.11867	0.000999001	2.80588e-06	1.36907e-05
RP11-206L10.9	chr1	+	2	lincRNA	ENSG00000237491.4_721179_723052	ENSG00000237491.4	1	714150	745440	ENSG00000237491.4_4	1	3118	994383	1_1739823_AC_A_b37	1	1739823	1739824	0.00509673	0.647525	0.964036	0.966576	0.315141
LINC00115	chr1	-	2	lincRNA	ENSG00000225880.4_761585_762902	ENSG00000225880.4	1	761586	762902	ENSG00000225880.4_0	1	3138	439	1_761147_T_C_b37	1	761147	761147	1.94884e-05	-0.554849	0.026973	0.0245673	0.0383926
RP11-54O7.3	chr1	-	2	lincRNA	ENSG00000223764.2_852249_853100	ENSG00000223764.2	1	852250	855072	ENSG00000223764.2_0	1	3327	-674907	1_1529979_T_C_b37	1	1529979	1529979	0.000718713	0.46371	0.480519	0.464491	0.210196
SAMD11	chr1	+	2	protein_coding	ENSG00000187634.6_879077_879583	ENSG00000187634.6	1	860260	879583	ENSG00000187634.6_16	4	3433	-6455	1_853805_C_T_b37	1	853805	853805	2.7239e-05	-1.09823	0.11988	0.116247	0.106447
NOC2L	chr1	-	2	protein_coding	ENSG00000188976.6_889805_889903	ENSG00000188976.6	1	879956	894689	ENSG00000188976.6_14	20	3495	0	1_889713_C_A_b37	1	889713	889713	1.47674e-06	-0.727808	0.021978	0.0281138	0.0424604
KLHL17	chr1	+	2	protein_coding	ENSG00000187961.9_898716_898884	ENSG00000187961.9	1	895967	901095	ENSG00000187961.9_7	11	3552	-1394	1_894573_G_A_b37	1	894573	894573	1.94806e-06	0.565723	0.024975	0.0291023	0.0434313
PLEKHN1	chr1	+	2	protein_coding	ENSG00000187583.6_908879_909020	ENSG00000187583.6	1	901877	910488	ENSG00000187583.6_11	6	3600	583239	1_1493727_G_A_b37	1	1493727	1493727	0.000116042	-0.420732	0.475524	0.468041	0.210861
C1orf170	chr1	-	2	protein_coding	ENSG00000187642.5_910578_911091	ENSG00000187642.5	1	910579	917497	ENSG00000187642.5_0	1	3653	-739687	1_1657184_C_G_b37	1	1657184	1657184	4.44562e-05	-0.456469	0.0649351	0.0629087	0.0735048
RP11-54O7.17	chr1	-	2	lincRNA	ENSG00000272512.1_931345_933431	ENSG00000272512.1	1	931346	933431	ENSG00000272512.1_0	1	3726	0	1_931362_G_A_b37	1	931362	931362	3.78231e-22	-0.968955	0.000999001	1.44783e-17	3.90419e-16
HES4	chr1	-	2	protein_coding	ENSG00000188290.6_934905_934993	ENSG00000188290.6	1	934342	935552	ENSG00000188290.6_1	3	3734	-533994	1_1469546_G_A_b37	1	1469546	1469546	9.35034e-05	-0.391678	0.272727	0.275629	0.164546
ISG15	chr1	+	2	protein_coding	ENSG00000187608.5_949363_949920	ENSG00000187608.5	1	948803	949920	ENSG00000187608.5_1	2	3763	11907	1_961827_G_A_b37	1	961827	961827	0.00109315	0.439354	0.807193	0.811766	0.281697
AGRN	chr1	+	2	protein_coding	ENSG00000188157.9_979202_979403	ENSG00000188157.9	1	955503	991277	ENSG00000188157.9_10	39	3886	932029	1_1923306_A_G_b37	1	1923306	1923306	3.30989e-05	0.451952	0.400599	0.398011	0.195759
C1orf159	chr1	-	2	protein_coding	ENSG00000131591.13_1019833_1019886	ENSG00000131591.13	1	1017198	1051741	ENSG00000131591.13_2	9	4137	767923	1_249275_G_GT_b37	1	249275	249275	5.0139e-05	0.858588	0.41958	0.418069	0.200253
RP11-465B22.5	chr1	+	2	lincRNA	ENSG00000223823.1_1078118_1079436	ENSG00000223823.1	1	1072397	1079436	ENSG00000223823.1_2	1	4206	-816474	1_255923_G_GTC_b37	1	255923	255923	0.000161133	-0.504842	0.188811	0.188466	0.137533
RP11-465B22.8	chr1	+	2	lincRNA	ENSG00000272141.1_1104736_1105723	ENSG00000272141.1	1	1104737	1105723	ENSG00000272141.1_0	1	4246	230955	1_1336678_G_A_b37	1	1336678	1336678	5.27617e-05	0.53044	0.0759241	0.0794184	0.0842648
TTLL10	chr1	+	2	protein_coding	ENSG00000162571.9_1120348_1121244	ENSG00000162571.9	1	1114569	1133315	ENSG00000162571.9_9	1	4290	-580371	1_534198_C_T_b37	1	534198	534198	0.00012381	-1.17334	0.166833	0.16299	0.127435
TNFRSF4	chr1	-	2	protein_coding	ENSG00000186827.6_1147321_1147518	ENSG00000186827.6	1	1146706	1149512	ENSG00000186827.6_2	4	4326	-750593	1_1900105_T_TTC_b37	1	1900105	1900105	1.09738e-05	-0.470596	0.0589411	0.062555	0.0733122
SDF4	chr1	-	2	protein_coding	ENSG00000078808.12_1152287_1153184	ENSG00000078808.12	1	1152288	1167411	ENSG00000078808.12_0	7	4363	282032	1_870256_G_A_b37	1	870256	870256	0.000110389	-0.348789	0.448551	0.443488	0.205689
B3GALT6	chr1	+	2	protein_coding	ENSG00000176022.3_1167628_1170421	ENSG00000176022.3	1	1167629	1170421	ENSG00000176022.3_0	1	4372	-530	1_1167090_CCCCCGGGAA_C_b37	1	1167090	1167099	0.000103771	-0.287285	0.14985	0.143929	0.119843
FAM132A	chr1	-	2	protein_coding	ENSG00000184163.3_1179333_1179485	ENSG00000184163.3	1	1177833	1182102	ENSG00000184163.3_4	2	4398	350566	1_827267_C_T_b37	1	827267	827267	0.000412779	0.705634	0.628372	0.624276	0.24298
RP5-902P8.12	chr1	-	2	lincRNA	ENSG00000260179.1_1185156_1186714	ENSG00000260179.1	1	1185157	1186714	ENSG00000260179.1_0	1	4416	-120924	1_1307638_T_C_b37	1	1307638	1307638	0.001302	0.626826	0.768232	0.777496	0.274437
UBE2J2	chr1	-	2	protein_coding	ENSG00000160087.16_1192587_1192690	ENSG00000160087.16	1	1189289	1209265	ENSG00000160087.16_3	8	4461	-741741	1_1951006_A_G_b37	1	1951006	1951006	4.56797e-06	-0.439998	0.044955	0.0525531	0.0660113
RP5-902P8.10	chr1	+	2	lincRNA	ENSG00000230415.1_1214447_1214773	ENSG00000230415.1	1	1210603	1215800	ENSG00000230415.1_1	2	4480	639862	1_1855662_G_A_b37	1	1855662	1855662	0.000213158	0.405197	0.418581	0.431451	0.203203
SCNN1D	chr1	+	2	protein_coding	ENSG00000162572.15_1225856_1225935	ENSG00000162572.15	1	1215816	1227409	ENSG00000162572.15_11	15	4538	-146470	1_1069346_C_T_b37	1	1069346	1069346	3.7509e-05	0.653286	0.492507	0.471753	0.211757
ACAP3	chr1	-	2	protein_coding	ENSG00000131584.14_1235888_1236072	ENSG00000131584.14	1	1227756	1243398	ENSG00000131584.14_19	24	4579	-120745	1_1364143_A_G_b37	1	1364143	1364143	2.66501e-05	-0.452458	0.401598	0.395246	0.195048
PUSL1	chr1	+	2	protein_coding	ENSG00000169972.7_1243946_1244100	ENSG00000169972.7	1	1243947	1246976	ENSG00000169972.7_0	8	4587	-377054	1_866893_T_C_b37	1	866893	866893	2.3491e-05	-0.403837	0.187812	0.186319	0.136796
CPSF3L	chr1	-	1	protein_coding	ENSG00000127054.14_1258271_1258667	ENSG00000127054.14	1	1247058	1260071	ENSG00000127054.14_18	19	4641	-78209	1_1338280_A_G_b37	1	1338280	1338280	1.0702e-06	0.627071	0.021978	0.0223395	0.0357036
GLTPD1	chr1	+	2	protein_coding	ENSG00000224051.2_1262215_1262412	ENSG00000224051.2	1	1260136	1264277	ENSG00000224051.2_2	4	4654	-510081	1_750055_T_C_b37	1	750055	750055	1.19677e-06	-0.92176	0.00799201	0.00838011	0.0165628
TAS1R3	chr1	+	2	protein_coding	ENSG00000169962.4_1268885_1270655	ENSG00000169962.4	1	1266694	1270655	ENSG00000169962.4_5	1	4685	-275751	1_990943_G_C_b37	1	990943	990943	7.42352e-05	1.13794	0.115884	0.109887	0.103
DVL1	chr1	-	2	protein_coding	ENSG00000107404.13_1274666_1274819	ENSG00000107404.13	1	1270687	1284730	ENSG00000107404.13_4	15	4765	-675248	1_1959978_C_T_b37	1	1959978	1959978	5.96744e-05	-0.221957	0.404595	0.38369	0.192388
MXRA8	chr1	-	2	protein_coding	ENSG00000162576.12_1290623_1290725	ENSG00000162576.12	1	1288071	1297157	ENSG00000162576.12_6	11	4824	-65697	1_1362854_C_T_b37	1	1362854	1362854	1.74364e-05	-0.861969	0.184815	0.188346	0.137511
AURKAIP1	chr1	-	2	protein_coding	ENSG00000175756.9_1309109_1309282	ENSG00000175756.9	1	1309110	1310875	ENSG00000175756.9_0	2	4870	-215793	1_1526668_C_T_b37	1	1526668	1526668	0.000301577	-0.695588	0.5005	0.502369	0.218072
CCNL2	chr1	-	2	protein_coding	ENSG00000221978.7_1323156_1323249	ENSG00000221978.7	1	1321862	1334708	ENSG00000221978.7_1	14	4931	-134890	1_1469598_C_G_b37	1	1469598	1469598	5.36428e-05	-0.306944	0.371628	0.360816	0.186775
RP4-758J18.2	chr1	+	2	protein_coding	ENSG00000224870.3_1334901_1335069	ENSG00000224870.3	1	1334902	1337287	ENSG00000224870.3_0	2	4936	-24828	1_1310074_C_G_b37	1	1310074	1310074	6.5296e-05	0.56156	0.196803	0.192721	0.138857
MRPL20	chr1	-	1	protein_coding	ENSG00000242485.1_1342288_1342399	ENSG00000242485.1	1	1337427	1342693	ENSG00000242485.1_4	6	4952	18304	1_1319123_T_C_b37	1	1319123	1319123	6.90644e-09	0.463032	0.000999001	7.68919e-05	0.000279233
RP4-758J18.13	chr1	+	2	lincRNA	ENSG00000272455.1_1344475_1345998	ENSG00000272455.1	1	1344476	1345998	ENSG00000272455.1_0	1	4956	5136	1_1351134_CCGCT_C_b37	1	1351134	1351138	0.000107489	-0.704747	0.163836	0.173048	0.131882
ANKRD65	chr1	-	1	protein_coding	ENSG00000235098.4_1353799_1354929	ENSG00000235098.4	1	1353800	1357149	ENSG00000235098.4_0	3	5007	1672	1_1352127_CT_C_b37	1	1352127	1352128	1.84298e-07	-0.75818	0.001998	0.00138386	0.00363879
RP4-758J18.10	chr1	-	1	lincRNA	ENSG00000225285.1_1365918_1366334	ENSG00000225285.1	1	1365919	1369953	ENSG00000225285.1_0	2	5055	-451958	1_1821911_C_G_b37	1	1821911	1821911	7.74042e-05	-0.426346	0.201798	0.200903	0.141703
VWA1	chr1	+	2	protein_coding	ENSG00000179403.10_1372186_1372864	ENSG00000179403.10	1	1370241	1378262	ENSG00000179403.10_2	3	5088	268718	1_1646980_A_C_b37	1	1646980	1646980	0.000630046	-0.637334	0.853147	0.8493	0.289574
ATAD3C	chr1	+	2	protein_coding	ENSG00000215915.5_1391170_1391296	ENSG00000215915.5	1	1385069	1405538	ENSG00000215915.5_5	11	5204	-9884	1_1375185_G_C_b37	1	1375185	1375185	2.61007e-06	-0.661301	0.04995	0.0515981	0.0653298
ATAD3B	chr1	+	2	protein_coding	ENSG00000160072.15_1421489_1421615	ENSG00000160072.15	1	1407143	1431582	ENSG00000160072.15_10	16	5266	3137	1_1434719_T_C_b37	1	1434719	1434719	6.57124e-09	-0.908523	0.000999001	0.000355978	0.00108845
ATAD3A	chr1	+	2	protein_coding	ENSG00000197785.9_1458123_1458279	ENSG00000197785.9	1	1447531	1470067	ENSG00000197785.9_8	16	5347	0	1_1466159_A_T_b37	1	1466159	1466159	5.0547e-10	-1.07947	0.000999001	4.10633e-05	0.00016001
TMEM240	chr1	-	2	protein_coding	ENSG00000205090.4_1470968_1471177	ENSG00000205090.4	1	1470554	1475833	ENSG00000205090.4_1	2	5367	561245	1_909309_T_C_b37	1	909309	909309	2.57431e-05	0.568654	0.105894	0.100524	0.0978308
SSU72	chr1	-	2	protein_coding	ENSG00000160075.10_1479248_1479367	ENSG00000160075.10	1	1477053	1510249	ENSG00000160075.10_1	5	5420	613552	1_863501_T_C_b37	1	863501	863501	1.66609e-05	-0.644704	0.0889111	0.0954035	0.0947414
AL645728.1	chr1	+	3	protein_coding	ENSG00000215014.3_1510354_1511373	ENSG00000215014.3	1	1510355	1511373	ENSG00000215014.3_0	1	5423	-301396	1_1208959_A_C_b37	1	1208959	1208959	2.03591e-05	1.05151	0.0529471	0.0467718	0.0610801
C1orf233	chr1	-	2	protein_coding	ENSG00000228594.1_1533391_1535476	ENSG00000228594.1	1	1533392	1535476	ENSG00000228594.1_0	1	5506	-50640	1_1586116_CCT_C_b37	1	1586116	1586118	0.00244269	0.328056	0.959041	0.955652	0.312524
MIB2	chr1	+	1	protein_coding	ENSG00000197530.8_1560174_1560281	ENSG00000197530.8	1	1551259	1565990	ENSG00000197530.8_7	22	5576	-4629	1_1546628_ATC_A_b37	1	1546628	1546630	5.33926e-06	0.482735	0.14985	0.150308	0.122146
MMP23B	chr1	+	2	protein_coding	ENSG00000189409.8_1569580_1569707	ENSG00000189409.8	1	1567474	1570602	ENSG00000189409.8_3	3	5588	768472	1_2339074_C_T_b37	1	2339074	2339074	0.000133491	0.519503	0.44955	0.460532	0.209334
CDK11B	chr1	-	2	protein_coding	ENSG00000248333.3_1572769_1572875	ENSG00000248333.3	1	1570640	1590473	ENSG00000248333.3_6	17	5599	-37724	1_1628197_A_G_b37	1	1628197	1628197	7.77277e-11	0.44582	0.000999001	6.03408e-06	2.76834e-05
SLC35E2B	chr1	-	2	protein_coding	ENSG00000189339.7_1607502_1607638	ENSG00000189339.7	1	1592939	1624167	ENSG00000189339.7_7	11	5607	0	1_1604499_G_A_b37	1	1604499	1604499	1.41057e-27	-0.969732	0.000999001	2.30718e-21	1.12466e-19
CDK11A	chr1	-	2	protein_coding	ENSG00000008128.18_1635988_1636094	ENSG00000008128.18	1	1634169	1655766	ENSG00000008128.18_6	20	5613	13265	1_1620904_A_G_b37	1	1620904	1620904	1.5013e-16	0.775472	0.000999001	1.24152e-10	1.2317e-09
SLC35E2	chr1	-	2	protein_coding	ENSG00000215790.2_1670360_1670496	ENSG00000215790.2	1	1656277	1677431	ENSG00000215790.2_5	9	5613	49970	1_1606307_G_A_b37	1	1606307	1606307	1.32682e-29	1.04019	0.000999001	1.16493e-23	7.57141e-22
NADK	chr1	-	2	protein_coding	ENSG00000008130.11_1685982_1686137	ENSG00000008130.11	1	1682671	1711896	ENSG00000008130.11_4	14	5658	779567	1_903104_C_T_b37	1	903104	903104	1.98735e-05	-0.49977	0.296703	0.291331	0.168811
GNB1	chr1	-	1	protein_coding	ENSG00000078369.13_1737913_1737977	ENSG00000078369.13	1	1716729	1822495	ENSG00000078369.13_6	12	5938	862924	1_853805_C_T_b37	1	853805	853805	2.88168e-08	-0.860295	0.000999001	0.000541402	0.00159389
CALML6	chr1	+	1	protein_coding	ENSG00000169885.5_1846265_1846746	ENSG00000169885.5	1	1846266	1848733	ENSG00000169885.5_0	6	5754	7365	1_1856098_C_T_b37	1	1856098	1856098	1.2518e-08	0.651023	0.000999001	0.000197912	0.000640696
TMEM52	chr1	-	2	protein_coding	ENSG00000178821.8_1850331_1850712	ENSG00000178821.8	1	1849029	1850712	ENSG00000178821.8_2	3	5744	15151	1_1833878_C_T_b37	1	1833878	1833878	5.05682e-09	-0.504384	0.000999001	7.14217e-05	0.000261239
PRKCZ	chr1	+	1	protein_coding	ENSG00000067606.11_1981908_1982140	ENSG00000067606.11	1	1981909	2106752	ENSG00000067606.11_0	15	6184	752881	1_2859633_G_A_b37	1	2859633	2859633	3.84339e-05	-0.97045	0.533467	0.52095	0.221857
C1orf86	chr1	-	2	protein_coding	ENSG00000162585.12_2125077_2125349	ENSG00000162585.12	1	2115903	2139172	ENSG00000162585.12_7	11	5816	52431	1_2063472_G_C_b37	1	2063472	2063472	9.93363e-08	-0.348709	0.00599401	0.00352297	0.00810635
AL590822.2	chr1	+	3	protein_coding	ENSG00000269554.1_2121236_2123179	ENSG00000269554.1	1	2121237	2123179	ENSG00000269554.1_0	1	5760	-66454	1_2054783_G_GC_b37	1	2054783	2054783	0.00430806	-0.50303	0.995005	0.995023	0.321459
AL590822.1	chr1	-	3	protein_coding	ENSG00000203301.2_2143359_2143810	ENSG00000203301.2	1	2143360	2145620	ENSG00000203301.2_0	2	5706	99246	1_2044114_T_TTTGG_b37	1	2044114	2044114	6.30037e-05	-0.460958	0.215784	0.213058	0.145746
SKI	chr1	+	2	protein_coding	ENSG00000157933.9_2237458_2237689	ENSG00000157933.9	1	2160134	2241558	ENSG00000157933.9_7	7	6004	-289865	1_1870269_C_T_b37	1	1870269	1870269	0.000187151	-0.783744	0.788212	0.769291	0.272897
MORN1	chr1	-	1	protein_coding	ENSG00000116151.9_2288870_2289037	ENSG00000116151.9	1	2252692	2323146	ENSG00000116151.9_6	12	6006	0	1_2272226_C_T_b37	1	2272226	2272226	2.32259e-06	-0.475389	0.042957	0.0500769	0.064063
RER1	chr1	+	2	protein_coding	ENSG00000157916.14_2330853_2330953	ENSG00000157916.14	1	2323267	2336235	ENSG00000157916.14_4	7	5811	927025	1_3263260_G_A_b37	1	3263260	3263260	8.69273e-05	-0.429797	0.491508	0.496548	0.216921
PEX10	chr1	-	1	protein_coding	ENSG00000157911.5_2343829_2344010	ENSG00000157911.5	1	2336884	2345236	ENSG00000157911.5_7	7	5835	66985	1_2269899_T_C_b37	1	2269899	2269899	4.64285e-05	-0.37217	0.420579	0.408778	0.198394
PLCH2	chr1	+	2	protein_coding	ENSG00000149527.13_2411621_2411751	ENSG00000149527.13	1	2357419	2436965	ENSG00000149527.13_6	22	6078	669836	1_3106801_G_A_b37	1	3106801	3106801	4.01749e-05	0.546557	0.463536	0.458906	0.208913
PANK4	chr1	-	2	protein_coding	ENSG00000157881.9_2452161_2452345	ENSG00000157881.9	1	2439972	2458039	ENSG00000157881.9_16	18	5934	527037	1_1912935_G_A_b37	1	1912935	1912935	1.23493e-05	-1.13978	0.345654	0.334537	0.180306
RP3-395M20.12	chr1	+	2	lincRNA	ENSG00000272449.1_2477903_2478899	ENSG00000272449.1	1	2477904	2478899	ENSG00000272449.1_0	1	5916	369098	1_2847997_A_G_b37	1	2847997	2847997	0.00128876	-0.292256	0.892108	0.887056	0.296882
TNFRSF14	chr1	+	2	protein_coding	ENSG00000157873.13_2489781_2489907	ENSG00000157873.13	1	2488136	2496821	ENSG00000157873.13_2	9	5955	281945	1_2778766_C_T_b37	1	2778766	2778766	4.77492e-10	0.37032	0.000999001	1.82285e-05	7.64357e-05
FAM213B	chr1	+	2	protein_coding	ENSG00000157870.10_2518480_2518734	ENSG00000157870.10	1	2517930	2522908	ENSG00000157870.10_2	6	6007	748698	1_3271606_G_A_b37	1	3271606	3271606	3.3121e-05	-0.777959	0.282717	0.284734	0.167131
MMEL1	chr1	-	2	protein_coding	ENSG00000142606.11_2523370_2523466	ENSG00000142606.11	1	2522996	2564481	ENSG00000142606.11_1	1	6149	489024	1_2033972_T_C_b37	1	2033972	2033972	0.000272966	-0.40517	0.423576	0.412788	0.19917
PRDM16	chr1	+	2	protein_coding	ENSG00000142611.12_3313054_3313157	ENSG00000142611.12	1	2985732	3355185	ENSG00000142611.12_7	17	7550	0	1_2994717_C_A_b37	1	2994717	2994717	1.45329e-06	0.620354	0.0559441	0.0622631	0.0731278
ARHGEF16	chr1	+	2	protein_coding	ENSG00000130762.10_3389641_3389794	ENSG00000130762.10	1	3370990	3397677	ENSG00000130762.10_7	16	6555	927912	1_4325589_A_C_b37	1	4325589	4325589	8.48104e-05	0.274147	0.804196	0.789206	0.276614
MEGF6	chr1	-	2	protein_coding	ENSG00000162591.11_3410559_3410688	ENSG00000162591.11	1	3406484	3528059	ENSG00000162591.11_4	35	7085	-839523	1_4367582_A_G_b37	1	4367582	4367582	3.46621e-06	0.807881	0.161838	0.161872	0.126932
TPRG1L	chr1	+	2	protein_coding	ENSG00000158109.10_3544972_3546691	ENSG00000158109.10	1	3541566	3546691	ENSG00000158109.10_4	5	6847	-3086	1_3538480_A_T_b37	1	3538480	3538480	2.04216e-05	-0.223309	0.173826	0.177666	0.133061
WRAP73	chr1	-	1	protein_coding	ENSG00000116213.11_3548776_3548902	ENSG00000116213.11	1	3547331	3569325	ENSG00000116213.11_1	11	6980	0	1_3563512_GC_G_b37	1	3563512	3563513	1.5652e-05	0.329881	0.298701	0.303683	0.172129
TP73	chr1	+	2	protein_coding	ENSG00000078900.10_3649310_3652547	ENSG00000078900.10	1	3569084	3652547	ENSG00000078900.10_15	1	7409	0	1_3593006_G_T_b37	1	3593006	3593006	2.6232e-07	-0.600625	0.000999001	0.000836809	0.0023376
SMIM1	chr1	+	1	protein_coding	ENSG00000235169.3_3689351_3689745	ENSG00000235169.3	1	3689352	3692546	ENSG00000235169.3_0	3	7548	315012	1_4007558_C_A_b37	1	4007558	4007558	6.33211e-05	-0.545707	0.33966	0.353679	0.185323
LRRC47	chr1	-	2	protein_coding	ENSG00000130764.5_3698075_3698165	ENSG00000130764.5	1	3696784	3713068	ENSG00000130764.5_1	7	7619	-412137	1_4125205_TCA_T_b37	1	4125205	4125207	6.61871e-06	-0.232457	0.0839161	0.0863244	0.0889488
CEP104	chr1	-	2	protein_coding	ENSG00000116198.8_3728644_3732081	ENSG00000116198.8	1	3728645	3773778	ENSG00000116198.8_0	22	7801	0	1_3756120_A_G_b37	1	3756120	3756120	5.39778e-12	0.358156	0.000999001	6.97758e-07	3.86594e-06
DFFB	chr1	+	2	protein_coding	ENSG00000169598.11_3773844_3774281	ENSG00000169598.11	1	3773845	3801993	ENSG00000169598.11_0	10	7775	390714	1_4192707_A_G_b37	1	4192707	4192707	1.86697e-07	0.50931	0.00699301	0.00550228	0.0117996
ZMYND11	chr10	+	2	protein_coding	ENSG00000015171.14_287960_288079	ENSG00000015171.14	10	180405	300577	ENSG00000015171.14_13	16	3432	669871	10_970448_A_AT_b37	10	970448	970448	2.88984e-05	0.514733	0.296703	0.300084	0.17124
DIP2C	chr10	-	2	protein_coding	ENSG00000151240.11_403767_403877	ENSG00000151240.11	10	320130	735683	ENSG00000151240.11_16	37	5399	0	10_725168_A_C_b37	10	725168	725168	2.57367e-05	0.757643	0.748252	0.733789	0.265695
PRR26	chr10	+	2	protein_coding	ENSG00000180525.9_696727_698593	ENSG00000180525.9	10	695888	711109	ENSG00000180525.9_1	5	5326	-230984	10_464904_G_A_b37	10	464904	464904	4.18842e-05	0.680514	0.300699	0.292904	0.169374
RP11-809C18.4	chr10	+	2	lincRNA	ENSG00000272992.1_714399_715521	ENSG00000272992.1	10	714400	715521	ENSG00000272992.1_0	1	5336	90085	10_805606_G_A_b37	10	805606	805606	0.00144466	-0.743107	0.845155	0.850866	0.289788
LARP4B	chr10	-	2	protein_coding	ENSG00000107929.10_855483_859153	ENSG00000107929.10	10	855484	977564	ENSG00000107929.10_0	18	6259	27895	10_827589_A_G_b37	10	827589	827589	9.81077e-06	0.193918	0.275724	0.271308	0.163533
GTPBP4	chr10	+	2	protein_coding	ENSG00000107937.14_1046616_1046808	ENSG00000107937.14	10	1034338	1065876	ENSG00000107937.14_6	16	6634	-699178	10_335149_ACAGGGTGCGGG_A_b37	10	335149	335160	1.28691e-05	-0.577093	0.244755	0.245278	0.156019
IDI1	chr10	-	2	protein_coding	ENSG00000067064.6_1085847_1087444	ENSG00000067064.6	10	1085848	1095110	ENSG00000067064.6_0	4	6870	904961	10_180887_C_A_b37	10	180887	180887	2.93021e-05	-0.486239	0.205794	0.204402	0.142594
WDR37	chr10	+	2	protein_coding	ENSG00000047056.10_1175152_1178237	ENSG00000047056.10	10	1095478	1178237	ENSG00000047056.10_17	15	7269	0	10_1142571_T_C_b37	10	1142571	1142571	9.37977e-06	0.22328	0.278721	0.267262	0.162249
ADARB2	chr10	-	2	protein_coding	ENSG00000185736.11_1261615_1263059	ENSG00000185736.11	10	1228073	1779670	ENSG00000185736.11_6	4	9453	0	10_1271667_C_T_b37	10	1271667	1271667	2.22142e-08	0.864886	0.000999001	0.000278981	0.000874113
RP11-118K6.3	chr10	-	2	lincRNA	ENSG00000273001.1_3107615_3108193	ENSG00000273001.1	10	3107616	3108193	ENSG00000273001.1_0	1	8329	-405300	10_3513493_C_T_b37	10	3513493	3513493	9.24855e-06	-0.608211	0.028971	0.0273751	0.0415883
PFKP	chr10	+	2	protein_coding	ENSG00000067057.12_3124579_3124653	ENSG00000067057.12	10	3108525	3179904	ENSG00000067057.12_5	23	8573	-939736	10_2168789_T_A_b37	10	2168789	2168789	1.71926e-05	0.784818	0.446553	0.438472	0.204711
PITRM1	chr10	-	2	protein_coding	ENSG00000107959.11_3189763_3191591	ENSG00000107959.11	10	3179920	3215003	ENSG00000107959.11_9	25	8320	4379	10_3175541_C_A_b37	10	3175541	3175541	2.525e-08	-0.299051	0.001998	0.00166025	0.00426597
KLF6	chr10	-	2	protein_coding	ENSG00000067082.10_3818187_3821782	ENSG00000067082.10	10	3818188	3827473	ENSG00000067082.10_0	3	7601	261594	10_3556594_C_T_b37	10	3556594	3556594	0.000481286	0.3678	0.82018	0.81419	0.282209
LINC00702	chr10	-	1	lincRNA	ENSG00000233117.2_4243332_4249358	ENSG00000233117.2	10	4243333	4286104	ENSG00000233117.2_0	1	8241	-508251	10_4794355_T_C_b37	10	4794355	4794355	0.000285192	-0.805989	0.425574	0.436029	0.204258
AKR1E2	chr10	+	1	protein_coding	ENSG00000165568.13_4879634_4879775	ENSG00000165568.13	10	4828821	4890254	ENSG00000165568.13_6	6	8334	29393	10_4919647_C_T_b37	10	4919647	4919647	4.19412e-05	-0.776751	0.441558	0.436515	0.204364
AKR1C1	chr10	+	2	protein_coding	ENSG00000187134.8_5019891_5025475	ENSG00000187134.8	10	4934796	5025475	ENSG00000187134.8_14	8	8485	0	10_4987239_A_G_b37	10	4987239	4987239	9.98883e-11	0.512899	0.000999001	2.5919e-06	1.27324e-05
AKR1C2	chr10	-	2	protein_coding	ENSG00000151632.12_5040816_5040939	ENSG00000151632.12	10	5029967	5060223	ENSG00000151632.12_4	10	8156	0	10_5042294_T_C_b37	10	5042294	5042294	1.15677e-07	0.795605	0.002997	0.00386292	0.00879755
AKR1C3	chr10	+	2	protein_coding	ENSG00000196139.7_5141518_5141641	ENSG00000196139.7	10	5077546	5149878	ENSG00000196139.7_9	9	8342	365035	10_5514913_A_G_b37	10	5514913	5514913	0.000186215	0.616307	0.687313	0.667089	0.252176
UCN3	chr10	+	2	protein_coding	ENSG00000178473.5_5406971_5407193	ENSG00000178473.5	10	5406972	5416169	ENSG00000178473.5_0	2	8450	750937	10_6167106_A_C_b37	10	6167106	6167106	3.69244e-05	-0.390282	0.173826	0.172144	0.131587
NET1	chr10	+	2	protein_coding	ENSG00000173848.14_5496227_5496485	ENSG00000173848.14	10	5454514	5500426	ENSG00000173848.14_10	13	8632	-21949	10_5432565_T_G_b37	10	5432565	5432565	5.73026e-05	0.229266	0.607393	0.596386	0.23711
ASB13	chr10	-	2	protein_coding	ENSG00000196372.8_5693175_5693531	ENSG00000196372.8	10	5680830	5708558	ENSG00000196372.8_4	6	8447	-16186	10_5724744_ATGT_A_b37	10	5724744	5724747	1.79168e-06	0.372314	0.021978	0.0298074	0.0441974
FAM208B	chr10	+	1	protein_coding	ENSG00000108021.15_5766392_5766496	ENSG00000108021.15	10	5726801	5805703	ENSG00000108021.15_10	21	8785	99057	10_5904760_T_C_b37	10	5904760	5904760	1.3269e-06	-1.0916	0.0869131	0.0840554	0.0875166
GDI2	chr10	-	2	protein_coding	ENSG00000057608.12_5827814_5828013	ENSG00000057608.12	10	5807186	5884095	ENSG00000057608.12_5	10	9089	0	10_5850664_A_G_b37	10	5850664	5850664	6.98736e-11	-0.40273	0.000999001	1.92247e-06	9.69761e-06
ANKRD16	chr10	-	2	protein_coding	ENSG00000134461.11_5903859_5904160	ENSG00000134461.11	10	5903580	5931869	ENSG00000134461.11_1	11	8754	10763	10_5892817_A_C_b37	10	5892817	5892817	1.76931e-07	0.786948	0.00699301	0.00747333	0.0150762
FBXO18	chr10	+	2	protein_coding	ENSG00000134452.15_5947999_5948595	ENSG00000134452.15	10	5932194	5979556	ENSG00000134452.15_6	22	8864	-596581	10_5335613_G_A_b37	10	5335613	5335613	3.66142e-06	-0.320206	0.156843	0.16824	0.12993
IL15RA	chr10	-	1	protein_coding	ENSG00000134470.15_5994333_5995289	ENSG00000134470.15	10	5990855	6020150	ENSG00000134470.15_1	9	8836	98063	10_5892792_G_A_b37	10	5892792	5892792	3.60614e-05	-0.76069	0.437562	0.435597	0.20415
RBM17	chr10	+	2	protein_coding	ENSG00000134453.11_6156011_6156110	ENSG00000134453.11	10	6130950	6159420	ENSG00000134453.11_11	14	8544	298290	10_6457710_T_C_b37	10	6457710	6457710	9.868e-06	0.244164	0.205794	0.209487	0.144471
PFKFB3	chr10	+	2	protein_coding	ENSG00000170525.14_6255585_6255711	ENSG00000170525.14	10	6186881	6277495	ENSG00000170525.14_3	16	8459	390477	10_6667972_G_T_b37	10	6667972	6667972	4.18973e-06	0.736495	0.0979021	0.0994472	0.0973648
RP11-563J2.2	chr10	+	2	lincRNA	ENSG00000215244.2_6377218_6377944	ENSG00000215244.2	10	6319650	6377944	ENSG00000215244.2_6	2	7974	-970859	10_5348791_C_T_b37	10	5348791	5348791	2.77725e-06	0.45127	0.020979	0.019175	0.0317469
DKFZP667F0711	chr10	+	3	protein_coding	ENSG00000212743.1_6392277_6394723	ENSG00000212743.1	10	6392278	6394723	ENSG00000212743.1_0	1	7659	152642	10_6547365_CCTTT_C_b37	10	6547365	6547369	0.000132134	-0.667152	0.30969	0.298697	0.170795
PRKCQ	chr10	-	2	protein_coding	ENSG00000065675.10_6483854_6484043	ENSG00000065675.10	10	6469105	6622263	ENSG00000065675.10_2	17	8272	196936	10_6272169_A_G_b37	10	6272169	6272169	1.98726e-05	0.461741	0.614386	0.608414	0.23969
PRKCQ-AS1	chr10	+	2	lincRNA	ENSG00000237943.2_6625637_6626261	ENSG00000237943.2	10	6622381	6658414	ENSG00000237943.2_2	4	7939	0	10_6633155_C_T_b37	10	6633155	6633155	1.54229e-05	0.813912	0.165834	0.171119	0.131122
SFMBT2	chr10	-	2	protein_coding	ENSG00000198879.7_7200585_7205872	ENSG00000198879.7	10	7200586	7453450	ENSG00000198879.7_0	3	8721	249487	10_6951099_G_A_b37	10	6951099	6951099	5.03918e-06	0.326076	0.046953	0.0465054	0.0608577
ITIH5	chr10	-	1	protein_coding	ENSG00000123243.10_7679190_7679441	ENSG00000123243.10	10	7601232	7708961	ENSG00000123243.10_14	15	8499	0	10_7608753_A_AG_b37	10	7608753	7608753	8.8971e-07	-0.499054	0.034965	0.0375384	0.0525556
ITIH2	chr10	+	1	protein_coding	ENSG00000151655.13_7791149_7791483	ENSG00000151655.13	10	7745232	7791483	ENSG00000151655.13_20	2	8122	29351	10_7820834_C_T_b37	10	7820834	7820834	3.35099e-05	-1.23476	0.175824	0.174498	0.132256
KIN	chr10	-	2	protein_coding	ENSG00000151657.7_7801233_7801953	ENSG00000151657.7	10	7792925	7829990	ENSG00000151657.7_1	13	8078	-3408	10_7833398_A_G_b37	10	7833398	7833398	5.83416e-05	0.485734	0.767233	0.775964	0.27419
ATP5C1	chr10	+	2	protein_coding	ENSG00000165629.15_7840952_7841157	ENSG00000165629.15	10	7830092	7849778	ENSG00000165629.15_4	10	8030	584032	10_8433810_C_T_b37	10	8433810	8433810	1.64179e-05	0.237687	0.171828	0.180619	0.13446
TAF3	chr10	+	2	protein_coding	ENSG00000165632.7_7866280_7866523	ENSG00000165632.7	10	7860467	8058590	ENSG00000165632.7_1	7	8391	-711198	10_7149269_T_A_b37	10	7149269	7149269	1.12498e-05	-1.0793	0.198801	0.191079	0.138439
GATA3	chr10	+	2	protein_coding	ENSG00000107485.11_8115701_8117161	ENSG00000107485.11	10	8095567	8117161	ENSG00000107485.11_6	1	7447	947794	10_9064955_T_A_b37	10	9064955	9064955	0.00081079	-0.442739	0.78022	0.790208	0.276806
CELF2	chr10	+	2	protein_coding	ENSG00000048740.13_11356101_11356233	ENSG00000048740.13	10	11047259	11378674	ENSG00000048740.13_11	11	7857	379037	10_11757711_T_C_b37	10	11757711	11757711	8.14334e-05	-0.335017	0.787213	0.77615	0.274218
USP6NL	chr10	-	2	protein_coding	ENSG00000148429.10_11527815_11527910	ENSG00000148429.10	10	11495945	11639716	ENSG00000148429.10_4	12	7332	-148572	10_11788288_A_G_b37	10	11788288	11788288	3.67304e-05	1.05528	0.604396	0.611307	0.240368
ECHDC3	chr10	+	2	protein_coding	ENSG00000134463.10_11805222_11806069	ENSG00000134463.10	10	11784365	11806069	ENSG00000134463.10_5	5	7002	-1612	10_11782753_A_G_b37	10	11782753	11782753	1.04798e-12	0.520627	0.000999001	2.5909e-08	1.82174e-07
PROSER2	chr10	+	2	protein_coding	ENSG00000148426.8_11893995_11894214	ENSG00000148426.8	10	11865338	11914276	ENSG00000148426.8_2	5	7234	955575	10_12869851_C_T_b37	10	12869851	12869851	2.44589e-05	0.683244	0.242757	0.241535	0.155119
UPF2	chr10	-	2	protein_coding	ENSG00000151461.15_11978543_11978711	ENSG00000151461.15	10	11962021	12085169	ENSG00000151461.15_3	22	7646	883631	10_11078390_T_C_b37	10	11078390	11078390	3.77469e-08	-0.404562	0.002997	0.00339028	0.0078625
DHTKD1	chr10	+	2	protein_coding	ENSG00000181192.7_12142176_12142261	ENSG00000181192.7	10	12110971	12165224	ENSG00000181192.7_8	17	7621	0	10_12146858_C_A_b37	10	12146858	12146858	4.02602e-06	-0.428339	0.117882	0.119718	0.108239
SEC61A2	chr10	+	2	protein_coding	ENSG00000065665.16_12191850_12191960	ENSG00000065665.16	10	12171636	12211720	ENSG00000065665.16_6	12	7435	-681355	10_11490281_G_A_b37	10	11490281	11490281	3.04874e-05	-0.604582	0.621379	0.608256	0.239689
NUDT5	chr10	-	2	protein_coding	ENSG00000165609.8_12228227_12228331	ENSG00000165609.8	10	12207412	12237963	ENSG00000165609.8_10	10	7368	0	10_12209752_T_C_b37	10	12209752	12209752	2.51786e-06	0.257559	0.0699301	0.0639671	0.0741903
CDC123	chr10	+	2	protein_coding	ENSG00000151465.9_12280455_12280484	ENSG00000151465.9	10	12238144	12292588	ENSG00000151465.9_10	12	7593	357662	10_12650250_T_C_b37	10	12650250	12650250	1.24158e-05	-0.902735	0.234765	0.225521	0.149724
CAMK1D	chr10	+	2	protein_coding	ENSG00000183049.8_12811671_12811798	ENSG00000183049.8	10	12391481	12877545	ENSG00000183049.8_4	11	9116	0	10_12397505_TGGG_T_b37	10	12397505	12397508	5.11234e-06	-0.587859	0.154845	0.155834	0.124377
CCDC3	chr10	-	2	protein_coding	ENSG00000151468.9_13040337_13040512	ENSG00000151468.9	10	12938627	13141309	ENSG00000151468.9_1	3	8133	306517	10_12632110_C_T_b37	10	12632110	12632110	0.000113329	-0.769989	0.549451	0.531374	0.224337
OPTN	chr10	+	2	protein_coding	ENSG00000123240.12_13175501_13175581	ENSG00000123240.12	10	13141449	13180291	ENSG00000123240.12_19	17	7592	0	10_13153697_G_A_b37	10	13153697	13153697	1.42162e-06	0.798901	0.041958	0.0422862	0.0570116
PHYH	chr10	-	2	protein_coding	ENSG00000107537.9_13322975_13323110	ENSG00000107537.9	10	13319796	13344412	ENSG00000107537.9_1	9	7670	654861	10_12664935_G_A_b37	10	12664935	12664935	1.69956e-06	0.426434	0.026973	0.0301003	0.0445405
SEPHS1	chr10	-	2	protein_coding	ENSG00000086475.10_13378242_13378350	ENSG00000086475.10	10	13359424	13390297	ENSG00000086475.10_6	10	7648	745382	10_12614042_C_CA_b37	10	12614042	12614042	7.38364e-06	0.352621	0.147852	0.155764	0.124377
BEND7	chr10	-	2	protein_coding	ENSG00000165626.12_13494538_13494658	ENSG00000165626.12	10	13480484	13570974	ENSG00000165626.12_2	8	7895	217457	10_13263027_A_G_b37	10	13263027	13263027	5.453e-05	-0.311929	0.647353	0.634606	0.245193
PRPF18	chr10	+	2	protein_coding	ENSG00000165630.9_13672465_13672868	ENSG00000165630.9	10	13628927	13672868	ENSG00000165630.9_7	6	7569	402898	10_14075766_A_G_b37	10	14075766	14075766	3.94184e-05	0.786314	0.428571	0.417751	0.200198
RP11-295P9.3	chr10	+	2	protein_coding	ENSG00000239665.4_13680645_13685705	ENSG00000239665.4	10	13658398	13710299	ENSG00000239665.4_6	13	7625	0	10_13680771_A_C_b37	10	13680771	13680771	6.00964e-31	-0.789882	0.000999001	1.67792e-24	1.16525e-22
FRMD4A	chr10	-	2	protein_coding	ENSG00000151474.15_13686563_13686916	ENSG00000151474.15	10	13686564	14504141	ENSG00000151474.15_0	18	10433	0	10_13686683_A_G_b37	10	13686683	13686683	1.85887e-07	-0.425058	0.010989	0.014661	0.0258792
FAM107B	chr10	-	2	protein_coding	ENSG00000065809.9_14595320_14595386	ENSG00000065809.9	10	14560556	14816896	ENSG00000065809.9_9	8	8379	0	10_14571571_A_C_b37	10	14571571	14571571	3.33812e-06	-0.515833	0.0769231	0.0762164	0.0824375
CDNF	chr10	-	2	protein_coding	ENSG00000185267.5_14876215_14876332	ENSG00000185267.5	10	14861249	14880574	ENSG00000185267.5_3	5	7431	399905	10_14461344_T_C_b37	10	14461344	14461344	1.96334e-05	1.32125	0.197802	0.19014	0.138167
HSPA14	chr10	+	2	protein_coding	ENSG00000187522.9_14894368_14894530	ENSG00000187522.9	10	14880163	14913740	ENSG00000187522.9_11	17	7398	-943609	10_13936554_G_A_b37	10	13936554	13936554	7.26524e-06	-0.351937	0.242757	0.229788	0.150806
RP11-398C13.6	chr10	-	2	lincRNA	ENSG00000272853.1_14919686_14920685	ENSG00000272853.1	10	14919687	14920685	ENSG00000272853.1_0	1	7257	212926	10_14706761_A_G_b37	10	14706761	14706761	0.00103999	0.291582	0.803197	0.800711	0.279004
SUV39H2	chr10	+	1	protein_coding	ENSG00000152455.11_14944404_14946314	ENSG00000152455.11	10	14920819	14946314	ENSG00000152455.11_6	4	7307	36817	10_14983131_C_A_b37	10	14983131	14983131	0.000251854	-0.314493	0.834166	0.837071	0.286865
DCLRE1C	chr10	-	2	protein_coding	ENSG00000152457.13_14981808_14981868	ENSG00000152457.13	10	14939517	14996431	ENSG00000152457.13_13	15	7353	-92237	10_15088668_T_C_b37	10	15088668	15088668	1.21657e-05	0.680125	0.342657	0.327882	0.178427
C10orf111	chr10	-	2	protein_coding	ENSG00000176236.4_15137383_15138864	ENSG00000176236.4	10	15137384	15139178	ENSG00000176236.4_0	1	6893	-30323	10_15169501_C_A_b37	10	15169501	15169501	0.000577939	-1.07261	0.607393	0.592828	0.236666
RPP38	chr10	+	2	protein_coding	ENSG00000152464.10_15139318_15139765	ENSG00000152464.10	10	15139319	15181817	ENSG00000152464.10_0	3	7016	988278	10_16170095_T_G_b37	10	16170095	16170095	3.21838e-05	1.13456	0.17982	0.185998	0.136736
NMT2	chr10	-	2	protein_coding	ENSG00000152465.13_15183420_15183556	ENSG00000152465.13	10	15144583	15210692	ENSG00000152465.13_12	14	7089	-829166	10_16039858_G_T_b37	10	16039858	16039858	2.37977e-05	-0.852918	0.44955	0.456912	0.208448
FAM171A1	chr10	-	2	protein_coding	ENSG00000148468.12_15257994_15258109	ENSG00000148468.12	10	15253642	15413061	ENSG00000148468.12_1	8	7209	0	10_15388626_G_C_b37	10	15388626	15388626	0.000221575	-0.636937	0.923077	0.919526	0.30444
ITGA8	chr10	-	2	protein_coding	ENSG00000077943.7_15555947_15559243	ENSG00000077943.7	10	15555948	15762124	ENSG00000077943.7_0	1	7237	-700285	10_16462409_C_T_b37	10	16462409	16462409	0.000621702	-1.11888	0.652348	0.651601	0.248914
FAM188A	chr10	-	2	protein_coding	ENSG00000148481.9_15879202_15879317	ENSG00000148481.9	10	15820169	15902519	ENSG00000148481.9_9	15	6761	563975	10_15256194_G_A_b37	10	15256194	15256194	2.39043e-05	0.556195	0.451548	0.440856	0.205192
PTER	chr10	+	2	protein_coding	ENSG00000165983.10_16553044_16555736	ENSG00000165983.10	10	16478942	16555736	ENSG00000165983.10_5	6	6919	0	10_16555528_A_T_b37	10	16555528	16555528	8.72446e-10	-0.432661	0.000999001	1.69726e-05	7.17032e-05
C1QL3	chr10	-	2	protein_coding	ENSG00000165985.8_16555741_16556706	ENSG00000165985.8	10	16555742	16564004	ENSG00000165985.8_0	1	6497	311	10_16555431_A_T_b37	10	16555431	16555431	3.01657e-34	1.14284	0.000999001	1.00354e-28	1.4399e-26
RSU1	chr10	-	2	protein_coding	ENSG00000148484.13_16806388_16806509	ENSG00000148484.13	10	16632610	16859527	ENSG00000148484.13_6	8	7115	-6846	10_16866373_T_C_b37	10	16866373	16866373	1.08485e-10	0.42557	0.000999001	5.74419e-06	2.64974e-05
CUBN	chr10	-	2	protein_coding	ENSG00000107611.10_16957819_16958029	ENSG00000107611.10	10	16865963	17171830	ENSG00000107611.10_21	16	6590	726695	10_16139268_A_T_b37	10	16139268	16139268	1.74226e-06	0.76402	0.0509491	0.0580601	0.0701477
TRDMT1	chr10	-	1	protein_coding	ENSG00000107614.17_17184252_17191139	ENSG00000107614.17	10	17184253	17244053	ENSG00000107614.17_0	11	6001	0	10_17203934_A_T_b37	10	17203934	17203934	1.97696e-10	-0.486698	0.000999001	1.27571e-05	5.51818e-05
VIM	chr10	+	2	protein_coding	ENSG00000026025.9_17279228_17279592	ENSG00000026025.9	10	17270258	17279592	ENSG00000026025.9_9	5	5910	-407978	10_16862280_A_G_b37	10	16862280	16862280	5.63761e-06	-0.452436	0.031968	0.0401688	0.0550524
PTPLA	chr10	-	1	protein_coding	ENSG00000165996.9_17645928_17646046	ENSG00000165996.9	10	17631958	17659376	ENSG00000165996.9_5	7	6153	-606328	10_18265704_G_A_b37	10	18265704	18265704	4.83412e-05	1.09984	0.408591	0.393135	0.19455
STAM	chr10	+	2	protein_coding	ENSG00000136738.10_17756541_17757913	ENSG00000136738.10	10	17686124	17757913	ENSG00000136738.10_14	14	6478	0	10_17753158_C_G_b37	10	17753158	17753158	1.38549e-05	-0.279031	0.294705	0.271134	0.16348
MRC1L1	chr10	+	2	protein_coding	ENSG00000183748.4_17952230_17953178	ENSG00000183748.4	10	17851362	17953178	ENSG00000183748.4_30	3	6598	277824	10_18231002_G_A_b37	10	18231002	18231002	4.94245e-21	0.902327	0.000999001	6.44281e-16	1.384e-14
TMEM236	chr10	+	2	protein_coding	ENSG00000184040.7_18084906_18089855	ENSG00000184040.7	10	18041218	18089855	ENSG00000184040.7_3	1	6434	-627437	10_17413781_T_TAAA_b37	10	17413781	17413781	8.58025e-05	0.591415	0.143856	0.142321	0.119061
MRC1	chr10	+	2	protein_coding	ENSG00000120586.4_18186962_18187195	ENSG00000120586.4	10	18098352	18200091	ENSG00000120586.4_23	1	6649	304433	10_18504524_C_T_b37	10	18504524	18504524	0.000438986	-0.566121	0.488511	0.476786	0.212754
CACNB2	chr10	+	2	protein_coding	ENSG00000165995.14_18429605_18429785	ENSG00000165995.14	10	18429606	18830514	ENSG00000165995.14_0	14	8301	695109	10_19525623_G_A_b37	10	19525623	19525623	4.09808e-05	0.602461	0.649351	0.632052	0.24473
NSUN6	chr10	-	2	protein_coding	ENSG00000241058.1_18834580_18835074	ENSG00000241058.1	10	18834581	18940551	ENSG00000241058.1_0	12	7319	0	10_18857777_A_ACATTC_b37	10	18857777	18857777	5.19119e-10	-0.596541	0.000999001	3.81968e-05	0.000149415
ARL5B-AS1	chr10	-	2	lincRNA	ENSG00000152487.6_18943479_18944104	ENSG00000152487.6	10	18942213	18948214	ENSG00000152487.6_1	2	7311	94588	10_18847625_C_A_b37	10	18847625	18847625	1.35407e-06	0.890179	0.00899101	0.00564396	0.012022
ARL5B	chr10	+	2	protein_coding	ENSG00000165997.4_18964096_18970568	ENSG00000165997.4	10	18948334	18970568	ENSG00000165997.4_5	6	7362	23852	10_18994420_T_A_b37	10	18994420	18994420	8.14933e-05	-0.265359	0.492507	0.494842	0.216653
PLXDC2	chr10	+	2	protein_coding	ENSG00000120594.12_20453396_20453496	ENSG00000120594.12	10	20105168	20578785	ENSG00000120594.12_7	14	9430	0	10_20308942_TGC_T_b37	10	20308942	20308944	1.33371e-05	-0.647756	0.261738	0.254521	0.158428
NEBL	chr10	-	2	protein_coding	ENSG00000078114.14_21309045_21309130	ENSG00000078114.14	10	21068902	21463116	ENSG00000078114.14_30	29	6783	0	10_21386099_C_T_b37	10	21386099	21386099	5.24251e-05	-1.14797	0.887113	0.889565	0.297487
CASC10	chr10	-	2	protein_coding	ENSG00000204682.5_21781586_21784874	ENSG00000204682.5	10	21781587	21786191	ENSG00000204682.5_0	1	4217	-974049	10_22760240_G_A_b37	10	22760240	22760240	0.000792741	-0.616136	0.495504	0.481628	0.213786
LINC01001	chr11	-	2	lincRNA	ENSG00000230724.5_134889_134947	ENSG00000230724.5	11	127115	139612	ENSG00000230724.5_5	9	3800	-714898	11_854510_C_T_b37	11	854510	854510	0.000118428	-0.609814	0.617383	0.622186	0.242554
BET1L	chr11	-	2	protein_coding	ENSG00000177951.13_207302_207428	ENSG00000177951.13	11	167784	207428	ENSG00000177951.13_10	8	3895	-16965	11_224393_A_G_b37	11	224393	224393	2.17958e-06	0.42778	0.014985	0.0216212	0.0348522
SCGB1C1	chr11	+	2	protein_coding	ENSG00000188076.2_193711_193911	ENSG00000188076.2	11	193080	194573	ENSG00000188076.2_1	1	3895	106629	11_301202_G_A_b37	11	301202	301202	0.00176485	0.409929	0.816184	0.822697	0.283912
RIC8A	chr11	+	1	protein_coding	ENSG00000177963.8_207510_208938	ENSG00000177963.8	11	207511	215113	ENSG00000177963.8_0	9	3901	-4699	11_202812_G_A_b37	11	202812	202812	8.59222e-13	-0.472212	0.000999001	4.62166e-08	3.12815e-07
SIRT3	chr11	-	1	protein_coding	ENSG00000142082.10_218777_219041	ENSG00000142082.10	11	215458	236431	ENSG00000142082.10_1	9	3995	-31099	11_267530_A_G_b37	11	267530	267530	0.000117435	0.274972	0.67033	0.660861	0.250901
PSMD13	chr11	+	2	protein_coding	ENSG00000185627.13_244040_244216	ENSG00000185627.13	11	236546	252981	ENSG00000185627.13_3	13	4059	0	11_245861_G_C_b37	11	245861	245861	2.34945e-35	-0.99648	0.000999001	2.92195e-26	2.74316e-24
NLRP6	chr11	+	2	protein_coding	ENSG00000174885.8_285165_285359	ENSG00000174885.8	11	278365	285359	ENSG00000174885.8_7	4	4242	14869	11_300228_C_G_b37	11	300228	300228	5.22478e-07	0.587184	0.00899101	0.00542889	0.0116679
ATHL1	chr11	+	1	protein_coding	ENSG00000142102.11_289558_290075	ENSG00000142102.11	11	289138	296107	ENSG00000142102.11_1	14	4269	96	11_296203_A_G_b37	11	296203	296203	1.0071e-15	0.904132	0.000999001	6.42254e-11	6.7138e-10
IFITM5	chr11	-	2	protein_coding	ENSG00000206013.2_298199_298713	ENSG00000206013.2	11	298200	299526	ENSG00000206013.2_0	1	4279	-838	11_300364_C_T_b37	11	300364	300364	2.42946e-08	-0.531552	0.000999001	8.52538e-05	0.000306525
IFITM2	chr11	+	2	protein_coding	ENSG00000185201.12_308162_308438	ENSG00000185201.12	11	307631	309395	ENSG00000185201.12_1	2	4329	0	11_307999_T_G_b37	11	307999	307999	5.9077e-14	-0.528887	0.000999001	2.194e-09	1.81151e-08
IFITM1	chr11	+	2	protein_coding	ENSG00000185885.11_313852_314356	ENSG00000185885.11	11	313506	314456	ENSG00000185885.11_1	1	4350	-202510	11_110992_AACTT_A_b37	11	110992	110996	0.000112964	-0.609999	0.144855	0.140832	0.118414
IFITM3	chr11	-	2	protein_coding	ENSG00000142089.11_320112_320248	ENSG00000142089.11	11	319669	321340	ENSG00000142089.11_1	3	4368	0	11_320166_T_C_b37	11	320166	320166	2.59688e-07	-0.70547	0.001998	0.00123342	0.00327721
RP11-326C3.13	chr11	-	2	lincRNA	ENSG00000270030.1_325702_326294	ENSG00000270030.1	11	325703	326294	ENSG00000270030.1_0	1	4389	-379110	11_705404_A_G_b37	11	705404	705404	0.000243149	-0.681709	0.288711	0.274236	0.164083
RP11-326C3.15	chr11	+	2	lincRNA	ENSG00000270972.1_333191_333688	ENSG00000270972.1	11	333192	333688	ENSG00000270972.1_0	1	4419	-8562	11_324630_G_C_b37	11	324630	324630	0.000339414	0.385152	0.368631	0.35421	0.185486
B4GALNT4	chr11	+	2	protein_coding	ENSG00000182272.7_375846_375956	ENSG00000182272.7	11	369804	382116	ENSG00000182272.7_10	14	4634	340853	11_722969_C_A_b37	11	722969	722969	1.87093e-05	-0.582716	0.278721	0.279224	0.165763
PKP3	chr11	+	2	protein_coding	ENSG00000184363.5_396150_396339	ENSG00000184363.5	11	392614	404908	ENSG00000184363.5_4	13	4776	0	11_403046_C_T_b37	11	403046	403046	1.08071e-06	0.507512	0.015984	0.0185186	0.0310044
SIGIRR	chr11	-	1	protein_coding	ENSG00000185187.8_407061_407164	ENSG00000185187.8	11	405716	417397	ENSG00000185187.8_2	11	4820	114900	11_290816_A_G_b37	11	290816	290816	3.12713e-05	0.331629	0.261738	0.272955	0.163984
ANO9	chr11	-	2	protein_coding	ENSG00000185101.8_420462_420615	ENSG00000185101.8	11	418263	442011	ENSG00000185101.8_4	23	4964	0	11_439879_G_A_b37	11	439879	439879	4.70424e-09	-0.475979	0.000999001	0.00039087	0.00118231
PTDSS2	chr11	+	2	protein_coding	ENSG00000174915.7_490419_491387	ENSG00000174915.7	11	448268	491387	ENSG00000174915.7_16	15	5200	0	11_480950_C_G_b37	11	480950	480950	8.85062e-08	-0.317743	0.002997	0.00241034	0.00590024
RNH1	chr11	-	2	protein_coding	ENSG00000023191.12_504823_504996	ENSG00000023191.12	11	494512	507300	ENSG00000023191.12_10	13	5248	-2348	11_509648_A_C_b37	11	509648	509648	1.61139e-23	-0.823278	0.000999001	2.38181e-16	5.51359e-15
HRAS	chr11	-	2	protein_coding	ENSG00000174775.12_533452_533612	ENSG00000174775.12	11	532242	537287	ENSG00000174775.12_2	7	5366	5540	11_526702_C_T_b37	11	526702	526702	1.12738e-06	-0.54819	0.011988	0.0142389	0.0253459
LRRC56	chr11	+	2	protein_coding	ENSG00000161328.10_553962_554863	ENSG00000161328.10	11	537527	554863	ENSG00000161328.10_13	13	5421	460158	11_1015021_C_T_b37	11	1015021	1015021	0.000108951	0.387964	0.874126	0.875181	0.294549
C11orf35	chr11	-	1	protein_coding	ENSG00000185522.4_556491_556588	ENSG00000185522.4	11	554917	560779	ENSG00000185522.4_5	10	5448	-100975	11_661754_G_A_b37	11	661754	661754	4.42825e-06	1.00823	0.0719281	0.0727077	0.080217
RASSF7	chr11	+	2	protein_coding	ENSG00000099849.10_560403_560514	ENSG00000099849.10	11	560404	564021	ENSG00000099849.10_0	6	5456	-384997	11_175407_C_A_b37	11	175407	175407	0.000308483	-0.453228	0.873127	0.870827	0.293727
MIR210HG	chr11	-	2	lincRNA	ENSG00000247095.2_565659_567853	ENSG00000247095.2	11	565660	568457	ENSG00000247095.2_0	1	5469	-407258	11_975715_C_T_b37	11	975715	975715	0.000318164	0.361533	0.406593	0.389862	0.193861
PHRF1	chr11	+	2	protein_coding	ENSG00000070047.7_607065_609720	ENSG00000070047.7	11	576486	612222	ENSG00000070047.7_13	18	5609	-7235	11_569251_T_C_b37	11	569251	569251	3.62519e-06	-0.332186	0.110889	0.101123	0.0981065
IRF7	chr11	-	2	protein_coding	ENSG00000185507.15_614173_614399	ENSG00000185507.15	11	612553	615999	ENSG00000185507.15_4	8	5625	-3672	11_619671_C_T_b37	11	619671	619671	2.99301e-08	0.513942	0.001998	0.000638384	0.00184407
CDHR5	chr11	-	2	protein_coding	ENSG00000099834.14_616564_617770	ENSG00000099834.14	11	616565	626078	ENSG00000099834.14_0	14	5656	272214	11_344351_A_G_b37	11	344351	344351	2.40232e-06	-1.25308	0.0589411	0.0548285	0.0678606
DRD4	chr11	+	2	protein_coding	ENSG00000069696.6_639647_640306	ENSG00000069696.6	11	637293	640706	ENSG00000069696.6_3	3	5749	831063	11_1471769_C_T_b37	11	1471769	1471769	4.70849e-05	-1.03739	0.211788	0.215558	0.146506
DEAF1	chr11	-	1	protein_coding	ENSG00000177030.12_674535_674783	ENSG00000177030.12	11	644233	706594	ENSG00000177030.12_5	15	6325	0	11_683443_T_C_b37	11	683443	683443	5.05054e-14	-0.48366	0.000999001	5.57133e-09	4.3187e-08
EPS8L2	chr11	+	1	protein_coding	ENSG00000177106.10_706715_706813	ENSG00000177106.10	11	694438	727727	ENSG00000177106.10_3	23	6441	-180798	11_513640_C_T_b37	11	513640	513640	3.5879e-05	-0.764544	0.472527	0.470287	0.211423
TMEM80	chr11	+	1	protein_coding	ENSG00000177042.10_700141_700235	ENSG00000177042.10	11	695533	705028	ENSG00000177042.10_2	6	6282	-38688	11_656845_G_A_b37	11	656845	656845	2.08634e-14	-0.618608	0.000999001	1.97229e-09	1.64452e-08
TALDO1	chr11	+	1	protein_coding	ENSG00000177156.6_752263_752473	ENSG00000177156.6	11	747329	765024	ENSG00000177156.6_1	9	6568	-198724	11_548605_C_G_b37	11	548605	548605	5.41863e-07	0.628719	0.00599401	0.00680295	0.0139684
PDDC1	chr11	-	1	protein_coding	ENSG00000177225.12_767219_770903	ENSG00000177225.12	11	767220	777488	ENSG00000177225.12_0	8	6600	39910	11_727310_T_C_b37	11	727310	727310	4.60113e-05	-0.241137	0.412587	0.410931	0.198815
AP006621.5	chr11	+	2	protein_coding	ENSG00000255284.1_783529_784297	ENSG00000255284.1	11	777578	784297	ENSG00000255284.1_2	3	6623	0	11_780321_C_CTG_b37	11	780321	780321	3.78442e-21	-0.693274	0.000999001	1.6827e-16	4.00496e-15
CEND1	chr11	-	2	protein_coding	ENSG00000184524.5_787103_788658	ENSG00000184524.5	11	787104	790123	ENSG00000184524.5_0	1	6629	-861417	11_1651540_C_G_b37	11	1651540	1651540	4.15752e-06	0.509481	0.014985	0.0112854	0.0210959
SLC25A22	chr11	-	2	protein_coding	ENSG00000177542.6_794775_794901	ENSG00000177542.6	11	790475	798316	ENSG00000177542.6_7	12	6645	-578576	11_1376892_G_A_b37	11	1376892	1376892	7.04098e-05	0.56778	0.631369	0.614909	0.241166
PIDD	chr11	-	2	protein_coding	ENSG00000177595.13_800542_800666	ENSG00000177595.13	11	799179	809646	ENSG00000177595.13_4	16	6680	-261111	11_1070757_C_A_b37	11	1070757	1070757	1.4733e-05	0.612988	0.280719	0.271514	0.163572
RPLP2	chr11	+	2	protein_coding	ENSG00000177600.4_809753_810357	ENSG00000177600.4	11	809754	812880	ENSG00000177600.4_0	5	6688	0	11_810009_TCTCCGCCGC_T_b37	11	810009	810018	1.97895e-17	-0.701854	0.000999001	2.09175e-12	2.76153e-11
PNPLA2	chr11	+	2	protein_coding	ENSG00000177666.11_824645_825573	ENSG00000177666.11	11	818902	825573	ENSG00000177666.11_8	8	6726	0	11_824789_T_C_b37	11	824789	824789	8.65476e-10	-0.501955	0.000999001	3.06362e-05	0.000122197
EFCAB4A	chr11	+	2	protein_coding	ENSG00000177685.12_831223_831295	ENSG00000177685.12	11	826144	831991	ENSG00000177685.12_10	12	6739	-1034	11_825110_A_G_b37	11	825110	825110	1.74133e-16	0.685643	0.000999001	7.07209e-11	7.28709e-10
CD151	chr11	+	1	protein_coding	ENSG00000177697.13_832883_833026	ENSG00000177697.13	11	832884	839720	ENSG00000177697.13_0	12	6774	0	11_835719_A_G_b37	11	835719	835719	6.91145e-12	0.552257	0.000999001	2.49976e-07	1.50686e-06
POLR2L	chr11	-	2	protein_coding	ENSG00000177700.5_839831_840480	ENSG00000177700.5	11	837356	842545	ENSG00000177700.5_1	2	6784	400426	11_436930_A_G_b37	11	436930	436930	1.2139e-05	-0.356342	0.046953	0.0473988	0.0616449
TSPAN4	chr11	+	2	protein_coding	ENSG00000214063.6_844080_844186	ENSG00000214063.6	11	842808	867116	ENSG00000214063.6_3	13	6864	68678	11_935794_C_T_b37	11	935794	935794	9.40698e-06	-0.735551	0.183816	0.186174	0.136796
CHID1	chr11	-	2	protein_coding	ENSG00000177830.13_900003_900110	ENSG00000177830.13	11	867357	915058	ENSG00000177830.13_10	16	7075	0	11_869159_G_A_b37	11	869159	869159	6.01608e-08	1.11687	0.002997	0.00200942	0.00504302
AP2A2	chr11	+	1	protein_coding	ENSG00000183020.9_1003721_1003804	ENSG00000183020.9	11	924894	1012239	ENSG00000183020.9_25	22	7332	791297	11_1803536_G_A_b37	11	1803536	1803536	3.49707e-06	-0.478606	0.105894	0.114174	0.105409
MUC6	chr11	-	2	protein_coding	ENSG00000184956.11_1013795_1013898	ENSG00000184956.11	11	1012821	1036706	ENSG00000184956.11_1	34	7424	-927606	11_1964312_T_C_b37	11	1964312	1964312	8.2861e-06	0.436022	0.198801	0.202883	0.142273
RP13-870H17.3	chr11	+	2	lincRNA	ENSG00000254872.2_1055113_1055284	ENSG00000254872.2	11	1049880	1055284	ENSG00000254872.2_3	3	7501	490372	11_1545656_A_C_b37	11	1545656	1545656	0.000139815	0.441201	0.575425	0.581194	0.234783
MUC5B	chr11	+	2	protein_coding	ENSG00000117983.13_1281192_1281315	ENSG00000117983.13	11	1244296	1283406	ENSG00000117983.13_47	15	8040	322732	11_1606138_T_G_b37	11	1606138	1606138	0.000101609	-0.478609	0.646354	0.639215	0.246205
TOLLIP	chr11	-	1	protein_coding	ENSG00000078902.11_1296033_1298483	ENSG00000078902.11	11	1295601	1330884	ENSG00000078902.11_1	9	8026	-12893	11_1343777_G_A_b37	11	1343777	1343777	1.19751e-12	-0.62546	0.000999001	1.22286e-07	7.6725e-07
BRSK2	chr11	+	2	protein_coding	ENSG00000174672.11_1430629_1430861	ENSG00000174672.11	11	1411129	1483919	ENSG00000174672.11_1	24	8036	0	11_1422220_A_G_b37	11	1422220	1422220	1.1762e-06	0.425691	0.0569431	0.0510425	0.0648043
MOB2	chr11	-	1	protein_coding	ENSG00000182208.8_1501954_1502115	ENSG00000182208.8	11	1491192	1522477	ENSG00000182208.8_3	4	7882	-736209	11_2258686_G_A_b37	11	2258686	2258686	3.03345e-05	0.302523	0.18981	0.18918	0.137869
DUSP8	chr11	-	2	protein_coding	ENSG00000184545.6_1579341_1579501	ENSG00000184545.6	11	1575274	1593150	ENSG00000184545.6_2	6	7706	-969960	11_2563110_A_G_b37	11	2563110	2563110	0.00013526	-0.477155	0.588412	0.577954	0.23408
KRTAP5-1	chr11	-	2	protein_coding	ENSG00000205869.2_1605571_1606513	ENSG00000205869.2	11	1605572	1606513	ENSG00000205869.2_0	1	7657	-702492	11_2309005_A_AG_b37	11	2309005	2309005	0.00074046	0.364243	0.788212	0.778126	0.274456
IFITM10	chr11	-	1	protein_coding	ENSG00000244242.1_1768896_1770356	ENSG00000244242.1	11	1753640	1771821	ENSG00000244242.1_1	2	7489	722582	11_1031058_T_TG_b37	11	1031058	1031058	2.82697e-05	-0.668508	0.112887	0.129569	0.113091
CTSD	chr11	-	1	protein_coding	ENSG00000117984.8_1778553_1778786	ENSG00000117984.8	11	1773982	1785160	ENSG00000117984.8_4	9	7485	-839432	11_2624592_G_A_b37	11	2624592	2624592	1.09698e-05	-0.270642	0.10989	0.10907	0.102719
SYT8	chr11	+	1	protein_coding	ENSG00000149043.12_1857654_1857822	ENSG00000149043.12	11	1848709	1858751	ENSG00000149043.12_9	9	7451	601172	11_2459923_G_T_b37	11	2459923	2459923	7.76409e-05	-0.79604	0.542458	0.536019	0.225158
TNNI2	chr11	+	2	protein_coding	ENSG00000130598.11_1861078_1861085	ENSG00000130598.11	11	1860219	1862910	ENSG00000130598.11_3	7	7445	741527	11_2604437_A_G_b37	11	2604437	2604437	5.82711e-06	0.489318	0.0789211	0.0798313	0.0845614
LSP1	chr11	+	1	protein_coding	ENSG00000130592.9_1907961_1908096	ENSG00000130592.9	11	1874200	1913497	ENSG00000130592.9_19	12	7562	969745	11_2883242_A_ACT_b37	11	2883242	2883242	2.46362e-05	-0.326268	0.352647	0.353977	0.18545
C11orf89	chr11	-	2	protein_coding	ENSG00000184682.5_1910374_1912084	ENSG00000184682.5	11	1910375	1912084	ENSG00000184682.5_0	1	7477	-271091	11_2183175_C_T_b37	11	2183175	2183175	0.000685995	0.409039	0.769231	0.761714	0.271378
TNNT3	chr11	+	2	protein_coding	ENSG00000130595.12_1954950_1955067	ENSG00000130595.12	11	1940792	1959936	ENSG00000130595.12_13	8	7567	-130171	11_1810621_A_G_b37	11	1810621	1810621	3.91135e-05	0.834177	0.518482	0.496614	0.216921
IQSEC3	chr12	+	1	protein_coding	ENSG00000120645.7_283764_287626	ENSG00000120645.7	12	175931	287626	ENSG00000120645.7_15	1	3506	494802	12_782428_TG_T_b37	12	782428	782429	0.000146324	-0.807276	0.143856	0.155149	0.124197
SLC6A12	chr12	-	2	protein_coding	ENSG00000111181.8_299242_300377	ENSG00000111181.8	12	299243	323689	ENSG00000111181.8_0	8	3587	0	12_319791_G_A_b37	12	319791	319791	1.74818e-20	0.87208	0.000999001	2.79943e-14	4.76239e-13
KDM5A	chr12	-	2	protein_coding	ENSG00000073614.7_432247_432372	ENSG00000073614.7	12	389295	498438	ENSG00000073614.7_13	29	4119	0	12_484300_T_C_b37	12	484300	484300	5.4806e-05	-0.947636	0.751249	0.75125	0.269572
CCDC77	chr12	+	1	protein_coding	ENSG00000120647.5_550939_551811	ENSG00000120647.5	12	498621	551811	ENSG00000120647.5_16	10	4277	-31585	12_467036_T_C_b37	12	467036	467036	6.20345e-07	0.424571	0.010989	0.0101142	0.0193489
B4GALNT3	chr12	+	1	protein_coding	ENSG00000139044.6_665712_666032	ENSG00000139044.6	12	569530	672675	ENSG00000139044.6_17	20	4840	0	12_593720_G_A_b37	12	593720	593720	2.03321e-05	-1.00787	0.388611	0.380973	0.191822
NINJ2	chr12	-	2	protein_coding	ENSG00000171840.7_674382_675344	ENSG00000171840.7	12	673462	772945	ENSG00000171840.7_1	2	5141	99592	12_573870_A_G_b37	12	573870	573870	0.000327554	-0.327428	0.584416	0.586135	0.235587
WNK1	chr12	+	1	protein_coding	ENSG00000060237.12_993814_995250	ENSG00000060237.12	12	861759	1020618	ENSG00000060237.12_21	29	5817	-162464	12_699295_G_T_b37	12	699295	699295	2.37624e-06	-0.491537	0.0959041	0.104102	0.100029
RAD52	chr12	-	2	protein_coding	ENSG00000002016.12_1021242_1022618	ENSG00000002016.12	12	1021243	1099219	ENSG00000002016.12_0	13	6073	0	12_1024594_G_T_b37	12	1024594	1024594	1.48177e-06	-0.302324	0.0529471	0.0496604	0.0637027
ERC1	chr12	+	1	protein_coding	ENSG00000082805.15_1292446_1292587	ENSG00000082805.15	12	1099775	1605099	ENSG00000082805.15_15	18	7407	-803402	12_296373_A_G_b37	12	296373	296373	3.36504e-05	0.418353	0.715285	0.709937	0.261068
WNT5B	chr12	+	1	protein_coding	ENSG00000111186.8_1754959_1756409	ENSG00000111186.8	12	1639057	1756409	ENSG00000111186.8_10	2	6222	376984	12_2133393_C_T_b37	12	2133393	2133393	1.11795e-05	1.04412	0.0509491	0.0560644	0.0688024
FBXL14	chr12	-	2	protein_coding	ENSG00000171823.6_1675158_1675976	ENSG00000171823.6	12	1675159	1703331	ENSG00000171823.6_0	2	5987	-233744	12_1937075_C_G_b37	12	1937075	1937075	0.000503828	-0.70446	0.798202	0.796185	0.277984
ADIPOR2	chr12	+	1	protein_coding	ENSG00000006831.9_1863423_1863680	ENSG00000006831.9	12	1797740	1897844	ENSG00000006831.9_4	8	5943	-325085	12_1472655_C_T_b37	12	1472655	1472655	5.93576e-05	-0.563764	0.406593	0.404022	0.197154
CACNA2D4	chr12	-	2	protein_coding	ENSG00000151062.10_1904274_1904547	ENSG00000151062.10	12	1901123	2028002	ENSG00000151062.10_1	2	6077	137390	12_1763733_C_G_b37	12	1763733	1763733	2.84604e-05	-0.61714	0.101898	0.0956765	0.094901
LINC00940	chr12	-	2	lincRNA	ENSG00000235049.1_2038367_2040596	ENSG00000235049.1	12	2038368	2045740	ENSG00000235049.1_0	1	5805	0	12_2045640_A_G_b37	12	2045640	2045640	5.03167e-06	0.670791	0.012987	0.0113055	0.0211257
DCP1B	chr12	-	1	protein_coding	ENSG00000151065.9_2077009_2077076	ENSG00000151065.9	12	2055220	2113677	ENSG00000151065.9_8	9	6012	416528	12_1638692_A_G_b37	12	1638692	1638692	0.000226139	0.326704	0.914086	0.91352	0.303135
CACNA1C	chr12	+	2	protein_coding	ENSG00000151067.16_2795331_2795435	ENSG00000151067.16	12	2079952	2802108	ENSG00000151067.16_53	13	8390	-348511	12_1731441_T_G_b37	12	1731441	1731441	3.55435e-07	0.510513	0.017982	0.0170956	0.0292006
FKBP4	chr12	+	2	protein_coding	ENSG00000004478.5_2904118_2904410	ENSG00000004478.5	12	2904119	2914576	ENSG00000004478.5_0	13	6239	31071	12_2945647_G_A_b37	12	2945647	2945647	3.0349e-06	-0.363417	0.04995	0.0591285	0.0710366
ITFG2	chr12	+	2	protein_coding	ENSG00000111203.7_2939382_2939873	ENSG00000111203.7	12	2926389	2968957	ENSG00000111203.7_11	16	6337	0	12_2961784_G_T_b37	12	2961784	2961784	1.19762e-06	-0.592968	0.033966	0.0405915	0.0554518
NRIP2	chr12	-	2	protein_coding	ENSG00000053702.10_2934513_2936465	ENSG00000053702.10	12	2934514	2944710	ENSG00000053702.10_0	3	6249	-918440	12_3863150_C_T_b37	12	3863150	3863150	5.69972e-05	-0.764497	0.283716	0.274018	0.164083
AC005841.1	chr12	-	3	protein_coding	ENSG00000206044.3_2964061_2964612	ENSG00000206044.3	12	2958397	2966213	ENSG00000206044.3_1	2	6229	376629	12_2581768_A_C_b37	12	2581768	2581768	0.000412298	0.419121	0.778222	0.770093	0.273032
FOXM1	chr12	-	2	protein_coding	ENSG00000111206.8_2967497_2968699	ENSG00000111206.8	12	2967498	2986206	ENSG00000111206.8_0	1	6259	-75136	12_3061342_G_A_b37	12	3061342	3061342	0.00314699	-0.339197	0.991009	0.991769	0.320854
RHNO1	chr12	+	1	protein_coding	ENSG00000171792.6_2997076_2998626	ENSG00000171792.6	12	2985424	2998626	ENSG00000171792.6_5	2	6252	530632	12_3529258_G_T_b37	12	3529258	3529258	5.77448e-06	0.748827	0.021978	0.0265308	0.0406569
TULP3	chr12	+	1	protein_coding	ENSG00000078246.11_3018694_3018746	ENSG00000078246.11	12	3000053	3050306	ENSG00000078246.11_1	11	6356	965314	12_4015620_G_A_b37	12	4015620	4015620	6.12438e-05	0.688211	0.696304	0.689739	0.256882
TEAD4	chr12	+	2	protein_coding	ENSG00000197905.4_3126563_3126692	ENSG00000197905.4	12	3068496	3149839	ENSG00000197905.4_6	13	6478	0	12_3089040_T_C_b37	12	3089040	3089040	1.18369e-06	-0.377422	0.012987	0.0155344	0.0270907
TSPAN9	chr12	+	2	protein_coding	ENSG00000011105.7_3390363_3390495	ENSG00000011105.7	12	3186521	3395730	ENSG00000011105.7_9	9	6648	-90387	12_3096134_A_G_b37	12	3096134	3096134	5.72242e-05	0.412901	0.575425	0.571547	0.232824
RP5-1063M23.1	chr12	-	2	lincRNA	ENSG00000250770.2_3405367_3407426	ENSG00000250770.2	12	3405368	3409390	ENSG00000250770.2_0	2	6224	-61261	12_3470651_G_T_b37	12	3470651	3470651	1.22511e-05	0.550715	0.04995	0.0509781	0.0648013
RP5-1063M23.2	chr12	+	2	lincRNA	ENSG00000236908.2_3432514_3434509	ENSG00000236908.2	12	3427884	3434509	ENSG00000236908.2_1	2	6254	587014	12_4021523_G_A_b37	12	4021523	4021523	9.56887e-05	0.579695	0.331668	0.312744	0.174631
RP11-476M19.2	chr12	+	2	lincRNA	ENSG00000257048.1_3477430_3477591	ENSG00000257048.1	12	3476999	3480512	ENSG00000257048.1_1	2	6177	0	12_3477594_G_A_b37	12	3477594	3477594	2.82357e-07	0.504068	0.004995	0.00161074	0.00416196
EFCAB4B	chr12	-	2	protein_coding	ENSG00000130038.5_3715798_3716796	ENSG00000130038.5	12	3715799	3873985	ENSG00000130038.5_0	21	6634	0	12_3867471_T_C_b37	12	3867471	3867471	2.74296e-08	0.563691	0.001998	0.00186654	0.00473839
PARP11	chr12	-	2	protein_coding	ENSG00000111224.9_3931250_3931323	ENSG00000111224.9	12	3900213	3982608	ENSG00000111224.9_7	8	6544	59479	12_3840734_G_A_b37	12	3840734	3840734	1.23413e-05	0.466667	0.221778	0.218682	0.147425
RP11-320N7.2	chr12	+	2	lincRNA	ENSG00000256969.1_4135387_4135824	ENSG00000256969.1	12	4130143	4135824	ENSG00000256969.1_2	2	6265	-1408	12_4128735_G_A_b37	12	4128735	4128735	7.10351e-12	0.761601	0.000999001	4.89299e-08	3.28548e-07
CCND2	chr12	+	1	protein_coding	ENSG00000118971.3_4398007_4398156	ENSG00000118971.3	12	4382938	4414516	ENSG00000118971.3_5	6	5880	946750	12_5361266_C_G_b37	12	5361266	5361266	9.90552e-05	0.802475	0.614386	0.616285	0.241333
C12orf5	chr12	+	2	protein_coding	ENSG00000078237.4_4458984_4459062	ENSG00000078237.4	12	4430371	4462338	ENSG00000078237.4_4	6	5818	99982	12_4562320_C_T_b37	12	4562320	4562320	1.32756e-05	0.738825	0.144855	0.142831	0.11932
C12orf4	chr12	-	2	protein_coding	ENSG00000047621.7_4627223_4627421	ENSG00000047621.7	12	4596894	4647674	ENSG00000047621.7_8	14	5859	-920251	12_5567925_T_C_b37	12	5567925	5567925	1.63271e-06	1.13239	0.0549451	0.0545468	0.0676442
RAD51AP1	chr12	+	1	protein_coding	ENSG00000111247.10_4668022_4669214	ENSG00000111247.10	12	4647950	4669214	ENSG00000111247.10_11	1	5835	112077	12_4781291_G_A_b37	12	4781291	4781291	0.00177935	0.578494	0.95005	0.946444	0.310374
DYRK4	chr12	+	2	protein_coding	ENSG00000010219.9_4721708_4722049	ENSG00000010219.9	12	4671370	4723325	ENSG00000010219.9_20	5	5929	267935	12_4991260_T_G_b37	12	4991260	4991260	0.000132716	0.428996	0.63037	0.622586	0.242593
AKAP3	chr12	-	1	protein_coding	ENSG00000111254.3_4735661_4737971	ENSG00000111254.3	12	4724674	4758213	ENSG00000111254.3_1	3	5913	0	12_4757896_T_C_b37	12	4757896	4757896	4.99099e-16	0.813559	0.000999001	4.06278e-12	5.14914e-11
NDUFA9	chr12	+	2	protein_coding	ENSG00000139180.6_4768201_4768343	ENSG00000139180.6	12	4758273	4798454	ENSG00000139180.6_6	12	6024	839355	12_5637809_AAAAAAC_A_b37	12	5637809	5637815	9.95186e-05	0.209925	0.69031	0.680002	0.254866
KCNA6	chr12	+	2	protein_coding	ENSG00000151079.6_4918341_4923502	ENSG00000151079.6	12	4918342	4923502	ENSG00000151079.6_0	1	5745	-183183	12_4735159_G_T_b37	12	4735159	4735159	0.00118364	0.648878	0.835165	0.830237	0.28543
KCNA5	chr12	+	2	protein_coding	ENSG00000130037.3_5153084_5155949	ENSG00000130037.3	12	5153085	5155949	ENSG00000130037.3_0	1	5887	745714	12_5901663_A_G_b37	12	5901663	5901663	0.000680248	0.383585	0.673327	0.657653	0.250194
ANO2	chr12	-	1	protein_coding	ENSG00000047617.10_5671816_5672734	ENSG00000047617.10	12	5641035	6055398	ENSG00000047617.10_2	2	7133	-820763	12_6876161_T_G_b37	12	6876161	6876161	0.000251022	0.342745	0.649351	0.633957	0.245045
VWF	chr12	-	2	protein_coding	ENSG00000110799.9_6161708_6161949	ENSG00000110799.9	12	6058040	6233936	ENSG00000110799.9_37	52	6041	111534	12_5946504_TTA_T_b37	12	5946504	5946506	8.51079e-06	-0.714521	0.276723	0.284596	0.16711
CD9	chr12	+	1	protein_coding	ENSG00000010278.7_6334591_6334902	ENSG00000010278.7	12	6308881	6347425	ENSG00000010278.7_5	7	5546	-197445	12_6111436_T_G_b37	12	6111436	6111436	3.09469e-06	-0.56919	0.020979	0.0233714	0.0369682
PLEKHG6	chr12	+	2	protein_coding	ENSG00000008323.11_6428625_6428839	ENSG00000008323.11	12	6419602	6437672	ENSG00000008323.11_16	17	5627	-385202	12_6034400_T_C_b37	12	6034400	6034400	2.70591e-05	0.901624	0.474525	0.467337	0.210691
TNFRSF1A	chr12	-	1	protein_coding	ENSG00000067182.3_6442902_6443056	ENSG00000067182.3	12	6437923	6451280	ENSG00000067182.3_6	9	5627	-11689	12_6462969_A_G_b37	12	6462969	6462969	1.5771e-05	-0.491051	0.123876	0.118505	0.107691
SCNN1A	chr12	-	1	protein_coding	ENSG00000111319.8_6457892_6457968	ENSG00000111319.8	12	6456009	6486896	ENSG00000111319.8_1	14	5657	528180	12_5927829_A_G_b37	12	5927829	5927829	1.68849e-05	-0.446976	0.181818	0.19786	0.140682
LTBR	chr12	+	1	protein_coding	ENSG00000111321.6_6495231_6495328	ENSG00000111321.6	12	6484391	6500729	ENSG00000111321.6_5	12	5630	0	12_6492649_A_C_b37	12	6492649	6492649	1.61433e-10	-0.364162	0.000999001	5.03743e-06	2.3429e-05
RP1-102E24.8	chr12	+	2	lincRNA	ENSG00000256433.1_6503394_6503494	ENSG00000256433.1	12	6503071	6504235	ENSG00000256433.1_1	2	5611	-680192	12_5822879_C_A_b37	12	5822879	5822879	4.96584e-05	-0.499228	0.16983	0.170273	0.130671
CD27	chr12	+	2	protein_coding	ENSG00000139193.3_6559338_6559506	ENSG00000139193.3	12	6554033	6560855	ENSG00000139193.3_2	2	5556	58226	12_6619081_TCTA_T_b37	12	6619081	6619084	0.000195605	-0.401913	0.467532	0.443112	0.205658
TAPBPL	chr12	+	1	protein_coding	ENSG00000139192.7_6567810_6568113	ENSG00000139192.7	12	6560885	6575683	ENSG00000139192.7_5	9	5581	0	12_6569545_C_T_b37	12	6569545	6569545	1.44134e-20	0.707498	0.000999001	8.5423e-15	1.57476e-13
VAMP1	chr12	-	1	protein_coding	ENSG00000139190.12_6571488_6574107	ENSG00000139190.12	12	6571489	6580153	ENSG00000139190.12_0	3	5560	5739	12_6565750_A_G_b37	12	6565750	6565750	5.08505e-15	-0.525417	0.000999001	7.82763e-11	8.04924e-10
MRPL51	chr12	-	1	protein_coding	ENSG00000111639.3_6602027_6602212	ENSG00000111639.3	12	6601150	6602521	ENSG00000111639.3_1	3	5540	-450628	12_7053149_A_C_b37	12	7053149	7053149	2.89948e-05	-0.187997	0.0939061	0.0869451	0.0894247
NCAPD2	chr12	+	1	protein_coding	ENSG00000010292.8_6630963_6631203	ENSG00000010292.8	12	6603008	6641121	ENSG00000010292.8_14	32	5625	-782446	12_5820562_A_C_b37	12	5820562	5820562	1.88024e-05	0.570144	0.555445	0.535993	0.225158
GAPDH	chr12	+	2	protein_coding	ENSG00000111640.10_6646266_6646382	ENSG00000111640.10	12	6643093	6647537	ENSG00000111640.10_6	10	5531	177850	12_6825387_T_C_b37	12	6825387	6825387	0.000101698	-0.504806	0.476523	0.456887	0.208448
IFFO1	chr12	-	2	protein_coding	ENSG00000010295.15_6657590_6657711	ENSG00000010295.15	12	6647541	6665239	ENSG00000010295.15_4	12	5547	-743672	12_7408911_T_G_b37	12	7408911	7408911	9.10847e-05	-0.408066	0.713287	0.702573	0.259394
NOP2	chr12	-	1	protein_coding	ENSG00000111641.6_6670096_6670236	ENSG00000111641.6	12	6666029	6677857	ENSG00000111641.6_5	15	5522	172128	12_6493901_G_A_b37	12	6493901	6493901	1.67956e-05	-0.333162	0.205794	0.203244	0.142339
CHD4	chr12	-	2	protein_coding	ENSG00000111642.10_6703624_6703816	ENSG00000111642.10	12	6679249	6716642	ENSG00000111642.10_22	37	5618	648948	12_6030301_G_A_b37	12	6030301	6030301	5.62073e-06	-0.363692	0.147852	0.150355	0.122153
LPAR5	chr12	-	2	protein_coding	ENSG00000184574.5_6728000_6730630	ENSG00000184574.5	12	6728001	6745613	ENSG00000184574.5_0	1	5651	189784	12_6538217_T_C_b37	12	6538217	6538217	0.000337759	-0.802036	0.371628	0.365213	0.187788
ACRBP	chr12	-	1	protein_coding	ENSG00000111644.3_6753220_6753771	ENSG00000111644.3	12	6747241	6756626	ENSG00000111644.3_6	10	5644	-245155	12_7001781_G_A_b37	12	7001781	7001781	3.06126e-05	-0.394685	0.407592	0.373629	0.1898
ING4	chr12	-	2	protein_coding	ENSG00000111653.15_6761827_6761936	ENSG00000111653.15	12	6759446	6772314	ENSG00000111653.15_3	9	5658	-53085	12_6825399_G_C_b37	12	6825399	6825399	6.30935e-05	-0.742718	0.427572	0.436427	0.20435
ZNF384	chr12	-	1	protein_coding	ENSG00000126746.13_6787826_6787876	ENSG00000126746.13	12	6775643	6798676	ENSG00000126746.13_9	15	5670	-20934	12_6819610_A_T_b37	12	6819610	6819610	1.04993e-06	-0.404695	0.020979	0.0240349	0.0378054
PIANP	chr12	-	2	protein_coding	ENSG00000139200.9_6802957_6804817	ENSG00000139200.9	12	6802958	6809966	ENSG00000139200.9_0	1	5554	286727	12_6516231_C_G_b37	12	6516231	6516231	0.000930031	-0.372511	0.697303	0.704027	0.259742
COPS7A	chr12	+	1	protein_coding	ENSG00000111652.5_6840165_6841041	ENSG00000111652.5	12	6832907	6841041	ENSG00000111652.5_10	8	5611	501326	12_7342367_GGGC_G_b37	12	7342367	7342370	1.35296e-05	0.229329	0.0969031	0.106099	0.101124
RP4-761J14.10	chr12	+	2	lincRNA	ENSG00000269892.1_6852150_6852807	ENSG00000269892.1	12	6852151	6852807	ENSG00000269892.1_0	1	5608	-32946	12_6819205_G_A_b37	12	6819205	6819205	0.000594317	-0.395034	0.604396	0.584556	0.235386
MLF2	chr12	-	2	protein_coding	ENSG00000089693.6_6859310_6859471	ENSG00000089693.6	12	6857170	6876641	ENSG00000089693.6_3	10	5723	0	12_6862259_G_C_b37	12	6862259	6862259	9.1299e-09	-0.271523	0.000999001	0.000246953	0.000781978
PTMS	chr12	+	2	protein_coding	ENSG00000159335.11_6879322_6879384	ENSG00000159335.11	12	6874682	6880116	ENSG00000159335.11_5	5	5705	-441244	12_6433438_G_A_b37	12	6433438	6433438	0.000327712	0.186977	0.74026	0.731386	0.265352
LAG3	chr12	+	2	protein_coding	ENSG00000089692.4_6886429_6886672	ENSG00000089692.4	12	6881685	6887619	ENSG00000089692.4_5	2	5728	826907	12_7714526_G_A_b37	12	7714526	7714526	0.00060444	-0.53058	0.804196	0.794708	0.277696
CD4	chr12	+	1	protein_coding	ENSG00000010610.5_6928464_6929974	ENSG00000010610.5	12	6896024	6929974	ENSG00000010610.5_14	10	5838	-343008	12_6553016_A_G_b37	12	6553016	6553016	7.14806e-05	0.269087	0.563437	0.545406	0.227173
GPR162	chr12	+	1	protein_coding	ENSG00000250510.3_6935360_6935518	ENSG00000250510.3	12	6930711	6936586	ENSG00000250510.3_3	4	5750	463940	12_7400526_T_G_b37	12	7400526	7400526	4.68919e-05	0.876056	0.228771	0.228468	0.150381
GNB3	chr12	+	2	protein_coding	ENSG00000111664.6_6952940_6953142	ENSG00000111664.6	12	6949375	6956557	ENSG00000111664.6_9	8	5885	-349	12_6949026_A_G_b37	12	6949026	6949026	1.13039e-07	-0.513173	0.001998	0.00285535	0.00682802
CDCA3	chr12	-	1	protein_coding	ENSG00000111665.7_6953956_6954749	ENSG00000111665.7	12	6953957	6961230	ENSG00000111665.7_0	4	5912	5265	12_6948692_A_G_b37	12	6948692	6948692	1.10124e-11	-0.642297	0.000999001	3.55328e-07	2.07291e-06
USP5	chr12	+	2	protein_coding	ENSG00000111667.9_6966792_6966887	ENSG00000111667.9	12	6961292	6975793	ENSG00000111667.9_6	20	5967	-932563	12_6028729_A_G_b37	12	6028729	6028729	3.18512e-05	0.2719	0.43956	0.446854	0.206371
TPI1	chr12	+	2	protein_coding	ENSG00000111669.10_6979428_6980098	ENSG00000111669.10	12	6976283	6980098	ENSG00000111669.10_6	7	5969	722734	12_7702832_G_C_b37	12	7702832	7702832	7.63182e-05	-0.204433	0.325674	0.325565	0.17788
SPSB2	chr12	-	2	protein_coding	ENSG00000111671.5_6982378_6982500	ENSG00000111671.5	12	6980113	6998522	ENSG00000111671.5_2	3	6026	-540738	12_7539260_T_C_b37	12	7539260	7539260	9.02159e-06	-1.09071	0.0619381	0.0522177	0.065802
LRRC23	chr12	+	1	protein_coding	ENSG00000010626.10_7015572_7015826	ENSG00000010626.10	12	7013897	7023407	ENSG00000010626.10_3	8	6012	0	12_7018775_G_T_b37	12	7018775	7018775	1.09081e-10	0.533748	0.000999001	3.83138e-06	1.81358e-05
ENO2	chr12	+	1	protein_coding	ENSG00000111674.4_7024370_7025081	ENSG00000111674.4	12	7022909	7032861	ENSG00000111674.4_2	12	6059	542508	12_7575369_G_A_b37	12	7575369	7575369	6.3964e-06	-0.885891	0.112887	0.114441	0.105523
ATN1	chr12	+	2	protein_coding	ENSG00000111676.10_7043338_7043476	ENSG00000111676.10	12	7033626	7051484	ENSG00000111676.10_3	10	6073	1665	12_7053149_A_C_b37	12	7053149	7053149	3.62925e-11	-0.344882	0.000999001	9.49726e-07	5.10573e-06
C12orf57	chr12	+	1	protein_coding	ENSG00000111678.6_7053767_7054261	ENSG00000111678.6	12	7052596	7055166	ENSG00000111678.6_1	2	5985	-10224	12_7042372_C_T_b37	12	7042372	7042372	1.40697e-05	-0.307499	0.046953	0.0480358	0.0621703
PTPN6	chr12	+	1	protein_coding	ENSG00000111679.12_7061074_7061343	ENSG00000111679.12	12	7055631	7070479	ENSG00000111679.12_3	17	6033	278787	12_7349266_C_T_b37	12	7349266	7349266	1.20549e-05	0.379346	0.205794	0.209345	0.144471
EMG1	chr12	+	2	protein_coding	ENSG00000126749.10_7095873_7095930	ENSG00000126749.10	12	7072408	7105520	ENSG00000126749.10_8	9	6044	794664	12_7900184_C_T_b37	12	7900184	7900184	5.09331e-06	-0.525032	0.0779221	0.0794559	0.084287
U47924.27	chr12	+	1	lincRNA	ENSG00000257084.1_7073363_7073610	ENSG00000257084.1	12	7073364	7073610	ENSG00000257084.1_0	1	5956	-179200	12_6894164_C_G_b37	12	6894164	6894164	0.00467982	-0.259096	0.993007	0.99783	0.32212
PHB2	chr12	-	1	protein_coding	ENSG00000215021.4_7077573_7077871	ENSG00000215021.4	12	7074546	7079943	ENSG00000215021.4_5	10	5961	597955	12_6476591_G_T_b37	12	6476591	6476591	1.81121e-05	-0.246019	0.151848	0.14481	0.120172
LPCAT3	chr12	-	2	protein_coding	ENSG00000111684.6_7086295_7086424	ENSG00000111684.6	12	7085782	7125814	ENSG00000111684.6_1	8	6067	88512	12_6997270_A_G_b37	12	6997270	6997270	6.86885e-05	-0.764197	0.405594	0.409749	0.198574
U47924.30	chr12	+	2	lincRNA	ENSG00000272201.1_7088741_7089103	ENSG00000272201.1	12	7087683	7089103	ENSG00000272201.1_2	2	5939	-502372	12_6585311_A_G_b37	12	6585311	6585311	5.2443e-05	-0.345929	0.164835	0.164797	0.128255
C1S	chr12	+	1	protein_coding	ENSG00000182326.10_7174312_7174421	ENSG00000182326.10	12	7150265	7178336	ENSG00000182326.10_10	12	5974	-776533	12_6373732_T_TGGC_b37	12	6373732	6373732	1.74295e-05	0.27416	0.104895	0.0988829	0.0970164
C1R	chr12	-	1	protein_coding	ENSG00000159403.11_7241888_7242085	ENSG00000159403.11	12	7187513	7245203	ENSG00000159403.11_7	6	5944	160581	12_7026932_T_C_b37	12	7026932	7026932	0.000536042	-0.201135	0.909091	0.911829	0.302703
C1RL	chr12	-	1	protein_coding	ENSG00000139178.6_7247149_7249759	ENSG00000139178.6	12	7246236	7261869	ENSG00000139178.6_1	7	5802	0	12_7247395_C_G_b37	12	7247395	7247395	2.94174e-07	-0.459399	0.00799201	0.00551596	0.0118121
RBP5	chr12	-	2	protein_coding	ENSG00000139194.3_7281298_7281538	ENSG00000139194.3	12	7276280	7281538	ENSG00000139194.3_4	5	5745	366209	12_6910071_T_A_b37	12	6910071	6910071	3.19507e-06	0.418716	0.02997	0.0347491	0.0497276
CLSTN3	chr12	+	1	protein_coding	ENSG00000139182.9_7288399_7288549	ENSG00000139182.9	12	7282849	7311541	ENSG00000139182.9_8	19	5794	245708	12_7557249_C_T_b37	12	7557249	7557249	3.77146e-05	-0.689635	0.420579	0.416576	0.199855
PEX5	chr12	+	2	protein_coding	ENSG00000139197.6_7362617_7364079	ENSG00000139197.6	12	7341281	7371170	ENSG00000139197.6_16	15	5767	-11285	12_7329996_C_G_b37	12	7329996	7329996	2.35326e-32	0.623985	0.000999001	6.53118e-25	4.79859e-23
CD163	chr12	-	1	protein_coding	ENSG00000177575.8_7647676_7647997	ENSG00000177575.8	12	7623409	7656489	ENSG00000177575.8_12	16	6272	998076	12_6625333_A_G_b37	12	6625333	6625333	5.42476e-05	-0.296693	0.321678	0.334349	0.180262
SLC2A14	chr12	-	2	protein_coding	ENSG00000173262.7_7965107_7967130	ENSG00000173262.7	12	7965108	8043744	ENSG00000173262.7_0	11	6486	0	12_7990011_G_A_b37	12	7990011	7990011	5.1138e-08	-0.446917	0.00599401	0.00271661	0.00653143
SLC2A3	chr12	-	2	protein_coding	ENSG00000059804.11_8077005_8077107	ENSG00000059804.11	12	8071826	8088871	ENSG00000059804.11_2	10	6414	510798	12_7561028_C_T_b37	12	7561028	7561028	1.10265e-05	0.856113	0.141858	0.138454	0.117454
FOXJ2	chr12	+	2	protein_coding	ENSG00000065970.4_8196546_8196687	ENSG00000065970.4	12	8185299	8208099	ENSG00000065970.4_4	11	6571	-350658	12_7834640_TC_T_b37	12	7834640	7834641	3.37459e-06	-0.892842	0.0879121	0.0805518	0.0850048
C3AR1	chr12	-	2	protein_coding	ENSG00000171860.4_8210897_8212791	ENSG00000171860.4	12	8210898	8219067	ENSG00000171860.4_0	1	6596	201745	12_8009153_C_T_b37	12	8009153	8009153	0.00103341	0.353295	0.787213	0.78823	0.276386
NECAP1	chr12	+	2	protein_coding	ENSG00000089818.12_8248196_8248299	ENSG00000089818.12	12	8234807	8250367	ENSG00000089818.12_7	8	6685	351495	12_8601862_G_A_b37	12	8601862	8601862	0.000164265	-0.514916	0.797203	0.793069	0.27736
CLEC4A	chr12	+	1	protein_coding	ENSG00000111729.8_8289383_8289499	ENSG00000111729.8	12	8276228	8291203	ENSG00000111729.8_4	4	6661	278991	12_8570194_C_A_b37	12	8570194	8570194	0.000428801	-0.658435	0.937063	0.930468	0.306803
FAM90A1	chr12	-	2	protein_coding	ENSG00000171847.6_8376611_8376811	ENSG00000171847.6	12	8373856	8380214	ENSG00000171847.6_2	4	6637	286678	12_8087178_G_T_b37	12	8087178	8087178	2.47408e-05	-0.598369	0.175824	0.16004	0.126076
RP11-266K4.9	chr12	+	1	lincRNA	ENSG00000215241.3_8388330_8388595	ENSG00000215241.3	12	8388115	8395160	ENSG00000215241.3_1	4	6618	-181948	12_8206167_A_G_b37	12	8206167	8206167	0.000146465	0.437205	0.618382	0.620011	0.242138
LINC00937	chr12	-	2	lincRNA	ENSG00000226091.3_8448581_8450214	ENSG00000226091.3	12	8448582	8549399	ENSG00000226091.3_0	5	7103	0	12_8454960_G_C_b37	12	8454960	8454960	1.08866e-09	-1.02169	0.000999001	3.01001e-05	0.000120248
CLEC4E	chr12	-	1	protein_coding	ENSG00000166523.3_8689710_8689862	ENSG00000166523.3	12	8685901	8693559	ENSG00000166523.3_2	3	7233	-301446	12_8995005_T_C_b37	12	8995005	8995005	1.17555e-05	-0.499363	0.0739261	0.0724995	0.0801036
MFAP5	chr12	-	1	protein_coding	ENSG00000197614.6_8798551_8800799	ENSG00000197614.6	12	8793842	8815484	ENSG00000197614.6_1	8	7311	816916	12_7976926_C_G_b37	12	7976926	7976926	6.56773e-05	-0.763522	0.529471	0.524043	0.222595
RIMKLB	chr12	+	2	protein_coding	ENSG00000166532.11_8928980_8929787	ENSG00000166532.11	12	8834287	8935691	ENSG00000166532.11_10	10	7669	-173087	12_8661200_A_G_b37	12	8661200	8661200	7.63523e-05	0.304856	0.727273	0.725641	0.264384
PHC1	chr12	+	2	protein_coding	ENSG00000111752.6_9083030_9083523	ENSG00000111752.6	12	9066492	9092958	ENSG00000111752.6_8	11	7058	0	12_9068813_C_T_b37	12	9068813	9068813	3.60461e-22	-1.14967	0.000999001	5.94323e-16	1.28211e-14
M6PR	chr12	-	1	protein_coding	ENSG00000003056.3_9098824_9099444	ENSG00000003056.3	12	9094064	9102551	ENSG00000003056.3_5	7	7012	0	12_9098995_G_GAAC_b37	12	9098995	9098995	9.20562e-12	-0.576985	0.000999001	7.80894e-07	4.28906e-06
KLRG1	chr12	+	2	protein_coding	ENSG00000139187.5_9162021_9163356	ENSG00000139187.5	12	9102640	9163356	ENSG00000139187.5_8	1	7312	-43559	12_9059081_T_C_b37	12	9059081	9059081	4.63056e-05	0.429748	0.10989	0.101342	0.0982334
MPHOSPH8	chr13	+	2	protein_coding	ENSG00000196199.9_20247148_20247149	ENSG00000196199.9	13	20207788	20247599	ENSG00000196199.9_15	16	7940	-13062	13_20194726_C_T_b37	13	20194726	20194726	1.46424e-07	0.464429	0.00599401	0.00495198	0.0108677
PSPC1	chr13	-	2	protein_coding	ENSG00000121390.13_20249527_20249757	ENSG00000121390.13	13	20248896	20357142	ENSG00000121390.13_1	12	8175	12813	13_20236083_C_T_b37	13	20236083	20236083	1.55684e-06	-0.588212	0.026973	0.0336548	0.0485531
ZMYM5	chr13	-	2	protein_coding	ENSG00000132950.14_20397623_20399375	ENSG00000132950.14	13	20397624	20437776	ENSG00000132950.14_0	8	7673	-260488	13_20698264_A_C_b37	13	20698264	20698264	6.2271e-05	0.274167	0.488511	0.47769	0.212959
ZMYM2	chr13	+	1	protein_coding	ENSG00000121741.12_20608393_20608544	ENSG00000121741.12	13	20532810	20665968	ENSG00000121741.12_13	26	7779	125660	13_20791628_G_A_b37	13	20791628	20791628	3.00466e-06	-0.522024	0.111888	0.104947	0.100498
GJB2	chr13	-	2	protein_coding	ENSG00000165474.5_20761608_20763919	ENSG00000165474.5	13	20761609	20767037	ENSG00000165474.5_0	1	6935	-831070	13_21598107_C_A_b37	13	21598107	21598107	0.000169559	0.839128	0.197802	0.20023	0.141517
CRYL1	chr13	-	2	protein_coding	ENSG00000165475.9_21086581_21086689	ENSG00000165475.9	13	20977806	21099996	ENSG00000165475.9_7	8	6511	-21475	13_21121471_T_C_b37	13	21121471	21121471	1.24783e-05	-0.698473	0.103896	0.101755	0.0984455
IFT88	chr13	+	2	protein_coding	ENSG00000032742.13_21175843_21176072	ENSG00000032742.13	13	21140585	21265503	ENSG00000032742.13_12	27	6539	-441848	13_20698737_C_T_b37	13	20698737	20698737	6.44423e-06	0.527041	0.244755	0.239852	0.154563
IL17D	chr13	+	2	protein_coding	ENSG00000172458.4_21295774_21297237	ENSG00000172458.4	13	21276266	21297237	ENSG00000172458.4_4	2	6329	158418	13_21455655_C_T_b37	13	21455655	21455655	1.70201e-05	-0.41694	0.0689311	0.0632252	0.0736824
N6AMT2	chr13	-	2	protein_coding	ENSG00000150456.6_21311861_21311944	ENSG00000150456.6	13	21302870	21348097	ENSG00000150456.6_2	4	6429	897966	13_20404904_G_A_b37	13	20404904	20404904	4.85389e-05	1.05974	0.250749	0.256327	0.158831
XPO4	chr13	-	2	protein_coding	ENSG00000132953.12_21417033_21417187	ENSG00000132953.12	13	21351469	21477187	ENSG00000132953.12_17	23	6828	-437378	13_21914565_G_A_b37	13	21914565	21914565	7.3714e-06	0.492461	0.284715	0.273821	0.164083
LATS2	chr13	-	2	protein_coding	ENSG00000150457.7_21619823_21620369	ENSG00000150457.7	13	21547171	21635686	ENSG00000150457.7_7	7	6978	-959059	13_22594745_A_T_b37	13	22594745	22594745	0.000482442	-0.770368	0.991009	0.991339	0.320778
SAP18	chr13	+	2	protein_coding	ENSG00000150459.8_21721305_21723221	ENSG00000150459.8	13	21714653	21723221	ENSG00000150459.8_3	4	6769	-6400	13_21708253_A_T_b37	13	21708253	21708253	5.48503e-07	0.20231	0.002997	0.00444048	0.0099038
MRP63	chr13	+	2	protein_coding	ENSG00000173141.4_21751050_21753223	ENSG00000173141.4	13	21750784	21753223	ENSG00000173141.4_1	2	6700	854986	13_22608209_T_C_b37	13	22608209	22608209	0.000130903	0.411712	0.342657	0.343954	0.182763
LINC00539	chr13	-	2	lincRNA	ENSG00000224429.3_21877653_21877959	ENSG00000224429.3	13	21877654	21922860	ENSG00000224429.3_0	1	6932	-931421	13_22854281_TAGA_T_b37	13	22854281	22854284	0.000716576	-0.428845	0.707293	0.699675	0.25889
ZDHHC20	chr13	-	2	protein_coding	ENSG00000180776.11_21995199_21995303	ENSG00000180776.11	13	21950263	22033509	ENSG00000180776.11_13	13	6854	-586066	13_22619575_G_A_b37	13	22619575	22619575	6.31062e-06	-0.83897	0.16983	0.17453	0.132256
MICU2	chr13	-	2	protein_coding	ENSG00000165487.9_22095383_22095466	ENSG00000165487.9	13	22066836	22178353	ENSG00000165487.9_6	11	6957	31034	13_22035802_G_A_b37	13	22035802	22035802	1.54204e-05	0.354941	0.191808	0.202986	0.142273
FGF9	chr13	+	2	protein_coding	ENSG00000102678.6_22275328_22278637	ENSG00000102678.6	13	22245522	22278637	ENSG00000102678.6_3	1	6719	-313387	13_21932135_G_A_b37	13	21932135	21932135	0.000637701	0.382625	0.668332	0.66636	0.252064
SGCG	chr13	+	2	protein_coding	ENSG00000102683.6_23898506_23899304	ENSG00000102683.6	13	23755091	23899304	ENSG00000102683.6_9	1	9310	-681476	13_23073615_G_A_b37	13	23073615	23073615	0.000381122	0.489837	0.587413	0.604864	0.238984
SACS	chr13	-	1	protein_coding	ENSG00000151835.9_23927874_23928015	ENSG00000151835.9	13	23902965	24007841	ENSG00000151835.9_1	8	9219	-541681	13_24549522_T_C_b37	13	24549522	24549522	9.47575e-05	0.599229	0.822178	0.823857	0.284096
SACS-AS1	chr13	+	2	lincRNA	ENSG00000229558.1_24001105_24002818	ENSG00000229558.1	13	23993110	24002818	ENSG00000229558.1_1	1	8838	-224869	13_23768241_G_A_b37	13	23768241	23768241	0.00188358	0.308124	0.973027	0.976949	0.31753
TNFRSF19	chr13	+	2	protein_coding	ENSG00000127863.11_24167483_24167594	ENSG00000127863.11	13	24144509	24250232	ENSG00000127863.11_4	7	9552	-413362	13_23731147_G_A_b37	13	23731147	23731147	8.86044e-06	-1.02608	0.172827	0.172234	0.131598
MIPEP	chr13	-	2	protein_coding	ENSG00000027001.7_24460471_24460645	ENSG00000027001.7	13	24304328	24463558	ENSG00000027001.7_19	19	9787	-309216	13_24772774_A_G_b37	13	24772774	24772774	3.15305e-06	1.0695	0.140859	0.139918	0.118044
SPATA13	chr13	+	1	protein_coding	ENSG00000182957.11_24825831_24826000	ENSG00000182957.11	13	24553944	24881212	ENSG00000182957.11_4	14	10035	0	13_24869048_T_C_b37	13	24869048	24869048	8.10187e-06	-0.401319	0.200799	0.205434	0.142901
C1QTNF9	chr13	+	2	protein_coding	ENSG00000240654.2_24895736_24896673	ENSG00000240654.2	13	24881304	24896673	ENSG00000240654.2_6	1	7955	16902	13_24913575_TG_T_b37	13	24913575	24913576	5.26256e-06	0.582731	0.011988	0.0157171	0.0272967
PARP4	chr13	-	2	protein_coding	ENSG00000102699.5_25044031_25044163	ENSG00000102699.5	13	24995064	25086948	ENSG00000102699.5_18	34	8014	-121473	13_25208421_G_A_b37	13	25208421	25208421	2.12166e-06	0.281005	0.0789211	0.07967	0.0844434
CENPJ	chr13	-	2	protein_coding	ENSG00000151849.10_25483927_25484224	ENSG00000151849.10	13	25457171	25497018	ENSG00000151849.10_14	17	7573	126591	13_25330580_T_A_b37	13	25330580	25330580	6.67929e-06	-0.76722	0.217782	0.213986	0.145985
MTMR6	chr13	-	2	protein_coding	ENSG00000139505.10_25820338_25820668	ENSG00000139505.10	13	25802307	25862147	ENSG00000139505.10_1	15	7188	0	13_25823919_C_T_b37	13	25823919	25823919	6.779e-08	-0.856023	0.001998	0.00212654	0.00529779
NUPL1	chr13	+	2	protein_coding	ENSG00000139496.11_25899126_25899206	ENSG00000139496.11	13	25875662	25923938	ENSG00000139496.11_13	16	7153	381129	13_26305067_G_A_b37	13	26305067	26305067	9.10283e-05	-0.496585	0.849151	0.855661	0.290681
ATP8A2	chr13	+	2	protein_coding	ENSG00000132932.12_26594025_26599989	ENSG00000132932.12	13	25946209	26599989	ENSG00000132932.12_41	1	9039	418251	13_27018240_C_T_b37	13	27018240	27018240	2.33764e-05	-1.03315	0.0569431	0.0648467	0.0749021
SHISA2	chr13	-	2	protein_coding	ENSG00000180730.4_26618734_26621204	ENSG00000180730.4	13	26618735	26625169	ENSG00000180730.4_0	1	6077	13205	13_26605530_G_A_b37	13	26605530	26605530	0.000135593	-0.371037	0.207792	0.20243	0.142256
RNF6	chr13	-	2	protein_coding	ENSG00000127870.12_26793432_26793804	ENSG00000127870.12	13	26706253	26796791	ENSG00000127870.12_3	5	6266	-230948	13_27027739_T_G_b37	13	27027739	27027739	3.42584e-05	-0.732175	0.248751	0.245319	0.156023
CDK8	chr13	+	2	protein_coding	ENSG00000132964.7_26967503_26967647	ENSG00000132964.7	13	26828276	26979375	ENSG00000132964.7_6	13	6493	-301100	13_26527176_C_T_b37	13	26527176	26527176	9.13931e-05	0.561101	0.748252	0.741169	0.267374
WASF3	chr13	+	2	protein_coding	ENSG00000132970.8_27259824_27263085	ENSG00000132970.8	13	27131840	27263085	ENSG00000132970.8_11	10	6804	0	13_27133325_A_C_b37	13	27133325	27133325	3.07076e-11	0.911429	0.000999001	1.04242e-06	5.53364e-06
USP12	chr13	-	2	protein_coding	ENSG00000152484.9_27640292_27643521	ENSG00000152484.9	13	27640293	27746033	ENSG00000152484.9_0	9	7248	-2359	13_27748392_A_G_b37	13	27748392	27748392	2.32405e-11	-0.561583	0.000999001	8.86546e-07	4.79148e-06
RPL21	chr13	+	2	protein_coding	ENSG00000122026.6_27828356_27828418	ENSG00000122026.6	13	27825446	27830828	ENSG00000122026.6_2	6	6662	-72518	13_27752928_C_T_b37	13	27752928	27752928	1.91264e-06	-0.588295	0.020979	0.0190915	0.0316596
RASL11A	chr13	+	2	protein_coding	ENSG00000122035.6_27847163_27847827	ENSG00000122035.6	13	27844464	27847827	ENSG00000122035.6_4	4	6642	-215236	13_27629228_C_A_b37	13	27629228	27629228	0.000102534	0.459592	0.403596	0.401012	0.19658
LINC01079	chr13	+	2	lincRNA	ENSG00000229609.1_27947484_27947691	ENSG00000229609.1	13	27947485	27948503	ENSG00000229609.1_0	2	6584	-947117	13_27000368_T_A_b37	13	27000368	27000368	0.000765887	0.542507	0.903097	0.911521	0.30265
GTF3A	chr13	+	2	protein_coding	ENSG00000122034.8_28003349_28003526	ENSG00000122034.8	13	27998681	28009775	ENSG00000122034.8_3	11	6636	0	13_28007830_T_C_b37	13	28007830	28007830	1.53943e-10	-0.658757	0.000999001	9.98888e-06	4.41109e-05
MTIF3	chr13	-	2	protein_coding	ENSG00000122033.10_28024645_28024739	ENSG00000122033.10	13	28009826	28024739	ENSG00000122033.10_7	8	6630	-1956	13_28026695_G_A_b37	13	28026695	28026695	6.7997e-10	-1.699	0.000999001	2.07613e-05	8.60596e-05
LNX2	chr13	-	2	protein_coding	ENSG00000139517.6_28155433_28155940	ENSG00000139517.6	13	28120050	28194541	ENSG00000139517.6_8	9	6779	0	13_28146793_G_A_b37	13	28146793	28146793	1.12658e-05	0.396299	0.10989	0.112	0.10422
POLR1D	chr13	+	2	protein_coding	ENSG00000186184.11_28197011_28197589	ENSG00000186184.11	13	28194903	28241548	ENSG00000186184.11_2	6	6732	0	13_28195495_C_T_b37	13	28195495	28195495	2.84453e-11	0.651774	0.000999001	7.35497e-07	4.0573e-06
PDX1	chr13	+	2	protein_coding	ENSG00000139515.5_28498392_28500368	ENSG00000139515.5	13	28494157	28500368	ENSG00000139515.5_1	2	6253	812104	13_29312472_C_T_b37	13	29312472	29312472	0.000127337	0.349578	0.331668	0.331587	0.179556
ATP5EP2	chr13	+	2	protein_coding	ENSG00000180389.6_28519342_28519727	ENSG00000180389.6	13	28519343	28519727	ENSG00000180389.6_0	1	6237	445138	13_28964865_T_C_b37	13	28964865	28964865	0.000297011	-0.870598	0.342657	0.336339	0.180854
LINC00543	chr13	+	2	lincRNA	ENSG00000260704.1_28527662_28529507	ENSG00000260704.1	13	28527663	28529507	ENSG00000260704.1_0	1	6239	22023	13_28551530_A_AC_b37	13	28551530	28551530	4.67094e-05	-0.326722	0.0749251	0.0717362	0.0795607
CDX2	chr13	-	2	protein_coding	ENSG00000165556.9_28539006_28539152	ENSG00000165556.9	13	28536274	28545276	ENSG00000165556.9_1	3	6239	-502536	13_29047812_G_A_b37	13	29047812	29047812	0.000106295	-0.954976	0.362637	0.368449	0.188456
FLT3	chr13	-	2	protein_coding	ENSG00000122025.10_28623520_28623674	ENSG00000122025.10	13	28577411	28674729	ENSG00000122025.10_18	22	6465	0	13_28662157_T_C_b37	13	28662157	28662157	2.56697e-09	-0.735445	0.001998	0.000181573	0.000593487
PAN3	chr13	+	2	protein_coding	ENSG00000152520.9_28866518_28869475	ENSG00000152520.9	13	28712643	28869475	ENSG00000152520.9_19	20	6619	789452	13_29658927_CCT_C_b37	13	29658927	29658929	2.02465e-05	0.268644	0.443556	0.445449	0.206067
FLT1	chr13	-	2	protein_coding	ENSG00000102755.6_28880814_28880909	ENSG00000102755.6	13	28874489	29069265	ENSG00000102755.6_1	30	7095	0	13_28880052_G_A_b37	13	28880052	28880052	2.44065e-05	0.886785	0.635365	0.610558	0.240146
POMP	chr13	+	2	protein_coding	ENSG00000132963.7_29242609_29242711	ENSG00000132963.7	13	29233241	29253062	ENSG00000132963.7_4	6	6423	848533	13_30101595_C_CAT_b37	13	30101595	30101595	2.57175e-05	0.373429	0.141858	0.135098	0.115867
SLC46A3	chr13	-	1	protein_coding	ENSG00000139508.10_29286816_29287687	ENSG00000139508.10	13	29274201	29293107	ENSG00000139508.10_3	6	6298	-2972	13_29296079_A_G_b37	13	29296079	29296079	3.00741e-10	0.523771	0.000999001	6.42182e-06	2.93643e-05
MTUS2	chr13	+	2	protein_coding	ENSG00000132938.14_30070483_30070587	ENSG00000132938.14	13	29598748	30077892	ENSG00000132938.14_11	6	7712	-956080	13_28642668_C_CAT_b37	13	28642668	28642668	0.000104348	1.06112	0.597403	0.581396	0.234818
SLC7A1	chr13	-	2	protein_coding	ENSG00000139514.8_30127897_30127997	ENSG00000139514.8	13	30083547	30169825	ENSG00000139514.8_11	13	6784	25149	13_30058398_T_G_b37	13	30058398	30058398	2.19295e-05	0.737622	0.237762	0.23874	0.154101
UBL3	chr13	-	2	protein_coding	ENSG00000122042.9_30341754_30341832	ENSG00000122042.9	13	30338508	30424821	ENSG00000122042.9_1	5	6750	905765	13_29432743_C_G_b37	13	29432743	29432743	0.000141369	-0.315007	0.509491	0.508076	0.219062
KATNAL1	chr13	-	2	protein_coding	ENSG00000102781.9_30805450_30805609	ENSG00000102781.9	13	30776767	30881621	ENSG00000102781.9_5	11	6934	901468	13_29875299_C_T_b37	13	29875299	29875299	7.40975e-05	0.794289	0.759241	0.758373	0.270863
HMGB1	chr13	-	2	protein_coding	ENSG00000189403.10_31037343_31038447	ENSG00000189403.10	13	31032884	31191734	ENSG00000189403.10_2	5	6806	721966	13_30310918_G_A_b37	13	30310918	30310918	9.39974e-07	0.584788	0.010989	0.0108754	0.0205034
USPL1	chr13	+	2	protein_coding	ENSG00000132952.7_31211880_31211994	ENSG00000132952.7	13	31191830	31233686	ENSG00000132952.7_4	9	6520	521435	13_31755121_A_C_b37	13	31755121	31755121	0.000368786	-0.340095	0.982018	0.98326	0.319052
ALOX5AP	chr13	+	2	protein_coding	ENSG00000132965.5_31309644_31309812	ENSG00000132965.5	13	31309645	31338556	ENSG00000132965.5_0	5	6307	0	13_31316940_G_A_b37	13	31316940	31316940	0.000180965	-0.254948	0.563437	0.544084	0.226888
MEDAG	chr13	+	2	protein_coding	ENSG00000102802.5_31495150_31495263	ENSG00000102802.5	13	31480328	31499709	ENSG00000102802.5_2	5	6239	468939	13_31968648_T_A_b37	13	31968648	31968648	0.000107869	-0.800538	0.440559	0.448172	0.206624
HSPH1	chr13	-	1	protein_coding	ENSG00000120694.15_31722510_31722617	ENSG00000120694.15	13	31710762	31736525	ENSG00000120694.15_9	18	5770	-926647	13_32663172_A_G_b37	13	32663172	32663172	6.9377e-07	0.413807	0.012987	0.0186066	0.0310902
B3GALTL	chr13	+	2	protein_coding	ENSG00000187676.7_31891702_31891822	ENSG00000187676.7	13	31774073	31906413	ENSG00000187676.7_14	14	6035	417442	13_32323855_T_A_b37	13	32323855	32323855	5.32592e-06	1.30026	0.113886	0.113057	0.104723
AL589743.1	chr14	+	2	lincRNA	ENSG00000225210.5_19683335_19685738	ENSG00000225210.5	14	19650018	19718563	ENSG00000225210.5_11	5	2540	677479	14_20396042_C_T_b37	14	20396042	20396042	0.000101998	0.765722	0.276723	0.282238	0.166714
CTD-2314B22.3	chr14	-	2	lincRNA	ENSG00000244306.5_19894691_19894794	ENSG00000244306.5	14	19854098	19925348	ENSG00000244306.5_9	3	3332	-761590	14_20686938_A_G_b37	14	20686938	20686938	5.83095e-05	-0.490625	0.162837	0.166248	0.128994
BMS1P18	chr14	+	2	lincRNA	ENSG00000215394.4_19889385_19889649	ENSG00000215394.4	14	19889386	19904890	ENSG00000215394.4_0	1	3228	783738	14_20688628_A_G_b37	14	20688628	20688628	0.000152169	-0.414207	0.140859	0.136073	0.116224
TTC5	chr14	-	1	protein_coding	ENSG00000136319.7_20754386_20757905	ENSG00000136319.7	14	20724717	20773888	ENSG00000136319.7_3	9	6218	0	14_20737157_G_A_b37	14	20737157	20737157	3.66014e-05	0.333255	0.48951	0.477592	0.212959
CTD-2292M16.8	chr14	-	2	lincRNA	ENSG00000258768.2_20729892_20732467	ENSG00000258768.2	14	20728639	20732467	ENSG00000258768.2_2	2	6112	-382824	14_21115291_T_C_b37	14	21115291	21115291	8.54312e-05	-0.392047	0.312687	0.305959	0.172765
CCNB1IP1	chr14	-	1	protein_coding	ENSG00000100814.13_20785754_20786133	ENSG00000100814.13	14	20779527	20801471	ENSG00000100814.13_6	11	6302	0	14_20794509_A_G_b37	14	20794509	20794509	1.50792e-13	-0.703747	0.000999001	6.30684e-09	4.85912e-08
PARP2	chr14	+	1	protein_coding	ENSG00000129484.9_20813090_20813285	ENSG00000129484.9	14	20811845	20826064	ENSG00000129484.9_1	14	6353	-4587	14_20807258_C_T_b37	14	20807258	20807258	9.32701e-08	0.432692	0.004995	0.00405134	0.00915458
TEP1	chr14	-	1	protein_coding	ENSG00000129566.8_20876031_20876622	ENSG00000129566.8	14	20833826	20881588	ENSG00000129566.8_53	54	6412	-557037	14_21438625_CTA_C_b37	14	21438625	21438627	3.06627e-06	0.351536	0.285714	0.262725	0.160878
OSGEP	chr14	-	1	protein_coding	ENSG00000092094.6_20914569_20915438	ENSG00000092094.6	14	20914570	20923264	ENSG00000092094.6_0	10	6454	0	14_20914598_G_A_b37	14	20914598	20914598	8.98784e-14	0.597737	0.000999001	8.26146e-09	6.31706e-08
APEX1	chr14	+	1	protein_coding	ENSG00000100823.7_20924072_20924260	ENSG00000100823.7	14	20923350	20925877	ENSG00000100823.7_2	5	6459	322383	14_21248260_C_T_b37	14	21248260	21248260	1.4621e-05	0.247926	0.110889	0.114213	0.105409
TMEM55B	chr14	-	1	protein_coding	ENSG00000165782.6_20929321_20929771	ENSG00000165782.6	14	20925928	20929771	ENSG00000165782.6_5	6	6468	17425	14_20908503_A_G_b37	14	20908503	20908503	2.14199e-05	0.368898	0.211788	0.213826	0.145985
PNP	chr14	+	1	protein_coding	ENSG00000198805.7_20944542_20945062	ENSG00000198805.7	14	20937113	20945253	ENSG00000198805.7_8	6	6506	0	14_20938251_A_C_b37	14	20938251	20938251	1.44693e-09	-0.411181	0.000999001	3.31324e-05	0.00013143
RNASE4	chr14	+	2	protein_coding	ENSG00000258818.2_21167657_21168761	ENSG00000258818.2	14	21152259	21168761	ENSG00000258818.2_2	1	7544	125841	14_21294602_G_T_b37	14	21294602	21294602	9.12262e-05	0.692805	0.196803	0.203869	0.142463
ANG	chr14	+	1	protein_coding	ENSG00000214274.5_21161908_21162345	ENSG00000214274.5	14	21161909	21167130	ENSG00000214274.5_0	1	7543	-8610	14_21153299_A_C_b37	14	21153299	21153299	0.000392762	0.263665	0.591409	0.588329	0.235976
RNASE6	chr14	+	2	protein_coding	ENSG00000169413.2_21249209_21249497	ENSG00000169413.2	14	21249210	21250626	ENSG00000169413.2_0	2	7727	-579321	14_20669889_T_G_b37	14	20669889	20669889	9.68876e-06	-0.36404	0.045954	0.0436738	0.0582498
RNASE1	chr14	-	2	protein_coding	ENSG00000129538.9_21270407_21270565	ENSG00000129538.9	14	21269387	21271437	ENSG00000129538.9_1	3	7757	-2314	14_21273751_A_C_b37	14	21273751	21273751	9.52845e-06	0.375573	0.0679321	0.0661511	0.0759072
RNASE2	chr14	+	2	protein_coding	ENSG00000169385.2_21423925_21424595	ENSG00000169385.2	14	21423611	21424595	ENSG00000169385.2_1	1	7883	-75645	14_21347966_G_T_b37	14	21347966	21347966	3.73634e-05	-0.555793	0.0849151	0.0913789	0.0921711
METTL17	chr14	+	1	protein_coding	ENSG00000165792.13_21460699_21460781	ENSG00000165792.13	14	21457929	21464990	ENSG00000165792.13_2	7	7824	-991892	14_20466037_A_G_b37	14	20466037	20466037	0.000107604	-0.466993	0.62038	0.608337	0.239689
NDRG2	chr14	-	1	protein_coding	ENSG00000165795.16_21491399_21491899	ENSG00000165795.16	14	21484922	21539031	ENSG00000165795.16_15	19	7998	371024	14_21113898_C_T_b37	14	21113898	21113898	4.94732e-05	0.270956	0.628372	0.622611	0.242593
RNASE7	chr14	+	2	protein_coding	ENSG00000165799.4_21511111_21512393	ENSG00000165799.4	14	21510385	21512393	ENSG00000165799.4_1	1	7692	-27943	14_21482442_A_G_b37	14	21482442	21482442	0.00287066	0.61505	0.993007	0.994535	0.321404
ARHGEF40	chr14	+	2	protein_coding	ENSG00000165801.5_21541203_21541401	ENSG00000165801.5	14	21538429	21558204	ENSG00000165801.5_1	24	7705	-278973	14_21259456_G_A_b37	14	21259456	21259456	4.81169e-05	-0.301744	0.635365	0.624155	0.242951
ZNF219	chr14	-	2	protein_coding	ENSG00000165804.11_21559569_21559701	ENSG00000165804.11	14	21558400	21572881	ENSG00000165804.11_2	7	7670	561942	14_20996458_A_C_b37	14	20996458	20996458	4.81959e-05	-0.590391	0.48951	0.485793	0.214863
TMEM253	chr14	+	2	protein_coding	ENSG00000232070.4_21570791_21570938	ENSG00000232070.4	14	21567174	21571883	ENSG00000232070.4_6	2	7601	-56199	14_21510975_G_T_b37	14	21510975	21510975	0.000777099	-0.42648	0.943057	0.950015	0.311244
HNRNPC	chr14	-	2	protein_coding	ENSG00000092199.13_21737456_21737653	ENSG00000092199.13	14	21677295	21737653	ENSG00000092199.13_12	10	8227	865707	14_20811588_T_C_b37	14	20811588	20811588	2.71454e-05	-0.198103	0.346653	0.342239	0.182498
SUPT16H	chr14	-	2	protein_coding	ENSG00000092201.5_21836427_21836600	ENSG00000092201.5	14	21819631	21852425	ENSG00000092201.5_19	28	7981	504934	14_21314697_G_T_b37	14	21314697	21314697	1.02414e-05	0.283262	0.327672	0.335269	0.180552
CHD8	chr14	-	1	protein_coding	ENSG00000100888.8_21863456_21863511	ENSG00000100888.8	14	21853353	21924285	ENSG00000100888.8_9	37	8105	928919	14_20924434_T_C_b37	14	20924434	20924434	1.55397e-05	-0.400474	0.617383	0.617972	0.241668
RAB2B	chr14	-	2	protein_coding	ENSG00000129472.8_21936828_21936911	ENSG00000129472.8	14	21927179	21945132	ENSG00000129472.8_4	7	7826	-443114	14_22388246_C_T_b37	14	22388246	22388246	8.8468e-05	0.406434	0.7003	0.706644	0.260234
TOX4	chr14	+	2	protein_coding	ENSG00000092203.9_21960666_21961416	ENSG00000092203.9	14	21944833	21967168	ENSG00000092203.9_9	10	7846	38598	14_22005766_T_G_b37	14	22005766	22005766	5.16511e-06	-0.283016	0.100899	0.0949974	0.0944492
METTL3	chr14	-	1	protein_coding	ENSG00000165819.7_21971806_21972024	ENSG00000165819.7	14	21967320	21979517	ENSG00000165819.7_6	10	7806	-3935	14_21983452_T_C_b37	14	21983452	21983452	2.84691e-05	0.284393	0.360639	0.346145	0.183404
SALL2	chr14	-	1	protein_coding	ENSG00000165821.7_21989450_21990539	ENSG00000165821.7	14	21989232	22005350	ENSG00000165821.7_1	3	7805	864815	14_21124417_G_A_b37	14	21124417	21124417	6.91821e-05	-0.641722	0.357642	0.357475	0.186079
DAD1	chr14	-	1	protein_coding	ENSG00000129562.6_23057852_23058175	ENSG00000129562.6	14	23033805	23058175	ENSG00000129562.6_3	3	7406	-696405	14_23754580_A_G_b37	14	23754580	23754580	2.77394e-05	-0.216501	0.123876	0.119128	0.107999
ABHD4	chr14	+	1	protein_coding	ENSG00000100439.6_23078629_23078816	ENSG00000100439.6	14	23069028	23081265	ENSG00000100439.6_6	7	7246	568130	14_23649395_G_A_b37	14	23649395	23649395	4.62803e-05	0.367564	0.374625	0.370278	0.188834
OXA1L	chr14	+	1	protein_coding	ENSG00000155463.8_23240642_23241007	ENSG00000155463.8	14	23235772	23241007	ENSG00000155463.8_9	10	6982	0	14_23240713_T_TAGC_b37	14	23240713	23240713	1.39963e-11	-0.518756	0.000999001	1.2472e-06	6.52505e-06
SLC7A7	chr14	-	1	protein_coding	ENSG00000155465.14_23284522_23285686	ENSG00000155465.14	14	23242431	23299029	ENSG00000155465.14_12	11	7134	558475	14_22683956_G_GT_b37	14	22683956	22683956	3.68633e-05	-0.675897	0.451548	0.42778	0.202435
MRPL52	chr14	+	1	protein_coding	ENSG00000172590.14_23299091_23299319	ENSG00000172590.14	14	23299092	23304246	ENSG00000172590.14_0	5	6931	-901250	14_22397842_A_G_b37	14	22397842	22397842	4.03065e-06	0.345498	0.032967	0.0321677	0.0468188
MMP14	chr14	+	1	protein_coding	ENSG00000157227.8_23314916_23316970	ENSG00000157227.8	14	23305766	23318236	ENSG00000157227.8_11	10	6944	-421095	14_22884671_G_A_b37	14	22884671	22884671	0.000203724	-0.381255	0.719281	0.705927	0.26002
LRP10	chr14	+	2	protein_coding	ENSG00000197324.4_23340821_23341546	ENSG00000197324.4	14	23340822	23350789	ENSG00000197324.4_0	7	6857	484388	14_23835177_T_C_b37	14	23835177	23835177	0.000118825	0.20172	0.455544	0.440141	0.20501
REM2	chr14	+	1	protein_coding	ENSG00000139890.5_23355232_23356895	ENSG00000139890.5	14	23352374	23356895	ENSG00000139890.5_3	1	6801	-955032	14_22397342_G_T_b37	14	22397342	22397342	0.000869763	0.312312	0.779221	0.771241	0.273158
RBM23	chr14	-	1	protein_coding	ENSG00000100461.13_23388207_23388393	ENSG00000100461.13	14	23369854	23388393	ENSG00000100461.13_19	15	6755	-46940	14_23435333_T_C_b37	14	23435333	23435333	2.12795e-08	-0.487675	0.001998	0.000813235	0.00228281
PRMT5	chr14	-	1	protein_coding	ENSG00000100462.11_23391950_23392044	ENSG00000100462.11	14	23391385	23398794	ENSG00000100462.11_2	13	6626	-579230	14_23978024_A_G_b37	14	23978024	23978024	3.59745e-05	-0.270468	0.40959	0.393735	0.194738
HAUS4	chr14	-	2	protein_coding	ENSG00000092036.12_23416379_23416448	ENSG00000092036.12	14	23415437	23426370	ENSG00000092036.12_1	11	6664	0	14_23420383_G_T_b37	14	23420383	23420383	1.5707e-08	-0.32715	0.000999001	0.000399298	0.00120278
AJUBA	chr14	-	1	protein_coding	ENSG00000129474.11_23444182_23444313	ENSG00000129474.11	14	23440383	23451851	ENSG00000129474.11_3	9	6666	-383326	14_23835177_T_C_b37	14	23835177	23835177	0.000132187	0.442792	0.827173	0.825919	0.284601
C14orf93	chr14	-	2	protein_coding	ENSG00000100802.10_23479225_23479375	ENSG00000100802.10	14	23456110	23479375	ENSG00000100802.10_13	10	6674	776063	14_22680047_C_T_b37	14	22680047	22680047	9.09648e-06	-0.589358	0.17982	0.175707	0.132613
PSMB5	chr14	-	1	protein_coding	ENSG00000100804.14_23495059_23495584	ENSG00000100804.14	14	23485752	23504439	ENSG00000100804.14_1	5	6679	0	14_23494234_C_T_b37	14	23494234	23494234	1.05719e-05	0.364011	0.0619381	0.0735898	0.0808002
CDH24	chr14	-	2	protein_coding	ENSG00000139880.15_23519030_23519348	ENSG00000139880.15	14	23516271	23526747	ENSG00000139880.15_4	13	6647	927528	14_22588743_T_C_b37	14	22588743	22588743	8.83502e-06	-0.657554	0.180819	0.184493	0.136121
ACIN1	chr14	-	2	protein_coding	ENSG00000100813.10_23548028_23548247	ENSG00000100813.10	14	23527773	23562753	ENSG00000100813.10_15	20	6625	0	14_23550126_T_C_b37	14	23550126	23550126	2.84607e-08	-0.324312	0.000999001	0.00121394	0.00323223
C14orf119	chr14	+	2	protein_coding	ENSG00000179933.4_23566850_23569665	ENSG00000179933.4	14	23563974	23569665	ENSG00000179933.4_2	1	6512	12727	14_23582392_C_T_b37	14	23582392	23582392	0.0017175	-0.364395	0.933067	0.94208	0.309483
SLC7A8	chr14	-	1	protein_coding	ENSG00000092068.14_23594503_23596552	ENSG00000092068.14	14	23594504	23652883	ENSG00000092068.14_0	12	6560	395092	14_23199412_T_C_b37	14	23199412	23199412	7.57935e-06	0.702893	0.124875	0.122477	0.109546
HOMEZ	chr14	-	2	protein_coding	ENSG00000215271.6_23754500_23754820	ENSG00000215271.6	14	23741666	23762897	ENSG00000215271.6_4	4	5820	0	14_23754580_A_G_b37	14	23754580	23754580	7.4979e-05	-0.378798	0.466533	0.467225	0.210691
PPP1R3E	chr14	-	2	protein_coding	ENSG00000235194.4_23769315_23769534	ENSG00000235194.4	14	23765124	23770792	ENSG00000235194.4_2	4	5712	-507133	14_24277925_T_C_b37	14	24277925	24277925	1.37544e-06	0.671354	0.00899101	0.0115097	0.021367
BCL2L2	chr14	+	2	protein_coding	ENSG00000129473.5_23776166_23776400	ENSG00000129473.5	14	23768127	23780968	ENSG00000129473.5_4	2	5728	-250791	14_23517336_G_C_b37	14	23517336	23517336	0.00250653	-0.82439	1	0.9994	0.322494
BCL2L2-PABPN1	chr14	+	1	protein_coding	ENSG00000258643.1_23788943_23789025	ENSG00000258643.1	14	23788944	23789025	ENSG00000258643.1_0	1	5674	378889	14_24167914_C_T_b37	14	24167914	24167914	0.000184395	-0.428587	0.283716	0.294966	0.169883
PABPN1	chr14	+	2	protein_coding	ENSG00000100836.6_23790497_23790838	ENSG00000100836.6	14	23790498	23795394	ENSG00000100836.6_0	7	5692	-806931	14_22983567_T_C_b37	14	22983567	22983567	2.06309e-05	0.365532	0.170829	0.171158	0.131132
SLC22A17	chr14	-	2	protein_coding	ENSG00000092096.10_23815514_23816145	ENSG00000092096.10	14	23815515	23822121	ENSG00000092096.10_0	10	5698	-664599	14_24486720_G_A_b37	14	24486720	24486720	7.67212e-05	-0.75605	0.497502	0.508958	0.219249
EFS	chr14	-	2	protein_coding	ENSG00000100842.8_23829763_23830042	ENSG00000100842.8	14	23825611	23834961	ENSG00000100842.8_6	7	5742	804572	14_23021039_G_A_b37	14	23021039	23021039	8.1145e-05	-0.354775	0.582418	0.567775	0.23209
MYH6	chr14	-	2	protein_coding	ENSG00000197616.7_23855523_23855832	ENSG00000197616.7	14	23851199	23877486	ENSG00000197616.7_6	5	5774	602895	14_23248304_G_T_b37	14	23248304	23248304	0.000108184	-0.886616	0.546454	0.550695	0.228236
MYH7	chr14	-	2	protein_coding	ENSG00000092054.12_23884895_23885041	ENSG00000092054.12	14	23881947	23904927	ENSG00000092054.12_5	20	5728	476176	14_23405771_C_CT_b37	14	23405771	23405771	2.21933e-05	0.379738	0.450549	0.453213	0.207608
NGDN	chr14	+	1	protein_coding	ENSG00000129460.11_23940114_23940186	ENSG00000129460.11	14	23938897	23979071	ENSG00000129460.11_2	10	6126	0	14_23972805_T_G_b37	14	23972805	23972805	5.87289e-07	0.406396	0.017982	0.0134365	0.0241722
ZFHX2	chr14	-	1	protein_coding	ENSG00000136367.12_23990065_23992150	ENSG00000136367.12	14	23990066	24025196	ENSG00000136367.12_0	3	6107	395220	14_23594846_G_C_b37	14	23594846	23594846	4.78154e-05	-0.516316	0.235764	0.242055	0.155194
THTPA	chr14	+	2	protein_coding	ENSG00000259431.1_24025552_24026513	ENSG00000259431.1	14	24025553	24026513	ENSG00000259431.1_0	1	5955	-674009	14_23351544_G_A_b37	14	23351544	23351544	0.000225408	-0.335934	0.315684	0.318759	0.176385
AP1G2	chr14	-	2	protein_coding	ENSG00000213983.7_24032792_24032847	ENSG00000213983.7	14	24031171	24036897	ENSG00000213983.7_6	11	5927	909171	14_23122000_C_T_b37	14	23122000	23122000	0.000126146	0.283235	0.618382	0.608852	0.239719
JPH4	chr14	-	1	protein_coding	ENSG00000092051.12_24040136_24040669	ENSG00000092051.12	14	24037283	24048009	ENSG00000092051.12_1	2	5904	555875	14_23481407_TA_T_b37	14	23481407	23481408	0.000220206	-0.562045	0.516484	0.525009	0.222856
DHRS2	chr14	+	2	protein_coding	ENSG00000100867.10_24109002_24109104	ENSG00000100867.10	14	24099324	24114848	ENSG00000100867.10_4	9	5863	331788	14_24446636_T_G_b37	14	24446636	24446636	0.000338171	-0.603384	0.842158	0.849823	0.289668
DHRS4-AS1	chr14	+	3	protein_coding	ENSG00000197775.1_24407939_24409196	ENSG00000197775.1	14	24407940	24409196	ENSG00000197775.1_0	1	5723	0	14_24408113_C_CAA_b37	14	24408113	24408113	3.22805e-15	-0.803247	0.000999001	6.7382e-11	6.98564e-10
DHRS4	chr14	+	2	protein_coding	ENSG00000157326.14_24434970_24435041	ENSG00000157326.14	14	24422795	24438488	ENSG00000157326.14_3	8	5792	-12996	14_24409799_A_G_b37	14	24409799	24409799	1.14006e-12	-1.02237	0.000999001	1.87606e-07	1.14726e-06
DHRS4L2	chr14	+	2	protein_coding	ENSG00000187630.10_24475094_24475617	ENSG00000187630.10	14	24439148	24475617	ENSG00000187630.10_9	8	5865	-24494	14_24414654_T_C_b37	14	24414654	24414654	2.00646e-09	-0.833312	0.000999001	0.000113324	0.000394577
LRRC16B	chr14	+	2	protein_coding	ENSG00000186648.10_24538345_24538456	ENSG00000186648.10	14	24521206	24538937	ENSG00000186648.10_38	19	5903	-118401	14_24402804_TC_T_b37	14	24402804	24402805	3.42413e-06	-0.760016	0.120879	0.116795	0.106723
RP11-403B2.7	chr15	-	2	lincRNA	ENSG00000260409.1_20935075_20936423	ENSG00000260409.1	15	20935076	20961512	ENSG00000260409.1_0	1	150	918265	15_20016811_G_A_b37	15	20016811	20016811	0.128085	0.304781	0.779221	0.797052	0.27819
RP11-32B5.7	chr15	-	2	lincRNA	ENSG00000247765.1_21941146_21943053	ENSG00000247765.1	15	21941147	21968151	ENSG00000247765.1_0	1	809	-980733	15_22948884_T_C_b37	15	22948884	22948884	0.00583678	0.41895	0.686314	0.686861	0.256168
TUBGCP5	chr15	+	2	protein_coding	ENSG00000153575.6_22872398_22872783	ENSG00000153575.6	15	22833395	22873892	ENSG00000153575.6_22	23	2375	-10394	15_22823001_T_A_b37	15	22823001	22823001	7.65826e-05	-0.766361	0.679321	0.668481	0.252565
CYFIP1	chr15	+	1	protein_coding	ENSG00000068793.13_22933747_22933876	ENSG00000068793.13	15	22892005	23004683	ENSG00000068793.13_10	31	2730	-63502	15_22828503_A_G_b37	15	22828503	22828503	2.9047e-05	0.442646	0.331668	0.337981	0.181204
NIPA2	chr15	-	2	protein_coding	ENSG00000140157.10_23006016_23006855	ENSG00000140157.10	15	23006017	23034427	ENSG00000140157.10_0	8	2817	0	15_23006215_CCTTT_C_b37	15	23006215	23006219	6.31477e-10	-0.458564	0.000999001	1.15262e-05	5.03732e-05
NIPA1	chr15	-	2	protein_coding	ENSG00000170113.11_23043276_23049340	ENSG00000170113.11	15	23043277	23099780	ENSG00000170113.11_0	5	3079	0	15_23049369_G_A_b37	15	23049369	23049369	1.24391e-10	-0.426078	0.000999001	2.87801e-06	1.39962e-05
GOLGA8I	chr15	+	2	protein_coding	ENSG00000153666.5_23265140_23265296	ENSG00000153666.5	15	23255242	23268823	ENSG00000153666.5_17	2	4067	368172	15_23636995_A_AAT_b37	15	23636995	23636995	0.000922594	0.569633	0.877123	0.882084	0.295753
NDN	chr15	-	2	protein_coding	ENSG00000182636.4_23930564_23932450	ENSG00000182636.4	15	23930565	23932450	ENSG00000182636.4_0	1	7646	-649575	15_24582025_A_G_b37	15	24582025	24582025	6.5325e-05	0.328566	0.107892	0.109272	0.102784
PWRN2	chr15	-	2	lincRNA	ENSG00000260551.1_24409923_24414042	ENSG00000260551.1	15	24407901	24415095	ENSG00000260551.1_1	1	8177	-27731	15_24442826_T_C_b37	15	24442826	24442826	2.27679e-05	0.608832	0.045954	0.0475476	0.0617592
RP11-580I1.2	chr15	+	2	lincRNA	ENSG00000261621.1_24519937_24520162	ENSG00000261621.1	15	24480225	24521976	ENSG00000261621.1_3	2	8477	269390	15_24791366_G_A_b37	15	24791366	24791366	4.1965e-05	0.50086	0.135864	0.128603	0.112524
PWRN1	chr15	+	2	lincRNA	ENSG00000259905.1_24819656_24819960	ENSG00000259905.1	15	24738284	24897277	ENSG00000259905.1_18	8	9362	0	15_24822239_A_G_b37	15	24822239	24822239	6.45157e-09	0.578907	0.000999001	0.000241814	0.000768104
NPAP1	chr15	+	2	protein_coding	ENSG00000185823.2_24920540_24928593	ENSG00000185823.2	15	24920541	24928593	ENSG00000185823.2_0	1	8964	-278925	15_24641616_A_G_b37	15	24641616	24641616	3.70557e-08	-0.802328	0.001998	0.00016343	0.000540839
SNRPN	chr15	+	1	protein_coding	ENSG00000128739.16_25212175_25212387	ENSG00000128739.16	15	25068794	25223870	ENSG00000128739.16_8	4	9839	0	15_25196437_T_C_b37	15	25196437	25196437	6.88071e-05	-0.402826	0.471528	0.458202	0.20875
SNURF	chr15	+	2	protein_coding	ENSG00000273173.1_25213229_25213555	ENSG00000273173.1	15	25213230	25223063	ENSG00000273173.1_0	2	9156	-90363	15_25122867_C_T_b37	15	25122867	25122867	0.000403516	0.335347	0.723277	0.725475	0.264384
RP11-701H24.3	chr15	-	2	lincRNA	ENSG00000257647.1_25272882_25273079	ENSG00000257647.1	15	25272883	25277019	ENSG00000257647.1_0	1	8920	886068	15_24386815_C_G_b37	15	24386815	24386815	0.000967031	0.433034	0.791209	0.785039	0.275918
PWAR6	chr15	+	2	lincRNA	ENSG00000257151.1_25277194_25281637	ENSG00000257151.1	15	25277195	25281637	ENSG00000257151.1_0	1	8930	635844	15_25917481_C_T_b37	15	25917481	25917481	0.000259747	-0.24203	0.354645	0.349758	0.184278
SNORD116-20	chr15	+	2	lincRNA	ENSG00000261069.2_25332807_25334043	ENSG00000261069.2	15	25332808	25334043	ENSG00000261069.2_0	1	8858	158752	15_25492795_T_C_b37	15	25492795	25492795	0.0014492	-0.834833	0.895105	0.890734	0.2977
UBE3A	chr15	-	1	protein_coding	ENSG00000114062.13_25652213_25652409	ENSG00000114062.13	15	25582381	25684128	ENSG00000114062.13_11	15	7926	-436333	15_26120461_G_A_b37	15	26120461	26120461	1.85259e-05	0.594402	0.403596	0.391243	0.194074
ATP10A	chr15	-	1	protein_coding	ENSG00000206190.7_25958820_25959388	ENSG00000206190.7	15	25922420	26110317	ENSG00000206190.7_11	5	7352	456951	15_25465466_CGAA_C_b37	15	25465466	25465469	2.72547e-06	0.398885	0.033966	0.0402027	0.055069
GABRB3	chr15	-	2	protein_coding	ENSG00000166206.9_26866460_26866681	ENSG00000166206.9	15	26788693	27184686	ENSG00000166206.9_7	7	8190	0	15_26935001_C_T_b37	15	26935001	26935001	3.70962e-05	-0.567012	0.465534	0.460824	0.209395
HERC2	chr15	-	1	protein_coding	ENSG00000128731.11_28467173_28467361	ENSG00000128731.11	15	28356186	28567298	ENSG00000128731.11_57	93	5206	0	15_28383565_T_C_b37	15	28383565	28383565	3.19465e-09	-0.763312	0.000999001	0.000590143	0.00171547
GOLGA8G	chr15	-	2	protein_coding	ENSG00000183629.9_28764757_28767903	ENSG00000183629.9	15	28764758	28778143	ENSG00000183629.9_0	1	4815	521453	15_28243305_T_C_b37	15	28243305	28243305	0.000999285	-0.493331	0.696304	0.682501	0.255256
GOLGA8M	chr15	-	2	protein_coding	ENSG00000188626.5_28955632_28955752	ENSG00000188626.5	15	28947100	28963735	ENSG00000188626.5_16	3	4665	706080	15_28241020_A_G_b37	15	28241020	28241020	0.000562782	0.571765	0.854146	0.857401	0.291097
APBA2	chr15	+	2	protein_coding	ENSG00000034053.10_29385277_29385423	ENSG00000034053.10	15	29129629	29410518	ENSG00000034053.10_13	14	5020	0	15_29139212_T_C_b37	15	29139212	29139212	5.4295e-06	-0.76866	0.0899101	0.0843078	0.0876245
FAM189A1	chr15	-	2	protein_coding	ENSG00000104059.4_29412456_29415858	ENSG00000104059.4	15	29412457	29862927	ENSG00000104059.4_0	10	4424	-27844	15_29890771_A_G_b37	15	29890771	29890771	7.37912e-09	-0.461575	0.000999001	0.000188869	0.000614955
NDNL2	chr15	-	2	protein_coding	ENSG00000185115.4_29560352_29562033	ENSG00000185115.4	15	29560353	29562033	ENSG00000185115.4_0	1	4131	994397	15_28565956_G_T_b37	15	28565956	28565956	0.00472005	0.453308	0.985015	0.987227	0.319899
TJP1	chr15	-	1	protein_coding	ENSG00000104067.12_30053341_30053489	ENSG00000104067.12	15	29991571	30261068	ENSG00000104067.12_22	29	4830	99622	15_29891949_A_G_b37	15	29891949	29891949	4.35637e-07	-0.355952	0.015984	0.0173711	0.0295418
GOLGA8T	chr15	+	2	protein_coding	ENSG00000261247.1_30437594_30437770	ENSG00000261247.1	15	30427352	30437770	ENSG00000261247.1_19	2	4241	-789181	15_29638171_T_C_b37	15	29638171	29638171	9.11202e-05	1.09005	0.1998	0.200582	0.141613
GOLGA8R	chr15	-	2	protein_coding	ENSG00000186399.8_30700110_30700195	ENSG00000186399.8	15	30695943	30706463	ENSG00000186399.8_8	8	4074	-945255	15_31651718_G_A_b37	15	31651718	31651718	4.76204e-08	-0.966917	0.001998	0.000816864	0.00229046
AC026150.8	chr15	+	2	lincRNA	ENSG00000260693.1_30832295_30832742	ENSG00000260693.1	15	30832296	30838172	ENSG00000260693.1_0	3	4158	961013	15_31799185_G_A_b37	15	31799185	31799185	4.83497e-06	-0.490775	0.023976	0.0237951	0.037498
GOLGA8Q	chr15	+	2	protein_coding	ENSG00000178115.10_30847244_30847325	ENSG00000178115.10	15	30844183	30854704	ENSG00000178115.10_3	11	4109	-964105	15_29880078_G_T_b37	15	29880078	29880078	9.86147e-06	-1.01067	0.153846	0.138843	0.117626
GOLGA8H	chr15	+	2	protein_coding	ENSG00000261794.1_30905306_30905398	ENSG00000261794.1	15	30896329	30906764	ENSG00000261794.1_13	3	4052	516818	15_31423582_A_G_b37	15	31423582	31423582	8.82511e-05	0.560233	0.318681	0.314146	0.175106
RP11-932O9.9	chr15	+	2	lincRNA	ENSG00000269930.1_30909447_30909952	ENSG00000269930.1	15	30909161	30909952	ENSG00000269930.1_1	1	4020	8205	15_30918157_A_G_b37	15	30918157	30918157	1.79703e-05	-0.437778	0.02997	0.0313911	0.04596
ARHGAP11B	chr15	+	2	protein_coding	ENSG00000187951.6_31060060_31065196	ENSG00000187951.6	15	30916697	31065196	ENSG00000187951.6_20	2	4423	0	15_31051565_A_G_b37	15	31051565	31051565	0.000338744	-0.423198	0.562438	0.550192	0.228106
FAN1	chr15	+	1	protein_coding	ENSG00000198690.5_31220755_31220859	ENSG00000198690.5	15	31196055	31235311	ENSG00000198690.5_11	14	4236	984114	15_32219425_G_A_b37	15	32219425	32219425	4.13697e-06	0.418345	0.0739261	0.0746067	0.0814251
MTMR10	chr15	-	2	protein_coding	ENSG00000166912.12_31238412_31238982	ENSG00000166912.12	15	31231144	31283810	ENSG00000166912.12_1	17	4186	120217	15_31110927_C_A_b37	15	31110927	31110927	7.90399e-08	0.654848	0.001998	0.00242651	0.00592837
RP11-16E12.1	chr15	+	2	lincRNA	ENSG00000259448.2_31511491_31512923	ENSG00000259448.2	15	31508223	31516648	ENSG00000259448.2_1	1	4315	-63453	15_31444770_A_G_b37	15	31444770	31444770	0.00276888	-0.287553	0.901099	0.90223	0.300461
RP11-16E12.2	chr15	-	2	lincRNA	ENSG00000259772.2_31514969_31515634	ENSG00000259772.2	15	31514202	31523041	ENSG00000259772.2_2	1	4318	0	15_31522409_C_T_b37	15	31522409	31522409	5.40021e-07	0.492933	0.001998	0.001065	0.00287798
KLF13	chr15	+	1	protein_coding	ENSG00000169926.5_31695630_31696113	ENSG00000169926.5	15	31619058	31727868	ENSG00000169926.5_6	6	4359	0	15_31679470_T_A_b37	15	31679470	31679470	5.98941e-05	-0.389755	0.33966	0.32472	0.177717
OTUD7A	chr15	-	2	protein_coding	ENSG00000169918.5_31793892_31794042	ENSG00000169918.5	15	31775329	32162992	ENSG00000169918.5_3	10	5357	0	15_31823108_T_C_b37	15	31823108	31823108	5.24516e-05	-0.517238	0.583417	0.567431	0.232024
CHRNA7	chr15	+	2	protein_coding	ENSG00000175344.12_32323100_32323240	ENSG00000175344.12	15	32322691	32464722	ENSG00000175344.12_1	6	5534	0	15_32385467_G_A_b37	15	32385467	32385467	2.91903e-09	-0.605282	0.000999001	6.47194e-05	0.000240014
GOLGA8K	chr15	-	2	protein_coding	ENSG00000249931.3_32685242_32685398	ENSG00000249931.3	15	32684983	32693676	ENSG00000249931.3_1	3	5387	-243787	15_32937463_T_C_b37	15	32937463	32937463	1.33181e-05	0.901731	0.0609391	0.0702711	0.0786065
GOLGA8O	chr15	-	2	protein_coding	ENSG00000206127.6_32741758_32741866	ENSG00000206127.6	15	32737307	32747835	ENSG00000206127.6_9	3	5404	-457359	15_33205194_A_T_b37	15	33205194	33205194	1.81394e-06	1.16624	0.011988	0.0119536	0.0219803
RP11-1000B6.3	chr15	+	2	lincRNA	ENSG00000261064.1_32829127_32829207	ENSG00000261064.1	15	32828248	32879814	ENSG00000261064.1_1	3	5596	-655003	15_32173245_T_C_b37	15	32173245	32173245	0.000258351	0.634483	0.677323	0.698463	0.258687
GOLGA8N	chr15	+	2	protein_coding	ENSG00000232653.4_32891427_32891514	ENSG00000232653.4	15	32885657	32896179	ENSG00000232653.4_8	8	5570	34326	15_32930505_G_C_b37	15	32930505	32930505	1.39321e-05	-0.651313	0.171828	0.176103	0.132769
AC123768.4	chr15	-	3	lincRNA	ENSG00000262728.1_32898618_32898860	ENSG00000262728.1	15	32898619	32907344	ENSG00000262728.1_0	2	5580	-18516	15_32925860_AG_A_b37	15	32925860	32925861	0.000160829	-0.420069	0.383616	0.390409	0.193933
RP11-1000B6.5	chr15	+	2	lincRNA	ENSG00000244952.2_32905933_32906199	ENSG00000244952.2	15	32905934	32906403	ENSG00000244952.2_0	1	5548	495764	15_33402167_A_C_b37	15	33402167	33402167	0.000111197	0.454892	0.187812	0.190971	0.138439
ARHGAP11A	chr15	+	1	protein_coding	ENSG00000198826.6_32915692_32915789	ENSG00000198826.6	15	32907362	32932150	ENSG00000198826.6_3	11	5648	-712851	15_32194511_C_T_b37	15	32194511	32194511	2.58101e-06	-1.32529	0.048951	0.0552075	0.068117
SCG5	chr15	+	1	protein_coding	ENSG00000166922.4_32933876_32933979	ENSG00000166922.4	15	32933877	32989299	ENSG00000166922.4_0	6	5729	-749249	15_32184628_T_C_b37	15	32184628	32184628	4.18671e-06	-0.835254	0.020979	0.0243757	0.038152
GREM1	chr15	+	2	protein_coding	ENSG00000166923.6_33022890_33026870	ENSG00000166923.6	15	33022891	33026870	ENSG00000166923.6_0	1	5631	-21157	15_33001734_T_A_b37	15	33001734	33001734	9.72067e-06	0.524741	0.01998	0.0217308	0.0349622
FMN1	chr15	-	1	protein_coding	ENSG00000248905.4_33057746_33066555	ENSG00000248905.4	15	33057747	33486897	ENSG00000248905.4_0	4	7075	0	15_33315858_G_C_b37	15	33315858	33315858	6.42914e-09	0.475495	0.000999001	0.000101523	0.000356923
RYR3	chr15	+	2	protein_coding	ENSG00000198838.7_34129831_34131159	ENSG00000198838.7	15	33603163	34158303	ENSG00000198838.7_88	6	8542	841938	15_35000241_T_C_b37	15	35000241	35000241	4.45681e-05	-0.478896	0.5005	0.499466	0.217439
AVEN	chr15	-	2	protein_coding	ENSG00000169857.3_34159695_34160056	ENSG00000169857.3	15	34158428	34331377	ENSG00000169857.3_1	6	7929	-8597	15_34339974_T_TAG_b37	15	34339974	34339974	1.50859e-05	0.302452	0.150849	0.142241	0.119033
CHRM5	chr15	+	2	protein_coding	ENSG00000184984.8_34354843_34357291	ENSG00000184984.8	15	34260921	34357291	ENSG00000184984.8_3	1	7636	-96767	15_34164154_T_A_b37	15	34164154	34164154	7.45401e-05	1.0736	0.163836	0.1567	0.124749
EMC7	chr15	-	1	protein_coding	ENSG00000134153.5_34393804_34394149	ENSG00000134153.5	15	34376218	34394149	ENSG00000134153.5_5	5	7271	-957270	15_35351419_C_A_b37	15	35351419	35351419	0.000109443	0.461324	0.524476	0.517516	0.221252
PGBD4	chr15	+	1	protein_coding	ENSG00000182405.4_34394273_34396591	ENSG00000182405.4	15	34394274	34396591	ENSG00000182405.4_0	1	7232	347258	15_34743849_G_A_b37	15	34743849	34743849	0.00209838	0.278859	0.965035	0.961852	0.313995
KATNBL1	chr15	-	1	protein_coding	ENSG00000134152.6_34439580_34439631	ENSG00000134152.6	15	34432875	34502297	ENSG00000134152.6_6	12	7216	7263	15_34425612_A_G_b37	15	34425612	34425612	1.07217e-05	0.897328	0.243756	0.249014	0.157063
EMC4	chr15	+	1	protein_coding	ENSG00000128463.8_34521953_34522357	ENSG00000128463.8	15	34517200	34522357	ENSG00000128463.8_5	5	7019	5356	15_34527713_G_A_b37	15	34527713	34527713	1.58575e-05	-0.342015	0.100899	0.10837	0.10225
SLC12A6	chr15	-	1	protein_coding	ENSG00000140199.7_34553126_34553221	ENSG00000140199.7	15	34525460	34630261	ENSG00000140199.7_21	22	7119	464859	15_34060601_A_G_b37	15	34060601	34060601	2.56087e-05	0.731465	0.663337	0.657552	0.250194
NOP10	chr15	-	1	protein_coding	ENSG00000182117.4_34633916_34634309	ENSG00000182117.4	15	34633917	34635378	ENSG00000182117.4_0	2	6615	217	15_34633699_GA_G_b37	15	34633699	34633700	4.15526e-18	-0.657364	0.000999001	3.68558e-13	5.40009e-12
LPCAT4	chr15	-	1	protein_coding	ENSG00000176454.9_34651789_34651946	ENSG00000176454.9	15	34651106	34659479	ENSG00000176454.9_1	14	6592	-408472	15_35067951_G_A_b37	15	35067951	35067951	0.000109581	-0.269205	0.725275	0.716678	0.262473
WASH4P	chr16	-	2	protein_coding	ENSG00000234769.4_66536_66738	ENSG00000234769.4	16	64094	69452	ENSG00000234769.4_5	8	3702	-38956	16_108408_C_T_b37	16	108408	108408	0.000204021	-0.780476	0.82018	0.827493	0.28499
POLR3K	chr16	-	2	protein_coding	ENSG00000161980.5_96406_97557	ENSG00000161980.5	16	96407	101645	ENSG00000161980.5_0	2	3877	525	16_95881_AC_A_b37	16	95881	95882	4.71238e-05	0.494049	0.121878	0.114632	0.105586
SNRNP25	chr16	+	2	protein_coding	ENSG00000161981.6_106538_106613	ENSG00000161981.6	16	103010	107669	ENSG00000161981.6_5	5	3914	90424	16_198093_C_T_b37	16	198093	198093	5.79029e-05	-0.364049	0.245754	0.247424	0.156563
RHBDF1	chr16	-	1	protein_coding	ENSG00000007384.11_111582_111694	ENSG00000007384.11	16	108058	126354	ENSG00000007384.11_8	16	4029	-219131	16_345485_A_G_b37	16	345485	345485	9.53204e-06	0.29665	0.103896	0.11321	0.104808
MPG	chr16	+	2	protein_coding	ENSG00000103152.7_133050_133255	ENSG00000103152.7	16	127006	133255	ENSG00000103152.7_4	4	4061	252015	16_385270_C_T_b37	16	385270	385270	1.71723e-05	-0.557648	0.0679321	0.0736029	0.0808002
NPRL3	chr16	-	1	protein_coding	ENSG00000103148.11_188148_188859	ENSG00000103148.11	16	135385	188859	ENSG00000103148.11_16	15	4248	0	16_178543_G_A_b37	16	178543	178543	9.46963e-08	-0.458018	0.004995	0.00327468	0.00764663
HBA2	chr16	+	2	protein_coding	ENSG00000188536.8_223123_223328	ENSG00000188536.8	16	222846	223709	ENSG00000188536.8_1	2	4327	921574	16_1145283_A_G_b37	16	1145283	1145283	0.000125225	0.664373	0.230769	0.224416	0.149402
HBA1	chr16	+	2	protein_coding	ENSG00000206172.4_226927_227132	ENSG00000206172.4	16	226679	227521	ENSG00000206172.4_1	2	4337	635815	16_863336_T_C_b37	16	863336	863336	0.000225489	0.604986	0.386613	0.386441	0.193128
LA16c-OS12.2	chr16	-	2	lincRNA	ENSG00000268836.1_235746_236293	ENSG00000268836.1	16	235747	236293	ENSG00000268836.1_0	1	4359	257	16_235490_C_T_b37	16	235490	235490	9.10803e-05	-0.539658	0.144855	0.139406	0.117893
LUC7L	chr16	-	1	protein_coding	ENSG00000007392.12_277985_279462	ENSG00000007392.12	16	238968	279462	ENSG00000007392.12_9	10	4571	-719583	16_999045_C_T_b37	16	999045	999045	8.91735e-05	-0.784037	0.466533	0.451976	0.207322
ITFG3	chr16	+	1	protein_coding	ENSG00000167930.11_298242_298396	ENSG00000167930.11	16	284545	319942	ENSG00000167930.11_3	16	4778	121072	16_441014_AT_A_b37	16	441014	441015	6.21175e-06	-1.37511	0.115884	0.120273	0.108493
RGS11	chr16	-	2	protein_coding	ENSG00000076344.11_325401_325498	ENSG00000076344.11	16	318300	325940	ENSG00000076344.11_17	19	4802	117672	16_200628_C_T_b37	16	200628	200628	1.63169e-06	-0.523058	0.033966	0.0390193	0.0540249
ARHGDIG	chr16	+	1	protein_coding	ENSG00000242173.4_332466_332530	ENSG00000242173.4	16	321881	333003	ENSG00000242173.4_6	7	4839	135	16_333138_T_C_b37	16	333138	333138	4.41141e-09	-0.85702	0.000999001	4.27441e-05	0.000165542
PDIA2	chr16	+	2	protein_coding	ENSG00000185615.11_336352_336473	ENSG00000185615.11	16	333152	337215	ENSG00000185615.11_7	11	4852	-14	16_333138_T_C_b37	16	333138	333138	4.69315e-09	-0.910422	0.000999001	5.92638e-05	0.000222634
AXIN1	chr16	-	1	protein_coding	ENSG00000103126.10_364542_364683	ENSG00000103126.10	16	337440	402673	ENSG00000103126.10_8	11	5106	-220940	16_623613_A_G_b37	16	623613	623613	0.00022252	0.556764	0.923077	0.92499	0.305592
MRPL28	chr16	-	2	protein_coding	ENSG00000086504.11_418500_418635	ENSG00000086504.11	16	417384	420527	ENSG00000086504.11_2	6	5144	-670463	16_1090990_T_C_b37	16	1090990	1090990	0.000101902	-0.405422	0.475524	0.479171	0.213181
TMEM8A	chr16	-	1	protein_coding	ENSG00000129925.6_420772_422283	ENSG00000129925.6	16	420773	434396	ENSG00000129925.6_0	13	5177	0	16_429059_C_T_b37	16	429059	429059	1.18753e-08	0.285485	0.000999001	0.000337793	0.00103723
NME4	chr16	+	1	protein_coding	ENSG00000103202.8_460242_460367	ENSG00000103202.8	16	446725	460367	ENSG00000103202.8_8	9	5224	0	16_456416_T_G_b37	16	456416	456416	7.99017e-10	-0.485962	0.000999001	2.31996e-05	9.50785e-05
DECR2	chr16	+	2	protein_coding	ENSG00000242612.2_460690_460784	ENSG00000242612.2	16	451826	462487	ENSG00000242612.2_6	8	5226	72155	16_534642_C_T_b37	16	534642	534642	1.77328e-12	-0.4739	0.000999001	1.16335e-07	7.31723e-07
RAB11FIP3	chr16	+	1	protein_coding	ENSG00000090565.11_541133_541268	ENSG00000090565.11	16	475619	573011	ENSG00000090565.11_6	17	5809	362469	16_935480_C_T_b37	16	935480	935480	1.22198e-05	-1.03529	0.24975	0.254709	0.158476
CAPN15	chr16	+	2	protein_coding	ENSG00000103326.6_587133_589858	ENSG00000103326.6	16	577717	604636	ENSG00000103326.6_4	17	5906	0	16_586685_C_A_b37	16	586685	586685	2.08581e-11	-0.773105	0.000999001	1.77334e-06	9.01713e-06
C16orf11	chr16	+	1	protein_coding	ENSG00000161992.5_613255_614376	ENSG00000161992.5	16	610422	615528	ENSG00000161992.5_1	2	5941	-378417	16_232005_G_A_b37	16	232005	232005	0.000253187	-0.999132	0.566434	0.56753	0.232043
PIGQ	chr16	+	2	protein_coding	ENSG00000007541.10_631198_631341	ENSG00000007541.10	16	616995	634136	ENSG00000007541.10_13	13	5993	48430	16_682566_T_C_b37	16	682566	682566	1.85189e-09	-0.715074	0.000999001	0.000131542	0.000446061
NHLRC4	chr16	+	2	protein_coding	ENSG00000257108.1_617563_619495	ENSG00000257108.1	16	617564	619495	ENSG00000257108.1_0	1	5952	311110	16_930605_G_C_b37	16	930605	930605	0.000587569	-0.741119	0.658342	0.653135	0.249286
RAB40C	chr16	+	2	protein_coding	ENSG00000197562.5_646316_646448	ENSG00000197562.5	16	639357	679272	ENSG00000197562.5_3	8	6090	0	16_673277_C_T_b37	16	673277	673277	1.31346e-11	0.973397	0.000999001	8.49958e-07	4.61835e-06
WFIKKN1	chr16	+	2	protein_coding	ENSG00000127578.6_682581_684116	ENSG00000127578.6	16	680932	684116	ENSG00000127578.6_1	2	6097	-5844	16_675087_AC_A_b37	16	675087	675088	2.35295e-22	1.17019	0.000999001	9.08457e-17	2.22487e-15
C16orf13	chr16	-	2	protein_coding	ENSG00000130731.11_685517_685774	ENSG00000130731.11	16	684429	686358	ENSG00000130731.11_4	6	6098	0	16_686337_G_A_b37	16	686337	686337	1.2954e-09	0.796829	0.000999001	4.20094e-05	0.000163195
FAM195A	chr16	+	2	protein_coding	ENSG00000172366.15_697416_697544	ENSG00000172366.15	16	691813	698472	ENSG00000172366.15_3	6	6121	536842	16_1235314_T_C_b37	16	1235314	1235314	1.47388e-05	0.328969	0.152847	0.154526	0.123992
WDR90	chr16	+	1	protein_coding	ENSG00000161996.13_701198_701266	ENSG00000161996.13	16	699325	717833	ENSG00000161996.13_6	38	6150	-62524	16_636799_GGT_G_b37	16	636799	636801	9.11683e-08	0.705815	0.00599401	0.00859902	0.0169176
RHOT2	chr16	+	2	protein_coding	ENSG00000140983.9_722488_722566	ENSG00000140983.9	16	718086	724174	ENSG00000140983.9_14	18	6161	11747	16_735921_T_C_b37	16	735921	735921	6.55731e-06	-0.266441	0.103896	0.112377	0.104451
RHBDL1	chr16	+	1	protein_coding	ENSG00000103269.9_726970_727119	ENSG00000103269.9	16	725666	728268	ENSG00000103269.9_3	6	6169	-355330	16_370336_A_G_b37	16	370336	370336	0.000119998	-0.458866	0.763237	0.757074	0.27058
STUB1	chr16	+	2	protein_coding	ENSG00000103266.6_731437_731603	ENSG00000103266.6	16	730224	731603	ENSG00000103266.6_2	3	6175	514667	16_1246270_A_G_b37	16	1246270	1246270	2.8836e-05	0.227496	0.157842	0.14906	0.121742
JMJD8	chr16	-	2	protein_coding	ENSG00000161999.7_731903_732019	ENSG00000161999.7	16	731671	734529	ENSG00000161999.7_1	11	6177	110350	16_621321_A_C_b37	16	621321	621321	4.64047e-05	0.253235	0.552448	0.554684	0.22913
WDR24	chr16	-	2	protein_coding	ENSG00000127580.11_739650_740444	ENSG00000127580.11	16	734622	740444	ENSG00000127580.11_11	10	6188	52881	16_681741_T_A_b37	16	681741	681741	2.23378e-06	0.410424	0.036963	0.0395854	0.0546144
FBXL16	chr16	-	2	protein_coding	ENSG00000127585.7_744633_744697	ENSG00000127585.7	16	742555	755829	ENSG00000127585.7_1	5	6201	-377363	16_1133192_G_C_b37	16	1133192	1133192	4.0224e-06	0.933433	0.043956	0.047926	0.0620916
LA16c-380A1.1	chr16	-	2	lincRNA	ENSG00000259840.1_760937_761277	ENSG00000259840.1	16	760746	761277	ENSG00000259840.1_1	1	6211	700651	16_60095_G_T_b37	16	60095	60095	0.000441452	-0.641196	0.612388	0.583726	0.23529
METRN	chr16	+	2	protein_coding	ENSG00000103260.4_765114_765393	ENSG00000103260.4	16	765115	769655	ENSG00000103260.4_0	4	6238	41973	16_811628_GT_G_b37	16	811628	811629	1.08537e-05	-0.881071	0.0849151	0.0854655	0.0882791
FAM173A	chr16	+	2	protein_coding	ENSG00000103254.5_772083_772581	ENSG00000103254.5	16	770975	772581	ENSG00000103254.5_3	4	6242	453895	16_1226476_G_T_b37	16	1226476	1226476	4.27411e-05	-0.536074	0.267732	0.256771	0.158882
CCDC78	chr16	-	2	protein_coding	ENSG00000162004.12_775412_775580	ENSG00000162004.12	16	772602	776846	ENSG00000162004.12_10	2	6248	-559588	16_1336434_C_T_b37	16	1336434	1336434	0.000163128	-0.948592	0.494505	0.482432	0.214077
HAGHL	chr16	+	1	protein_coding	ENSG00000103253.13_783468_783629	ENSG00000103253.13	16	776936	785525	ENSG00000103253.13_7	7	6262	0	16_783004_T_C_b37	16	783004	783004	2.06417e-08	0.660823	0.000999001	0.000324118	0.00100009
NARFL	chr16	-	1	protein_coding	ENSG00000103245.9_779752_780655	ENSG00000103245.9	16	779753	791329	ENSG00000103245.9_0	9	6275	0	16_783004_T_C_b37	16	783004	783004	1.88272e-09	0.369048	0.000999001	9.26731e-05	0.000329231
RPUSD1	chr16	-	2	protein_coding	ENSG00000007376.3_834973_836928	ENSG00000007376.3	16	834974	837981	ENSG00000007376.3_0	4	6375	481517	16_353457_C_T_b37	16	353457	353457	6.27503e-05	-0.4555	0.384615	0.376702	0.190425
CHTF18	chr16	+	2	protein_coding	ENSG00000127586.12_844039_844201	ENSG00000127586.12	16	838046	850737	ENSG00000127586.12_17	21	6494	-181049	16_656997_C_G_b37	16	656997	656997	2.26643e-05	-0.393333	0.563437	0.558973	0.230109
LMF1	chr16	-	1	protein_coding	ENSG00000103227.14_905106_906055	ENSG00000103227.14	16	903634	1020999	ENSG00000103227.14_1	12	7581	0	16_905031_A_G_b37	16	905031	905031	1.44533e-07	-0.795495	0.011988	0.00788055	0.0157411
RP11-161M6.2	chr16	-	2	lincRNA	ENSG00000260807.2_1029024_1031144	ENSG00000260807.2	16	1025761	1031596	ENSG00000260807.2_1	3	7633	0	16_1030988_C_A_b37	16	1030988	1030988	8.42355e-07	-0.559408	0.00899101	0.0066299	0.013674
SOX8	chr16	+	2	protein_coding	ENSG00000005513.9_1031807_1032344	ENSG00000005513.9	16	1031808	1036979	ENSG00000005513.9_0	3	7670	-82042	16_949766_C_G_b37	16	949766	949766	0.000190735	0.435783	0.725275	0.716576	0.262462
SSTR5	chr16	+	2	protein_coding	ENSG00000162009.7_1128780_1131454	ENSG00000162009.7	16	1122756	1131454	ENSG00000162009.7_1	1	7746	123337	16_1254791_C_T_b37	16	1254791	1254791	0.000445538	-0.425388	0.639361	0.620344	0.242234
CACNA1H	chr16	+	1	protein_coding	ENSG00000196557.6_1268209_1268651	ENSG00000196557.6	16	1203241	1271650	ENSG00000196557.6_32	31	7801	-137182	16_1066058_AG_A_b37	16	1066058	1066059	1.54351e-07	-1.18629	0.010989	0.0140938	0.0251406
TPSAB1	chr16	+	2	protein_coding	ENSG00000172236.12_1290696_1291000	ENSG00000172236.12	16	1290697	1292555	ENSG00000172236.12_0	5	7616	788	16_1293343_C_T_b37	16	1293343	1293343	2.00784e-05	-0.599997	0.126873	0.139988	0.118063
UBE2I	chr16	+	2	protein_coding	ENSG00000103275.14_1361871_1362668	ENSG00000103275.14	16	1355548	1377019	ENSG00000103275.14_4	6	7555	0	16_1361079_A_G_b37	16	1361079	1361079	8.68925e-08	0.560205	0.002997	0.00137034	0.00360885
BAIAP3	chr16	+	1	protein_coding	ENSG00000007516.9_1383601_1383750	ENSG00000007516.9	16	1383602	1399240	ENSG00000007516.9_0	34	7513	0	16_1383716_C_T_b37	16	1383716	1383716	1.99003e-14	-0.805713	0.000999001	9.22745e-09	6.97157e-08
TSR3	chr16	-	2	protein_coding	ENSG00000007520.3_1399439_1399609	ENSG00000007520.3	16	1399440	1401912	ENSG00000007520.3_0	6	7457	133549	16_1265891_G_A_b37	16	1265891	1265891	0.000166227	-0.392516	0.761239	0.75145	0.269606
GNPTG	chr16	+	2	protein_coding	ENSG00000090581.5_1412825_1412907	ENSG00000090581.5	16	1401924	1413205	ENSG00000090581.5_10	12	7488	937991	16_2351196_T_C_b37	16	2351196	2351196	4.06502e-05	-0.350925	0.557443	0.562444	0.230804
UNKL	chr16	-	1	protein_coding	ENSG00000059145.14_1413352_1416396	ENSG00000059145.14	16	1413353	1464752	ENSG00000059145.14_0	16	7569	-886341	16_2351093_G_A_b37	16	2351093	2351093	8.80906e-05	0.590019	0.882118	0.89317	0.298254
C16orf91	chr16	-	2	protein_coding	ENSG00000174109.3_1469744_1470801	ENSG00000174109.3	16	1469745	1479345	ENSG00000174109.3_0	1	7290	-510831	16_1990176_G_A_b37	16	1990176	1990176	0.000413395	0.308533	0.547453	0.545995	0.227329
CCDC154	chr16	-	2	protein_coding	ENSG00000197599.8_1485969_1486087	ENSG00000197599.8	16	1484384	1494557	ENSG00000197599.8_3	15	7311	0	16_1491917_GTTTT_G_b37	16	1491917	1491921	8.95681e-12	0.745504	0.000999001	1.24421e-06	6.51613e-06
CLCN7	chr16	-	1	protein_coding	ENSG00000103249.13_1501623_1501717	ENSG00000103249.13	16	1494935	1525581	ENSG00000103249.13_11	26	7324	0	16_1519806_G_A_b37	16	1519806	1519806	2.67103e-10	-0.632487	0.000999001	3.77913e-05	0.000147943
TELO2	chr16	+	2	protein_coding	ENSG00000100726.10_1556484_1556780	ENSG00000100726.10	16	1543345	1560427	ENSG00000100726.10_17	22	7209	0	16_1560194_G_A_b37	16	1560194	1560194	1.22053e-17	-1.11194	0.000999001	2.74649e-11	3.08043e-10
IFT140	chr16	-	1	protein_coding	ENSG00000187535.9_1633314_1633387	ENSG00000187535.9	16	1560459	1662111	ENSG00000187535.9_21	30	7208	305182	16_1255277_C_T_b37	16	1255277	1255277	8.91375e-07	-0.631807	0.0619381	0.057954	0.0700697
TMEM204	chr16	+	2	protein_coding	ENSG00000131634.9_1591921_1592077	ENSG00000131634.9	16	1578689	1605581	ENSG00000131634.9_2	3	7148	-363154	16_1215535_G_GC_b37	16	1215535	1215535	0.000209928	-0.594229	0.548452	0.549475	0.228041
CRAMP1L	chr16	+	2	protein_coding	ENSG00000007545.11_1716422_1716601	ENSG00000007545.11	16	1662326	1727909	ENSG00000007545.11_16	19	7068	-107128	16_1555198_G_A_b37	16	1555198	1555198	0.00011377	0.594464	0.944056	0.951865	0.311668
HN1L	chr16	+	1	protein_coding	ENSG00000206053.8_1747812_1747861	ENSG00000206053.8	16	1728257	1752281	ENSG00000206053.8_6	6	6920	-12247	16_1716010_A_C_b37	16	1716010	1716010	6.63902e-06	-0.274371	0.0659341	0.0656856	0.0755237
MAPK8IP3	chr16	+	2	protein_coding	ENSG00000138834.8_1814115_1814211	ENSG00000138834.8	16	1756184	1820286	ENSG00000138834.8_20	33	6912	-202711	16_1553473_A_G_b37	16	1553473	1553473	2.19163e-05	-0.747932	0.452547	0.437096	0.204455
NME3	chr16	-	2	protein_coding	ENSG00000103024.3_1820881_1820994	ENSG00000103024.3	16	1820319	1821731	ENSG00000103024.3_1	4	6668	727077	16_1093242_C_T_b37	16	1093242	1093242	3.07627e-05	-0.515676	0.153846	0.164118	0.127903
MRPS34	chr16	-	2	protein_coding	ENSG00000074071.9_1822604_1822647	ENSG00000074071.9	16	1821891	1823156	ENSG00000074071.9_1	3	6667	721115	16_1100776_C_T_b37	16	1100776	1100776	0.000222154	0.276287	0.58042	0.585363	0.235444
EME2	chr16	+	2	protein_coding	ENSG00000197774.8_1823207_1823475	ENSG00000197774.8	16	1823208	1831709	ENSG00000197774.8_0	10	6689	-751309	16_1071899_T_C_b37	16	1071899	1071899	1.66595e-05	0.939348	0.285714	0.273359	0.164021
SPSB3	chr16	-	2	protein_coding	ENSG00000162032.11_1828134_1828322	ENSG00000162032.11	16	1826713	1832821	ENSG00000162032.11_4	6	6678	949404	16_877309_C_T_b37	16	877309	877309	4.35223e-05	0.190391	0.264735	0.253439	0.158191
NUBP2	chr16	+	1	protein_coding	ENSG00000095906.12_1834803_1836131	ENSG00000095906.12	16	1832902	1839192	ENSG00000095906.12_3	8	6684	348558	16_2187750_T_C_b37	16	2187750	2187750	0.000239759	-0.593204	0.876124	0.873964	0.294443
IGFALS	chr16	-	1	protein_coding	ENSG00000099769.5_1840413_1842516	ENSG00000099769.5	16	1840414	1844972	ENSG00000099769.5_0	1	6671	-312223	16_2157195_A_G_b37	16	2157195	2157195	0.000110858	0.484335	0.187812	0.183192	0.135531
HAGH	chr16	-	1	protein_coding	ENSG00000063854.8_1857577_1857949	ENSG00000063854.8	16	1845621	1876967	ENSG00000063854.8_1	10	6701	0	16_1857362_G_A_b37	16	1857362	1857362	1.58296e-15	-0.899876	0.000999001	3.46602e-10	3.25997e-09
FAHD1	chr16	+	2	protein_coding	ENSG00000180185.7_1877195_1878908	ENSG00000180185.7	16	1877196	1890208	ENSG00000180185.7_0	2	6591	-16765	16_1860431_G_C_b37	16	1860431	1860431	1.73413e-28	-1.08694	0.000999001	1.0175e-22	5.73143e-21
MSRB1	chr16	-	1	protein_coding	ENSG00000198736.7_1993102_1993327	ENSG00000198736.7	16	1988211	1993327	ENSG00000198736.7_3	4	6495	-11391	16_2004718_T_C_b37	16	2004718	2004718	6.1165e-06	-0.387146	0.031968	0.0351842	0.0501459
RPL3L	chr16	-	2	protein_coding	ENSG00000140986.7_1993974_1994894	ENSG00000140986.7	16	1993975	2007607	ENSG00000140986.7_0	1	6508	0	16_2004718_T_C_b37	16	2004718	2004718	1.32513e-28	-1.24854	0.000999001	6.19876e-23	3.74108e-21
NDUFB10	chr16	+	1	protein_coding	ENSG00000140990.10_2011153_2011292	ENSG00000140990.10	16	2009509	2011976	ENSG00000140990.10_1	3	6396	825627	16_2837603_C_T_b37	16	2837603	2837603	7.29165e-05	0.20809	0.244755	0.22973	0.150806
RPS2	chr16	-	2	protein_coding	ENSG00000140988.11_2014276_2014368	ENSG00000140988.11	16	2012053	2014861	ENSG00000140988.11_5	6	6392	0	16_2014283_A_G_b37	16	2014283	2014283	2.82844e-38	-1.26316	0.000999001	9.46384e-30	1.77695e-27
SNHG9	chr16	+	2	lincRNA	ENSG00000255198.3_2014959_2015510	ENSG00000255198.3	16	2014960	2015510	ENSG00000255198.3_0	1	6374	969	16_2016479_G_A_b37	16	2016479	2016479	2.0959e-21	0.815645	0.000999001	1.13095e-16	2.73021e-15
TBL3	chr16	+	2	protein_coding	ENSG00000183751.10_2026814_2026962	ENSG00000183751.10	16	2022038	2032934	ENSG00000183751.10_13	22	6384	979812	16_3012746_T_C_b37	16	3012746	3012746	5.61962e-05	-0.236105	0.69031	0.680895	0.254956
GFER	chr16	+	2	protein_coding	ENSG00000127554.12_2035866_2036266	ENSG00000127554.12	16	2034208	2037750	ENSG00000127554.12_3	4	6333	17212	16_2054962_C_T_b37	16	2054962	2054962	0.000116873	0.277349	0.518482	0.51386	0.220224
SYNGR3	chr16	+	2	protein_coding	ENSG00000127561.10_2042863_2044276	ENSG00000127561.10	16	2039661	2044276	ENSG00000127561.10_5	1	6319	6784	16_2051060_T_A_b37	16	2051060	2051060	6.75183e-06	-1.18614	0.013986	0.0149435	0.0262772
ZNF598	chr16	-	2	protein_coding	ENSG00000167962.8_2052991_2053121	ENSG00000167962.8	16	2047655	2059824	ENSG00000167962.8_9	12	6328	124439	16_1923216_T_C_b37	16	1923216	1923216	7.72588e-06	0.377757	0.103896	0.0904023	0.0916366
NPW	chr16	+	2	protein_coding	ENSG00000183971.5_2069520_2070313	ENSG00000183971.5	16	2059927	2070756	ENSG00000183971.5_1	1	6310	247021	16_2317777_C_G_b37	16	2317777	2317777	0.00130733	0.359425	0.849151	0.846939	0.288996
SLC9A3R2	chr16	+	1	protein_coding	ENSG00000065054.9_2085391_2085694	ENSG00000065054.9	16	2075357	2089027	ENSG00000065054.9_5	9	6274	266801	16_2355828_G_A_b37	16	2355828	2355828	0.000216034	-0.514364	0.842158	0.835618	0.286599
NTHL1	chr16	-	1	protein_coding	ENSG00000065057.3_2094630_2094801	ENSG00000065057.3	16	2089816	2096367	ENSG00000065057.3_5	5	6208	784841	16_1304975_A_T_b37	16	1304975	1304975	5.01081e-05	0.597436	0.308691	0.299912	0.171181
TSC2	chr16	+	1	protein_coding	ENSG00000103197.12_2138227_2138326	ENSG00000103197.12	16	2097466	2138710	ENSG00000103197.12_45	42	6340	-73717	16_2023749_G_C_b37	16	2023749	2023749	9.18651e-08	-0.565219	0.00599401	0.00878392	0.0171866
PKD1	chr16	-	1	protein_coding	ENSG00000008710.13_2152061_2152257	ENSG00000008710.13	16	2138717	2185899	ENSG00000008710.13_21	41	6211	0	16_2152651_T_C_b37	16	2152651	2152651	3.25638e-22	-0.938878	0.000999001	1.96631e-14	3.42555e-13
RAB26	chr16	+	1	protein_coding	ENSG00000167964.8_2203146_2203223	ENSG00000167964.8	16	2190804	2204166	ENSG00000167964.8_9	9	6071	-533454	16_1657350_A_T_b37	16	1657350	1657350	0.000319318	0.382972	0.916084	0.914524	0.303341
RP11-304L19.5	chr16	-	2	lincRNA	ENSG00000260260.1_2205143_2205359	ENSG00000260260.1	16	2204798	2205359	ENSG00000260260.1_1	2	6048	-838525	16_3043884_C_G_b37	16	3043884	3043884	0.000174613	0.712824	0.322677	0.318926	0.176385
TRAF7	chr16	+	2	protein_coding	ENSG00000131653.8_2223788_2223837	ENSG00000131653.8	16	2205766	2227183	ENSG00000131653.8_12	21	6110	621013	16_2848196_G_C_b37	16	2848196	2848196	6.59657e-05	-0.786216	0.512488	0.503878	0.218217
CASKIN1	chr16	-	2	protein_coding	ENSG00000167971.14_2228130_2228647	ENSG00000167971.14	16	2228131	2246526	ENSG00000167971.14_0	3	6136	-481295	16_2727821_G_A_b37	16	2727821	2727821	0.000114222	0.524709	0.42957	0.444759	0.205969
MLST8	chr16	+	2	protein_coding	ENSG00000167965.13_2258450_2259253	ENSG00000167965.13	16	2254249	2259253	ENSG00000167965.13_12	11	6073	0	16_2255222_C_T_b37	16	2255222	2255222	1.1913e-13	0.319947	0.000999001	1.62246e-08	1.16835e-07
BRICD5	chr16	-	2	protein_coding	ENSG00000182685.3_2259950_2260282	ENSG00000182685.3	16	2259418	2261951	ENSG00000182685.3_1	4	6064	-223194	16_2485145_G_T_b37	16	2485145	2485145	5.68901e-06	-0.369393	0.042957	0.0430474	0.0576266
PGP	chr16	-	2	protein_coding	ENSG00000184207.8_2261997_2264054	ENSG00000184207.8	16	2261998	2264808	ENSG00000184207.8_0	2	6070	-463	16_2265271_C_T_b37	16	2265271	2265271	3.46763e-06	-0.395434	0.013986	0.0156715	0.0272375
E4F1	chr16	+	2	protein_coding	ENSG00000167967.11_2282171_2282365	ENSG00000167967.11	16	2273567	2285689	ENSG00000167967.11_3	14	6054	-439949	16_1833618_A_G_b37	16	1833618	1833618	1.76817e-05	0.615656	0.291708	0.295674	0.170083
DNASE1L2	chr16	+	2	protein_coding	ENSG00000167968.8_2287376_2287650	ENSG00000167968.8	16	2286915	2288712	ENSG00000167968.8_3	3	6005	-949392	16_1337523_T_C_b37	16	1337523	1337523	0.000122576	0.653038	0.425574	0.405538	0.197664
ECI1	chr16	-	2	protein_coding	ENSG00000167969.8_2293318_2293440	ENSG00000167969.8	16	2289396	2302301	ENSG00000167969.8_2	6	6045	24543	16_2264853_G_C_b37	16	2264853	2264853	0.000103142	-0.352935	0.444555	0.435069	0.20409
DOC2B	chr17	-	2	protein_coding	ENSG00000272636.1_13920_13995	ENSG00000272636.1	17	5810	31427	ENSG00000272636.1_4	6	4078	-430538	17_461965_C_T_b37	17	461965	461965	6.61325e-05	-0.290355	0.345654	0.354805	0.185587
RPH3AL	chr17	-	1	protein_coding	ENSG00000181031.11_183549_183857	ENSG00000181031.11	17	62293	236045	ENSG00000181031.11_14	12	5201	0	17_185338_C_A_b37	17	185338	185338	2.40689e-08	-0.738351	0.001998	0.000536452	0.00158168
C17orf97	chr17	+	1	protein_coding	ENSG00000187624.7_263814_264457	ENSG00000187624.7	17	260118	273510	ENSG00000187624.7_2	3	5346	-470	17_259648_G_A_b37	17	259648	259648	6.57626e-30	0.949724	0.000999001	4.76818e-24	3.22302e-22
FAM101B	chr17	-	2	protein_coding	ENSG00000183688.4_289768_293285	ENSG00000183688.4	17	289769	295730	ENSG00000183688.4_0	1	5446	1174	17_288595_C_G_b37	17	288595	288595	4.98431e-08	0.56392	0.000999001	0.000208421	0.000671287
VPS53	chr17	-	1	protein_coding	ENSG00000141252.15_414587_422538	ENSG00000141252.15	17	411908	624957	ENSG00000141252.15_1	23	6576	0	17_440497_G_A_b37	17	440497	440497	5.95323e-13	-0.378025	0.000999001	1.25174e-07	7.83431e-07
FAM57A	chr17	+	1	protein_coding	ENSG00000167695.10_644540_646206	ENSG00000167695.10	17	635652	646206	ENSG00000167695.10_3	4	6645	-179253	17_456399_T_C_b37	17	456399	456399	1.95832e-06	-0.365445	0.022977	0.0234875	0.0371055
GEMIN4	chr17	-	1	protein_coding	ENSG00000179409.6_647653_652591	ENSG00000179409.6	17	647654	655899	ENSG00000179409.6_0	3	6686	79501	17_568153_T_A_b37	17	568153	568153	3.35016e-05	0.262287	0.24975	0.250589	0.157361
GLOD4	chr17	-	2	protein_coding	ENSG00000167699.9_662336_663478	ENSG00000167699.9	17	660337	685512	ENSG00000167699.9_1	9	6791	-272473	17_957985_G_C_b37	17	957985	957985	7.17432e-05	0.228841	0.664336	0.655807	0.249824
RP11-676J12.4	chr17	-	2	lincRNA	ENSG00000262228.1_666804_668559	ENSG00000262228.1	17	666805	668559	ENSG00000262228.1_0	1	6723	609004	17_57801_G_GA_b37	17	57801	57801	0.000149663	0.40779	0.334665	0.324337	0.177622
RNMTL1	chr17	+	2	protein_coding	ENSG00000171861.6_694773_695749	ENSG00000171861.6	17	685582	695749	ENSG00000171861.6_3	4	6830	138238	17_833987_C_T_b37	17	833987	833987	0.00019256	-0.279737	0.763237	0.760845	0.271249
NXN	chr17	-	2	protein_coding	ENSG00000167693.12_702552_704371	ENSG00000167693.12	17	702553	883010	ENSG00000167693.12_0	8	7537	0	17_794260_GGTCT_G_b37	17	794260	794264	2.6469e-06	0.474186	0.041958	0.0482505	0.0623527
TIMM22	chr17	+	2	protein_coding	ENSG00000177370.4_902751_902824	ENSG00000177370.4	17	900357	906757	ENSG00000177370.4_2	4	7599	191814	17_1098571_A_C_b37	17	1098571	1098571	2.09943e-05	0.823474	0.205794	0.209108	0.144387
ABR	chr17	-	1	protein_coding	ENSG00000159842.10_976864_976917	ENSG00000159842.10	17	906912	1132315	ENSG00000159842.10_21	26	8168	0	17_1113027_G_C_b37	17	1113027	1113027	3.29238e-06	-0.354904	0.180819	0.177879	0.133201
TUSC5	chr17	+	2	protein_coding	ENSG00000184811.3_1201544_1204281	ENSG00000184811.3	17	1182957	1204281	ENSG00000184811.3_2	1	7399	-969265	17_213692_G_A_b37	17	213692	213692	0.000755833	-0.499619	0.833167	0.830233	0.28543
YWHAE	chr17	-	1	protein_coding	ENSG00000108953.12_1247565_1248793	ENSG00000108953.12	17	1247566	1303672	ENSG00000108953.12_0	7	7349	-952397	17_2256069_T_C_b37	17	2256069	2256069	7.90824e-05	0.145557	0.544456	0.559995	0.230396
CRK	chr17	-	2	protein_coding	ENSG00000167193.7_1359170_1359552	ENSG00000167193.7	17	1323983	1366456	ENSG00000167193.7_2	3	7306	252553	17_1071430_A_T_b37	17	1071430	1071430	0.000222571	0.710767	0.76024	0.739174	0.26694
MYO1C	chr17	-	2	protein_coding	ENSG00000197879.10_1386154_1386353	ENSG00000197879.10	17	1367392	1396106	ENSG00000197879.10_28	34	7359	-391324	17_1787430_C_A_b37	17	1787430	1787430	3.90848e-05	0.599122	0.692308	0.677129	0.254266
INPP5K	chr17	-	2	protein_coding	ENSG00000132376.15_1412976_1413093	ENSG00000132376.15	17	1397865	1420182	ENSG00000132376.15_8	13	7422	-97082	17_1517264_G_A_b37	17	1517264	1517264	2.55896e-05	-0.348395	0.435564	0.420107	0.200733
PITPNA	chr17	-	2	protein_coding	ENSG00000174238.10_1456297_1456443	ENSG00000174238.10	17	1421391	1466110	ENSG00000174238.10_11	13	7517	229099	17_1192292_C_T_b37	17	1192292	1192292	9.81377e-05	0.413878	0.847153	0.843759	0.28838
SLC43A2	chr17	-	1	protein_coding	ENSG00000167703.10_1496480_1496573	ENSG00000167703.10	17	1472561	1532134	ENSG00000167703.10_9	13	7485	690445	17_782116_G_A_b37	17	782116	782116	7.34046e-05	0.500442	0.765235	0.771573	0.27321
SCARF1	chr17	-	2	protein_coding	ENSG00000074660.11_1543741_1543960	ENSG00000074660.11	17	1537152	1549041	ENSG00000074660.11_6	11	7304	-336593	17_1885634_A_C_b37	17	1885634	1885634	1.51888e-05	0.777475	0.364635	0.351457	0.184644
RILP	chr17	-	2	protein_coding	ENSG00000167705.7_1549443_1549913	ENSG00000167705.7	17	1549444	1553371	ENSG00000167705.7_0	8	7283	838169	17_711275_T_C_b37	17	711275	711275	9.09328e-05	-0.469406	0.762238	0.753224	0.269903
PRPF8	chr17	-	1	protein_coding	ENSG00000174231.12_1576374_1576491	ENSG00000174231.12	17	1553923	1588176	ENSG00000174231.12_20	42	7364	69660	17_1484263_C_T_b37	17	1484263	1484263	1.54927e-06	0.232498	0.0749251	0.072694	0.080217
TLCD2	chr17	-	1	protein_coding	ENSG00000185561.8_1611063_1611516	ENSG00000185561.8	17	1611064	1613732	ENSG00000185561.8_0	1	7262	91254	17_1519810_G_A_b37	17	1519810	1519810	0.000868352	-0.538185	0.859141	0.850773	0.289788
MIR22HG	chr17	-	2	lincRNA	ENSG00000186594.8_1614804_1617339	ENSG00000186594.8	17	1614805	1620468	ENSG00000186594.8_0	3	7257	578205	17_1036600_A_G_b37	17	1036600	1036600	5.45257e-05	0.759458	0.341658	0.33336	0.179959
WDR81	chr17	+	1	protein_coding	ENSG00000167716.14_1633673_1633781	ENSG00000167716.14	17	1619817	1641893	ENSG00000167716.14_4	11	7299	-802299	17_817518_G_A_b37	17	817518	817518	7.13043e-05	-0.428255	0.734266	0.727928	0.264821
SERPINF2	chr17	+	1	protein_coding	ENSG00000167711.9_1657415_1658562	ENSG00000167711.9	17	1646130	1658562	ENSG00000167711.9_10	8	7229	-8353	17_1637777_G_T_b37	17	1637777	1637777	1.17201e-16	-0.801276	0.000999001	4.63788e-11	5.01324e-10
SERPINF1	chr17	+	1	protein_coding	ENSG00000132386.6_1680480_1680868	ENSG00000132386.6	17	1665253	1680868	ENSG00000132386.6_9	8	7258	-29639	17_1635614_T_C_b37	17	1635614	1635614	1.73182e-09	-0.576719	0.000999001	3.36249e-05	0.000133175
SMYD4	chr17	-	2	protein_coding	ENSG00000186532.7_1731154_1731300	ENSG00000186532.7	17	1682779	1733928	ENSG00000186532.7_10	10	7443	548709	17_1134070_A_G_b37	17	1134070	1134070	8.20605e-06	0.717714	0.200799	0.199223	0.141196
RPA1	chr17	+	1	protein_coding	ENSG00000132383.7_1800364_1803376	ENSG00000132383.7	17	1732996	1803376	ENSG00000132383.7_19	17	7437	0	17_1733139_C_T_b37	17	1733139	1733139	2.22363e-06	0.257827	0.0649351	0.0649332	0.0749849
RTN4RL1	chr17	-	2	protein_coding	ENSG00000185924.6_1928146_1928639	ENSG00000185924.6	17	1837971	1928639	ENSG00000185924.6_1	2	7291	843867	17_994104_G_A_b37	17	994104	994104	6.49881e-06	-1.3062	0.045954	0.0448285	0.0594303
DPH1	chr17	+	2	protein_coding	ENSG00000108963.13_1943511_1943668	ENSG00000108963.13	17	1933404	1945898	ENSG00000108963.13_8	12	6981	0	17_1945225_T_G_b37	17	1945225	1945225	1.17021e-06	0.244657	0.030969	0.0320855	0.0467548
RP11-667K14.3	chr17	-	2	lincRNA	ENSG00000263050.1_1946768_1946918	ENSG00000263050.1	17	1946769	1948262	ENSG00000263050.1_0	1	6942	-363315	17_2311577_A_G_b37	17	2311577	2311577	0.00094529	0.705441	0.851149	0.858681	0.291317
HIC1	chr17	+	2	protein_coding	ENSG00000177374.8_1959512_1962981	ENSG00000177374.8	17	1957448	1962981	ENSG00000177374.8_1	2	6892	596037	17_2559018_T_C_b37	17	2559018	2559018	0.000130264	-0.757538	0.472527	0.466936	0.210653
SMG6	chr17	-	1	protein_coding	ENSG00000070366.9_2186918_2187029	ENSG00000070366.9	17	1963133	2206997	ENSG00000070366.9_27	20	7644	770801	17_1192332_T_C_b37	17	1192332	1192332	3.9768e-06	-0.840787	0.181818	0.167127	0.129429
SRR	chr17	+	2	protein_coding	ENSG00000167720.8_2221163_2221290	ENSG00000167720.8	17	2207066	2228554	ENSG00000167720.8_3	10	6627	-104629	17_2102437_C_T_b37	17	2102437	2102437	9.37295e-10	-0.568079	0.000999001	4.83301e-05	0.000185055
TSR1	chr17	-	2	protein_coding	ENSG00000167721.6_2235462_2235653	ENSG00000167721.6	17	2225797	2240791	ENSG00000167721.6_6	14	6545	-192043	17_2432834_T_G_b37	17	2432834	2432834	9.32947e-06	0.414719	0.190809	0.184348	0.136095
SGSM2	chr17	+	1	protein_coding	ENSG00000141258.8_2268508_2268635	ENSG00000141258.8	17	2240802	2284352	ENSG00000141258.8_9	23	6600	192584	17_2476936_C_A_b37	17	2476936	2476936	3.41582e-05	-0.79723	0.554446	0.559461	0.230261
MNT	chr17	-	1	protein_coding	ENSG00000070444.10_2287353_2288140	ENSG00000070444.10	17	2287354	2304412	ENSG00000070444.10_0	9	6471	-768855	17_3073267_G_A_b37	17	3073267	3073267	2.29946e-05	0.67527	0.301698	0.308593	0.17338
METTL16	chr17	-	1	protein_coding	ENSG00000127804.8_2308855_2310278	ENSG00000127804.8	17	2308856	2415185	ENSG00000127804.8_0	11	6809	0	17_2318550_G_C_b37	17	2318550	2318550	6.03933e-12	-0.67462	0.000999001	2.6029e-07	1.56346e-06
PAFAH1B1	chr17	+	2	protein_coding	ENSG00000007168.8_2588382_2588909	ENSG00000007168.8	17	2496504	2588909	ENSG00000007168.8_17	13	6966	-886279	17_1610225_C_T_b37	17	1610225	1610225	4.89857e-05	-0.442761	0.607393	0.604294	0.238874
CLUH	chr17	-	2	protein_coding	ENSG00000132361.12_2603675_2603768	ENSG00000132361.12	17	2592680	2615775	ENSG00000132361.12_17	26	6748	577696	17_2014984_T_C_b37	17	2014984	2014984	5.15107e-05	0.240263	0.608392	0.60835	0.239689
RAP1GAP2	chr17	+	1	protein_coding	ENSG00000132359.9_2929301_2929415	ENSG00000132359.9	17	2680350	2941033	ENSG00000132359.9_19	22	7643	656324	17_3597357_C_T_b37	17	3597357	3597357	6.77808e-06	-0.727524	0.226773	0.231829	0.151472
ASPA	chr17	+	2	protein_coding	ENSG00000108381.6_3392528_3392636	ENSG00000108381.6	17	3375668	3406713	ENSG00000108381.6_6	6	7202	941097	17_4347810_G_A_b37	17	4347810	4347810	7.36877e-05	-1.12963	0.61039	0.598074	0.237449
TRPV3	chr17	-	2	protein_coding	ENSG00000167723.10_3413795_3417308	ENSG00000167723.10	17	3413796	3461289	ENSG00000167723.10_0	1	7288	0	17_3416172_A_G_b37	17	3416172	3416172	5.37911e-08	0.531785	0.000999001	0.000213421	0.000686955
TRPV1	chr17	-	1	protein_coding	ENSG00000196689.6_3468737_3470281	ENSG00000196689.6	17	3468738	3500392	ENSG00000196689.6_0	14	7236	0	17_3475775_C_T_b37	17	3475775	3475775	2.05448e-06	-0.792517	0.0609391	0.0692232	0.0779701
SHPK	chr17	-	2	protein_coding	ENSG00000197417.7_3527341_3527525	ENSG00000197417.7	17	3511556	3539616	ENSG00000197417.7_4	7	7241	29398	17_3482158_C_T_b37	17	3482158	3482158	4.64551e-06	-0.358099	0.0719281	0.0699786	0.0784153
CTNS	chr17	+	1	protein_coding	ENSG00000040531.10_3563529_3564836	ENSG00000040531.10	17	3539762	3564836	ENSG00000040531.10_12	13	7296	0	17_3564378_C_T_b37	17	3564378	3564378	3.0416e-13	-0.570255	0.000999001	8.74224e-08	5.60296e-07
TAX1BP3	chr17	-	2	protein_coding	ENSG00000213977.3_3566195_3567179	ENSG00000213977.3	17	3566196	3571976	ENSG00000213977.3_0	4	7239	-816634	17_4388610_A_G_b37	17	4388610	4388610	7.37633e-05	0.391874	0.316683	0.318002	0.176113
EMC6	chr17	+	2	protein_coding	ENSG00000127774.6_3572391_3572962	ENSG00000127774.6	17	3572109	3572962	ENSG00000127774.6_1	2	7234	-650858	17_2921251_A_G_b37	17	2921251	2921251	0.000325224	-0.319898	0.696304	0.701291	0.259223
P2RX5	chr17	-	2	protein_coding	ENSG00000083454.17_3576520_3577171	ENSG00000083454.17	17	3575493	3599698	ENSG00000083454.17_1	1	7315	-171641	17_3771339_A_G_b37	17	3771339	3771339	0.00133244	-0.985056	0.94006	0.936293	0.308113
ITGAE	chr17	-	1	protein_coding	ENSG00000083457.7_3626581_3626677	ENSG00000083457.7	17	3617922	3704537	ENSG00000083457.7_3	5	7603	-867624	17_4572161_CAT_C_b37	17	4572161	4572163	0.000399184	-0.572725	0.968032	0.96553	0.31486
GSG2	chr17	+	2	protein_coding	ENSG00000177602.4_3628038_3630067	ENSG00000177602.4	17	3627211	3630067	ENSG00000177602.4_1	1	7324	-478713	17_3148498_G_GA_b37	17	3148498	3148498	0.00024593	-1.10896	0.428571	0.423486	0.201476
CTD-3195I5.5	chr17	-	2	lincRNA	ENSG00000262194.1_3706475_3706676	ENSG00000262194.1	17	3705459	3706676	ENSG00000262194.1_1	2	7349	-816491	17_4523167_T_C_b37	17	4523167	4523167	4.43277e-05	0.332114	0.191808	0.191394	0.13847
CTD-3195I5.1	chr17	-	2	lincRNA	ENSG00000262758.1_3710041_3712148	ENSG00000262758.1	17	3710042	3712148	ENSG00000262758.1_0	1	7334	53676	17_3656366_A_G_b37	17	3656366	3656366	0.000744612	-0.314985	0.78022	0.773346	0.273627
C17orf85	chr17	-	1	protein_coding	ENSG00000074356.12_3719409_3719564	ENSG00000074356.12	17	3714460	3749545	ENSG00000074356.12_2	15	7420	-648844	17_4398389_A_G_b37	17	4398389	4398389	5.48917e-06	-0.398509	0.153846	0.161024	0.126559
CAMKK1	chr17	-	2	protein_coding	ENSG00000004660.10_3787177_3787231	ENSG00000004660.10	17	3763609	3796338	ENSG00000004660.10_13	16	7326	-10706	17_3807044_T_C_b37	17	3807044	3807044	2.88998e-05	0.397153	0.460539	0.470636	0.211499
P2RX1	chr17	-	2	protein_coding	ENSG00000108405.3_3801777_3801843	ENSG00000108405.3	17	3799886	3819794	ENSG00000108405.3_2	11	7292	0	17_3813568_C_G_b37	17	3813568	3813568	1.41272e-07	0.54886	0.001998	0.00226287	0.00558238
ATP2A3	chr17	-	2	protein_coding	ENSG00000074370.13_3850684_3851149	ENSG00000074370.13	17	3827169	3867736	ENSG00000074370.13_15	22	7310	711462	17_3115707_G_GT_b37	17	3115707	3115707	7.05209e-06	0.693971	0.152847	0.15257	0.123104
ZZEF1	chr17	-	2	protein_coding	ENSG00000074755.10_4045835_4046314	ENSG00000074755.10	17	3907739	4046314	ENSG00000074755.10_56	57	7536	0	17_3989669_G_A_b37	17	3989669	3989669	1.87229e-06	-0.702387	0.148851	0.163579	0.127716
USP14	chr18	+	1	protein_coding	ENSG00000101557.10_211132_214520	ENSG00000101557.10	18	158383	214520	ENSG00000101557.10_17	16	4417	0	18_208222_G_A_b37	18	208222	208222	2.79129e-09	-0.300524	0.000999001	0.000129094	0.000438935
THOC1	chr18	-	2	protein_coding	ENSG00000079134.7_214629_214921	ENSG00000079134.7	18	214630	268050	ENSG00000079134.7_0	22	4562	-643326	18_911376_TA_T_b37	18	911376	911377	9.4667e-06	0.305976	0.215784	0.205568	0.142916
RP11-705O1.8	chr18	+	2	lincRNA	ENSG00000263884.1_268147_270278	ENSG00000263884.1	18	268148	270278	ENSG00000263884.1_0	1	4564	344677	18_614955_C_T_b37	18	614955	614955	0.000376773	0.681319	0.425574	0.40548	0.197658
COLEC12	chr18	-	2	protein_coding	ENSG00000158270.10_346294_347341	ENSG00000158270.10	18	319361	500722	ENSG00000158270.10_5	7	5237	0	18_480278_C_A_b37	18	480278	480278	1.3082e-05	1.06192	0.112887	0.118931	0.107897
CLUL1	chr18	+	1	protein_coding	ENSG00000079101.12_633297_633435	ENSG00000079101.12	18	596988	650228	ENSG00000079101.12_11	4	5877	939263	18_1589491_A_ATTCTCTCT_b37	18	1589491	1589491	0.000255264	-0.414264	0.802198	0.800837	0.279004
TYMS	chr18	+	1	protein_coding	ENSG00000176890.11_659640_659714	ENSG00000176890.11	18	657604	673578	ENSG00000176890.11_2	6	5941	12219	18_685797_C_T_b37	18	685797	685797	7.93019e-07	0.488632	0.00899101	0.00770043	0.01543
ENOSF1	chr18	-	2	protein_coding	ENSG00000132199.14_691067_691106	ENSG00000132199.14	18	672546	712676	ENSG00000132199.14_11	19	6071	0	18_712319_TCGG_T_b37	18	712319	712322	8.02463e-19	0.555611	0.000999001	9.07751e-13	1.28187e-11
YES1	chr18	-	2	protein_coding	ENSG00000176105.9_732833_732965	ENSG00000176105.9	18	721588	812547	ENSG00000176105.9_1	11	6446	334584	18_387004_T_G_b37	18	387004	387004	0.000145982	-0.355471	0.821179	0.819107	0.283333
RP11-672L10.6	chr18	+	2	lincRNA	ENSG00000273355.1_813274_813757	ENSG00000273355.1	18	813275	813757	ENSG00000273355.1_0	1	6448	-653893	18_159382_G_A_b37	18	159382	159382	8.36697e-05	-0.364585	0.158841	0.156622	0.124727
ADCYAP1	chr18	+	2	protein_coding	ENSG00000141433.8_908265_908364	ENSG00000141433.8	18	907682	912173	ENSG00000141433.8_1	2	6808	-844514	18_63168_C_T_b37	18	63168	63168	9.78225e-05	-1.0114	0.317682	0.316907	0.175871
METTL4	chr18	-	1	protein_coding	ENSG00000101574.10_2571147_2571508	ENSG00000101574.10	18	2537524	2571508	ENSG00000101574.10_8	9	7830	0	18_2571196_T_G_b37	18	2571196	2571196	3.61232e-08	-0.677457	0.002997	0.00127627	0.0033822
SMCHD1	chr18	+	1	protein_coding	ENSG00000101596.10_2750040_2750120	ENSG00000101596.10	18	2655737	2805015	ENSG00000101596.10_31	49	8080	-181962	18_2473775_C_T_b37	18	2473775	2473775	5.62409e-07	1.28674	0.0689311	0.065913	0.0757196
EMILIN2	chr18	+	2	protein_coding	ENSG00000132205.6_2908940_2908973	ENSG00000132205.6	18	2847028	2915991	ENSG00000132205.6_6	5	7614	-877322	18_1969706_G_A_b37	18	1969706	1969706	6.30224e-05	-0.375132	0.5005	0.484531	0.214548
LPIN2	chr18	-	1	protein_coding	ENSG00000101577.5_2929062_2929156	ENSG00000101577.5	18	2916992	3013313	ENSG00000101577.5_9	17	7773	793115	18_2123877_T_C_b37	18	2123877	2123877	1.27223e-05	-0.355494	0.371628	0.362284	0.187124
MYOM1	chr18	-	2	protein_coding	ENSG00000101605.8_3075451_3075649	ENSG00000101605.8	18	3066805	3220106	ENSG00000101605.8_2	38	7802	953957	18_2112848_A_C_b37	18	2112848	2112848	8.04184e-07	-0.443068	0.0559441	0.0654591	0.0754204
MYL12A	chr18	+	2	protein_coding	ENSG00000101608.8_3255836_3256234	ENSG00000101608.8	18	3247479	3256234	ENSG00000101608.8_5	6	7325	95140	18_3351374_T_C_b37	18	3351374	3351374	0.000140371	-0.223166	0.747253	0.73319	0.265588
MYL12B	chr18	+	2	protein_coding	ENSG00000118680.8_3277762_3278282	ENSG00000118680.8	18	3261907	3278282	ENSG00000118680.8_5	4	7368	72777	18_3351059_C_G_b37	18	3351059	3351059	0.000575331	-0.204367	0.913087	0.915521	0.303532
TGIF1	chr18	+	1	protein_coding	ENSG00000177426.16_3455411_3457111	ENSG00000177426.16	18	3411606	3458409	ENSG00000177426.16_10	4	7581	-944839	18_2466767_T_C_b37	18	2466767	2466767	6.37837e-05	0.518641	0.390609	0.38451	0.192676
LINC00667	chr18	+	2	lincRNA	ENSG00000263753.2_5238597_5239858	ENSG00000263753.2	18	5232875	5246507	ENSG00000263753.2_1	3	6426	39569	18_5286076_A_G_b37	18	5286076	5286076	5.93738e-12	-0.415987	0.000999001	1.41102e-07	8.76626e-07
LINC00526	chr18	-	2	lincRNA	ENSG00000264575.1_5236722_5237824	ENSG00000264575.1	18	5236723	5237824	ENSG00000264575.1_0	1	6410	-412397	18_5650221_T_A_b37	18	5650221	5650221	0.00070467	-0.712502	0.713287	0.712779	0.261562
ZBTB14	chr18	-	2	protein_coding	ENSG00000198081.6_5289017_5292203	ENSG00000198081.6	18	5289018	5297052	ENSG00000198081.6_0	2	6404	-612890	18_5909942_T_G_b37	18	5909942	5909942	5.37631e-05	0.342192	0.205794	0.197947	0.140725
EPB41L3	chr18	-	2	protein_coding	ENSG00000082397.11_5406763_5406967	ENSG00000082397.11	18	5392383	5630699	ENSG00000082397.11_8	18	7122	-526373	18_6157072_C_T_b37	18	6157072	6157072	1.36008e-05	0.620011	0.384615	0.365629	0.187857
L3MBTL4	chr18	-	2	protein_coding	ENSG00000154655.10_6243292_6243428	ENSG00000154655.10	18	5954705	6415236	ENSG00000154655.10_15	20	7932	533567	18_5421138_A_C_b37	18	5421138	5421138	3.3414e-05	-0.661757	0.799201	0.804861	0.279991
ARHGAP28	chr18	+	1	protein_coding	ENSG00000088756.8_6912058_6915715	ENSG00000088756.8	18	6729717	6915715	ENSG00000088756.8_27	16	6649	88003	18_7003718_A_C_b37	18	7003718	7003718	3.43039e-08	-1.02404	0.002997	0.00220088	0.00544801
LAMA1	chr18	-	2	protein_coding	ENSG00000101680.9_6959339_6959491	ENSG00000101680.9	18	6941743	7117813	ENSG00000101680.9_8	10	6467	0	18_6972226_G_A_b37	18	6972226	6972226	2.09714e-07	1.14402	0.003996	0.00450915	0.0100437
PTPRM	chr18	+	2	protein_coding	ENSG00000173482.12_8113483_8113757	ENSG00000173482.12	18	7566780	8406758	ENSG00000173482.12_15	31	9274	0	18_8165568_A_C_b37	18	8165568	8165568	6.84567e-06	0.779545	0.365634	0.359775	0.186582
RAB12	chr18	+	2	protein_coding	ENSG00000206418.3_8624935_8624996	ENSG00000206418.3	18	8609443	8639379	ENSG00000206418.3_1	5	6547	-389792	18_8219651_G_A_b37	18	8219651	8219651	1.56474e-05	0.391642	0.162837	0.157287	0.125
SOGA2	chr18	+	1	protein_coding	ENSG00000168502.13_8809445_8810196	ENSG00000168502.13	18	8705659	8832776	ENSG00000168502.13_17	15	7192	0	18_8809445_G_C_b37	18	8809445	8809445	3.24815e-18	-0.837911	0.000999001	1.76168e-12	2.35646e-11
NDUFV2	chr18	+	2	protein_coding	ENSG00000178127.8_9119323_9119386	ENSG00000178127.8	18	9102628	9134343	ENSG00000178127.8_5	8	7245	-862245	18_8240383_G_A_b37	18	8240383	8240383	0.000138599	-0.237296	0.689311	0.677198	0.254266
ANKRD12	chr18	+	1	protein_coding	ENSG00000101745.11_9195548_9195696	ENSG00000101745.11	18	9136758	9285983	ENSG00000101745.11_3	12	7708	991338	18_10277321_T_A_b37	18	10277321	10277321	1.62863e-05	0.471622	0.351648	0.362415	0.187173
TWSG1	chr18	+	2	protein_coding	ENSG00000128791.7_9334764_9334918	ENSG00000128791.7	18	9334765	9402418	ENSG00000128791.7_0	5	7590	135417	18_9537835_G_C_b37	18	9537835	9537835	0.00015492	-0.583762	0.792208	0.791977	0.277139
RALBP1	chr18	+	2	protein_coding	ENSG00000017797.7_9530831_9530939	ENSG00000017797.7	18	9475007	9538114	ENSG00000017797.7_10	10	7471	797167	18_10335281_A_T_b37	18	10335281	10335281	7.13651e-05	-0.275848	0.656344	0.656022	0.249869
PPP4R1	chr18	-	2	protein_coding	ENSG00000154845.11_9588708_9588851	ENSG00000154845.11	18	9546789	9615238	ENSG00000154845.11_16	21	7483	-188629	18_9803867_C_G_b37	18	9803867	9803867	6.43915e-06	0.250529	0.180819	0.18605	0.136754
RAB31	chr18	+	2	protein_coding	ENSG00000168461.8_9775274_9775354	ENSG00000168461.8	18	9708162	9862548	ENSG00000168461.8_5	7	7975	544265	18_10406813_G_A_b37	18	10406813	10406813	5.56357e-06	-1.08864	0.0829171	0.0925343	0.0929765
RP11-474N24.6	chr18	-	2	lincRNA	ENSG00000272799.1_9912312_9912846	ENSG00000272799.1	18	9912313	9912846	ENSG00000272799.1_0	1	7274	-696136	18_10608982_G_A_b37	18	10608982	10608982	0.000120706	0.597548	0.227772	0.223534	0.149112
VAPA	chr18	+	2	protein_coding	ENSG00000101558.9_9950391_9950565	ENSG00000101558.9	18	9913999	9960018	ENSG00000101558.9_9	8	7461	-61130	18_9852869_C_T_b37	18	9852869	9852869	1.75959e-06	-0.319398	0.032967	0.0299108	0.0443248
APCDD1	chr18	+	2	protein_coding	ENSG00000154856.8_10485458_10485780	ENSG00000154856.8	18	10454625	10489945	ENSG00000154856.8_5	6	7433	-734413	18_9720212_C_T_b37	18	9720212	9720212	6.20768e-05	-0.346141	0.437562	0.435014	0.20409
NAPG	chr18	+	1	protein_coding	ENSG00000134265.8_10550073_10552757	ENSG00000134265.8	18	10525902	10552757	ENSG00000134265.8_12	12	7510	2378	18_10555135_C_A_b37	18	10555135	10555135	3.11574e-06	-0.228031	0.0829171	0.0844534	0.0876811
PIEZO2	chr18	-	1	protein_coding	ENSG00000154864.7_10689652_10689800	ENSG00000154864.7	18	10670238	11148587	ENSG00000154864.7_7	22	9393	0	18_10807962_T_A_b37	18	10807962	10807962	1.74035e-06	-0.495408	0.0829171	0.081227	0.0855484
GNAL	chr18	+	2	protein_coding	ENSG00000141404.11_11880987_11882620	ENSG00000141404.11	18	11688955	11885674	ENSG00000141404.11_17	3	7763	0	18_11696268_G_T_b37	18	11696268	11696268	2.32709e-06	0.499265	0.01998	0.0155945	0.0271769
CHMP1B	chr18	+	2	protein_coding	ENSG00000255112.2_11852750_11854448	ENSG00000255112.2	18	11851395	11854448	ENSG00000255112.2_2	2	6878	781437	18_12635885_G_T_b37	18	12635885	12635885	1.00419e-06	-0.452514	0.00899101	0.00582221	0.0123395
MPPE1	chr18	-	1	protein_coding	ENSG00000154889.12_11905736_11905952	ENSG00000154889.12	18	11885685	11908710	ENSG00000154889.12_15	13	7002	0	18_11905953_C_T_b37	18	11905953	11905953	1.56469e-37	-1.07882	0.000999001	4.47676e-29	7.09227e-27
IMPA2	chr18	+	2	protein_coding	ENSG00000141401.7_12008331_12008590	ENSG00000141401.7	18	11981024	12030876	ENSG00000141401.7_3	10	7006	-912797	18_11068227_G_A_b37	18	11068227	11068227	1.54067e-06	-0.891372	0.016983	0.0187388	0.0312493
ANKRD62	chr18	+	2	protein_coding	ENSG00000181626.10_12125458_12126382	ENSG00000181626.10	18	12093852	12129748	ENSG00000181626.10_13	7	6779	256273	18_12386021_G_A_b37	18	12386021	12386021	6.56539e-06	0.601369	0.0789211	0.0854167	0.0882466
RP11-64C12.4	chr18	+	2	lincRNA	ENSG00000267643.1_12200777_12201173	ENSG00000267643.1	18	12200778	12201978	ENSG00000267643.1_0	1	6743	22522	18_12224500_T_C_b37	18	12224500	12224500	5.65751e-05	-0.461936	0.0959041	0.101241	0.098173
TUBB6	chr18	+	1	protein_coding	ENSG00000176014.8_12324807_12326618	ENSG00000176014.8	18	12307668	12344319	ENSG00000176014.8_5	5	6760	-4652	18_12303016_T_C_b37	18	12303016	12303016	7.60984e-06	-0.466158	0.0589411	0.0574012	0.0696171
AFG3L2	chr18	-	2	protein_coding	ENSG00000141385.5_12359925_12360050	ENSG00000141385.5	18	12328943	12377313	ENSG00000141385.5_9	16	6787	-137622	18_12514935_T_C_b37	18	12514935	12514935	3.53669e-06	-0.481612	0.0689311	0.0688005	0.0776986
SLMO1	chr18	+	2	protein_coding	ENSG00000141391.9_12429348_12429435	ENSG00000141391.9	18	12407895	12432237	ENSG00000141391.9_7	6	6748	40430	18_12472667_C_CT_b37	18	12472667	12472667	4.15732e-06	0.694457	0.0599401	0.0536566	0.0669825
SPIRE1	chr18	-	2	protein_coding	ENSG00000134278.10_12546672_12546903	ENSG00000134278.10	18	12448205	12658041	ENSG00000134278.10_16	15	7287	937104	18_11511101_T_C_b37	18	11511101	11511101	2.53313e-05	-0.59299	0.498501	0.476366	0.212717
PPAP2C	chr19	-	1	protein_coding	ENSG00000141934.5_281990_282310	ENSG00000141934.5	19	281040	291393	ENSG00000141934.5_1	7	5024	-283154	19_574547_C_T_b37	19	574547	574547	1.83492e-05	-0.604458	0.1998	0.199551	0.141313
MIER2	chr19	-	2	protein_coding	ENSG00000105556.6_327863_327989	ENSG00000105556.6	19	305704	344793	ENSG00000105556.6_11	15	5164	-298949	19_643742_C_T_b37	19	643742	643742	8.83284e-07	-0.365542	0.047952	0.0381292	0.0532064
C2CD4C	chr19	-	2	protein_coding	ENSG00000183186.6_405437_408401	ENSG00000183186.6	19	405438	409139	ENSG00000183186.6_0	1	5335	-432885	19_842024_GC_G_b37	19	842024	842025	0.000508151	-0.287949	0.676324	0.664149	0.251607
SHC2	chr19	-	2	protein_coding	ENSG00000129946.6_439232_439491	ENSG00000129946.6	19	416583	460996	ENSG00000129946.6_12	15	5431	0	19_439055_G_A_b37	19	439055	439055	4.12324e-12	0.742748	0.000999001	2.70881e-07	1.61749e-06
MADCAM1	chr19	+	2	protein_coding	ENSG00000099866.10_498495_498825	ENSG00000099866.10	19	489176	505347	ENSG00000099866.10_3	5	5542	-181131	19_308045_T_C_b37	19	308045	308045	2.0367e-05	-0.926109	0.198801	0.211159	0.145072
TPGS1	chr19	+	2	protein_coding	ENSG00000141933.8_507813_507844	ENSG00000141933.8	19	507299	519654	ENSG00000141933.8_1	2	5609	352200	19_871854_C_A_b37	19	871854	871854	4.45101e-05	-0.752754	0.188811	0.185856	0.136691
CDC34	chr19	+	2	protein_coding	ENSG00000099804.4_536950_537147	ENSG00000099804.4	19	531714	542097	ENSG00000099804.4_3	7	5788	994008	19_1536105_A_G_b37	19	1536105	1536105	3.34682e-05	-0.592243	0.362637	0.354106	0.185451
BSG	chr19	+	1	protein_coding	ENSG00000172270.14_581314_581591	ENSG00000172270.14	19	571297	583493	ENSG00000172270.14_8	9	5851	0	19_576767_AAG_A_b37	19	576767	576769	2.76024e-05	-0.389851	0.281718	0.285573	0.167349
POLRMT	chr19	-	2	protein_coding	ENSG00000099821.9_629539_630168	ENSG00000099821.9	19	617223	633597	ENSG00000099821.9_18	21	5910	-284277	19_917874_C_T_b37	19	917874	917874	1.1198e-05	0.212758	0.324675	0.313919	0.175088
RNF126	chr19	-	2	protein_coding	ENSG00000070423.13_652232_652296	ENSG00000070423.13	19	647526	663277	ENSG00000070423.13_6	9	5968	-164782	19_828059_C_T_b37	19	828059	828059	2.45719e-06	-0.691594	0.0609391	0.0564933	0.0690446
FSTL3	chr19	+	2	protein_coding	ENSG00000070404.5_676391_676526	ENSG00000070404.5	19	676392	683385	ENSG00000070404.5_0	5	6046	247326	19_930711_A_G_b37	19	930711	930711	0.00011839	-0.364706	0.533467	0.530962	0.224237
PALM	chr19	+	2	protein_coding	ENSG00000099864.13_727563_727694	ENSG00000099864.13	19	708953	748329	ENSG00000099864.13_5	8	6311	-168944	19_540009_C_T_b37	19	540009	540009	3.85218e-05	-0.835188	0.476523	0.510072	0.21953
MISP	chr19	+	2	protein_coding	ENSG00000099812.6_763500_764319	ENSG00000099812.6	19	751126	764319	ENSG00000099812.6_4	2	6338	-9603	19_741523_G_C_b37	19	741523	741523	0.00028302	-0.711817	0.741259	0.74536	0.26818
AC006273.4	chr19	-	2	lincRNA	ENSG00000272473.1_781001_781862	ENSG00000272473.1	19	781002	781862	ENSG00000272473.1_0	1	6403	365708	19_415294_A_G_b37	19	415294	415294	5.11063e-06	0.601558	0.023976	0.0186899	0.0311985
AC006273.5	chr19	+	2	lincRNA	ENSG00000267530.2_782754_783330	ENSG00000267530.2	19	782755	785080	ENSG00000267530.2_0	2	6426	-164596	19_618159_A_G_b37	19	618159	618159	0.000116546	-0.355981	0.426573	0.426454	0.202202
AC006273.7	chr19	+	2	lincRNA	ENSG00000266927.2_786649_787037	ENSG00000266927.2	19	786650	787037	ENSG00000266927.2_0	1	6431	3400	19_790437_A_G_b37	19	790437	790437	1.38405e-05	0.582348	0.0559441	0.0515743	0.0653159
PTBP1	chr19	+	2	protein_coding	ENSG00000011304.12_810542_810620	ENSG00000011304.12	19	797075	812327	ENSG00000011304.12_13	14	6505	-502863	19_294212_T_C_b37	19	294212	294212	5.93757e-05	0.212336	0.639361	0.629427	0.244291
CFD	chr19	+	2	protein_coding	ENSG00000197766.3_863091_863453	ENSG00000197766.3	19	859453	863453	ENSG00000197766.3_4	5	6608	-29629	19_829824_C_T_b37	19	829824	829824	5.94526e-05	-0.500094	0.414585	0.405997	0.197742
MED16	chr19	-	1	protein_coding	ENSG00000175221.10_871036_871253	ENSG00000175221.10	19	867962	893218	ENSG00000175221.10_2	15	6677	-12931	19_906149_G_C_b37	19	906149	906149	2.15753e-07	0.448665	0.00699301	0.00655272	0.0135534
R3HDM4	chr19	-	2	protein_coding	ENSG00000198858.5_913086_913240	ENSG00000198858.5	19	896503	913240	ENSG00000198858.5_8	8	6741	-266729	19_1179969_C_A_b37	19	1179969	1179969	3.33211e-05	-0.436394	0.322677	0.311923	0.174404
ARID3A	chr19	+	1	protein_coding	ENSG00000116017.6_966571_966868	ENSG00000116017.6	19	925781	975939	ENSG00000116017.6_10	8	7013	-199683	19_726098_G_T_b37	19	726098	726098	6.8271e-06	0.813182	0.188811	0.175011	0.132454
WDR18	chr19	+	2	protein_coding	ENSG00000065268.6_990851_991145	ENSG00000065268.6	19	983174	994569	ENSG00000065268.6_6	9	7054	0	19_990736_C_T_b37	19	990736	990736	2.55589e-21	0.904976	0.000999001	1.53124e-14	2.71424e-13
GRIN3B	chr19	+	2	protein_coding	ENSG00000116032.5_1009171_1009646	ENSG00000116032.5	19	1000418	1009646	ENSG00000116032.5_8	1	7137	772310	19_1781956_GAA_G_b37	19	1781956	1781958	1.42392e-05	0.451008	0.0649351	0.0551791	0.0681116
TMEM259	chr19	-	2	protein_coding	ENSG00000182087.8_1012232_1012572	ENSG00000182087.8	19	1009732	1021117	ENSG00000182087.8_7	11	7181	0	19_1016718_C_T_b37	19	1016718	1016718	2.44045e-08	-0.336111	0.001998	0.00111514	0.00299274
CNN2	chr19	+	2	protein_coding	ENSG00000064666.10_1036877_1036999	ENSG00000064666.10	19	1026298	1039068	ENSG00000064666.10_7	8	7246	0	19_1036552_T_C_b37	19	1036552	1036552	2.59435e-05	-0.548153	0.293706	0.297116	0.170448
ABCA7	chr19	+	2	protein_coding	ENSG00000064687.8_1064159_1064252	ENSG00000064687.8	19	1040102	1065568	ENSG00000064687.8_45	47	7317	1349	19_1066917_G_A_b37	19	1066917	1066917	6.30781e-08	-0.451684	0.00699301	0.00951876	0.0183973
HMHA1	chr19	+	1	protein_coding	ENSG00000180448.6_1073946_1074013	ENSG00000180448.6	19	1065922	1086593	ENSG00000180448.6_10	22	7361	-378844	19_687078_G_A_b37	19	687078	687078	1.6256e-06	1.30682	0.0989011	0.103827	0.0998404
POLR2E	chr19	-	2	protein_coding	ENSG00000099817.7_1091790_1091906	ENSG00000099817.7	19	1086628	1095598	ENSG00000099817.7_6	10	7373	-48	19_1095646_A_G_b37	19	1095646	1095646	8.30178e-08	0.291022	0.003996	0.0026493	0.00638044
GPX4	chr19	+	1	protein_coding	ENSG00000167468.12_1104414_1104928	ENSG00000167468.12	19	1103936	1106787	ENSG00000167468.12_1	8	7409	618006	19_1724793_G_A_b37	19	1724793	1724793	2.8298e-07	0.601144	0.00899101	0.0062421	0.0130055
SBNO2	chr19	-	1	protein_coding	ENSG00000064932.11_1111504_1111613	ENSG00000064932.11	19	1107636	1174282	ENSG00000064932.11_8	33	7624	-653283	19_1827565_A_G_b37	19	1827565	1827565	6.33704e-07	-0.446881	0.041958	0.0398529	0.0548418
STK11	chr19	+	1	protein_coding	ENSG00000118046.10_1227591_1228285	ENSG00000118046.10	19	1189406	1228285	ENSG00000118046.10_11	11	7743	-186522	19_1002884_C_A_b37	19	1002884	1002884	3.32217e-06	-0.332674	0.124875	0.11274	0.104544
C19orf26	chr19	-	2	protein_coding	ENSG00000099625.8_1228428_1231274	ENSG00000099625.8	19	1228429	1238026	ENSG00000099625.8_0	4	7751	76998	19_1151431_C_T_b37	19	1151431	1151431	0.000163925	-0.514352	0.848152	0.85034	0.289723
ATP5D	chr19	+	2	protein_coding	ENSG00000099624.3_1241748_1241990	ENSG00000099624.3	19	1241749	1244824	ENSG00000099624.3_0	4	7769	-61780	19_1179969_C_A_b37	19	1179969	1179969	0.000279829	-0.440409	0.861139	0.861769	0.292013
MIDN	chr19	+	2	protein_coding	ENSG00000167470.8_1251837_1251900	ENSG00000167470.8	19	1248552	1259142	ENSG00000167470.8_3	9	7795	214202	19_1473344_T_C_b37	19	1473344	1473344	1.64341e-05	0.649012	0.210789	0.213438	0.145867
CIRBP	chr19	+	2	protein_coding	ENSG00000099622.9_1271119_1274879	ENSG00000099622.9	19	1259384	1274879	ENSG00000099622.9_7	5	7827	-57520	19_1201860_TTTTA_T_b37	19	1201860	1201864	6.63027e-05	0.554745	0.597403	0.609881	0.239997
C19orf24	chr19	+	2	protein_coding	ENSG00000228300.9_1278775_1279248	ENSG00000228300.9	19	1275026	1279248	ENSG00000228300.9_4	4	7805	-8692	19_1266334_C_T_b37	19	1266334	1266334	1.38236e-10	0.414611	0.000999001	7.18418e-06	3.26351e-05
MUM1	chr19	+	1	protein_coding	ENSG00000160953.10_1362248_1362350	ENSG00000160953.10	19	1285890	1378430	ENSG00000160953.10_7	18	8222	549093	19_1927523_C_T_b37	19	1927523	1927523	6.55703e-06	0.442267	0.290709	0.27809	0.165378
NDUFS7	chr19	+	2	protein_coding	ENSG00000115286.15_1388523_1388592	ENSG00000115286.15	19	1383526	1394802	ENSG00000115286.15_5	8	7896	-836660	19_546865_TA_T_b37	19	546865	546866	2.31696e-05	-0.53125	0.357642	0.364559	0.187764
GAMT	chr19	-	2	protein_coding	ENSG00000130005.7_1401294_1401569	ENSG00000130005.7	19	1397091	1401569	ENSG00000130005.7_5	6	7826	759162	19_637929_C_T_b37	19	637929	637929	1.14388e-05	0.476869	0.120879	0.110756	0.10351
DAZAP1	chr19	+	1	protein_coding	ENSG00000071626.12_1415738_1415939	ENSG00000071626.12	19	1407568	1435719	ENSG00000071626.12_2	16	7951	-983152	19_424416_G_A_b37	19	424416	424416	3.41417e-06	-1.35146	0.140859	0.130304	0.113444
RPS15	chr19	+	1	protein_coding	ENSG00000115268.5_1438357_1438891	ENSG00000115268.5	19	1438358	1440583	ENSG00000115268.5_0	3	7883	925035	19_2365618_AC_A_b37	19	2365618	2365619	0.000232107	0.265383	0.834166	0.821209	0.28375
AC027307.3	chr19	+	3	protein_coding	ENSG00000268798.1_1440837_1441937	ENSG00000268798.1	19	1440838	1441937	ENSG00000268798.1_0	1	7881	-606684	19_834154_T_C_b37	19	834154	834154	0.000187919	-0.443652	0.444555	0.446195	0.206231
APC2	chr19	+	2	protein_coding	ENSG00000115266.7_1461035_1461141	ENSG00000115266.7	19	1446300	1473199	ENSG00000115266.7_12	3	7999	-662827	19_783473_C_T_b37	19	783473	783473	0.000470138	-0.914026	0.986014	0.985066	0.319403
C19orf25	chr19	-	1	protein_coding	ENSG00000119559.11_1478652_1479555	ENSG00000119559.11	19	1461153	1479555	ENSG00000119559.11_4	4	7902	-301568	19_1781123_C_T_b37	19	1781123	1781123	8.02828e-05	-0.288274	0.618382	0.610601	0.240146
PCSK4	chr19	-	2	protein_coding	ENSG00000115257.11_1482894_1483019	ENSG00000115257.11	19	1481427	1490751	ENSG00000115257.11_2	13	7864	-607235	19_2097986_T_C_b37	19	2097986	2097986	1.82308e-05	0.563353	0.533467	0.5338	0.22465
REEP6	chr19	+	2	protein_coding	ENSG00000115255.6_1496283_1496452	ENSG00000115255.6	19	1491165	1497926	ENSG00000115255.6_3	5	7820	-998425	19_492740_C_T_b37	19	492740	492740	1.11582e-05	-0.762528	0.10989	0.111282	0.103809
ADAMTSL5	chr19	-	2	protein_coding	ENSG00000185761.6_1505016_1506315	ENSG00000185761.6	19	1505017	1513603	ENSG00000185761.6_0	1	7805	-753960	19_2267563_C_T_b37	19	2267563	2267563	0.000344747	0.394991	0.651349	0.645601	0.24763
MEX3D	chr19	-	2	protein_coding	ENSG00000181588.15_1554667_1556603	ENSG00000181588.15	19	1554668	1568057	ENSG00000181588.15_0	3	7784	-792903	19_2360960_T_G_b37	19	2360960	2360960	4.61606e-05	-0.274624	0.334665	0.321454	0.176829
AC005943.5	chr19	-	2	lincRNA	ENSG00000267161.1_1573594_1575474	ENSG00000267161.1	19	1573595	1575474	ENSG00000267161.1_0	1	7705	968852	19_604743_G_T_b37	19	604743	604743	0.000897132	0.889625	0.923077	0.917299	0.303883
MBD3	chr19	-	2	protein_coding	ENSG00000071655.13_1585053_1585529	ENSG00000071655.13	19	1576639	1592882	ENSG00000071655.13_5	6	7754	-983390	19_2576272_T_C_b37	19	2576272	2576272	2.97604e-05	0.303476	0.314685	0.320862	0.176774
UQCR11	chr19	-	2	protein_coding	ENSG00000127540.7_1597170_1598325	ENSG00000127540.7	19	1597171	1605480	ENSG00000127540.7_0	3	7669	-118128	19_1723608_A_G_b37	19	1723608	1723608	6.42222e-06	0.273126	0.036963	0.0478903	0.0620771
TCF3	chr19	-	1	protein_coding	ENSG00000071564.10_1619108_1619233	ENSG00000071564.10	19	1609291	1652604	ENSG00000071564.10_3	20	7757	-307191	19_1959795_G_A_b37	19	1959795	1959795	4.83794e-06	-0.666202	0.185814	0.188994	0.137799
ATP8B3	chr19	-	2	protein_coding	ENSG00000130270.12_1800257_1800448	ENSG00000130270.12	19	1782074	1812275	ENSG00000130270.12_16	2	7352	-835140	19_2647415_C_T_b37	19	2647415	2647415	0.000165141	0.498395	0.592408	0.575685	0.233684
REXO1	chr19	-	2	protein_coding	ENSG00000079313.7_1825837_1825942	ENSG00000079313.7	19	1815248	1848452	ENSG00000079313.7_14	17	7341	-1515	19_1849967_T_G_b37	19	1849967	1849967	1.13569e-15	-0.8506	0.000999001	2.6272e-10	2.51298e-09
KLF16	chr19	-	2	protein_coding	ENSG00000129911.4_1852449_1853190	ENSG00000129911.4	19	1852450	1863567	ENSG00000129911.4_0	3	7167	387680	19_1464770_T_C_b37	19	1464770	1464770	0.000254867	0.49326	0.779221	0.778824	0.274514
CTB-31O20.2	chr19	-	2	lincRNA	ENSG00000261526.1_1874880_1875014	ENSG00000261526.1	19	1874881	1876168	ENSG00000261526.1_0	3	7109	325795	19_1549086_C_T_b37	19	1549086	1549086	0.000274104	-1.12496	0.872128	0.872056	0.294005
ABHD17A	chr19	-	2	protein_coding	ENSG00000129968.11_1876808_1877424	ENSG00000129968.11	19	1876809	1885546	ENSG00000129968.11_0	6	7133	974562	19_902247_C_T_b37	19	902247	902247	0.000142032	0.236877	0.842158	0.833879	0.286255
SCAMP4	chr19	+	2	protein_coding	ENSG00000227500.5_1914977_1915025	ENSG00000227500.5	19	1905213	1926016	ENSG00000227500.5_2	9	7240	-484475	19_1420738_G_A_b37	19	1420738	1420738	4.71002e-06	0.783686	0.0979021	0.0994852	0.0973832
ADAT3	chr19	+	2	protein_coding	ENSG00000213638.4_1911888_1913088	ENSG00000213638.4	19	1908018	1913088	ENSG00000213638.4_1	2	7188	443753	19_2356841_G_A_b37	19	2356841	2356841	2.48383e-05	-0.873327	0.127872	0.138093	0.117226
CSNK1G2	chr19	+	1	protein_coding	ENSG00000133275.11_1978600_1978749	ENSG00000133275.11	19	1941188	1981337	ENSG00000133275.11_9	11	7330	-908819	19_1032369_C_T_b37	19	1032369	1032369	3.1205e-05	-0.292175	0.41958	0.414153	0.199512
BTBD2	chr19	-	2	protein_coding	ENSG00000133243.4_1985446_1986648	ENSG00000133243.4	19	1985447	2034880	ENSG00000133243.4_0	10	7415	2766	19_1982681_G_A_b37	19	1982681	1982681	7.48439e-06	0.275211	0.148851	0.13884	0.117626
MKNK2	chr19	-	1	protein_coding	ENSG00000099875.10_2041838_2042139	ENSG00000099875.10	19	2037470	2051243	ENSG00000099875.10_3	13	7133	844965	19_1192505_G_A_b37	19	1192505	1192505	2.36091e-05	-0.275203	0.230769	0.229867	0.150806
MOB3A	chr19	-	2	protein_coding	ENSG00000172081.9_2078138_2078718	ENSG00000172081.9	19	2071037	2096331	ENSG00000172081.9_2	5	7110	-586892	19_2683223_A_C_b37	19	2683223	2683223	4.97345e-07	0.306175	0.00899101	0.00788495	0.0157437
IZUMO4	chr19	+	2	protein_coding	ENSG00000099840.9_2097250_2097331	ENSG00000099840.9	19	2096673	2099586	ENSG00000099840.9_1	10	7019	-777966	19_1318707_G_T_b37	19	1318707	1318707	1.17367e-05	1.00801	0.205794	0.199129	0.141185
AP3D1	chr19	-	2	protein_coding	ENSG00000065000.11_2100992_2102267	ENSG00000065000.11	19	2100993	2164464	ENSG00000065000.11_0	32	7352	647	19_2100346_A_G_b37	19	2100346	2100346	1.56916e-07	-0.258162	0.00899101	0.00975603	0.0187985
DOT1L	chr19	+	1	protein_coding	ENSG00000104885.13_2220106_2220221	ENSG00000104885.13	19	2164148	2232577	ENSG00000104885.13_21	27	7445	352283	19_2584860_G_A_b37	19	2584860	2584860	6.01417e-06	0.632463	0.275724	0.271867	0.163649
PLEKHJ1	chr19	-	2	protein_coding	ENSG00000104886.5_2236153_2236519	ENSG00000104886.5	19	2233148	2237703	ENSG00000104886.5_3	4	7227	923383	19_1309757_TCCGAGTCC_T_b37	19	1309757	1309765	6.23828e-06	0.524491	0.0559441	0.0546515	0.0677253
SF3A2	chr19	+	2	protein_coding	ENSG00000104897.5_2247592_2247661	ENSG00000104897.5	19	2237793	2248678	ENSG00000104897.5_7	8	7247	204345	19_2453023_C_A_b37	19	2453023	2453023	6.00742e-06	-0.59144	0.0709291	0.0677816	0.077063
AMH	chr19	+	1	protein_coding	ENSG00000104899.4_2249307_2249743	ENSG00000104899.4	19	2249308	2252072	ENSG00000104899.4_0	4	7234	-625	19_2248683_C_T_b37	19	2248683	2248683	1.01323e-11	0.873227	0.000999001	4.22379e-07	2.43327e-06
OAZ1	chr19	+	1	protein_coding	ENSG00000104904.8_2271383_2271529	ENSG00000104904.8	19	2270290	2273487	ENSG00000104904.8_1	5	7296	733565	19_3007052_G_C_b37	19	3007052	3007052	6.33317e-05	-0.39876	0.385614	0.369954	0.188834
FAM110C	chr2	-	2	protein_coding	ENSG00000184731.5_42808_42952	ENSG00000184731.5	2	38814	46870	ENSG00000184731.5_1	3	3788	0	2_39555_C_T_b37	2	39555	39555	0.00111867	0.459486	0.85015	0.851747	0.289896
SH3YL1	chr2	-	2	protein_coding	ENSG00000035115.17_224863_224920	ENSG00000035115.17	2	217730	266398	ENSG00000035115.17_3	20	5040	0	2_239597_C_G_b37	2	239597	239597	1.51403e-42	-1.15211	0.000999001	7.90444e-34	4.00721e-31
ACP1	chr2	+	2	protein_coding	ENSG00000143727.11_271865_271939	ENSG00000143727.11	2	264393	278283	ENSG00000143727.11_5	6	5124	-7979	2_256414_G_A_b37	2	256414	256414	1.67498e-05	0.827513	0.0749251	0.0758162	0.0821511
FAM150B	chr2	-	2	protein_coding	ENSG00000189292.11_286122_286203	ENSG00000189292.11	2	279558	288851	ENSG00000189292.11_2	7	5168	188482	2_91076_C_T_b37	2	91076	91076	2.1318e-05	0.645599	0.137862	0.145091	0.120323
TMEM18	chr2	-	1	protein_coding	ENSG00000151353.10_672807_672862	ENSG00000151353.10	2	667335	676704	ENSG00000151353.10_2	5	6864	0	2_674963_G_A_b37	2	674963	674963	1.55491e-13	-0.484258	0.000999001	3.89354e-09	3.10355e-08
SNTG2	chr2	+	2	protein_coding	ENSG00000172554.7_1263141_1263213	ENSG00000172554.7	2	946554	1371385	ENSG00000172554.7_21	8	8749	-343730	2_602824_G_A_b37	2	602824	602824	7.90428e-05	0.561621	0.764236	0.755854	0.270328
TPO	chr2	+	2	protein_coding	ENSG00000115705.16_1497573_1497811	ENSG00000115705.16	2	1377995	1547483	ENSG00000115705.16_12	5	8519	954641	2_2502124_G_A_b37	2	2502124	2502124	0.00019143	-1.12387	0.744256	0.742257	0.267561
PXDN	chr2	-	2	protein_coding	ENSG00000130508.6_1664652_1664809	ENSG00000130508.6	2	1635659	1748624	ENSG00000130508.6_11	18	8402	14262	2_1621397_C_T_b37	2	1621397	1621397	1.80989e-05	-0.764425	0.446553	0.427209	0.202389
MYT1L	chr2	-	1	protein_coding	ENSG00000186487.13_1906851_1907066	ENSG00000186487.13	2	1792885	2335032	ENSG00000186487.13_13	3	9925	-809072	2_3144104_C_CT_b37	2	3144104	3144104	7.2722e-07	-0.623374	0.010989	0.00892056	0.0174204
TSSC1	chr2	-	1	protein_coding	ENSG00000032389.8_3217919_3218019	ENSG00000032389.8	2	3192696	3381653	ENSG00000032389.8_5	9	7710	66707	2_3125989_G_T_b37	2	3125989	3125989	5.67169e-05	-0.571209	0.612388	0.615097	0.241166
TRAPPC12	chr2	+	1	protein_coding	ENSG00000171853.11_3462083_3462232	ENSG00000171853.11	2	3383446	3488865	ENSG00000171853.11_12	17	7556	0	2_3466829_A_G_b37	2	3466829	3466829	6.58254e-08	1.71024	0.00599401	0.00354786	0.00815328
RP11-1293J14.1	chr2	+	2	lincRNA	ENSG00000271868.1_3500726_3501131	ENSG00000271868.1	2	3500727	3501131	ENSG00000271868.1_0	1	7162	-328041	2_3172686_A_G_b37	2	3172686	3172686	0.000266313	-0.573587	0.462537	0.434189	0.203933
ADI1	chr2	-	2	protein_coding	ENSG00000182551.9_3518578_3521518	ENSG00000182551.9	2	3501200	3521518	ENSG00000182551.9_3	4	7211	0	2_3509270_G_A_b37	2	3509270	3509270	7.76285e-10	0.576404	0.000999001	1.09709e-05	4.80707e-05
AC108488.4	chr2	-	2	lincRNA	ENSG00000242282.2_3579402_3579900	ENSG00000242282.2	2	3579403	3584463	ENSG00000242282.2_0	4	7151	181927	2_3397475_AG_A_b37	2	3397475	3397476	3.05232e-06	0.358134	0.032967	0.0300983	0.0445405
RNASEH1	chr2	-	2	protein_coding	ENSG00000171865.5_3592382_3593461	ENSG00000171865.5	2	3592383	3606081	ENSG00000171865.5_0	8	7207	594501	2_2997882_C_CAT_b37	2	2997882	2997882	9.32736e-06	0.25013	0.142857	0.153543	0.123494
RPS7	chr2	+	2	protein_coding	ENSG00000171863.8_3623181_3623274	ENSG00000171863.8	2	3622795	3628509	ENSG00000171863.8_1	7	7148	345243	2_3973752_A_G_b37	2	3973752	3973752	0.000190128	-0.67608	0.662338	0.649916	0.248439
COLEC11	chr2	+	2	protein_coding	ENSG00000118004.13_3691316_3692048	ENSG00000118004.13	2	3642426	3692048	ENSG00000118004.13_12	7	7340	-2505	2_3639921_C_G_b37	2	3639921	3639921	1.1626e-05	-0.479752	0.142857	0.139818	0.117999
CMPK2	chr2	-	2	protein_coding	ENSG00000134326.7_6988446_6990104	ENSG00000134326.7	2	6980701	7006766	ENSG00000134326.7_1	5	6470	32696	2_6948005_A_G_b37	2	6948005	6948005	9.63102e-05	0.582708	0.504496	0.499958	0.217573
RSAD2	chr2	+	2	protein_coding	ENSG00000134321.7_7023501_7023663	ENSG00000134321.7	2	7005937	7038370	ENSG00000134321.7_4	5	6425	349077	2_7387447_C_T_b37	2	7387447	7387447	0.000290875	0.415452	0.857143	0.853269	0.290181
RP11-439M11.1	chr2	-	2	lincRNA	ENSG00000271947.1_7045854_7046432	ENSG00000271947.1	2	7045855	7046432	ENSG00000271947.1_0	1	6345	-7964	2_7054396_G_A_b37	2	7054396	7054396	5.30867e-07	-0.561514	0.002997	0.00117903	0.00315086
RNF144A	chr2	+	2	protein_coding	ENSG00000151692.10_7170256_7170346	ENSG00000151692.10	2	7057523	7208417	ENSG00000151692.10_9	9	6745	263315	2_7471732_G_A_b37	2	7471732	7471732	1.05393e-05	0.322747	0.106893	0.106498	0.101447
RP11-557L19.1	chr2	+	2	lincRNA	ENSG00000272002.1_7401001_7401635	ENSG00000272002.1	2	7401002	7401635	ENSG00000272002.1_0	1	5766	-198865	2_7202137_A_G_b37	2	7202137	7202137	0.000350437	0.546715	0.415584	0.403934	0.197154
AC011747.4	chr2	-	2	lincRNA	ENSG00000236008.1_8699962_8708081	ENSG00000236008.1	2	8699963	8723922	ENSG00000236008.1_0	1	5103	0	2_8718552_G_A_b37	2	8718552	8718552	1.24181e-05	-0.392236	0.014985	0.0182561	0.0307069
ID2	chr2	+	2	protein_coding	ENSG00000115738.5_8821993_8822643	ENSG00000115738.5	2	8818984	8824583	ENSG00000115738.5_3	3	5167	-289105	2_8529879_T_G_b37	2	8529879	8529879	0.000562672	0.443702	0.724276	0.71261	0.261538
RP11-434B12.1	chr2	-	2	lincRNA	ENSG00000260837.1_8861263_8862816	ENSG00000260837.1	2	8861264	8862816	ENSG00000260837.1_0	1	5189	-87163	2_8949979_C_G_b37	2	8949979	8949979	0.000897891	-0.271304	0.702298	0.698824	0.258745
KIDINS220	chr2	-	2	protein_coding	ENSG00000134313.10_8919025_8919269	ENSG00000134313.10	2	8865408	8977760	ENSG00000134313.10_15	30	5671	732454	2_8132954_G_A_b37	2	8132954	8132954	7.93063e-05	-0.558146	0.923077	0.923382	0.30518
MBOAT2	chr2	-	2	protein_coding	ENSG00000143797.7_8992819_8999034	ENSG00000143797.7	2	8992820	9143942	ENSG00000143797.7_0	10	6220	-114384	2_9258326_TCTC_T_b37	2	9258326	9258329	6.96702e-05	0.341417	0.671329	0.665559	0.251853
ASAP2	chr2	+	2	protein_coding	ENSG00000151693.5_9484859_9484929	ENSG00000151693.5	2	9346894	9543603	ENSG00000151693.5_10	28	6960	527098	2_10070701_G_T_b37	2	10070701	10070701	2.41939e-06	-0.449848	0.136863	0.141615	0.118769
ITGB1BP1	chr2	-	1	protein_coding	ENSG00000119185.8_9545812_9547727	ENSG00000119185.8	2	9545813	9563676	ENSG00000119185.8_0	8	6493	18606	2_9527206_GT_G_b37	2	9527206	9527207	2.09269e-07	-0.341312	0.003996	0.00504869	0.011032
CPSF3	chr2	+	2	protein_coding	ENSG00000119203.9_9607835_9608104	ENSG00000119203.9	2	9563697	9613230	ENSG00000119203.9_15	18	6566	190471	2_9803701_T_C_b37	2	9803701	9803701	3.70386e-06	-0.291734	0.0949051	0.102266	0.0988267
IAH1	chr2	+	1	protein_coding	ENSG00000134330.14_9621414_9621576	ENSG00000134330.14	2	9613787	9636672	ENSG00000134330.14_6	9	6472	-29500	2_9584287_A_T_b37	2	9584287	9584287	7.446e-08	0.369484	0.002997	0.00208469	0.00520872
ADAM17	chr2	-	1	protein_coding	ENSG00000151694.8_9666239_9666373	ENSG00000151694.8	2	9629872	9695921	ENSG00000151694.8_14	19	6686	-123915	2_9819836_T_C_b37	2	9819836	9819836	6.90791e-06	-0.422556	0.203796	0.21149	0.145206
RP11-214N9.1	chr2	+	2	lincRNA	ENSG00000271855.1_9696027_9696904	ENSG00000271855.1	2	9696028	9696904	ENSG00000271855.1_0	1	6573	721264	2_10418168_C_G_b37	2	10418168	10418168	0.000267893	0.776383	0.380619	0.391007	0.194025
YWHAQ	chr2	-	1	protein_coding	ENSG00000134308.9_9770941_9771143	ENSG00000134308.9	2	9724101	9771143	ENSG00000134308.9_7	7	6927	-3615	2_9774758_C_G_b37	2	9774758	9774758	3.38131e-10	-0.496909	0.000999001	8.24413e-06	3.68231e-05
TAF1B	chr2	+	2	protein_coding	ENSG00000115750.12_10073911_10074545	ENSG00000115750.12	2	9983483	10074545	ENSG00000115750.12_19	15	7465	0	2_10044543_C_A_b37	2	10044543	10044543	1.2915e-05	-0.322161	0.346653	0.330017	0.179082
RP11-95D17.1	chr2	+	2	lincRNA	ENSG00000269973.1_10076488_10079719	ENSG00000269973.1	2	10076489	10079719	ENSG00000269973.1_0	1	7374	-92803	2_9983686_G_T_b37	2	9983686	9983686	4.89209e-09	0.474991	0.000999001	3.22465e-05	0.000128116
GRHL1	chr2	+	2	protein_coding	ENSG00000134317.13_10095043_10095230	ENSG00000134317.13	2	10085341	10142411	ENSG00000134317.13_4	15	7563	773993	2_10916404_TGTGC_T_b37	2	10916404	10916408	1.25405e-05	0.648543	0.353646	0.341004	0.182165
RP11-254F7.2	chr2	-	2	lincRNA	ENSG00000260077.1_10179218_10180790	ENSG00000260077.1	2	10179219	10180790	ENSG00000260077.1_0	1	7581	110261	2_10068958_C_T_b37	2	10068958	10068958	7.12209e-08	0.507837	0.001998	0.000206929	0.000666905
KLF11	chr2	+	1	protein_coding	ENSG00000172059.6_10192353_10194547	ENSG00000172059.6	2	10182976	10194547	ENSG00000172059.6_6	5	7615	31758	2_10226305_A_AG_b37	2	10226305	10226305	0.000118265	0.267226	0.645355	0.631066	0.244558
CYS1	chr2	-	2	protein_coding	ENSG00000205795.4_10206030_10206083	ENSG00000205795.4	2	10196907	10221071	ENSG00000205795.4_1	3	7688	796475	2_9400432_T_C_b37	2	9400432	9400432	3.74665e-05	0.416804	0.231768	0.231067	0.151286
RRM2	chr2	+	2	protein_coding	ENSG00000171848.9_10269360_10271545	ENSG00000171848.9	2	10262455	10271545	ENSG00000171848.9_9	1	7714	-171154	2_10091301_G_A_b37	2	10091301	10091301	0.000104196	0.865644	0.202797	0.212697	0.145616
HPCAL1	chr2	+	2	protein_coding	ENSG00000115756.8_10548687_10548860	ENSG00000115756.8	2	10443015	10567743	ENSG00000115756.8_6	7	8081	0	2_10548826_T_C_b37	2	10548826	10548826	1.06029e-10	-0.541395	0.000999001	6.54678e-06	2.98734e-05
ODC1	chr2	-	2	protein_coding	ENSG00000115758.8_10588246_10588630	ENSG00000115758.8	2	10580094	10588630	ENSG00000115758.8_12	12	7786	503714	2_10076380_T_C_b37	2	10076380	10076380	1.68492e-05	0.533479	0.18981	0.186286	0.136796
RP11-320M2.1	chr2	+	1	lincRNA	ENSG00000257135.1_10590178_10590407	ENSG00000257135.1	2	10588820	10591453	ENSG00000257135.1_2	3	7753	337889	2_10929342_A_G_b37	2	10929342	10929342	8.44243e-05	0.409867	0.474525	0.460942	0.209395
NOL10	chr2	-	2	protein_coding	ENSG00000115761.11_10710891_10712316	ENSG00000115761.11	2	10710892	10830101	ENSG00000115761.11_0	21	8059	0	2_10712996_C_T_b37	2	10712996	10712996	1.29099e-11	-0.518569	0.000999001	3.17787e-06	1.52996e-05
RN7SL832P	chr2	+	2	lincRNA	ENSG00000243819.3_10830469_10832225	ENSG00000243819.3	2	10830470	10832225	ENSG00000243819.3_0	1	7678	-560376	2_10270094_A_G_b37	2	10270094	10270094	0.000511268	-0.580659	0.665335	0.667821	0.252372
ATP6V1C2	chr2	+	2	protein_coding	ENSG00000143882.5_10924452_10925059	ENSG00000143882.5	2	10861775	10925236	ENSG00000143882.5_15	1	7894	27211	2_10952447_G_A_b37	2	10952447	10952447	2.62929e-06	-0.364304	0.004995	0.00747812	0.0150799
RP11-791G15.2	chr2	-	2	lincRNA	ENSG00000272275.1_10908000_10908322	ENSG00000272275.1	2	10908001	10910184	ENSG00000272275.1_0	1	7630	-16260	2_10926444_T_C_b37	2	10926444	10926444	2.38889e-06	0.488224	0.00599401	0.00854122	0.0168287
PDIA6	chr2	-	1	protein_coding	ENSG00000143870.8_10942624_10942766	ENSG00000143870.8	2	10927407	10978103	ENSG00000143870.8_9	11	7699	975331	2_9952076_G_A_b37	2	9952076	9952076	5.3227e-05	-0.314165	0.324675	0.317312	0.175964
KCNF1	chr2	+	2	protein_coding	ENSG00000162975.3_11052062_11054350	ENSG00000162975.3	2	11052063	11054350	ENSG00000162975.3_0	1	7390	167190	2_11221540_G_C_b37	2	11221540	11221540	0.000404511	0.48844	0.622378	0.598418	0.237529
C2orf50	chr2	+	2	protein_coding	ENSG00000150873.7_11284045_11286150	ENSG00000150873.7	2	11273179	11286916	ENSG00000150873.7_2	1	7316	-145365	2_11127814_C_A_b37	2	11127814	11127814	0.00036803	0.83126	0.553447	0.546831	0.227453
PQLC3	chr2	+	1	protein_coding	ENSG00000162976.8_11317862_11319000	ENSG00000162976.8	2	11295324	11319000	ENSG00000162976.8_8	7	7446	0	2_11298941_T_C_b37	2	11298941	11298941	1.27652e-09	-0.505811	0.000999001	3.37399e-05	0.000133526
ROCK2	chr2	-	1	protein_coding	ENSG00000134318.9_11355635_11355771	ENSG00000134318.9	2	11319887	11488456	ENSG00000134318.9_19	33	7807	-843406	2_12331862_T_G_b37	2	12331862	12331862	6.54145e-06	0.420065	0.420579	0.407579	0.198012
E2F6	chr2	-	2	protein_coding	ENSG00000169016.12_11595467_11595600	ENSG00000169016.12	2	11584501	11606297	ENSG00000169016.12_5	8	6901	-999900	2_12606197_GCA_G_b37	2	12606197	12606199	3.75568e-05	0.703965	0.454545	0.452619	0.207373
GREB1	chr2	+	2	protein_coding	ENSG00000196208.9_11720829_11721391	ENSG00000196208.9	2	11674242	11782914	ENSG00000196208.9_8	32	7083	0	2_11734258_G_A_b37	2	11734258	11734258	1.00608e-09	0.756651	0.000999001	0.000147863	0.00049606
LPIN1	chr2	+	1	protein_coding	ENSG00000134324.7_11964757_11967535	ENSG00000134324.7	2	11817721	11967535	ENSG00000134324.7_31	21	6906	0	2_11924950_T_C_b37	2	11924950	11924950	2.31281e-08	0.358332	0.000999001	0.0016685	0.00428283
TRIB2	chr2	+	1	protein_coding	ENSG00000071575.7_12863385_12863678	ENSG00000071575.7	2	12857015	12882860	ENSG00000071575.7_1	4	6473	-998494	2_11858521_T_A_b37	2	11858521	11858521	6.22323e-05	-0.572732	0.25974	0.243514	0.15546
FAM84A	chr2	+	2	protein_coding	ENSG00000162981.12_14775768_14780170	ENSG00000162981.12	2	14772810	14786589	ENSG00000162981.12_3	3	5861	229854	2_15016443_A_C_b37	2	15016443	15016443	0.000253072	0.312406	0.566434	0.560751	0.230483
NBAS	chr2	-	1	protein_coding	ENSG00000151779.8_15607452_15607531	ENSG00000151779.8	2	15307032	15701454	ENSG00000151779.8_35	52	6868	895381	2_14411651_A_G_b37	2	14411651	14411651	1.62338e-05	0.462806	0.584416	0.551838	0.228488
DDX1	chr2	+	2	protein_coding	ENSG00000079785.10_15770899_15771235	ENSG00000079785.10	2	15731302	15771235	ENSG00000079785.10_26	26	5728	0	2_15734149_T_C_b37	2	15734149	15734149	4.04061e-19	-0.433203	0.000999001	3.62878e-13	5.33228e-12
FAM49A	chr2	-	2	protein_coding	ENSG00000197872.7_16746913_16747035	ENSG00000197872.7	2	16730727	16847599	ENSG00000197872.7_8	10	5869	88344	2_16642383_T_TAGAC_b37	2	16642383	16642383	2.70711e-06	-0.923424	0.031968	0.0353815	0.0503563
RAD51AP2	chr2	-	2	protein_coding	ENSG00000214842.5_17691850_17692222	ENSG00000214842.5	2	17691851	17699706	ENSG00000214842.5_0	2	6027	-118132	2_17817838_G_A_b37	2	17817838	17817838	5.16007e-05	-0.520318	0.122877	0.125468	0.110949
VSNL1	chr2	+	2	protein_coding	ENSG00000163032.7_17836463_17838285	ENSG00000163032.7	2	17720393	17838285	ENSG00000163032.7_8	2	6306	-95911	2_17624482_G_A_b37	2	17624482	17624482	3.53575e-05	-0.457116	0.100899	0.102653	0.0990308
SMC6	chr2	-	2	protein_coding	ENSG00000163029.11_17881474_17881645	ENSG00000163029.11	2	17845079	17981509	ENSG00000163029.11_7	28	6410	963763	2_16881316_T_C_b37	2	16881316	16881316	4.59667e-07	-1.23872	0.01998	0.0249434	0.0387653
GEN1	chr2	+	2	protein_coding	ENSG00000178295.10_17961887_17966632	ENSG00000178295.10	2	17935125	17966632	ENSG00000178295.10_15	12	6174	954	2_17967586_A_G_b37	2	17967586	17967586	4.3193e-10	0.828814	0.000999001	2.63613e-05	0.000106742
KCNS3	chr2	+	2	protein_coding	ENSG00000170745.7_18112216_18114228	ENSG00000170745.7	2	18059114	18542882	ENSG00000170745.7_5	3	7284	-721	2_18058393_G_A_b37	2	18058393	18058393	4.05618e-07	0.407483	0.00599401	0.00291988	0.00695282
RP11-111J6.2	chr2	-	2	lincRNA	ENSG00000260331.1_18728651_18729470	ENSG00000260331.1	2	18728652	18729470	ENSG00000260331.1_0	1	6121	-963608	2_19693078_A_G_b37	2	19693078	19693078	0.0013044	0.396422	0.782218	0.780855	0.27496
RDH14	chr2	-	2	protein_coding	ENSG00000240857.1_18735988_18737074	ENSG00000240857.1	2	18735989	18741946	ENSG00000240857.1_0	2	6171	649909	2_18086080_G_A_b37	2	18086080	18086080	0.000119494	0.320061	0.310689	0.301247	0.171325
C20orf96	chr20	-	2	protein_coding	ENSG00000196476.7_257209_257520	ENSG00000196476.7	20	251504	271390	ENSG00000196476.7_2	10	4406	0	20_259969_G_C_b37	20	259969	259969	1.21575e-09	0.504878	0.000999001	2.56787e-05	0.000104311
ZCCHC3	chr20	+	2	protein_coding	ENSG00000177764.6_278372_278867	ENSG00000177764.6	20	277737	280965	ENSG00000177764.6_1	2	4427	989477	20_1270442_CA_C_b37	20	1270442	1270443	5.99191e-05	-0.531242	0.22977	0.221515	0.148269
SOX12	chr20	+	2	protein_coding	ENSG00000177732.6_306206_310865	ENSG00000177732.6	20	306207	310865	ENSG00000177732.6_0	1	4518	425	20_311290_C_T_b37	20	311290	311290	0.000759857	0.355413	0.732268	0.705268	0.259966
NRSN2	chr20	+	2	protein_coding	ENSG00000125841.8_327425_327786	ENSG00000125841.8	20	327426	340304	ENSG00000125841.8_0	4	4644	-171408	20_156018_C_T_b37	20	156018	156018	9.14166e-06	-0.705602	0.0749251	0.0770428	0.0827312
TRIB3	chr20	+	2	protein_coding	ENSG00000101255.6_361260_361813	ENSG00000101255.6	20	361261	378203	ENSG00000101255.6_0	4	4741	-130720	20_230541_A_T_b37	20	230541	230541	1.25895e-05	-0.437425	0.0739261	0.0712119	0.0792218
RBCK1	chr20	+	1	protein_coding	ENSG00000125826.15_391055_391408	ENSG00000125826.15	20	388142	411610	ENSG00000125826.15_3	14	4935	0	20_391025_T_C_b37	20	391025	391025	2.60321e-06	-0.420638	0.0559441	0.0566548	0.069142
TBC1D20	chr20	-	2	protein_coding	ENSG00000125875.9_419751_419939	ENSG00000125875.9	20	416124	443197	ENSG00000125875.9_1	6	5003	0	20_426185_C_CT_b37	20	426185	426185	9.86149e-06	-0.564912	0.107892	0.105388	0.10073
CSNK2A1	chr20	-	2	protein_coding	ENSG00000101266.12_508576_508693	ENSG00000101266.12	20	459116	524465	ENSG00000101266.12_15	14	5312	-249044	20_773509_A_G_b37	20	773509	773509	1.85832e-05	-0.541432	0.351648	0.349462	0.184243
TCF15	chr20	-	2	protein_coding	ENSG00000125878.4_584440_585309	ENSG00000125878.4	20	584441	591042	ENSG00000125878.4_0	1	5445	-744106	20_1335148_G_A_b37	20	1335148	1335148	3.92566e-05	0.491361	0.0769231	0.0711967	0.0792218
SRXN1	chr20	-	2	protein_coding	ENSG00000271303.1_627258_629561	ENSG00000271303.1	20	627259	634014	ENSG00000271303.1_0	2	5621	-500043	20_1134057_C_T_b37	20	1134057	1134057	0.000201349	-0.303002	0.541459	0.544016	0.226884
SLC52A3	chr20	-	1	protein_coding	ENSG00000101276.10_740723_742468	ENSG00000101276.10	20	740724	749131	ENSG00000101276.10_0	3	6101	0	20_744050_A_G_b37	20	744050	744050	4.4144e-06	-0.382396	0.03996	0.0389997	0.0540196
FAM110A	chr20	+	2	protein_coding	ENSG00000125898.8_814357_814594	ENSG00000125898.8	20	814358	838106	ENSG00000125898.8_0	3	6285	216543	20_1054649_C_T_b37	20	1054649	1054649	6.58e-05	-1.04181	0.384615	0.392726	0.194482
RSPO4	chr20	-	2	protein_coding	ENSG00000101282.4_939094_941109	ENSG00000101282.4	20	939095	982907	ENSG00000101282.4_0	1	6800	-17272	20_1000179_A_C_b37	20	1000179	1000179	1.19183e-19	-1.0257	0.000999001	1.91383e-15	3.74606e-14
PSMF1	chr20	+	2	protein_coding	ENSG00000125818.13_1108068_1108151	ENSG00000125818.13	20	1093906	1160596	ENSG00000125818.13_3	7	7348	0	20_1114194_A_ATGTG_b37	20	1114194	1114194	1.27534e-05	-0.322301	0.112887	0.10731	0.101802
TMEM74B	chr20	-	2	protein_coding	ENSG00000125895.5_1161204_1162231	ENSG00000125895.5	20	1161205	1166059	ENSG00000125895.5_0	2	7116	581859	20_579346_C_T_b37	20	579346	579346	0.000131475	0.326857	0.470529	0.480461	0.213561
SNPH	chr20	+	2	protein_coding	ENSG00000101298.9_1277788_1277896	ENSG00000101298.9	20	1246960	1289972	ENSG00000101298.9_3	3	7173	671803	20_1961775_C_T_b37	20	1961775	1961775	1.08663e-05	0.520907	0.0939061	0.0978662	0.0962631
SDCBP2	chr20	-	2	protein_coding	ENSG00000125775.10_1298961_1299062	ENSG00000125775.10	20	1290619	1309883	ENSG00000125775.10_5	9	7013	-405565	20_1715448_C_T_b37	20	1715448	1715448	1.17196e-05	0.416733	0.144855	0.135864	0.11617
FKBP1A	chr20	-	2	protein_coding	ENSG00000088832.10_1349621_1350716	ENSG00000088832.10	20	1349622	1373806	ENSG00000088832.10_0	5	7092	533721	20_815901_A_G_b37	20	815901	815901	1.03883e-06	-0.333327	0.00799201	0.0136344	0.0244675
NSFL1C	chr20	-	2	protein_coding	ENSG00000088833.13_1422806_1424556	ENSG00000088833.13	20	1422807	1448417	ENSG00000088833.13_0	10	7019	11262	20_1411544_TG_T_b37	20	1411544	1411545	1.72619e-05	-0.190873	0.278721	0.282571	0.166718
SIRPB2	chr20	-	2	protein_coding	ENSG00000196209.8_1457284_1458048	ENSG00000196209.8	20	1451386	1472233	ENSG00000196209.8_4	2	6993	-902424	20_2374657_T_C_b37	20	2374657	2374657	0.000198519	-1.10066	0.595405	0.583789	0.235297
SIRPB1	chr20	-	1	protein_coding	ENSG00000101307.11_1544166_1546143	ENSG00000101307.11	20	1544167	1600707	ENSG00000101307.11_0	3	7233	0	20_1558363_C_T_b37	20	1558363	1558363	3.90136e-06	-0.644048	0.037962	0.0355909	0.0505408
SIRPA	chr20	+	2	protein_coding	ENSG00000198053.7_1895744_1896101	ENSG00000198053.7	20	1875154	1920543	ENSG00000198053.7_3	7	6763	0	20_1894872_T_C_b37	20	1894872	1894872	2.91873e-39	-1.14457	0.000999001	4.63681e-31	1.06504e-28
STK35	chr20	+	2	protein_coding	ENSG00000125834.8_2083413_2084011	ENSG00000125834.8	20	2082257	2157684	ENSG00000125834.8_1	4	6545	-520973	20_1561284_G_A_b37	20	1561284	1561284	8.89591e-06	-0.579257	0.0949051	0.0952484	0.0946616
RP11-128M1.1	chr20	+	1	lincRNA	ENSG00000226644.1_2193554_2193797	ENSG00000226644.1	20	2187863	2193797	ENSG00000226644.1_1	1	6429	0	20_2188397_G_C_b37	20	2188397	2188397	0.000325609	0.807191	0.465534	0.471331	0.211699
TGM3	chr20	+	2	protein_coding	ENSG00000125780.11_2321079_2321724	ENSG00000125780.11	20	2276647	2321724	ENSG00000125780.11_12	1	6582	376925	20_2698649_G_A_b37	20	2698649	2698649	1.77623e-05	-1.52388	0.034965	0.0401241	0.0550245
SNRPB	chr20	-	2	protein_coding	ENSG00000125835.13_2444392_2444545	ENSG00000125835.13	20	2442280	2451499	ENSG00000125835.13_3	8	6341	577022	20_1865258_C_T_b37	20	1865258	1865258	4.4737e-05	0.424896	0.350649	0.343944	0.182763
ZNF343	chr20	-	2	protein_coding	ENSG00000088876.7_2489445_2489778	ENSG00000088876.7	20	2462463	2505348	ENSG00000088876.7_7	6	6394	915552	20_1546911_C_G_b37	20	1546911	1546911	0.000516249	-0.434321	0.991009	0.991396	0.320778
TMC2	chr20	+	2	protein_coding	ENSG00000149488.11_2621779_2622430	ENSG00000149488.11	20	2517253	2622430	ENSG00000149488.11_19	1	6516	0	20_2608001_G_A_b37	20	2608001	2608001	0.0011633	-0.319845	0.838162	0.831965	0.285811
NOP56	chr20	+	2	protein_coding	ENSG00000101361.10_2635394_2635593	ENSG00000101361.10	20	2632791	2639039	ENSG00000101361.10_6	11	6251	-4000	20_2628791_G_C_b37	20	2628791	2628791	1.54906e-05	0.299419	0.141858	0.143873	0.119827
IDH3B	chr20	-	2	protein_coding	ENSG00000101365.16_2644570_2644651	ENSG00000101365.16	20	2639041	2644865	ENSG00000101365.16_6	8	6259	398676	20_2240365_A_G_b37	20	2240365	2240365	1.2987e-05	-0.413651	0.134865	0.136741	0.116552
EBF4	chr20	+	2	protein_coding	ENSG00000088881.16_2730265_2730399	ENSG00000088881.16	20	2673524	2740753	ENSG00000088881.16_9	17	6389	-16248	20_2657276_A_G_b37	20	2657276	2657276	8.70702e-06	1.00051	0.205794	0.197011	0.140316
CPXM1	chr20	-	2	protein_coding	ENSG00000088882.7_2779371_2779539	ENSG00000088882.7	20	2774715	2781283	ENSG00000088882.7_12	12	6153	-10058	20_2791341_A_T_b37	20	2791341	2791341	1.9178e-06	-0.74748	0.026973	0.0324906	0.0471553
PCED1A	chr20	-	2	protein_coding	ENSG00000132635.12_2820856_2821338	ENSG00000132635.12	20	2815960	2821836	ENSG00000132635.12_7	9	6220	363614	20_2452346_G_A_b37	20	2452346	2452346	0.000154205	-0.71696	0.726274	0.723331	0.263971
VPS16	chr20	+	2	protein_coding	ENSG00000215305.5_2841870_2841926	ENSG00000215305.5	20	2821349	2847378	ENSG00000215305.5_7	19	6280	-33281	20_2788068_C_T_b37	20	2788068	2788068	7.28499e-07	-0.377715	0.022977	0.0261641	0.0402186
PTPRA	chr20	+	2	protein_coding	ENSG00000132670.16_2996494_2996531	ENSG00000132670.16	20	2845794	3019722	ENSG00000132670.16_14	24	6625	-34376	20_2811417_CA_C_b37	20	2811417	2811418	6.67199e-06	-0.545374	0.213786	0.203598	0.142386
MRPS26	chr20	+	2	protein_coding	ENSG00000125901.5_3028380_3028900	ENSG00000125901.5	20	3026591	3028900	ENSG00000125901.5_3	4	6021	400033	20_3428933_AT_A_b37	20	3428933	3428934	4.88716e-06	-0.265261	0.023976	0.0326866	0.0474057
UBOX5	chr20	-	2	protein_coding	ENSG00000185019.12_3102029_3103230	ENSG00000185019.12	20	3088219	3140842	ENSG00000185019.12_3	5	6556	-65226	20_3206068_G_A_b37	20	3206068	3206068	6.81112e-06	-0.301809	0.0769231	0.0770219	0.0827263
FASTKD5	chr20	-	2	protein_coding	ENSG00000215251.3_3127164_3129906	ENSG00000215251.3	20	3127165	3129906	ENSG00000215251.3_0	1	6389	27413	20_3099752_T_C_b37	20	3099752	3099752	2.21871e-05	-0.288081	0.03996	0.0464255	0.0608082
LZTS3	chr20	-	2	protein_coding	ENSG00000088899.10_3146142_3147006	ENSG00000088899.10	20	3143263	3154192	ENSG00000088899.10_1	4	6430	555692	20_2587571_C_A_b37	20	2587571	2587571	0.000399904	-0.453292	0.842158	0.84963	0.289642
DDRGK1	chr20	-	2	protein_coding	ENSG00000198171.8_3175876_3175999	ENSG00000198171.8	20	3170996	3185331	ENSG00000198171.8_3	8	6433	0	20_3184519_CGCGCAGGT_C_b37	20	3184519	3184527	1.45485e-07	-0.295776	0.004995	0.00311977	0.00735281
ITPA	chr20	+	2	protein_coding	ENSG00000125877.8_3195857_3195958	ENSG00000125877.8	20	3189514	3204516	ENSG00000125877.8_5	8	6407	0	20_3196390_G_A_b37	20	3196390	3196390	4.71441e-09	-0.446384	0.000999001	0.000138318	0.000467164
SLC4A11	chr20	-	2	protein_coding	ENSG00000088836.8_3208062_3208502	ENSG00000088836.8	20	3208063	3219836	ENSG00000088836.8_0	1	6402	-639147	20_3858983_AAG_A_b37	20	3858983	3858985	0.00018812	-0.578133	0.295704	0.289474	0.168445
C20orf194	chr20	-	2	protein_coding	ENSG00000088854.11_3324322_3324378	ENSG00000088854.11	20	3229951	3388272	ENSG00000088854.11_28	37	6923	-752449	20_4140721_A_G_b37	20	4140721	4140721	2.83753e-05	0.544933	0.823177	0.827539	0.28499
ATRN	chr20	+	2	protein_coding	ENSG00000088812.13_3543855_3544010	ENSG00000088812.13	20	3451687	3631769	ENSG00000088812.13_9	30	7046	-289236	20_3162451_A_G_b37	20	3162451	3162451	1.36671e-06	-0.316042	0.0559441	0.0558244	0.0686574
ADAM33	chr20	-	2	protein_coding	ENSG00000149451.13_3651883_3651992	ENSG00000149451.13	20	3648612	3662893	ENSG00000149451.13_3	19	6387	-272545	20_3935438_T_C_b37	20	3935438	3935438	6.35118e-05	-0.338452	0.709291	0.697218	0.258426
SIGLEC1	chr20	-	2	protein_coding	ENSG00000088827.8_3673508_3673778	ENSG00000088827.8	20	3667617	3687775	ENSG00000088827.8_4	10	6384	-382417	20_4070192_ATG_A_b37	20	4070192	4070194	8.69468e-06	0.465674	0.121878	0.128385	0.1125
HSPA12B	chr20	+	2	protein_coding	ENSG00000132622.6_3726561_3726678	ENSG00000132622.6	20	3713314	3733758	ENSG00000132622.6_6	13	6520	654137	20_4387895_T_C_b37	20	4387895	4387895	2.51473e-05	0.55526	0.467532	0.445777	0.206158
C20orf27	chr20	-	2	protein_coding	ENSG00000101220.13_3747855_3749034	ENSG00000101220.13	20	3734155	3749034	ENSG00000101220.13_5	6	6575	982300	20_2751855_G_A_b37	20	2751855	2751855	7.49765e-05	0.728448	0.431568	0.427633	0.202435
SPEF1	chr20	-	2	protein_coding	ENSG00000101222.8_3758150_3758966	ENSG00000101222.8	20	3758151	3762095	ENSG00000101222.8_0	4	6565	337862	20_3420289_G_A_b37	20	3420289	3420289	3.50595e-05	-0.584479	0.260739	0.267954	0.162437
CENPB	chr20	-	2	protein_coding	ENSG00000125817.7_3764497_3767337	ENSG00000125817.7	20	3764498	3767337	ENSG00000125817.7_0	1	6574	-949681	20_4717018_T_C_b37	20	4717018	4717018	0.000522443	0.169775	0.603397	0.600312	0.238002
CDC25B	chr20	+	2	protein_coding	ENSG00000101224.13_3778268_3778396	ENSG00000101224.13	20	3767578	3786762	ENSG00000101224.13_2	16	6684	0	20_3778042_T_A_b37	20	3778042	3778042	1.57957e-05	0.343745	0.241758	0.240028	0.154617
AP5S1	chr20	+	2	protein_coding	ENSG00000125843.6_3802748_3802940	ENSG00000125843.6	20	3801178	3805949	ENSG00000125843.6_1	3	6678	971092	20_4777041_C_T_b37	20	4777041	4777041	4.46648e-05	1.08567	0.233766	0.223636	0.149157
MAVS	chr20	+	2	protein_coding	ENSG00000088888.13_3841978_3842151	ENSG00000088888.13	20	3827487	3849280	ENSG00000088888.13_3	7	6804	-16054	20_3811433_T_C_b37	20	3811433	3811433	3.02871e-05	0.283797	0.280719	0.271844	0.163649
PANK2	chr20	+	2	protein_coding	ENSG00000125779.17_3891223_3891477	ENSG00000125779.17	20	3869516	3907605	ENSG00000125779.17_6	7	6867	539133	20_4446738_A_G_b37	20	4446738	4446738	7.9274e-05	-0.478017	0.591409	0.577751	0.23407
RNF24	chr20	-	2	protein_coding	ENSG00000101236.12_3944521_3944671	ENSG00000101236.12	20	3907956	3996229	ENSG00000101236.12_4	3	7018	-607652	20_4603881_G_A_b37	20	4603881	4603881	0.000182708	-0.635246	0.644356	0.642094	0.246751
SMOX	chr20	+	2	protein_coding	ENSG00000088826.13_4167916_4168394	ENSG00000088826.13	20	4101627	4168394	ENSG00000088826.13_11	7	7082	855944	20_5024338_G_A_b37	20	5024338	5024338	1.106e-05	0.496805	0.126873	0.137018	0.116684
ADRA1D	chr20	-	2	protein_coding	ENSG00000171873.6_4201328_4202777	ENSG00000171873.6	20	4201329	4229721	ENSG00000171873.6_0	1	6929	-21942	20_4251663_T_C_b37	20	4251663	4251663	0.000110821	-0.467823	0.216783	0.210885	0.145002
PRNP	chr20	+	2	protein_coding	ENSG00000171867.12_4666881_4667158	ENSG00000171867.12	20	4666882	4682236	ENSG00000171867.12_0	2	7388	-137003	20_4529879_A_G_b37	20	4529879	4529879	5.66038e-06	0.436602	0.027972	0.0313567	0.0459304
RASSF2	chr20	-	2	protein_coding	ENSG00000101265.11_4760668_4764988	ENSG00000101265.11	20	4760669	4804291	ENSG00000101265.11_0	5	7606	-706075	20_5510366_GAAT_G_b37	20	5510366	5510369	0.000146258	-0.25159	0.745255	0.759058	0.27091
SLC23A2	chr20	-	2	protein_coding	ENSG00000089057.10_4850233_4850699	ENSG00000089057.10	20	4833002	4990939	ENSG00000089057.10_5	17	8033	229121	20_4603881_G_A_b37	20	4603881	4603881	5.77565e-05	-0.708831	0.874126	0.860997	0.291888
TMEM230	chr20	-	2	protein_coding	ENSG00000089063.10_5080485_5081577	ENSG00000089063.10	20	5080486	5093749	ENSG00000089063.10_0	5	7527	2109	20_5078377_G_A_b37	20	5078377	5078377	9.57601e-11	0.259741	0.000999001	1.89552e-06	9.57119e-06
PCNA	chr20	-	2	protein_coding	ENSG00000132646.6_5100223_5100672	ENSG00000132646.6	20	5095599	5107272	ENSG00000132646.6_5	7	7490	-194898	20_5302170_T_C_b37	20	5302170	5302170	0.000102893	0.210648	0.676324	0.664863	0.251745
CDS2	chr20	+	2	protein_coding	ENSG00000101290.9_5170747_5178533	ENSG00000101290.9	20	5107432	5178533	ENSG00000101290.9_13	13	7580	649700	20_5828233_A_C_b37	20	5828233	5828233	6.29607e-06	0.411697	0.143856	0.145391	0.120397
LINC00654	chr20	-	2	lincRNA	ENSG00000205181.5_5479821_5482509	ENSG00000205181.5	20	5476713	5485259	ENSG00000205181.5_1	2	7228	-4169	20_5489428_G_A_b37	20	5489428	5489428	2.00194e-08	1.04539	0.000999001	0.000151421	0.000506359
GPCPD1	chr20	-	2	protein_coding	ENSG00000125772.8_5548128_5548206	ENSG00000125772.8	20	5525085	5591672	ENSG00000125772.8_8	20	7327	716710	20_4808375_A_G_b37	20	4808375	4808375	9.13619e-07	-0.62104	0.028971	0.032876	0.0475784
C20orf196	chr20	+	2	protein_coding	ENSG00000171984.10_5843669_5844558	ENSG00000171984.10	20	5731039	5844558	ENSG00000171984.10_5	4	7186	-71127	20_5659912_G_A_b37	20	5659912	5659912	1.93604e-05	-1.00106	0.171828	0.172193	0.131587
CHGB	chr20	+	2	protein_coding	ENSG00000089199.5_5897471_5898626	ENSG00000089199.5	20	5892076	5906007	ENSG00000089199.5_3	5	6597	217859	20_6123866_A_T_b37	20	6123866	6123866	0.000169981	0.390659	0.512488	0.523026	0.222405
TRMT6	chr20	-	2	protein_coding	ENSG00000089195.10_5927051_5927179	ENSG00000089195.10	20	5917881	5931182	ENSG00000089195.10_7	9	6652	219288	20_5698593_G_C_b37	20	5698593	5698593	0.000142994	-0.393489	0.85015	0.837968	0.287075
MCM8	chr20	+	2	protein_coding	ENSG00000125885.9_5966567_5966777	ENSG00000125885.9	20	5931298	5975852	ENSG00000125885.9_16	19	6777	2289	20_5978141_C_T_b37	20	5978141	5978141	2.22297e-11	-0.706305	0.000999001	1.27445e-06	6.6402e-06
CRLS1	chr20	+	2	protein_coding	ENSG00000088766.7_6011808_6012016	ENSG00000088766.7	20	5986736	6020699	ENSG00000088766.7_7	8	6772	0	20_6014954_G_A_b37	20	6014954	6014954	7.97987e-06	-0.316631	0.0979021	0.100209	0.0977143
LRRN4	chr20	-	2	protein_coding	ENSG00000125872.7_6025188_6025326	ENSG00000125872.7	20	6021424	6034695	ENSG00000125872.7_1	5	6698	594645	20_5426779_A_G_b37	20	5426779	5426779	8.67562e-06	-0.669159	0.0689311	0.0778378	0.0832323
FERMT1	chr20	-	2	protein_coding	ENSG00000101311.11_6055491_6057993	ENSG00000101311.11	20	6055492	6104191	ENSG00000101311.11_0	11	6718	0	20_6066725_G_T_b37	20	6066725	6066725	1.11028e-05	-0.676887	0.227772	0.220668	0.148003
BMP2	chr20	+	2	protein_coding	ENSG00000125845.6_6758891_6760927	ENSG00000125845.6	20	6748311	6760927	ENSG00000125845.6_2	3	6294	841269	20_7602196_A_G_b37	20	7602196	7602196	4.09916e-06	-0.847891	0.016983	0.0198605	0.032605
TMX4	chr20	-	1	protein_coding	ENSG00000125827.4_7980378_7980507	ENSG00000125827.4	20	7957995	8000476	ENSG00000125827.4_4	8	6248	0	20_7969602_A_G_b37	20	7969602	7969602	2.15419e-07	0.570674	0.003996	0.00427222	0.00957063
PLCB1	chr20	+	2	protein_coding	ENSG00000182621.12_8665578_8665725	ENSG00000182621.12	20	8112824	8949003	ENSG00000182621.12_11	35	8242	0	20_8763562_AATTTCTGTCCACAT_A_b37	20	8763562	8763576	2.00753e-06	1.04892	0.156843	0.14546	0.120414
PLCB4	chr20	+	2	protein_coding	ENSG00000101333.12_9389703_9389828	ENSG00000101333.12	20	9049410	9461889	ENSG00000101333.12_25	21	7180	334450	20_9796339_C_T_b37	20	9796339	9796339	7.80174e-06	-0.572269	0.300699	0.301447	0.171384
LAMP5	chr20	+	2	protein_coding	ENSG00000125869.5_9510288_9511171	ENSG00000125869.5	20	9495005	9511171	ENSG00000125869.5_5	1	6204	803763	20_10314934_A_C_b37	20	10314934	10314934	0.000214111	-0.388466	0.298701	0.29631	0.170198
PAK7	chr20	-	2	protein_coding	ENSG00000101349.12_9546539_9547031	ENSG00000101349.12	20	9518036	9819689	ENSG00000101349.12_5	3	6773	-279015	20_10098704_A_G_b37	20	10098704	10098704	6.59351e-06	1.04673	0.0539461	0.0544945	0.0676284
ANKEF1	chr20	+	2	protein_coding	ENSG00000132623.11_10018905_10019295	ENSG00000132623.11	20	10015689	10037410	ENSG00000132623.11_3	11	5661	-28215	20_9987474_A_G_b37	20	9987474	9987474	6.02961e-06	0.404413	0.0959041	0.0962035	0.0952746
SNAP25	chr20	+	2	protein_coding	ENSG00000132639.8_10273529_10273647	ENSG00000132639.8	20	10199478	10288066	ENSG00000132639.8_5	8	5984	-522961	20_9676501_AAACCAACCCTCAGCAT_A_b37	20	9676501	9676517	0.000116772	0.919317	0.692308	0.680318	0.254909
MKKS	chr20	-	2	protein_coding	ENSG00000125863.13_10414755_10414870	ENSG00000125863.13	20	10381657	10414870	ENSG00000125863.13_6	6	6149	-18386	20_10433256_G_A_b37	20	10433256	10433256	5.02604e-09	-0.905772	0.000999001	0.000117618	0.000407012
SLX4IP	chr20	+	2	protein_coding	ENSG00000149346.10_10603306_10604027	ENSG00000149346.10	20	10415951	10617477	ENSG00000149346.10_7	5	6661	-150054	20_10265897_A_G_b37	20	10265897	10265897	1.09427e-05	-0.835721	0.0809191	0.0905446	0.0916762
JAG1	chr20	-	3	protein_coding	ENSG00000101384.7_10625004_10625032	ENSG00000101384.7	20	10618332	10654694	ENSG00000101384.7_7	24	6253	862741	20_9755591_G_A_b37	20	9755591	9755591	3.23161e-05	-0.29955	0.522478	0.508488	0.219147
BTBD3	chr20	+	2	protein_coding	ENSG00000132640.10_11899457_11899824	ENSG00000132640.10	20	11871371	11907257	ENSG00000132640.10_4	4	6532	731072	20_12638329_C_T_b37	20	12638329	12638329	3.40469e-05	0.677241	0.187812	0.178681	0.133595
SPTLC3	chr20	+	2	protein_coding	ENSG00000172296.8_13134649_13134785	ENSG00000172296.8	20	12989627	13147411	ENSG00000172296.8_11	12	6284	0	20_13118901_A_C_b37	20	13118901	13118901	9.77349e-06	-0.613406	0.166833	0.166873	0.129275
ISM1	chr20	+	2	protein_coding	ENSG00000101230.5_13279588_13281298	ENSG00000101230.5	20	13202418	13281298	ENSG00000101230.5_5	5	5948	668494	20_13949792_T_C_b37	20	13949792	13949792	0.000345143	0.93127	0.707293	0.700468	0.259051
TASP1	chr20	-	2	protein_coding	ENSG00000089123.11_13370038_13371099	ENSG00000089123.11	20	13246709	13619587	ENSG00000089123.11_2	15	6680	-36406	20_13655993_G_A_b37	20	13655993	13655993	3.42248e-05	0.81044	0.527473	0.520991	0.221857
ESF1	chr20	-	2	protein_coding	ENSG00000089048.10_13699554_13699631	ENSG00000089048.10	20	13694969	13765532	ENSG00000089048.10_2	13	5444	-141632	20_13907164_T_C_b37	20	13907164	13907164	2.83574e-06	-0.656053	0.0569431	0.0542727	0.0674527
NDUFAF5	chr20	+	2	protein_coding	ENSG00000101247.13_13765595_13765936	ENSG00000101247.13	20	13765596	13799067	ENSG00000101247.13_0	12	5236	-28859	20_13736737_T_C_b37	20	13736737	13736737	1.40042e-05	0.381962	0.196803	0.195058	0.139684
MACROD2	chr20	+	1	protein_coding	ENSG00000172264.12_16030474_16033842	ENSG00000172264.12	20	13976015	16033842	ENSG00000172264.12_27	4	12390	721763	20_16755605_A_AG_b37	20	16755605	16755605	9.40488e-06	1.02002	0.112887	0.124863	0.110607
FLRT3	chr20	-	2	protein_coding	ENSG00000125848.9_14303633_14308204	ENSG00000125848.9	20	14303634	14318262	ENSG00000125848.9_0	1	5036	-826826	20_15145088_G_A_b37	20	15145088	15145088	8.6018e-06	0.333256	0.013986	0.013884	0.02481
KIF16B	chr20	-	2	protein_coding	ENSG00000089177.13_16252748_16254056	ENSG00000089177.13	20	16252749	16554078	ENSG00000089177.13_0	27	7991	-47790	20_16601868_C_G_b37	20	16601868	16601868	8.66355e-08	0.453173	0.00799201	0.00892502	0.0174224
SNRPB2	chr20	+	2	protein_coding	ENSG00000125870.6_16719496_16719547	ENSG00000125870.6	20	16710606	16722421	ENSG00000125870.6_4	7	6816	728799	20_17451220_A_G_b37	20	17451220	17451220	1.77658e-05	0.391451	0.122877	0.123939	0.11027
PCSK2	chr20	+	2	protein_coding	ENSG00000125851.5_17417352_17417528	ENSG00000125851.5	20	17206752	17465223	ENSG00000125851.5_9	12	7950	-91271	20_17115477_GTGTA_G_b37	20	17115477	17115481	2.99615e-05	-0.8474	0.331668	0.321044	0.176774
BFSP1	chr20	-	2	protein_coding	ENSG00000125864.7_17474549_17475674	ENSG00000125864.7	20	17474550	17549865	ENSG00000125864.7_0	6	7321	568424	20_16906126_T_C_b37	20	16906126	16906126	0.000268444	1.01939	0.928072	0.927552	0.306159
DSTN	chr20	+	2	protein_coding	ENSG00000125868.11_17572576_17572708	ENSG00000125868.11	20	17550508	17590564	ENSG00000125868.11_1	5	7162	0	20_17573236_TTTA_T_b37	20	17573236	17573239	2.08612e-06	-0.409785	0.017982	0.0193773	0.0320087
RRBP1	chr20	-	2	protein_coding	ENSG00000125844.11_17596075_17596174	ENSG00000125844.11	20	17594323	17662940	ENSG00000125844.11_2	26	7218	-21033	20_17683973_A_G_b37	20	17683973	17683973	6.78393e-07	-0.449423	0.01998	0.0171179	0.029219
BANF2	chr20	+	2	protein_coding	ENSG00000125888.10_17692805_17693185	ENSG00000125888.10	20	17674317	17716516	ENSG00000125888.10_2	3	6945	0	20_17678317_G_A_b37	20	17678317	17678317	3.08316e-08	-0.551495	0.000999001	0.000377034	0.00114387
SNX5	chr20	-	2	protein_coding	ENSG00000089006.12_17933230_17933354	ENSG00000089006.12	20	17922241	17949555	ENSG00000089006.12_10	15	6718	676727	20_17245513_CT_C_b37	20	17245513	17245514	1.25125e-06	-0.543213	0.027972	0.0320353	0.0467085
MGME1	chr20	+	2	protein_coding	ENSG00000125871.9_17970581_17971765	ENSG00000125871.9	20	17949624	17971765	ENSG00000125871.9_4	5	6717	0	20_17963860_T_C_b37	20	17963860	17963860	7.5849e-05	-0.351605	0.441558	0.429308	0.202745
OVOL2	chr20	-	2	protein_coding	ENSG00000125850.6_18004795_18005596	ENSG00000125850.6	20	17977205	18039832	ENSG00000125850.6_1	4	6770	0	20_18039687_C_G_b37	20	18039687	18039687	5.67593e-09	0.675903	0.000999001	0.000115041	0.000399732
PET117	chr20	+	2	protein_coding	ENSG00000232838.3_18118516_18118695	ENSG00000232838.3	20	18118517	18123813	ENSG00000232838.3_0	2	6554	-242461	20_17876056_G_A_b37	20	17876056	17876056	8.0295e-05	1.15237	0.248751	0.247337	0.156541
CSRP2BP	chr20	+	1	protein_coding	ENSG00000149474.9_18118761_18119148	ENSG00000149474.9	20	18118762	18169031	ENSG00000149474.9_0	10	6679	0	20_18130867_T_C_b37	20	18130867	18130867	7.14229e-06	-1.20453	0.117882	0.118171	0.107535
ZNF133	chr20	+	2	protein_coding	ENSG00000125846.11_18278628_18278706	ENSG00000125846.11	20	18269121	18297640	ENSG00000125846.11_1	10	6618	-85117	20_18184004_A_G_b37	20	18184004	18184004	0.000275905	0.990919	0.981019	0.984531	0.319335
DZANK1	chr20	-	2	protein_coding	ENSG00000089091.12_18413138_18414409	ENSG00000089091.12	20	18364011	18447770	ENSG00000089091.12_16	15	6682	531877	20_17832134_C_T_b37	20	17832134	17832134	4.05524e-05	0.493535	0.655345	0.649782	0.248406
POLR3F	chr20	+	2	protein_coding	ENSG00000132664.7_18460681_18460825	ENSG00000132664.7	20	18447926	18465287	ENSG00000132664.7_5	9	6455	-721441	20_17726485_T_C_b37	20	17726485	17726485	2.98706e-05	0.534545	0.374625	0.375911	0.190228
RBBP9	chr20	-	2	protein_coding	ENSG00000089050.10_18471038_18471124	ENSG00000089050.10	20	18467184	18477887	ENSG00000089050.10_1	5	6423	291997	20_18175187_G_A_b37	20	18175187	18175187	1.82188e-05	-0.790836	0.170829	0.166257	0.128994
SEC23B	chr20	+	2	protein_coding	ENSG00000101310.10_18523662_18523816	ENSG00000101310.10	20	18488137	18542059	ENSG00000101310.10_14	21	6542	-976792	20_17511344_AT_A_b37	20	17511344	17511345	4.55973e-07	0.459894	0.00699301	0.0114862	0.0213375
LINC00493	chr20	+	1	lincRNA	ENSG00000232388.2_18549879_18550207	ENSG00000232388.2	20	18548064	18550207	ENSG00000232388.2_2	3	6413	-285905	20_18262159_C_T_b37	20	18262159	18262159	1.04225e-05	-0.508106	0.0579421	0.0591321	0.0710366
DTD1	chr20	+	2	protein_coding	ENSG00000125821.7_18568536_18568759	ENSG00000125821.7	20	18568537	18744561	ENSG00000125821.7_0	7	6947	982715	20_19727276_T_C_b37	20	19727276	19727276	1.05262e-05	0.389274	0.114885	0.109281	0.102784
LINC00652	chr20	-	2	lincRNA	ENSG00000179935.5_18774811_18774979	ENSG00000179935.5	20	18768295	18774979	ENSG00000179935.5_4	1	6429	559505	20_18208790_C_A_b37	20	18208790	18208790	0.000560781	0.44923	0.514486	0.505819	0.218653
RP5-1068E13.7	chr20	+	2	lincRNA	ENSG00000273148.1_18775172_18776711	ENSG00000273148.1	20	18775173	18776711	ENSG00000273148.1_0	1	6404	983229	20_19759940_AT_A_b37	20	19759940	19759941	0.000999438	-0.4401	0.735265	0.738246	0.266756
SLC24A3	chr20	+	2	protein_coding	ENSG00000185052.7_19701634_19703581	ENSG00000185052.7	20	19193290	19703581	ENSG00000185052.7_16	1	6917	282365	20_19985946_G_A_b37	20	19985946	19985946	0.00111456	-0.260329	0.814186	0.800152	0.278935
RBM11	chr21	+	2	protein_coding	ENSG00000185272.9_15599179_15600693	ENSG00000185272.9	21	15588451	15600693	ENSG00000185272.9_4	1	6856	-157842	21_15430597_TCAGGGCCAGGGC_T_b37	21	15430597	15430609	0.000750434	-0.773738	0.686314	0.678704	0.254587
HSPA13	chr21	-	2	protein_coding	ENSG00000155304.4_15753523_15753864	ENSG00000155304.4	21	15743436	15755805	ENSG00000155304.4_3	5	6773	-483323	21_16239128_C_CT_b37	21	16239128	16239128	7.80103e-05	-0.464841	0.433566	0.438224	0.204711
SAMSN1	chr21	-	2	protein_coding	ENSG00000155307.13_15857548_15858435	ENSG00000155307.13	21	15857549	15955723	ENSG00000155307.13_0	7	6938	282825	21_15574724_G_A_b37	21	15574724	15574724	0.000145377	-0.330418	0.779221	0.776515	0.274296
AF127936.3	chr21	-	2	lincRNA	ENSG00000232884.3_16119082_16120696	ENSG00000232884.3	21	16119083	16126184	ENSG00000232884.3_0	1	7030	0	21_16123755_T_G_b37	21	16123755	16123755	1.43861e-08	0.635247	0.000999001	4.71729e-05	0.000181315
AF127936.7	chr21	-	2	lincRNA	ENSG00000235609.4_16191163_16196736	ENSG00000235609.4	21	16191164	16254296	ENSG00000235609.4_0	1	7245	738098	21_15453066_G_A_b37	21	15453066	15453066	6.98553e-05	0.387727	0.127872	0.128012	0.112317
NRIP1	chr21	-	2	protein_coding	ENSG00000180530.5_16437065_16437321	ENSG00000180530.5	21	16333556	16437321	ENSG00000180530.5_6	5	6796	299045	21_16034511_A_G_b37	21	16034511	16034511	1.16331e-06	-0.673087	0.012987	0.0114241	0.021284
USP25	chr21	+	2	protein_coding	ENSG00000155313.11_17183455_17183529	ENSG00000155313.11	21	17102344	17252377	ENSG00000155313.11_9	25	5350	336497	21_17588874_G_C_b37	21	17588874	17588874	5.03129e-05	0.350443	0.734266	0.731181	0.265338
LINC00478	chr21	+	2	lincRNA	ENSG00000215386.6_17979313_17982094	ENSG00000215386.6	21	17442842	17999716	ENSG00000215386.6_15	1	7070	856753	21_18856469_ATATATATT_A_b37	21	18856469	18856477	0.00011298	-0.356092	0.204795	0.205307	0.142832
AP000473.8	chr21	+	2	lincRNA	ENSG00000270093.1_18015847_18017384	ENSG00000270093.1	21	18015848	18017384	ENSG00000270093.1_0	1	5644	-78557	21_17937291_G_GT_b37	21	17937291	17937291	0.00101757	-0.548562	0.737263	0.730967	0.265301
CXADR	chr21	+	2	protein_coding	ENSG00000154639.14_18933655_18933794	ENSG00000154639.14	21	18884700	18965897	ENSG00000154639.14_5	8	6723	600307	21_19566204_C_T_b37	21	19566204	19566204	8.0068e-05	-0.391004	0.619381	0.610015	0.239997
BTG3	chr21	-	2	protein_coding	ENSG00000154640.10_18981092_18981470	ENSG00000154640.10	21	18965971	18985265	ENSG00000154640.10_4	6	6654	-737790	21_19723055_G_A_b37	21	19723055	19723055	2.93621e-05	-0.294021	0.238761	0.237296	0.15354
C21orf91	chr21	-	1	protein_coding	ENSG00000154642.6_19164840_19165804	ENSG00000154642.6	21	19161284	19191703	ENSG00000154642.6_1	5	6949	-488257	21_19679960_G_C_b37	21	19679960	19679960	4.36876e-05	0.574093	0.315684	0.320722	0.176774
NCAM2	chr21	+	2	protein_coding	ENSG00000154654.10_22910166_22915650	ENSG00000154654.10	21	22370633	22915650	ENSG00000154654.10_23	1	9031	437855	21_23353505_C_T_b37	21	23353505	23353505	0.000203054	0.456838	0.320679	0.321803	0.176944
MIR155HG	chr21	+	2	lincRNA	ENSG00000234883.2_26946204_26947480	ENSG00000234883.2	21	26934221	26947480	ENSG00000234883.2_3	1	5500	811125	21_27758605_C_T_b37	21	27758605	27758605	3.6237e-05	0.889098	0.0519481	0.0596457	0.0714336
MRPL39	chr21	-	2	protein_coding	ENSG00000154719.9_26976107_26976247	ENSG00000154719.9	21	26957968	26979829	ENSG00000154719.9_8	10	5553	53170	21_26904798_T_C_b37	21	26904798	26904798	3.69828e-09	-0.426795	0.000999001	8.83225e-05	0.000314436
JAM2	chr21	+	2	protein_coding	ENSG00000154721.10_27062177_27062285	ENSG00000154721.10	21	27011584	27089874	ENSG00000154721.10_2	11	5978	951759	21_28041633_C_A_b37	21	28041633	28041633	2.88501e-05	-0.591728	0.301698	0.311592	0.174335
ATP5J	chr21	-	1	protein_coding	ENSG00000154723.8_27106643_27106686	ENSG00000154723.8	21	27089973	27107984	ENSG00000154723.8_4	5	5801	0	21_27106656_A_G_b37	21	27106656	27106656	2.10096e-05	0.765712	0.124875	0.124474	0.110474
GABPA	chr21	+	1	protein_coding	ENSG00000154727.6_27124299_27124659	ENSG00000154727.6	21	27106881	27144771	ENSG00000154727.6_4	9	5897	-759751	21_26347130_T_C_b37	21	26347130	26347130	7.68308e-05	-0.697968	0.566434	0.563356	0.231029
APP	chr21	-	1	protein_coding	ENSG00000142192.16_27462258_27462388	ENSG00000142192.16	21	27252861	27543446	ENSG00000142192.16_18	18	6993	101025	21_27151836_A_C_b37	21	27151836	27151836	0.000303177	0.393994	0.883117	0.883034	0.295944
AP000230.1	chr21	+	2	lincRNA	ENSG00000273492.1_27588020_27589700	ENSG00000273492.1	21	27543189	27589700	ENSG00000273492.1_3	1	6580	125707	21_27715407_G_A_b37	21	27715407	27715407	0.00117336	0.346138	0.778222	0.758013	0.270811
CYYR1	chr21	-	1	protein_coding	ENSG00000166265.7_27938584_27938687	ENSG00000166265.7	21	27838528	27945603	ENSG00000166265.7_4	4	6959	-147911	21_28093514_C_A_b37	21	28093514	28093514	5.39437e-05	0.450003	0.342657	0.337891	0.181189
ADAMTS1	chr21	-	2	protein_coding	ENSG00000154734.10_28213316_28213484	ENSG00000154734.10	21	28208066	28217728	ENSG00000154734.10_5	9	6892	417622	21_27790444_C_CTGTT_b37	21	27790444	27790444	0.00017093	0.261335	0.548452	0.524218	0.222632
ADAMTS5	chr21	-	2	protein_coding	ENSG00000154736.5_28290230_28296939	ENSG00000154736.5	21	28290231	28338832	ENSG00000154736.5_0	1	7115	240747	21_28049484_T_A_b37	21	28049484	28049484	3.86516e-05	0.357431	0.0919081	0.0870146	0.0894418
N6AMT1	chr21	-	2	protein_coding	ENSG00000156239.7_30257533_30257693	ENSG00000156239.7	21	30244513	30257693	ENSG00000156239.7_5	6	6151	-251337	21_30509030_C_T_b37	21	30509030	30509030	4.02382e-05	-0.453149	0.231768	0.228458	0.150381
LTN1	chr21	-	1	protein_coding	ENSG00000198862.9_30300465_30302832	ENSG00000198862.9	21	30300466	30365270	ENSG00000198862.9_0	32	6178	0	21_30310639_A_G_b37	21	30310639	30310639	1.17848e-05	-0.207861	0.287712	0.277081	0.165024
RWDD2B	chr21	-	2	protein_coding	ENSG00000156253.2_30381915_30382013	ENSG00000156253.2	21	30376705	30391699	ENSG00000156253.2_4	6	5941	111697	21_30265008_C_A_b37	21	30265008	30265008	2.31604e-06	0.830291	0.016983	0.0194143	0.0320483
USP16	chr21	+	2	protein_coding	ENSG00000156256.10_30422412_30422499	ENSG00000156256.10	21	30398030	30426809	ENSG00000156256.10_16	17	6012	659068	21_31085877_C_T_b37	21	31085877	31085877	7.9886e-05	0.467724	0.528472	0.531848	0.224406
CCT8	chr21	-	2	protein_coding	ENSG00000156261.8_30433573_30433738	ENSG00000156261.8	21	30428126	30446118	ENSG00000156261.8_3	16	5969	-22756	21_30468874_C_T_b37	21	30468874	30468874	6.75204e-11	0.365747	0.000999001	2.64961e-06	1.30033e-05
MAP3K7CL	chr21	+	2	protein_coding	ENSG00000156265.11_30463821_30463897	ENSG00000156265.11	21	30449792	30548210	ENSG00000156265.11_4	11	6226	648563	21_31196773_G_T_b37	21	31196773	31196773	9.89614e-05	-0.904045	0.688312	0.676466	0.254136
BACH1	chr21	+	2	protein_coding	ENSG00000156273.11_30714719_30718469	ENSG00000156273.11	21	30591182	31003071	ENSG00000156273.11_11	5	6733	662817	21_31665888_G_A_b37	21	31665888	31665888	2.01145e-05	0.262526	0.113886	0.114738	0.105586
TIAM1	chr21	-	1	protein_coding	ENSG00000156299.8_32490733_32493155	ENSG00000156299.8	21	32490734	32932290	ENSG00000156299.8_0	7	7355	822719	21_31668015_A_T_b37	21	31668015	31668015	1.36672e-05	0.401024	0.168831	0.16065	0.126447
SOD1	chr21	+	2	protein_coding	ENSG00000142168.10_33039570_33039688	ENSG00000142168.10	21	33031935	33041244	ENSG00000142168.10_4	5	6186	76358	21_33117602_G_A_b37	21	33117602	33117602	9.24139e-05	0.54967	0.282717	0.284131	0.167041
SCAF4	chr21	-	2	protein_coding	ENSG00000156304.10_33073307_33073484	ENSG00000156304.10	21	33043346	33104388	ENSG00000156304.10_13	20	6240	323922	21_32719424_T_C_b37	21	32719424	32719424	2.37845e-05	-0.759448	0.482517	0.460424	0.209322
HUNK	chr21	+	2	protein_coding	ENSG00000142149.4_33312476_33312532	ENSG00000142149.4	21	33245628	33416946	ENSG00000142149.4_2	11	6302	-576511	21_32669117_T_C_b37	21	32669117	32669117	0.000117012	-0.580182	0.812188	0.811277	0.28157
MIS18A	chr21	-	2	protein_coding	ENSG00000159055.3_33650991_33651380	ENSG00000159055.3	21	33640530	33651380	ENSG00000159055.3_4	5	5911	550373	21_33090157_C_T_b37	21	33090157	33090157	9.31507e-07	-0.588383	0.011988	0.00992645	0.0190689
URB1	chr21	-	1	protein_coding	ENSG00000142207.5_33688776_33689376	ENSG00000142207.5	21	33683329	33765335	ENSG00000142207.5_3	41	6196	0	21_33688865_A_G_b37	21	33688865	33688865	7.78253e-09	0.480753	0.000999001	0.000930051	0.00255415
C21orf119	chr21	+	1	protein_coding	ENSG00000256073.2_33765438_33766254	ENSG00000256073.2	21	33765439	33766254	ENSG00000256073.2_0	1	5916	-7492	21_33757947_A_T_b37	21	33757947	33757947	3.00688e-10	-0.672136	0.000999001	1.16258e-06	6.11388e-06
EVA1C	chr21	+	2	protein_coding	ENSG00000166979.8_33784349_33784501	ENSG00000166979.8	21	33784350	33887707	ENSG00000166979.8_0	9	6195	-536064	21_33248286_A_G_b37	21	33248286	33248286	5.08868e-06	0.468506	0.0659341	0.0667625	0.0762979
TCP10L	chr21	-	2	protein_coding	ENSG00000242220.2_33948861_33949233	ENSG00000242220.2	21	33948862	33959683	ENSG00000242220.2_0	3	5669	-445583	21_34405266_C_G_b37	21	34405266	34405266	4.56283e-05	-0.473549	0.187812	0.200331	0.141517
C21orf59	chr21	-	1	protein_coding	ENSG00000159079.14_33984414_33985176	ENSG00000159079.14	21	33964389	33985176	ENSG00000159079.14_5	5	5621	-434177	21_34419353_G_C_b37	21	34419353	34419353	0.000182063	0.57625	0.616384	0.615936	0.241271
SYNJ1	chr21	-	1	protein_coding	ENSG00000159082.13_34042597_34042682	ENSG00000159082.13	21	34001069	34100359	ENSG00000159082.13_19	27	5572	-460545	21_34560904_C_T_b37	21	34560904	34560904	2.27786e-05	0.538059	0.627373	0.622346	0.242564
PAXBP1	chr21	-	1	protein_coding	ENSG00000159086.10_34142124_34142253	ENSG00000159086.10	21	34106210	34144169	ENSG00000159086.10_18	19	5373	-874301	21_35018470_A_G_b37	21	35018470	35018470	5.4431e-05	-0.55302	0.646354	0.63966	0.246235
C21orf49	chr21	+	1	protein_coding	ENSG00000205930.4_34169248_34171279	ENSG00000205930.4	21	34144411	34266043	ENSG00000205930.4_3	2	5546	0	21_34161495_T_C_b37	21	34161495	34161495	7.18119e-06	-0.456093	0.027972	0.0270962	0.0412883
C21orf62	chr21	-	2	protein_coding	ENSG00000205929.5_34162984_34166796	ENSG00000205929.5	21	34162985	34186053	ENSG00000205929.5_0	1	5249	729184	21_33433801_A_G_b37	21	33433801	33433801	0.00180376	0.510722	0.878122	0.883917	0.296155
IFNAR2	chr21	+	2	protein_coding	ENSG00000159110.15_34634865_34636177	ENSG00000159110.15	21	34602206	34636177	ENSG00000159110.15_10	9	4827	0	21_34610646_CTA_C_b37	21	34610646	34610648	3.4066e-08	-0.390587	0.001998	0.000532498	0.00157133
IL10RB	chr21	+	2	protein_coding	ENSG00000243646.4_34648900_34649058	ENSG00000243646.4	21	34638663	34669539	ENSG00000243646.4_2	7	4844	24908	21_34694447_C_T_b37	21	34694447	34694447	0.000131142	-0.283019	0.519481	0.504843	0.218481
IFNAR1	chr21	+	2	protein_coding	ENSG00000142166.8_34725063_34725214	ENSG00000142166.8	21	34696734	34732168	ENSG00000142166.8_9	12	4917	0	21_34706120_G_A_b37	21	34706120	34706120	3.23815e-07	0.401237	0.002997	0.0065365	0.0135309
IFNGR2	chr21	+	2	protein_coding	ENSG00000159128.10_34809299_34809828	ENSG00000159128.10	21	34775202	34851655	ENSG00000159128.10_9	8	5127	-22439	21_34752763_A_C_b37	21	34752763	34752763	2.01234e-05	0.231508	0.127872	0.132902	0.114799
TMEM50B	chr21	-	2	protein_coding	ENSG00000142188.12_34821088_34823170	ENSG00000142188.12	21	34804792	34852318	ENSG00000142188.12_3	11	5031	0	21_34832984_AC_A_b37	21	34832984	34832985	1.52524e-20	-0.501632	0.000999001	8.83512e-15	1.62284e-13
DNAJC28	chr21	-	2	protein_coding	ENSG00000177692.7_34860496_34861731	ENSG00000177692.7	21	34860497	34864027	ENSG00000177692.7_0	1	4888	486895	21_34373602_A_G_b37	21	34373602	34373602	0.000926773	0.327216	0.661339	0.659243	0.250534
GART	chr21	-	2	protein_coding	ENSG00000159131.12_34883558_34883765	ENSG00000159131.12	21	34876238	34915797	ENSG00000159131.12_5	22	5046	986969	21_33889269_G_A_b37	21	33889269	33889269	1.07553e-05	0.280625	0.232767	0.214852	0.146222
SON	chr21	+	1	protein_coding	ENSG00000159140.13_34929851_34931362	ENSG00000159140.13	21	34915199	34949812	ENSG00000159140.13_5	16	5150	979711	21_35929523_A_T_b37	21	35929523	35929523	7.38281e-05	-0.262677	0.684316	0.681048	0.254957
DONSON	chr21	-	1	protein_coding	ENSG00000159147.13_34958283_34958487	ENSG00000159147.13	21	34931848	34961014	ENSG00000159147.13_12	11	5105	-311378	21_35272392_T_G_b37	21	35272392	35272392	1.87023e-05	0.353185	0.264735	0.258306	0.159462
CRYZL1	chr21	-	1	protein_coding	ENSG00000205758.7_34961646_34962227	ENSG00000205758.7	21	34961647	35016232	ENSG00000205758.7_0	15	5208	-269269	21_35285501_C_T_b37	21	35285501	35285501	3.72463e-07	0.262575	0.00799201	0.00912119	0.0177575
ITSN1	chr21	+	1	protein_coding	ENSG00000205726.9_35190570_35190776	ENSG00000205726.9	21	35014706	35272165	ENSG00000205726.9_30	30	5546	-453196	21_34561509_CG_C_b37	21	34561509	34561510	5.61901e-05	0.384057	0.889111	0.884754	0.296335
ATP5O	chr21	-	1	protein_coding	ENSG00000241837.2_35279029_35279125	ENSG00000241837.2	21	35275757	35288284	ENSG00000241837.2_3	7	5132	988407	21_34287350_C_T_b37	21	34287350	34287350	1.04432e-05	0.542998	0.0849151	0.0829903	0.0867047
MRPS6	chr21	+	2	protein_coding	ENSG00000243927.1_35496252_35497441	ENSG00000243927.1	21	35496253	35515334	ENSG00000243927.1_0	3	5129	-44507	21_35451746_G_GT_b37	21	35451746	35451746	0.000135006	-0.606651	0.430569	0.42011	0.200733
KCNE2	chr21	+	2	protein_coding	ENSG00000159197.3_35742765_35743100	ENSG00000159197.3	21	35736323	35743688	ENSG00000159197.3_1	1	4951	213566	21_35957254_C_T_b37	21	35957254	35957254	0.000389785	0.920536	0.384615	0.393638	0.194728
SMIM11	chr21	+	1	protein_coding	ENSG00000205670.6_35751726_35751815	ENSG00000205670.6	21	35747779	35780164	ENSG00000205670.6_2	6	5002	679124	21_36459288_C_A_b37	21	36459288	36459288	8.99201e-06	0.44847	0.0919081	0.0876627	0.089855
AP000322.54	chr21	-	2	protein_coding	ENSG00000222018.1_35772614_35773370	ENSG00000222018.1	21	35772615	35773370	ENSG00000222018.1_0	1	4920	169866	21_35602747_AGT_A_b37	21	35602747	35602749	0.00262891	-0.529919	0.94006	0.93303	0.307362
RCAN1	chr21	-	1	protein_coding	ENSG00000159200.13_35987058_35987441	ENSG00000159200.13	21	35885440	35987441	ENSG00000159200.13_10	5	5322	-953578	21_36941019_A_G_b37	21	36941019	36941019	6.13556e-05	-0.924242	0.330669	0.329245	0.178847
CLIC6	chr21	+	2	protein_coding	ENSG00000159212.8_36080241_36080367	ENSG00000159212.8	21	36041688	36090525	ENSG00000159212.8_3	6	5506	-687090	21_35354598_G_C_b37	21	35354598	35354598	0.000333305	0.548997	0.851149	0.854056	0.290372
RUNX1	chr21	-	1	protein_coding	ENSG00000159216.14_36160097_36164907	ENSG00000159216.14	21	36160098	37376965	ENSG00000159216.14_0	6	9354	76881	21_36083217_T_C_b37	21	36083217	36083217	2.83199e-05	0.499529	0.275724	0.252078	0.157944
SETD4	chr21	-	2	protein_coding	ENSG00000185917.9_37415698_37415946	ENSG00000185917.9	21	37406839	37451687	ENSG00000185917.9_4	13	6340	0	21_37445739_C_G_b37	21	37445739	37445739	5.52074e-11	-0.642806	0.000999001	3.90306e-06	1.84407e-05
CBR1	chr21	+	1	protein_coding	ENSG00000159228.8_37444112_37445464	ENSG00000159228.8	21	37443248	37445464	ENSG00000159228.8_1	2	6214	0	21_37443893_T_C_b37	21	37443893	37443893	2.34614e-08	-0.377403	0.000999001	0.000164443	0.000543452
AP000688.29	chr21	+	2	lincRNA	ENSG00000233393.1_37479895_37481988	ENSG00000233393.1	21	37477179	37481988	ENSG00000233393.1_1	1	6258	-111891	21_37365288_C_T_b37	21	37365288	37365288	3.28295e-06	-0.477019	0.001998	0.00656906	0.0135607
CBR3	chr21	+	2	protein_coding	ENSG00000159231.5_37510122_37510230	ENSG00000159231.5	21	37507210	37518864	ENSG00000159231.5_1	4	6279	260626	21_37779490_C_T_b37	21	37779490	37779490	2.79889e-06	-0.464439	0.016983	0.0218885	0.0351721
DOPEY2	chr21	+	2	protein_coding	ENSG00000142197.8_37581012_37581202	ENSG00000142197.8	21	37529080	37666572	ENSG00000142197.8_5	35	6538	942591	21_38609163_C_G_b37	21	38609163	38609163	4.50073e-05	-0.445136	0.831169	0.845305	0.28864
MORC3	chr21	+	1	protein_coding	ENSG00000159256.8_37741285_37742174	ENSG00000159256.8	21	37705944	37757127	ENSG00000159256.8_14	16	6279	-762059	21_36943885_A_G_b37	21	36943885	36943885	6.47593e-06	0.331527	0.110889	0.128398	0.1125
CHAF1B	chr21	+	2	protein_coding	ENSG00000159259.7_37788572_37791313	ENSG00000159259.7	21	37757676	37791313	ENSG00000159259.7_14	13	6273	-858501	21_36899175_T_C_b37	21	36899175	36899175	2.10196e-05	-0.346592	0.308691	0.304193	0.172266
CLDN14	chr21	-	2	protein_coding	ENSG00000159261.6_37833050_37834074	ENSG00000159261.6	21	37833051	37948867	ENSG00000159261.6_0	1	6533	-58514	21_38007381_G_GT_b37	21	38007381	38007381	0.000208393	0.884975	0.232767	0.22734	0.150126
SIM2	chr21	+	2	protein_coding	ENSG00000159263.11_38119965_38122218	ENSG00000159263.11	21	38071433	38122218	ENSG00000159263.11_10	1	6280	-198710	21_37872723_T_G_b37	21	37872723	37872723	0.00323732	-0.436203	0.968032	0.966672	0.315146
HLCS	chr21	-	2	protein_coding	ENSG00000159267.10_38139518_38139586	ENSG00000159267.10	21	38123189	38362536	ENSG00000159267.10_4	12	6809	0	21_38251253_C_A_b37	21	38251253	38251253	1.61074e-05	-0.432372	0.274725	0.274507	0.164127
AP000704.5	chr21	+	1	lincRNA	ENSG00000224790.1_38340853_38341107	ENSG00000224790.1	21	38340854	38344128	ENSG00000224790.1_0	1	6297	357419	21_38701547_A_T_b37	21	38701547	38701547	3.2043e-05	-0.841968	0.0539461	0.050927	0.0648013
PIGP	chr21	-	2	protein_coding	ENSG00000185808.9_38444733_38445470	ENSG00000185808.9	21	38431470	38445470	ENSG00000185808.9_4	5	6214	-34799	21_38480269_T_C_b37	21	38480269	38480269	3.47321e-13	-0.477878	0.000999001	1.62811e-08	1.17076e-07
TTC3	chr21	+	1	protein_coding	ENSG00000182670.9_38573740_38575413	ENSG00000182670.9	21	38445526	38575413	ENSG00000182670.9_51	48	6390	-636	21_38444890_A_G_b37	21	38444890	38444890	6.11866e-17	0.421638	0.000999001	1.0077e-10	1.01563e-09
DSCR3	chr21	-	1	protein_coding	ENSG00000157538.9_38603793_38604276	ENSG00000157538.9	21	38595721	38640084	ENSG00000157538.9_5	11	5976	-464505	21_39104589_C_T_b37	21	39104589	39104589	0.000108468	-0.491243	0.736264	0.733406	0.265613
AP001432.14	chr21	+	1	lincRNA	ENSG00000242553.1_38609704_38610045	ENSG00000242553.1	21	38609705	38610045	ENSG00000242553.1_0	1	5855	-6224	21_38603481_A_C_b37	21	38603481	38603481	9.50156e-05	0.381894	0.114885	0.1273	0.111966
DYRK1A	chr21	+	2	protein_coding	ENSG00000157540.15_38884213_38888739	ENSG00000157540.15	21	38738235	38889753	ENSG00000157540.15_16	13	6336	849091	21_39738844_G_A_b37	21	39738844	39738844	2.92787e-05	-0.222875	0.403596	0.409162	0.198457
KCNJ6	chr21	-	2	protein_coding	ENSG00000157542.8_38979677_38997786	ENSG00000157542.8	21	38979678	39288749	ENSG00000157542.8_0	1	6828	263022	21_38716656_A_T_b37	21	38716656	38716656	0.00155304	-0.318256	0.881119	0.878114	0.295066
KCNJ15	chr21	+	2	protein_coding	ENSG00000157551.13_39670065_39670204	ENSG00000157551.13	21	39628663	39679279	ENSG00000157551.13_9	6	6220	-475399	21_39153264_A_G_b37	21	39153264	39153264	9.2697e-05	0.318899	0.457542	0.466103	0.210434
ERG	chr21	-	2	protein_coding	ENSG00000157554.14_39775427_39775631	ENSG00000157554.14	21	39751949	40033704	ENSG00000157554.14_7	10	7170	-261620	21_40295324_C_T_b37	21	40295324	40295324	3.69315e-06	0.851903	0.0819181	0.0824208	0.0863228
TPTEP1	chr22	+	2	lincRNA	ENSG00000100181.17_17092547_17092783	ENSG00000100181.17	22	17082777	17179632	ENSG00000100181.17_1	5	4460	0	22_17088861_G_C_b37	22	17088861	17088861	1.92666e-06	1.66603	0.018981	0.0176465	0.0298998
CECR7	chr22	+	1	lincRNA	ENSG00000237438.2_17537962_17540893	ENSG00000237438.2	22	17517460	17541715	ENSG00000237438.2_4	1	5769	0	22_17523190_G_A_b37	22	17523190	17523190	4.99724e-10	-0.662755	0.000999001	4.26935e-06	2.00591e-05
IL17RA	chr22	+	1	protein_coding	ENSG00000177663.9_17584383_17584467	ENSG00000177663.9	22	17565844	17596583	ENSG00000177663.9_7	13	5904	0	22_17590269_C_T_b37	22	17590269	17590269	1.15783e-07	0.503027	0.000999001	0.00344288	0.00796256
CECR6	chr22	-	1	protein_coding	ENSG00000183307.3_17597188_17602257	ENSG00000183307.3	22	17597189	17602257	ENSG00000183307.3_0	1	5909	-51832	22_17654089_C_T_b37	22	17654089	17654089	1.4074e-05	-0.389911	0.033966	0.0301233	0.0445526
CECR5	chr22	-	1	protein_coding	ENSG00000069998.8_17621948_17622123	ENSG00000069998.8	22	17618401	17646158	ENSG00000069998.8_2	8	6053	0	22_17630389_G_C_b37	22	17630389	17630389	2.18177e-07	0.305453	0.003996	0.00344895	0.00797296
CECR1	chr22	-	1	protein_coding	ENSG00000093072.11_17660193_17662466	ENSG00000093072.11	22	17660194	17702879	ENSG00000093072.11_0	6	6081	0	22_17685194_T_A_b37	22	17685194	17685194	1.49704e-28	1.07113	0.000999001	6.33569e-22	3.21192e-20
CECR2	chr22	+	1	protein_coding	ENSG00000099954.14_17982113_17982163	ENSG00000099954.14	22	17840837	18037850	ENSG00000099954.14_7	16	6705	-652802	22_17188035_A_G_b37	22	17188035	17188035	1.01092e-05	1.39988	0.288711	0.290176	0.168628
SLC25A18	chr22	+	2	protein_coding	ENSG00000182902.9_18072860_18073760	ENSG00000182902.9	22	18043139	18073760	ENSG00000182902.9_8	3	6386	-246213	22_17796926_T_TA_b37	22	17796926	17796926	6.76381e-05	-0.325793	0.327672	0.322288	0.176978
ATP6V1E1	chr22	-	2	protein_coding	ENSG00000131100.8_18102226_18102292	ENSG00000131100.8	22	18074902	18111584	ENSG00000131100.8_8	9	6436	962560	22_17112342_C_T_b37	22	17112342	17112342	2.28621e-05	0.665807	0.214785	0.218162	0.147296
BCL2L13	chr22	+	1	protein_coding	ENSG00000099968.13_18171751_18171908	ENSG00000099968.13	22	18111621	18213388	ENSG00000099968.13_6	7	6694	-272403	22_17839218_C_G_b37	22	17839218	17839218	0.000117412	-0.369882	0.699301	0.679409	0.254757
BID	chr22	-	2	protein_coding	ENSG00000015475.14_18216905_18218357	ENSG00000015475.14	22	18216906	18257536	ENSG00000015475.14_0	6	6621	62994	22_18153912_A_G_b37	22	18153912	18153912	2.33048e-09	-0.434946	0.000999001	6.30108e-05	0.000234192
LINC00528	chr22	+	2	lincRNA	ENSG00000269220.1_18260087_18262247	ENSG00000269220.1	22	18260088	18262247	ENSG00000269220.1_0	1	6565	-475708	22_17784380_C_A_b37	22	17784380	17784380	0.000245229	0.514981	0.397602	0.373775	0.189827
MICAL3	chr22	-	1	protein_coding	ENSG00000243156.3_18370088_18370201	ENSG00000243156.3	22	18270415	18507325	ENSG00000243156.3_30	33	7068	824913	22_17445502_A_C_b37	22	17445502	17445502	6.18136e-06	0.322906	0.318681	0.322892	0.177214
PEX26	chr22	+	1	protein_coding	ENSG00000215193.8_18567877_18568024	ENSG00000215193.8	22	18562640	18588162	ENSG00000215193.8_2	7	6448	-619768	22_17942872_A_G_b37	22	17942872	17942872	0.000123858	-0.274387	0.77023	0.770729	0.273132
USP18	chr22	+	2	protein_coding	ENSG00000184979.9_18656559_18656609	ENSG00000184979.9	22	18632666	18660164	ENSG00000184979.9_9	11	6493	-847467	22_17785199_A_G_b37	22	17785199	17785199	8.47599e-05	0.41139	0.792208	0.784414	0.275792
DGCR6	chr22	+	2	protein_coding	ENSG00000183628.8_18899052_18900293	ENSG00000183628.8	22	18893541	18901751	ENSG00000183628.8_7	7	6077	0	22_18896087_T_C_b37	22	18896087	18896087	7.85342e-13	-1.03099	0.000999001	3.12301e-08	2.15699e-07
PRODH	chr22	-	2	protein_coding	ENSG00000100033.12_18904402_18904501	ENSG00000100033.12	22	18904403	18924066	ENSG00000100033.12_0	9	6119	0	22_18923810_G_C_b37	22	18923810	18923810	6.83905e-07	-0.734475	0.012987	0.0116741	0.0215838
DGCR9	chr22	+	2	lincRNA	ENSG00000273032.1_19006429_19007761	ENSG00000273032.1	22	19005347	19007761	ENSG00000273032.1_1	2	5953	-764908	22_18240439_T_C_b37	22	18240439	18240439	1.13611e-05	-0.668448	0.043956	0.0473016	0.0615816
DGCR2	chr22	-	2	protein_coding	ENSG00000070413.14_19109640_19109967	ENSG00000070413.14	22	19023795	19109967	ENSG00000070413.14_11	11	6200	0	22_19071694_G_A_b37	22	19071694	19071694	3.20842e-14	-0.566901	0.000999001	8.58003e-09	6.54092e-08
DGCR14	chr22	-	2	protein_coding	ENSG00000100056.7_19117791_19118320	ENSG00000100056.7	22	19117792	19132197	ENSG00000100056.7_0	11	5865	605330	22_18512462_A_G_b37	22	18512462	18512462	2.55448e-05	-0.647567	0.351648	0.340427	0.181953
SLC25A1	chr22	-	2	protein_coding	ENSG00000100075.5_19163094_19163757	ENSG00000100075.5	22	19163095	19166343	ENSG00000100075.5_0	8	5868	-2273	22_19168616_T_C_b37	22	19168616	19168616	7.45349e-23	-0.644655	0.000999001	3.92378e-17	1.00974e-15
CLTCL1	chr22	-	2	protein_coding	ENSG00000070371.11_19170902_19171124	ENSG00000070371.11	22	19166986	19279239	ENSG00000070371.11_3	30	6253	0	22_19251040_C_T_b37	22	19251040	19251040	3.22995e-11	1.1897	0.000999001	3.04316e-06	1.4735e-05
HIRA	chr22	-	2	protein_coding	ENSG00000100084.10_19343282_19343388	ENSG00000100084.10	22	19318221	19419256	ENSG00000100084.10_2	9	5772	67181	22_19251040_C_T_b37	22	19251040	19251040	4.19761e-06	0.720823	0.0639361	0.0693715	0.0780652
C22orf39	chr22	-	2	protein_coding	ENSG00000242259.4_19393308_19393403	ENSG00000242259.4	22	19348760	19435415	ENSG00000242259.4_3	6	5701	-733567	22_20168982_CCCCGGCTGG_C_b37	22	20168982	20168991	5.10555e-05	-0.316107	0.360639	0.370256	0.188834
MRPL40	chr22	+	2	protein_coding	ENSG00000185608.4_19420461_19420871	ENSG00000185608.4	22	19419425	19423598	ENSG00000185608.4_1	4	5528	-31460	22_19387965_T_G_b37	22	19387965	19387965	0.000599472	0.651003	0.881119	0.88136	0.295647
UFD1L	chr22	-	1	protein_coding	ENSG00000070010.14_19462590_19462623	ENSG00000070010.14	22	19437629	19466738	ENSG00000070010.14_7	10	5477	-545548	22_20012286_A_G_b37	22	20012286	20012286	0.0001152	-0.226296	0.592408	0.596174	0.23711
CLDN5	chr22	-	2	protein_coding	ENSG00000184113.8_19510546_19512946	ENSG00000184113.8	22	19510547	19515068	ENSG00000184113.8_0	1	5091	-73252	22_19588320_A_C_b37	22	19588320	19588320	0.00180719	-0.437926	0.887113	0.890015	0.297603
SEPT5	chr22	+	2	protein_coding	ENSG00000184702.13_19702197_19702314	ENSG00000184702.13	22	19701987	19712295	ENSG00000184702.13_1	12	4639	-747698	22_18954289_C_T_b37	22	18954289	18954289	8.12021e-05	0.424473	0.593407	0.588397	0.235976
TBX1	chr22	+	2	protein_coding	ENSG00000184058.8_19753911_19754855	ENSG00000184058.8	22	19744226	19770555	ENSG00000184058.8_8	1	4834	-18773	22_19725453_G_T_b37	22	19725453	19725453	0.00101733	-0.660579	0.726274	0.714466	0.261971
GNB1L	chr22	-	2	protein_coding	ENSG00000185838.9_19771116_19776483	ENSG00000185838.9	22	19770747	19842462	ENSG00000185838.9_1	6	5052	-21266	22_19863728_G_T_b37	22	19863728	19863728	1.11075e-05	0.535217	0.0969031	0.1024	0.0988784
C22orf29	chr22	-	2	protein_coding	ENSG00000215012.4_19833660_19840009	ENSG00000215012.4	22	19833661	19840009	ENSG00000215012.4_0	1	5048	-2301	22_19842310_G_A_b37	22	19842310	19842310	2.52889e-08	-0.554138	0.000999001	6.59921e-05	0.00024402
TXNRD2	chr22	-	2	protein_coding	ENSG00000184470.15_19863039_19864757	ENSG00000184470.15	22	19863040	19921049	ENSG00000184470.15_0	18	5242	0	22_19871691_C_T_b37	22	19871691	19871691	2.48918e-13	-0.546874	0.000999001	2.90307e-08	2.02718e-07
COMT	chr22	+	1	protein_coding	ENSG00000093010.7_19951632_19953168	ENSG00000093010.7	22	19929130	19957418	ENSG00000093010.7_9	7	5149	0	22_19934470_A_G_b37	22	19934470	19934470	3.50662e-07	-0.280221	0.002997	0.00358867	0.00824146
ARVCF	chr22	-	1	protein_coding	ENSG00000099889.9_19960447_19960559	ENSG00000099889.9	22	19957499	20004331	ENSG00000099889.9_5	20	5238	0	22_19961010_C_CG_b37	22	19961010	19961010	1.55782e-05	-0.576412	0.268731	0.264492	0.161355
TANGO2	chr22	+	2	protein_coding	ENSG00000183597.11_20043465_20043536	ENSG00000183597.11	22	20004537	20053401	ENSG00000183597.11_8	12	5259	-682500	22_19322037_C_T_b37	22	19322037	19322037	1.2453e-05	0.584555	0.192807	0.191169	0.138439
DGCR8	chr22	+	2	protein_coding	ENSG00000128191.9_20098782_20099311	ENSG00000128191.9	22	20067755	20099311	ENSG00000128191.9_17	16	5146	776376	22_20875687_G_GT_b37	22	20875687	20875687	2.92202e-05	0.616055	0.353646	0.351072	0.184603
TRMT2A	chr22	-	2	protein_coding	ENSG00000099899.10_20099398_20100339	ENSG00000099899.10	22	20099399	20104915	ENSG00000099899.10_0	12	5030	-672374	22_20777289_G_A_b37	22	20777289	20777289	9.1543e-05	-0.282775	0.558442	0.558664	0.230029
RANBP1	chr22	+	1	protein_coding	ENSG00000099901.12_20110102_20110220	ENSG00000099901.12	22	20103461	20114878	ENSG00000099901.12_5	8	5054	177515	22_20292393_G_A_b37	22	20292393	20292393	1.26032e-05	1.00537	0.131868	0.127551	0.112076
ZDHHC8	chr22	+	1	protein_coding	ENSG00000099904.11_20119329_20119574	ENSG00000099904.11	22	20116979	20135530	ENSG00000099904.11_1	11	5072	-483493	22_19633486_C_T_b37	22	19633486	19633486	0.000189564	-0.334824	0.832168	0.818265	0.283082
AC006547.14	chr22	-	1	protein_coding	ENSG00000234409.4_20137990_20138399	ENSG00000234409.4	22	20135950	20138399	ENSG00000234409.4_8	2	5034	423856	22_19712094_C_T_b37	22	19712094	19712094	0.000733236	0.423988	0.829171	0.833094	0.286102
LINC00896	chr22	+	2	lincRNA	ENSG00000236499.2_20193919_20196047	ENSG00000236499.2	22	20193920	20196047	ENSG00000236499.2_0	1	4956	0	22_20195591_C_T_b37	22	20195591	20195591	0.000475218	0.436872	0.452547	0.448428	0.206625
RTN4R	chr22	-	1	protein_coding	ENSG00000040608.9_20228937_20230633	ENSG00000040608.9	22	20228938	20270769	ENSG00000040608.9_0	1	5053	1554	22_20227384_G_C_b37	22	20227384	20227384	2.40234e-05	-0.635517	0.036963	0.0384068	0.0535054
DGCR6L	chr22	-	2	protein_coding	ENSG00000128185.5_20303641_20303742	ENSG00000128185.5	22	20301799	20307603	ENSG00000128185.5_2	5	4945	5259	22_20296540_T_C_b37	22	20296540	20296540	1.15875e-05	-0.314788	0.0669331	0.0695947	0.0781715
ZNF74	chr22	+	1	protein_coding	ENSG00000185252.13_20759666_20762745	ENSG00000185252.13	22	20748405	20762745	ENSG00000185252.13_5	5	4304	0	22_20753795_T_G_b37	22	20753795	20753795	8.18619e-05	0.32142	0.397602	0.38938	0.193845
SCARF2	chr22	-	2	protein_coding	ENSG00000244486.3_20791868_20792146	ENSG00000244486.3	22	20778874	20792146	ENSG00000244486.3_7	7	4241	901825	22_19877049_G_A_b37	22	19877049	19877049	2.27754e-05	0.603743	0.176823	0.180706	0.134478
KLHL22	chr22	-	1	protein_coding	ENSG00000099910.12_20812094_20812287	ENSG00000099910.12	22	20795806	20850170	ENSG00000099910.12_3	10	4245	-589653	22_21439823_T_A_b37	22	21439823	21439823	6.76622e-05	0.478369	0.556444	0.540985	0.22636
MED15	chr22	+	2	protein_coding	ENSG00000099917.13_20907431_20907461	ENSG00000099917.13	22	20850200	20941782	ENSG00000099917.13_11	18	4198	974901	22_21916683_C_A_b37	22	21916683	21916683	5.33756e-05	-0.646275	0.45954	0.46077	0.209395
PI4KA	chr22	-	1	protein_coding	ENSG00000241973.6_21065628_21065765	ENSG00000241973.6	22	21061979	21213705	ENSG00000241973.6_4	56	4131	0	22_21178464_G_A_b37	22	21178464	21178464	5.75729e-34	-0.97448	0.000999001	4.94509e-27	5.22281e-25
SNAP29	chr22	+	1	protein_coding	ENSG00000099940.7_21243551_21245187	ENSG00000099940.7	22	21213271	21245506	ENSG00000099940.7_6	6	3566	-132867	22_21080404_G_A_b37	22	21080404	21080404	4.52572e-09	-0.669135	0.000999001	5.81543e-05	0.000219195
CRKL	chr22	+	2	protein_coding	ENSG00000099942.8_21288066_21288532	ENSG00000099942.8	22	21271714	21308037	ENSG00000099942.8_1	3	3588	-526506	22_20745206_CAT_C_b37	22	20745206	20745208	0.000356659	0.279651	0.597403	0.589247	0.236083
XXbac-B135H6.15	chr22	+	1	lincRNA	ENSG00000237476.1_21311379_21311774	ENSG00000237476.1	22	21311380	21318967	ENSG00000237476.1_0	2	3539	-350191	22_20961189_T_C_b37	22	20961189	20961189	0.000793638	-0.843273	0.726274	0.734144	0.265786
AIFM3	chr22	+	2	protein_coding	ENSG00000183773.11_21332176_21332294	ENSG00000183773.11	22	21319396	21335649	ENSG00000183773.11_17	2	3591	-365546	22_20953850_A_G_b37	22	20953850	20953850	0.000678317	-0.448109	0.689311	0.676394	0.254136
LZTR1	chr22	+	2	protein_coding	ENSG00000099949.14_21351174_21353327	ENSG00000099949.14	22	21333751	21353327	ENSG00000099949.14_22	21	3610	20808	22_21374135_G_T_b37	22	21374135	21374135	2.84934e-06	-0.246406	0.030969	0.0374816	0.052505
XXbac-B135H6.18	chr22	-	2	lincRNA	ENSG00000272829.1_21335649_21336044	ENSG00000272829.1	22	21335650	21336044	ENSG00000272829.1_0	1	3574	355342	22_20980308_A_G_b37	22	20980308	20980308	0.00282637	0.372559	0.872128	0.874197	0.294472
THAP7	chr22	-	2	protein_coding	ENSG00000184436.7_21354935_21355076	ENSG00000184436.7	22	21354061	21356174	ENSG00000184436.7_1	4	3619	0	22_21356029_T_C_b37	22	21356029	21356029	1.67677e-05	-0.312685	0.0559441	0.05833	0.0703732
P2RX6	chr22	+	2	protein_coding	ENSG00000099957.12_21380708_21383006	ENSG00000099957.12	22	21369316	21383006	ENSG00000099957.12_11	1	3691	0	22_21373668_G_A_b37	22	21373668	21373668	1.40781e-06	1.02518	0.003996	0.00237119	0.00582409
HIC2	chr22	+	2	protein_coding	ENSG00000169635.5_21799210_21805752	ENSG00000169635.5	22	21771693	21805752	ENSG00000169635.5_3	1	5601	287142	22_22092894_C_T_b37	22	22092894	22092894	0.000351456	-0.429069	0.380619	0.37882	0.191064
TMEM191C	chr22	+	1	lincRNA	ENSG00000206140.5_21823905_21825558	ENSG00000206140.5	22	21820712	21825558	ENSG00000206140.5_8	1	5538	851618	22_22677176_T_C_b37	22	22677176	22677176	0.000612365	-0.484252	0.546454	0.544727	0.227062
UBE2L3	chr22	+	2	protein_coding	ENSG00000185651.10_21965145_21965332	ENSG00000185651.10	22	21921836	21978323	ENSG00000185651.10_2	4	5750	0	22_21958872_T_G_b37	22	21958872	21958872	1.94836e-07	-0.317569	0.002997	0.0010347	0.00280808
YDJC	chr22	-	2	protein_coding	ENSG00000161179.9_21983831_21984050	ENSG00000161179.9	22	21982378	21984353	ENSG00000161179.9_3	5	5512	-694624	22_22678977_C_A_b37	22	22678977	22678977	0.000255128	-0.301856	0.596404	0.590503	0.236275
CCDC116	chr22	+	2	protein_coding	ENSG00000161180.6_21988310_21988859	ENSG00000161180.6	22	21987005	21991616	ENSG00000161180.6_2	3	5493	-75672	22_21911333_A_T_b37	22	21911333	21911333	0.000123207	-0.715147	0.388611	0.379657	0.191364
SDF2L1	chr22	+	2	protein_coding	ENSG00000128228.4_21998182_21998587	ENSG00000128228.4	22	21996550	21998587	ENSG00000128228.4_2	3	5480	-770013	22_21226537_A_T_b37	22	21226537	21226537	0.000409897	0.525985	0.603397	0.595714	0.237063
PPIL2	chr22	+	2	protein_coding	ENSG00000100023.13_22042361_22042395	ENSG00000100023.13	22	22006559	22051832	ENSG00000100023.13_23	24	5484	6168	22_22058000_C_G_b37	22	22058000	22058000	7.18889e-08	0.409907	0.002997	0.00289439	0.00690519
YPEL1	chr22	-	2	protein_coding	ENSG00000100027.10_22057658_22057767	ENSG00000100027.10	22	22054305	22090123	ENSG00000100027.10_1	4	5317	823301	22_21231004_C_T_b37	22	21231004	21231004	4.49916e-05	-1.13837	0.171828	0.171205	0.131148
MAPK1	chr22	-	1	protein_coding	ENSG00000100030.10_22108788_22118529	ENSG00000100030.10	22	22108789	22221970	ENSG00000100030.10_0	9	5209	-46948	22_22268918_A_G_b37	22	22268918	22268918	5.90596e-06	-0.185444	0.042957	0.0459297	0.0604667
PPM1F	chr22	-	1	protein_coding	ENSG00000100034.9_22287762_22287951	ENSG00000100034.9	22	22273793	22307209	ENSG00000100034.9_4	7	5081	-35255	22_22342464_T_G_b37	22	22342464	22342464	0.000179061	-0.356559	0.65035	0.6453	0.24757
TOP3B	chr22	-	2	protein_coding	ENSG00000100038.15_22311396_22313065	ENSG00000100038.15	22	22311397	22337213	ENSG00000100038.15_0	16	5051	0	22_22328316_T_C_b37	22	22328316	22328316	2.38114e-09	-0.560213	0.000999001	9.80782e-05	0.000346009
LL22NC03-2H8.5	chr22	-	2	lincRNA	ENSG00000272216.1_22638311_22641586	ENSG00000272216.1	22	22638312	22641586	ENSG00000272216.1_0	1	5188	-67722	22_22709308_T_A_b37	22	22709308	22709308	0.000359304	-0.330549	0.346653	0.358643	0.186258
LL22NC03-2H8.4	chr22	+	2	lincRNA	ENSG00000234630.1_22648097_22648446	ENSG00000234630.1	22	22648098	22649159	ENSG00000234630.1_0	1	5216	344443	22_22993602_T_A_b37	22	22993602	22993602	0.000155747	-1.04896	0.184815	0.176467	0.13289
ZNF280B	chr22	-	2	protein_coding	ENSG00000198477.3_22838766_22843791	ENSG00000198477.3	22	22838767	22863505	ENSG00000198477.3_0	1	6371	-873636	22_23737141_C_T_b37	22	23737141	23737141	2.88482e-05	-0.897813	0.048951	0.0561811	0.0688633
GNAZ	chr22	+	2	protein_coding	ENSG00000128266.7_23465273_23466413	ENSG00000128266.7	22	23412540	23467224	ENSG00000128266.7_4	3	7352	357241	22_23824465_C_A_b37	22	23824465	23824465	0.000111495	-0.93776	0.470529	0.467867	0.210853
RAB36	chr22	+	2	protein_coding	ENSG00000100228.8_23503686_23506537	ENSG00000100228.8	22	23487513	23506537	ENSG00000100228.8_10	10	6956	54626	22_23561163_G_A_b37	22	23561163	23561163	4.70623e-07	-1.1605	0.012987	0.013183	0.0238261
BCR	chr22	+	2	protein_coding	ENSG00000186716.15_23657619_23660224	ENSG00000186716.15	22	23521891	23660224	ENSG00000186716.15_31	23	7019	0	22_23657735_G_A_b37	22	23657735	23657735	4.08851e-28	-0.771505	0.000999001	3.18753e-20	1.28249e-18
AP000344.3	chr22	+	1	lincRNA	ENSG00000234928.1_23776746_23776918	ENSG00000234928.1	22	23775751	23777258	ENSG00000234928.1_2	2	5855	0	22_23776219_G_A_b37	22	23776219	23776219	2.84304e-06	0.696431	0.012987	0.0129846	0.0235431
KB-208E9.1	chr22	-	2	lincRNA	ENSG00000272733.1_23923066_23923750	ENSG00000272733.1	22	23923067	23926046	ENSG00000272733.1_0	2	5565	-65374	22_23991420_C_T_b37	22	23991420	23991420	1.39415e-12	-0.738506	0.000999001	3.86189e-08	2.63856e-07
C22orf43	chr22	-	2	protein_coding	ENSG00000189269.8_23964277_23964363	ENSG00000189269.8	22	23950639	23974508	ENSG00000189269.8_8	11	5551	0	22_23962974_GC_G_b37	22	23962974	23962975	5.45081e-14	0.931877	0.000999001	1.03853e-08	7.77682e-08
RGL4	chr22	+	1	protein_coding	ENSG00000159496.10_24035945_24036161	ENSG00000159496.10	22	24030323	24041363	ENSG00000159496.10_1	3	5606	-104544	22_23925779_T_C_b37	22	23925779	23925779	0.000131738	0.29876	0.456543	0.446172	0.206231
LL22NC03-N27C7.1	chr22	-	2	lincRNA	ENSG00000270041.1_24080864_24081476	ENSG00000270041.1	22	24080865	24081476	ENSG00000270041.1_0	1	5747	-864151	22_24945627_C_G_b37	22	24945627	24945627	0.000597708	0.751433	0.573427	0.560313	0.230408
ZNF70	chr22	-	2	protein_coding	ENSG00000187792.3_24083768_24087406	ENSG00000187792.3	22	24083769	24093279	ENSG00000187792.3_0	2	5799	397767	22_23685999_ATTG_A_b37	22	23685999	23686002	4.07023e-05	0.674993	0.125874	0.1278	0.112203
CHCHD10	chr22	-	1	protein_coding	ENSG00000250479.4_24109560_24109780	ENSG00000250479.4	22	24108049	24110630	ENSG00000250479.4_2	4	5864	115	22_24107934_C_T_b37	22	24107934	24107934	2.88718e-05	1.33637	0.185814	0.181893	0.13507
MMP11	chr22	+	2	protein_coding	ENSG00000099953.5_24123379_24123596	ENSG00000099953.5	22	24110830	24126503	ENSG00000099953.5_8	4	5904	81743	22_24208246_T_C_b37	22	24208246	24208246	3.93886e-05	-0.45861	0.21978	0.220386	0.147903
SMARCB1	chr22	+	1	protein_coding	ENSG00000099956.13_24176327_24176689	ENSG00000099956.13	22	24129150	24176689	ENSG00000099956.13_8	9	6140	864723	22_25041412_T_C_b37	22	25041412	25041412	3.34528e-06	-1.02262	0.032967	0.0371894	0.0522401
DERL3	chr22	-	1	protein_coding	ENSG00000099958.10_24180538_24180632	ENSG00000099958.10	22	24176704	24181199	ENSG00000099958.10_3	5	6165	514589	22_23662115_G_A_b37	22	23662115	23662115	0.000373607	-0.530976	0.775225	0.759134	0.27091
CHL1	chr3	+	2	protein_coding	ENSG00000134121.5_447177_451090	ENSG00000134121.5	3	238279	451090	ENSG00000134121.5_35	2	5137	-165215	3_73064_C_CT_b37	3	73064	73064	0.000361933	-0.366342	0.623377	0.62001	0.242138
AC090044.1	chr3	+	2	lincRNA	ENSG00000224957.1_884058_887698	ENSG00000224957.1	3	577914	887698	ENSG00000224957.1_5	1	7709	-357193	3_220721_C_T_b37	3	220721	220721	3.98212e-07	-0.557268	0.000999001	0.00146665	0.00382835
CNTN4	chr3	+	1	protein_coding	ENSG00000144619.10_3097803_3099645	ENSG00000144619.10	3	2140497	3099645	ENSG00000144619.10_32	12	13633	0	3_2381791_AT_A_b37	3	2381791	2381792	1.08314e-11	1.06849	0.000999001	1.68616e-06	8.60837e-06
TRNT1	chr3	+	2	protein_coding	ENSG00000072756.12_3189589_3190707	ENSG00000072756.12	3	3168600	3190917	ENSG00000072756.12_10	10	8536	0	3_3171022_C_T_b37	3	3171022	3171022	2.1645e-09	0.45533	0.000999001	0.000126339	0.000430723
CRBN	chr3	-	2	protein_coding	ENSG00000113851.9_3192563_3192729	ENSG00000113851.9	3	3191695	3221394	ENSG00000113851.9_1	12	8620	0	3_3210336_T_G_b37	3	3210336	3210336	1.58317e-07	-0.332737	0.010989	0.0080191	0.0159658
SUMF1	chr3	-	1	protein_coding	ENSG00000144455.9_4402829_4403938	ENSG00000144455.9	3	3742498	4508965	ENSG00000144455.9_11	9	10762	0	3_4403537_C_T_b37	3	4403537	4403537	1.66996e-22	-0.590274	0.000999001	1.76965e-16	4.17273e-15
LRRN1	chr3	+	1	protein_coding	ENSG00000175928.5_3886047_3889387	ENSG00000175928.5	3	3841121	3889387	ENSG00000175928.5_3	1	8003	-99044	3_3742077_A_G_b37	3	3742077	3742077	5.99414e-05	0.57695	0.148851	0.153474	0.12348
SETMAR	chr3	+	1	protein_coding	ENSG00000170364.8_4357895_4359251	ENSG00000170364.8	3	4344988	4359251	ENSG00000170364.8_3	4	7327	1575	3_4360826_T_G_b37	3	4360826	4360826	6.16906e-07	0.323076	0.011988	0.00900054	0.0175496
ITPR1	chr3	+	2	protein_coding	ENSG00000150995.13_4753440_4753552	ENSG00000150995.13	3	4535032	4889524	ENSG00000150995.13_40	45	8719	0	3_4661342_C_T_b37	3	4661342	4661342	1.23372e-05	-0.939569	0.757243	0.762955	0.271686
EGOT	chr3	-	2	lincRNA	ENSG00000235947.1_4792629_4793274	ENSG00000235947.1	3	4790876	4793274	ENSG00000235947.1_1	2	7075	-786358	3_5579632_ATATATATATATATATATATATG_A_b37	3	5579632	5579654	0.000193708	0.437221	0.526474	0.51757	0.221255
BHLHE40	chr3	+	2	protein_coding	ENSG00000134107.4_5021985_5022093	ENSG00000134107.4	3	5020801	5027008	ENSG00000134107.4_2	5	7332	-505582	3_4515219_T_C_b37	3	4515219	4515219	4.51262e-05	-0.31298	0.232767	0.225072	0.149583
ARL8B	chr3	+	2	protein_coding	ENSG00000134108.8_5220348_5222596	ENSG00000134108.8	3	5163905	5222596	ENSG00000134108.8_7	7	7683	0	3_5222488_G_GAAGGGGATAGT_b37	3	5222488	5222488	2.88581e-05	-0.152945	0.337662	0.321969	0.176944
EDEM1	chr3	+	2	protein_coding	ENSG00000134109.6_5236893_5236966	ENSG00000134109.6	3	5229983	5261642	ENSG00000134109.6_3	12	7650	703780	3_5965422_A_G_b37	3	5965422	5965422	5.45353e-06	-0.506297	0.103896	0.113761	0.105183
LMCD1	chr3	+	1	protein_coding	ENSG00000071282.7_8578868_8579126	ENSG00000071282.7	3	8543393	8609805	ENSG00000071282.7_3	7	7506	0	3_8544420_T_C_b37	3	8544420	8544420	7.63809e-05	0.235187	0.563437	0.554165	0.229056
LINC00312	chr3	+	2	lincRNA	ENSG00000237697.2_8613467_8615411	ENSG00000237697.2	3	8613468	8615561	ENSG00000237697.2_0	1	7275	105474	3_8721035_C_A_b37	3	8721035	8721035	0.00224306	-0.530367	0.954046	0.965394	0.314854
OXTR	chr3	-	2	protein_coding	ENSG00000180914.6_8792093_8794910	ENSG00000180914.6	3	8792094	8811314	ENSG00000180914.6_0	1	7074	-160157	3_8971471_G_A_b37	3	8971471	8971471	0.000724422	-0.313138	0.69031	0.700217	0.258977
RAD18	chr3	-	2	protein_coding	ENSG00000070950.5_8955327_8955404	ENSG00000070950.5	3	8817088	9005457	ENSG00000070950.5_6	9	7466	0	3_8911580_T_C_b37	3	8911580	8911580	2.03327e-05	-0.446385	0.31968	0.305831	0.17275
SRGAP3	chr3	-	2	protein_coding	ENSG00000196220.11_9106079_9106265	ENSG00000196220.11	3	9022275	9372280	ENSG00000196220.11_22	16	7356	94911	3_8927364_G_T_b37	3	8927364	8927364	1.61808e-05	-0.473989	0.451548	0.434088	0.203933
THUMPD3	chr3	+	1	protein_coding	ENSG00000134077.11_9406699_9407004	ENSG00000134077.11	3	9404988	9428475	ENSG00000134077.11_2	11	6122	301809	3_9730284_A_G_b37	3	9730284	9730284	0.000229441	-0.536881	0.944056	0.946931	0.310513
SETD5	chr3	+	1	protein_coding	ENSG00000168137.11_9512142_9512613	ENSG00000168137.11	3	9439299	9520924	ENSG00000168137.11_29	33	6313	-565705	3_8873594_T_C_b37	3	8873594	8873594	1.13339e-05	0.789423	0.43956	0.443574	0.205694
RP11-58B17.2	chr3	-	2	lincRNA	ENSG00000269975.1_9540044_9541253	ENSG00000269975.1	3	9540045	9541253	ENSG00000269975.1_0	1	6144	511628	3_9028417_T_TTTTG_b37	3	9028417	9028417	0.00108554	-1.16456	0.818182	0.826229	0.284661
MTMR14	chr3	+	1	protein_coding	ENSG00000163719.14_9714368_9714442	ENSG00000163719.14	3	9691117	9744077	ENSG00000163719.14_8	19	6245	-600908	3_9090209_T_C_b37	3	9090209	9090209	7.87926e-05	-0.517045	0.792208	0.79768	0.278371
BRPF1	chr3	+	1	protein_coding	ENSG00000156983.11_9782991_9783123	ENSG00000156983.11	3	9773413	9789702	ENSG00000156983.11_6	14	5992	723842	3_10513544_A_C_b37	3	10513544	10513544	2.2091e-05	-0.666878	0.35964	0.346869	0.18356
OGG1	chr3	+	1	protein_coding	ENSG00000114026.17_9829411_9829903	ENSG00000114026.17	3	9791628	9829903	ENSG00000114026.17_10	10	6022	0	3_9827691_C_T_b37	3	9827691	9827691	2.28829e-05	0.529511	0.347652	0.330358	0.179082
CAMK1	chr3	-	2	protein_coding	ENSG00000134072.6_9802339_9802452	ENSG00000134072.6	3	9799198	9811676	ENSG00000134072.6_3	11	5934	63290	3_9735908_G_A_b37	3	9735908	9735908	2.3535e-05	-0.265492	0.337662	0.330006	0.179082
TADA3	chr3	-	2	protein_coding	ENSG00000171148.9_9831192_9831298	ENSG00000171148.9	3	9821544	9834178	ENSG00000171148.9_5	9	5905	568353	3_9253191_C_T_b37	3	9253191	9253191	0.000202342	0.208917	0.699301	0.691069	0.257113
ARPC4	chr3	+	2	protein_coding	ENSG00000241553.8_9845219_9845391	ENSG00000241553.8	3	9834468	9849410	ENSG00000241553.8_6	8	5887	-636734	3_9197734_C_T_b37	3	9197734	9197734	0.00011571	-0.411536	0.634366	0.629535	0.244314
TTLL3	chr3	+	1	protein_coding	ENSG00000214021.11_9867483_9867632	ENSG00000214021.11	3	9849770	9896822	ENSG00000214021.11_9	12	5932	-674015	3_9175755_A_T_b37	3	9175755	9175755	1.64507e-06	-0.614161	0.043956	0.0411374	0.0559904
RPUSD3	chr3	-	1	protein_coding	ENSG00000156990.10_9882215_9882301	ENSG00000156990.10	3	9879533	9886286	ENSG00000156990.10_3	7	5802	645767	3_9233766_T_C_b37	3	9233766	9233766	0.000133465	-0.389518	0.699301	0.690627	0.257024
CIDEC	chr3	-	2	protein_coding	ENSG00000187288.6_9908397_9908980	ENSG00000187288.6	3	9908398	9921935	ENSG00000187288.6_0	2	5800	469049	3_9439349_C_A_b37	3	9439349	9439349	3.44546e-05	0.728119	0.105894	0.0993221	0.0972799
JAGN1	chr3	+	2	protein_coding	ENSG00000171135.10_9934492_9936033	ENSG00000171135.10	3	9932238	9936033	ENSG00000171135.10_1	2	5757	0	3_9935474_GC_G_b37	3	9935474	9935475	5.09597e-07	-0.208053	0.001998	0.0032716	0.00764396
IL17RE	chr3	+	2	protein_coding	ENSG00000163701.14_9956934_9958086	ENSG00000163701.14	3	9944303	9958086	ENSG00000163701.14_16	16	5764	0	3_9957455_C_T_b37	3	9957455	9957455	2.74643e-05	0.2548	0.426573	0.42617	0.202143
IL17RC	chr3	+	2	protein_coding	ENSG00000163702.14_9959547_9959795	ENSG00000163702.14	3	9958758	9975305	ENSG00000163702.14_2	19	5744	-860	3_9957898_G_A_b37	3	9957898	9957898	6.21198e-08	0.329167	0.002997	0.00233364	0.0057402
CRELD1	chr3	+	1	protein_coding	ENSG00000163703.13_9979698_9979790	ENSG00000163703.13	3	9975506	9987097	ENSG00000163703.13_3	11	5637	557000	3_10544097_G_T_b37	3	10544097	10544097	1.33032e-05	-0.724307	0.144855	0.137442	0.116886
PRRT3	chr3	-	2	protein_coding	ENSG00000163704.7_9987225_9989087	ENSG00000163704.7	3	9987226	9994078	ENSG00000163704.7_0	4	5626	895603	3_9091623_C_T_b37	3	9091623	9091623	2.90579e-06	0.549192	0.017982	0.0223677	0.0357374
EMC3	chr3	-	2	protein_coding	ENSG00000125037.8_10012265_10012345	ENSG00000125037.8	3	10004224	10028576	ENSG00000125037.8_2	10	5675	-718262	3_10746838_A_G_b37	3	10746838	10746838	7.32347e-05	-0.529578	0.54046	0.533673	0.224639
AC022007.5	chr3	-	2	lincRNA	ENSG00000206567.5_10048674_10049307	ENSG00000206567.5	3	10048102	10052893	ENSG00000206567.5_1	3	5623	-693381	3_10746274_G_A_b37	3	10746274	10746274	0.000525297	-0.558755	0.915085	0.916484	0.303712
FANCD2	chr3	+	2	protein_coding	ENSG00000144554.6_10094070_10094181	ENSG00000144554.6	3	10068098	10143614	ENSG00000144554.6_19	27	5788	0	3_10097597_C_G_b37	3	10097597	10097597	1.64771e-05	-0.586466	0.58042	0.567246	0.231985
BRK1	chr3	+	2	protein_coding	ENSG00000254999.2_10157275_10157503	ENSG00000254999.2	3	10157276	10168874	ENSG00000254999.2_0	3	5556	0	3_10163725_C_A_b37	3	10163725	10163725	2.71107e-06	-0.344418	0.015984	0.0156113	0.0271954
VHL	chr3	+	2	protein_coding	ENSG00000134086.7_10184229_10184705	ENSG00000134086.7	3	10182692	10193904	ENSG00000134086.7_2	4	5572	882496	3_11076400_C_G_b37	3	11076400	11076400	3.22239e-05	0.533528	0.206793	0.203629	0.142388
IRAK2	chr3	+	2	protein_coding	ENSG00000134070.4_10280431_10280723	ENSG00000134070.4	3	10206549	10285427	ENSG00000134070.4_11	11	5776	0	3_10271265_C_T_b37	3	10271265	10271265	3.19924e-05	0.547228	0.411588	0.402043	0.196703
TATDN2	chr3	+	2	protein_coding	ENSG00000157014.6_10320904_10322902	ENSG00000157014.6	3	10289707	10322902	ENSG00000157014.6_8	9	5629	3784	3_10326686_A_G_b37	3	10326686	10326686	4.14705e-10	0.326665	0.000999001	1.27009e-05	5.49856e-05
GHRL	chr3	-	2	protein_coding	ENSG00000157017.11_10328387_10328496	ENSG00000157017.11	3	10327431	10333135	ENSG00000157017.11_2	6	5525	-324879	3_10658014_A_G_b37	3	10658014	10658014	0.000191745	-0.487377	0.772228	0.778235	0.274457
SEC13	chr3	-	1	protein_coding	ENSG00000157020.13_10362192_10362862	ENSG00000157020.13	3	10342615	10362862	ENSG00000157020.13_9	10	5523	27512	3_10315103_G_T_b37	3	10315103	10315103	0.000240543	-0.258365	0.83017	0.836559	0.286748
ATP2B2	chr3	-	2	protein_coding	ENSG00000157087.12_10365706_10370809	ENSG00000157087.12	3	10365707	10749716	ENSG00000157087.12_0	1	6617	0	3_10378499_C_G_b37	3	10378499	10378499	9.40688e-05	0.468003	0.153846	0.165231	0.128513
SLC6A11	chr3	+	2	protein_coding	ENSG00000132164.5_10979935_10982419	ENSG00000132164.5	3	10857885	10982419	ENSG00000132164.5_13	1	6489	720304	3_11702723_G_C_b37	3	11702723	11702723	9.17649e-05	0.457204	0.191808	0.197313	0.140431
SLC6A1	chr3	+	2	protein_coding	ENSG00000157103.6_11078547_11080933	ENSG00000157103.6	3	11034410	11080933	ENSG00000157103.6_15	1	6383	0	3_11035346_G_T_b37	3	11035346	11035346	2.10911e-11	-0.668923	0.000999001	2.64709e-07	1.58437e-06
HRH1	chr3	+	2	protein_coding	ENSG00000196639.6_11300688_11305243	ENSG00000196639.6	3	11178779	11305243	ENSG00000196639.6_5	1	6461	-690417	3_10488362_C_T_b37	3	10488362	10488362	0.000153552	-0.417071	0.258741	0.262695	0.160878
ATG7	chr3	+	1	protein_coding	ENSG00000197548.8_11340835_11340890	ENSG00000197548.8	3	11313995	11597543	ENSG00000197548.8_6	19	6722	-78714	3_11235281_A_C_b37	3	11235281	11235281	1.78371e-05	-0.424448	0.43956	0.422032	0.201177
VGLL4	chr3	-	1	protein_coding	ENSG00000144560.9_11744444_11744521	ENSG00000144560.9	3	11599140	11762220	ENSG00000144560.9_16	8	6316	799376	3_10799764_G_A_b37	3	10799764	10799764	9.46999e-05	-0.703819	0.639361	0.61755	0.241618
TAMM41	chr3	-	2	protein_coding	ENSG00000144559.6_11850148_11851156	ENSG00000144559.6	3	11831916	11888393	ENSG00000144559.6_3	10	5974	0	3_11849807_A_C_b37	3	11849807	11849807	3.02113e-36	-0.91876	0.000999001	1.93738e-29	3.50775e-27
TIMP4	chr3	-	2	protein_coding	ENSG00000157150.4_12198884_12198982	ENSG00000157150.4	3	12194551	12200851	ENSG00000157150.4_3	4	5960	-664152	3_12865003_G_A_b37	3	12865003	12865003	7.39098e-06	-0.399685	0.044955	0.0454462	0.060045
PPARG	chr3	+	1	protein_coding	ENSG00000132170.15_12458202_12458653	ENSG00000132170.15	3	12328867	12475855	ENSG00000132170.15_12	6	6534	655260	3_13131115_C_T_b37	3	13131115	13131115	7.59309e-05	-0.368717	0.46953	0.448621	0.206625
TSEN2	chr3	+	1	protein_coding	ENSG00000154743.13_12580300_12581005	ENSG00000154743.13	3	12525931	12581119	ENSG00000154743.13_12	13	6467	8742	3_12589861_G_C_b37	3	12589861	12589861	4.70893e-06	-0.344726	0.12987	0.1237	0.110173
C3orf83	chr3	-	1	protein_coding	ENSG00000225526.4_12581470_12581932	ENSG00000225526.4	3	12556433	12602558	ENSG00000225526.4_1	4	6482	915386	3_11641047_C_A_b37	3	11641047	11641047	5.63923e-05	-0.810477	0.294705	0.281463	0.166456
MKRN2	chr3	+	1	protein_coding	ENSG00000075975.11_12623614_12625099	ENSG00000075975.11	3	12598513	12625099	ENSG00000075975.11_7	8	6457	-915563	3_11682950_G_A_b37	3	11682950	11682950	6.76671e-06	-0.611357	0.0949051	0.0939787	0.0939294
RAF1	chr3	-	2	protein_coding	ENSG00000132155.7_12627179_12627298	ENSG00000132155.7	3	12625213	12705725	ENSG00000132155.7_3	17	6748	-397297	3_13103022_A_G_b37	3	13103022	13103022	8.21297e-06	0.735697	0.168831	0.177431	0.133005
CAND2	chr3	+	1	protein_coding	ENSG00000144712.7_12851416_12851823	ENSG00000144712.7	3	12837971	12913415	ENSG00000144712.7_4	14	6599	416788	3_13330203_C_T_b37	3	13330203	13330203	4.14787e-05	-1.03747	0.602398	0.607642	0.239562
RPL32	chr3	-	2	protein_coding	ENSG00000144713.8_12880847_12881083	ENSG00000144713.8	3	12876303	12883087	ENSG00000144713.8_1	4	6410	-917620	3_13800707_C_T_b37	3	13800707	13800707	4.51128e-05	-0.722899	0.160839	0.153714	0.123536
IQSEC1	chr3	-	1	protein_coding	ENSG00000144711.9_12983070_12983365	ENSG00000144711.9	3	12938719	13114617	ENSG00000144711.9_13	15	6596	0	3_13058593_T_C_b37	3	13058593	13058593	1.06522e-05	-0.604763	0.183816	0.191623	0.138499
NUP210	chr3	-	2	protein_coding	ENSG00000132182.7_13373792_13373884	ENSG00000132182.7	3	13357737	13461809	ENSG00000132182.7_11	40	6431	-11593	3_13473402_A_G_b37	3	13473402	13473402	2.56261e-07	-0.663054	0.016983	0.0197423	0.0324811
HDAC11	chr3	+	1	protein_coding	ENSG00000163517.10_13545593_13545772	ENSG00000163517.10	3	13521554	13547916	ENSG00000163517.10_12	10	6275	912999	3_14460915_C_T_b37	3	14460915	14460915	1.11547e-05	0.277127	0.135864	0.132479	0.114711
FBLN2	chr3	+	1	protein_coding	ENSG00000163520.9_13670663_13670792	ENSG00000163520.9	3	13573824	13679922	ENSG00000163520.9_15	17	6600	998377	3_14678299_A_C_b37	3	14678299	14678299	1.30398e-05	-0.460994	0.204795	0.198884	0.141074
CHCHD4	chr3	-	2	protein_coding	ENSG00000163528.8_14166154_14166370	ENSG00000163528.8	3	14153580	14166370	ENSG00000163528.8_4	4	6167	395567	3_13758013_A_G_b37	3	13758013	13758013	1.12644e-06	-0.57605	0.012987	0.0127019	0.0231297
TMEM43	chr3	+	2	protein_coding	ENSG00000170876.7_14166439_14166705	ENSG00000170876.7	3	14166440	14185179	ENSG00000170876.7_0	13	6191	-327125	3_13839315_A_AG_b37	3	13839315	13839315	3.13553e-06	0.280654	0.0579421	0.0567024	0.0691501
XPC	chr3	-	2	protein_coding	ENSG00000154767.10_14211937_14212050	ENSG00000154767.10	3	14186647	14214562	ENSG00000154767.10_14	16	6213	172704	3_14013943_A_G_b37	3	14013943	14013943	9.8012e-05	0.703014	0.746254	0.73178	0.265368
LSM3	chr3	+	2	protein_coding	ENSG00000170860.3_14225436_14225532	ENSG00000170860.3	3	14219858	14242619	ENSG00000170860.3_3	4	6150	-890335	3_13329522_CA_C_b37	3	13329522	13329523	0.000338247	-0.692161	0.771229	0.753821	0.270055
SLC6A6	chr3	+	1	protein_coding	ENSG00000131389.12_14513712_14513825	ENSG00000131389.12	3	14444076	14530618	ENSG00000131389.12_12	13	6198	809196	3_15339814_T_C_b37	3	15339814	15339814	3.58222e-05	-1.21058	0.519481	0.510178	0.219557
CCDC174	chr3	+	2	protein_coding	ENSG00000154781.11_14697035_14697136	ENSG00000154781.11	3	14693271	14714166	ENSG00000154781.11_2	11	5662	-497257	3_14196014_G_GC_b37	3	14196014	14196014	1.86259e-06	-0.394264	0.023976	0.0314796	0.0460572
FGD5	chr3	+	2	protein_coding	ENSG00000154783.6_14960260_14960340	ENSG00000154783.6	3	14860469	14975895	ENSG00000154783.6_14	19	5654	629586	3_15605481_G_GA_b37	3	15605481	15605481	8.41797e-09	-1.92933	0.001998	0.000590064	0.00171547
NR2C2	chr3	+	1	protein_coding	ENSG00000177463.11_15084529_15084856	ENSG00000177463.11	3	14989091	15095107	ENSG00000177463.11_19	14	5777	0	3_14993261_G_GT_b37	3	14993261	14993261	4.13514e-06	0.917901	0.0959041	0.088622	0.0905433
MRPS25	chr3	-	1	protein_coding	ENSG00000131368.3_15083966_15084340	ENSG00000131368.3	3	15083967	15106842	ENSG00000131368.3_0	5	5654	-6461	3_15113303_A_T_b37	3	15113303	15113303	1.64839e-05	-0.842377	0.104895	0.111826	0.104097
ZFYVE20	chr3	-	2	protein_coding	ENSG00000131381.8_15127367_15127468	ENSG00000131381.8	3	15111580	15140670	ENSG00000131381.8_12	14	5724	879789	3_14231791_T_C_b37	3	14231791	14231791	1.51289e-06	-0.562718	0.035964	0.0368105	0.0518592
CAPN7	chr3	+	2	protein_coding	ENSG00000131375.5_15276531_15276652	ENSG00000131375.5	3	15247659	15294425	ENSG00000131375.5_13	21	6105	-352527	3_14895132_G_C_b37	3	14895132	14895132	1.33739e-05	0.475479	0.26973	0.273999	0.164083
SH3BP5	chr3	-	2	protein_coding	ENSG00000131370.11_15373777_15374136	ENSG00000131370.11	3	15303665	15382875	ENSG00000131370.11_8	5	6165	850824	3_14452841_C_G_b37	3	14452841	14452841	1.56575e-05	-0.537153	0.112887	0.116582	0.106584
METTL6	chr3	-	1	protein_coding	ENSG00000206562.7_15457004_15457090	ENSG00000206562.7	3	15422782	15468142	ENSG00000206562.7_7	9	5990	382321	3_15040461_C_T_b37	3	15040461	15040461	0.000221171	-0.936236	0.917083	0.921864	0.304917
EAF1	chr3	+	2	protein_coding	ENSG00000144597.9_15475854_15476045	ENSG00000144597.9	3	15468862	15484120	ENSG00000144597.9_4	7	5939	-705481	3_14763381_T_A_b37	3	14763381	14763381	2.77384e-06	-0.77049	0.048951	0.0485201	0.0626124
COLQ	chr3	-	1	protein_coding	ENSG00000206561.8_15497401_15497526	ENSG00000206561.8	3	15491640	15563258	ENSG00000206561.8_3	6	6019	-676550	3_16239808_G_A_b37	3	16239808	16239808	2.66347e-05	-0.495865	0.248751	0.232353	0.151619
HACL1	chr3	-	1	protein_coding	ENSG00000131373.10_15624383_15624496	ENSG00000131373.10	3	15602211	15642701	ENSG00000131373.10_9	16	6020	0	3_15622771_T_C_b37	3	15622771	15622771	2.83698e-07	-0.524857	0.00799201	0.0085707	0.0168737
BTD	chr3	+	1	protein_coding	ENSG00000169814.8_15685822_15687329	ENSG00000169814.8	3	15642848	15687329	ENSG00000169814.8_9	5	6085	-758296	3_14884552_T_C_b37	3	14884552	14884552	6.76481e-05	0.830158	0.400599	0.394685	0.194923
ANKRD28	chr3	-	1	protein_coding	ENSG00000206560.6_15718986_15719069	ENSG00000206560.6	3	15708743	15901278	ENSG00000206560.6_3	29	6745	940209	3_14768534_A_G_b37	3	14768534	14768534	3.40598e-05	0.242007	0.62038	0.608761	0.239702
GALNT15	chr3	+	1	protein_coding	ENSG00000131386.13_16252630_16252748	ENSG00000131386.13	3	16216156	16273499	ENSG00000131386.13_5	11	6165	-892824	3_15323332_A_G_b37	3	15323332	15323332	3.78115e-05	1.05288	0.261738	0.273519	0.164071
DPH3	chr3	-	2	protein_coding	ENSG00000154813.5_16299484_16302336	ENSG00000154813.5	3	16299485	16306479	ENSG00000154813.5_0	3	6035	-50603	3_16357082_A_G_b37	3	16357082	16357082	1.51849e-05	0.245786	0.0679321	0.0635434	0.0739018
OXNAD1	chr3	+	2	protein_coding	ENSG00000154814.9_16390682_16391806	ENSG00000154814.9	3	16306706	16391806	ENSG00000154814.9_12	11	6179	113143	3_16504949_T_C_b37	3	16504949	16504949	6.46504e-05	-0.866913	0.613387	0.59691	0.237154
RFTN1	chr3	-	1	protein_coding	ENSG00000131378.9_16411582_16411786	ENSG00000131378.9	3	16355081	16555533	ENSG00000131378.9_5	10	6370	0	3_16390078_G_A_b37	3	16390078	16390078	5.66901e-05	-0.569118	0.45954	0.454156	0.207852
PLCL2	chr3	+	2	protein_coding	ENSG00000154822.11_17051165_17053652	ENSG00000154822.11	3	16844159	17132086	ENSG00000154822.11_4	6	6024	-601259	3_16242899_AG_A_b37	3	16242899	16242900	0.000193822	0.345955	0.667333	0.670564	0.253046
TBC1D5	chr3	-	2	protein_coding	ENSG00000131374.10_17446185_17446260	ENSG00000131374.10	3	17198654	17784240	ENSG00000131374.10_19	20	6469	-983033	3_18767273_T_TC_b37	3	18767273	18767273	2.22372e-05	-0.656001	0.412587	0.407001	0.197939
SATB1	chr3	-	1	protein_coding	ENSG00000182568.12_18465118_18466861	ENSG00000182568.12	3	18386879	18487080	ENSG00000182568.12_13	12	4103	498623	3_17888256_C_G_b37	3	17888256	17888256	1.74232e-05	0.238655	0.102897	0.101145	0.0981065
KCNH8	chr3	+	2	protein_coding	ENSG00000183960.4_19491597_19492896	ENSG00000183960.4	3	19189946	19577138	ENSG00000183960.4_11	15	6121	522465	3_20099603_A_G_b37	3	20099603	20099603	0.000106801	0.320969	0.815185	0.812039	0.281735
RAB5A	chr3	+	1	protein_coding	ENSG00000144566.6_19992297_19992553	ENSG00000144566.6	3	19988571	20026667	ENSG00000144566.6_1	8	5582	924480	3_20951147_C_T_b37	3	20951147	20951147	3.39852e-06	-0.226535	0.025974	0.036133	0.0511673
PP2D1	chr3	-	2	protein_coding	ENSG00000183977.9_20021452_20021666	ENSG00000183977.9	3	20021453	20053822	ENSG00000183977.9_0	2	5653	-117264	3_20171086_C_T_b37	3	20171086	20171086	0.000149683	-0.521786	0.302697	0.315242	0.175416
KAT2B	chr3	+	2	protein_coding	ENSG00000114166.7_20168914_20169041	ENSG00000114166.7	3	20081515	20195896	ENSG00000114166.7_11	18	5982	308266	3_20504162_TAG_T_b37	3	20504162	20504164	0.000241702	0.471294	0.947053	0.947989	0.31078
RP11-180N14.1	chr3	-	2	lincRNA	ENSG00000272511.1_21453713_21455436	ENSG00000272511.1	3	21453714	21455436	ENSG00000272511.1_0	1	8235	-844265	3_22299701_T_C_b37	3	22299701	22299701	0.000371496	0.696334	0.513487	0.502963	0.218137
ZNF385D	chr3	-	1	protein_coding	ENSG00000151789.5_21478311_21478695	ENSG00000151789.5	3	21459915	22414812	ENSG00000151789.5_4	2	11287	590205	3_20869710_T_G_b37	3	20869710	20869710	5.5024e-05	0.839217	0.262737	0.264787	0.161461
UBE2E2	chr3	+	2	protein_coding	ENSG00000182247.5_23244510_23244753	ENSG00000182247.5	3	23244511	23633284	ENSG00000182247.5_0	6	6897	55818	3_23689102_T_C_b37	3	23689102	23689102	3.18944e-05	-0.740793	0.2997	0.281102	0.166363
UBE2E1	chr3	+	1	protein_coding	ENSG00000170142.7_23929057_23929190	ENSG00000170142.7	3	23847394	23932807	ENSG00000170142.7_7	6	6022	613460	3_24546267_T_C_b37	3	24546267	24546267	2.78557e-05	-0.231367	0.211788	0.205197	0.142815
NKIRAS1	chr3	-	2	protein_coding	ENSG00000197885.6_23952819_23952941	ENSG00000197885.6	3	23933151	23988082	ENSG00000197885.6_3	4	6014	452525	3_23480626_A_G_b37	3	23480626	23480626	2.5631e-05	-0.639949	0.166833	0.169248	0.130411
RPL15	chr3	+	1	protein_coding	ENSG00000174748.14_23963088_23965183	ENSG00000174748.14	3	23958207	23965183	ENSG00000174748.14_6	6	5816	12846	3_23978029_A_G_b37	3	23978029	23978029	2.36851e-11	0.602406	0.000999001	8.40442e-07	4.57155e-06
NR1D2	chr3	+	2	protein_coding	ENSG00000174738.8_24001161_24001306	ENSG00000174738.8	3	23986751	24022109	ENSG00000174738.8_4	7	5963	-41321	3_23945430_C_T_b37	3	23945430	23945430	1.31705e-05	-1.23116	0.137862	0.144178	0.119867
THRB	chr3	-	1	protein_coding	ENSG00000151090.13_24168989_24169248	ENSG00000151090.13	3	24158651	24536773	ENSG00000151090.13_1	8	7482	983262	3_23175389_T_C_b37	3	23175389	23175389	0.000225639	-0.991085	0.96004	0.953688	0.312043
RARB	chr3	+	1	protein_coding	ENSG00000077092.14_25622036_25622213	ENSG00000077092.14	3	25215823	25639423	ENSG00000077092.14_7	7	7337	-928412	3_24287411_T_A_b37	3	24287411	24287411	1.30361e-05	0.695701	0.155844	0.167547	0.129619
TOP2B	chr3	-	2	protein_coding	ENSG00000077097.9_25650673_25650835	ENSG00000077097.9	3	25639475	25705990	ENSG00000077097.9_6	36	6449	334044	3_25305431_T_C_b37	3	25305431	25305431	2.04735e-06	-0.675912	0.0729271	0.076457	0.0824956
NGLY1	chr3	-	1	protein_coding	ENSG00000151092.12_25820064_25820179	ENSG00000151092.12	3	25760436	25831530	ENSG00000151092.12_12	13	6330	-895596	3_26727126_C_A_b37	3	26727126	26727126	1.31857e-05	0.425576	0.188811	0.185642	0.136633
OXSM	chr3	+	1	protein_coding	ENSG00000151093.3_25831970_25832307	ENSG00000151093.3	3	25831258	25836025	ENSG00000151093.3_2	4	5989	-280649	3_25550609_C_G_b37	3	25550609	25550609	0.00011968	0.613618	0.458541	0.437586	0.204572
SLC4A7	chr3	-	2	protein_coding	ENSG00000033867.12_27446320_27446454	ENSG00000033867.12	3	27414214	27525911	ENSG00000033867.12_12	22	6343	0	3_27488366_G_GT_b37	3	27488366	27488366	1.94999e-05	-0.471607	0.40959	0.411036	0.198815
EOMES	chr3	-	2	protein_coding	ENSG00000163508.8_27757439_27759299	ENSG00000163508.8	3	27757440	27764206	ENSG00000163508.8_0	1	5623	-194475	3_27958681_G_A_b37	3	27958681	27958681	3.80543e-06	0.606167	0.00799201	0.00641479	0.0133062
CMC1	chr3	+	2	protein_coding	ENSG00000187118.8_28283085_28283392	ENSG00000187118.8	3	28283086	28366633	ENSG00000187118.8_0	8	5805	981300	3_29347933_T_C_b37	3	29347933	29347933	2.56664e-05	0.258624	0.250749	0.24728	0.156541
AZI2	chr3	-	1	protein_coding	ENSG00000163512.9_28378227_28378376	ENSG00000163512.9	3	28356494	28390618	ENSG00000163512.9_5	8	5670	-838482	3_29229100_A_C_b37	3	29229100	29229100	2.64877e-06	0.588077	0.030969	0.0351394	0.0501153
ZCWPW2	chr3	+	1	protein_coding	ENSG00000206559.3_28562482_28562607	ENSG00000206559.3	3	28390637	28579613	ENSG00000206559.3_14	8	6436	30014	3_28609627_C_T_b37	3	28609627	28609627	2.33508e-05	-0.507666	0.286713	0.280903	0.166359
RBMS3	chr3	+	2	protein_coding	ENSG00000144642.16_30029563_30029714	ENSG00000144642.16	3	29322473	30051886	ENSG00000144642.16_16	9	8629	0	3_29787606_C_T_b37	3	29787606	29787606	0.000198533	0.520251	0.974026	0.974502	0.317052
TGFBR2	chr3	+	2	protein_coding	ENSG00000163513.13_30686238_30686407	ENSG00000163513.13	3	30647994	30735634	ENSG00000163513.13_2	8	6322	-532880	3_30115114_A_G_b37	3	30115114	30115114	1.34859e-05	0.266235	0.0969031	0.104265	0.100116
STT3B	chr3	+	2	protein_coding	ENSG00000163527.5_31617887_31617996	ENSG00000163527.5	3	31574130	31679112	ENSG00000163527.5_2	17	6464	819042	3_32498154_T_C_b37	3	32498154	32498154	8.50184e-06	0.321181	0.146853	0.143259	0.11953
OSBPL10	chr3	-	2	protein_coding	ENSG00000144645.9_31699381_31705724	ENSG00000144645.9	3	31699382	32119072	ENSG00000144645.9_0	9	7281	-282053	3_32401125_A_G_b37	3	32401125	32401125	3.75257e-06	-0.392151	0.0829171	0.0874278	0.0897028
ZNF860	chr3	+	2	protein_coding	ENSG00000197385.5_32030151_32033120	ENSG00000197385.5	3	32023263	32033120	ENSG00000197385.5_2	1	5921	-187031	3_31836232_G_C_b37	3	31836232	31836232	0.000404934	-0.884282	0.435564	0.424834	0.201868
ZNF595	chr4	+	1	protein_coding	ENSG00000197701.7_87340_88099	ENSG00000197701.7	4	53179	88099	ENSG00000197701.7_7	5	3112	920203	4_1008302_C_T_b37	4	1008302	1008302	7.53013e-05	-1.1862	0.231768	0.229083	0.150571
ZNF718	chr4	+	2	lincRNA	ENSG00000250312.2_126731_127532	ENSG00000250312.2	4	124897	157779	ENSG00000250312.2_2	2	3359	0	4_137407_A_G_b37	4	137407	137407	1.11742e-33	0.984309	0.000999001	2.26075e-27	2.49153e-25
ZNF732	chr4	-	1	protein_coding	ENSG00000186777.7_264463_266419	ENSG00000186777.7	4	264464	299110	ENSG00000186777.7_0	1	3918	0	4_279396_A_C_b37	4	279396	279396	0.000880013	-0.358024	0.493506	0.48187	0.213875
ZNF141	chr4	+	2	protein_coding	ENSG00000131127.9_376409_378653	ENSG00000131127.9	4	331603	378653	ENSG00000131127.9_6	6	4254	445694	4_824347_G_A_b37	4	824347	824347	5.42973e-06	-0.597172	0.0539461	0.0510009	0.0648013
RP11-2H3.6	chr4	-	2	lincRNA	ENSG00000272885.1_409906_410326	ENSG00000272885.1	4	409907	410326	ENSG00000272885.1_0	1	4331	-810875	4_1221201_G_A_b37	4	1221201	1221201	0.00118086	-0.474474	0.596404	0.61401	0.241018
ZNF721	chr4	-	2	protein_coding	ENSG00000182903.11_433776_438221	ENSG00000182903.11	4	429559	492945	ENSG00000182903.11_2	2	4438	-316842	4_809787_C_T_b37	4	809787	809787	2.00742e-05	0.228594	0.047952	0.0488624	0.0629508
PIGG	chr4	+	1	protein_coding	ENSG00000174227.11_527606_527770	ENSG00000174227.11	4	492989	533318	ENSG00000174227.11_18	18	4675	288172	4_821490_A_G_b37	4	821490	821490	1.23701e-05	0.258726	0.178821	0.187732	0.137411
PDE6B	chr4	+	1	protein_coding	ENSG00000133256.8_659043_659118	ENSG00000133256.8	4	619373	664571	ENSG00000133256.8_20	7	5313	328110	4_992681_G_A_b37	4	992681	992681	9.72805e-05	0.424202	0.543457	0.548088	0.227752
ATP5I	chr4	-	2	protein_coding	ENSG00000169020.5_666224_666308	ENSG00000169020.5	4	666225	667368	ENSG00000169020.5_0	2	5325	-102985	4_770353_G_A_b37	4	770353	770353	0.00136289	0.365235	0.881119	0.869513	0.293474
MYL5	chr4	+	2	protein_coding	ENSG00000215375.2_672746_672962	ENSG00000215375.2	4	667611	674929	ENSG00000215375.2_6	8	5351	-114009	4_553602_A_C_b37	4	553602	553602	0.000100768	-0.712437	0.582418	0.573498	0.23322
MFSD7	chr4	-	1	protein_coding	ENSG00000169026.8_677397_677550	ENSG00000169026.8	4	675618	683230	ENSG00000169026.8_4	10	5385	349110	4_326508_A_C_b37	4	326508	326508	5.66769e-06	0.479884	0.0709291	0.0771516	0.0828158
PCGF3	chr4	+	2	protein_coding	ENSG00000185619.13_727460_728816	ENSG00000185619.13	4	699537	764428	ENSG00000185619.13_5	11	5687	0	4_727153_C_T_b37	4	727153	727153	3.93255e-19	-0.6012	0.000999001	1.59649e-12	2.16213e-11
CPLX1	chr4	-	1	protein_coding	ENSG00000168993.10_778744_780486	ENSG00000168993.10	4	778745	819986	ENSG00000168993.10_0	1	5808	549816	4_228929_G_A_b37	4	228929	228929	0.000156959	0.609042	0.214785	0.210029	0.144668
GAK	chr4	-	1	protein_coding	ENSG00000178950.12_870317_870397	ENSG00000178950.12	4	843065	926161	ENSG00000178950.12_12	30	5901	-163314	4_1089475_C_A_b37	4	1089475	1089475	4.8163e-06	0.340236	0.148851	0.135475	0.116003
TMEM175	chr4	+	1	protein_coding	ENSG00000127419.12_941496_941680	ENSG00000127419.12	4	926175	952444	ENSG00000127419.12_2	12	5914	34975	4_987419_C_CG_b37	4	987419	987419	6.96896e-06	-0.454615	0.0809191	0.0959613	0.0950764
DGKQ	chr4	-	1	protein_coding	ENSG00000145214.9_955254_955366	ENSG00000145214.9	4	952675	980683	ENSG00000145214.9_2	23	5931	0	4_967445_G_A_b37	4	967445	967445	1.10746e-06	0.382149	0.045954	0.0493316	0.063346
SLC26A1	chr4	-	1	protein_coding	ENSG00000145217.9_983411_984150	ENSG00000145217.9	4	972861	987228	ENSG00000145217.9_3	7	5938	0	4_983060_T_C_b37	4	983060	983060	2.30698e-19	-0.783627	0.000999001	6.55897e-14	1.07262e-12
IDUA	chr4	+	1	protein_coding	ENSG00000127415.8_995466_996273	ENSG00000127415.8	4	980785	998316	ENSG00000127415.8_6	13	5954	-74654	4_906131_C_G_b37	4	906131	906131	4.82775e-07	-0.37292	0.010989	0.0143545	0.0254835
FGFRL1	chr4	+	2	protein_coding	ENSG00000127418.10_1017604_1017889	ENSG00000127418.10	4	1003724	1020685	ENSG00000127418.10_6	9	5982	80397	4_1101082_G_A_b37	4	1101082	1101082	2.94149e-08	0.525797	0.001998	0.000965999	0.00264
RNF212	chr4	-	2	protein_coding	ENSG00000178222.8_1087095_1087802	ENSG00000178222.8	4	1050042	1107350	ENSG00000178222.8_10	15	6117	0	4_1101082_G_A_b37	4	1101082	1101082	5.4009e-15	-0.741872	0.000999001	3.83842e-09	3.06443e-08
SPON2	chr4	-	1	protein_coding	ENSG00000159674.7_1165050_1165274	ENSG00000159674.7	4	1160720	1202750	ENSG00000159674.7_3	8	6247	-297198	4_1499948_G_T_b37	4	1499948	1499948	8.86076e-05	0.484737	0.519481	0.507606	0.21899
CTBP1	chr4	-	1	protein_coding	ENSG00000159692.11_1242703_1242925	ENSG00000159692.11	4	1205236	1242925	ENSG00000159692.11_14	13	6208	124196	4_1081040_G_A_b37	4	1081040	1081040	6.80336e-07	-0.897877	0.015984	0.0142663	0.0253769
MAEA	chr4	+	1	protein_coding	ENSG00000090316.11_1322421_1323791	ENSG00000090316.11	4	1283639	1333925	ENSG00000090316.11_10	10	6337	0	4_1324793_G_A_b37	4	1324793	1324793	6.32017e-22	-0.967549	0.000999001	4.70712e-16	1.03303e-14
UVSSA	chr4	+	1	protein_coding	ENSG00000163945.11_1377553_1381837	ENSG00000163945.11	4	1341054	1381837	ENSG00000163945.11_14	15	6436	0	4_1373574_T_G_b37	4	1373574	1373574	4.15191e-10	-0.470699	0.000999001	2.6329e-05	0.000106696
CRIPAK	chr4	+	2	protein_coding	ENSG00000179979.7_1385339_1389780	ENSG00000179979.7	4	1385340	1389780	ENSG00000179979.7_0	1	6345	-43787	4_1341553_A_G_b37	4	1341553	1341553	2.9945e-16	1.49996	0.000999001	2.70881e-12	3.53021e-11
RP11-1398P2.1	chr4	-	2	lincRNA	ENSG00000244459.2_1575788_1576271	ENSG00000244459.2	4	1575789	1581980	ENSG00000244459.2_0	1	6415	-181297	4_1763277_A_G_b37	4	1763277	1763277	0.00037748	-0.394336	0.473526	0.457753	0.208613
FAM53A	chr4	-	1	protein_coding	ENSG00000174137.8_1641607_1643334	ENSG00000174137.8	4	1619642	1686029	ENSG00000174137.8_1	4	6520	-62237	4_1748266_T_C_b37	4	1748266	1748266	2.31219e-05	-0.397595	0.182817	0.176989	0.132938
SLBP	chr4	-	1	protein_coding	ENSG00000163950.8_1713856_1714282	ENSG00000163950.8	4	1694527	1714282	ENSG00000163950.8_7	8	6482	-74762	4_1789044_T_C_b37	4	1789044	1789044	1.89636e-05	0.532828	0.206793	0.208351	0.14406
RP11-572O17.1	chr4	+	2	lincRNA	ENSG00000270195.1_1714547_1715349	ENSG00000270195.1	4	1714548	1715349	ENSG00000270195.1_0	1	6368	-678297	4_1036249_CCA_C_b37	4	1036249	1036251	6.76876e-05	0.767239	0.118881	0.120545	0.108625
TMEM129	chr4	-	1	protein_coding	ENSG00000168936.6_1719242_1719430	ENSG00000168936.6	4	1717679	1723085	ENSG00000168936.6_1	6	6373	-24654	4_1747739_A_AC_b37	4	1747739	1747739	1.4351e-09	-0.353171	0.000999001	3.01652e-05	0.000120413
TACC3	chr4	+	1	protein_coding	ENSG00000013810.14_1746674_1746898	ENSG00000013810.14	4	1723227	1746898	ENSG00000013810.14_14	11	6424	10657	4_1757555_T_C_b37	4	1757555	1757555	9.71007e-07	-0.486629	0.018981	0.0230545	0.0366384
FGFR3	chr4	+	1	protein_coding	ENSG00000068078.13_1795559_1795770	ENSG00000068078.13	4	1795034	1810599	ENSG00000068078.13_1	18	6238	-979979	4_815055_C_T_b37	4	815055	815055	1.09735e-05	0.409675	0.131868	0.12261	0.109568
LETM1	chr4	-	2	protein_coding	ENSG00000168924.10_1836571_1836709	ENSG00000168924.10	4	1813206	1857974	ENSG00000168924.10_9	14	6327	-925281	4_2783255_A_G_b37	4	2783255	2783255	2.64889e-05	0.310347	0.366633	0.366424	0.18806
WHSC1	chr4	+	2	protein_coding	ENSG00000109685.13_1873150_1873269	ENSG00000109685.13	4	1873151	1983934	ENSG00000109685.13_0	22	6277	-107977	4_1765174_T_C_b37	4	1765174	1765174	1.52487e-07	-0.89866	0.003996	0.00720942	0.0146441
NELFA	chr4	-	1	protein_coding	ENSG00000185049.8_1984440_1985230	ENSG00000185049.8	4	1984441	2043630	ENSG00000185049.8_0	13	6085	0	4_1984732_T_TAACA_b37	4	1984732	1984732	3.819e-11	-0.301284	0.000999001	4.32889e-06	2.02825e-05
C4orf48	chr4	+	2	protein_coding	ENSG00000243449.2_2044462_2044551	ENSG00000243449.2	4	2043689	2045697	ENSG00000243449.2_2	4	5859	-849857	4_1193832_C_T_b37	4	1193832	1193832	9.12691e-05	0.493069	0.343656	0.338726	0.181399
NAT8L	chr4	+	2	protein_coding	ENSG00000185818.7_2062724_2062889	ENSG00000185818.7	4	2061239	2070816	ENSG00000185818.7_1	2	5818	-288665	4_1772574_T_C_b37	4	1772574	1772574	0.00043314	0.840045	0.662338	0.661405	0.251009
POLN	chr4	-	2	protein_coding	ENSG00000130997.12_2082684_2082768	ENSG00000130997.12	4	2073645	2214853	ENSG00000130997.12_6	10	6083	653053	4_1420592_A_G_b37	4	1420592	1420592	2.89835e-07	0.641812	0.00699301	0.00465478	0.0103002
HAUS3	chr4	-	2	protein_coding	ENSG00000214367.3_2241764_2242820	ENSG00000214367.3	4	2229191	2243891	ENSG00000214367.3_4	6	5614	837731	4_1391460_C_A_b37	4	1391460	1391460	5.09456e-05	-0.311211	0.315684	0.30162	0.171384
MXD4	chr4	-	2	protein_coding	ENSG00000123933.10_2254134_2254249	ENSG00000123933.10	4	2249159	2264021	ENSG00000123933.10_3	9	5602	0	4_2252174_G_C_b37	4	2252174	2252174	4.96939e-06	0.461429	0.0509491	0.0497347	0.0637506
ZFYVE28	chr4	-	1	protein_coding	ENSG00000159733.9_2273037_2273141	ENSG00000159733.9	4	2271309	2420390	ENSG00000159733.9_1	17	5936	877278	4_1394031_C_T_b37	4	1394031	1394031	1.84201e-05	0.635765	0.393606	0.389957	0.193861
RP11-503N18.1	chr4	+	2	lincRNA	ENSG00000206113.3_2428430_2430972	ENSG00000206113.3	4	2420701	2452087	ENSG00000206113.3_2	1	5315	0	4_2424100_C_T_b37	4	2424100	2424100	0.000224018	0.395278	0.275724	0.265997	0.161911
RNF4	chr4	+	1	protein_coding	ENSG00000063978.11_2515396_2517584	ENSG00000063978.11	4	2463947	2598056	ENSG00000063978.11_16	9	6022	0	4_2488709_G_A_b37	4	2488709	2488709	2.8452e-07	0.281071	0.00599401	0.00553941	0.0118491
FAM193A	chr4	+	1	protein_coding	ENSG00000125386.10_2632661_2632896	ENSG00000125386.10	4	2626988	2734292	ENSG00000125386.10_4	20	5762	766582	4_3500874_G_T_b37	4	3500874	3500874	1.74768e-05	-0.653147	0.393606	0.386663	0.193182
TNIP2	chr4	-	2	protein_coding	ENSG00000168884.10_2746423_2746672	ENSG00000168884.10	4	2743375	2758103	ENSG00000168884.10_2	6	5399	713294	4_2030081_A_G_b37	4	2030081	2030081	0.000100717	-0.319578	0.450549	0.445919	0.206186
SH3BP2	chr4	+	2	protein_coding	ENSG00000087266.11_2833649_2833705	ENSG00000087266.11	4	2794750	2842825	ENSG00000087266.11_22	16	5732	-360655	4_2434095_G_A_b37	4	2434095	2434095	4.23231e-05	-0.696462	0.490509	0.494274	0.216595
ADD1	chr4	+	1	protein_coding	ENSG00000087274.12_2845583_2845751	ENSG00000087274.12	4	2845584	2931803	ENSG00000087274.12_0	17	6172	643854	4_3575657_T_A_b37	4	3575657	3575657	4.23448e-05	-0.347345	0.504496	0.490764	0.21595
MFSD10	chr4	-	2	protein_coding	ENSG00000109736.10_2936495_2936586	ENSG00000109736.10	4	2932288	2936586	ENSG00000109736.10_11	12	6145	-823187	4_3759773_C_T_b37	4	3759773	3759773	6.92587e-05	-0.471253	0.457542	0.437772	0.204584
NOP14	chr4	-	1	protein_coding	ENSG00000087269.11_2940519_2940657	ENSG00000087269.11	4	2939870	2965112	ENSG00000087269.11_1	17	6344	-895732	4_3860844_C_T_b37	4	3860844	3860844	3.98127e-05	0.218988	0.448551	0.43266	0.203551
GRK4	chr4	+	2	protein_coding	ENSG00000125388.15_3005957_3006061	ENSG00000125388.15	4	2965335	3042474	ENSG00000125388.15_5	16	6839	-262254	4_2703081_C_T_b37	4	2703081	2703081	2.72969e-07	0.526275	0.015984	0.0159183	0.02758
HTT	chr4	+	2	protein_coding	ENSG00000197386.6_3109011_3109150	ENSG00000197386.6	4	3076408	3245676	ENSG00000197386.6_5	68	8085	-271636	4_2804772_G_T_b37	4	2804772	2804772	3.47619e-06	-0.474609	0.331668	0.33581	0.180781
MSANTD1	chr4	+	1	protein_coding	ENSG00000188981.6_3249202_3251269	ENSG00000188981.6	4	3246096	3273465	ENSG00000188981.6_3	5	7839	-15292	4_3230804_A_C_b37	4	3230804	3230804	0.000356586	0.370167	0.966034	0.96946	0.315797
RGS12	chr4	+	2	protein_coding	ENSG00000159788.14_3379896_3380318	ENSG00000159788.14	4	3310762	3441640	ENSG00000159788.14_6	17	8338	0	4_3380088_T_C_b37	4	3380088	3380088	1.35657e-05	-0.77059	0.437562	0.415895	0.199755
DOK7	chr4	+	1	protein_coding	ENSG00000175920.11_3494485_3496210	ENSG00000175920.11	4	3465033	3503200	ENSG00000175920.11_6	8	7810	0	4_3465439_C_T_b37	4	3465439	3465439	2.06072e-14	0.755691	0.000999001	1.18588e-09	1.02582e-08
LRPAP1	chr4	-	2	protein_coding	ENSG00000163956.6_3508102_3511522	ENSG00000163956.6	4	3508103	3534286	ENSG00000163956.6_0	9	7776	0	4_3512563_C_T_b37	4	3512563	3512563	5.18666e-10	0.527337	0.000999001	2.74721e-05	0.000110621
AC141928.1	chr4	-	2	lincRNA	ENSG00000250986.1_3761871_3765117	ENSG00000250986.1	4	3760475	3765117	ENSG00000250986.1_1	2	8031	14342	4_3746133_G_C_b37	4	3746133	3746133	1.2314e-15	-0.862324	0.000999001	9.24803e-11	9.41437e-10
ADRA2C	chr4	+	2	protein_coding	ENSG00000184160.6_3768074_3770251	ENSG00000184160.6	4	3768075	3770251	ENSG00000184160.6_0	1	8010	-21942	4_3746133_G_C_b37	4	3746133	3746133	9.01064e-09	-0.600016	0.000999001	5.03688e-05	0.000191847
TMEM128	chr4	-	2	protein_coding	ENSG00000132406.7_4238144_4238804	ENSG00000132406.7	4	4237269	4249950	ENSG00000132406.7_1	6	8831	0	4_4238747_C_A_b37	4	4238747	4238747	1.08229e-06	-0.756839	0.014985	0.0207002	0.0337323
LYAR	chr4	-	2	protein_coding	ENSG00000145220.9_4269427_4269750	ENSG00000145220.9	4	4269428	4291896	ENSG00000145220.9_0	10	8939	-824848	4_5116744_G_A_b37	4	5116744	5116744	2.18887e-06	0.394385	0.0569431	0.0663801	0.0760838
ZBTB49	chr4	+	2	protein_coding	ENSG00000168826.11_4314767_4314841	ENSG00000168826.11	4	4291924	4323513	ENSG00000168826.11_4	7	9158	64678	4_4388191_TCCTCCTTTACGGGCCGCG_T_b37	4	4388191	4388209	1.85566e-05	0.778643	0.353646	0.33167	0.179563
NSG1	chr4	+	1	protein_coding	ENSG00000168824.10_4393201_4393318	ENSG00000168824.10	4	4349867	4420694	ENSG00000168824.10_7	3	9362	793801	4_5214495_C_T_b37	4	5214495	5214495	1.21442e-05	1.34299	0.0919081	0.10295	0.0992041
STX18	chr4	-	1	protein_coding	ENSG00000168818.5_4417468_4417890	ENSG00000168818.5	4	4417469	4543755	ENSG00000168818.5_0	12	9646	10252	4_4407217_T_C_b37	4	4407217	4407217	2.97191e-09	-0.624588	0.000999001	0.000201867	0.000651834
MSX1	chr4	+	2	protein_coding	ENSG00000163132.6_4864427_4865663	ENSG00000163132.6	4	4861393	4865663	ENSG00000163132.6_2	2	9098	-243342	4_4618051_C_G_b37	4	4618051	4618051	3.71432e-06	0.478075	0.02997	0.025902	0.0399228
CYTL1	chr4	-	1	protein_coding	ENSG00000170891.6_5016312_5016961	ENSG00000170891.6	4	5016313	5021199	ENSG00000170891.6_0	2	8842	330076	4_4686237_A_G_b37	4	4686237	4686237	7.35606e-05	0.417462	0.285714	0.300561	0.171296
STK32B	chr4	+	2	protein_coding	ENSG00000152953.8_5468429_5468561	ENSG00000152953.8	4	5053169	5502725	ENSG00000152953.8_15	3	10436	208131	4_5710856_G_A_b37	4	5710856	5710856	1.96623e-06	0.685418	0.023976	0.0274939	0.0417312
EVC2	chr4	-	2	protein_coding	ENSG00000173040.8_5627475_5627635	ENSG00000173040.8	4	5544499	5711275	ENSG00000173040.8_11	19	8694	0	4_5677941_C_A_b37	4	5677941	5677941	3.85093e-07	-0.560213	0.026973	0.0301376	0.0445567
EVC	chr4	+	1	protein_coding	ENSG00000072840.8_5830395_5830772	ENSG00000072840.8	4	5712924	5830772	ENSG00000072840.8_24	22	8542	2161	4_5832933_C_G_b37	4	5832933	5832933	1.31884e-06	-0.778352	0.0849151	0.0902912	0.0915842
CRMP1	chr4	-	1	protein_coding	ENSG00000072832.10_5827220_5828588	ENSG00000072832.10	4	5749811	5894785	ENSG00000072832.10_3	12	8521	0	4_5827726_G_A_b37	4	5827726	5827726	6.13023e-07	-0.78834	0.027972	0.0271873	0.0414022
JAKMIP1	chr4	-	2	protein_coding	ENSG00000152969.12_6107199_6107694	ENSG00000152969.12	4	6027926	6202318	ENSG00000152969.12_19	2	8375	515210	4_5512716_G_T_b37	4	5512716	5512716	0.000171056	0.977242	0.616384	0.598729	0.237578
WFS1	chr4	+	2	protein_coding	ENSG00000109501.9_6292923_6293094	ENSG00000109501.9	4	6271576	6304992	ENSG00000109501.9_4	8	8020	-843793	4_5427783_A_G_b37	4	5427783	5427783	2.20386e-05	-0.955478	0.321678	0.324551	0.177644
PPP2R2C	chr4	-	2	protein_coding	ENSG00000074211.9_6322304_6325320	ENSG00000074211.9	4	6322305	6565327	ENSG00000074211.9_0	1	9276	-214800	4_6780127_T_G_b37	4	6780127	6780127	0.000242569	-0.485692	0.551449	0.535503	0.225068
PLEKHG4B	chr5	+	2	protein_coding	ENSG00000153404.9_182118_190085	ENSG00000153404.9	5	140373	190085	ENSG00000153404.9_17	1	5083	494555	5_684640_C_G_b37	5	684640	684640	0.000150531	0.410613	0.193806	0.19258	0.138856
CCDC127	chr5	-	2	protein_coding	ENSG00000164366.3_196985_206073	ENSG00000164366.3	5	196986	218330	ENSG00000164366.3_0	3	5246	-99834	5_318164_C_A_b37	5	318164	318164	1.33763e-05	0.514147	0.0629371	0.0690405	0.0779176
SDHA	chr5	+	1	protein_coding	ENSG00000073578.12_251451_251583	ENSG00000073578.12	5	218356	256815	ENSG00000073578.12_14	15	5425	0	5_236760_C_A_b37	5	236760	236760	1.08103e-08	-0.510647	0.000999001	0.000368322	0.00112214
PDCD6	chr5	+	1	protein_coding	ENSG00000249915.3_271735_271936	ENSG00000249915.3	5	271736	315089	ENSG00000249915.3_0	7	5603	-40450	5_231286_C_G_b37	5	231286	231286	4.84634e-12	-0.802315	0.000999001	3.43393e-07	2.01023e-06
AHRR	chr5	+	1	protein_coding	ENSG00000063438.12_432920_433062	ENSG00000063438.12	5	304291	438406	ENSG00000063438.12_15	1	6058	203722	5_642128_T_C_b37	5	642128	642128	0.000133698	0.657758	0.228771	0.224142	0.149309
C5orf55	chr5	-	2	protein_coding	ENSG00000221990.2_441644_443258	ENSG00000221990.2	5	441645	443258	ENSG00000221990.2_0	1	6072	-224869	5_668127_A_G_b37	5	668127	668127	6.40377e-05	-0.703199	0.114885	0.116908	0.106788
EXOC3	chr5	+	1	protein_coding	ENSG00000180104.11_457003_457121	ENSG00000180104.11	5	443273	470102	ENSG00000180104.11_6	14	6166	32492	5_502594_G_A_b37	5	502594	502594	6.05209e-09	-0.256306	0.000999001	0.000287436	0.000896725
CTD-2228K2.5	chr5	-	1	protein_coding	ENSG00000188242.4_470624_471213	ENSG00000188242.4	5	466239	473213	ENSG00000188242.4_1	4	6180	-21743	5_494956_A_G_b37	5	494956	494956	0.000112455	-0.342737	0.557443	0.552092	0.228573
SLC9A3	chr5	-	2	protein_coding	ENSG00000066230.6_474997_475247	ENSG00000066230.6	5	474998	524447	ENSG00000066230.6_0	3	6391	8540	5_466458_T_C_b37	5	466458	466458	3.77273e-13	0.744548	0.000999001	1.43569e-08	1.04424e-07
CEP72	chr5	+	1	protein_coding	ENSG00000112877.6_653102_653668	ENSG00000112877.6	5	612387	667283	ENSG00000112877.6_11	12	7063	0	5_652034_C_T_b37	5	652034	652034	5.26683e-07	-0.452481	0.023976	0.0212686	0.0344267
TPPP	chr5	-	2	protein_coding	ENSG00000171368.10_663687_665294	ENSG00000171368.10	5	660883	693510	ENSG00000171368.10_1	3	7247	2191	5_658692_G_A_b37	5	658692	658692	5.59538e-05	0.382045	0.281718	0.295908	0.170121
AC026740.1	chr5	+	3	protein_coding	ENSG00000268885.1_668409_668839	ENSG00000268885.1	5	667759	668839	ENSG00000268885.1_2	2	7079	-106836	5_560923_A_G_b37	5	560923	560923	3.31466e-08	-0.631878	0.000999001	0.000361028	0.00110124
ZDHHC11	chr5	-	2	protein_coding	ENSG00000188818.8_840917_842610	ENSG00000188818.8	5	710471	851101	ENSG00000188818.8_12	15	7955	0	5_760158_A_C_b37	5	760158	760158	1.02796e-09	1.10807	0.000999001	8.04144e-05	0.000290983
ZDHHC11B	chr5	-	2	protein_coding	ENSG00000206077.6_748518_748674	ENSG00000206077.6	5	710709	767067	ENSG00000206077.6_8	12	7564	0	5_742931_G_A_b37	5	742931	742931	3.95522e-07	-0.651054	0.011988	0.0136069	0.0244354
BRD9	chr5	-	2	protein_coding	ENSG00000028310.13_863850_864683	ENSG00000028310.13	5	863851	892757	ENSG00000028310.13_0	19	8194	106400	5_757451_T_C_b37	5	757451	757451	1.86994e-06	-0.292036	0.0739261	0.0783238	0.0835442
TRIP13	chr5	+	1	protein_coding	ENSG00000071539.9_917122_918235	ENSG00000071539.9	5	892940	919472	ENSG00000071539.9_13	1	8304	-263907	5_629033_C_G_b37	5	629033	629033	9.64809e-05	-1.18417	0.241758	0.250225	0.157308
RP11-43F13.4	chr5	+	2	lincRNA	ENSG00000272347.1_1005153_1006738	ENSG00000272347.1	5	1005154	1006738	ENSG00000272347.1_0	1	8773	-770469	5_234684_TC_T_b37	5	234684	234685	0.000698768	-1.09829	0.8002	0.798356	0.278559
NKD2	chr5	+	1	protein_coding	ENSG00000145506.9_1036371_1036499	ENSG00000145506.9	5	1008944	1039058	ENSG00000145506.9_8	11	8916	2389	5_1041447_ATGAG_A_b37	5	1041447	1041451	9.32888e-06	0.365387	0.21978	0.219952	0.147775
SLC12A7	chr5	-	2	protein_coding	ENSG00000113504.15_1079512_1079611	ENSG00000113504.15	5	1050499	1112150	ENSG00000113504.15_14	24	9197	-8408	5_1120558_G_A_b37	5	1120558	1120558	5.40483e-06	0.327653	0.164835	0.163813	0.127799
SLC6A19	chr5	+	2	protein_coding	ENSG00000174358.11_1221815_1225232	ENSG00000174358.11	5	1201710	1225232	ENSG00000174358.11_10	1	9144	-15495	5_1186215_A_G_b37	5	1186215	1186215	1.98303e-07	0.597665	0.000999001	0.000818787	0.00229458
CLPTM1L	chr5	-	2	protein_coding	ENSG00000049656.9_1322991_1323026	ENSG00000049656.9	5	1317859	1345214	ENSG00000049656.9_4	19	8955	569122	5_748737_T_C_b37	5	748737	748737	1.75574e-05	-0.532095	0.414585	0.39297	0.194512
LPCAT1	chr5	-	2	protein_coding	ENSG00000153395.5_1488505_1488566	ENSG00000153395.5	5	1456595	1524092	ENSG00000153395.5_13	14	9112	183528	5_1273067_G_A_b37	5	1273067	1273067	1.07757e-05	-0.447776	0.283716	0.283582	0.166945
CTD-2245E15.3	chr5	-	2	lincRNA	ENSG00000251532.1_1546873_1547080	ENSG00000251532.1	5	1544222	1551825	ENSG00000251532.1_1	1	8799	-118233	5_1670058_C_T_b37	5	1670058	1670058	5.38897e-06	0.485329	0.020979	0.0203163	0.0332135
CTD-2012J19.3	chr5	+	2	lincRNA	ENSG00000271119.1_1610633_1611582	ENSG00000271119.1	5	1594741	1611582	ENSG00000271119.1_2	1	8904	-751800	5_842941_C_T_b37	5	842941	842941	6.65488e-05	-1.10415	0.194805	0.1889	0.13777
MRPL36	chr5	-	2	protein_coding	ENSG00000171421.8_1799884_1800009	ENSG00000171421.8	5	1798500	1801480	ENSG00000171421.8_2	2	8733	0	5_1801421_T_TCC_b37	5	1801421	1801421	9.68587e-15	-0.939208	0.000999001	2.33138e-09	1.91127e-08
NDUFS6	chr5	+	2	protein_coding	ENSG00000145494.7_1801513_1801663	ENSG00000145494.7	5	1801514	1816719	ENSG00000145494.7_0	4	8787	290099	5_2106818_C_A_b37	5	2106818	2106818	0.000136146	0.218834	0.608392	0.606875	0.239424
IRX2	chr5	-	1	protein_coding	ENSG00000170561.8_2745958_2747730	ENSG00000170561.8	5	2745959	2752969	ENSG00000170561.8_0	3	9549	714774	5_2031185_C_T_b37	5	2031185	2031185	2.46188e-05	0.535815	0.182817	0.186284	0.136796
C5orf38	chr5	+	1	protein_coding	ENSG00000186493.7_2753398_2754487	ENSG00000186493.7	5	2752245	2755508	ENSG00000186493.7_2	3	9533	-489687	5_2262558_T_C_b37	5	2262558	2262558	7.64282e-05	0.517758	0.474525	0.471914	0.211792
ADAMTS16	chr5	+	2	protein_coding	ENSG00000145536.11_5306616_5306841	ENSG00000145536.11	5	5140443	5320417	ENSG00000145536.11_20	11	7443	401854	5_5722271_A_C_b37	5	5722271	5722271	8.93328e-05	-1.21422	0.796204	0.787297	0.276288
KIAA0947	chr5	+	2	protein_coding	ENSG00000164151.7_5486833_5486932	ENSG00000164151.7	5	5420777	5490347	ENSG00000164151.7_18	16	7097	-102196	5_5318581_A_C_b37	5	5318581	5318581	7.53939e-06	-0.528151	0.237762	0.228123	0.150294
CTD-2324F15.2	chr5	-	1	lincRNA	ENSG00000250490.1_6310553_6312829	ENSG00000250490.1	5	6310554	6339997	ENSG00000250490.1_0	3	7540	-37835	5_6377832_A_G_b37	5	6377832	6377832	2.15644e-14	-0.728259	0.000999001	3.6303e-10	3.40816e-09
MED10	chr5	-	2	protein_coding	ENSG00000133398.3_6371993_6372714	ENSG00000133398.3	5	6371994	6378707	ENSG00000133398.3_0	4	7483	654620	5_5717374_A_T_b37	5	5717374	5717374	2.32899e-05	-0.581218	0.135864	0.137805	0.11704
UBE2QL1	chr5	+	2	protein_coding	ENSG00000215218.3_6491330_6495022	ENSG00000215218.3	5	6448736	6495022	ENSG00000215218.3_1	2	7442	-950329	5_5498407_G_C_b37	5	5498407	5498407	8.91689e-05	-0.568026	0.288711	0.283771	0.166954
LINC01018	chr5	+	2	lincRNA	ENSG00000250056.1_6586340_6588612	ENSG00000250056.1	5	6582249	6588612	ENSG00000250056.1_3	1	7397	693461	5_7282073_G_T_b37	5	7282073	7282073	0.000126063	0.394164	0.214785	0.212574	0.145551
NSUN2	chr5	-	1	protein_coding	ENSG00000037474.10_6604250_6604389	ENSG00000037474.10	5	6599352	6633404	ENSG00000037474.10_2	19	7389	0	5_6613827_T_C_b37	5	6613827	6613827	3.8089e-18	-0.55263	0.000999001	1.59934e-12	2.16213e-11
SRD5A1	chr5	+	2	protein_coding	ENSG00000145545.7_6668314_6669675	ENSG00000145545.7	5	6633456	6669675	ENSG00000145545.7_6	5	7293	87	5_6669762_T_C_b37	5	6669762	6669762	0.000108617	0.242419	0.547453	0.542184	0.226541
CTD-2044J15.2	chr5	+	2	lincRNA	ENSG00000272520.1_6671218_6674499	ENSG00000272520.1	5	6671219	6674499	ENSG00000272520.1_0	1	7208	-62342	5_6608877_A_G_b37	5	6608877	6608877	0.00088835	0.414747	0.776224	0.765276	0.272045
CTD-2044J15.1	chr5	-	1	lincRNA	ENSG00000248677.1_6705220_6707824	ENSG00000248677.1	5	6686438	6707824	ENSG00000248677.1_2	1	7293	679246	5_6007188_CGTGA_C_b37	5	6007188	6007192	0.00122475	-0.40768	0.839161	0.838531	0.28721
PAPD7	chr5	+	2	protein_coding	ENSG00000112941.8_6743824_6743953	ENSG00000112941.8	5	6714718	6757161	ENSG00000112941.8_5	13	7307	531791	5_7288952_C_G_b37	5	7288952	7288952	5.9247e-07	0.733371	0.020979	0.0206122	0.033643
ADCY2	chr5	+	2	protein_coding	ENSG00000078295.11_7826831_7830194	ENSG00000078295.11	5	7396321	7830194	ENSG00000078295.11_30	1	9131	-331301	5_7065020_G_A_b37	5	7065020	7065020	0.00051086	0.353593	0.626374	0.615208	0.241166
C5orf49	chr5	-	1	protein_coding	ENSG00000215217.2_7830490_7832142	ENSG00000215217.2	5	7830491	7851298	ENSG00000215217.2_0	3	7536	-625	5_7851923_C_T_b37	5	7851923	7851923	9.27524e-05	-0.407599	0.324675	0.320743	0.176774
MTRR	chr5	+	1	protein_coding	ENSG00000124275.10_7889207_7889388	ENSG00000124275.10	5	7851604	7906138	ENSG00000124275.10_16	16	7537	21022	5_7927160_G_A_b37	5	7927160	7927160	1.08065e-06	-0.787474	0.026973	0.0316357	0.0462056
FASTKD3	chr5	-	2	protein_coding	ENSG00000124279.7_7862935_7863110	ENSG00000124279.7	5	7859272	7869150	ENSG00000124279.7_3	6	7388	255742	5_7603530_G_C_b37	5	7603530	7603530	2.05072e-05	-0.396134	0.205794	0.193768	0.139277
MIR4458HG	chr5	+	1	lincRNA	ENSG00000247516.3_8460045_8463208	ENSG00000247516.3	5	8450856	8463208	ENSG00000247516.3_2	2	7202	365092	5_8828300_G_A_b37	5	8828300	8828300	0.00164858	-0.703664	0.961039	0.9705	0.316034
SEMA5A	chr5	-	2	protein_coding	ENSG00000112902.7_9062998_9063217	ENSG00000112902.7	5	9035138	9546187	ENSG00000112902.7_8	16	8659	-87210	5_9633397_GTGTGTATAT_G_b37	5	9633397	9633406	1.50241e-06	-0.645716	0.0569431	0.0579418	0.0700697
SNHG18	chr5	+	2	lincRNA	ENSG00000250786.1_9549101_9550721	ENSG00000250786.1	5	9546312	9550721	ENSG00000250786.1_1	2	6622	2847	5_9553568_C_G_b37	5	9553568	9553568	2.52514e-32	1.05832	0.000999001	1.20359e-25	1.05202e-23
FAM173B	chr5	-	2	protein_coding	ENSG00000150756.9_10239153_10239468	ENSG00000150756.9	5	10226442	10244612	ENSG00000150756.9_4	4	6523	314370	5_9912072_T_C_b37	5	9912072	9912072	4.59977e-05	0.666454	0.307692	0.306771	0.173101
CCT5	chr5	+	2	protein_coding	ENSG00000150753.7_10250648_10251005	ENSG00000150753.7	5	10250033	10263426	ENSG00000150753.7_1	11	6510	358718	5_10622144_A_G_b37	5	10622144	10622144	1.06677e-05	-0.870731	0.100899	0.107517	0.101843
CMBL	chr5	-	2	protein_coding	ENSG00000164237.4_10290659_10290893	ENSG00000164237.4	5	10275987	10308138	ENSG00000164237.4_5	7	6594	264105	5_10011882_A_T_b37	5	10011882	10011882	5.55111e-05	0.530968	0.401598	0.378479	0.190986
MARCH6	chr5	+	2	protein_coding	ENSG00000145495.10_10413385_10413562	ENSG00000145495.10	5	10353815	10440500	ENSG00000145495.10_21	27	6663	0	5_10437834_C_T_b37	5	10437834	10437834	9.92017e-07	-0.878316	0.045954	0.0370574	0.0520982
ROPN1L	chr5	+	2	protein_coding	ENSG00000145491.7_10441904_10442410	ENSG00000145491.7	5	10441636	10472141	ENSG00000145491.7_1	4	6485	-498242	5_9943394_G_A_b37	5	9943394	9943394	0.00013943	1.13049	0.606394	0.611606	0.240392
RP11-1C1.4	chr5	-	2	lincRNA	ENSG00000249396.1_10501316_10502840	ENSG00000249396.1	5	10493639	10502840	ENSG00000249396.1_2	1	6417	244640	5_10248999_G_C_b37	5	10248999	10248999	0.000889799	0.414685	0.775225	0.763638	0.27176
RP11-215G15.5	chr5	+	2	lincRNA	ENSG00000272016.1_10654331_10655913	ENSG00000272016.1	5	10654332	10657928	ENSG00000272016.1_0	2	6229	-527342	5_10126990_G_A_b37	5	10126990	10126990	2.31583e-06	0.436698	0.00899101	0.0119025	0.0219102
DAP	chr5	-	1	protein_coding	ENSG00000112977.11_10733883_10734380	ENSG00000112977.11	5	10679342	10761384	ENSG00000112977.11_2	5	6428	0	5_10741173_T_C_b37	5	10741173	10741173	1.238e-15	1.06435	0.000999001	2.49059e-11	2.81835e-10
CTNND2	chr5	-	2	protein_coding	ENSG00000169862.14_11110969_11111155	ENSG00000169862.14	5	10971952	11904155	ENSG00000169862.14_10	23	7979	68911	5_10903041_C_T_b37	5	10903041	10903041	4.0206e-05	0.303558	0.7003	0.691028	0.257113
DNAH5	chr5	-	2	protein_coding	ENSG00000039139.9_13690439_13692244	ENSG00000039139.9	5	13690440	13944652	ENSG00000039139.9_0	18	6355	-76104	5_14020756_G_T_b37	5	14020756	14020756	5.45691e-10	0.425807	0.000999001	2.71725e-05	0.000109763
TRIO	chr5	+	2	protein_coding	ENSG00000038382.13_14280430_14280545	ENSG00000038382.13	5	14143811	14532235	ENSG00000038382.13_3	58	6271	-358693	5_13785118_G_A_b37	5	13785118	13785118	1.34194e-05	-0.340101	0.483516	0.472854	0.211989
FAM105A	chr5	+	1	protein_coding	ENSG00000145569.5_14601321_14601353	ENSG00000145569.5	5	14581884	14615116	ENSG00000145569.5_2	9	5020	-577171	5_14004713_G_A_b37	5	14004713	14004713	7.73238e-07	0.429096	0.003996	0.00866695	0.0170169
FAM105B	chr5	+	2	protein_coding	ENSG00000154124.4_14681572_14681733	ENSG00000154124.4	5	14664773	14699820	ENSG00000154124.4_3	7	4954	-594740	5_14070033_T_C_b37	5	14070033	14070033	8.64487e-05	1.00696	0.496503	0.482227	0.214014
ANKH	chr5	-	2	protein_coding	ENSG00000154122.8_14745978_14746071	ENSG00000154122.8	5	14704910	14871887	ENSG00000154122.8_6	12	5241	0	5_14795897_G_T_b37	5	14795897	14795897	5.3083e-05	0.46143	0.356643	0.357801	0.186079
FBXL7	chr5	+	2	protein_coding	ENSG00000183580.8_15936558_15939900	ENSG00000183580.8	5	15500305	15939900	ENSG00000183580.8_4	2	5639	96853	5_16036753_T_A_b37	5	16036753	16036753	0.000162728	-0.256776	0.365634	0.36685	0.188141
MARCH11	chr5	-	1	protein_coding	ENSG00000183654.8_16067247_16067902	ENSG00000183654.8	5	16067248	16180871	ENSG00000183654.8_0	1	5197	-200438	5_16381309_C_T_b37	5	16381309	16381309	0.000115425	0.606815	0.164835	0.151973	0.122779
ZNF622	chr5	-	2	protein_coding	ENSG00000173545.4_16463216_16463379	ENSG00000173545.4	5	16451628	16465901	ENSG00000173545.4_3	6	5252	-35124	5_16501025_CTT_C_b37	5	16501025	16501027	0.000251209	-0.551761	0.635365	0.614877	0.241166
FAM134B	chr5	-	2	protein_coding	ENSG00000154153.9_16481117_16481202	ENSG00000154153.9	5	16473147	16617167	ENSG00000154153.9_4	10	5347	-982846	5_17600013_C_T_b37	5	17600013	17600013	4.91203e-05	-0.882525	0.437562	0.441415	0.205264
MYO10	chr5	-	1	protein_coding	ENSG00000145555.10_16814625_16815572	ENSG00000145555.10	5	16665395	16936372	ENSG00000145555.10_40	42	5920	0	5_16815530_G_C_b37	5	16815530	16815530	7.32086e-13	0.968444	0.000999001	1.25341e-07	7.83509e-07
BASP1	chr5	+	2	protein_coding	ENSG00000176788.7_17275316_17276943	ENSG00000176788.7	5	17065707	17276943	ENSG00000176788.7_4	2	6140	388929	5_17665872_C_T_b37	5	17665872	17665872	1.55838e-05	-0.366894	0.0559441	0.0519925	0.0656488
RP11-374A4.1	chr5	-	2	lincRNA	ENSG00000249359.2_21323981_21329179	ENSG00000249359.2	5	21323982	21341484	ENSG00000249359.2_0	1	5227	-968573	5_22310057_TA_T_b37	5	22310057	22310058	0.00046036	0.633946	0.342657	0.325228	0.17788
CDH10	chr5	-	2	protein_coding	ENSG00000040731.6_24487208_24488262	ENSG00000040731.6	5	24487209	24645087	ENSG00000040731.6_0	1	6553	-275005	5_24920092_C_A_b37	5	24920092	24920092	0.000552627	0.835033	0.421578	0.403855	0.197147
CDH6	chr5	+	2	protein_coding	ENSG00000113361.8_31317779_31318453	ENSG00000113361.8	5	31193857	31329253	ENSG00000113361.8_11	2	6404	-439927	5_30753930_G_A_b37	5	30753930	30753930	0.00010271	0.563305	0.323676	0.313324	0.17484
DROSHA	chr5	-	1	protein_coding	ENSG00000113360.12_31424533_31424578	ENSG00000113360.12	5	31400604	31532303	ENSG00000113360.12_9	36	6602	0	5_31508945_C_T_b37	5	31508945	31508945	4.64167e-06	-0.393375	0.208791	0.211498	0.145206
C5orf22	chr5	+	1	protein_coding	ENSG00000082213.13_31538366_31538796	ENSG00000082213.13	5	31532373	31555165	ENSG00000082213.13_4	10	6111	126030	5_31681195_C_T_b37	5	31681195	31681195	1.14533e-05	-0.488108	0.190809	0.200085	0.14151
PDZD2	chr5	+	2	protein_coding	ENSG00000133401.11_32108074_32111037	ENSG00000133401.11	5	31639517	32111037	ENSG00000133401.11_32	6	7418	-486086	5_31153431_T_C_b37	5	31153431	31153431	6.78746e-05	0.364236	0.605395	0.597462	0.237281
GOLPH3	chr5	-	2	protein_coding	ENSG00000113384.9_32143854_32143986	ENSG00000113384.9	5	32124810	32174456	ENSG00000113384.9_2	4	6112	232189	5_31892621_T_C_b37	5	31892621	31892621	4.45318e-05	-0.271394	0.230769	0.227293	0.150125
CTD-2186M15.3	chr5	+	2	lincRNA	ENSG00000272086.1_32174576_32175378	ENSG00000272086.1	5	32174577	32175378	ENSG00000272086.1_0	1	6021	493259	5_32668637_T_C_b37	5	32668637	32668637	0.00109229	-0.466359	0.807193	0.796748	0.278122
MTMR12	chr5	-	2	protein_coding	ENSG00000150712.6_32227099_32230453	ENSG00000150712.6	5	32227100	32313115	ENSG00000150712.6_0	17	6344	-153971	5_32467086_GGTATAGCCTTAC_G_b37	5	32467086	32467098	1.36833e-05	-0.517307	0.297702	0.286625	0.167691
ZFR	chr5	-	2	protein_coding	ENSG00000056097.11_32406878_32407126	ENSG00000056097.11	5	32354456	32444867	ENSG00000056097.11_15	20	6385	426085	5_31928371_A_G_b37	5	31928371	31928371	1.00257e-05	-0.359843	0.250749	0.233786	0.152163
SUB1	chr5	+	2	protein_coding	ENSG00000113387.7_32585604_32586077	ENSG00000113387.7	5	32531739	32604185	ENSG00000113387.7_3	6	6255	-912034	5_31619705_G_A_b37	5	31619705	31619705	3.9347e-05	0.446337	0.212787	0.217066	0.147146
NPR3	chr5	+	1	protein_coding	ENSG00000113389.11_32786339_32788944	ENSG00000113389.11	5	32689176	32788944	ENSG00000113389.11_10	1	6351	67426	5_32856370_CCT_C_b37	5	32856370	32856372	0.000447698	-0.520831	0.528472	0.516234	0.220926
TARS	chr5	+	1	protein_coding	ENSG00000113407.9_33462010_33462111	ENSG00000113407.9	5	33440802	33469644	ENSG00000113407.9_18	20	6013	706630	5_34176274_C_T_b37	5	34176274	34176274	6.76344e-06	1.05389	0.0959041	0.0977453	0.0962002
ADAMTS12	chr5	-	2	protein_coding	ENSG00000151388.6_33523639_33527471	ENSG00000151388.6	5	33523640	33892297	ENSG00000151388.6_0	2	7401	847080	5_32676560_A_G_b37	5	32676560	32676560	0.000420634	-0.558183	0.688312	0.695872	0.258067
AMACR	chr5	-	1	protein_coding	ENSG00000242110.3_34004678_34004839	ENSG00000242110.3	5	33986283	34008220	ENSG00000242110.3_4	5	6398	0	5_34008206_CCGGCGCCACGCCCCCAGCCG_C_b37	5	34008206	34008226	4.22108e-13	0.741098	0.000999001	4.24563e-08	2.88519e-07
C1QTNF3	chr5	-	2	protein_coding	ENSG00000082196.16_34019552_34020847	ENSG00000082196.16	5	34019553	34043937	ENSG00000082196.16_0	6	6452	-217683	5_34261620_G_C_b37	5	34261620	34261620	1.59245e-06	0.347301	0.018981	0.0184435	0.0309298
RAI14	chr5	+	2	protein_coding	ENSG00000039560.9_34812284_34812313	ENSG00000039560.9	5	34656342	34832732	ENSG00000039560.9_24	17	6840	-59826	5_34596516_G_A_b37	5	34596516	34596516	3.79106e-05	0.380171	0.565435	0.537242	0.225418
TTC23L	chr5	+	2	protein_coding	ENSG00000205838.8_34866996_34869954	ENSG00000205838.8	5	34839269	34899561	ENSG00000205838.8_7	1	6486	-17712	5_34821557_C_T_b37	5	34821557	34821557	0.000970959	-0.458035	0.694306	0.677979	0.254468
RAD1	chr5	-	2	protein_coding	ENSG00000113456.14_34913574_34913683	ENSG00000113456.14	5	34905369	34919094	ENSG00000113456.14_3	7	6410	-236099	5_35155193_CAT_C_b37	5	35155193	35155195	0.000445174	0.786956	0.947053	0.950019	0.311244
BRIX1	chr5	+	2	protein_coding	ENSG00000113460.8_34922321_34922392	ENSG00000113460.8	5	34915481	34926101	ENSG00000113460.8_3	9	6420	-901703	5_34013778_G_A_b37	5	34013778	34013778	6.19313e-05	-0.712731	0.415584	0.407529	0.198012
DNAJC21	chr5	+	2	protein_coding	ENSG00000168724.10_34954657_34959069	ENSG00000168724.10	5	34929698	34959069	ENSG00000168724.10_13	14	6466	39709	5_34998778_C_A_b37	5	34998778	34998778	7.2124e-07	0.244719	0.017982	0.0167028	0.0286164
DUSP22	chr6	+	2	protein_coding	ENSG00000112679.10_311879_311962	ENSG00000112679.10	6	291630	351355	ENSG00000112679.10_3	6	4162	706681	6_1058036_ACTT_A_b37	6	1058036	1058039	8.84594e-06	0.429756	0.0599401	0.0595541	0.0713972
IRF4	chr6	+	2	protein_coding	ENSG00000137265.10_407454_411447	ENSG00000137265.10	6	391739	411447	ENSG00000137265.10_9	1	4399	470832	6_882279_G_A_b37	6	882279	882279	0.00116894	0.676357	0.781219	0.774138	0.273792
EXOC2	chr6	-	2	protein_coding	ENSG00000112685.9_549174_549291	ENSG00000112685.9	6	485133	693117	ENSG00000112685.9_6	28	5617	-314293	6_1007410_C_A_b37	6	1007410	1007410	2.72207e-05	0.655946	0.722278	0.724987	0.264301
RP11-532F6.3	chr6	-	2	lincRNA	ENSG00000272463.1_708591_711405	ENSG00000272463.1	6	708592	711405	ENSG00000272463.1_0	1	5701	-647389	6_1358794_C_T_b37	6	1358794	1358794	1.74352e-05	-0.434656	0.044955	0.0427093	0.0573538
FOXQ1	chr6	+	2	protein_coding	ENSG00000164379.4_1312674_1314992	ENSG00000164379.4	6	1312675	1314992	ENSG00000164379.4_0	1	6529	-39005	6_1273669_CT_C_b37	6	1273669	1273670	1.97258e-05	0.457479	0.0549451	0.0495094	0.0635422
FOXF2	chr6	+	2	protein_coding	ENSG00000137273.3_1390068_1391353	ENSG00000137273.3	6	1390069	1395832	ENSG00000137273.3_0	2	6648	-707869	6_682200_T_TTTC_b37	6	682200	682200	0.00066751	0.583219	0.91009	0.908618	0.302053
FOXC1	chr6	+	2	protein_coding	ENSG00000054598.5_1610680_1614127	ENSG00000054598.5	6	1610681	1614127	ENSG00000054598.5_0	1	6633	-907432	6_703249_G_A_b37	6	703249	703249	0.000615051	-0.29787	0.673327	0.674807	0.253796
GMDS	chr6	-	1	protein_coding	ENSG00000112699.6_1742701_1742820	ENSG00000112699.6	6	1624041	2245926	ENSG00000112699.6_8	12	9016	594289	6_1029752_T_G_b37	6	1029752	1029752	6.98747e-05	-0.516976	0.712288	0.711125	0.261266
GMDS-AS1	chr6	+	1	lincRNA	ENSG00000250903.4_2249070_2249160	ENSG00000250903.4	6	2245982	2482256	ENSG00000250903.4_1	12	7620	201779	6_2684035_T_C_b37	6	2684035	2684035	2.49478e-05	0.407256	0.518482	0.511136	0.219646
RP1-136B1.1	chr6	+	2	lincRNA	ENSG00000272465.1_2437782_2438483	ENSG00000272465.1	6	2437783	2438483	ENSG00000272465.1_0	1	6667	-42538	6_2395245_C_T_b37	6	2395245	2395245	0.00036062	0.49306	0.509491	0.491109	0.216008
MYLK4	chr6	-	2	protein_coding	ENSG00000145949.8_2663862_2668133	ENSG00000145949.8	6	2663863	2751200	ENSG00000145949.8_0	1	6832	0	6_2680732_C_T_b37	6	2680732	2680732	5.71749e-10	0.889603	0.000999001	3.52635e-06	1.68018e-05
WRNIP1	chr6	+	2	protein_coding	ENSG00000124535.11_2784557_2784637	ENSG00000124535.11	6	2765648	2787186	ENSG00000124535.11_5	7	6609	658350	6_3445536_A_G_b37	6	3445536	3445536	0.000193389	-0.229465	0.755245	0.753236	0.269903
SERPINB1	chr6	-	2	protein_coding	ENSG00000021355.8_2841449_2841709	ENSG00000021355.8	6	2832566	2842240	ENSG00000021355.8_7	9	6629	0	6_2841556_C_T_b37	6	2841556	2841556	3.24155e-11	-0.534155	0.000999001	9.55149e-07	5.12945e-06
RP11-420G6.4	chr6	-	1	lincRNA	ENSG00000230438.5_2854895_2855924	ENSG00000230438.5	6	2854896	2881641	ENSG00000230438.5_0	1	6750	0	6_2876535_G_A_b37	6	2876535	2876535	2.56027e-23	-1.03001	0.000999001	1.09184e-18	3.45948e-17
SERPINB9	chr6	-	2	protein_coding	ENSG00000170542.5_2896286_2896424	ENSG00000170542.5	6	2887500	2903514	ENSG00000170542.5_4	6	6793	-354564	6_3258078_T_C_b37	6	3258078	3258078	1.42813e-05	-0.525324	0.138861	0.14285	0.11932
SERPINB6	chr6	-	2	protein_coding	ENSG00000124570.13_2971724_2972090	ENSG00000124570.13	6	2948393	2972090	ENSG00000124570.13_9	10	6896	-18804	6_2990894_G_T_b37	6	2990894	2990894	5.93044e-06	0.371405	0.0849151	0.0916287	0.0923496
LINC01011	chr6	+	1	lincRNA	ENSG00000244041.3_2988943_2989761	ENSG00000244041.3	6	2988201	2991407	ENSG00000244041.3_2	2	6859	-88809	6_2899392_A_C_b37	6	2899392	2899392	0.000860428	0.696144	0.912088	0.922501	0.304988
NQO2	chr6	+	2	protein_coding	ENSG00000124588.15_3012777_3012908	ENSG00000124588.15	6	2994165	3019996	ENSG00000124588.15_10	11	6923	0	6_3003970_A_G_b37	6	3003970	3003970	1.03027e-17	-0.723384	0.000999001	1.39236e-12	1.91292e-11
RP1-90J20.12	chr6	+	2	lincRNA	ENSG00000270346.1_3020387_3022984	ENSG00000270346.1	6	3020388	3022984	ENSG00000270346.1_0	1	6858	0	6_3022940_CT_C_b37	6	3022940	3022941	4.88406e-15	0.668925	0.000999001	3.97942e-11	4.34139e-10
RIPK1	chr6	+	2	protein_coding	ENSG00000137275.9_3078012_3078169	ENSG00000137275.9	6	3064225	3115421	ENSG00000137275.9_2	10	7072	-124457	6_2939765_TGAG_T_b37	6	2939765	2939768	2.91628e-06	-1.0169	0.0599401	0.059062	0.070986
BPHL	chr6	+	1	protein_coding	ENSG00000137274.8_3138274_3138413	ENSG00000137274.8	6	3118608	3153812	ENSG00000137274.8_6	11	7099	0	6_3138499_A_G_b37	6	3138499	3138499	8.15035e-08	-0.849338	0.001998	0.00412313	0.00929414
TUBB2A	chr6	-	2	protein_coding	ENSG00000137267.5_3156277_3156386	ENSG00000137267.5	6	3153903	3157760	ENSG00000137267.5_2	4	7059	-476939	6_3634699_T_C_b37	6	3634699	3634699	0.000143165	0.320921	0.451548	0.46378	0.210038
TUBB2B	chr6	-	2	protein_coding	ENSG00000137285.9_3226392_3226503	ENSG00000137285.9	6	3224495	3227969	ENSG00000137285.9_1	4	7184	534942	6_2689553_C_A_b37	6	2689553	2689553	1.7878e-07	-1.04178	0.002997	0.0025591	0.00621338
PSMG4	chr6	+	1	protein_coding	ENSG00000180822.7_3290100_3292218	ENSG00000180822.7	6	3231637	3303607	ENSG00000180822.7_8	4	7484	0	6_3294516_G_A_b37	6	3294516	3294516	4.72824e-08	-0.625179	0.000999001	0.000538035	0.0015849
SLC22A23	chr6	-	1	protein_coding	ENSG00000137266.10_3415985_3416089	ENSG00000137266.10	6	3269196	3457256	ENSG00000137266.10_13	11	8074	-287970	6_3745226_G_A_b37	6	3745226	3745226	9.06073e-05	-0.707236	0.805195	0.795127	0.277734
PXDC1	chr6	-	2	protein_coding	ENSG00000168994.9_3737312_3737430	ENSG00000168994.9	6	3722848	3739395	ENSG00000168994.9_2	4	7730	-68801	6_3808196_C_T_b37	6	3808196	3808196	2.83939e-06	-0.343009	0.025974	0.0240997	0.037872
FAM50B	chr6	+	2	protein_coding	ENSG00000145945.5_3849619_3851551	ENSG00000145945.5	6	3849620	3851551	ENSG00000145945.5_0	1	7496	-371499	6_3478120_TG_T_b37	6	3478120	3478121	0.000446223	-0.49393	0.557443	0.552269	0.228627
RP1-140K8.5	chr6	-	2	lincRNA	ENSG00000260604.1_3905143_3912213	ENSG00000260604.1	6	3905144	3912213	ENSG00000260604.1_0	1	7330	327993	6_3577151_T_C_b37	6	3577151	3577151	0.000319413	-0.963713	0.463536	0.442731	0.205595
C6ORF50	chr6	+	3	protein_coding	ENSG00000145965.5_3982908_3984372	ENSG00000145965.5	6	3982909	3984372	ENSG00000145965.5_0	1	7347	730925	6_4715297_T_C_b37	6	4715297	4715297	0.000195993	0.298657	0.315684	0.319044	0.176401
PRPF4B	chr6	+	2	protein_coding	ENSG00000112739.12_4062790_4062994	ENSG00000112739.12	6	4021501	4065217	ENSG00000112739.12_15	16	7429	-548799	6_3472701_AG_A_b37	6	3472701	3472702	2.91929e-05	0.342153	0.430569	0.417496	0.200125
FAM217A	chr6	-	2	protein_coding	ENSG00000145975.9_4049667_4049849	ENSG00000145975.9	6	4049668	4087578	ENSG00000145975.9_0	2	7287	-405384	6_4492962_G_C_b37	6	4492962	4492962	5.2125e-05	-1.12997	0.195804	0.190442	0.138298
C6orf201	chr6	+	1	protein_coding	ENSG00000185689.11_4125604_4126353	ENSG00000185689.11	6	4079456	4131185	ENSG00000185689.11_7	2	7397	468794	6_4599979_G_A_b37	6	4599979	4599979	9.41485e-06	0.88235	0.04995	0.0428788	0.0575072
ECI2	chr6	-	1	protein_coding	ENSG00000198721.8_4135348_4135656	ENSG00000198721.8	6	4115923	4135831	ENSG00000198721.8_7	8	7363	0	6_4134031_A_C_b37	6	4134031	4134031	3.27314e-08	0.728307	0.000999001	0.000677505	0.00194268
RP3-400B16.1	chr6	+	2	lincRNA	ENSG00000234817.2_4155714_4157619	ENSG00000234817.2	6	4136306	4157619	ENSG00000234817.2_3	1	7445	-653272	6_3483034_A_G_b37	6	3483034	3483034	0.0009197	0.347977	0.785215	0.785045	0.275918
CDYL	chr6	+	2	protein_coding	ENSG00000153046.13_4891946_4892613	ENSG00000153046.13	6	4706393	4955785	ENSG00000153046.13_8	6	7737	-927307	6_3779086_T_A_b37	6	3779086	3779086	0.000155437	0.262774	0.805195	0.814956	0.28234
RPP40	chr6	-	1	protein_coding	ENSG00000124787.9_5000042_5000138	ENSG00000124787.9	6	4994966	5004281	ENSG00000124787.9_4	8	6718	-862028	6_5866309_C_T_b37	6	5866309	5866309	3.30498e-05	0.532108	0.375624	0.35774	0.186079
RP11-428J1.5	chr6	+	2	lincRNA	ENSG00000272142.1_5042739_5043683	ENSG00000272142.1	6	5030206	5043683	ENSG00000272142.1_2	1	6794	664173	6_5707856_T_G_b37	6	5707856	5707856	0.00032911	1.02815	0.405594	0.42122	0.200974
RP11-428J1.4	chr6	-	2	lincRNA	ENSG00000271978.1_5031989_5034916	ENSG00000271978.1	6	5031990	5054657	ENSG00000271978.1_0	1	6872	-431597	6_5486254_A_G_b37	6	5486254	5486254	0.000608091	0.433761	0.626374	0.626124	0.243419
LYRM4	chr6	-	1	protein_coding	ENSG00000214113.6_5186833_5187214	ENSG00000214113.6	6	5102827	5261172	ENSG00000214113.6_6	4	7538	0	6_5197778_G_A_b37	6	5197778	5197778	3.41415e-16	-0.79776	0.000999001	8.48582e-11	8.69081e-10
FARS2	chr6	+	2	protein_coding	ENSG00000145982.7_5545412_5545573	ENSG00000145982.7	6	5261277	5771813	ENSG00000145982.7_6	7	8875	-529937	6_4731340_C_T_b37	6	4731340	4731340	0.000164802	-0.284387	0.9001	0.902111	0.300441
NRN1	chr6	-	2	protein_coding	ENSG00000124785.4_6002585_6002730	ENSG00000124785.4	6	5998232	6007200	ENSG00000124785.4_1	3	7303	387150	6_5611082_G_A_b37	6	5611082	5611082	1.26124e-05	-0.428465	0.0909091	0.085219	0.0881375
F13A1	chr6	-	1	protein_coding	ENSG00000124491.11_6174812_6175100	ENSG00000124491.11	6	6144318	6321246	ENSG00000124491.11_3	14	7777	-631503	6_6952749_T_G_b37	6	6952749	6952749	2.32578e-05	-0.358175	0.297702	0.294057	0.169576
LY86	chr6	+	2	protein_coding	ENSG00000112799.4_6654776_6655216	ENSG00000112799.4	6	6588341	6655216	ENSG00000112799.4_5	3	7542	-963716	6_5624625_C_T_b37	6	5624625	5624625	2.43641e-05	0.337142	0.167832	0.166102	0.128914
RP1-80N2.3	chr6	-	2	lincRNA	ENSG00000261211.1_6680541_6683866	ENSG00000261211.1	6	6680542	6683866	ENSG00000261211.1_0	1	7320	507172	6_6173370_T_C_b37	6	6173370	6173370	0.000109801	0.55635	0.212787	0.212894	0.145672
RREB1	chr6	+	2	protein_coding	ENSG00000124782.15_7181356_7181522	ENSG00000124782.15	6	7107830	7252213	ENSG00000124782.15_5	13	7836	-977338	6_6130492_G_A_b37	6	6130492	6130492	3.79971e-05	0.429994	0.6004	0.586041	0.235568
SSR1	chr6	-	1	protein_coding	ENSG00000124783.8_7281375_7286055	ENSG00000124783.8	6	7268539	7347679	ENSG00000124783.8_1	9	7519	29566	6_7238973_G_A_b37	6	7238973	7238973	3.2064e-13	-1.79846	0.000999001	8.36387e-09	6.38573e-08
RIOK1	chr6	+	2	protein_coding	ENSG00000124784.4_7404650_7404788	ENSG00000124784.4	6	7389977	7418270	ENSG00000124784.4_9	17	7336	979730	6_8398000_C_G_b37	6	8398000	8398000	1.25933e-05	-0.323204	0.294705	0.290867	0.168773
DSP	chr6	+	2	protein_coding	ENSG00000096696.9_7576526_7576689	ENSG00000096696.9	6	7541808	7586950	ENSG00000096696.9_18	24	7680	-826995	6_6714811_CCT_C_b37	6	6714811	6714813	4.62584e-06	0.29348	0.0679321	0.0800634	0.0846657
SNRNP48	chr6	+	2	protein_coding	ENSG00000168566.11_7609057_7612200	ENSG00000168566.11	6	7590432	7612200	ENSG00000168566.11_8	9	7589	-1611	6_7588821_T_C_b37	6	7588821	7588821	7.03494e-06	-0.246785	0.120879	0.12171	0.109155
BMP6	chr6	+	2	protein_coding	ENSG00000153162.8_7880426_7881482	ENSG00000153162.8	6	7727030	7881482	ENSG00000153162.8_6	1	7806	-886445	6_6840585_G_A_b37	6	6840585	6840585	0.00103945	-0.835657	0.816184	0.806692	0.280416
TXNDC5	chr6	-	2	protein_coding	ENSG00000239264.4_7881655_7883499	ENSG00000239264.4	6	7881656	7911047	ENSG00000239264.4_0	10	7348	0	6_7887945_C_A_b37	6	7887945	7887945	1.38945e-07	-0.295126	0.003996	0.00177289	0.00452786
BLOC1S5	chr6	-	2	protein_coding	ENSG00000188428.12_8062766_8062849	ENSG00000188428.12	6	8013800	8064647	ENSG00000188428.12_7	4	7113	-822813	6_8887460_G_A_b37	6	8887460	8887460	0.000223431	-0.961194	0.701299	0.704668	0.259884
EEF1E1	chr6	-	1	protein_coding	ENSG00000124802.7_8079627_8080263	ENSG00000124802.7	6	8073593	8102811	ENSG00000124802.7_2	5	7053	0	6_8096304_G_A_b37	6	8096304	8096304	4.92944e-05	-0.243196	0.266733	0.252883	0.158117
SLC35B3	chr6	-	2	protein_coding	ENSG00000124786.8_8420953_8421061	ENSG00000124786.8	6	8413301	8435794	ENSG00000124786.8_6	11	6939	437735	6_7975566_A_T_b37	6	7975566	7975566	9.72146e-06	0.876919	0.135864	0.145671	0.120511
TFAP2A	chr6	-	1	protein_coding	ENSG00000137203.6_10396909_10398938	ENSG00000137203.6	6	10393419	10419892	ENSG00000137203.6_1	1	6226	-938063	6_11357955_A_C_b37	6	11357955	11357955	0.000543105	-0.41749	0.569431	0.548459	0.227831
GCNT2	chr6	+	2	protein_coding	ENSG00000111846.11_10626649_10629601	ENSG00000111846.11	6	10492456	10629601	ENSG00000111846.11_11	3	6726	0	6_10538945_A_G_b37	6	10538945	10538945	0.000148837	-0.393109	0.495504	0.476301	0.212717
C6orf52	chr6	-	1	protein_coding	ENSG00000137434.7_10683419_10683465	ENSG00000137434.7	6	10671651	10694842	ENSG00000137434.7_2	4	6395	-4515	6_10699357_T_C_b37	6	10699357	10699357	2.26023e-09	-1.43104	0.000999001	2.68895e-05	0.000108707
PAK1IP1	chr6	+	2	protein_coding	ENSG00000111845.4_10697556_10697719	ENSG00000111845.4	6	10694928	10710015	ENSG00000111845.4_2	10	6374	-241833	6_10453095_G_A_b37	6	10453095	10453095	9.07704e-05	0.30036	0.659341	0.650311	0.248571
TMEM14C	chr6	+	2	protein_coding	ENSG00000111843.9_10723147_10723474	ENSG00000111843.9	6	10723148	10731362	ENSG00000111843.9_0	6	6420	479344	6_11210706_G_A_b37	6	11210706	11210706	0.000112577	-0.820081	0.460539	0.462013	0.209603
RP11-421M1.8	chr6	-	2	lincRNA	ENSG00000272097.1_10743556_10744547	ENSG00000272097.1	6	10743557	10747896	ENSG00000272097.1_0	1	6440	0	6_10745165_C_G_b37	6	10745165	10745165	0.000384296	-0.394043	0.442557	0.437687	0.204581
TMEM14B	chr6	+	2	protein_coding	ENSG00000137210.9_10755374_10756043	ENSG00000137210.9	6	10747992	10852986	ENSG00000137210.9_4	7	6765	-87655	6_10660337_A_G_b37	6	10660337	10660337	0.000144788	-0.641763	0.73027	0.72046	0.2634
MAK	chr6	-	2	protein_coding	ENSG00000111837.7_10762955_10764839	ENSG00000111837.7	6	10762956	10838764	ENSG00000111837.7_0	1	6683	193448	6_10569508_C_A_b37	6	10569508	10569508	0.00375104	-0.255057	0.988012	0.989121	0.320323
SYCP2L	chr6	+	2	protein_coding	ENSG00000153157.8_10974184_10974542	ENSG00000153157.8	6	10887064	10979553	ENSG00000153157.8_31	23	6800	0	6_10891023_A_G_b37	6	10891023	10891023	2.05913e-11	-0.798749	0.000999001	3.12544e-06	1.50901e-05
ELOVL2	chr6	-	2	protein_coding	ENSG00000197977.3_10990550_10990675	ENSG00000197977.3	6	10980992	11044547	ENSG00000197977.3_2	6	6679	888257	6_10092735_A_ACC_b37	6	10092735	10092735	0.000323263	-0.417365	0.951049	0.943772	0.309926
SMIM13	chr6	+	2	protein_coding	ENSG00000224531.4_11134635_11138964	ENSG00000224531.4	6	11094266	11138964	ENSG00000224531.4_1	2	6502	915866	6_12054830_A_G_b37	6	12054830	12054830	0.000348789	0.239513	0.671329	0.663673	0.251603
NEDD9	chr6	-	2	protein_coding	ENSG00000111859.12_11198540_11201279	ENSG00000111859.12	6	11183531	11382581	ENSG00000111859.12_6	9	6974	851776	6_10331755_G_A_b37	6	10331755	10331755	2.71951e-05	0.724029	0.263736	0.252624	0.158015
TMEM170B	chr6	+	1	protein_coding	ENSG00000205269.4_11575663_11583757	ENSG00000205269.4	6	11537938	11583757	ENSG00000205269.4_3	2	6189	294487	6_11878244_C_T_b37	6	11878244	11878244	0.00101286	-0.231496	0.925075	0.926938	0.306016
RP11-456H18.2	chr6	+	2	lincRNA	ENSG00000229896.2_12008511_12008994	ENSG00000229896.2	6	12007903	12008994	ENSG00000229896.2_2	2	6074	-4931	6_12002971_TA_T_b37	6	12002971	12002972	0.000155072	0.578643	0.368631	0.351454	0.184644
HIVEP1	chr6	+	1	protein_coding	ENSG00000095951.12_12130999_12131175	ENSG00000095951.12	6	12009090	12165232	ENSG00000095951.12_10	6	6369	47926	6_12213158_G_A_b37	6	12213158	12213158	5.86814e-06	0.444041	0.0559441	0.0611689	0.0725211
EDN1	chr6	+	2	protein_coding	ENSG00000078401.6_12292573_12292742	ENSG00000078401.6	6	12290596	12297427	ENSG00000078401.6_1	5	6017	-834583	6_11456011_ACT_A_b37	6	11456011	11456013	4.76322e-05	-0.591822	0.265734	0.250165	0.15729
PHACTR1	chr6	+	2	protein_coding	ENSG00000112137.12_13185030_13185237	ENSG00000112137.12	6	12717893	13288645	ENSG00000112137.12_10	15	7226	-751830	6_11966063_T_C_b37	6	11966063	11966063	5.88302e-05	-0.589094	0.824176	0.817911	0.283015
TBC1D7	chr6	-	2	protein_coding	ENSG00000145979.13_13266773_13267727	ENSG00000145979.13	6	13266774	13328815	ENSG00000145979.13_0	9	5482	0	6_13296831_CT_C_b37	6	13296831	13296832	1.82778e-06	-0.760415	0.027972	0.0320567	0.0467262
RP1-257A7.5	chr6	-	2	lincRNA	ENSG00000272379.1_13290249_13290722	ENSG00000272379.1	6	13290250	13290722	ENSG00000272379.1_0	1	5309	-473329	6_13764051_G_A_b37	6	13764051	13764051	0.000803599	0.604301	0.608392	0.590039	0.236181
GFOD1	chr6	-	2	protein_coding	ENSG00000145990.6_13487084_13487894	ENSG00000145990.6	6	13358062	13487894	ENSG00000145990.6_5	2	5574	-917270	6_14405164_A_G_b37	6	14405164	14405164	0.000830075	-0.478618	0.853147	0.852662	0.290112
SIRT5	chr6	+	2	protein_coding	ENSG00000124523.10_13612021_13614342	ENSG00000124523.10	6	13574816	13614342	ENSG00000124523.10_12	10	5471	-7806	6_13567010_C_G_b37	6	13567010	13567010	8.30948e-10	0.326961	0.000999001	4.73215e-05	0.000181742
NOL7	chr6	+	2	protein_coding	ENSG00000225921.2_13618033_13618289	ENSG00000225921.2	6	13615559	13621437	ENSG00000225921.2_3	3	5395	215213	6_13836650_G_A_b37	6	13836650	13836650	0.000458087	-0.539404	0.798202	0.798382	0.278559
RANBP9	chr6	-	2	protein_coding	ENSG00000010017.9_13634662_13634784	ENSG00000010017.9	6	13621730	13711796	ENSG00000010017.9_4	14	5596	729244	6_12892486_A_G_b37	6	12892486	12892486	7.30671e-05	0.295279	0.615385	0.607711	0.239567
MCUR1	chr6	-	2	protein_coding	ENSG00000050393.7_13799064_13799136	ENSG00000050393.7	6	13786789	13814800	ENSG00000050393.7_3	9	5459	2176	6_13784613_T_A_b37	6	13784613	13784613	5.14465e-06	-0.345099	0.048951	0.0552673	0.0681707
RNF182	chr6	+	2	protein_coding	ENSG00000180537.8_13977139_13980533	ENSG00000180537.8	6	13924677	13980533	ENSG00000180537.8_5	1	5563	-653595	6_13271082_T_C_b37	6	13271082	13271082	0.00119753	0.378286	0.758242	0.754696	0.270184
CD83	chr6	+	2	protein_coding	ENSG00000112149.5_14135338_14137149	ENSG00000112149.5	6	14117872	14137149	ENSG00000112149.5_4	3	5625	-6177	6_14111695_G_A_b37	6	14111695	14111695	1.35141e-07	-0.566546	0.000999001	0.00159385	0.00412462
RP11-560J1.2	chr6	-	2	lincRNA	ENSG00000271888.1_15244153_15245231	ENSG00000271888.1	6	15244154	15245231	ENSG00000271888.1_0	1	5647	47259	6_15196895_G_A_b37	6	15196895	15196895	0.00116252	-1.10098	0.75025	0.742868	0.267677
JARID2	chr6	+	2	protein_coding	ENSG00000008083.9_15520299_15522252	ENSG00000008083.9	6	15246527	15522252	ENSG00000008083.9_21	18	6280	0	6_15504364_C_CTGTT_b37	6	15504364	15504364	6.59357e-05	-0.332007	0.823177	0.814902	0.28234
DTNBP1	chr6	-	2	protein_coding	ENSG00000047579.15_15533466_15533626	ENSG00000047579.15	6	15523032	15663289	ENSG00000047579.15_2	11	6080	16395	6_15506637_A_G_b37	6	15506637	15506637	1.13266e-06	0.407081	0.020979	0.0247169	0.0385077
MYLIP	chr6	+	2	protein_coding	ENSG00000007944.10_16129355_16129640	ENSG00000007944.10	6	16129356	16148479	ENSG00000007944.10_0	7	5672	787032	6_16935511_A_C_b37	6	16935511	16935511	8.13907e-06	-1.2125	0.0839161	0.0841595	0.0875544
GMPR	chr6	+	2	protein_coding	ENSG00000137198.5_16238810_16239011	ENSG00000137198.5	6	16238811	16295780	ENSG00000137198.5_0	9	5535	38639	6_16334419_A_T_b37	6	16334419	16334419	9.53407e-05	-0.404622	0.526474	0.512681	0.219962
ATXN1	chr6	-	2	protein_coding	ENSG00000124788.13_16299342_16307090	ENSG00000124788.13	6	16299343	16761722	ENSG00000124788.13_0	9	6624	0	6_16720160_C_T_b37	6	16720160	16720160	9.05542e-07	0.266987	0.016983	0.014448	0.0255982
RP1-151F17.2	chr6	+	2	lincRNA	ENSG00000272341.1_16764576_16767114	ENSG00000272341.1	6	16764577	16767114	ENSG00000272341.1_0	1	5471	-335936	6_16428641_T_C_b37	6	16428641	16428641	4.24133e-05	-0.319159	0.0909091	0.083641	0.0872298
STMND1	chr6	+	2	protein_coding	ENSG00000230873.4_17115192_17115370	ENSG00000230873.4	6	17102489	17131603	ENSG00000230873.4_2	5	5470	441142	6_17572745_G_A_b37	6	17572745	17572745	3.46559e-05	0.786505	0.221778	0.222854	0.148877
RBM24	chr6	+	2	protein_coding	ENSG00000112183.10_17291986_17294106	ENSG00000112183.10	6	17281577	17294106	ENSG00000112183.10_9	1	5457	-594379	6_16687198_A_G_b37	6	16687198	16687198	6.26205e-06	-0.636913	0.00999001	0.0115707	0.0214239
CAP2	chr6	+	2	protein_coding	ENSG00000112186.7_17543067_17543191	ENSG00000112186.7	6	17393447	17558023	ENSG00000112186.7_11	13	6295	968160	6_18526183_A_G_b37	6	18526183	18526183	4.39535e-06	0.479996	0.105894	0.104272	0.100116
FAM8A1	chr6	+	2	protein_coding	ENSG00000137414.5_17600585_17601352	ENSG00000137414.5	6	17600586	17611950	ENSG00000137414.5_0	5	6002	932581	6_18544531_C_G_b37	6	18544531	18544531	0.000231314	0.276597	0.7003	0.701489	0.259231
NUP153	chr6	-	2	protein_coding	ENSG00000124789.7_17675459_17675599	ENSG00000124789.7	6	17615269	17688849	ENSG00000124789.7_19	21	6248	911804	6_16703465_A_G_b37	6	16703465	16703465	3.65408e-06	0.778727	0.100899	0.106296	0.101273
KIF13A	chr6	-	1	protein_coding	ENSG00000137177.14_17950639_17951660	ENSG00000137177.14	6	17759414	17987854	ENSG00000137177.14_40	39	6893	0	6_17983713_T_TTGC_b37	6	17983713	17983713	5.49569e-12	-0.760404	0.000999001	1.51866e-06	7.80827e-06
NHLRC1	chr6	-	2	protein_coding	ENSG00000187566.3_18120717_18122851	ENSG00000187566.3	6	18120718	18122851	ENSG00000187566.3_0	1	6223	-765987	6_18888838_A_C_b37	6	18888838	18888838	0.00212047	0.550386	0.872128	0.877605	0.294954
TPMT	chr6	-	2	protein_coding	ENSG00000137364.4_18143826_18143959	ENSG00000137364.4	6	18128542	18155305	ENSG00000137364.4_5	9	6287	833041	6_17295500_GT_G_b37	6	17295500	17295501	3.91141e-05	-0.487195	0.285714	0.282241	0.166714
KDM1B	chr6	+	2	protein_coding	ENSG00000165097.9_18191427_18191612	ENSG00000165097.9	6	18155560	18224084	ENSG00000165097.9_9	20	6561	-737152	6_17418408_G_A_b37	6	17418408	17418408	1.63858e-05	-0.351873	0.310689	0.316429	0.175789
DEK	chr6	-	1	protein_coding	ENSG00000124795.10_18264615_18265054	ENSG00000124795.10	6	18224099	18265054	ENSG00000124795.10_11	12	6687	65813	6_18158286_C_T_b37	6	18158286	18158286	5.09372e-05	-0.592296	0.388611	0.388871	0.193712
RNF144B	chr6	+	2	protein_coding	ENSG00000137393.8_18387580_18387861	ENSG00000137393.8	6	18368876	18469105	ENSG00000137393.8_1	7	6963	0	6_18393026_G_C_b37	6	18393026	18393026	1.16036e-09	-0.705119	0.000999001	2.75565e-05	0.000110873
RP4-625H18.2	chr6	-	1	lincRNA	ENSG00000228412.2_19802394_19804141	ENSG00000228412.2	6	19802395	19804983	ENSG00000228412.2_0	1	6605	78	6_19802317_C_G_b37	6	19802317	19802317	1.08105e-15	0.899348	0.000999001	4.59456e-11	4.97702e-10
ID4	chr6	+	2	protein_coding	ENSG00000172201.6_19838814_19838873	ENSG00000172201.6	6	19837617	19840915	ENSG00000172201.6_1	3	6619	688421	6_20529336_G_A_b37	6	20529336	20529336	1.15059e-05	0.981089	0.0549451	0.0539914	0.0672322
MBOAT1	chr6	-	2	protein_coding	ENSG00000172197.9_20151415_20151493	ENSG00000172197.9	6	20100935	20212670	ENSG00000172197.9_11	13	6828	-836397	6_21049067_A_G_b37	6	21049067	21049067	1.48153e-05	0.922987	0.220779	0.21332	0.145867
E2F3	chr6	+	2	protein_coding	ENSG00000112242.10_20481436_20481656	ENSG00000112242.10	6	20402398	20493941	ENSG00000112242.10_3	5	6502	-913916	6_19488482_A_T_b37	6	19488482	19488482	1.74245e-05	0.539394	0.13986	0.143779	0.119825
CDKAL1	chr6	+	2	protein_coding	ENSG00000145996.7_20781375_20781496	ENSG00000145996.7	6	20534688	21232635	ENSG00000145996.7_7	15	8125	468548	6_21701183_C_T_b37	6	21701183	21701183	1.44827e-05	0.41431	0.422577	0.414105	0.199512
SOX4	chr6	+	2	protein_coding	ENSG00000124766.4_21593971_21598847	ENSG00000124766.4	6	21593972	21598847	ENSG00000124766.4_0	1	6320	387004	6_21985851_T_C_b37	6	21985851	21985851	0.00126642	-0.244933	0.833167	0.829838	0.28537
CASC15	chr6	+	2	lincRNA	ENSG00000272168.1_22194273_22197448	ENSG00000272168.1	6	21665003	22214734	ENSG00000272168.1_20	1	7920	-14163	6_21650840_A_G_b37	6	21650840	21650840	0.000203337	0.788485	0.352647	0.343377	0.182739
NRSN1	chr6	+	2	protein_coding	ENSG00000152954.7_24145775_24147639	ENSG00000152954.7	6	24126350	24155128	ENSG00000152954.7_5	1	7372	-29797	6_24096553_T_C_b37	6	24096553	24096553	0.000358117	-0.975213	0.461538	0.442919	0.205642
DCDC2	chr6	-	2	protein_coding	ENSG00000146038.7_24178557_24178860	ENSG00000146038.7	6	24171984	24353851	ENSG00000146038.7_1	9	8122	0	6_24297900_T_C_b37	6	24297900	24297900	4.38414e-08	0.427653	0.000999001	0.00133108	0.00351695
KAAG1	chr6	+	2	protein_coding	ENSG00000146049.1_24357130_24357685	ENSG00000146049.1	6	24357131	24358512	ENSG00000146049.1_0	1	7481	-413707	6_23943424_T_C_b37	6	23943424	23943424	0.000205995	0.420402	0.314685	0.30534	0.172597
MRS2	chr6	+	2	protein_coding	ENSG00000124532.10_24423164_24423704	ENSG00000124532.10	6	24403153	24425810	ENSG00000124532.10_10	12	7674	1278	6_24427088_C_T_b37	6	24427088	24427088	3.93159e-09	-0.513828	0.000999001	0.000194713	0.000631954
GPLD1	chr6	-	2	protein_coding	ENSG00000112293.10_24428404_24429346	ENSG00000112293.10	6	24428405	24489850	ENSG00000112293.10_0	3	7767	248858	6_24179547_G_A_b37	6	24179547	24179547	2.99789e-05	-0.83196	0.17982	0.173572	0.131895
ALDH5A1	chr6	+	1	protein_coding	ENSG00000112294.8_24532346_24532405	ENSG00000112294.8	6	24495080	24537435	ENSG00000112294.8_10	9	7753	105531	6_24642966_A_G_b37	6	24642966	24642966	8.12233e-05	0.8046	0.731269	0.702069	0.25932
AC093627.9	chr7	-	2	lincRNA	ENSG00000242474.1_148327_148714	ENSG00000242474.1	7	135853	149466	ENSG00000242474.1_3	1	4771	-361334	7_510800_A_G_b37	7	510800	510800	0.00026331	-1.32389	0.354645	0.334207	0.180205
AC093627.10	chr7	+	1	lincRNA	ENSG00000240859.1_149596_152547	ENSG00000240859.1	7	149597	155465	ENSG00000240859.1_0	2	4794	394919	7_550384_A_G_b37	7	550384	550384	0.000233951	-0.806786	0.480519	0.487112	0.215128
FAM20C	chr7	+	1	protein_coding	ENSG00000177706.8_296970_297052	ENSG00000177706.8	7	192969	300711	ENSG00000177706.8_9	11	5501	272982	7_573693_C_T_b37	7	573693	573693	1.30111e-05	0.43857	0.148851	0.150738	0.122308
PDGFA	chr7	-	1	protein_coding	ENSG00000197461.9_559596_559933	ENSG00000197461.9	7	536895	559933	ENSG00000197461.9_8	8	6479	59805	7_477090_G_A_b37	7	477090	477090	1.34142e-08	1.12552	0.000999001	0.000281704	0.000881555
AC147651.3	chr7	+	2	lincRNA	ENSG00000223855.1_560027_562953	ENSG00000223855.1	7	560028	564869	ENSG00000223855.1_0	3	6518	0	7_563698_A_ATTTTC_b37	7	563698	563698	1.3971e-22	1.1263	0.000999001	1.04484e-16	2.5344e-15
PRKAR1B	chr7	-	1	protein_coding	ENSG00000188191.10_750965_751164	ENSG00000188191.10	7	588834	767287	ENSG00000188191.10_12	10	7091	364422	7_224412_A_C_b37	7	224412	224412	6.18427e-05	-0.922898	0.691309	0.692316	0.257426
HEATR2	chr7	+	1	protein_coding	ENSG00000164818.11_819589_819781	ENSG00000164818.11	7	766615	829190	ENSG00000164818.11_14	14	7363	0	7_801211_C_T_b37	7	801211	801211	1.64171e-07	0.385763	0.00799201	0.00671214	0.0138212
SUN1	chr7	+	1	protein_coding	ENSG00000164828.13_894556_894643	ENSG00000164828.13	7	855528	932055	ENSG00000164828.13_23	24	7812	700458	7_1632513_C_A_b37	7	1632513	1632513	1.36726e-05	0.251405	0.414585	0.398876	0.195962
GET4	chr7	+	1	protein_coding	ENSG00000239857.2_916188_916437	ENSG00000239857.2	7	916189	936073	ENSG00000239857.2_0	3	7829	386938	7_1323011_T_A_b37	7	1323011	1323011	3.69119e-05	0.525748	0.272727	0.263388	0.160926
ADAP1	chr7	-	1	protein_coding	ENSG00000105963.9_937539_938414	ENSG00000105963.9	7	937540	995043	ENSG00000105963.9_0	3	8093	0	7_955244_G_A_b37	7	955244	955244	3.4537e-06	-0.270691	0.038961	0.0407045	0.055576
COX19	chr7	-	2	protein_coding	ENSG00000240230.1_1005710_1009092	ENSG00000240230.1	7	940170	1015235	ENSG00000240230.1_1	4	8125	715851	7_224319_G_A_b37	7	224319	224319	8.0163e-06	-0.373609	0.0879121	0.0923495	0.0928545
CYP2W1	chr7	+	2	protein_coding	ENSG00000073067.9_1027912_1029276	ENSG00000073067.9	7	1022835	1029276	ENSG00000073067.9_7	1	8148	12924	7_1042200_C_T_b37	7	1042200	1042200	0.000386613	-0.772265	0.603397	0.596236	0.23711
C7orf50	chr7	-	2	protein_coding	ENSG00000146540.10_1176950_1177896	ENSG00000146540.10	7	1036622	1177896	ENSG00000146540.10_7	6	8664	0	7_1177827_GCGCCCACCTGCGCCCACGT_G_b37	7	1177827	1177846	1.98329e-15	-0.788468	0.000999001	6.87229e-11	7.09564e-10
GPR146	chr7	+	1	protein_coding	ENSG00000164849.7_1095739_1096188	ENSG00000164849.7	7	1084212	1097400	ENSG00000164849.7_4	3	8108	-747900	7_336312_T_C_b37	7	336312	336312	4.81099e-05	0.774262	0.332667	0.33258	0.179748
GPER1	chr7	+	2	protein_coding	ENSG00000164850.10_1131042_1133451	ENSG00000164850.10	7	1121844	1133451	ENSG00000164850.10_3	1	7979	548920	7_1682371_C_T_b37	7	1682371	1682371	5.44792e-05	-0.60147	0.146853	0.142075	0.118914
ZFAND2A	chr7	-	1	protein_coding	ENSG00000178381.7_1199599_1200009	ENSG00000178381.7	7	1191707	1200395	ENSG00000178381.7_5	5	7837	-1184	7_1201579_A_G_b37	7	1201579	1201579	1.85157e-34	-1.03067	0.000999001	1.12152e-27	1.35372e-25
MICALL2	chr7	-	2	protein_coding	ENSG00000164877.14_1477924_1477989	ENSG00000164877.14	7	1473996	1499138	ENSG00000164877.14_6	17	7661	16636	7_1457360_C_T_b37	7	1457360	1457360	1.3966e-05	-0.563522	0.296703	0.278002	0.165378
RP11-1246C19.1	chr7	-	2	lincRNA	ENSG00000273230.1_1504132_1507158	ENSG00000273230.1	7	1504133	1507158	ENSG00000273230.1_0	1	7534	-131622	7_1638780_A_G_b37	7	1638780	1638780	0.000369779	0.332587	0.523477	0.506748	0.218787
INTS1	chr7	-	1	protein_coding	ENSG00000164880.11_1540527_1540915	ENSG00000164880.11	7	1509913	1545489	ENSG00000164880.11_46	49	7707	0	7_1536566_T_C_b37	7	1536566	1536566	4.01139e-19	0.808459	0.000999001	6.61459e-12	8.11941e-11
MAFK	chr7	+	2	protein_coding	ENSG00000198517.5_1579576_1580046	ENSG00000198517.5	7	1570350	1581870	ENSG00000198517.5_4	6	7511	-370373	7_1199977_C_T_b37	7	1199977	1199977	1.01396e-05	-0.622375	0.127872	0.130015	0.11329
TMEM184A	chr7	-	2	protein_coding	ENSG00000164855.11_1582679_1586817	ENSG00000164855.11	7	1582680	1600457	ENSG00000164855.11_0	10	7473	26559	7_1556121_G_A_b37	7	1556121	1556121	4.83664e-12	-0.495081	0.000999001	8.14125e-07	4.46191e-06
PSMG3	chr7	-	1	protein_coding	ENSG00000157778.4_1606965_1607486	ENSG00000157778.4	7	1606966	1610641	ENSG00000157778.4_0	4	7415	4293	7_1602673_G_A_b37	7	1602673	1602673	0.000109178	0.192081	0.564436	0.565658	0.231579
PSMG3-AS1	chr7	+	1	lincRNA	ENSG00000230487.3_1624019_1629262	ENSG00000230487.3	7	1609709	1629262	ENSG00000230487.3_5	6	7504	27705	7_1656967_G_A_b37	7	1656967	1656967	0.00020852	-0.284384	0.89011	0.881336	0.295647
ELFN1	chr7	+	2	protein_coding	ENSG00000225968.4_1783939_1787590	ENSG00000225968.4	7	1727755	1787590	ENSG00000225968.4_2	1	7777	-376965	7_1350790_C_A_b37	7	1350790	1350790	0.000160352	-0.367862	0.274725	0.275553	0.164538
MAD1L1	chr7	-	1	protein_coding	ENSG00000002822.11_2108828_2108973	ENSG00000002822.11	7	1855429	2272878	ENSG00000002822.11_13	19	9520	-382935	7_2655813_A_C_b37	7	2655813	2655813	2.93206e-05	-0.5751	0.73027	0.723053	0.263963
FTSJ2	chr7	-	2	protein_coding	ENSG00000122687.13_2277649_2278572	ENSG00000122687.13	7	2273866	2281840	ENSG00000122687.13_1	4	7559	1744	7_2272122_C_T_b37	7	2272122	2272122	3.5347e-15	0.686997	0.000999001	2.6174e-10	2.50834e-09
NUDT1	chr7	+	2	protein_coding	ENSG00000106268.11_2289491_2289637	ENSG00000106268.11	7	2281857	2290781	ENSG00000106268.11_5	4	7597	32162	7_2322943_T_C_b37	7	2322943	2322943	0.000307664	0.268771	0.872128	0.877383	0.294953
SNX8	chr7	-	1	protein_coding	ENSG00000106266.4_2291404_2294804	ENSG00000106266.4	7	2291405	2393953	ENSG00000106266.4_0	11	8182	271530	7_2019875_G_A_b37	7	2019875	2019875	6.01295e-05	0.199759	0.606394	0.592295	0.236543
EIF3B	chr7	+	2	protein_coding	ENSG00000106263.13_2414162_2414241	ENSG00000106263.13	7	2393721	2420380	ENSG00000106263.13_13	19	7762	5361	7_2425741_C_T_b37	7	2425741	2425741	1.20677e-06	-0.224918	0.022977	0.0239199	0.0376595
CHST12	chr7	+	2	protein_coding	ENSG00000136213.7_2472197_2474242	ENSG00000136213.7	7	2443223	2474242	ENSG00000136213.7_2	2	7855	406971	7_2881213_C_CT_b37	7	2881213	2881213	1.18075e-06	0.735405	0.010989	0.0101326	0.0193695
AC004840.9	chr7	+	2	lincRNA	ENSG00000175873.3_2485576_2487485	ENSG00000175873.3	7	2477398	2487485	ENSG00000175873.3_1	2	7791	940	7_2488425_G_T_b37	7	2488425	2488425	4.92442e-05	0.471745	0.191808	0.193983	0.139353
LFNG	chr7	+	1	protein_coding	ENSG00000106003.8_2568507_2568811	ENSG00000106003.8	7	2552163	2568811	ENSG00000106003.8_12	9	7856	380387	7_2949198_C_T_b37	7	2949198	2949198	0.000140209	0.914676	0.67033	0.654775	0.249562
BRAT1	chr7	-	2	protein_coding	ENSG00000106009.11_2595120_2595361	ENSG00000106009.11	7	2577511	2595361	ENSG00000106009.11_14	14	7828	945135	7_1632376_G_A_b37	7	1632376	1632376	1.71547e-05	-1.18226	0.275724	0.280109	0.16608
IQCE	chr7	+	2	protein_coding	ENSG00000106012.13_2636532_2636771	ENSG00000106012.13	7	2598632	2654368	ENSG00000106012.13_21	24	7938	-713454	7_1885178_C_T_b37	7	1885178	1885178	2.66931e-05	0.482531	0.637363	0.639623	0.246235
TTYH3	chr7	+	2	protein_coding	ENSG00000136295.10_2685165_2685520	ENSG00000136295.10	7	2671585	2704436	ENSG00000136295.10_1	15	7895	190308	7_2894744_T_C_b37	7	2894744	2894744	4.39012e-06	0.690715	0.112887	0.109669	0.102939
GNA12	chr7	-	1	protein_coding	ENSG00000146535.9_2834353_2834779	ENSG00000146535.9	7	2767746	2883958	ENSG00000146535.9_5	4	8209	-455156	7_3339114_T_TC_b37	7	3339114	3339114	2.52073e-05	-0.277545	0.173826	0.172492	0.131656
CARD11	chr7	-	2	protein_coding	ENSG00000198286.5_2978312_2978465	ENSG00000198286.5	7	2945775	3083579	ENSG00000198286.5_18	16	8010	749224	7_2196551_G_A_b37	7	2196551	2196551	2.5766e-06	0.416285	0.0919081	0.0847285	0.0878579
SDK1	chr7	+	1	protein_coding	ENSG00000146555.14_3991361_3991552	ENSG00000146555.14	7	3341080	4308632	ENSG00000146555.14_6	44	11961	-183164	7_3157916_G_A_b37	7	3157916	3157916	2.3848e-06	0.407762	0.193806	0.187791	0.137411
FOXK1	chr7	+	2	protein_coding	ENSG00000164916.9_4798681_4798848	ENSG00000164916.9	7	4683388	4811074	ENSG00000164916.9_9	9	8100	-389764	7_4293624_T_A_b37	7	4293624	4293624	6.02168e-07	-0.740816	0.01998	0.0220435	0.0353357
AP5Z1	chr7	+	2	protein_coding	ENSG00000242802.2_4825880_4826059	ENSG00000242802.2	7	4815253	4831399	ENSG00000242802.2_9	17	7745	-858034	7_3957219_A_G_b37	7	3957219	3957219	5.01809e-05	0.255674	0.672328	0.659297	0.250534
RADIL	chr7	-	2	protein_coding	ENSG00000157927.12_4836685_4839114	ENSG00000157927.12	7	4836686	4923350	ENSG00000157927.12_0	14	8270	-24693	7_4948043_G_C_b37	7	4948043	4948043	2.32218e-05	0.65002	0.302697	0.302467	0.171692
RBAK	chr7	+	1	protein_coding	ENSG00000146587.13_5085451_5086027	ENSG00000146587.13	7	5085452	5109119	ENSG00000146587.13_0	5	8141	-41759	7_5043693_T_G_b37	7	5043693	5043693	6.58125e-05	0.579816	0.561439	0.564447	0.231247
WIPI2	chr7	+	2	protein_coding	ENSG00000157954.10_5232748_5232802	ENSG00000157954.10	7	5229819	5273457	ENSG00000157954.10_2	13	7878	-907424	7_4322395_G_T_b37	7	4322395	4322395	2.04655e-05	-0.422836	0.364635	0.351754	0.184754
SLC29A4	chr7	+	2	protein_coding	ENSG00000164638.6_5330754_5330868	ENSG00000164638.6	7	5314000	5346420	ENSG00000164638.6_4	11	7712	0	7_5337180_A_G_b37	7	5337180	5337180	1.66045e-06	0.721283	0.038961	0.0407329	0.055585
TNRC18	chr7	-	1	protein_coding	ENSG00000182095.10_5346501_5347943	ENSG00000182095.10	7	5346502	5465045	ENSG00000182095.10_0	30	8128	673150	7_4673352_T_C_b37	7	4673352	4673352	3.96873e-05	-0.335325	0.785215	0.777845	0.274437
RP11-1275H24.2	chr7	+	2	lincRNA	ENSG00000272953.1_5465400_5465907	ENSG00000272953.1	7	5465401	5465907	ENSG00000272953.1_0	1	7431	-527485	7_4937916_C_T_b37	7	4937916	4937916	0.000225897	-0.582634	0.434565	0.412111	0.199012
RP11-1275H24.1	chr7	-	2	lincRNA	ENSG00000234432.3_5466032_5468361	ENSG00000234432.3	7	5466033	5468361	ENSG00000234432.3_0	1	7437	-869427	7_6337788_C_G_b37	7	6337788	6337788	0.000541178	-0.426604	0.687313	0.675927	0.254038
RP11-1275H24.3	chr7	+	2	lincRNA	ENSG00000273084.1_5468558_5469303	ENSG00000273084.1	7	5468559	5469303	ENSG00000273084.1_0	1	7436	863292	7_6332595_C_G_b37	7	6332595	6332595	0.000408646	-0.82052	0.604396	0.594755	0.236997
FBXL18	chr7	-	2	protein_coding	ENSG00000155034.14_5553287_5553429	ENSG00000155034.14	7	5470966	5553429	ENSG00000155034.14_8	6	7742	254083	7_5216883_G_A_b37	7	5216883	5216883	2.32319e-05	1.39545	0.314685	0.302109	0.17154
AC092171.4	chr7	+	2	lincRNA	ENSG00000230733.2_5515434_5516661	ENSG00000230733.2	7	5515435	5519442	ENSG00000230733.2_0	2	7416	0	7_5516079_C_A_b37	7	5516079	5516079	7.58447e-05	-0.25472	0.321678	0.289149	0.16843
ACTB	chr7	-	2	protein_coding	ENSG00000075624.9_5569436_5569613	ENSG00000075624.9	7	5566782	5603415	ENSG00000075624.9_6	7	7488	-788340	7_6391755_CTTTT_C_b37	7	6391755	6391759	1.52929e-05	-0.694558	0.133866	0.138599	0.117518
FSCN1	chr7	+	1	protein_coding	ENSG00000075618.13_5644902_5646286	ENSG00000075618.13	7	5632439	5646286	ENSG00000075618.13_6	5	7443	-470107	7_5162332_G_A_b37	7	5162332	5162332	0.000214123	0.373411	0.787213	0.786447	0.276119
RNF216	chr7	-	2	protein_coding	ENSG00000011275.14_5770345_5770448	ENSG00000011275.14	7	5659678	5821370	ENSG00000011275.14_13	17	7929	621097	7_5038581_C_T_b37	7	5038581	5038581	1.60041e-05	0.761464	0.420579	0.403976	0.197154
CCZ1	chr7	+	2	protein_coding	ENSG00000122674.8_5949665_5949747	ENSG00000122674.8	7	5938365	5964445	ENSG00000122674.8_7	13	7736	0	7_5949726_T_C_b37	7	5949726	5949726	8.7858e-16	-0.899112	0.000999001	1.16504e-10	1.16494e-09
PMS2	chr7	-	2	protein_coding	ENSG00000122512.10_6017218_6017388	ENSG00000122512.10	7	6012870	6048756	ENSG00000122512.10_1	14	8048	-724589	7_6773345_C_T_b37	7	6773345	6773345	1.48186e-15	0.835106	0.000999001	6.22015e-10	5.64106e-09
AIMP2	chr7	+	1	protein_coding	ENSG00000106305.5_6057444_6057676	ENSG00000106305.5	7	6048876	6057676	ENSG00000106305.5_4	4	7947	-12074	7_6036802_A_G_b37	7	6036802	6036802	0.000128943	-0.287618	0.652348	0.659448	0.250534
EIF2AK1	chr7	-	1	protein_coding	ENSG00000086232.8_6063465_6064432	ENSG00000086232.8	7	6061881	6098861	ENSG00000086232.8_1	17	8072	25937	7_6035944_A_G_b37	7	6035944	6035944	7.64403e-14	-0.438298	0.000999001	8.76933e-09	6.66518e-08
ANKRD61	chr7	+	1	protein_coding	ENSG00000157999.5_6071006_6071222	ENSG00000157999.5	7	6071007	6076017	ENSG00000157999.5_0	2	7917	-766823	7_5304184_A_C_b37	7	5304184	5304184	4.32263e-05	0.472992	0.208791	0.211768	0.145303
USP42	chr7	+	1	protein_coding	ENSG00000106346.7_6189213_6189933	ENSG00000106346.7	7	6144515	6201195	ENSG00000106346.7_14	16	8294	-505389	7_5639126_C_A_b37	7	5639126	5639126	1.48859e-05	-0.521514	0.476523	0.475207	0.212505
CYTH3	chr7	-	2	protein_coding	ENSG00000008256.11_6205364_6205441	ENSG00000008256.11	7	6201407	6312275	ENSG00000008256.11_3	13	8541	-255184	7_6567459_A_G_b37	7	6567459	6567459	1.11327e-05	0.585582	0.331668	0.316349	0.175773
FAM220A	chr7	-	2	protein_coding	ENSG00000178397.8_6369039_6370866	ENSG00000178397.8	7	6369040	6388612	ENSG00000178397.8_0	2	8172	-558673	7_6947285_A_T_b37	7	6947285	6947285	5.83342e-05	-0.304176	0.25974	0.247738	0.156677
RAC1	chr7	+	2	protein_coding	ENSG00000136238.13_6441498_6441658	ENSG00000136238.13	7	6414154	6443608	ENSG00000136238.13_7	7	8254	11683	7_6455291_C_T_b37	7	6455291	6455291	3.76455e-10	0.276374	0.000999001	1.71081e-05	7.22155e-05
DAGLB	chr7	-	1	protein_coding	ENSG00000164535.10_6455889_6456385	ENSG00000164535.10	7	6448760	6487643	ENSG00000164535.10_4	14	8266	0	7_6456091_C_T_b37	7	6456091	6456091	7.10492e-23	0.908574	0.000999001	3.35088e-16	7.48349e-15
KDELR2	chr7	-	2	protein_coding	ENSG00000136240.5_6505701_6505954	ENSG00000136240.5	7	6500712	6522220	ENSG00000136240.5_1	4	8189	-9048	7_6531268_T_C_b37	7	6531268	6531268	8.75354e-09	-0.327496	0.001998	0.000157378	0.000523173
GRID2IP	chr7	-	2	protein_coding	ENSG00000215045.4_6537092_6537476	ENSG00000215045.4	7	6537093	6591067	ENSG00000215045.4_0	7	8187	-756423	7_7347490_C_T_b37	7	7347490	7347490	6.83578e-05	0.446919	0.659341	0.641436	0.246573
ZDHHC4	chr7	+	2	protein_coding	ENSG00000136247.10_6617064_6617351	ENSG00000136247.10	7	6617065	6629005	ENSG00000136247.10_0	10	8023	-18245	7_6598820_T_G_b37	7	6598820	6598820	8.07024e-13	0.726694	0.000999001	9.19123e-08	5.86847e-07
C7orf26	chr7	+	2	protein_coding	ENSG00000146576.8_6642294_6642383	ENSG00000146576.8	7	6629648	6648357	ENSG00000146576.8_5	8	8035	302798	7_6951155_T_A_b37	7	6951155	6951155	7.29114e-06	-0.631791	0.110889	0.12322	0.109978
ZNF853	chr7	+	1	protein_coding	ENSG00000236609.3_6660752_6663921	ENSG00000236609.3	7	6655248	6663921	ENSG00000236609.3_2	3	8046	393267	7_7057188_G_A_b37	7	7057188	7057188	9.45524e-05	-0.339187	0.421578	0.434501	0.203933
RP11-611L7.1	chr7	+	2	lincRNA	ENSG00000260054.1_6694494_6696063	ENSG00000260054.1	7	6694495	6696063	ENSG00000260054.1_0	1	8128	-81507	7_6612988_G_A_b37	7	6612988	6612988	7.6406e-05	-0.212052	0.144855	0.155028	0.124139
ZNF12	chr7	-	1	protein_coding	ENSG00000164631.14_6728063_6731607	ENSG00000164631.14	7	6728064	6746554	ENSG00000164631.14_0	7	8258	-35124	7_6781678_T_C_b37	7	6781678	6781678	5.92582e-05	-0.448041	0.637363	0.618659	0.241833
CCZ1B	chr7	-	2	protein_coding	ENSG00000146574.11_6844568_6844686	ENSG00000146574.11	7	6833765	6866401	ENSG00000146574.11_5	14	8597	0	7_6853487_AT_A_b37	7	6853487	6853488	3.34637e-10	-0.626745	0.000999001	2.73131e-05	0.000110156
C1GALT1	chr7	+	2	protein_coding	ENSG00000106392.6_7277885_7278595	ENSG00000106392.6	7	7196565	7288282	ENSG00000106392.6_6	4	8741	0	7_7229136_TGA_T_b37	7	7229136	7229138	3.63598e-15	0.908559	0.000999001	9.92761e-10	8.7074e-09
COL28A1	chr7	-	1	protein_coding	ENSG00000215018.5_7412628_7413177	ENSG00000215018.5	7	7395834	7575484	ENSG00000215018.5_4	35	9143	-3050	7_7578534_G_A_b37	7	7578534	7578534	7.58598e-13	0.618614	0.000999001	4.31461e-07	2.48277e-06
RP5-1159O4.2	chr7	-	2	lincRNA	ENSG00000272732.1_7591789_7592071	ENSG00000272732.1	7	7589735	7592071	ENSG00000272732.1_1	2	8452	-17091	7_7609162_G_C_b37	7	7609162	7609162	3.63294e-08	0.459029	0.000999001	0.000186739	0.000609586
RP5-1159O4.1	chr7	-	2	lincRNA	ENSG00000272894.1_7592092_7592553	ENSG00000272894.1	7	7592093	7606502	ENSG00000272894.1_0	3	8504	59850	7_7532242_AG_A_b37	7	7532242	7532243	2.59054e-07	-0.933396	0.002997	0.00293014	0.00696416
MIOS	chr7	+	2	protein_coding	ENSG00000164654.11_7607656_7607754	ENSG00000164654.11	7	7606628	7647127	ENSG00000164654.11_1	13	8587	10659	7_7657786_A_G_b37	7	7657786	7657786	1.03728e-07	-0.747661	0.00599401	0.00398578	0.00903272
RPA3	chr7	-	2	protein_coding	ENSG00000106399.7_7679950_7680341	ENSG00000106399.7	7	7676149	7758238	ENSG00000106399.7_4	4	8832	707015	7_6969134_C_T_b37	7	6969134	6969134	3.19071e-05	-0.511217	0.211788	0.211962	0.145348
RPA3-AS1	chr7	+	2	protein_coding	ENSG00000219545.5_7712939_7713084	ENSG00000219545.5	7	7681135	8007651	ENSG00000219545.5_1	5	9822	0	7_7702644_GC_G_b37	7	7702644	7702645	1.26861e-07	-0.525147	0.001998	0.00263412	0.00634991
GLCCI1	chr7	+	2	protein_coding	ENSG00000106415.8_8124526_8124647	ENSG00000106415.8	7	8008425	8133902	ENSG00000106415.8_9	6	9036	19947	7_8153849_G_C_b37	7	8153849	8153849	0.000107747	0.740397	0.803197	0.799354	0.278725
ICA1	chr7	-	2	protein_coding	ENSG00000003147.13_8152813_8153654	ENSG00000003147.13	7	8152814	8302209	ENSG00000003147.13_0	17	9010	683710	7_7469103_GT_G_b37	7	7469103	7469104	1.04467e-05	-0.284932	0.247752	0.249149	0.157063
NDUFA4	chr7	-	2	protein_coding	ENSG00000189043.5_10971577_10973319	ENSG00000189043.5	7	10971578	10979883	ENSG00000189043.5_0	5	8121	-454972	7_11434855_A_G_b37	7	11434855	11434855	8.45271e-05	-0.203579	0.380619	0.375328	0.190005
PHF14	chr7	+	2	protein_coding	ENSG00000106443.10_11021998_11022786	ENSG00000106443.10	7	11013499	11209250	ENSG00000106443.10_2	20	9186	0	7_11025638_T_C_b37	7	11025638	11025638	3.36375e-06	-0.378976	0.140859	0.130749	0.113695
THSD7A	chr7	-	2	protein_coding	ENSG00000005108.11_11409983_11415505	ENSG00000005108.11	7	11409984	11871824	ENSG00000005108.11_0	1	10789	550085	7_10859899_G_T_b37	7	10859899	10859899	5.77045e-05	0.75837	0.122877	0.133579	0.115129
TMEM106B	chr7	+	2	protein_coding	ENSG00000106460.14_12270687_12270741	ENSG00000106460.14	7	12250867	12282993	ENSG00000106460.14_8	8	9271	21717	7_12304710_TTTTG_T_b37	7	12304710	12304714	4.35897e-05	-0.366904	0.437562	0.429143	0.202739
VWDE	chr7	-	2	protein_coding	ENSG00000146530.7_12409170_12410135	ENSG00000146530.7	7	12370511	12443567	ENSG00000146530.7_18	3	9398	-798764	7_13242331_G_A_b37	7	13242331	13242331	9.813e-05	-0.800902	0.448551	0.434259	0.203933
SCIN	chr7	+	1	protein_coding	ENSG00000006747.10_12679971_12680142	ENSG00000006747.10	7	12610475	12693228	ENSG00000006747.10_17	3	9564	146862	7_12840090_T_C_b37	7	12840090	12840090	0.00018688	-0.380197	0.631369	0.627091	0.24372
ARL4A	chr7	+	2	protein_coding	ENSG00000122644.8_12726480_12726668	ENSG00000122644.8	7	12726481	12730559	ENSG00000122644.8_0	3	9314	639915	7_13370474_A_G_b37	7	13370474	13370474	0.000228594	-0.990122	0.691309	0.670753	0.253046
ETV1	chr7	-	1	protein_coding	ENSG00000006468.9_13946054_13946224	ENSG00000006468.9	7	13930853	14031050	ENSG00000006468.9_2	5	7644	695770	7_13235083_T_C_b37	7	13235083	13235083	8.9113e-05	0.632379	0.595405	0.588136	0.235976
DGKB	chr7	-	2	protein_coding	ENSG00000136267.9_14184673_14188863	ENSG00000136267.9	7	14184674	15014402	ENSG00000136267.9_0	1	10052	0	7_14250953_A_G_b37	7	14250953	14250953	0.000173878	0.956628	0.367632	0.365163	0.187788
MEOX2	chr7	-	2	protein_coding	ENSG00000106511.5_15725510_15726437	ENSG00000106511.5	7	15650837	15726437	ENSG00000106511.5_2	3	6932	311929	7_15338908_A_G_b37	7	15338908	15338908	0.000527977	0.398771	0.861139	0.867558	0.29315
RP11-196O16.1	chr7	-	2	lincRNA	ENSG00000273477.1_16127151_16128695	ENSG00000273477.1	7	16127152	16129275	ENSG00000273477.1_0	1	7005	628944	7_15498208_T_C_b37	7	15498208	15498208	0.00162909	0.30576	0.909091	0.908994	0.302128
ISPD	chr7	-	2	protein_coding	ENSG00000214960.5_16348147_16348252	ENSG00000214960.5	7	16130817	16460947	ENSG00000214960.5_7	8	7548	-346491	7_16807438_T_C_b37	7	16807438	16807438	8.22835e-06	-1.31719	0.158841	0.146662	0.120877
GS1-166A23.2	chr7	-	2	lincRNA	ENSG00000272361.1_16633252_16633849	ENSG00000272361.1	7	16633253	16633849	ENSG00000272361.1_0	1	6489	413219	7_16220034_A_C_b37	7	16220034	16220034	0.00011373	-1.11787	0.197802	0.186445	0.136846
ANKMY2	chr7	-	2	protein_coding	ENSG00000106524.4_16666664_16666803	ENSG00000106524.4	7	16639401	16685442	ENSG00000106524.4_8	10	6603	-101147	7_16786589_G_GC_b37	7	16786589	16786589	2.03369e-05	-0.364178	0.2997	0.291924	0.169006
BZW2	chr7	+	2	protein_coding	ENSG00000136261.10_16734458_16734629	ENSG00000136261.10	7	16685756	16746148	ENSG00000136261.10_11	11	6722	464292	7_17210440_A_G_b37	7	17210440	17210440	3.14711e-05	-0.312049	0.32967	0.318895	0.176385
TSPAN13	chr7	+	2	protein_coding	ENSG00000106537.7_16816666_16816747	ENSG00000106537.7	7	16793160	16824161	ENSG00000106537.7_3	6	6800	0	7_16805971_T_A_b37	7	16805971	16805971	1.46306e-07	0.31727	0.002997	0.00217814	0.00540344
AGR2	chr7	-	1	protein_coding	ENSG00000106541.7_16837254_16837318	ENSG00000106541.7	7	16831435	16873057	ENSG00000106541.7_2	8	6818	0	7_16843465_C_T_b37	7	16843465	16843465	3.26416e-05	0.527098	0.181818	0.176914	0.132938
AGR3	chr7	-	2	protein_coding	ENSG00000173467.4_16921567_16921611	ENSG00000173467.4	7	16899029	16921611	ENSG00000173467.4_7	8	6671	462108	7_16436921_C_G_b37	7	16436921	16436921	0.00012963	-0.911219	0.746254	0.741357	0.267423
AHR	chr7	+	2	protein_coding	ENSG00000106546.8_17382544_17385776	ENSG00000106546.8	7	17338246	17385776	ENSG00000106546.8_10	11	6489	327780	7_17713556_C_CT_b37	7	17713556	17713556	8.5529e-06	-0.273216	0.14985	0.150713	0.122307
AC019117.2	chr7	-	2	lincRNA	ENSG00000236039.1_17497082_17497213	ENSG00000236039.1	7	17474101	17500296	ENSG00000236039.1_5	4	6223	698973	7_16775128_C_T_b37	7	16775128	16775128	1.22726e-05	-0.58517	0.0859141	0.0935394	0.0936424
AC017060.1	chr7	-	2	lincRNA	ENSG00000226598.1_17523029_17523158	ENSG00000226598.1	7	17503069	17598533	ENSG00000226598.1_2	1	6208	-327441	7_17925974_C_T_b37	7	17925974	17925974	9.46091e-06	0.526541	0.01998	0.0188154	0.0313358
SNX13	chr7	-	1	protein_coding	ENSG00000071189.17_17874383_17874488	ENSG00000071189.17	7	17830385	17980124	ENSG00000071189.17_11	26	5900	245666	7_17584719_C_T_b37	7	17584719	17584719	4.46445e-06	-0.368385	0.183816	0.18403	0.135979
HDAC9	chr7	+	1	protein_coding	ENSG00000048052.17_19035645_19042039	ENSG00000048052.17	7	18126572	19042039	ENSG00000048052.17_41	4	8306	-967223	7_17159349_C_T_b37	7	17159349	17159349	9.159e-05	-0.596596	0.516484	0.52396	0.222579
TWIST1	chr7	-	2	protein_coding	ENSG00000122691.8_19156293_19157295	ENSG00000122691.8	7	19060614	19157295	ENSG00000122691.8_3	1	6058	-377130	7_19534425_G_C_b37	7	19534425	19534425	0.00122944	-0.374666	0.787213	0.788962	0.276566
TWISTNB	chr7	-	2	protein_coding	ENSG00000105849.5_19735084_19738350	ENSG00000105849.5	7	19735085	19748710	ENSG00000105849.5_0	4	6938	-188161	7_19936871_A_G_b37	7	19936871	19936871	1.27319e-05	-0.325315	0.0979021	0.0978157	0.0962321
TMEM196	chr7	-	2	protein_coding	ENSG00000173452.9_19759074_19761757	ENSG00000173452.9	7	19758933	19813221	ENSG00000173452.9_1	1	7075	-984801	7_20798022_G_A_b37	7	20798022	20798022	0.000365906	0.406987	0.468531	0.469254	0.211197
ZNF596	chr8	+	1	protein_coding	ENSG00000172748.8_192886_193013	ENSG00000172748.8	8	182232	197342	ENSG00000172748.8_3	7	5311	965427	8_1162769_G_A_b37	8	1162769	1162769	1.69567e-05	0.954202	0.187812	0.186655	0.13698
FAM87A	chr8	-	2	lincRNA	ENSG00000182366.5_325930_330309	ENSG00000182366.5	8	325931	333174	ENSG00000182366.5_0	1	6159	4443	8_321488_C_T_b37	8	321488	321488	9.70709e-06	-0.486529	0.025974	0.0255372	0.0394816
FBXO25	chr8	+	2	protein_coding	ENSG00000147364.12_363071_363213	ENSG00000147364.12	8	356428	421225	ENSG00000147364.12_2	12	6613	472228	8_893453_A_G_b37	8	893453	893453	6.18272e-06	0.359159	0.147852	0.144225	0.119882
RP11-91J19.4	chr8	+	2	lincRNA	ENSG00000272005.1_424454_427966	ENSG00000272005.1	8	424455	427966	ENSG00000272005.1_0	1	6632	2465	8_430431_G_C_b37	8	430431	430431	3.89316e-06	-0.347023	0.00699301	0.0112604	0.0210649
TDRP	chr8	-	2	protein_coding	ENSG00000180190.7_444493_444597	ENSG00000180190.7	8	439803	495781	ENSG00000180190.7_1	3	6923	-252846	8_748627_T_C_b37	8	748627	748627	8.01687e-06	-0.553864	0.0789211	0.0785979	0.083692
ERICH1	chr8	-	1	protein_coding	ENSG00000104714.9_590582_590834	ENSG00000104714.9	8	564746	688106	ENSG00000104714.9_3	11	7816	0	8_589312_G_A_b37	8	589312	589312	7.65396e-26	-0.938553	0.000999001	2.88606e-19	9.95312e-18
DLGAP2	chr8	+	2	protein_coding	ENSG00000198010.7_1649353_1656642	ENSG00000198010.7	8	1449532	1656642	ENSG00000198010.7_14	1	11898	261031	8_1917673_A_G_b37	8	1917673	1917673	0.000576451	-0.756379	0.853147	0.836792	0.286808
CLN8	chr8	+	2	protein_coding	ENSG00000182372.6_1719097_1719763	ENSG00000182372.6	8	1703944	1734738	ENSG00000182372.6_4	4	10999	-443544	8_1260400_G_C_b37	8	1260400	1260400	3.16167e-05	-0.302057	0.394605	0.393155	0.19455
ARHGEF10	chr8	+	2	protein_coding	ENSG00000104728.11_1904914_1906807	ENSG00000104728.11	8	1772142	1906807	ENSG00000104728.11_32	28	11665	0	8_1895526_T_C_b37	8	1895526	1895526	7.10742e-07	-0.660716	0.0789211	0.0851148	0.0880611
RP11-439C15.4	chr8	-	2	lincRNA	ENSG00000253764.1_1920986_1921202	ENSG00000253764.1	8	1920736	1922803	ENSG00000253764.1_1	2	11234	0	8_1921428_G_A_b37	8	1921428	1921428	1.68906e-05	0.457355	0.136863	0.135226	0.115913
KBTBD11	chr8	+	2	protein_coding	ENSG00000176595.3_1948450_1955102	ENSG00000176595.3	8	1922044	1955102	ENSG00000176595.3_1	1	11442	-160030	8_1762014_C_T_b37	8	1762014	1762014	7.10418e-05	-0.719302	0.218781	0.227875	0.150294
MYOM2	chr8	+	2	protein_coding	ENSG00000036448.5_2092587_2093380	ENSG00000036448.5	8	1993155	2113475	ENSG00000036448.5_44	6	12185	0	8_2077072_A_G_b37	8	2077072	2077072	1.09539e-11	-0.583385	0.000999001	6.847e-07	3.81444e-06
MCPH1	chr8	+	2	protein_coding	ENSG00000147316.8_6266799_6266891	ENSG00000147316.8	8	6266800	6501144	ENSG00000147316.8_0	12	11616	-970403	8_5296397_C_G_b37	8	5296397	5296397	8.30123e-06	0.461589	0.318681	0.311924	0.174404
ANGPT2	chr8	-	2	protein_coding	ENSG00000091879.9_6357450_6360782	ENSG00000091879.9	8	6357172	6420930	ENSG00000091879.9_1	1	11110	-132463	8_6553393_A_G_b37	8	6553393	6553393	9.75194e-05	0.928628	0.268731	0.264857	0.161461
CTD-2541M15.3	chr8	-	2	lincRNA	ENSG00000271743.1_6473124_6474719	ENSG00000271743.1	8	6473125	6474719	ENSG00000271743.1_0	1	10509	-911241	8_7385960_GA_G_b37	8	7385960	7385961	0.000150707	0.862793	0.366633	0.373202	0.18971
CTD-2541M15.4	chr8	+	2	lincRNA	ENSG00000271927.1_6503575_6505803	ENSG00000271927.1	8	6503576	6505803	ENSG00000271927.1_0	1	10282	-511027	8_5992549_G_A_b37	8	5992549	5992549	0.000282627	-0.593502	0.569431	0.547739	0.227644
AGPAT5	chr8	+	1	protein_coding	ENSG00000155189.7_6599181_6599272	ENSG00000155189.7	8	6565878	6617184	ENSG00000155189.7_6	8	9814	-775318	8_5790560_T_TA_b37	8	5790560	5790560	7.57247e-05	-0.866782	0.753247	0.747319	0.26858
DEFB1	chr8	-	2	protein_coding	ENSG00000164825.3_6735318_6735544	ENSG00000164825.3	8	6728097	6735544	ENSG00000164825.3_1	2	8742	733876	8_5994221_C_T_b37	8	5994221	5994221	8.90188e-05	-0.55005	0.23976	0.239669	0.154484
FAM66B	chr8	-	2	lincRNA	ENSG00000215374.5_7212332_7212876	ENSG00000215374.5	8	7159133	7212876	ENSG00000215374.5_8	1	5944	689693	8_6469440_G_A_b37	8	6469440	6469440	3.2324e-05	1.12127	0.0829171	0.0766375	0.0825333
SGK223	chr8	-	2	protein_coding	ENSG00000182319.5_8196993_8197151	ENSG00000182319.5	8	8175258	8244008	ENSG00000182319.5_2	5	5622	-281348	8_8525356_TCATGCCAG_T_b37	8	8525356	8525364	0.000257779	-0.766595	0.719281	0.703472	0.259632
CLDN23	chr8	+	2	protein_coding	ENSG00000253958.1_8559447_8559665	ENSG00000253958.1	8	8559448	8560357	ENSG00000253958.1_0	2	6613	775708	8_9336065_C_T_b37	8	9336065	9336065	0.000283597	0.360329	0.54046	0.532961	0.224578
MFHAS1	chr8	-	2	protein_coding	ENSG00000147324.6_8654874_8655001	ENSG00000147324.6	8	8640864	8751155	ENSG00000147324.6_2	3	7420	-477248	8_9228403_A_C_b37	8	9228403	9228403	0.000243078	0.490251	0.631369	0.615008	0.241166
ERI1	chr8	+	2	protein_coding	ENSG00000104626.10_8860190_8860681	ENSG00000104626.10	8	8859657	8974256	ENSG00000104626.10_1	7	7974	669277	8_9643533_A_G_b37	8	9643533	9643533	7.50816e-07	0.94014	0.00999001	0.0138666	0.0247876
PPP1R3B	chr8	-	2	protein_coding	ENSG00000173281.4_8993764_8998933	ENSG00000173281.4	8	8993765	9009084	ENSG00000173281.4_0	1	8080	47374	8_8946391_G_A_b37	8	8946391	8946391	1.91392e-05	0.334137	0.038961	0.0422417	0.0569844
TNKS	chr8	+	1	protein_coding	ENSG00000173273.11_9623201_9623307	ENSG00000173273.11	8	9414031	9639856	ENSG00000173273.11_30	27	9267	430232	8_10070088_T_C_b37	8	10070088	10070088	2.45071e-05	-0.468697	0.69031	0.695497	0.258067
MSRA	chr8	+	1	protein_coding	ENSG00000175806.10_10285657_10286401	ENSG00000175806.10	8	9911778	10286401	ENSG00000175806.10_13	6	9328	0	8_10152263_G_C_b37	8	10152263	10152263	0.000147059	0.24703	0.669331	0.650458	0.248609
RP11-981G7.6	chr8	+	2	lincRNA	ENSG00000272505.1_10344316_10347176	ENSG00000272505.1	8	10344317	10347176	ENSG00000272505.1_0	1	7750	-53751	8_10290566_G_A_b37	8	10290566	10290566	2.13611e-08	0.528352	0.001998	0.000172073	0.000566085
RP1L1	chr8	-	2	protein_coding	ENSG00000183638.5_10463858_10470856	ENSG00000183638.5	8	10463859	10569697	ENSG00000183638.5_0	1	8104	-102287	8_10671984_T_C_b37	8	10671984	10671984	0.000155916	-0.413375	0.275724	0.262675	0.160878
SOX7	chr8	-	2	protein_coding	ENSG00000171056.6_10581277_10584176	ENSG00000171056.6	8	10581278	10588022	ENSG00000171056.6_0	2	7724	-247849	8_10835871_A_T_b37	8	10835871	10835871	5.07297e-05	-0.360807	0.174825	0.176973	0.132938
PINX1	chr8	-	2	protein_coding	ENSG00000254093.4_10690400_10690494	ENSG00000254093.4	8	10622473	10697386	ENSG00000254093.4_6	7	8165	590887	8_10031586_G_A_b37	8	10031586	10031586	0.0001973	-0.870507	0.841159	0.841596	0.287968
XKR6	chr8	-	1	protein_coding	ENSG00000171044.6_10969154_10969402	ENSG00000171044.6	8	10753555	11058875	ENSG00000171044.6_3	5	9052	903482	8_9850073_C_T_b37	8	9850073	9850073	6.63923e-05	0.322001	0.528472	0.525528	0.223027
AF131215.5	chr8	-	3	protein_coding	ENSG00000215346.3_10986168_10987745	ENSG00000215346.3	8	10983980	10987745	ENSG00000215346.3_1	1	8184	-787697	8_11775442_A_G_b37	8	11775442	11775442	3.31964e-05	0.881414	0.0599401	0.0698225	0.0782947
AF131215.8	chr8	+	2	lincRNA	ENSG00000270076.1_11060473_11061180	ENSG00000270076.1	8	11060474	11061180	ENSG00000270076.1_0	1	8111	-909477	8_10150997_A_G_b37	8	10150997	10150997	0.000749449	-0.843786	0.692308	0.689668	0.256875
MTMR9	chr8	+	1	protein_coding	ENSG00000104643.5_11172431_11172573	ENSG00000104643.5	8	11141925	11185646	ENSG00000104643.5_8	9	7749	356051	8_11541697_A_G_b37	8	11541697	11541697	2.28248e-05	-0.820281	0.347652	0.338733	0.181399
C8orf12	chr8	+	2	protein_coding	ENSG00000184608.4_11295548_11295719	ENSG00000184608.4	8	11241322	11296167	ENSG00000184608.4_5	5	7423	0	8_11247298_G_A_b37	8	11247298	11247298	5.38291e-22	0.947124	0.000999001	2.8761e-16	6.56784e-15
FAM167A	chr8	-	1	protein_coding	ENSG00000154319.10_11278971_11282145	ENSG00000154319.10	8	11278972	11332224	ENSG00000154319.10_0	2	7295	-647095	8_11979319_G_A_b37	8	11979319	11979319	0.00016942	0.519432	0.426573	0.410415	0.198695
GATA4	chr8	+	1	protein_coding	ENSG00000136574.13_11565364_11566437	ENSG00000136574.13	8	11534468	11617511	ENSG00000136574.13_5	8	6712	-667183	8_10867285_T_C_b37	8	10867285	10867285	2.0814e-05	-0.792036	0.21978	0.201762	0.142019
C8orf49	chr8	+	2	protein_coding	ENSG00000255394.2_11618895_11620309	ENSG00000255394.2	8	11618896	11620309	ENSG00000255394.2_0	1	6398	6804	8_11627113_C_G_b37	8	11627113	11627113	2.1655e-09	-0.656046	0.000999001	1.31756e-05	5.67982e-05
NEIL2	chr8	+	2	protein_coding	ENSG00000154328.11_11628954_11629099	ENSG00000154328.11	8	11627148	11644855	ENSG00000154328.11_1	5	6461	166007	8_11810862_G_A_b37	8	11810862	11810862	8.0165e-05	-0.302847	0.405594	0.392366	0.194422
FDFT1	chr8	+	1	protein_coding	ENSG00000079459.8_11689026_11689179	ENSG00000079459.8	8	11653082	11696818	ENSG00000079459.8_10	10	6565	-278975	8_11374107_C_T_b37	8	11374107	11374107	8.88904e-05	-0.283731	0.555445	0.552769	0.228708
CTSB	chr8	-	1	protein_coding	ENSG00000164733.16_11706554_11706673	ENSG00000164733.16	8	11700033	11726957	ENSG00000164733.16_6	14	6425	0	8_11703659_T_C_b37	8	11703659	11703659	1.48307e-11	0.524652	0.000999001	1.62994e-06	8.33814e-06
RP11-481A20.11	chr8	-	2	protein_coding	ENSG00000255098.1_11872339_11872575	ENSG00000255098.1	8	11870545	11873043	ENSG00000255098.1_1	1	6548	10286	8_11860259_T_C_b37	8	11860259	11860259	9.90813e-11	-0.750653	0.000999001	1.00538e-06	5.3651e-06
FAM86B1	chr8	-	2	protein_coding	ENSG00000186523.10_12040228_12041215	ENSG00000186523.10	8	12039605	12051642	ENSG00000186523.10_1	8	6798	181090	8_11858515_G_A_b37	8	11858515	11858515	3.258e-06	1.31954	0.0629371	0.0696791	0.0782031
FAM86B2	chr8	-	2	protein_coding	ENSG00000145002.8_12286489_12286623	ENSG00000145002.8	8	12282913	12293915	ENSG00000145002.8_3	3	7261	763731	8_11519182_C_T_b37	8	11519182	11519182	0.000127141	0.546485	0.506494	0.494279	0.216595
LONRF1	chr8	-	2	protein_coding	ENSG00000154359.8_12598382_12598505	ENSG00000154359.8	8	12579403	12613582	ENSG00000154359.8_11	12	8164	-892328	8_13505910_A_T_b37	8	13505910	13505910	3.72454e-05	-0.498747	0.554446	0.541476	0.226415
KIAA1456	chr8	+	1	protein_coding	ENSG00000250305.4_12863710_12865180	ENSG00000250305.4	8	12803151	12889012	ENSG00000250305.4_6	5	9050	-274914	8_12528237_C_T_b37	8	12528237	12528237	0.000158009	0.380455	0.796204	0.778884	0.274514
DLC1	chr8	-	1	protein_coding	ENSG00000164741.10_13356367_13357705	ENSG00000164741.10	8	12940870	13373167	ENSG00000164741.10_22	15	11308	-44347	8_13417514_C_T_b37	8	13417514	13417514	1.83072e-05	0.393237	0.448551	0.437841	0.204596
C8orf48	chr8	+	2	protein_coding	ENSG00000164743.4_13424351_13425796	ENSG00000164743.4	8	13424352	13425796	ENSG00000164743.4_0	1	11343	-207642	8_13216710_T_G_b37	8	13216710	13216710	0.00104212	-0.342057	0.866134	0.866705	0.293005
TUSC3	chr8	+	2	protein_coding	ENSG00000104723.16_15615542_15615786	ENSG00000104723.16	8	15274724	15624158	ENSG00000104723.16_14	12	10259	0	8_15599843_T_C_b37	8	15599843	15599843	6.98711e-07	0.470654	0.018981	0.0184196	0.0309204
MSR1	chr8	-	1	protein_coding	ENSG00000038945.10_15965386_15967727	ENSG00000038945.10	8	15965387	16424999	ENSG00000038945.10_0	9	10471	-932756	8_17357755_C_T_b37	8	17357755	17357755	5.08921e-05	-0.712649	0.584416	0.581536	0.234837
MICU3	chr8	+	2	protein_coding	ENSG00000155970.7_16942744_16942827	ENSG00000155970.7	8	16884747	16980153	ENSG00000155970.7_5	14	8909	390331	8_17370484_A_G_b37	8	17370484	17370484	3.08307e-05	0.453238	0.66034	0.647093	0.247893
RP11-468H14.2	chr8	+	2	lincRNA	ENSG00000249258.2_16988689_16990578	ENSG00000249258.2	8	16988690	17007298	ENSG00000249258.2_0	1	8541	209362	8_17216660_G_C_b37	8	17216660	17216660	0.000114656	-0.904762	0.225774	0.225483	0.149719
ZDHHC2	chr8	+	2	protein_coding	ENSG00000104219.8_17067440_17067567	ENSG00000104219.8	8	17013538	17082308	ENSG00000104219.8_10	13	8780	0	8_17041704_C_T_b37	8	17041704	17041704	1.64193e-16	0.855824	0.000999001	5.37566e-11	5.70164e-10
RP11-242F4.2	chr8	-	2	lincRNA	ENSG00000271948.1_17082472_17082978	ENSG00000271948.1	8	17082473	17082978	ENSG00000271948.1_0	1	8526	20635	8_17061838_G_T_b37	8	17061838	17061838	0.00019247	0.699179	0.33966	0.337124	0.180952
CNOT7	chr8	-	1	protein_coding	ENSG00000198791.7_17102544_17102756	ENSG00000198791.7	8	17086737	17104079	ENSG00000198791.7_7	6	8636	100074	8_16986663_C_G_b37	8	16986663	16986663	4.96883e-06	-0.608942	0.0659341	0.0647664	0.0748327
VPS37A	chr8	+	1	protein_coding	ENSG00000155975.5_17141981_17142125	ENSG00000155975.5	8	17104119	17159936	ENSG00000155975.5_13	11	8811	-43428	8_17060691_C_G_b37	8	17060691	17060691	6.38281e-06	-0.727006	0.13986	0.147377	0.121121
MTMR7	chr8	-	2	protein_coding	ENSG00000003987.9_17159159_17159722	ENSG00000003987.9	8	17155539	17270836	ENSG00000003987.9_2	3	9197	341084	8_16814455_A_T_b37	8	16814455	16814455	7.2701e-05	0.795958	0.406593	0.412226	0.19904
SLC7A2	chr8	+	2	protein_coding	ENSG00000003989.12_17415803_17415906	ENSG00000003989.12	8	17354597	17428082	ENSG00000003989.12_10	14	9341	65118	8_17493200_G_C_b37	8	17493200	17493200	7.88454e-07	-0.317376	0.01998	0.0190973	0.0316596
PDGFRL	chr8	+	1	protein_coding	ENSG00000104213.8_17500121_17500642	ENSG00000104213.8	8	17433942	17501303	ENSG00000104213.8_6	7	9418	-618750	8_16815192_T_C_b37	8	16815192	16815192	4.50734e-05	-0.401691	0.454545	0.438828	0.204793
MTUS1	chr8	-	1	protein_coding	ENSG00000129422.9_17532176_17532524	ENSG00000129422.9	8	17501581	17658426	ENSG00000129422.9_9	19	9846	0	8_17531285_G_A_b37	8	17531285	17531285	1.00612e-13	0.620192	0.000999001	2.95796e-08	2.05381e-07
FGL1	chr8	-	1	protein_coding	ENSG00000104760.12_17726424_17726513	ENSG00000104760.12	8	17721889	17767874	ENSG00000104760.12_2	10	9256	-22563	8_17790437_T_C_b37	8	17790437	17790437	1.67627e-11	0.730755	0.000999001	1.4568e-06	7.52073e-06
PCM1	chr8	+	1	protein_coding	ENSG00000078674.13_17810478_17810695	ENSG00000078674.13	8	17780349	17885478	ENSG00000078674.13_10	41	9674	-145224	8_17635125_A_G_b37	8	17635125	17635125	6.0295e-07	-0.561045	0.038961	0.0417029	0.0564528
ASAH1	chr8	-	2	protein_coding	ENSG00000104763.13_17919787_17919932	ENSG00000104763.13	8	17913934	17942494	ENSG00000104763.13_6	15	9264	-58472	8_18000966_G_C_b37	8	18000966	18000966	9.10761e-05	0.281038	0.761239	0.75292	0.269877
NAT1	chr8	+	2	protein_coding	ENSG00000171428.9_18076919_18076998	ENSG00000171428.9	8	18027986	18081198	ENSG00000171428.9_7	2	9475	-812724	8_17215262_G_A_b37	8	17215262	17215262	0.00019825	1.1018	0.6004	0.597457	0.237281
PSD3	chr8	-	2	protein_coding	ENSG00000156011.12_18430037_18430182	ENSG00000156011.12	8	18384811	18942240	ENSG00000156011.12_2	13	11328	-917200	8_19859440_T_A_b37	8	19859440	19859440	1.23499e-06	0.877191	0.0619381	0.0640966	0.0743235
SH2D4A	chr8	+	1	protein_coding	ENSG00000104611.7_19252060_19253729	ENSG00000104611.7	8	19171128	19253729	ENSG00000104611.7_10	11	8448	0	8_19252602_C_T_b37	8	19252602	19252602	9.20525e-07	-0.297594	0.020979	0.0297547	0.0441358
CSGALNACT1	chr8	-	1	protein_coding	ENSG00000147408.10_19315040_19315327	ENSG00000147408.10	8	19261672	19615540	ENSG00000147408.10_5	9	9541	0	8_19315034_G_T_b37	8	19315034	19315034	3.03194e-28	1.06914	0.000999001	1.68344e-21	8.36698e-20
INTS10	chr8	+	1	protein_coding	ENSG00000104613.7_19706672_19706750	ENSG00000104613.7	8	19674651	19709594	ENSG00000104613.7_17	19	8027	-908125	8_18766526_C_T_b37	8	18766526	18766526	2.2035e-06	-0.493009	0.043956	0.0489628	0.0630481
FOXD4	chr9	-	2	protein_coding	ENSG00000170122.4_116236_118417	ENSG00000170122.4	9	116237	118417	ENSG00000170122.4_0	1	5157	-15012	9_133429_T_A_b37	9	133429	133429	0.000826884	0.556857	0.679321	0.678046	0.254472
CBWD1	chr9	-	2	protein_coding	ENSG00000172785.14_178815_179072	ENSG00000172785.14	9	121041	188979	ENSG00000172785.14_18	16	5467	0	9_186620_A_T_b37	9	186620	186620	4.27821e-23	-0.928113	0.000999001	1.73794e-16	4.11711e-15
C9orf66	chr9	-	2	protein_coding	ENSG00000183784.5_213107_214853	ENSG00000183784.5	9	213108	215893	ENSG00000183784.5_0	1	5612	-54529	9_270422_T_C_b37	9	270422	270422	1.00312e-12	-0.788719	0.000999001	1.42339e-08	1.03827e-07
DOCK8	chr9	+	1	protein_coding	ENSG00000107099.11_464158_465259	ENSG00000107099.11	9	220748	465259	ENSG00000107099.11_56	45	6471	0	9_249740_G_C_b37	9	249740	249740	7.88829e-16	-0.608058	0.000999001	5.21165e-10	4.78972e-09
KANK1	chr9	+	2	protein_coding	ENSG00000107104.14_706888_707247	ENSG00000107104.14	9	470291	746105	ENSG00000107104.14_10	12	8056	-319984	9_150307_C_T_b37	9	150307	150307	3.22162e-05	-0.46594	0.515485	0.506517	0.218771
SMARCA2	chr9	+	2	protein_coding	ENSG00000080503.15_2084085_2084196	ENSG00000080503.15	9	2015342	2193624	ENSG00000080503.15_20	36	9247	82777	9_2276401_A_G_b37	9	2276401	2276401	2.9991e-06	0.341429	0.181818	0.18948	0.137893
VLDLR	chr9	+	2	protein_coding	ENSG00000147852.11_2653832_2660053	ENSG00000147852.11	9	2621834	2660053	ENSG00000147852.11_17	17	7553	-350308	9_2271526_C_T_b37	9	2271526	2271526	6.48774e-05	0.837696	0.668332	0.6628	0.251411
KIAA0020	chr9	-	2	protein_coding	ENSG00000080608.9_2812219_2812362	ENSG00000080608.9	9	2720469	2844241	ENSG00000080608.9_6	18	7666	495632	9_2224837_T_C_b37	9	2224837	2224837	1.77634e-05	0.278384	0.395604	0.394312	0.194872
RFX3	chr9	-	2	protein_coding	ENSG00000080298.11_3277339_3277461	ENSG00000080298.11	9	3218297	3526004	ENSG00000080298.11_9	12	8413	-678891	9_4204895_C_G_b37	9	4204895	4204895	1.8347e-05	-1.13924	0.464535	0.475851	0.212659
RP11-509J21.1	chr9	+	2	lincRNA	ENSG00000232104.2_3668085_3668408	ENSG00000232104.2	9	3526723	3671646	ENSG00000232104.2_5	1	7381	13152	9_3684798_C_T_b37	9	3684798	3684798	7.7925e-05	-0.449529	0.183816	0.189442	0.137893
RP11-509J21.3	chr9	+	2	lincRNA	ENSG00000235326.1_3691503_3691814	ENSG00000235326.1	9	3674546	3691814	ENSG00000235326.1_2	2	6849	-170369	9_3504177_T_C_b37	9	3504177	3504177	5.11149e-06	1.76498	0.020979	0.0264047	0.0405392
GLIS3	chr9	-	2	protein_coding	ENSG00000107249.17_3824126_3828408	ENSG00000107249.17	9	3824127	4348392	ENSG00000107249.17_0	10	8443	0	9_3952892_G_A_b37	9	3952892	3952892	0.000127443	-0.246979	0.926074	0.931095	0.306929
SLC1A1	chr9	+	2	protein_coding	ENSG00000106688.7_4567668_4567767	ENSG00000106688.7	9	4490444	4587469	ENSG00000106688.7_6	8	7123	-794579	9_3695863_TTA_T_b37	9	3695863	3695865	3.20784e-05	0.908367	0.425574	0.415405	0.199696
SPATA6L	chr9	-	2	protein_coding	ENSG00000106686.12_4622407_4622510	ENSG00000106686.12	9	4553386	4666674	ENSG00000106686.12_9	15	7202	0	9_4571216_C_T_b37	9	4571216	4571216	9.88603e-06	-0.368491	0.232767	0.226736	0.150125
PPAPDC2	chr9	+	2	protein_coding	ENSG00000205808.4_4663410_4665256	ENSG00000205808.4	9	4662298	4665256	ENSG00000205808.4_1	2	7011	0	9_4662369_A_C_b37	9	4662369	4662369	2.4837e-07	-0.322286	0.003996	0.001789	0.0045644
RP11-6J24.6	chr9	-	2	lincRNA	ENSG00000273061.1_4678818_4679165	ENSG00000273061.1	9	4676600	4679502	ENSG00000273061.1_1	3	7019	0	9_4679078_C_G_b37	9	4679078	4679078	2.25493e-08	1.0988	0.000999001	0.000274697	0.000863358
CDC37L1	chr9	+	2	protein_coding	ENSG00000106993.7_4706010_4708398	ENSG00000106993.7	9	4679559	4708398	ENSG00000106993.7_7	7	7081	-590625	9_4088934_A_G_b37	9	4088934	4088934	3.40834e-05	-0.196438	0.346653	0.337685	0.181136
AK3	chr9	-	2	protein_coding	ENSG00000147853.12_4718418_4718537	ENSG00000147853.12	9	4711155	4742043	ENSG00000147853.12_1	5	7032	0	9_4740456_A_C_b37	9	4740456	4740456	7.12702e-10	-0.761597	0.000999001	1.19518e-05	5.20985e-05
RCL1	chr9	+	2	protein_coding	ENSG00000120158.7_4826857_4827337	ENSG00000120158.7	9	4792869	4885917	ENSG00000120158.7_2	10	7036	0	9_4817374_T_G_b37	9	4817374	4817374	1.25206e-09	-0.495033	0.000999001	8.17683e-05	0.00029546
AL158147.2	chr9	-	3	protein_coding	ENSG00000269305.1_4859119_4859260	ENSG00000269305.1	9	4859120	4859260	ENSG00000269305.1_0	1	6728	16347	9_4842773_A_G_b37	9	4842773	4842773	5.56928e-06	-0.673724	0.010989	0.0146431	0.0258566
JAK2	chr9	+	2	protein_coding	ENSG00000096968.8_5073697_5073785	ENSG00000096968.8	9	4985033	5128183	ENSG00000096968.8_14	24	7060	0	9_5112288_C_T_b37	9	5112288	5112288	2.27105e-06	0.423801	0.124875	0.118341	0.107632
RLN2	chr9	-	2	protein_coding	ENSG00000107014.7_5299867_5300444	ENSG00000107014.7	9	5299868	5304969	ENSG00000107014.7_0	1	6175	416611	9_4883257_T_C_b37	9	4883257	4883257	0.000541486	0.611945	0.566434	0.554115	0.229055
PLGRKT	chr9	-	2	protein_coding	ENSG00000107020.5_5357972_5358360	ENSG00000107020.5	9	5357973	5437878	ENSG00000107020.5_0	6	6216	0	9_5366040_A_G_b37	9	5366040	5366040	3.44868e-09	-0.427281	0.001998	8.54634e-05	0.000306843
CD274	chr9	+	2	protein_coding	ENSG00000120217.9_5467839_5470566	ENSG00000120217.9	9	5450503	5470566	ENSG00000120217.9_6	4	5959	0	9_5450953_C_T_b37	9	5450953	5450953	2.69234e-22	-0.83723	0.000999001	1.95493e-17	5.21614e-16
PDCD1LG2	chr9	+	2	protein_coding	ENSG00000197646.6_5569953_5571282	ENSG00000197646.6	9	5510545	5571282	ENSG00000197646.6_6	1	5976	-852096	9_4658449_G_T_b37	9	4658449	4658449	0.000420057	-0.408846	0.450549	0.447065	0.206395
KIAA1432	chr9	+	2	protein_coding	ENSG00000107036.7_5773957_5776557	ENSG00000107036.7	9	5629025	5776557	ENSG00000107036.7_24	25	6720	669110	9_6445667_C_T_b37	9	6445667	6445667	2.98875e-05	-0.428718	0.674326	0.667207	0.252196
ERMP1	chr9	-	2	protein_coding	ENSG00000099219.9_5812124_5812217	ENSG00000099219.9	9	5765076	5833117	ENSG00000099219.9_12	16	6200	-43441	9_5876558_C_G_b37	9	5876558	5876558	1.76366e-05	0.429622	0.34965	0.339147	0.18146
KIAA2026	chr9	-	2	protein_coding	ENSG00000183354.7_5898936_5899255	ENSG00000183354.7	9	5881596	6007825	ENSG00000183354.7_1	11	6587	979323	9_4902273_T_G_b37	9	4902273	4902273	6.94559e-06	-0.803193	0.138861	0.130513	0.113568
MLANA	chr9	+	2	protein_coding	ENSG00000120215.5_5908639_5910606	ENSG00000120215.5	9	5890802	5910606	ENSG00000120215.5_5	1	5997	-297833	9_5592969_C_G_b37	9	5592969	5592969	7.44197e-05	0.943288	0.106893	0.104341	0.100145
RANBP6	chr9	-	2	protein_coding	ENSG00000137040.8_6011042_6015618	ENSG00000137040.8	9	6011043	6015618	ENSG00000137040.8_0	1	6230	613348	9_5397695_C_T_b37	9	5397695	5397695	0.000858367	-0.330329	0.631369	0.626346	0.243486
IL33	chr9	+	2	protein_coding	ENSG00000137033.7_6254461_6254553	ENSG00000137033.7	9	6215805	6257983	ENSG00000137033.7_7	7	6655	-679638	9_5536167_A_G_b37	9	5536167	5536167	2.4228e-05	-1.17831	0.228771	0.230159	0.150872
UHRF2	chr9	+	2	protein_coding	ENSG00000147854.12_6492302_6492844	ENSG00000147854.12	9	6413151	6507054	ENSG00000147854.12_13	18	7323	982944	9_7489998_C_T_b37	9	7489998	7489998	2.23006e-05	0.594321	0.471528	0.458492	0.208814
RP11-390F4.3	chr9	+	2	lincRNA	ENSG00000225489.2_6723526_6723630	ENSG00000225489.2	9	6716548	6727438	ENSG00000225489.2_3	3	7398	6459	9_6733897_G_A_b37	9	6733897	6733897	1.26162e-07	0.676286	0.001998	0.0010589	0.00286608
KDM4C	chr9	+	2	protein_coding	ENSG00000107077.13_6981841_6982765	ENSG00000107077.13	9	6757641	7175648	ENSG00000107077.13_14	25	8846	0	9_6982099_G_A_b37	9	6982099	6982099	3.95985e-07	-0.586567	0.01998	0.0312622	0.0458317
TMEM261	chr9	-	2	protein_coding	ENSG00000137038.7_7799460_7800148	ENSG00000137038.7	9	7796490	7888380	ENSG00000137038.7_1	2	8861	0	9_7799606_C_A_b37	9	7799606	7799606	5.06663e-11	-0.384316	0.000999001	1.71724e-06	8.7537e-06
PTPRD	chr9	-	2	protein_coding	ENSG00000153707.11_8314245_8317942	ENSG00000153707.11	9	8314246	10612723	ENSG00000153707.11_0	18	18058	0	9_10296326_T_C_b37	9	10296326	10296326	4.94118e-10	0.640659	0.000999001	0.000121476	0.000417513
LURAP1L	chr9	+	2	protein_coding	ENSG00000153714.5_12777198_12777577	ENSG00000153714.5	9	12775020	12822130	ENSG00000153714.5_1	3	7173	623056	9_13445186_A_G_b37	9	13445186	13445186	1.93297e-05	-1.2345	0.0979021	0.0937518	0.0937624
MPDZ	chr9	-	1	protein_coding	ENSG00000107186.12_13126514_13126589	ENSG00000107186.12	9	13105703	13279589	ENSG00000107186.12_13	44	7396	302115	9_12803588_C_T_b37	9	12803588	12803588	6.82961e-06	1.33236	0.437562	0.436617	0.204364
RP11-536O18.2	chr9	-	2	lincRNA	ENSG00000270547.1_13406378_13408432	ENSG00000270547.1	9	13406379	13433052	ENSG00000270547.1_0	1	6442	0	9_13417377_G_A_b37	9	13417377	13417377	4.85459e-09	0.746651	0.000999001	1.77145e-05	7.45888e-05
NFIB	chr9	-	2	protein_coding	ENSG00000147862.10_14116179_14116345	ENSG00000147862.10	9	14081842	14398982	ENSG00000147862.10_3	12	7782	-391859	9_14790841_G_T_b37	9	14790841	14790841	2.2323e-06	-0.387197	0.0739261	0.0772889	0.082862
RP11-408A13.3	chr9	-	2	lincRNA	ENSG00000273399.1_14586766_14587324	ENSG00000273399.1	9	14586767	14587324	ENSG00000273399.1_0	1	7263	-23542	9_14610866_G_A_b37	9	14610866	14610866	0.000376147	0.419068	0.533467	0.533508	0.224639
RP11-408A13.4	chr9	-	2	lincRNA	ENSG00000272871.1_14588794_14590063	ENSG00000272871.1	9	14588795	14590063	ENSG00000272871.1_0	1	7262	-26527	9_14616590_T_C_b37	9	14616590	14616590	1.62939e-07	0.455108	0.000999001	0.000507593	0.00150133
ZDHHC21	chr9	-	2	protein_coding	ENSG00000175893.7_14611068_14619096	ENSG00000175893.7	9	14611069	14693469	ENSG00000175893.7_0	10	7368	0	9_14654900_C_T_b37	9	14654900	14654900	3.23414e-07	-0.422497	0.010989	0.0106463	0.0201536
FREM1	chr9	-	2	protein_coding	ENSG00000164946.15_14734663_14737593	ENSG00000164946.15	9	14734664	14910993	ENSG00000164946.15_0	38	7564	725444	9_14009220_T_C_b37	9	14009220	14009220	1.21432e-06	-0.860947	0.0759241	0.0772059	0.0828187
TTC39B	chr9	-	1	protein_coding	ENSG00000155158.16_15192587_15192693	ENSG00000155158.16	9	15163620	15307358	ENSG00000155158.16_11	20	7335	-226254	9_15533612_A_C_b37	9	15533612	15533612	4.14268e-06	0.719049	0.180819	0.167579	0.129624
SNAPC3	chr9	+	2	protein_coding	ENSG00000164975.11_15457957_15458065	ENSG00000164975.11	9	15422702	15465951	ENSG00000164975.11_7	10	7201	-970243	9_14452459_G_A_b37	9	14452459	14452459	6.0068e-05	0.404339	0.629371	0.611987	0.240491
PSIP1	chr9	-	2	protein_coding	ENSG00000164985.10_15479588_15479685	ENSG00000164985.10	9	15464133	15511017	ENSG00000164985.10_10	17	7152	123651	9_15340482_C_T_b37	9	15340482	15340482	1.9723e-06	-0.820833	0.0669331	0.0656918	0.0755237
[truncated: 13,959 more rows]
