# Supplementary material for: Genetic variant effects on gene expression in human pancreatic islets and their implications for T2D
Source: Nat Commun. 2020 Sep 30;11:4912. doi: 10.1038/s41467-020-18581-8 (PMC7528108; doi:10.1038/s41467-020-18581-8)
Supplement: Supplementary file 11 — Supplementary Data 9 [file 41467_2020_18581_MOESM11_ESM.txt]

GeneName	TSS	Strand	Genelevel	GeneTtpe	Distance	GENE	CHROM	POS	REF	ALT	COEF	T	P	Perm	FWER	BETA	NA
RP11-368I23.2	168639520	+	2	lincRNA	-926785	ENSG00000242268.2	3	169566305	C	T	1.33967	3.63153	0.000316909	0.00990099	0.257426	0.237004	0.44681
RAB4B	41302475	+	2	protein_coding	128224	ENSG00000167578.12	19	41174251	A	G	-1.77182	2.92474	0.00363603	0.00990099	0.940594	0.937644	0.648798
C12orf5	4461426	+	2	protein_coding	757991	ENSG00000078237.4	12	3703435	C	T	-0.786443	3.52831	0.000464842	0.00990099	0.514851	0.480733	0.51647
PIGV	27117250	+	2	protein_coding	-342469	ENSG00000060642.6	1	27459719	C	T	0.702377	3.67496	0.000268994	0.00990099	0.227723	0.208759	0.43732
MFSD3	145736374	+	2	protein_coding	51398	ENSG00000167700.4	8	145684976	G	A	0.981582	3.78224	0.000178198	0.00990099	0.0990099	0.106396	0.399612
CALB2	71423652	+	2	protein_coding	26731	ENSG00000172137.14	16	71396921	T	C	-1.16997	3.41878	0.000691086	0.00990099	0.445545	0.434177	0.503604
ZNF708	21477541	-	2	protein_coding	598854	ENSG00000182141.5	19	22076395	C	T	-2.63159	3.04566	0.00246941	0.00990099	0.762376	0.752854	0.595603
PHEX	22266068	+	2	protein_coding	-357781	ENSG00000102174.7	23	22623849	G	A	-2.94707	3.13914	0.0018152	0.019802	0.663366	0.620538	0.556404
RAD23A	13063750	+	2	protein_coding	787479	ENSG00000179262.5	19	12276271	C	T	-1.63114	3.92936	9.9716e-05	0.00990099	0.158416	0.139942	0.415124
VDAC3	42262889	+	1	protein_coding	-297643	ENSG00000078668.9	8	42560532	C	T	0.657578	3.1698	0.00163821	0.00990099	0.683168	0.600557	0.550083
ARFGAP1	61919881	+	1	protein_coding	-314392	ENSG00000101199.8	20	62234273	A	G	0.459006	4.09484	5.07759e-05	0.00990099	0.158416	0.149862	0.421338
TLL2	98155139	-	2	protein_coding	-401588	ENSG00000095587.8	10	97753551	T	G	2.3957	3.28931	0.00108977	0.00990099	0.633663	0.627323	0.557996
RP11-94L15.2	37920089	-	2	lincRNA	-901220	ENSG00000264198.1	17	37018869	C	G	-1.06187	3.0571	0.00237906	0.00990099	0.811881	0.812686	0.612271
TRABD2B	48241111	-	2	protein_coding	207505	ENSG00000269113.3	1	48448616	C	T	-1.92139	3.19684	0.00149549	0.00990099	0.70297	0.712026	0.582882
IL32	3118991	+	2	protein_coding	967567	ENSG00000008517.12	16	2151424	G	A	1.51339	3.76786	0.000188424	0.019802	0.316832	0.284065	0.458875
PTPN4	120734644	+	1	protein_coding	752639	ENSG00000088179.4	2	119982005	G	A	0.419519	3.96556	8.6198e-05	0.00990099	0.168317	0.142565	0.416699
NUCB2	17370892	+	2	protein_coding	482802	ENSG00000070081.11	11	16888090	G	C	1.72282	2.3807	0.017729	0.039604	1	0.999996	0.659154
COLCA1	111169391	-	2	protein_coding	870636	ENSG00000196167.5	11	112040027	A	G	0.854078	3.82437	0.000151186	0.00990099	0.19802	0.187358	0.430725
TMEM143	48863825	-	2	protein_coding	-292383	ENSG00000161558.6	19	48571442	G	A	0.834261	4.21352	3.08522e-05	0.00990099	0.0792079	0.0979059	0.395945
ROCK2	11376088	-	1	protein_coding	804487	ENSG00000134318.9	2	12180575	G	C	0.659478	4.09877	4.99541e-05	0.00990099	0.19802	0.209033	0.437442
SERTAD2	64978029	-	2	protein_coding	745208	ENSG00000179833.4	2	65723237	T	C	-0.578152	3.87056	0.000126034	0.00990099	0.267327	0.217143	0.44191
OTUD1	23729830	+	2	protein_coding	774999	ENSG00000165312.5	10	22954831	T	G	-1.43759	4.7564	2.7219e-06	0.00990099	0.029703	0.0161453	0.337901
GPR114	57625526	+	2	protein_coding	624588	ENSG00000159618.11	16	57000938	G	A	0.818819	3.74858	0.00020299	0.00990099	0.237624	0.273759	0.457444
CACHD1	65131740	+	2	protein_coding	-623652	ENSG00000158966.9	1	65755392	T	C	0.850037	3.6882	0.000255798	0.00990099	0.29703	0.301944	0.46445
ECEL1	233344865	-	2	protein_coding	-955336	ENSG00000171551.7	2	232389529	C	G	0.884361	3.46772	0.000579611	0.00990099	0.49505	0.487422	0.518731
IGF2BP3	23455184	-	2	protein_coding	511394	ENSG00000136231.9	7	23966578	G	T	-5.62402	4.85443	1.71112e-06	0.00990099	0.00990099	0.00187244	0.229515
GPC3	132730462	-	2	protein_coding	-582939	ENSG00000147257.9	23	132147523	T	G	1.11002	3.24302	0.00127802	0.00990099	0.257426	0.245712	0.44853
HSPA14	14896124	+	2	protein_coding	-97752	ENSG00000187522.9	10	14993876	T	G	-0.452403	3.50197	0.000511847	0.00990099	0.544554	0.548178	0.535288
RP11-539L10.2	6690623	-	2	lincRNA	-583802	ENSG00000246526.2	4	6106821	G	T	-1.08972	3.22868	0.00134219	0.00990099	0.910891	0.923249	0.644141
ZWILCH	66839015	+	2	protein_coding	-320554	ENSG00000174442.7	15	67159569	T	C	-1.15965	3.58564	0.000376177	0.00990099	0.485149	0.456306	0.509774
MTRF1	41835961	-	2	protein_coding	-708279	ENSG00000120662.11	13	41127682	C	T	0.78119	3.68882	0.000255195	0.00990099	0.257426	0.269245	0.456688
RP11-63P12.7	74872409	+	2	lincRNA	-438625	ENSG00000235523.1	9	75311034	C	T	5.05219	3.38523	0.000778744	0.00990099	0.574257	0.538847	0.533338
SLC45A4	142264728	-	1	protein_coding	-217337	ENSG00000022567.5	8	142047391	G	A	-1.7824	3.57287	0.000394434	0.00990099	0.455446	0.416824	0.498614
RTN2	45998263	-	2	protein_coding	298105	ENSG00000125744.7	19	46296368	T	C	0.461812	3.73988	0.00020991	0.00990099	0.287129	0.280958	0.457761
RP11-265E18.1	32885006	+	2	lincRNA	630804	ENSG00000272905.1	7	32254202	C	T	6.97441	4.11073	4.7532e-05	0.00990099	0.049505	0.0563377	0.378177
COL27A1	117072829	+	2	protein_coding	659078	ENSG00000196739.10	9	116413751	T	C	0.690753	4.08251	5.34375e-05	0.00990099	0.128713	0.111884	0.402865
ZBTB22	33284762	-	2	protein_coding	-805074	ENSG00000236104.2	6	32479688	C	G	-1.43206	4.97684	9.4807e-07	0.00990099	0.0693069	0.064268	0.381644
RWDD2A	83905989	+	2	protein_coding	-284990	ENSG00000013392.6	6	84190979	C	T	-1.80095	2.89489	0.00399268	0.019802	0.871287	0.859808	0.626746
SCFD2	54218933	-	1	protein_coding	-22702	ENSG00000184178.11	4	54196231	A	G	-0.645003	3.47256	0.000569552	0.00990099	0.356436	0.367923	0.486398
BCL3	45262685	+	1	protein_coding	-123949	ENSG00000069399.8	19	45386634	C	T	1.50986	3.60674	0.000347733	0.00990099	0.405941	0.425847	0.501553
NDUFAF2	60448531	+	2	protein_coding	-137541	ENSG00000164182.6	5	60586072	G	A	-2.21443	3.46102	0.000593803	0.00990099	0.415842	0.404303	0.494696
NUDT18	21965406	-	2	protein_coding	-499140	ENSG00000173566.9	8	21466266	T	C	-2.20094	2.91471	0.00375248	0.00990099	0.980198	0.992854	0.659154
CWC27	64313986	+	1	protein_coding	-31430	ENSG00000153015.11	5	64345416	C	A	-1.17106	3.36655	0.000831922	0.00990099	0.445545	0.401091	0.493489
MYOM2	2092588	+	2	protein_coding	-697932	ENSG00000036448.5	8	2790520	G	A	-1.8793	3.30288	0.00103967	0.00990099	0.910891	0.909742	0.640565
NOTUM	79917442	-	2	protein_coding	-800101	ENSG00000185269.7	17	79117341	C	T	-1.44194	4.22543	2.93287e-05	0.00990099	0.049505	0.0707257	0.386546
CTD-2528L19.4	38180844	-	2	protein_coding	100519	ENSG00000267552.2	19	38281363	G	C	-0.708893	3.5155	0.000487181	0.00990099	0.356436	0.326943	0.472654
MAP9	156297066	-	2	protein_coding	-748254	ENSG00000164114.14	4	155548812	C	G	0.496862	2.90266	0.00389687	0.00990099	0.960396	0.964384	0.654423
MAF1	145162156	+	2	protein_coding	927144	ENSG00000179632.5	8	144235012	A	G	0.599349	3.89014	0.000116617	0.00990099	0.168317	0.174461	0.427578
FOXP1	71542706	-	1	protein_coding	-195356	ENSG00000114861.14	3	71347350	C	G	1.42208	3.50227	0.000511292	0.00990099	0.574257	0.559839	0.539209
PLCE1	96084960	+	2	protein_coding	941064	ENSG00000138193.10	10	95143896	G	A	-0.477158	2.76694	0.00591086	0.00990099	0.990099	0.993205	0.659154
DCP1A	53338320	-	2	protein_coding	763485	ENSG00000162290.12	3	54101805	C	T	1.31496	3.68578	0.00025817	0.00990099	0.287129	0.248556	0.449345
RAD17	68709860	+	1	protein_coding	667567	ENSG00000152942.14	5	68042293	T	C	2.6234	3.59796	0.000359316	0.00990099	0.247525	0.228598	0.445603
BEX2	102564909	-	2	protein_coding	610525	ENSG00000133134.7	23	103175434	C	T	-1.60262	2.79808	0.00537962	0.019802	0.613861	0.605258	0.55151
NFATC4	24846844	+	2	protein_coding	945345	ENSG00000100968.9	14	23901499	G	A	-1.72885	3.59369	0.000365081	0.00990099	0.455446	0.443429	0.505878
RRN3	15170357	-	2	protein_coding	-616481	ENSG00000085721.8	16	14553876	G	T	-1.32397	3.58626	0.000375313	0.00990099	0.29703	0.295308	0.461948
SETDB2	50059928	+	2	protein_coding	869914	ENSG00000136169.12	13	49190014	A	G	-0.544718	3.44582	0.000627236	0.00990099	0.584158	0.498322	0.521557
DESI2	244817053	+	2	protein_coding	-908293	ENSG00000121644.14	1	245725346	G	A	-1.05531	4.91042	1.30811e-06	0.00990099	0.00990099	0.00522346	0.296935
COX17	119393635	-	1	protein_coding	-12583	ENSG00000138495.2	3	119381052	G	A	-1.19155	3.69766	0.000246751	0.00990099	0.267327	0.273229	0.457347
ADTRP	11738855	-	2	protein_coding	7870	ENSG00000111863.8	6	11746725	T	G	2.88962	3.93254	9.84517e-05	0.00990099	0.138614	0.142073	0.416699
HAO1	7864242	-	2	protein_coding	605687	ENSG00000101323.4	20	8469929	C	T	-1.10383	3.25206	0.00123907	0.00990099	0.742574	0.742001	0.592652
NLGN2	7318275	+	1	protein_coding	407684	ENSG00000169992.5	17	6910591	C	T	-1.64793	3.31148	0.00100906	0.019802	0.772277	0.706554	0.58132
SETD6	58552628	+	1	protein_coding	-966964	ENSG00000103037.7	16	59519592	G	C	-0.604798	4.14642	4.09498e-05	0.00990099	0.0693069	0.0516427	0.378177
PKMYT1	3029937	-	1	protein_coding	781619	ENSG00000127564.12	16	3811556	A	G	-0.540636	3.35965	0.000852422	0.00990099	0.485149	0.523794	0.529231
KBTBD4	47600528	-	1	protein_coding	-685945	ENSG00000123444.9	11	46914583	T	C	0.966763	2.58578	0.010055	0.00990099	0.881188	0.877462	0.631355
FAM89B	65341110	+	2	protein_coding	-9964	ENSG00000176973.7	11	65351074	G	A	-0.508706	4.16381	3.80665e-05	0.00990099	0.148515	0.116243	0.404811
MED8	43852341	-	1	protein_coding	-173752	ENSG00000159479.12	1	43678589	C	T	0.665789	2.91318	0.00377053	0.00990099	0.861386	0.882136	0.632443
PHF1	33383587	+	2	protein_coding	171797	ENSG00000112511.13	6	33211790	G	C	0.641082	4.15417	3.96399e-05	0.00990099	0.207921	0.207265	0.436812
ZNF233	44771544	+	1	protein_coding	-601323	ENSG00000159915.8	19	45372867	G	A	-0.847309	3.3482	0.000887434	0.00990099	0.683168	0.666335	0.568635
TMPRSS9	2418000	+	2	protein_coding	-445551	ENSG00000178297.8	19	2863551	T	C	-0.739013	3.70079	0.000243819	0.00990099	0.445545	0.442693	0.505673
RGS5	163131766	-	1	protein_coding	665274	ENSG00000143248.8	1	163797040	C	T	1.32688	4.0857	5.27366e-05	0.00990099	0.049505	0.069166	0.385499
ANKMY1	241496769	-	1	protein_coding	180495	ENSG00000144504.11	2	241677264	T	C	0.507754	3.51144	0.000494465	0.00990099	0.544554	0.528692	0.53111
GUCY1A3	156651381	+	2	protein_coding	-260897	ENSG00000164116.12	4	156912278	A	G	1.11492	3.74249	0.000207808	0.00990099	0.306931	0.299024	0.462453
PRKG2	82061823	-	2	protein_coding	1041877	ENSG00000138669.5	4	83103700	T	C	1.134	4.03479	6.50396e-05	0.00990099	0.108911	0.0794927	0.391307
RP11-440D17.4	96203717	+	2	lincRNA	189873	ENSG00000273305.1	2	96013844	A	G	-4.52947	3.29159	0.00108122	0.00990099	0.247525	0.23707	0.44681
PSMB6	4701575	+	2	protein_coding	-277806	ENSG00000142507.5	17	4979381	G	A	-1.56252	3.94441	9.38678e-05	0.00990099	0.148515	0.132592	0.410996
FBXO45	196311187	+	2	protein_coding	712354	ENSG00000174013.7	3	195598833	C	A	0.901665	4.00155	7.44943e-05	0.00990099	0.237624	0.227551	0.445371
VSTM2A	54618446	+	1	protein_coding	-645116	ENSG00000170419.6	7	55263562	G	A	-1.20408	3.34535	0.000896377	0.00990099	0.673267	0.671196	0.570004
RP11-605F22.2	48481706	-	2	lincRNA	-821815	ENSG00000259235.1	15	47659891	A	G	1.07261	3.13954	0.00181275	0.019802	0.673267	0.661503	0.567447
CHN2	29549024	+	1	protein_coding	988751	ENSG00000106069.16	7	28560273	G	A	0.75993	3.36272	0.000843248	0.029703	0.693069	0.713942	0.583286
GCNT4	74326724	-	2	protein_coding	-327292	ENSG00000176928.4	5	73999432	A	G	0.536146	2.81757	0.00506957	0.029703	0.970297	0.965883	0.654751
NELFCD	57569981	+	2	protein_coding	-817837	ENSG00000101158.8	20	58387818	C	G	1.92631	3.37201	0.000816028	0.00990099	0.673267	0.643506	0.563309
PIH1D2	111942007	-	2	protein_coding	836993	ENSG00000150773.6	11	112779000	C	T	-0.979999	3.66862	0.000275538	0.00990099	0.168317	0.158998	0.422327
MTF2	93602227	+	2	protein_coding	-47979	ENSG00000143033.13	1	93650206	A	G	-2.18853	3.06127	0.00234688	0.00990099	0.792079	0.771939	0.601475
ZCCHC8	122966634	-	2	protein_coding	879411	ENSG00000033030.9	12	123846045	A	C	-1.25027	3.25223	0.00123832	0.00990099	0.594059	0.539383	0.533392
FAT1	187630999	-	1	protein_coding	-911944	ENSG00000083857.9	4	186719055	T	C	-2.46218	3.47447	0.000565624	0.00990099	0.712871	0.655213	0.56621
MARS	57910218	+	1	protein_coding	-199489	ENSG00000166986.8	12	58109707	T	G	-3.19801	4.08552	5.27764e-05	0.00990099	0.0792079	0.0847556	0.392005
CWC15	94704651	-	2	protein_coding	738063	ENSG00000150316.7	11	95442714	T	C	-1.39697	3.20291	0.00146506	0.00990099	0.782178	0.742105	0.592652
MLKL	74729619	-	1	protein_coding	293923	ENSG00000168404.8	16	75023542	T	A	3.64413	4.47921	9.69266e-06	0.00990099	0.0693069	0.0507247	0.378177
ZNF66	20991920	+	2	protein_coding	33305	ENSG00000160229.7	19	20958615	T	C	-1.4332	3.3253	0.000961561	0.00990099	0.544554	0.519039	0.528015
NOP2	6677088	-	1	protein_coding	-396850	ENSG00000111641.6	12	6280238	G	A	-0.715904	4.36431	1.61073e-05	0.00990099	0.039604	0.048425	0.378177
FANK1	127697623	+	2	protein_coding	837162	ENSG00000203780.6	10	126860461	G	A	1.08416	3.35245	0.000874283	0.00990099	0.722772	0.636408	0.560761
ZNF880	52876364	+	2	protein_coding	879044	ENSG00000221923.4	19	51997320	G	A	-1.27604	3.13608	0.0018338	0.019802	0.930693	0.94409	0.649973
NCAPG	17838782	+	2	protein_coding	-206216	ENSG00000109805.5	4	18044998	T	C	1.96049	3.94925	9.20574e-05	0.00990099	0.148515	0.142128	0.416699
PTPRB	71002840	-	1	protein_coding	24713	ENSG00000127329.10	12	71027553	G	A	-1.27819	3.65947	0.000285238	0.00990099	0.267327	0.265526	0.456048
RP11-84C13.2	90040435	+	2	lincRNA	-126485	ENSG00000270720.1	4	90166920	C	T	-1.05552	3.34574	0.000895139	0.00990099	0.524752	0.519404	0.528015
FAHD2B	97756062	-	2	protein_coding	74704	ENSG00000144199.7	2	97830766	C	T	0.791952	3.3563	0.000862542	0.00990099	0.29703	0.300085	0.463043
TMCO1	165712548	-	1	protein_coding	748148	ENSG00000143183.12	1	166460696	A	G	0.357531	3.48246	0.000549481	0.00990099	0.564356	0.481649	0.516928
RAB5C	40282608	-	1	protein_coding	-590800	ENSG00000108774.10	17	39691808	C	T	-1.5012	3.72158	0.000225192	0.019802	0.306931	0.270836	0.456688
CTSA	44527006	+	2	protein_coding	449877	ENSG00000064601.12	20	44077129	G	C	-0.987641	4.1548	3.95356e-05	0.00990099	0.0693069	0.0909531	0.393472
AMN	103396743	+	2	protein_coding	636534	ENSG00000166126.6	14	102760209	A	G	-2.31483	5.22892	2.70595e-07	0.00990099	0.00990099	0.00424926	0.290207
RP11-54O7.17	933431	-	2	lincRNA	258220	ENSG00000272512.1	1	1191651	A	G	2.59854	3.46881	0.000577324	0.00990099	0.376238	0.399717	0.493191
PSMB10	67969600	-	2	protein_coding	6720	ENSG00000205220.7	16	67976320	A	T	-1.39089	3.23585	0.00130975	0.00990099	0.475248	0.477385	0.515735
STPG1	24741588	-	2	protein_coding	-856090	ENSG00000001460.13	1	23885498	T	C	-0.569701	3.48739	0.000539726	0.00990099	0.594059	0.48532	0.517839
DDX42	61894433	+	2	protein_coding	319721	ENSG00000198231.8	17	61574712	G	A	1.66414	4.0883	5.21719e-05	0.00990099	0.029703	0.0472619	0.378177
ENTPD7	101462269	+	2	protein_coding	234791	ENSG00000198018.6	10	101227478	A	C	1.7474	4.00672	7.29426e-05	0.00990099	0.138614	0.118093	0.405612
PRPF3	150325309	+	2	protein_coding	653300	ENSG00000117360.8	1	149672009	G	A	0.811916	4.3001	2.12929e-05	0.00990099	0.039604	0.024418	0.365098
DDX50	70706108	+	2	protein_coding	172935	ENSG00000107625.8	10	70533173	A	T	-3.35961	5.78814	1.40284e-08	0.00990099	0.049505	0.0293871	0.370672
NXT2	108785915	+	2	protein_coding	265382	ENSG00000101888.7	23	108520533	C	T	2.56121	2.59333	0.00984031	0.039604	0.544554	0.489251	0.519264
PTPRH	55716960	-	2	protein_coding	875652	ENSG00000080031.5	19	56592612	T	A	0.718661	2.94314	0.00343094	0.00990099	0.980198	0.993914	0.659154
FAM188B	30931572	+	2	protein_coding	1100707	ENSG00000106125.14	7	29830865	G	C	1.456	4.14312	4.15198e-05	0.00990099	0.0693069	0.0769675	0.389328
MAP2K7	7976135	+	2	protein_coding	160914	ENSG00000076984.13	19	7815221	G	A	-0.332718	3.89431	0.000114696	0.00990099	0.237624	0.252698	0.450803
AC009014.3	135528822	-	2	lincRNA	-81637	ENSG00000271824.1	5	135447185	G	A	2.58489	3.82493	0.000150858	0.00990099	0.19802	0.221681	0.442408
VRK3	50519420	-	2	protein_coding	-55438	ENSG00000105053.6	19	50463982	T	G	0.698945	4.21004	3.13126e-05	0.00990099	0.0594059	0.0890089	0.393472
SEC22A	122990567	+	2	protein_coding	706832	ENSG00000121542.7	3	122283735	T	A	0.642035	2.84608	0.00464506	0.00990099	0.970297	0.951741	0.651352
AP5S1	3804942	+	2	protein_coding	-568315	ENSG00000125843.6	20	4373257	A	G	0.715713	3.54809	0.000432248	0.00990099	0.49505	0.467326	0.513315
SRGAP3	9277958	-	2	protein_coding	-423475	ENSG00000196220.11	3	8854483	C	T	1.41977	3.13025	0.00186974	0.00990099	0.930693	0.925386	0.644905
SLC2A1	43417601	-	2	protein_coding	-376126	ENSG00000117394.15	1	43041475	A	G	-1.17619	3.51937	0.000480326	0.00990099	0.326733	0.384855	0.489323
MINOS1	19952881	+	2	protein_coding	-910346	ENSG00000173436.9	1	20863227	C	T	-2.42588	3.78945	0.000173278	0.00990099	0.415842	0.361742	0.484064
FER	108523134	+	2	protein_coding	-373643	ENSG00000151422.8	5	108896777	T	C	0.451322	3.52124	0.000477059	0.00990099	0.475248	0.417169	0.498655
AATF	35412127	+	1	protein_coding	213865	ENSG00000108270.6	17	35198262	G	T	0.435614	3.6834	0.000260516	0.00990099	0.287129	0.275711	0.457761
RP11-774O3.3	8360065	-	2	lincRNA	770612	ENSG00000251615.3	4	9130677	C	T	2.01211	3.62765	0.000321558	0.00990099	0.564356	0.5373	0.533052
ABCA9	67047280	-	2	protein_coding	-254523	ENSG00000154258.12	17	66792757	T	C	-3.3748	3.61388	0.000338581	0.019802	0.316832	0.304834	0.466233
SPINK1	147207583	-	2	protein_coding	79712	ENSG00000164266.6	5	147287295	T	C	1.04915	3.97504	8.29556e-05	0.00990099	0.128713	0.111918	0.402865
B3GALNT1	160820993	-	1	protein_coding	-158449	ENSG00000169255.9	3	160662544	G	A	-0.439464	3.59948	0.000357283	0.00990099	0.178218	0.164112	0.424901
WASH4P	67750	-	2	protein_coding	946544	ENSG00000234769.4	16	1014294	T	C	0.749404	3.39837	0.000743245	0.00990099	0.445545	0.436892	0.50369
TOMM40L	161198746	+	2	protein_coding	840218	ENSG00000158882.8	1	160358528	T	C	-0.465951	3.59822	0.000358962	0.00990099	0.425743	0.372195	0.487368
AQP3	33442516	-	2	protein_coding	-566910	ENSG00000165272.10	9	32875606	C	T	-1.38867	3.27845	0.0011315	0.00990099	0.60396	0.574415	0.543126
HCG27	31170149	+	2	protein_coding	686469	ENSG00000206344.6	6	30483680	G	A	-0.896743	4.36938	1.57543e-05	0.00990099	0.029703	0.0433763	0.378068
MASP2	11104999	-	2	protein_coding	-187037	ENSG00000009724.12	1	10917962	G	C	-0.66456	3.77124	0.000185972	0.00990099	0.376238	0.41544	0.498371
RPRM	154335322	-	2	protein_coding	-101430	ENSG00000177519.3	2	154233892	T	C	1.83883	3.533	0.000456911	0.00990099	0.39604	0.37857	0.488456
GRAMD1C	113664245	+	1	protein_coding	-61219	ENSG00000178075.15	3	113725464	T	A	0.65674	3.46948	0.000575937	0.00990099	0.445545	0.414196	0.498307
KCNE4	224062516	+	2	protein_coding	-419366	ENSG00000152049.5	2	224481882	A	G	1.3667	3.12464	0.00190489	0.00990099	0.821782	0.813878	0.612507
FCGR2B	161643750	+	2	protein_coding	589696	ENSG00000072694.14	1	161054054	T	C	-1.53834	3.81788	0.000155082	0.00990099	0.217822	0.226142	0.444994
PHYKPL	177655559	-	1	protein_coding	213706	ENSG00000175309.10	5	177869265	G	A	-0.649922	3.50912	0.000498661	0.00990099	0.524752	0.519649	0.528015
PHLDA2	2949897	-	2	protein_coding	-36951	ENSG00000181649.5	11	2912946	G	T	0.383084	3.84023	0.000142061	0.00990099	0.465347	0.452228	0.508928
CBL	119170489	+	2	protein_coding	-538584	ENSG00000110395.4	11	119709073	A	G	1.44556	3.2602	0.00120491	0.00990099	0.762376	0.748417	0.59425
SMAP1	71547570	+	2	protein_coding	-716594	ENSG00000112305.10	6	72264164	C	T	2.538	3.43921	0.000642324	0.00990099	0.564356	0.528708	0.53111
MRPS24	43908673	-	2	protein_coding	468981	ENSG00000062582.9	7	44377654	G	C	-0.58372	3.74722	0.000204059	0.00990099	0.316832	0.269553	0.456688
RLN1	5335558	-	2	protein_coding	-211851	ENSG00000107018.6	9	5123707	G	C	2.74342	3.22325	0.00136727	0.00990099	0.821782	0.791071	0.606668
TSHZ2	52107405	+	2	protein_coding	-19682	ENSG00000182463.11	20	52127087	C	T	0.926482	3.58578	0.000375977	0.00990099	0.386139	0.384126	0.489103
GPR143	9716113	-	2	protein_coding	109449	ENSG00000101850.8	23	9825562	A	G	1.55048	3.36826	0.000826924	0.00990099	0.39604	0.372306	0.487429
EVPL	74007749	-	2	protein_coding	827062	ENSG00000167880.3	17	74834811	C	T	1.66027	3.36628	0.000832724	0.00990099	0.643564	0.657792	0.566745
SMIM2	44718056	-	2	protein_coding	180929	ENSG00000139656.5	13	44898985	C	T	1.63129	4.04744	6.17495e-05	0.00990099	0.0792079	0.0913101	0.393472
IL27RA	14163100	+	2	protein_coding	-183944	ENSG00000104998.2	19	14347044	C	T	1.61005	4.1502	4.03052e-05	0.00990099	0.0594059	0.0567273	0.378177
WDR70	37752588	+	1	protein_coding	955730	ENSG00000082068.4	5	36796858	C	G	-1.49	3.53191	0.000458751	0.00990099	0.465347	0.417475	0.498784
ADCYAP1	909447	+	2	protein_coding	-498685	ENSG00000141433.8	18	1408132	C	T	-2.12562	3.47091	0.000572954	0.019802	0.693069	0.652868	0.565645
GRAP	18939393	-	1	protein_coding	-86593	ENSG00000154016.9	17	18852800	T	C	-0.71754	4.00639	7.3042e-05	0.00990099	0.148515	0.11595	0.404728
TBX2	59486619	+	2	protein_coding	-719606	ENSG00000121068.9	17	60206225	A	C	0.656175	2.69523	0.00731918	0.019802	0.930693	0.922193	0.643808
EPHA3	89528552	+	2	protein_coding	472126	ENSG00000044524.6	3	89056426	T	C	1.22908	3.01246	0.00274958	0.019802	0.663366	0.610315	0.553037
CD55	207532891	+	1	protein_coding	-878915	ENSG00000196352.9	1	208411806	T	C	2.05833	3.43767	0.000645884	0.00990099	0.485149	0.44462	0.506373
DNMT3A	25505259	-	2	protein_coding	934611	ENSG00000119772.12	2	26439870	C	T	2.08794	4.18192	3.52692e-05	0.00990099	0.029703	0.0339504	0.372424
RPS6KC1	213436064	+	2	protein_coding	1146192	ENSG00000136643.7	1	212289872	T	C	0.52241	3.52627	0.000468336	0.00990099	0.39604	0.391318	0.491075
ARHGAP23	36666180	+	2	protein_coding	635388	ENSG00000225485.3	17	36030792	C	T	-0.427694	3.05553	0.0023913	0.00990099	0.90099	0.863117	0.627504
PDE5A	120528452	-	2	protein_coding	305192	ENSG00000138735.11	4	120833644	T	C	-1.41406	2.98518	0.00300138	0.00990099	0.910891	0.909469	0.64045
ZNF304	57869215	+	2	protein_coding	873722	ENSG00000131845.10	19	56995493	T	G	-1.07703	3.40345	0.000729925	0.00990099	0.653465	0.634631	0.56006
SLC39A11	71088435	-	1	protein_coding	523310	ENSG00000133195.7	17	71611745	C	T	-1.05106	4.55942	6.75516e-06	0.00990099	0.049505	0.0655968	0.383187
XRCC6BP1	58350470	+	2	protein_coding	-641321	ENSG00000166896.3	12	58991791	C	T	0.877458	3.34578	0.000895029	0.00990099	0.455446	0.447076	0.507314
RP5-935K16.1	128603261	-	2	lincRNA	-881613	ENSG00000270081.1	2	127721648	A	G	-1.16771	3.02949	0.00260243	0.00990099	0.881188	0.899427	0.637345
PLIN4	4504473	-	2	protein_coding	-204884	ENSG00000167676.3	19	4299589	G	T	0.565572	4.46293	1.0423e-05	0.00990099	0.049505	0.0527456	0.378177
ARL17B	44416868	-	2	protein_coding	-295289	ENSG00000228696.4	17	44121579	T	C	-1.48677	3.60676	0.000347714	0.00990099	0.277228	0.261193	0.45369
PLP2	49031041	+	2	protein_coding	614035	ENSG00000102007.6	23	48417006	C	T	1.40235	2.36841	0.0183209	0.019802	0.663366	0.669371	0.569779
RP11-279F6.1	69863079	+	2	lincRNA	101592	ENSG00000245750.3	15	69761487	T	C	-2.09442	3.11554	0.00196326	0.00990099	0.90099	0.88141	0.632385
B3GAT1	134254082	-	2	protein_coding	438160	ENSG00000109956.8	11	134692242	G	T	1.28494	4.04819	6.1561e-05	0.019802	0.0990099	0.105849	0.398959
HAPLN3	89424956	-	1	protein_coding	-247954	ENSG00000140511.7	15	89177002	T	A	-1.77963	3.31835	0.000985189	0.00990099	0.712871	0.703347	0.580249
PTTG1	159855609	+	2	protein_coding	111305	ENSG00000164611.8	5	159744304	C	T	-2.94592	3.5868	0.000374561	0.00990099	0.366337	0.383047	0.488744
NOP16	175813910	-	1	protein_coding	-380030	ENSG00000048162.15	5	175433880	G	A	1.05292	4.33365	1.84111e-05	0.00990099	0.0594059	0.0528867	0.378177
ASUN	27089747	-	1	protein_coding	-747504	ENSG00000064102.10	12	26342243	G	A	0.705643	3.30677	0.00102573	0.00990099	0.693069	0.725227	0.587492
PPP1R7	242122876	+	1	protein_coding	898465	ENSG00000115685.10	2	241224411	C	A	2.62988	3.76238	0.00019246	0.00990099	0.356436	0.312009	0.467824
SNX13	17937069	-	1	protein_coding	87675	ENSG00000071189.17	7	18024744	C	T	-0.464852	3.53901	0.000446937	0.00990099	0.514851	0.490189	0.519374
CYP2E1	135352284	+	2	protein_coding	114870	ENSG00000130649.5	10	135237414	G	A	-1.57039	4.26872	2.43734e-05	0.00990099	0.039604	0.0572274	0.378177
VGF	100808144	-	2	protein_coding	137654	ENSG00000128564.5	7	100945798	C	A	0.852459	3.59988	0.00035675	0.00990099	0.39604	0.36018	0.483385
PES1	31000089	-	1	protein_coding	-131490	ENSG00000100029.13	22	30868599	G	A	-0.633899	3.45041	0.000616954	0.00990099	0.435644	0.426802	0.501947
HSDL2	115203979	+	2	protein_coding	540594	ENSG00000119471.10	9	114663385	T	C	-2.40173	5.77862	1.47836e-08	0.00990099	0.019802	0.00426625	0.290207
TSPEAR	45928754	-	1	protein_coding	538960	ENSG00000175894.10	21	46467714	C	T	-2.46946	3.40415	0.00072812	0.00990099	0.752475	0.773511	0.601682
PTCD3	86361962	+	2	protein_coding	989732	ENSG00000132300.14	2	85372230	C	T	-0.730822	3.36158	0.000846622	0.00990099	0.564356	0.523775	0.529231
NTM	132204940	+	1	protein_coding	18462	ENSG00000182667.10	11	132186478	G	A	-2.37244	3.88605	0.000118526	0.00990099	0.207921	0.183322	0.430725
CYP2D6	42522578	-	2	protein_coding	-381916	ENSG00000100197.16	22	42140662	C	T	-1.15703	3.8522	0.00013552	0.00990099	0.277228	0.290952	0.461306
FAM169A	74137504	-	1	protein_coding	-162087	ENSG00000198780.7	5	73975417	G	A	-1.53221	3.46241	0.000590843	0.00990099	0.455446	0.409788	0.496605
FAM228A	24423611	+	1	protein_coding	551408	ENSG00000186453.8	2	23872203	T	G	-2.40643	4.08754	5.23359e-05	0.00990099	0.0594059	0.0530027	0.378177
ZBTB45	59030926	-	2	protein_coding	-886893	ENSG00000119574.8	19	58144033	G	A	-1.21956	3.76611	0.000189703	0.00990099	0.128713	0.135049	0.412091
RPL41	56511266	+	2	protein_coding	288298	ENSG00000229117.4	12	56222968	C	G	1.17255	2.83297	0.0048361	0.00990099	0.970297	0.941216	0.649576
SMARCAL1	217315569	+	1	protein_coding	323940	ENSG00000138375.8	2	216991629	T	G	-0.819654	3.8796	0.000121598	0.00990099	0.207921	0.234866	0.446409
UGT1A5	234681203	+	2	protein_coding	-551221	ENSG00000240224.1	2	235232424	G	C	-2.09449	3.42882	0.000666711	0.00990099	0.653465	0.599075	0.549596
OGDHL	50964992	-	2	protein_coding	-721290	ENSG00000197444.5	10	50243702	A	C	1.5588	3.55402	0.000422902	0.00990099	0.287129	0.230566	0.445759
FAM86C1	71510607	+	1	protein_coding	542626	ENSG00000158483.11	11	70967981	A	G	-0.721328	3.46863	0.000577704	0.00990099	0.475248	0.482087	0.516979
FGFBP1	15938275	-	2	protein_coding	-214761	ENSG00000137440.3	4	15723514	C	G	-0.968383	3.2036	0.00146163	0.00990099	0.752475	0.775275	0.601966
IL12A	159713344	+	2	protein_coding	-717571	ENSG00000168811.2	3	160430915	A	T	1.98901	2.96941	0.00315636	0.019802	0.831683	0.836418	0.620076
THEM4	151867439	-	2	protein_coding	-442229	ENSG00000159445.8	1	151425210	G	A	-1.91158	3.15006	0.00175022	0.00990099	0.643564	0.661263	0.567447
MNT	2298748	-	1	protein_coding	-397596	ENSG00000070444.10	17	1901152	G	C	0.555034	4.36898	1.5782e-05	0.00990099	0.0891089	0.0598731	0.378201
MSANTD3	103212839	+	2	protein_coding	-703322	ENSG00000066697.10	9	103916161	G	A	-1.72038	3.33984	0.000913883	0.00990099	0.50495	0.481485	0.516913
INPP5D	234114244	+	1	protein_coding	-5602	ENSG00000168918.9	2	234119846	G	A	-0.92276	3.55656	0.000418956	0.00990099	0.49505	0.425122	0.501404
DNAJC27	25186343	-	2	protein_coding	343677	ENSG00000115137.7	2	25530020	C	T	-1.58789	3.64647	0.000299586	0.00990099	0.188119	0.208983	0.437438
RP11-539G18.2	39667743	+	1	lincRNA	914254	ENSG00000255458.1	4	38753489	T	C	-0.701532	3.19351	0.00151242	0.019802	0.871287	0.832003	0.619081
APOLD1	12940584	+	2	protein_coding	1030552	ENSG00000178878.8	12	11910032	A	T	1.98371	3.45145	0.000614662	0.00990099	0.663366	0.60852	0.55243
RCN3	50046468	+	2	protein_coding	-678329	ENSG00000142552.3	19	50724797	G	A	1.52492	4.40104	1.37099e-05	0.00990099	0.118812	0.0774188	0.389328
ZNF667	56980304	-	1	protein_coding	-388974	ENSG00000198046.7	19	56591330	T	G	-0.881445	3.98544	7.95353e-05	0.00990099	0.267327	0.238325	0.446982
LA16c-380H5.5	3056121	+	2	lincRNA	-612389	ENSG00000272079.1	16	3668510	T	C	-3.00931	3.44595	0.000626953	0.00990099	0.574257	0.520351	0.528217
BCL10	85733312	-	2	protein_coding	-813126	ENSG00000142867.8	1	84920186	T	C	0.474307	2.82992	0.00488155	0.00990099	0.960396	0.985764	0.658975
ALDOA	30081599	+	1	protein_coding	784505	ENSG00000149925.12	16	29297094	C	T	-1.11889	3.892	0.000115758	0.00990099	0.049505	0.053097	0.378177
RBKS	28081438	-	2	protein_coding	448199	ENSG00000171174.9	2	28529637	C	T	1.95992	3.57763	0.000387529	0.00990099	0.267327	0.248397	0.449271
NCEH1	172351882	-	1	protein_coding	-344958	ENSG00000144959.5	3	172006924	A	G	-1.752	3.51017	0.000496759	0.00990099	0.465347	0.42502	0.501404
GALC	88454551	-	2	protein_coding	985502	ENSG00000054983.12	14	89440053	G	A	-2.2331	3.64884	0.00029692	0.00990099	0.336634	0.274514	0.457444
ZNF451	57033221	+	2	protein_coding	386352	ENSG00000112200.12	6	56646869	A	G	-0.777004	3.36386	0.000839844	0.00990099	0.415842	0.407229	0.495773
RNF24	3914712	-	2	protein_coding	-837776	ENSG00000101236.12	20	3076936	G	A	-1.07805	4.17051	3.70084e-05	0.00990099	0.128713	0.139393	0.415124
TSPAN19	85423751	-	1	protein_coding	-215814	ENSG00000231738.6	12	85207937	A	T	-3.61676	3.19992	0.00147997	0.00990099	0.584158	0.561929	0.53996
DROSHA	31527013	-	1	protein_coding	665149	ENSG00000113360.12	5	32192162	C	A	-2.03543	4.45869	1.06215e-05	0.00990099	0.0990099	0.10178	0.398161
TXNDC11	11792181	-	2	protein_coding	570879	ENSG00000153066.8	16	12363060	C	G	1.73536	3.94667	9.30207e-05	0.00990099	0.227723	0.199816	0.433337
PRDM10	129830977	-	2	protein_coding	935123	ENSG00000170325.10	11	130766100	G	C	-0.555601	3.24876	0.00125316	0.00990099	0.732673	0.746521	0.593546
RP11-317P15.4	182584389	+	2	lincRNA	235196	ENSG00000261504.1	1	182349193	G	A	-2.86702	3.63703	0.000310419	0.00990099	0.336634	0.311849	0.467769
FAM69B	139621331	-	2	protein_coding	-749986	ENSG00000165716.5	9	138871345	C	T	2.05413	4.61199	5.31665e-06	0.00990099	0.029703	0.03023	0.370672
CTC-365E16.1	71656517	+	2	lincRNA	390887	ENSG00000272093.1	5	71265630	G	A	1.56733	3.16578	0.00166045	0.00990099	0.772277	0.782269	0.604051
UQCRB	97244168	-	1	protein_coding	-627652	ENSG00000156467.5	8	96616516	C	A	0.629549	3.80378	0.000163867	0.00990099	0.217822	0.252062	0.450482
RP4-734P14.4	2447961	-	2	protein_coding	605815	ENSG00000256566.1	20	3053776	C	T	-2.94977	3.9478	9.25953e-05	0.00990099	0.207921	0.193573	0.432113
RP11-304L19.8	2262444	+	2	lincRNA	951222	ENSG00000261532.1	16	1311222	C	T	1.68335	3.0371	0.00253905	0.00990099	0.940594	0.937782	0.648856
U91328.20	25990989	+	2	lincRNA	-88260	ENSG00000272065.1	6	26079249	G	T	-2.45353	2.92006	0.00368992	0.019802	0.90099	0.910706	0.640781
RP4-758J18.2	1336623	+	2	protein_coding	-888661	ENSG00000224870.3	1	2225284	G	A	0.505121	3.67845	0.000265461	0.00990099	0.207921	0.212421	0.439018
RNF5	32151167	+	2	protein_coding	-840910	ENSG00000204308.6	6	32992077	C	T	-1.20974	4.47087	1.00603e-05	0.00990099	0.0891089	0.089692	0.393472
ONECUT1	53078166	-	1	protein_coding	212989	ENSG00000169856.7	15	53291155	G	C	-2.62195	3.86004	0.000131388	0.00990099	0.237624	0.210581	0.437906
PCBP3	47361584	+	2	protein_coding	1229556	ENSG00000183570.12	21	46132028	C	A	0.773721	3.5881	0.000372753	0.00990099	0.415842	0.431259	0.502697
PRKCD	53212420	+	2	protein_coding	-771172	ENSG00000163932.9	3	53983592	T	G	0.683738	3.7017	0.000242974	0.00990099	0.306931	0.308578	0.467032
HSPA6	161496378	+	2	protein_coding	-127675	ENSG00000173110.6	1	161624053	G	A	1.3318	3.38665	0.000774835	0.00990099	0.663366	0.622761	0.557106
LIPJ	90366431	+	2	protein_coding	577542	ENSG00000204022.5	10	89788889	G	C	-1.32136	3.3995	0.000740259	0.00990099	0.643564	0.648694	0.56454
DOC2A	30030224	-	2	protein_coding	379017	ENSG00000149927.13	16	30409241	A	G	-2.10091	3.34293	0.000904008	0.00990099	0.415842	0.410407	0.496605
MPLKIP	40172660	-	2	protein_coding	-892146	ENSG00000168303.6	7	39280514	G	C	-2.89853	4.15058	4.02416e-05	0.00990099	0.128713	0.117665	0.404945
PEMT	17415968	-	2	protein_coding	-290535	ENSG00000133027.13	17	17125433	A	G	-0.507574	3.24694	0.00126098	0.00990099	0.732673	0.677302	0.572521
FNIP2	159810979	+	2	protein_coding	565826	ENSG00000052795.8	4	159245153	C	A	-4.21434	3.51396	0.000489932	0.00990099	0.227723	0.232938	0.446409
RIC8B	107279682	+	1	protein_coding	697604	ENSG00000111785.14	12	106582078	C	A	-1.92709	3.48886	0.000536858	0.00990099	0.50495	0.467647	0.513315
WNK4	40947643	+	2	protein_coding	225481	ENSG00000126562.12	17	40722162	G	A	0.648254	3.81785	0.000155096	0.00990099	0.138614	0.124737	0.408188
LNPEP	96341777	+	1	protein_coding	570915	ENSG00000113441.11	5	95770862	C	T	0.369395	3.31085	0.00101126	0.00990099	0.633663	0.603147	0.550708
NDUFB2	140406363	+	1	protein_coding	224095	ENSG00000090266.8	7	140182268	C	T	-0.873363	3.21532	0.00140465	0.00990099	0.722772	0.706921	0.581389
SRPR	126137607	-	1	protein_coding	-141393	ENSG00000182934.7	11	125996214	G	A	-0.522047	3.59323	0.000365706	0.00990099	0.524752	0.521096	0.528579
MRPL22	154346246	+	2	protein_coding	348130	ENSG00000082515.12	5	153998116	C	T	0.730452	3.66704	0.000277191	0.00990099	0.277228	0.265772	0.456048
LRP4	46940193	-	2	protein_coding	179682	ENSG00000134569.5	11	47119875	A	T	0.573843	3.14586	0.00177495	0.00990099	0.524752	0.513721	0.526253
PGAP3	37842272	-	1	protein_coding	427487	ENSG00000161395.8	17	38269759	A	G	0.835192	4.09752	5.02146e-05	0.00990099	0.0693069	0.0545484	0.378177
RP1-315G1.3	123093255	-	1	lincRNA	404052	ENSG00000232412.1	23	123497307	G	C	-1.79148	3.11362	0.00197575	0.019802	0.445545	0.464929	0.512691
ELK4	205589966	-	2	protein_coding	-83369	ENSG00000158711.9	1	205506597	A	G	1.76619	3.73655	0.000212613	0.00990099	0.227723	0.220372	0.442408
FAM178A	102705087	+	2	protein_coding	830338	ENSG00000119906.7	10	101874749	C	T	-1.53186	2.79315	0.00546075	0.00990099	0.940594	0.95443	0.652282
DOCK10	225848523	-	1	protein_coding	233633	ENSG00000135905.14	2	226082156	A	G	-0.523907	3.49684	0.000521502	0.00990099	0.425743	0.391083	0.491041
DHDDS	26793874	+	1	protein_coding	-502828	ENSG00000117682.12	1	27296702	G	A	0.794203	2.89456	0.00399675	0.00990099	0.851485	0.891525	0.635766
ZKSCAN5	99128731	+	2	protein_coding	561982	ENSG00000196652.7	7	98566749	C	T	1.06431	3.36292	0.000842646	0.00990099	0.534653	0.498239	0.521517
MGA	42054327	+	1	protein_coding	-793173	ENSG00000174197.12	15	42847500	T	A	-1.435	3.82941	0.000148229	0.00990099	0.188119	0.179428	0.430102
GALNT16	69820488	+	2	protein_coding	653824	ENSG00000100626.12	14	69166664	C	A	-2.40423	3.5249	0.000470689	0.00990099	0.465347	0.450294	0.508241
ETV3	157105500	-	2	protein_coding	354650	ENSG00000117036.7	1	157460150	G	A	0.43247	3.13691	0.00182876	0.00990099	0.811881	0.81505	0.613149
RMI2	11444508	+	2	protein_coding	-610859	ENSG00000175643.7	16	12055367	T	G	3.37759	4.22087	2.99043e-05	0.019802	0.0693069	0.0895233	0.393472
ARFGEF1	68255571	-	1	protein_coding	65811	ENSG00000066777.4	8	68321382	G	A	0.661657	3.62859	0.000320422	0.00990099	0.287129	0.234142	0.446409
C10orf76	103789214	-	2	protein_coding	777593	ENSG00000120029.8	10	104566807	A	G	0.722945	2.97146	0.00313587	0.00990099	0.831683	0.819306	0.614874
MAGEE2	75005079	-	2	protein_coding	-611443	ENSG00000186675.5	23	74393636	C	G	-2.55767	1.64223	0.101297	0.138614	0.851485	0.861633	0.627178
ITGB6	161114557	-	1	protein_coding	-369354	ENSG00000115221.6	2	160745203	A	G	-0.592749	3.71058	0.000234873	0.00990099	0.267327	0.240611	0.446982
USP18	18659582	+	2	protein_coding	578426	ENSG00000184979.9	22	18081156	G	T	-1.26442	4.62075	5.10742e-06	0.00990099	0.029703	0.0169201	0.338445
GDF9	132198248	-	2	protein_coding	-91687	ENSG00000164404.4	5	132106561	A	T	0.839767	3.75488	0.000198118	0.00990099	0.178218	0.17675	0.429133
LPCAT3	7091065	-	2	protein_coding	-204045	ENSG00000111684.6	12	6887020	T	C	-0.465589	3.52958	0.000462693	0.00990099	0.49505	0.453412	0.509125
PEAR1	156884439	+	2	protein_coding	-978405	ENSG00000187800.9	1	157862844	T	C	-0.522435	3.68668	0.000257288	0.00990099	0.237624	0.227121	0.445114
SOSTDC1	16502175	-	2	protein_coding	66317	ENSG00000171243.7	7	16568492	A	G	1.49698	3.54733	0.000433459	0.00990099	0.50495	0.463537	0.512072
ZNF850	37238671	-	2	protein_coding	-749685	ENSG00000267041.1	19	36488986	T	C	-0.731054	3.23016	0.00133545	0.00990099	0.60396	0.539039	0.533338
KCNJ11	17409623	-	2	protein_coding	857512	ENSG00000187486.5	11	18267135	C	T	-0.380329	3.67243	0.000271593	0.00990099	0.227723	0.234771	0.446409
RP13-616I3.1	197233857	-	2	lincRNA	-476594	ENSG00000272989.1	3	196757263	T	C	1.74177	3.47893	0.000556552	0.00990099	0.564356	0.501477	0.52272
SPSB1	9427632	+	2	protein_coding	238275	ENSG00000171621.9	1	9189357	A	C	-0.66169	3.71959	0.000226915	0.019802	0.336634	0.35693	0.482306
TIAM1	32639299	-	1	protein_coding	28355	ENSG00000156299.8	21	32667654	A	G	1.15495	3.20865	0.00143682	0.00990099	0.762376	0.738013	0.591508
TRAF3IP2	111894186	-	1	protein_coding	-263659	ENSG00000056972.14	6	111630527	G	A	-1.64025	4.21037	3.1268e-05	0.00990099	0.0693069	0.0630832	0.380204
PRKACB	84649720	+	2	protein_coding	-106999	ENSG00000142875.15	1	84756719	A	G	0.982988	3.78589	0.000175694	0.00990099	0.29703	0.2462	0.44853
SMARCC1	47770584	-	2	protein_coding	-236475	ENSG00000173473.6	3	47534109	G	A	0.411578	4.30992	2.04072e-05	0.00990099	0.039604	0.0142089	0.330192
HOOK3	42882573	+	1	protein_coding	648412	ENSG00000168172.4	8	42234161	C	T	-1.5804	3.04364	0.00248567	0.019802	0.60396	0.588681	0.54644
RBM4B	66435295	+	1	protein_coding	-962448	ENSG00000173914.7	11	67397743	A	T	1.43189	2.68543	0.00753337	0.019802	0.930693	0.946567	0.650321
ISCA1	88882703	-	2	protein_coding	554943	ENSG00000135070.9	9	89437646	G	A	-0.782001	3.37966	0.000794261	0.00990099	0.574257	0.565702	0.541634
PKHD1	51586786	-	2	protein_coding	848988	ENSG00000170927.10	6	52435774	T	C	-1.12283	3.70637	0.000238689	0.00990099	0.306931	0.295158	0.461948
PRDX1	45981479	-	2	protein_coding	-903557	ENSG00000117450.9	1	45077922	C	T	-0.654025	4.03675	6.452e-05	0.00990099	0.049505	0.0577245	0.378177
RP11-403I13.8	149291204	+	2	lincRNA	-369470	ENSG00000235999.1	1	149660674	C	T	-1.09369	3.24747	0.00125869	0.00990099	0.19802	0.178245	0.429149
DENND5A	9225864	-	1	protein_coding	695082	ENSG00000184014.3	11	9920946	G	A	-1.11208	3.44652	0.00062565	0.00990099	0.415842	0.428168	0.501947
RP5-1024G6.8	53710212	-	2	lincRNA	-441277	ENSG00000270172.1	1	53268935	T	C	1.1764	3.69837	0.000246082	0.00990099	0.178218	0.164773	0.424981
CTD-3110H11.1	50651929	-	2	lincRNA	-812356	ENSG00000259715.1	15	49839573	A	G	-1.80144	3.89022	0.000116578	0.00990099	0.138614	0.136709	0.413729
ATP6V0E1	172447332	+	2	protein_coding	-201178	ENSG00000113732.4	5	172648510	G	A	-0.68301	3.84247	0.000140813	0.00990099	0.316832	0.279058	0.457761
GNL2	38059447	-	1	protein_coding	-558635	ENSG00000134697.8	1	37500812	G	C	-0.970404	3.30071	0.00104754	0.00990099	0.584158	0.589519	0.546694
BTBD16	124096009	+	2	protein_coding	287667	ENSG00000138152.7	10	123808342	C	G	2.72745	4.06317	5.78805e-05	0.00990099	0.128713	0.114272	0.403965
KIAA1211	57193846	+	2	protein_coding	224789	ENSG00000109265.8	4	56969057	A	C	-1.29584	3.81472	0.000157011	0.00990099	0.267327	0.209285	0.437658
RP3-331H24.5	72005050	-	2	lincRNA	446635	ENSG00000269966.1	6	72451685	A	T	-0.910462	3.26697	0.00117717	0.00990099	0.653465	0.593152	0.547904
SYNRG	35945452	-	1	protein_coding	772849	ENSG00000006114.11	17	36718301	G	A	2.65618	3.76045	0.000193899	0.019802	0.316832	0.279806	0.457761
N4BP1	48596355	-	2	protein_coding	283104	ENSG00000102921.3	16	48879459	T	C	1.7803	4.28052	2.31679e-05	0.00990099	0.029703	0.0352146	0.372424
COMMD9	36300166	-	1	protein_coding	-125569	ENSG00000110442.7	11	36174597	G	C	0.813589	3.58082	0.000382966	0.019802	0.485149	0.436768	0.50369
UNC13D	73839347	-	2	protein_coding	6758	ENSG00000092929.7	17	73846105	A	G	1.10131	4.51546	8.23866e-06	0.00990099	0.00990099	0.0168767	0.338317
ISLR2	74428997	+	2	protein_coding	-105310	ENSG00000167178.11	15	74534307	T	C	0.812692	3.62053	0.000330257	0.00990099	0.277228	0.26633	0.456048
MYH7	23882065	-	2	protein_coding	-707936	ENSG00000092054.12	14	23174129	G	A	-1.36407	4.10474	4.87312e-05	0.00990099	0.0891089	0.10539	0.398487
LL22NC03-2H8.5	22641586	-	2	lincRNA	-120528	ENSG00000272216.1	22	22521058	C	G	-0.83092	4.77165	2.53355e-06	0.00990099	0.00990099	0.0106836	0.324597
OVGP1	111962348	-	2	protein_coding	99274	ENSG00000085465.11	1	112061622	G	A	2.37958	4.23311	2.8385e-05	0.00990099	0.168317	0.175526	0.428784
SPOCK2	73848372	-	2	protein_coding	-397840	ENSG00000107742.8	10	73450532	C	T	1.03116	2.94913	0.00336644	0.019802	0.960396	0.955173	0.652396
RP11-142I20.1	39101460	-	2	lincRNA	-216172	ENSG00000267313.2	18	38885288	T	C	3.42944	4.193	3.3657e-05	0.00990099	0.0594059	0.0449997	0.378177
RP11-15H20.7	23440398	-	2	lincRNA	-779030	ENSG00000269107.1	19	22661368	A	G	1.37545	3.58207	0.0003812	0.00990099	0.326733	0.262773	0.454722
AKR1C2	5055812	-	2	protein_coding	-695997	ENSG00000151632.12	10	4359815	G	A	-1.07254	3.52554	0.000469594	0.00990099	0.574257	0.55734	0.538496
TMEM86B	55741647	-	2	protein_coding	703692	ENSG00000180089.4	19	56445339	C	T	-0.905393	3.63707	0.000310379	0.00990099	0.653465	0.613348	0.554332
ADCY2	7826832	+	2	protein_coding	640069	ENSG00000078295.11	5	7186763	C	T	-2.55658	3.10836	0.00201046	0.00990099	0.930693	0.930063	0.646442
TTLL4	219618857	+	2	protein_coding	-171814	ENSG00000135912.6	2	219790671	G	A	-2.37026	3.45176	0.000613967	0.00990099	0.445545	0.467331	0.513315
RBM15B	51431501	+	2	protein_coding	-914324	ENSG00000179837.6	3	52345825	G	A	2.95307	4.40162	1.36748e-05	0.00990099	0.0792079	0.0559918	0.378177
PDE1C	32110242	-	1	protein_coding	11301	ENSG00000154678.12	7	32121543	C	T	-1.02601	4.20333	3.22164e-05	0.00990099	0.039604	0.0399419	0.375244
UBE2N	93803817	-	1	protein_coding	186072	ENSG00000177889.5	12	93989889	T	C	1.10886	3.73677	0.000212439	0.00990099	0.29703	0.274241	0.457444
FAM185A	102395451	+	2	protein_coding	596516	ENSG00000222011.4	7	101798935	C	T	-2.06162	3.6605	0.000284137	0.00990099	0.316832	0.26181	0.454279
ABCA1	107623953	-	2	protein_coding	607993	ENSG00000165029.11	9	108231946	C	T	-3.02768	4.44227	1.14256e-05	0.00990099	0.049505	0.0562373	0.378177
C21orf119	33765715	+	1	protein_coding	-84514	ENSG00000256073.2	21	33850229	T	C	0.770509	3.6249	0.000324896	0.00990099	0.277228	0.269899	0.456688
NIF3L1	201768419	+	1	protein_coding	520928	ENSG00000196290.10	2	201247491	C	T	0.623784	3.43532	0.000651351	0.00990099	0.465347	0.408277	0.496391
VTA1	142519576	+	2	protein_coding	249752	ENSG00000009844.11	6	142269824	G	A	1.34148	3.79309	0.000170841	0.00990099	0.148515	0.145802	0.418124
MUT	49399443	-	2	protein_coding	-412567	ENSG00000146085.7	6	48986876	G	A	0.389968	3.83565	0.000144639	0.00990099	0.19802	0.161703	0.423082
SIM2	38092284	+	2	protein_coding	46052	ENSG00000159263.11	21	38046232	C	T	0.878352	3.32107	0.000975866	0.00990099	0.683168	0.653073	0.565645
RP11-362F19.1	142244772	-	2	lincRNA	-199426	ENSG00000248810.1	4	142045346	C	T	0.824199	3.66019	0.000284471	0.00990099	0.277228	0.27765	0.457761
EML2	46145006	-	1	protein_coding	283647	ENSG00000125746.10	19	46428653	T	C	-0.462085	4.2164	3.04779e-05	0.00990099	0.0891089	0.082305	0.391789
ZCCHC17	31811804	+	2	protein_coding	433518	ENSG00000121766.10	1	31378286	A	G	0.936835	4.24722	2.67251e-05	0.00990099	0.029703	0.0554017	0.378177
BCAR1	75276988	-	1	protein_coding	-772485	ENSG00000050820.12	16	74504503	C	T	0.859077	3.42604	0.000673368	0.00990099	0.613861	0.552673	0.536752
PON1	94940889	-	2	protein_coding	13060	ENSG00000005421.4	7	94953949	T	C	-1.04075	4.52543	7.87701e-06	0.00990099	0.019802	0.0171713	0.340622
PCDHGA2	140890738	+	2	protein_coding	-728109	ENSG00000081853.13	5	141618847	T	C	-0.630811	3.6879	0.00025609	0.019802	0.277228	0.244183	0.448252
MZT1	73284462	-	2	protein_coding	-293330	ENSG00000204899.5	13	72991132	A	G	1.35052	3.44892	0.000620272	0.00990099	0.445545	0.449954	0.508241
CXCL14	134907545	-	2	protein_coding	-299913	ENSG00000145824.8	5	134607632	C	T	-2.33295	3.28756	0.0010964	0.00990099	0.564356	0.61631	0.555176
RP11-500M8.7	4771699	+	2	protein_coding	948440	ENSG00000272921.1	12	3823259	C	T	-0.533212	3.62173	0.000328773	0.00990099	0.435644	0.410393	0.496605
CREM	35500182	+	1	protein_coding	-832240	ENSG00000095794.15	10	36332422	T	A	-0.907681	3.8503	0.000136537	0.00990099	0.188119	0.199153	0.433214
POU6F1	51598151	-	2	protein_coding	63626	ENSG00000184271.11	12	51661777	T	A	1.58702	3.74568	0.000205272	0.00990099	0.19802	0.183236	0.430725
GINS3	58436846	+	2	protein_coding	-562858	ENSG00000181938.9	16	58999704	C	T	-3.07807	3.80347	0.000164063	0.00990099	0.237624	0.228705	0.445603
STEAP2	89856285	+	1	protein_coding	80030	ENSG00000157214.9	7	89776255	T	C	1.32718	3.58799	0.000372905	0.00990099	0.336634	0.310541	0.46748
RP11-514O12.4	167271627	-	2	protein_coding	950429	ENSG00000249141.1	6	168222056	G	C	1.08924	4.41038	1.31567e-05	0.00990099	0.029703	0.0222926	0.361405
CSPG4	75967893	-	2	protein_coding	857114	ENSG00000173546.7	15	76825007	T	C	0.584487	2.92144	0.003674	0.00990099	0.861386	0.849354	0.62384
NUDT1	2290464	+	2	protein_coding	-945432	ENSG00000106268.11	7	3235896	T	A	-0.454524	3.13472	0.00184211	0.00990099	0.881188	0.903461	0.638711
B3GNT4	122691933	+	2	protein_coding	952287	ENSG00000176383.8	12	121739646	T	C	0.717983	3.64195	0.000304725	0.00990099	0.217822	0.202881	0.4343
STRIP2	129100142	+	2	protein_coding	-472349	ENSG00000128578.5	7	129572491	G	A	-2.0752	3.44452	0.000630167	0.00990099	0.554455	0.586666	0.545904
LPCAT2	55616826	+	2	protein_coding	-468940	ENSG00000087253.7	16	56085766	C	T	0.926735	3.21489	0.00140673	0.00990099	0.811881	0.798652	0.608512
POTEI	131220391	-	1	protein_coding	-359759	ENSG00000196834.7	2	130860632	T	C	1.17078	3.41717	0.000695075	0.00990099	0.415842	0.435882	0.50369
LYZ	69744064	+	1	protein_coding	162950	ENSG00000090382.2	12	69581114	T	C	0.697884	3.57275	0.000394608	0.00990099	0.435644	0.409033	0.496487
TMED6	69377543	-	2	protein_coding	658632	ENSG00000157315.4	16	70036175	C	A	-1.3873	3.88777	0.00011772	0.00990099	0.128713	0.120827	0.406088
ZNF32	44140249	-	2	protein_coding	-752769	ENSG00000169740.9	10	43387480	T	C	-0.487753	3.65552	0.000289533	0.00990099	0.287129	0.266483	0.456151
VAC14	70814842	-	1	protein_coding	715858	ENSG00000103043.10	16	71530700	T	G	-0.645392	3.44484	0.000629452	0.00990099	0.425743	0.380976	0.488509
STX17	102730716	+	1	protein_coding	931423	ENSG00000136874.6	9	101799293	A	G	-0.725781	3.54713	0.000433778	0.00990099	0.306931	0.323113	0.471321
ISG20L2	156697600	-	2	protein_coding	-275770	ENSG00000143319.12	1	156421830	G	T	0.703118	3.5936	0.000365206	0.00990099	0.564356	0.511178	0.525671
ZFYVE19	41106346	+	1	protein_coding	728477	ENSG00000166140.13	15	40377869	C	A	0.839531	3.48796	0.000538604	0.00990099	0.39604	0.416523	0.498601
NDUFV2	9134184	+	2	protein_coding	923535	ENSG00000178127.8	18	8210649	G	A	0.642603	3.91455	0.000105804	0.00990099	0.267327	0.288984	0.460523
STOX1	70652490	+	2	protein_coding	585559	ENSG00000165730.10	10	70066931	C	T	2.57085	3.33614	0.000925794	0.00990099	0.623762	0.620728	0.556424
C3orf52	111847080	+	2	protein_coding	115987	ENSG00000114529.8	3	111731093	C	T	0.587636	4.47687	9.79455e-06	0.00990099	0.0594059	0.0351383	0.372424
ZNF566	36967518	-	1	protein_coding	-443156	ENSG00000186017.10	19	36524362	T	A	-0.70132	3.5209	0.000477636	0.00990099	0.455446	0.365427	0.485048
MORF4L2	102940188	-	2	protein_coding	-111590	ENSG00000123562.12	23	102828598	G	A	-1.20161	2.65982	0.00812041	0.019802	0.792079	0.79539	0.607491
ZZEF1	3980053	-	2	protein_coding	-150550	ENSG00000074755.10	17	3829503	G	C	1.95129	3.53796	0.000448667	0.00990099	0.564356	0.562114	0.539961
RNF220	45115555	+	2	protein_coding	1024000	ENSG00000187147.13	1	44091555	T	G	-1.12166	3.37525	0.000806752	0.00990099	0.445545	0.430831	0.502403
CCDC90B	82985783	-	2	protein_coding	783766	ENSG00000137500.5	11	83769549	C	A	0.569075	3.48135	0.000551695	0.00990099	0.39604	0.377449	0.488302
SYNJ1	34104830	+	1	protein_coding	148468	ENSG00000159082.13	21	33956362	T	C	-0.407866	3.45647	0.00060364	0.00990099	0.663366	0.641618	0.562766
DAK	61113329	+	1	protein_coding	-478307	ENSG00000149476.10	11	61591636	C	G	-0.484369	3.69941	0.000245113	0.00990099	0.425743	0.363783	0.484406
BLCAP	36147752	-	2	protein_coding	-202409	ENSG00000166619.8	20	35945343	T	C	0.631696	3.91561	0.000105358	0.00990099	0.0990099	0.104015	0.398487
UBE2Z	47000348	+	2	protein_coding	-475509	ENSG00000159202.13	17	47475857	C	T	-2.03733	4.58842	5.92081e-06	0.00990099	0.019802	0.0324268	0.370672
CDK5RAP2	123334319	-	2	protein_coding	-163586	ENSG00000136861.13	9	123170733	C	G	-0.401598	3.0607	0.00235127	0.00990099	0.831683	0.811361	0.612144
BBS5	170360991	+	2	protein_coding	-651961	ENSG00000163093.7	2	171012952	C	T	-3.12885	3.93794	9.63424e-05	0.00990099	0.168317	0.139195	0.415124
ZNF132	58946951	-	2	protein_coding	-162219	ENSG00000131849.10	19	58784732	T	C	0.473501	3.25899	0.00120991	0.00990099	0.475248	0.470654	0.513909
NPPB	11917714	-	2	protein_coding	-511743	ENSG00000120937.8	1	11405971	G	C	1.05011	4.08257	5.34243e-05	0.00990099	0.108911	0.109333	0.401131
LINC00662	28282809	-	2	lincRNA	602402	ENSG00000261824.2	19	28885211	T	C	-0.924714	4.0377	6.42687e-05	0.00990099	0.0594059	0.0638841	0.381644
ICA1	8275635	-	2	protein_coding	-349076	ENSG00000003147.13	7	7926559	G	A	0.541036	4.03988	6.3696e-05	0.00990099	0.227723	0.196245	0.432525
SLC5A10	18923026	+	2	protein_coding	87855	ENSG00000154025.11	17	18835171	A	G	-0.56553	3.90914	0.000108115	0.00990099	0.118812	0.119253	0.405716
SPC24	11258470	-	2	protein_coding	519402	ENSG00000161888.7	19	11777872	C	T	1.71342	2.92822	0.00359642	0.00990099	0.920792	0.957936	0.653094
PRICKLE3	49042845	-	2	protein_coding	923644	ENSG00000012211.8	23	49966489	A	C	-0.684019	1.82342	0.068958	0.039604	0.990099	0.980945	0.658263
NUDT16	131101433	+	2	protein_coding	-409517	ENSG00000198585.7	3	131510950	T	C	-0.713752	3.42855	0.000667341	0.00990099	0.425743	0.389361	0.490425
C11orf53	111156777	+	2	protein_coding	-97207	ENSG00000150750.6	11	111253984	T	G	3.00249	3.22826	0.00134413	0.00990099	0.524752	0.547063	0.534976
OSBPL5	3167891	-	2	protein_coding	-59385	ENSG00000021762.15	11	3108506	G	A	-0.530669	4.50803	8.51847e-06	0.00990099	0.019802	0.0294137	0.370672
FGFR4	176524528	+	2	protein_coding	903170	ENSG00000160867.10	5	175621358	C	T	1.83143	4.89899	1.38211e-06	0.00990099	0.019802	0.0193014	0.348464
TRIM25	54985924	-	1	protein_coding	152001	ENSG00000121060.10	17	55137925	C	T	1.72614	3.96984	8.47201e-05	0.00990099	0.178218	0.18817	0.431044
CRB3	6466681	+	2	protein_coding	-4522	ENSG00000130545.11	19	6471203	A	G	0.81799	3.92455	0.000101655	0.00990099	0.326733	0.284534	0.458875
XPO4	21442840	-	2	protein_coding	289904	ENSG00000132953.12	13	21732744	A	G	0.640122	3.70602	0.000239007	0.00990099	0.346535	0.3156	0.468782
CLCN4	10153062	+	2	protein_coding	47044	ENSG00000073464.7	23	10106018	C	T	-0.772886	3.57566	0.000390379	0.00990099	0.356436	0.278777	0.457761
FANCL	58440841	-	1	protein_coding	-239157	ENSG00000115392.7	2	58201684	G	A	-1.21658	4.25389	2.5974e-05	0.00990099	0.049505	0.0529538	0.378177
NUDT4	93788385	+	2	protein_coding	119666	ENSG00000173598.9	12	93668719	T	C	2.21437	4.35496	1.67787e-05	0.00990099	0.0594059	0.0697947	0.386339
TMEM30A	75975054	-	2	protein_coding	-431176	ENSG00000112697.11	6	75543878	T	C	0.850046	4.86594	1.61958e-06	0.00990099	0.049505	0.045192	0.378177
WAS	48547709	+	2	protein_coding	698268	ENSG00000015285.6	23	47849441	A	G	2.03331	3.43355	0.000655493	0.019802	0.0693069	0.0578171	0.378177
ECHDC3	11797344	+	2	protein_coding	-41686	ENSG00000134463.10	10	11839030	T	A	0.79143	3.94158	9.4942e-05	0.00990099	0.188119	0.189537	0.431077
C4orf21	113541346	-	2	protein_coding	-175063	ENSG00000138658.11	4	113366283	A	G	-1.70387	3.36563	0.000834624	0.00990099	0.544554	0.500546	0.522414
RANBP17	170698155	+	1	protein_coding	-528104	ENSG00000204764.8	5	171226259	G	T	-3.28499	4.08668	5.25231e-05	0.00990099	0.168317	0.143088	0.416969
FBXO6	11733906	+	2	protein_coding	1009485	ENSG00000116663.6	1	10724421	C	T	-1.90385	3.9166	0.000104942	0.00990099	0.138614	0.1361	0.413402
TTBK1	43237551	+	1	protein_coding	462719	ENSG00000146216.7	6	42774832	G	A	-1.4028	3.37735	0.000800789	0.00990099	0.683168	0.595154	0.54835
RP11-318L16.6	211608414	+	2	lincRNA	809754	ENSG00000261252.1	1	210798660	T	C	4.96384	3.49199	0.000530775	0.00990099	0.50495	0.44582	0.506734
PDK1	173460557	+	1	protein_coding	-718077	ENSG00000152256.9	2	174178634	C	T	0.770876	3.23785	0.00130084	0.00990099	0.80198	0.747103	0.593688
ENKD1	67699071	-	2	protein_coding	-837828	ENSG00000124074.7	16	66861243	A	G	-0.452093	3.85801	0.000132448	0.00990099	0.0693069	0.0548779	0.378177
PGBD4	34396488	+	1	protein_coding	199571	ENSG00000182405.4	15	34196917	T	C	-1.25461	3.40931	0.00071484	0.00990099	0.663366	0.673677	0.570742
ATOH7	69991871	-	2	protein_coding	-927834	ENSG00000179774.7	10	69064037	C	G	2.32837	3.7965	0.000168583	0.00990099	0.118812	0.158009	0.421712
ZNF107	64169032	+	2	protein_coding	-806896	ENSG00000196247.7	7	64975928	A	C	-2.7188	3.11522	0.00196534	0.00990099	0.653465	0.620627	0.556404
ZNF780A	40590705	-	2	protein_coding	762057	ENSG00000197782.10	19	41352762	G	C	0.732174	4.48685	9.36689e-06	0.00990099	0.0594059	0.0778104	0.389328
RP11-411K7.1	53859762	+	2	lincRNA	-875832	ENSG00000236740.2	6	54735594	G	A	1.55921	3.73487	0.000213993	0.00990099	0.178218	0.178109	0.429133
PPARA	46631030	+	2	protein_coding	-331052	ENSG00000186951.12	22	46962082	G	A	0.551307	3.96089	8.78379e-05	0.00990099	0.188119	0.199154	0.433214
ZNF425	148809465	-	1	protein_coding	289177	ENSG00000204947.4	7	149098642	T	G	-0.78305	3.06575	0.00231281	0.019802	0.910891	0.899532	0.637382
TEKT3	15234931	-	1	protein_coding	-971897	ENSG00000125409.8	17	14263034	C	T	-2.01335	3.55129	0.00042718	0.00990099	0.435644	0.406378	0.495517
RP3-462E2.3	112251015	+	2	lincRNA	305685	ENSG00000257877.1	12	111945330	C	G	-2.92555	3.58827	0.000372518	0.00990099	0.217822	0.165837	0.425372
PCMTD2	62904574	+	2	protein_coding	873464	ENSG00000203880.7	20	62031110	G	A	-0.830755	3.3169	0.000990177	0.00990099	0.742574	0.683168	0.574303
RP11-130C6.1	129473992	-	2	lincRNA	3492	ENSG00000273077.1	4	129477484	C	T	2.59454	2.83391	0.00482219	0.00990099	0.930693	0.959006	0.653135
ZNF487	43947368	+	1	protein_coding	-99447	ENSG00000243660.5	10	44046815	A	G	-0.688596	3.83835	0.000143114	0.00990099	0.247525	0.190987	0.431278
HTR1F	88040998	+	2	protein_coding	-458026	ENSG00000179097.4	3	88499024	T	G	-0.459678	2.57137	0.0104761	0.00990099	0.990099	0.990146	0.659154
APPL1	57294145	+	2	protein_coding	910225	ENSG00000157500.6	3	56383920	G	A	-1.97395	3.42511	0.000675614	0.00990099	0.39604	0.395638	0.492583
ARHGAP30	161024263	-	2	protein_coding	-872206	ENSG00000186517.9	1	160152057	C	T	0.804726	4.55208	6.98359e-06	0.00990099	0.019802	0.0114651	0.32501
UPF2	12077440	-	2	protein_coding	248185	ENSG00000151461.15	10	12325625	G	A	-0.518749	3.49883	0.00051774	0.00990099	0.613861	0.628931	0.55838
NRK	105199590	+	2	protein_coding	153977	ENSG00000123572.12	23	105045613	G	A	2.22214	3.42665	0.000671909	0.00990099	0.148515	0.106914	0.399764
SLPI	43881058	-	2	protein_coding	986610	ENSG00000124107.5	20	44867668	C	T	-1.84874	3.35748	0.000858963	0.00990099	0.564356	0.583941	0.545461
AOAH	36726399	-	1	protein_coding	-16138	ENSG00000136250.7	7	36710261	T	C	1.08441	3.45518	0.000606458	0.00990099	0.594059	0.540506	0.533392
DNAJC25	114431552	+	2	protein_coding	559862	ENSG00000059769.15	9	113871690	G	A	-2.60997	3.83583	0.000144537	0.00990099	0.128713	0.136701	0.413729
STXBP5L	120628418	+	2	protein_coding	-666856	ENSG00000145087.8	3	121295274	C	T	0.371361	3.37587	0.000804986	0.00990099	0.425743	0.362214	0.484195
ITGB3BP	63955889	-	2	protein_coding	1092728	ENSG00000142856.12	1	65048617	A	C	3.12822	3.49936	0.000516741	0.00990099	0.465347	0.398399	0.492947
TOR4A	140174411	+	2	protein_coding	681213	ENSG00000198113.2	9	139493198	A	G	-1.06227	3.44446	0.000630303	0.00990099	0.60396	0.582309	0.545317
CRH	67089726	-	2	protein_coding	-875984	ENSG00000147571.3	8	66213742	C	T	-3.18999	3.43013	0.000663572	0.00990099	0.386139	0.363701	0.484406
KLHL10	39998075	+	2	protein_coding	-559618	ENSG00000161594.6	17	40557693	T	G	-1.15067	3.50823	0.000500295	0.00990099	0.356436	0.388387	0.490053
RBM12	34243266	-	2	protein_coding	930868	ENSG00000244462.3	20	35174134	T	C	2.0978	3.50697	0.0005026	0.00990099	0.207921	0.206421	0.436478
CTD-2192J16.22	12754760	-	2	protein_coding	813779	ENSG00000269242.1	19	13568539	T	C	0.849612	3.33513	0.000929063	0.00990099	0.663366	0.626384	0.557918
PDCD4	112657786	+	2	protein_coding	-181815	ENSG00000150593.11	10	112839601	C	A	1.35307	3.52554	0.000469601	0.00990099	0.29703	0.315172	0.46871
RBM43	152117822	-	2	protein_coding	-314978	ENSG00000184898.6	2	151802844	C	T	-0.856294	4.80557	2.15868e-06	0.00990099	0.00990099	0.00446555	0.290207
NDUFS4	52954381	+	2	protein_coding	889200	ENSG00000164258.7	5	52065181	G	A	0.533033	3.63698	0.000310476	0.00990099	0.366337	0.331534	0.474104
ZNF781	38169674	-	1	protein_coding	727488	ENSG00000196381.6	19	38897162	T	A	-1.24962	3.50754	0.000501558	0.00990099	0.316832	0.31957	0.469868
CTA-989H11.1	42674194	+	2	lincRNA	430612	ENSG00000273366.1	22	42243582	G	A	-4.08766	2.56245	0.0107448	0.029703	0.980198	0.994753	0.659154
TTLL1	43466184	-	2	protein_coding	839695	ENSG00000100271.12	22	44305879	A	G	1.94508	3.25504	0.00122645	0.00990099	0.772277	0.752637	0.595564
WDR90	717780	+	1	protein_coding	-587803	ENSG00000161996.13	16	1305583	G	C	-0.57222	3.99506	7.64873e-05	0.00990099	0.158416	0.17616	0.429133
NYAP2	226491844	+	2	protein_coding	533939	ENSG00000144460.10	2	225957905	C	T	1.80655	4.23777	2.78265e-05	0.00990099	0.0693069	0.074775	0.389195
CTC1	8141947	-	1	protein_coding	-876315	ENSG00000178971.9	17	7265632	C	T	0.444764	3.72381	0.000223278	0.00990099	0.405941	0.374141	0.488302
RP11-466C23.4	63535026	-	2	lincRNA	-729230	ENSG00000255651.2	11	62805796	G	A	-1.51814	3.78849	0.000173925	0.00990099	0.19802	0.15748	0.421712
HAUS5	36114132	+	2	protein_coding	895772	ENSG00000249115.4	19	35218360	G	C	-1.38827	3.39639	0.000748494	0.00990099	0.60396	0.617186	0.555582
SBNO2	1154401	-	1	protein_coding	-520306	ENSG00000064932.11	19	634095	A	G	-0.363158	4.27565	2.36586e-05	0.00990099	0.128713	0.113422	0.403558
MSANTD4	105881794	-	1	protein_coding	643699	ENSG00000170903.6	11	106525493	A	G	1.91065	3.23981	0.00129216	0.00990099	0.673267	0.652988	0.565645
SPRED1	38591574	+	2	protein_coding	-567647	ENSG00000166068.8	15	39159221	G	A	-0.596422	3.51237	0.000492785	0.00990099	0.584158	0.54621	0.534734
ZFHX2	24004583	-	1	protein_coding	-130042	ENSG00000136367.12	14	23874541	C	T	0.792578	4.26455	2.48142e-05	0.00990099	0.0594059	0.0435022	0.378068
CBY3	179105586	-	2	protein_coding	-721086	ENSG00000204659.4	5	178384500	T	C	-4.09859	3.28286	0.00111436	0.00990099	0.851485	0.864527	0.627932
MYSM1	59158603	-	2	protein_coding	943239	ENSG00000162601.5	1	60101842	G	A	0.823725	3.37848	0.000797586	0.00990099	0.60396	0.585446	0.545563
RP11-248J23.7	97684536	+	2	protein_coding	-838774	ENSG00000270099.1	10	98523310	G	A	-1.80307	3.2652	0.00118437	0.019802	0.653465	0.60716	0.551663
HS3ST3A1	13400135	-	2	protein_coding	-186161	ENSG00000153976.2	17	13213974	T	C	0.707896	3.75296	0.000199588	0.00990099	0.326733	0.317355	0.46913
RP11-83B20.1	124998554	+	2	lincRNA	-752415	ENSG00000214650.2	12	125750969	C	T	1.16664	3.43334	0.00065598	0.00990099	0.653465	0.620615	0.556404
PREP	105770956	-	2	protein_coding	202910	ENSG00000085377.9	6	105973866	A	G	-1.12103	3.62596	0.000323602	0.00990099	0.485149	0.447718	0.507604
MARCH1	164976426	-	2	protein_coding	-211986	ENSG00000145416.9	4	164764440	C	T	-3.53591	3.996	7.61951e-05	0.00990099	0.148515	0.139695	0.415124
PHACTR3	58422170	+	2	protein_coding	-685639	ENSG00000087495.12	20	59107809	C	G	-1.64895	3.6585	0.000286287	0.00990099	0.336634	0.326068	0.472636
RP11-700H6.1	49013086	-	2	lincRNA	-54952	ENSG00000247011.2	17	48958134	T	A	-1.52847	3.49771	0.000519848	0.00990099	0.49505	0.462465	0.511508
SZRD1	16721533	+	2	protein_coding	-40379	ENSG00000055070.12	1	16761912	T	A	1.00452	3.19994	0.00147988	0.00990099	0.811881	0.794853	0.607491
RP11-665C16.6	55729874	-	2	lincRNA	-413099	ENSG00000258413.1	14	55316775	C	T	-4.46478	3.06574	0.00231288	0.00990099	0.861386	0.851525	0.624258
NPIPB3	21513642	-	2	protein_coding	118830	ENSG00000169246.12	16	21632472	T	A	-2.32937	3.1299	0.00187186	0.00990099	0.683168	0.631128	0.559054
RBM46	155717894	+	1	protein_coding	-844844	ENSG00000151962.3	4	156562738	A	G	1.42598	3.10005	0.00206639	0.00990099	0.772277	0.795259	0.607491
TBC1D4	75887034	-	2	protein_coding	106853	ENSG00000136111.8	13	75993887	T	C	0.699899	3.80063	0.000165894	0.00990099	0.247525	0.265495	0.456048
SLC20A1	113420441	+	1	protein_coding	491798	ENSG00000144136.6	2	112928643	A	T	-4.26888	4.23416	2.82583e-05	0.00990099	0.0792079	0.0531045	0.378177
F2RL2	75914467	-	1	protein_coding	-490917	ENSG00000164220.6	5	75423550	G	A	0.67422	3.52696	0.00046716	0.00990099	0.445545	0.433824	0.503602
RP11-339B21.15	131067794	-	2	lincRNA	-886193	ENSG00000272960.1	9	130181601	G	-	1.1928	3.46028	0.000595401	0.00990099	0.376238	0.334986	0.475114
RP11-329B9.4	184456423	+	2	lincRNA	364542	ENSG00000272970.1	3	184091881	T	C	-1.74804	2.88213	0.00415464	0.00990099	0.970297	0.967443	0.654855
CENPN	81056333	+	2	protein_coding	-817702	ENSG00000166451.9	16	81874035	A	G	1.2298	3.92681	0.00010074	0.00990099	0.217822	0.210017	0.437768
PTPN12	77267941	+	1	protein_coding	307526	ENSG00000127947.11	7	76960415	A	G	-0.760251	4.47171	1.00227e-05	0.00990099	0.029703	0.0602858	0.378201
CPAMD8	17111332	-	2	protein_coding	634767	ENSG00000160111.8	19	17746099	T	C	0.685526	3.14204	0.00179772	0.00990099	0.891089	0.876497	0.631171
HPS4	26878206	-	2	protein_coding	517179	ENSG00000100099.16	22	27395385	C	T	0.617856	3.92047	0.000103328	0.00990099	0.19802	0.245029	0.448426
FOXP2	114329979	+	2	protein_coding	646636	ENSG00000128573.18	7	113683343	T	C	-0.886644	2.81615	0.0050916	0.00990099	0.910891	0.903612	0.638711
RHEB	151168527	-	2	protein_coding	-711455	ENSG00000106615.5	7	150457072	C	A	2.31788	3.96202	8.74381e-05	0.00990099	0.178218	0.136778	0.413729
FGF10	44389158	-	2	protein_coding	-437049	ENSG00000070193.4	5	43952109	G	A	-2.8316	3.00417	0.00282404	0.019802	0.653465	0.653403	0.565765
ENOX1	43934193	-	2	protein_coding	1159808	ENSG00000120658.8	13	45094001	A	G	-0.772797	3.30248	0.00104113	0.00990099	0.633663	0.629683	0.5585
RASD2	35948077	+	2	protein_coding	383985	ENSG00000100302.6	22	35564092	A	C	-3.23196	3.55273	0.000424917	0.00990099	0.415842	0.430148	0.502206
TAX1BP1	27872328	+	1	protein_coding	290532	ENSG00000106052.9	7	27581796	C	T	1.9564	3.32373	0.000966846	0.00990099	0.584158	0.615459	0.554791
PRRT2	29825007	+	2	protein_coding	-88701	ENSG00000167371.12	16	29913708	C	G	-1.32034	3.58195	0.000381366	0.00990099	0.306931	0.276797	0.457761
SLC38A1	46662913	-	1	protein_coding	-960354	ENSG00000111371.11	12	45702559	C	T	1.69688	3.77183	0.000185544	0.00990099	0.257426	0.224644	0.444476
SMN2	69373589	+	2	protein_coding	831535	ENSG00000205571.8	5	68542054	C	T	2.5643	2.24483	0.025304	0.029703	0.970297	0.967441	0.654855
TONSL	145654528	-	2	protein_coding	-648969	ENSG00000160949.12	8	145005559	G	C	-0.623924	3.04134	0.00250429	0.00990099	0.782178	0.762039	0.598567
ZNF664	124482944	+	2	protein_coding	394956	ENSG00000179195.11	12	124087988	G	C	-0.443107	3.53314	0.000456676	0.00990099	0.465347	0.472834	0.514418
RP5-1198O20.4	44542422	+	2	lincRNA	-373784	ENSG00000230615.2	1	44916206	G	A	-3.6702	3.23342	0.00132069	0.00990099	0.683168	0.631713	0.559123
IL10RA	117869430	+	2	protein_coding	-319606	ENSG00000110324.5	11	118189036	T	C	-3.31886	4.05785	5.91614e-05	0.00990099	0.0990099	0.104915	0.398487
TIPIN	66672278	-	2	protein_coding	-222849	ENSG00000075131.5	15	66449429	C	T	2.18394	4.09269	5.12313e-05	0.00990099	0.0693069	0.0719339	0.386546
RP11-423G4.7	109303778	-	2	lincRNA	-401021	ENSG00000260987.1	12	108902757	G	A	-1.32201	3.54455	0.000437921	0.00990099	0.376238	0.395526	0.492583
RP11-49C24.1	70611221	+	2	lincRNA	701484	ENSG00000260023.1	16	69909737	A	G	3.54032	2.61251	0.00931343	0.039604	0.930693	0.942374	0.649779
PSMB5	23495584	-	1	protein_coding	-506612	ENSG00000100804.14	14	22988972	G	C	-0.51084	3.88481	0.000119113	0.00990099	0.19802	0.192846	0.432113
NOTCH2	120548211	-	2	protein_coding	-605785	ENSG00000134250.13	1	119942426	G	A	-1.25467	3.88395	0.000119518	0.00990099	0.168317	0.140555	0.415223
RECQL	21652549	-	2	protein_coding	870495	ENSG00000004700.11	12	22523044	A	G	1.42531	3.68243	0.000261472	0.00990099	0.316832	0.286449	0.459716
FN3KRP	80687790	+	2	protein_coding	59013	ENSG00000141560.10	17	80628777	T	C	-1.23841	4.23018	2.87422e-05	0.00990099	0.039604	0.0528084	0.378177
ELAC2	12915099	-	1	protein_coding	736208	ENSG00000006744.14	17	13651307	G	A	-0.443304	4.01645	7.01055e-05	0.00990099	0.237624	0.210833	0.437906
NCAPH2	50961802	+	2	protein_coding	878152	ENSG00000025770.14	22	50083650	G	A	-1.01931	3.29602	0.00106473	0.00990099	0.722772	0.666108	0.568635
PAQR3	79847872	-	2	protein_coding	-803714	ENSG00000163291.10	4	79044158	G	T	2.05585	3.49017	0.000534314	0.00990099	0.485149	0.454677	0.509357
APBA2	29393802	+	2	protein_coding	-22806	ENSG00000034053.10	15	29416608	G	A	2.36182	4.25082	2.63171e-05	0.00990099	0.019802	0.0222259	0.361405
ANTXR2	80990661	-	2	protein_coding	-704669	ENSG00000163297.12	4	80285992	C	A	-1.96187	3.43715	0.00064708	0.00990099	0.415842	0.386846	0.489747
CTB-113I20.2	133340838	+	2	lincRNA	81731	ENSG00000271737.1	5	133259107	G	C	0.801851	3.70903	0.000236275	0.00990099	0.267327	0.247214	0.448808
FXYD3	35613860	+	2	protein_coding	872146	ENSG00000089356.12	19	34741714	T	C	2.35337	4.1258	4.46387e-05	0.00990099	0.148515	0.107183	0.400298
UBE2J1	90039400	-	2	protein_coding	636390	ENSG00000198833.6	6	90675790	A	G	0.585484	3.618	0.000333399	0.00990099	0.287129	0.284979	0.458906
RP11-131L12.2	118813596	-	2	lincRNA	837384	ENSG00000270482.1	12	119650980	C	G	2.2704	3.17655	0.00160142	0.019802	0.920792	0.8765	0.631171
NALCN	102021339	-	2	protein_coding	-430709	ENSG00000102452.11	13	101590630	C	A	0.835761	3.74213	0.000208102	0.00990099	0.257426	0.258218	0.452581
TNFAIP8L3	51350080	-	2	protein_coding	157888	ENSG00000183578.5	15	51507968	G	A	-2.2821	3.47829	0.00055785	0.00990099	0.376238	0.385789	0.489452
CTD-2369P2.10	10419226	-	2	protein_coding	928602	ENSG00000167807.11	19	11347828	C	G	1.16518	3.37603	0.000804536	0.00990099	0.594059	0.587352	0.546213
KIAA1324	109745566	+	2	protein_coding	-673441	ENSG00000116299.12	1	110419007	C	T	-1.5167	4.13883	4.22717e-05	0.00990099	0.0891089	0.0775533	0.389328
SETMAR	4354582	+	1	protein_coding	-290221	ENSG00000170364.8	3	4644803	G	A	0.716519	3.94441	9.38667e-05	0.00990099	0.217822	0.228303	0.445603
POPDC3	105607996	-	2	protein_coding	-59787	ENSG00000132429.5	6	105548209	C	T	1.96392	4.18238	3.52021e-05	0.00990099	0.0594059	0.0685985	0.384071
RP11-315D16.2	68486446	-	2	protein_coding	-170411	ENSG00000260007.1	15	68316035	A	C	-2.71765	3.29111	0.00108303	0.00990099	0.60396	0.591902	0.547501
ULK1	132405851	+	2	protein_coding	234801	ENSG00000177169.5	12	132171050	C	T	1.20306	3.06725	0.00230146	0.00990099	0.920792	0.925644	0.644982
CLPB	72140150	-	2	protein_coding	775661	ENSG00000162129.8	11	72915811	C	T	1.45292	2.84357	0.00468103	0.019802	0.960396	0.973875	0.656484
AZI1	79173635	-	2	protein_coding	-450400	ENSG00000141577.9	17	78723235	G	T	0.459647	3.85609	0.000133455	0.00990099	0.237624	0.225106	0.444687
A2ML1	9039103	+	2	protein_coding	819183	ENSG00000166535.15	12	8219920	G	A	-4.04195	3.45217	0.000613059	0.00990099	0.574257	0.544654	0.534551
PBX1	164815821	+	1	protein_coding	-620206	ENSG00000185630.14	1	165436027	T	G	-2.87495	4.51195	8.3697e-06	0.00990099	0.00990099	0.0207983	0.358854
PNMA6C	152242643	+	2	protein_coding	-508689	ENSG00000235961.3	23	152751332	G	C	9.07344	3.77256	0.00018502	0.00990099	0.0594059	0.0863105	0.392289
TCTE1	44247920	-	2	protein_coding	-77475	ENSG00000146221.8	6	44170445	A	G	-0.764125	3.57287	0.000394428	0.00990099	0.405941	0.379814	0.488508
MIR146A	159912359	+	2	lincRNA	-248680	ENSG00000253522.2	5	160161039	C	T	5.16283	3.41528	0.000699796	0.00990099	0.633663	0.557281	0.538496
PBX2	32156281	-	2	protein_coding	303848	ENSG00000204304.7	6	32460129	T	C	-1.65293	4.76233	2.64709e-06	0.00990099	0.00990099	0.0111695	0.32501
CTC-367J11.1	149855322	-	2	lincRNA	200891	ENSG00000254333.1	5	150056213	T	A	-3.27187	3.03402	0.00256454	0.00990099	0.881188	0.883277	0.632819
ZACN	74077097	+	2	protein_coding	655240	ENSG00000186919.8	17	73421857	A	G	0.811997	4.0124	7.12739e-05	0.00990099	0.0990099	0.114406	0.403965
C19orf73	49622397	-	2	protein_coding	360726	ENSG00000221916.2	19	49983123	G	A	2.22307	3.07902	0.00221441	0.00990099	0.861386	0.870808	0.629074
TRMT44	8494993	+	1	protein_coding	-33860	ENSG00000155275.14	4	8528853	G	T	1.06455	3.35432	0.000868563	0.00990099	0.881188	0.83313	0.619421
SORBS2	186696520	-	1	protein_coding	647383	ENSG00000154556.13	4	187343903	G	A	-0.650251	3.7385	0.00021103	0.00990099	0.306931	0.332184	0.47421
GBP5	89738487	-	2	protein_coding	-939386	ENSG00000154451.10	1	88799101	A	C	-3.38572	2.61393	0.00927562	0.029703	1	0.998925	0.659154
DENND1A	126392755	-	2	protein_coding	503434	ENSG00000119522.11	9	126896189	A	G	-0.397864	3.09004	0.00213571	0.00990099	0.861386	0.811579	0.612144
P2RX5	3593817	-	2	protein_coding	-797427	ENSG00000083454.17	17	2796390	T	C	1.508	3.54293	0.000440535	0.00990099	0.574257	0.559885	0.539209
SPATA22	3372692	-	1	protein_coding	-741669	ENSG00000141255.8	17	2631023	T	A	1.72171	4.29933	2.13633e-05	0.00990099	0.0792079	0.0625823	0.379794
HINT1	130498196	-	1	protein_coding	554487	ENSG00000169567.7	5	131052683	T	A	0.534027	3.67848	0.00026543	0.00990099	0.168317	0.161534	0.423082
RARRES1	158422716	-	1	protein_coding	-962194	ENSG00000118849.5	3	157460522	G	C	-0.916777	3.51953	0.00048005	0.00990099	0.356436	0.348769	0.480256
PSKH1	67936935	+	2	protein_coding	989027	ENSG00000159792.5	16	66947908	C	T	-1.12658	3.57436	0.000392253	0.00990099	0.207921	0.210157	0.437768
PRPH2	42666035	-	2	protein_coding	6539	ENSG00000112619.6	6	42672574	G	A	1.35112	7.04195	7.88788e-12	0.00990099	0.00990099	2.60622e-08	7.66699e-05
CFB	31919475	+	1	protein_coding	-549970	ENSG00000243649.4	6	32469445	G	A	-1.53274	3.59762	0.000359775	0.00990099	0.534653	0.511145	0.525671
C7orf73	135376319	+	2	protein_coding	-849426	ENSG00000243317.3	7	136225745	G	T	1.70713	2.88583	0.00410706	0.00990099	0.950495	0.969471	0.655364
RP11-346I3.4	67336017	-	1	lincRNA	-805209	ENSG00000246145.1	8	66530808	C	T	-2.91488	3.07955	0.0022106	0.019802	0.762376	0.732862	0.590368
CDO1	115148955	-	2	protein_coding	12162	ENSG00000129596.4	5	115161117	T	C	0.516131	3.00491	0.0028173	0.00990099	0.930693	0.942276	0.649779
ZDHHC13	19187849	+	1	protein_coding	-300849	ENSG00000177054.9	11	19488698	A	G	-0.506604	3.68959	0.000254449	0.00990099	0.287129	0.307025	0.466654
AC131025.8	148789725	+	2	lincRNA	709835	ENSG00000253864.1	5	148079890	T	C	-8.37737	3.24791	0.0012568	0.00990099	0.70297	0.665418	0.568513
CRYL1	21001444	-	2	protein_coding	633699	ENSG00000165475.9	13	21635143	G	A	-1.89085	3.50318	0.000509599	0.00990099	0.445545	0.402239	0.493766
NDUFA3	54612389	+	2	protein_coding	-127037	ENSG00000170906.11	19	54739426	T	C	1.53164	4.73391	3.02445e-06	0.00990099	0.019802	0.0274082	0.367232
RP11-2E17.1	80494356	-	2	lincRNA	-157130	ENSG00000259417.2	15	80337226	T	C	-1.20709	3.42084	0.000686009	0.00990099	0.514851	0.526655	0.530361
AP000275.65	33984591	-	2	protein_coding	739272	ENSG00000265590.5	21	34723863	T	A	3.46011	3.38141	0.000789359	0.00990099	0.722772	0.675455	0.571525
NR6A1	127358087	-	2	protein_coding	-393355	ENSG00000148200.12	9	126964732	G	A	1.22704	3.52242	0.000474985	0.00990099	0.386139	0.354808	0.481381
RP11-38G5.4	80136646	-	2	lincRNA	394333	ENSG00000261229.1	15	80530979	T	A	1.55632	3.68442	0.000259509	0.00990099	0.336634	0.280772	0.457761
CPT2	53667995	+	2	protein_coding	-84996	ENSG00000157184.5	1	53752991	T	C	-1.99862	3.67169	0.000272351	0.00990099	0.326733	0.296073	0.462036
CRTAC1	99640149	-	1	protein_coding	-562470	ENSG00000095713.9	10	99077679	G	C	-2.74815	2.97245	0.00312593	0.00990099	0.960396	0.948972	0.650885
PI4K2A	99433497	+	2	protein_coding	501965	ENSG00000155252.12	10	98931532	T	C	1.22245	3.59928	0.000357552	0.00990099	0.39604	0.428225	0.501947
C14orf93	23468611	-	2	protein_coding	391103	ENSG00000100802.10	14	23859714	C	T	-1.04062	3.3831	0.000784629	0.00990099	0.70297	0.750463	0.59479
MAFK	1578785	+	2	protein_coding	497738	ENSG00000198517.5	7	1081047	C	G	0.560629	3.80734	0.000161603	0.00990099	0.336634	0.341537	0.477055
KIF1B	10428525	+	1	protein_coding	-221819	ENSG00000054523.12	1	10650344	C	T	0.419101	3.42904	0.00066618	0.019802	0.663366	0.615377	0.55476
RNASET2	167347624	-	2	protein_coding	874432	ENSG00000026297.11	6	168222056	G	C	0.997124	4.42673	1.22397e-05	0.00990099	0.019802	0.0165656	0.337901
GPR6	110301402	+	2	protein_coding	879802	ENSG00000146360.7	6	109421600	G	A	3.54799	2.81242	0.00514978	0.029703	0.940594	0.955194	0.652396
BEAN1	66526865	+	1	protein_coding	622979	ENSG00000166546.9	16	65903886	C	T	1.80209	3.39435	0.000753953	0.00990099	0.594059	0.622939	0.55718
SIPA1	65418040	+	1	protein_coding	509708	ENSG00000213445.4	11	64908332	A	C	-1.09094	3.58572	0.000376069	0.00990099	0.257426	0.239738	0.446982
LEKR1	156660318	+	1	protein_coding	1079974	ENSG00000197980.7	3	155580344	T	C	1.77892	3.56492	0.000406208	0.00990099	0.415842	0.379248	0.488469
RP11-701H24.3	25273079	-	2	lincRNA	-345736	ENSG00000257647.1	15	24927343	C	G	-2.21352	3.16725	0.0016523	0.00990099	0.910891	0.910122	0.640565
FAT3	92623657	+	2	protein_coding	681874	ENSG00000165323.11	11	91941783	C	T	1.01437	3.81504	0.000156812	0.00990099	0.148515	0.178061	0.429133
RPS24	79800373	+	2	protein_coding	-129103	ENSG00000138326.14	10	79929476	C	A	-0.584776	4.15528	3.94559e-05	0.00990099	0.0693069	0.0715837	0.386546
CCL3	34415952	-	2	protein_coding	-68413	ENSG00000006075.11	17	34347539	A	G	-0.852354	3.2414	0.00128514	0.00990099	0.722772	0.729732	0.589298
MFN2	12049222	+	2	protein_coding	133418	ENSG00000116688.12	1	11915804	C	G	-0.805099	3.87373	0.000124463	0.00990099	0.168317	0.174104	0.427463
GCK	44193062	-	2	protein_coding	-132372	ENSG00000106633.11	7	44060690	G	A	1.82716	3.84831	0.000137611	0.00990099	0.188119	0.194748	0.432472
RXRB	33164057	-	2	protein_coding	732469	ENSG00000204231.6	6	33896526	G	A	-1.69988	3.9046	0.000110092	0.00990099	0.306931	0.302233	0.464652
RPL9	39458158	-	2	protein_coding	-3837	ENSG00000163682.11	4	39454321	G	A	-1.06663	5.02796	7.38241e-07	0.00990099	0.00990099	0.00110311	0.189575
AC104655.3	105761709	+	1	lincRNA	297622	ENSG00000226508.1	2	105464087	C	T	1.07538	3.65738	0.0002875	0.00990099	0.405941	0.333799	0.475002
PTPRR	71148081	-	1	protein_coding	-304850	ENSG00000153233.8	12	70843231	G	A	-0.900336	3.20085	0.00147534	0.00990099	0.693069	0.68912	0.576116
ABHD5	43775542	+	1	protein_coding	44021	ENSG00000011198.3	3	43731521	A	C	1.2315	4.11398	4.68926e-05	0.00990099	0.0990099	0.0827136	0.391937
FOSL2	28635313	+	1	protein_coding	-923460	ENSG00000075426.7	2	29558773	A	G	0.542757	3.65541	0.000289648	0.00990099	0.366337	0.374532	0.488302
GCNT2	10626838	+	2	protein_coding	135232	ENSG00000111846.11	6	10491606	C	T	3.81695	3.40435	0.000727598	0.019802	0.564356	0.534956	0.53238
MFAP3L	170953049	-	1	protein_coding	-807509	ENSG00000198948.7	4	170145540	C	T	-2.91963	3.403	0.000731093	0.00990099	0.445545	0.416771	0.498614
MT1A	56673860	+	2	protein_coding	-25863	ENSG00000205362.6	16	56699723	G	C	-2.11997	3.73686	0.000212366	0.00990099	0.485149	0.4206	0.499789
SNRNP35	123950826	+	1	protein_coding	-912244	ENSG00000184209.14	12	124863070	C	T	-1.18956	3.08272	0.00218768	0.019802	0.792079	0.820491	0.615393
DCAF7	61671565	+	2	protein_coding	-852423	ENSG00000136485.10	17	62523988	G	A	-0.515838	2.95771	0.00327605	0.019802	0.821782	0.807779	0.611209
LIMD2	61776708	-	2	protein_coding	290651	ENSG00000136490.4	17	62067359	G	A	1.58894	3.57503	0.000391291	0.00990099	0.207921	0.212429	0.439018
HSD17B6	57180909	+	1	protein_coding	-775888	ENSG00000025423.7	12	57956797	C	T	5.01191	3.50665	0.000503179	0.00990099	0.326733	0.315206	0.46871
RHOC	113247790	-	1	protein_coding	886956	ENSG00000155366.12	1	114134746	T	A	-1.35955	3.46953	0.000575819	0.019802	0.633663	0.541808	0.533789
CBX5	54651476	-	1	protein_coding	65996	ENSG00000094916.9	12	54717472	C	T	1.2903	4.53568	7.52119e-06	0.00990099	0.019802	0.0186301	0.343902
CDON	125893432	-	2	protein_coding	494816	ENSG00000064309.10	11	126388248	A	G	1.06886	4.27816	2.34047e-05	0.00990099	0.039604	0.0397207	0.375244
DCP2	112343635	+	1	protein_coding	19575	ENSG00000172795.11	5	112324060	G	A	1.23889	4.03472	6.50595e-05	0.00990099	0.128713	0.125702	0.408471
CD99L2	149997772	-	2	protein_coding	455256	ENSG00000102181.15	23	150453028	T	C	-2.57877	3.60311	0.000352475	0.00990099	0.267327	0.233488	0.446409
IL31RA	55218258	+	1	protein_coding	-649839	ENSG00000164509.9	5	55868097	C	T	1.69051	3.64137	0.000305399	0.00990099	0.326733	0.324767	0.471923
DNAJA2	47006854	-	2	protein_coding	638947	ENSG00000069345.7	16	47645801	T	C	-2.41129	4.64848	4.49639e-06	0.00990099	0.0891089	0.0528896	0.378177
RP11-571I18.4	54863879	-	2	lincRNA	976475	ENSG00000272650.1	4	55840354	A	G	3.30868	3.43273	0.000657423	0.00990099	0.594059	0.491634	0.519677
UQCRC1	48647438	-	2	protein_coding	-623514	ENSG00000010256.6	3	48023924	G	C	0.468579	3.60678	0.00034768	0.00990099	0.148515	0.185701	0.430725
CALHM2	105210557	-	2	protein_coding	70856	ENSG00000138172.6	10	105281413	C	T	1.33688	4.11452	4.67881e-05	0.00990099	0.0792079	0.078827	0.390887
OTUB1	63769188	+	2	protein_coding	928516	ENSG00000167770.7	11	62840672	G	A	1.67333	4.43925	1.15798e-05	0.00990099	0.029703	0.0246968	0.365315
EIF2AK2	37368780	-	2	protein_coding	-549880	ENSG00000055332.12	2	36818900	C	T	-2.30603	4.59787	5.671e-06	0.00990099	0.029703	0.0155761	0.333953
ENDOV	78403927	+	1	protein_coding	11866	ENSG00000173818.12	17	78392061	T	C	0.841807	4.84812	1.76348e-06	0.00990099	0.019802	0.0128271	0.326412
EHD4	42235362	-	2	protein_coding	210317	ENSG00000103966.5	15	42445679	T	A	-0.716533	2.84682	0.00463443	0.00990099	0.930693	0.937468	0.648798
INTS4	77698702	-	2	protein_coding	767238	ENSG00000149262.12	11	78465940	G	A	-0.879616	2.94743	0.00338464	0.00990099	0.851485	0.825423	0.617165
RP4-610C12.3	29522148	-	2	lincRNA	380680	ENSG00000225490.1	20	29902828	G	A	-6.97243	3.74909	0.00020259	0.00990099	0.0594059	0.0676671	0.383309
GADD45A	68152033	+	2	protein_coding	37259	ENSG00000116717.7	1	68114774	A	G	1.08997	4.4063	1.33954e-05	0.00990099	0.0693069	0.0409955	0.377313
FAM63A	150971987	-	2	protein_coding	-234211	ENSG00000143409.11	1	150737776	T	C	-0.467069	3.18827	0.00153941	0.00990099	0.554455	0.530748	0.531727
APOL2	36633406	-	2	protein_coding	195786	ENSG00000128335.9	22	36829192	T	G	-3.71334	4.39583	1.40279e-05	0.00990099	0.0693069	0.0754737	0.38929
XDH	31606018	-	2	protein_coding	652	ENSG00000158125.5	2	31606670	G	A	-4.09022	3.62454	0.000325327	0.00990099	0.366337	0.356908	0.482306
ZDHHC20	21978461	-	2	protein_coding	-227409	ENSG00000180776.11	13	21751052	C	T	-2.8522	3.97134	8.42083e-05	0.00990099	0.19802	0.221242	0.442408
DSG2	29130322	-	2	protein_coding	131144	ENSG00000046604.8	18	29261466	C	G	-0.630747	3.877	0.00012286	0.00990099	0.217822	0.22618	0.444994
SLC43A2	1520063	-	1	protein_coding	-4475	ENSG00000167703.10	17	1515588	C	T	-0.9404	4.17483	3.63401e-05	0.00990099	0.138614	0.146734	0.418989
TMEM232	110056577	-	1	protein_coding	-866053	ENSG00000186952.10	5	109190524	G	T	-3.62262	2.89194	0.00402961	0.00990099	0.930693	0.92006	0.643299
C9orf78	132594011	-	2	protein_coding	-427238	ENSG00000136819.10	9	132166773	C	A	1.45017	3.57171	0.000396135	0.00990099	0.425743	0.437134	0.50369
RP11-395A13.2	128644130	+	2	lincRNA	-880490	ENSG00000272667.1	2	129524620	C	T	2.69323	3.46424	0.000586947	0.00990099	0.50495	0.500269	0.522294
BMP8A	39991468	+	2	protein_coding	919210	ENSG00000183682.7	1	39072258	G	A	1.1049	3.01565	0.00272147	0.00990099	0.910891	0.912668	0.641207
ABCC1	16215832	+	2	protein_coding	488560	ENSG00000103222.14	16	15727272	G	A	1.17388	3.36419	0.00083888	0.00990099	0.554455	0.619109	0.556377
SMARCD1	50493837	+	1	protein_coding	262749	ENSG00000066117.10	12	50231088	T	C	-1.1498	3.80961	0.000160177	0.00990099	0.148515	0.152876	0.421712
STAT1	191874730	-	1	protein_coding	-692118	ENSG00000115415.14	2	191182612	T	C	-1.5913	3.8313	0.000147135	0.00990099	0.207921	0.195961	0.432472
PRX	40913626	-	2	protein_coding	926212	ENSG00000105227.10	19	41839838	G	T	-1.27365	3.54273	0.000440861	0.00990099	0.475248	0.486619	0.518533
IL18BP	71712940	+	2	protein_coding	-571594	ENSG00000137496.13	11	72284534	T	A	0.52411	3.49319	0.000528463	0.00990099	0.534653	0.542157	0.533946
BAZ2A	57009391	-	1	protein_coding	-95519	ENSG00000076108.7	12	56913872	A	G	-1.52721	3.43908	0.000642619	0.00990099	0.485149	0.432741	0.503274
JDP2	75936176	+	2	protein_coding	-12348	ENSG00000140044.8	14	75948524	T	A	-0.601091	3.31337	0.00100243	0.029703	0.643564	0.641444	0.562736
ZC3H18	88697509	+	1	protein_coding	-351405	ENSG00000158545.11	16	89048914	T	C	0.642622	3.38159	0.000788848	0.00990099	0.742574	0.712895	0.582882
PWWP2B	134230576	+	2	protein_coding	-608644	ENSG00000171813.10	10	134839220	T	C	0.378806	3.67795	0.000265961	0.00990099	0.39604	0.376783	0.488302
POMC	25387661	-	2	protein_coding	-961223	ENSG00000115138.6	2	24426438	C	G	-1.98099	3.70805	0.000237159	0.00990099	0.237624	0.204831	0.435578
NUF2	163313523	+	1	protein_coding	1057795	ENSG00000143228.8	1	162255728	C	A	-3.29465	3.44842	0.000621403	0.00990099	0.485149	0.476097	0.515679
TSC2	2138609	+	1	protein_coding	963852	ENSG00000103197.12	16	1174757	A	G	-0.495776	3.78445	0.00017668	0.00990099	0.277228	0.243702	0.448252
METTL22	8739965	+	1	protein_coding	-251591	ENSG00000067365.10	16	8991556	A	C	0.603591	3.66693	0.000277308	0.00990099	0.465347	0.464138	0.512251
ATOH8	86014008	+	1	protein_coding	287288	ENSG00000168874.8	2	85726720	G	A	0.620156	3.60361	0.000351829	0.00990099	0.346535	0.35343	0.481237
STRIP1	110603484	+	2	protein_coding	839716	ENSG00000143093.10	1	109763768	C	T	0.989482	3.66228	0.000282226	0.00990099	0.346535	0.336796	0.475369
SS18	23662492	-	2	protein_coding	-213719	ENSG00000141380.9	18	23448773	A	G	1.36615	3.67564	0.000268299	0.00990099	0.316832	0.306771	0.466572
HSPA1L	31779762	-	2	protein_coding	-450028	ENSG00000204390.8	6	31329734	C	T	-0.645193	3.36052	0.000849795	0.00990099	0.861386	0.797475	0.60807
CACNG2	36981005	-	2	protein_coding	-728034	ENSG00000166862.6	22	36252971	C	T	5.45357	3.69545	0.00024884	0.019802	0.29703	0.2813	0.457768
JMJD7-PLA2G4B	42139847	+	1	protein_coding	-373138	ENSG00000168970.16	15	42512985	A	T	0.674231	3.09787	0.00208133	0.00990099	0.772277	0.748235	0.594146
SEMA5A	9238002	-	2	protein_coding	-89724	ENSG00000112902.7	5	9148278	A	G	-0.443612	3.73341	0.000215194	0.00990099	0.267327	0.246424	0.44853
STRA6	74489764	-	2	protein_coding	763298	ENSG00000137868.14	15	75253062	C	G	-1.63911	4.04312	6.28556e-05	0.00990099	0.0891089	0.0680202	0.383309
ATP2A3	3856723	-	2	protein_coding	651553	ENSG00000074370.13	17	4508276	T	G	0.832681	4.55517	6.88664e-06	0.00990099	0.00990099	0.0179974	0.343902
TUBGCP5	22869915	+	2	protein_coding	-13498	ENSG00000153575.6	15	22883413	C	T	1.53937	3.75101	0.000201096	0.00990099	0.138614	0.136996	0.413774
CAP2	17539500	+	2	protein_coding	-643408	ENSG00000112186.7	6	18182908	G	A	0.733763	3.33662	0.000924227	0.00990099	0.732673	0.68609	0.574769
ECE2	183996280	+	2	protein_coding	-265851	ENSG00000145194.13	3	184262131	A	G	-0.674366	4.25644	2.56912e-05	0.00990099	0.0693069	0.0614003	0.378285
TCEA3	23743883	-	2	protein_coding	477597	ENSG00000204219.5	1	24221480	T	C	-0.917376	5.1034	5.08393e-07	0.00990099	0.00990099	0.00249759	0.268349
C7orf25	42950792	-	2	protein_coding	213097	ENSG00000136197.8	7	43163889	G	A	0.810503	3.79485	0.000169669	0.00990099	0.247525	0.234023	0.446409
ZNF700	12061066	+	2	protein_coding	-412364	ENSG00000196757.3	19	12473430	G	A	-2.13157	3.59503	0.00036326	0.00990099	0.306931	0.304814	0.466233
LDB2	16752550	-	1	protein_coding	-69154	ENSG00000169744.8	4	16683396	G	A	0.937298	3.82557	0.000150479	0.00990099	0.237624	0.223833	0.443865
B4GALT1	33113454	-	2	protein_coding	25999	ENSG00000086062.8	9	33139453	C	T	0.501801	3.92287	0.000102343	0.00990099	0.158416	0.139648	0.415124
LNX1	54440255	-	2	protein_coding	12232	ENSG00000072201.9	4	54452487	A	G	0.959593	3.88696	0.0001181	0.00990099	0.168317	0.168844	0.426848
RP11-5A19.5	67198344	+	2	protein_coding	751341	ENSG00000265690.3	16	66447003	T	A	-1.4325	3.22149	0.0013755	0.00990099	0.524752	0.501887	0.52272
KCNE3	74168648	-	2	protein_coding	352345	ENSG00000175538.6	11	74520993	G	C	1.56332	3.01525	0.00272504	0.019802	0.821782	0.837199	0.620333
NOMO3	16388025	+	2	protein_coding	-644126	ENSG00000103226.13	16	17032151	T	C	-2.35528	3.87243	0.000125105	0.00990099	0.287129	0.265081	0.455974
PCBP1	70315944	+	2	protein_coding	-211547	ENSG00000169564.5	2	70527491	C	T	1.4449	3.16041	0.00169063	0.019802	0.732673	0.733576	0.590585
TAF3	8056712	+	2	protein_coding	1075460	ENSG00000165632.7	10	6981252	C	G	-2.6825	4.01469	7.0611e-05	0.00990099	0.257426	0.237089	0.44681
FOXD1	72744352	-	2	protein_coding	662646	ENSG00000251493.2	5	73406998	A	C	3.77474	3.06558	0.00231412	0.019802	0.80198	0.818359	0.614538
AOC2	41002363	+	2	protein_coding	-964056	ENSG00000131480.4	17	41966419	G	A	-1.50399	3.10266	0.00204868	0.019802	0.683168	0.696763	0.578003
MANBA	103675152	-	2	protein_coding	-843520	ENSG00000109323.4	4	102831632	A	G	-2.83746	3.73689	0.000212336	0.00990099	0.257426	0.190304	0.431077
C9orf16	130925722	+	2	protein_coding	605165	ENSG00000171159.4	9	130320557	C	T	-0.930841	4.15008	4.03262e-05	0.00990099	0.0792079	0.0942435	0.394886
SCN2B	118037604	-	2	protein_coding	-205525	ENSG00000149575.5	11	117832079	C	A	4.56966	3.90316	0.000110726	0.00990099	0.178218	0.17711	0.429133
KDM5B	202743863	-	1	protein_coding	903868	ENSG00000117139.12	1	203647731	C	T	-0.71107	3.22082	0.00137863	0.019802	0.772277	0.77589	0.602124
EPB41L4A	111611101	-	2	protein_coding	1068694	ENSG00000129595.8	5	112679795	C	T	0.562597	3.41423	0.000702422	0.00990099	0.60396	0.55166	0.536311
LRRC41	46763305	-	2	protein_coding	-978734	ENSG00000132128.12	1	45784571	C	T	-1.49706	4.04347	6.27642e-05	0.00990099	0.207921	0.175784	0.428951
SYCE1L	77246762	+	2	protein_coding	311081	ENSG00000205078.5	16	76935681	C	G	1.05332	3.79856	0.000167234	0.00990099	0.326733	0.283884	0.458875
HDAC2	114777021	+	1	protein_coding	558590	ENSG00000196591.7	6	114218431	A	G	-0.542104	3.78498	0.000176315	0.00990099	0.19802	0.202214	0.433678
POLR1D	28239823	+	2	protein_coding	774688	ENSG00000186184.11	13	27465135	C	T	-0.531916	3.04024	0.00251325	0.019802	0.960396	0.95642	0.652581
MTL5	68514834	-	1	protein_coding	98368	ENSG00000132749.6	11	68613202	T	C	-1.05233	3.91113	0.000107261	0.00990099	0.168317	0.173932	0.427416
AC011530.4	46282780	-	2	protein_coding	-293307	ENSG00000268434.1	19	45989473	G	T	-0.885067	4.22604	2.92534e-05	0.00990099	0.0891089	0.108167	0.40076
CTC-479C5.10	67916364	+	2	lincRNA	-944128	ENSG00000263126.1	16	68860492	C	A	1.5682	2.84178	0.00470689	0.039604	0.792079	0.826277	0.617408
RNF112	19319018	+	2	protein_coding	-647699	ENSG00000128482.11	17	19966717	G	T	-1.75398	3.90543	0.000109728	0.00990099	0.128713	0.147712	0.420048
TBC1D9B	179320467	-	2	protein_coding	-29622	ENSG00000197226.8	5	179290845	T	G	0.51778	5.00086	8.43149e-07	0.00990099	0.019802	0.00697261	0.320501
GLTSCR1L	42833182	+	2	protein_coding	560833	ENSG00000112624.8	6	42272349	A	G	-0.438596	3.78732	0.000174718	0.00990099	0.217822	0.236255	0.446678
MAML2	95712114	-	2	protein_coding	-154691	ENSG00000184384.9	11	95557423	A	T	-1.46133	3.98174	8.07356e-05	0.00990099	0.128713	0.133533	0.41104
CELSR3	48677992	-	2	protein_coding	990941	ENSG00000008300.10	3	49668933	A	G	2.11299	4.7531	2.76435e-06	0.00990099	0.019802	0.0164112	0.337901
RP11-37N22.1	125205785	-	1	lincRNA	-503590	ENSG00000214803.3	8	124702195	G	A	1.10821	3.58297	0.000379931	0.00990099	0.465347	0.434482	0.503664
FAM46B	27332437	-	2	protein_coding	-456192	ENSG00000158246.7	1	26876245	G	T	-0.685923	3.46792	0.000579199	0.00990099	0.376238	0.325606	0.472385
BCL7B	72954382	-	2	protein_coding	484713	ENSG00000106635.3	7	73439095	T	A	3.39703	3.76258	0.000192308	0.00990099	0.217822	0.214307	0.44012
MRPS34	1822514	-	2	protein_coding	-548113	ENSG00000074071.9	16	1274401	A	G	0.713512	3.08818	0.00214877	0.00990099	0.891089	0.903224	0.638638
ST20	80191275	-	2	protein_coding	1008944	ENSG00000180953.7	15	81200219	C	T	-1.22607	3.97456	8.31168e-05	0.00990099	0.138614	0.137892	0.414671
RP11-317L10.1	24538504	-	2	lincRNA	584886	ENSG00000272554.1	3	25123390	C	T	-3.06535	3.88099	0.000120932	0.00990099	0.168317	0.147684	0.420048
EFHC1	52357068	+	2	protein_coding	238674	ENSG00000096093.10	6	52118394	C	T	0.994427	3.2595	0.00120782	0.00990099	0.693069	0.693045	0.576993
ANO4	101521639	+	2	protein_coding	-565332	ENSG00000151572.12	12	102086971	G	A	-6.44152	3.06021	0.00235507	0.00990099	0.950495	0.958332	0.653094
PTS	112104155	+	2	protein_coding	-781187	ENSG00000150787.3	11	112885342	G	T	-0.787922	3.0867	0.00215926	0.00990099	0.653465	0.73456	0.590863
SLC29A2	66130909	-	2	protein_coding	-381697	ENSG00000174669.7	11	65749212	G	A	-1.49072	3.91018	0.000107669	0.00990099	0.178218	0.151368	0.421712
ABCF2	150923586	-	2	protein_coding	323846	ENSG00000033050.3	7	151247432	G	A	-1.6532	5.10227	5.11256e-07	0.00990099	0.00990099	0.0117138	0.32501
RP11-797A18.4	77335533	-	2	lincRNA	-822189	ENSG00000260787.1	15	76513344	G	A	3.53497	2.72226	0.00675631	0.019802	0.960396	0.966364	0.654751
SLC35F3	234458987	+	2	protein_coding	55327	ENSG00000183780.8	1	234403660	G	A	0.632543	3.85007	0.000136662	0.00990099	0.19802	0.200934	0.433337
CD63	56122136	-	1	protein_coding	-702469	ENSG00000135404.7	12	55419667	T	C	2.703	4.71868	3.2473e-06	0.00990099	0.049505	0.034208	0.372424
TUBB3	90002210	+	1	protein_coding	935079	ENSG00000198211.8	16	89067131	C	A	-1.86451	4.23689	2.79311e-05	0.00990099	0.118812	0.0889579	0.393472
ZNF595	59951	+	1	protein_coding	-641437	ENSG00000197701.7	4	701388	T	C	1.0781	3.44793	0.000622491	0.00990099	0.465347	0.355542	0.481627
RAC2	37637055	-	1	protein_coding	235207	ENSG00000128340.10	22	37872262	G	A	-2.71813	3.97852	8.17978e-05	0.00990099	0.0891089	0.110531	0.401413
RP11-384K6.6	119551595	+	2	lincRNA	-435764	ENSG00000260404.2	4	119987359	A	C	-0.531853	3.21277	0.00141689	0.00990099	0.653465	0.590308	0.547081
SRFBP1	121411010	+	2	protein_coding	26792	ENSG00000151304.5	5	121384218	G	C	1.72773	3.7778	0.000181297	0.019802	0.39604	0.428809	0.501947
TNFAIP3	138199569	+	2	protein_coding	922232	ENSG00000118503.10	6	137277337	T	C	-2.50431	3.93175	9.87663e-05	0.00990099	0.237624	0.196592	0.432538
GOT1	101180562	-	2	protein_coding	-697	ENSG00000120053.9	10	101179865	T	A	1.96962	3.45152	0.000614495	0.00990099	0.425743	0.352783	0.481127
MYH15	108174706	-	2	protein_coding	-456157	ENSG00000144821.5	3	107718549	C	T	3.19884	3.42077	0.000686192	0.00990099	0.455446	0.468088	0.513315
SHISA4	201868858	+	2	protein_coding	697575	ENSG00000198892.6	1	201171283	C	T	0.561589	3.46602	0.000583188	0.00990099	0.514851	0.488569	0.519153
NRIP3	9086079	+	1	protein_coding	855881	ENSG00000175352.6	11	8230198	C	T	-0.661961	3.31058	0.0010122	0.00990099	0.643564	0.617449	0.555711
ZFHX3	73092911	-	2	protein_coding	4934	ENSG00000140836.10	16	73097845	C	T	0.65537	3.60756	0.000346679	0.00990099	0.514851	0.470731	0.513909
PBK	27678211	-	1	protein_coding	518620	ENSG00000168078.5	8	28196831	C	T	-3.25256	2.93826	0.00348432	0.029703	0.960396	0.970787	0.655617
DACT1	59113850	+	1	protein_coding	707416	ENSG00000165617.10	14	58406434	T	A	-3.32034	5.08326	5.61888e-07	0.00990099	0.0594059	0.0327282	0.371107
C1orf228	45190963	+	1	protein_coding	-69991	ENSG00000198520.6	1	45260954	T	A	-1.4902	4.248	2.66367e-05	0.00990099	0.049505	0.0354879	0.373185
IQSEC1	13002138	-	1	protein_coding	-485785	ENSG00000144711.9	3	12516353	G	A	2.69194	3.6181	0.000333279	0.00990099	0.425743	0.393645	0.491858
ECE1	21599404	-	1	protein_coding	989664	ENSG00000117298.10	1	22589068	G	A	-2.7795	4.64881	4.48963e-06	0.00990099	0.029703	0.0323709	0.370672
POLR2G	62533966	+	2	protein_coding	282270	ENSG00000168002.7	11	62251696	T	G	-1.00544	3.61002	0.0003435	0.00990099	0.346535	0.371341	0.487368
FGF12	192445112	-	2	protein_coding	-785769	ENSG00000114279.9	3	191659343	C	T	-0.687367	3.76161	0.000193035	0.00990099	0.29703	0.256718	0.45216
PGM3	83900733	-	1	protein_coding	-317546	ENSG00000013375.11	6	83583187	G	A	-1.84066	4.21675	3.04325e-05	0.00990099	0.0693069	0.0824159	0.391931
BUB1B	40512765	+	2	protein_coding	362464	ENSG00000156970.8	15	40150301	G	C	0.772994	3.13864	0.00181822	0.00990099	0.831683	0.808632	0.611209
PPARD	35393854	+	2	protein_coding	692729	ENSG00000112033.9	6	34701125	A	G	1.67531	4.55383	6.92862e-06	0.00990099	0.039604	0.0292068	0.370672
HS3ST5	114488843	-	2	protein_coding	-286720	ENSG00000249853.3	6	114202123	G	A	-1.15517	2.47709	0.0136422	0.019802	0.990099	0.998189	0.659154
PRPF19	60670353	-	1	protein_coding	992427	ENSG00000110107.4	11	61662780	G	A	-0.961057	3.23729	0.00130335	0.00990099	0.60396	0.589102	0.546636
CTDNEP1	7154920	-	2	protein_coding	408434	ENSG00000175826.7	17	7563354	T	C	-0.620719	4.03761	6.42922e-05	0.00990099	0.128713	0.128487	0.40997
ALKBH3	43941468	+	2	protein_coding	615521	ENSG00000166199.8	11	43325947	C	T	-1.25089	3.97842	8.18283e-05	0.00990099	0.247525	0.223148	0.443475
MARVELD3	71675119	+	2	protein_coding	-132691	ENSG00000140832.5	16	71807810	C	T	0.695401	3.54916	0.000430542	0.00990099	0.267327	0.259468	0.452804
GPR61	110089350	+	1	protein_coding	-934140	ENSG00000156097.8	1	111023490	G	A	-0.630947	3.12211	0.00192094	0.019802	0.90099	0.900265	0.637562
ZNF23	71490731	-	2	protein_coding	-430487	ENSG00000167377.13	16	71060244	G	A	1.31817	2.9038	0.00388298	0.019802	0.821782	0.857515	0.626121
SERAC1	158567799	-	2	protein_coding	474054	ENSG00000122335.9	6	159041853	A	G	-2.10715	4.00973	7.20544e-05	0.00990099	0.158416	0.178674	0.429561
C2orf76	120096661	-	1	protein_coding	740502	ENSG00000186132.10	2	120837163	A	G	-1.28771	3.93749	9.65159e-05	0.00990099	0.118812	0.109231	0.401131
FOXL1	86613365	+	2	protein_coding	519561	ENSG00000176678.4	16	86093804	G	C	-0.684496	3.87051	0.000126063	0.00990099	0.386139	0.324434	0.471923
SORBS3	22432180	+	2	protein_coding	-384990	ENSG00000120896.9	8	22817170	G	C	-0.361801	3.76454	0.00019086	0.00990099	0.445545	0.37779	0.488302
CCL5	34199276	-	1	protein_coding	111214	ENSG00000161570.4	17	34310490	T	C	1.16143	3.75666	0.000196758	0.00990099	0.207921	0.219926	0.442316
ECM1	150482578	+	2	protein_coding	-462156	ENSG00000143369.10	1	150944734	G	C	1.41095	3.60911	0.000344675	0.00990099	0.217822	0.229696	0.445759
TUBA1C	49666036	+	2	protein_coding	-842742	ENSG00000167553.10	12	50508778	G	T	-1.09477	3.11012	0.00199881	0.00990099	0.752475	0.728041	0.588751
SCYL2	100732306	+	2	protein_coding	-472310	ENSG00000136021.13	12	101204616	A	G	-1.0458	3.71679	0.000229366	0.00990099	0.267327	0.273897	0.457444
OARD1	41039414	-	1	protein_coding	-376994	ENSG00000124596.12	6	40662420	T	C	2.38671	4.06241	5.80618e-05	0.00990099	0.118812	0.113928	0.403965
AAED1	99408306	-	2	protein_coding	341654	ENSG00000158122.7	9	99749960	T	C	-0.815405	3.43678	0.000647949	0.00990099	0.524752	0.467632	0.513315
LY86	6654858	+	2	protein_coding	338545	ENSG00000112799.4	6	6316313	T	C	-3.92194	3.49402	0.000526875	0.00990099	0.70297	0.703164	0.580163
LARP4B	931700	-	2	protein_coding	-536465	ENSG00000107929.10	10	395235	G	C	-1.64103	4.01996	6.91094e-05	0.00990099	0.188119	0.140975	0.415552
ERVW-1	92104620	-	2	protein_coding	-18212	ENSG00000242950.2	7	92086408	G	T	4.37196	3.16143	0.00168489	0.00990099	0.673267	0.661249	0.567447
PCDHB13	140596090	+	2	protein_coding	-77008	ENSG00000187372.9	5	140673098	A	T	-2.37141	3.22845	0.00134328	0.00990099	0.683168	0.708474	0.581803
SPNS1	28995618	+	1	protein_coding	473028	ENSG00000169682.13	16	28522590	C	A	-0.830816	4.57572	6.27349e-06	0.00990099	0.019802	0.00706431	0.320955
SMARCD2	61920228	-	1	protein_coding	120840	ENSG00000108604.11	17	62041068	T	C	-1.07182	3.83683	0.000143974	0.00990099	0.0693069	0.0796373	0.391307
RP5-994D16.3	43146865	+	2	lincRNA	-29428	ENSG00000234917.1	1	43176293	T	C	1.12639	3.29073	0.00108445	0.00990099	0.613861	0.585701	0.545563
RSPH10B2	6812981	+	2	protein_coding	-879728	ENSG00000169402.11	7	7692709	T	A	4.6446	3.20945	0.00143293	0.00990099	0.841584	0.845709	0.622756
NRN1	5999437	-	2	protein_coding	523126	ENSG00000124785.4	6	6522563	G	T	-0.580972	2.79933	0.00535921	0.00990099	0.990099	0.996577	0.659154
GPR89B	147464943	+	2	protein_coding	488472	ENSG00000188092.10	1	146976471	G	A	-0.72216	3.13251	0.0018557	0.00990099	0.653465	0.567047	0.542109
TSSK6	19626494	-	2	protein_coding	548938	ENSG00000178093.12	19	20175432	A	G	0.766936	3.48838	0.000537792	0.00990099	0.386139	0.39453	0.491858
SLC14A1	43329914	+	1	protein_coding	548031	ENSG00000141469.12	18	42781883	C	A	-0.793001	3.40011	0.000738652	0.00990099	0.574257	0.568613	0.542308
RXRA	137328458	+	2	protein_coding	311407	ENSG00000186350.8	9	137017051	C	T	0.438314	3.08152	0.00219631	0.00990099	0.990099	0.989623	0.659154
MMP11	24124413	+	2	protein_coding	385097	ENSG00000099953.5	22	23739316	C	T	3.90461	3.8971	0.000113434	0.00990099	0.277228	0.253717	0.451065
RP3-471C18.2	19740469	-	2	lincRNA	-982325	ENSG00000237404.1	6	18758144	T	C	2.27405	3.04557	0.00247014	0.00990099	0.950495	0.939954	0.649211
C11orf65	108332296	-	1	protein_coding	-807711	ENSG00000166323.8	11	107524585	C	T	0.550341	3.44465	0.000629879	0.00990099	0.445545	0.421741	0.500046
AUH	94105515	-	2	protein_coding	-167701	ENSG00000148090.7	9	93937814	A	G	3.0835	3.84923	0.000137116	0.00990099	0.346535	0.345131	0.478073
NFASC	204985436	+	2	protein_coding	-2747	ENSG00000163531.11	1	204988183	C	A	-0.430444	3.74748	0.000203858	0.00990099	0.267327	0.245097	0.44847
APEX2	55032951	+	2	protein_coding	510247	ENSG00000169188.4	23	54522704	G	A	3.1399	2.94747	0.0033842	0.00990099	0.138614	0.138958	0.415124
INADL	62593644	+	2	protein_coding	1326728	ENSG00000132849.14	1	61266916	C	A	2.31724	3.10979	0.00200096	0.00990099	0.861386	0.849144	0.623725
RFX4	107103108	+	2	protein_coding	145390	ENSG00000111783.8	12	106957718	A	G	-2.01311	4.32101	1.94499e-05	0.00990099	0.029703	0.0275797	0.367955
UBXN7	196127603	-	2	protein_coding	-356039	ENSG00000163960.7	3	195771564	T	C	-1.77158	3.30559	0.00102993	0.00990099	0.782178	0.782004	0.604022
TMEM214	27263579	+	2	protein_coding	-199072	ENSG00000119777.14	2	27462651	T	C	1.2105	3.31646	0.000991697	0.00990099	0.475248	0.485055	0.517777
LINC00568	150490249	+	2	lincRNA	609599	ENSG00000228126.1	1	149880650	C	T	2.15262	3.79331	0.00017069	0.00990099	0.138614	0.144811	0.417653
CXCL3	74903893	-	2	protein_coding	-913725	ENSG00000163734.4	4	73990168	C	T	-2.45526	3.7719	0.000185493	0.00990099	0.138614	0.166894	0.426297
ZBTB33	119389287	+	2	protein_coding	-857194	ENSG00000177485.6	23	120246481	A	C	-3.83252	4.12626	4.45536e-05	0.00990099	0.049505	0.056662	0.378177
POMT1	134397434	+	2	protein_coding	415408	ENSG00000130714.11	9	133982026	T	C	0.509168	3.47108	0.000572601	0.00990099	0.475248	0.463174	0.511871
CCDC85A	56611488	+	2	protein_coding	-187795	ENSG00000055813.5	2	56799283	G	A	-1.19746	4.20725	3.16855e-05	0.00990099	0.049505	0.0567164	0.378177
MAP3K3	61769602	+	2	protein_coding	-593914	ENSG00000198909.3	17	62363516	G	A	-0.606151	4.06889	5.65294e-05	0.00990099	0.0594059	0.0564879	0.378177
RP11-723O4.9	128579369	-	2	lincRNA	-297806	ENSG00000261159.1	3	128281563	T	C	2.64004	3.90659	0.000109222	0.00990099	0.257426	0.224225	0.444203
ZNF510	99538527	-	2	protein_coding	625471	ENSG00000081386.8	9	100163998	C	T	-0.386104	3.6082	0.000345848	0.00990099	0.306931	0.29	0.461023
PTPRD	8733946	-	2	protein_coding	2070631	ENSG00000153707.11	9	10804577	C	A	-2.91431	3.90571	0.000109605	0.019802	0.217822	0.204386	0.435334
NTPCR	233113909	+	2	protein_coding	-146345	ENSG00000135778.7	1	233260254	T	C	-2.04467	3.19347	0.00151264	0.00990099	0.891089	0.879356	0.631785
KDELC1	103445768	-	2	protein_coding	-719113	ENSG00000134901.8	13	102726655	G	A	-1.28926	3.34057	0.000911539	0.00990099	0.722772	0.700722	0.579128
INSRR	156810667	-	2	protein_coding	703136	ENSG00000027644.4	1	157513803	C	T	2.25729	3.24858	0.00125394	0.00990099	0.633663	0.62935	0.558466
RP11-110I1.12	118867986	-	1	lincRNA	345414	ENSG00000255121.2	11	119213400	T	A	-1.49516	3.49216	0.000530458	0.00990099	0.485149	0.461396	0.511137
ATP1B3	141644373	+	1	protein_coding	-227232	ENSG00000069849.6	3	141871605	C	T	-3.46189	3.55952	0.000414398	0.00990099	0.594059	0.612334	0.553873
FAM92A1	94740433	+	1	protein_coding	-503762	ENSG00000188343.8	8	95244195	T	A	-0.732698	4.28217	2.30039e-05	0.00990099	0.0792079	0.0969369	0.395945
IQCH-AS1	67812439	-	2	lincRNA	1032	ENSG00000259673.1	15	67813471	A	C	-0.898397	5.04066	6.93503e-07	0.00990099	0.019802	0.00532993	0.299005
RBM4	66413498	+	1	protein_coding	1000802	ENSG00000173933.15	11	65412696	T	C	1.66307	3.5869	0.000374411	0.00990099	0.19802	0.187187	0.430725
DYM	46944423	-	1	protein_coding	676715	ENSG00000141627.9	18	47621138	C	T	2.45904	4.49784	8.91735e-06	0.00990099	0.029703	0.0268858	0.367093
DENND2C	115168809	-	1	protein_coding	-369098	ENSG00000175984.10	1	114799711	G	T	0.924669	3.83085	0.000147391	0.00990099	0.188119	0.183916	0.430725
KIAA2026	6007901	-	2	protein_coding	-453792	ENSG00000183354.7	9	5554109	T	C	1.26154	3.59415	0.000364449	0.00990099	0.485149	0.456132	0.509728
ZC3H4	47597337	-	2	protein_coding	-488852	ENSG00000130749.5	19	47108485	T	C	-0.729988	4.57743	6.22476e-06	0.00990099	0.019802	0.0325795	0.370672
ZFP28	57061815	+	2	protein_coding	685875	ENSG00000196867.3	19	56375940	A	C	-0.675681	3.93995	9.55675e-05	0.00990099	0.207921	0.206019	0.436312
UBE2V1	48731575	-	2	protein_coding	23728	ENSG00000244687.7	20	48755303	G	C	2.06913	3.60787	0.000346275	0.00990099	0.346535	0.375371	0.488302
MCL1	150549842	-	2	protein_coding	868908	ENSG00000143384.8	1	151418750	A	G	0.814425	2.97574	0.0030933	0.00990099	0.673267	0.692409	0.576957
ANKRD61	6076015	+	1	protein_coding	-823278	ENSG00000157999.5	7	6899293	A	G	1.26179	3.97091	8.43549e-05	0.00990099	0.217822	0.21013	0.437768
MUC1	155162038	-	2	protein_coding	818128	ENSG00000185499.12	1	155980166	A	G	2.30861	3.2044	0.00145768	0.00990099	0.693069	0.655826	0.566416
TNRC6B	40697154	+	2	protein_coding	702139	ENSG00000100354.16	22	39995015	G	A	-0.88997	3.17521	0.00160869	0.00990099	0.623762	0.627723	0.557996
EPB41L4B	112003944	-	2	protein_coding	159340	ENSG00000095203.10	9	112163284	G	A	-0.607875	4.01508	7.04994e-05	0.00990099	0.158416	0.137262	0.414152
SP6	45925852	-	2	protein_coding	1560	ENSG00000189120.3	17	45927412	G	A	0.557822	3.27699	0.0011372	0.00990099	0.50495	0.493227	0.520064
FAM184A	119332461	-	1	protein_coding	-386514	ENSG00000111879.14	6	118945947	G	C	-1.34803	3.66381	0.000280599	0.00990099	0.19802	0.192015	0.431973
COPG2	130353563	-	2	protein_coding	447103	ENSG00000158623.10	7	130800666	A	G	-0.550542	3.64375	0.000302667	0.00990099	0.386139	0.362535	0.484336
PPM1N	46005456	+	1	protein_coding	561809	ENSG00000213889.6	19	45443647	T	C	0.950318	3.82168	0.000152789	0.00990099	0.366337	0.35017	0.480441
SPEF1	3758861	-	2	protein_coding	-841634	ENSG00000101222.8	20	2917227	C	A	1.53271	2.95645	0.00328927	0.00990099	1	0.99051	0.659154
BRCA2	32972299	+	2	protein_coding	-742859	ENSG00000139618.10	13	33715158	T	G	1.53763	3.0423	0.00249652	0.00990099	0.881188	0.869649	0.628806
SPTSSA	34904409	-	2	protein_coding	290548	ENSG00000165389.6	14	35194957	C	T	0.887184	4.08338	5.32459e-05	0.00990099	0.108911	0.126111	0.408471
AGO4	36320278	+	2	protein_coding	1017281	ENSG00000134698.10	1	35302997	G	A	0.787434	3.45831	0.00059965	0.00990099	0.336634	0.323663	0.471436
RASSF2	4764921	-	2	protein_coding	-56496	ENSG00000101265.11	20	4708425	C	T	-2.11327	3.91486	0.000105672	0.00990099	0.247525	0.2386	0.446982
RP11-670E13.2	54946308	+	2	lincRNA	-670951	ENSG00000262951.1	17	55617259	C	T	-1.25058	3.10397	0.00203987	0.00990099	0.960396	0.916032	0.642388
SAAL1	18115512	-	1	protein_coding	372707	ENSG00000166788.5	11	18488219	G	A	0.861665	3.22197	0.00137324	0.00990099	0.841584	0.806247	0.610644
MEF2B	19256608	-	1	protein_coding	503043	ENSG00000213999.11	19	19759651	T	C	-0.394523	3.83992	0.000142235	0.00990099	0.188119	0.174487	0.427578
RP11-890B15.2	130714931	-	1	lincRNA	973446	ENSG00000254842.2	11	131688377	A	T	-1.1995	3.51644	0.000485497	0.00990099	0.524752	0.467401	0.513315
RP11-166O4.5	66804784	+	2	lincRNA	-764561	ENSG00000235475.1	7	67569345	G	C	1.38143	3.76394	0.000191301	0.00990099	0.217822	0.206186	0.436312
TMC4	54675852	-	1	protein_coding	905883	ENSG00000167608.7	19	55581735	A	T	-0.577003	3.48275	0.000548902	0.00990099	0.762376	0.769271	0.600419
RP11-664I21.6	124761936	+	2	protein_coding	-758206	ENSG00000254943.1	11	125520142	A	G	-1.56298	3.33674	0.000923838	0.00990099	0.712871	0.653613	0.565887
CMC1	28361000	+	2	protein_coding	669084	ENSG00000187118.8	3	27691916	C	T	-1.69386	3.09091	0.00212962	0.019802	0.871287	0.860923	0.627092
HSF4	67203628	+	1	protein_coding	927199	ENSG00000102878.11	16	66276429	G	T	-1.24331	3.42763	0.000669545	0.00990099	0.326733	0.306147	0.466572
CARHSP1	8953192	-	1	protein_coding	-941908	ENSG00000153048.6	16	8011284	T	A	-1.18986	3.97133	8.4211e-05	0.00990099	0.267327	0.252051	0.450482
GNL3	52727648	+	2	protein_coding	-826275	ENSG00000163938.12	3	53553923	G	T	0.681657	3.68985	0.000254199	0.00990099	0.257426	0.236152	0.446678
METTL1	58165040	-	2	protein_coding	-962932	ENSG00000037897.12	12	57202108	T	G	-1.21799	3.33254	0.000937555	0.00990099	0.544554	0.489738	0.519363
SACM1L	45781079	+	2	protein_coding	109678	ENSG00000211456.6	3	45671401	C	T	-0.324517	3.34331	0.000902812	0.00990099	0.623762	0.601501	0.550125
CA4	58235919	+	2	protein_coding	520970	ENSG00000167434.5	17	57714949	T	C	-1.43766	4.34975	1.71645e-05	0.00990099	0.029703	0.0205548	0.358854
TFPI2	93519631	-	1	protein_coding	-941362	ENSG00000105825.7	7	92578269	T	C	0.427814	2.80102	0.00533183	0.00990099	0.980198	0.980732	0.658263
RP11-649A18.7	73163344	-	2	lincRNA	403864	ENSG00000265242.1	17	73567208	G	T	-2.21516	3.77482	0.00018341	0.00990099	0.425743	0.334816	0.475025
GTPBP2	43593297	-	2	protein_coding	838755	ENSG00000172432.14	6	44432052	C	T	-1.32154	4.1402	4.20303e-05	0.00990099	0.138614	0.110632	0.401413
XXYLT1	194947585	-	1	protein_coding	710193	ENSG00000173950.11	3	195657778	T	A	-2.2587	3.82369	0.000151593	0.019802	0.415842	0.399284	0.493074
CCDC121	27851758	-	2	protein_coding	-947381	ENSG00000176714.9	2	26904377	T	C	-1.9282	4.23639	2.79904e-05	0.00990099	0.0594059	0.047547	0.378177
CHP1	41564378	+	2	protein_coding	-557206	ENSG00000187446.7	15	42121584	G	A	-1.33243	3.3832	0.000784352	0.00990099	0.405941	0.470179	0.513789
STRN4	47239525	-	2	protein_coding	995000	ENSG00000090372.10	19	48234525	A	T	0.300909	3.27645	0.00113931	0.00990099	0.792079	0.77347	0.601682
KLF16	1854759	-	2	protein_coding	-818068	ENSG00000129911.4	19	1036691	C	T	-0.713532	4.4755	9.85468e-06	0.00990099	0.039604	0.0294487	0.370672
RNASEH2B	51530494	+	2	protein_coding	-299324	ENSG00000136104.14	13	51829818	C	G	-0.610863	3.70475	0.000240165	0.00990099	0.356436	0.323412	0.471406
ARSE	2876476	-	2	protein_coding	433862	ENSG00000157399.10	23	3310338	C	T	-1.28324	2.63562	0.00871237	0.00990099	0.821782	0.806098	0.610644
SLC9A7	46465805	-	2	protein_coding	602621	ENSG00000065923.5	23	47068426	G	A	0.794558	3.15559	0.00171814	0.019802	0.326733	0.31006	0.46748
RP4-794H19.2	59364719	+	2	lincRNA	146392	ENSG00000234807.4	1	59218327	T	C	-0.857333	3.9773	8.22022e-05	0.00990099	0.0990099	0.1128	0.403137
TSPAN3	77362400	-	1	protein_coding	697088	ENSG00000140391.10	15	78059488	A	C	1.07201	4.08774	5.22922e-05	0.00990099	0.029703	0.0535607	0.378177
NLRP1	5487820	-	2	protein_coding	138469	ENSG00000091592.11	17	5626289	A	G	1.62499	3.67495	0.000269007	0.00990099	0.356436	0.335211	0.475114
ADNP2	77905360	+	1	protein_coding	738411	ENSG00000101544.4	18	77166949	C	T	0.861732	3.4932	0.00052845	0.00990099	0.39604	0.380461	0.488509
CEP41	130061848	-	2	protein_coding	684455	ENSG00000106477.14	7	130746303	C	T	-1.16751	3.26076	0.00120259	0.00990099	0.811881	0.793012	0.607088
TOR1AIP2	179845312	-	2	protein_coding	887745	ENSG00000169905.8	1	180733057	A	T	-1.97551	3.0812	0.00219864	0.00990099	0.80198	0.785023	0.60467
LA16c-431H6.6	1735758	+	2	protein_coding	-87189	ENSG00000261732.1	16	1822947	C	G	-0.783989	3.89156	0.000115961	0.00990099	0.316832	0.284381	0.458875
ZNF662	42954693	+	2	protein_coding	-880864	ENSG00000182983.10	3	43835557	G	A	2.09046	3.67915	0.000264748	0.00990099	0.257426	0.274601	0.457444
PARP16	65559106	-	1	protein_coding	987218	ENSG00000138617.10	15	66546324	A	C	-1.345	3.74877	0.00020284	0.00990099	0.376238	0.366919	0.48589
PSMB7	127174771	-	2	protein_coding	-449097	ENSG00000136930.8	9	126725674	T	G	1.14015	3.5782	0.000386719	0.00990099	0.336634	0.321877	0.4706
FAM166B	35562697	-	2	protein_coding	-435607	ENSG00000215187.5	9	35127090	G	C	5.14464	3.80682	0.000161936	0.00990099	0.158416	0.18339	0.430725
CRTAP	33174047	+	2	protein_coding	249243	ENSG00000170275.10	3	32924804	G	A	-1.73344	3.52654	0.000467871	0.019802	0.524752	0.497557	0.521509
SIRT4	120750687	+	2	protein_coding	-588739	ENSG00000089163.4	12	121339426	A	G	2.15569	3.84553	0.00013913	0.00990099	0.168317	0.155055	0.421712
SRRD	26887429	+	2	protein_coding	152894	ENSG00000100104.8	22	26734535	A	T	-0.529152	3.45074	0.000616219	0.00990099	0.594059	0.613205	0.554286
MAPRE1	31436532	+	2	protein_coding	-29400	ENSG00000101367.8	20	31465932	A	G	0.818052	3.82078	0.000153328	0.00990099	0.19802	0.193142	0.432113
DDR2	162742044	+	2	protein_coding	700527	ENSG00000162733.12	1	162041517	G	A	-1.34504	3.55774	0.000417134	0.00990099	0.465347	0.404485	0.494696
ALG1	5136502	+	1	protein_coding	217375	ENSG00000033011.7	16	4919127	T	C	-0.442534	4.00096	7.46737e-05	0.00990099	0.178218	0.195601	0.432472
SUSD1	114886716	-	1	protein_coding	10727	ENSG00000106868.12	9	114897443	C	T	0.623178	3.87881	0.000121983	0.00990099	0.247525	0.228944	0.445603
RP11-521D12.5	9899428	-	2	lincRNA	658638	ENSG00000243491.1	2	10558066	A	G	0.948101	3.93664	9.68448e-05	0.00990099	0.108911	0.101311	0.397985
DAPL1	159719216	+	2	protein_coding	495146	ENSG00000163331.6	2	159224070	C	A	-2.24435	3.2447	0.00127072	0.00990099	0.613861	0.601155	0.550125
FUT8	66209126	+	1	protein_coding	-28594	ENSG00000033170.12	14	66237720	G	A	0.607458	4.59219	5.81999e-06	0.00990099	0.019802	0.0246541	0.365315
WNT10B	49364352	-	2	protein_coding	-195090	ENSG00000169884.9	12	49169262	T	A	1.80607	3.22127	0.00137651	0.00990099	0.564356	0.564811	0.541144
PKIG	43247003	+	2	protein_coding	-911702	ENSG00000168734.9	20	44158705	G	A	1.89689	3.76897	0.000187613	0.00990099	0.306931	0.269493	0.456688
SLC25A5	118604864	+	2	protein_coding	813060	ENSG00000005022.5	23	117791804	G	A	0.901765	3.59563	0.000362444	0.00990099	0.257426	0.23784	0.446982
KHDRBS3	136668469	+	2	protein_coding	368349	ENSG00000131773.9	8	136300120	A	G	-1.71389	4.7182	3.25468e-06	0.00990099	0.019802	0.0117902	0.32501
ACTR1B	98275466	-	2	protein_coding	1004555	ENSG00000115073.6	2	99280021	C	T	2.59793	3.66756	0.000276646	0.00990099	0.257426	0.218398	0.442303
NDUFA12	95365396	-	1	protein_coding	31510	ENSG00000184752.8	12	95396906	C	A	-0.754211	4.93644	1.15362e-06	0.00990099	0.00990099	0.0144035	0.330192
ADAM8	135086934	-	1	protein_coding	-479403	ENSG00000151651.11	10	134607531	G	A	0.492937	3.70786	0.000237331	0.00990099	0.336634	0.291596	0.461548
MAZ	29823290	+	2	protein_coding	171141	ENSG00000103495.9	16	29652149	T	G	-0.402136	2.96389	0.00321232	0.00990099	0.821782	0.801944	0.609642
OSGEP	20920308	-	1	protein_coding	709418	ENSG00000092094.6	14	21629726	G	A	1.3216	4.6336	4.81508e-06	0.00990099	0.00990099	0.00628976	0.317376
CYS1	10199085	-	2	protein_coding	-461524	ENSG00000205795.4	2	9737561	G	C	1.67428	3.77384	0.000184104	0.00990099	0.29703	0.242795	0.448252
FAM84A	14789663	+	2	protein_coding	-449435	ENSG00000162981.12	2	15239098	T	C	2.89866	3.52821	0.000465023	0.00990099	0.316832	0.296171	0.462036
KLHL9	21334658	-	2	protein_coding	-352859	ENSG00000198642.5	9	20981799	G	A	-0.919442	3.76967	0.000187106	0.00990099	0.247525	0.208437	0.43732
EPHA8	22915870	+	2	protein_coding	989270	ENSG00000070886.6	1	21926600	G	A	-1.01331	4.52794	7.78868e-06	0.00990099	0.00990099	0.0242216	0.365098
EHF	34668267	+	1	protein_coding	794661	ENSG00000135373.8	11	33873606	T	C	-0.660021	4.05281	6.04015e-05	0.00990099	0.118812	0.0995929	0.396593
HPGD	175429227	-	1	protein_coding	-179564	ENSG00000164120.9	4	175249663	G	A	-3.76134	3.17563	0.00160641	0.00990099	0.841584	0.829613	0.618451
CCDC18	93730258	+	1	protein_coding	487713	ENSG00000122483.13	1	93242545	G	C	1.64457	3.64831	0.000297514	0.00990099	0.148515	0.168384	0.426848
SPATA17	218040364	+	2	protein_coding	462666	ENSG00000162814.6	1	217577698	C	T	0.892999	3.59848	0.000358615	0.00990099	0.386139	0.328237	0.472654
C15orf54	39544886	+	2	protein_coding	437284	ENSG00000175746.4	15	39107602	C	T	-1.99461	3.25017	0.00124712	0.00990099	0.742574	0.73725	0.591155
RP11-636O21.1	37421836	-	2	lincRNA	278946	ENSG00000267413.1	18	37700782	T	C	1.43245	3.04921	0.002441	0.00990099	0.762376	0.779366	0.603262
ASAP3	23782519	-	1	protein_coding	-192335	ENSG00000088280.14	1	23590184	A	G	0.568279	4.0761	5.48727e-05	0.00990099	0.039604	0.0557117	0.378177
KMT2E	104751218	+	2	protein_coding	753925	ENSG00000005483.15	7	103997293	C	T	0.650091	4.3358	1.82403e-05	0.00990099	0.0990099	0.106946	0.399764
ATP8B2	154321316	+	2	protein_coding	-490000	ENSG00000143515.12	1	154811316	C	T	0.719961	4.09193	5.13916e-05	0.00990099	0.039604	0.0499391	0.378177
FBXL22	63893495	+	2	protein_coding	-335474	ENSG00000197361.5	15	64228969	G	A	2.11089	3.29189	0.0010801	0.00990099	0.613861	0.593998	0.548076
KIAA1614	180919476	+	2	protein_coding	474057	ENSG00000135835.6	1	180445419	A	T	1.45412	3.34027	0.000912495	0.00990099	0.544554	0.523304	0.529164
MIR29B1	130569155	-	2	lincRNA	150564	ENSG00000226380.3	7	130719719	G	A	-0.972506	3.60128	0.00035489	0.00990099	0.405941	0.391556	0.491075
FAM134C	40744180	-	2	protein_coding	-244647	ENSG00000141699.6	17	40499533	T	C	0.393037	3.23249	0.00132489	0.00990099	0.594059	0.569957	0.542441
SEZ6	27309057	-	1	protein_coding	369427	ENSG00000063015.15	17	27678484	T	G	-0.724027	3.83286	0.000146237	0.00990099	0.0891089	0.112688	0.403137
KCNA5	5155153	+	2	protein_coding	-161670	ENSG00000130037.3	12	5316823	C	T	-0.802743	3.25249	0.00123723	0.019802	0.831683	0.822344	0.616137
RP11-505K9.4	83965850	+	2	protein_coding	-175605	ENSG00000260300.1	16	84141455	C	G	-0.657834	3.70773	0.000237447	0.00990099	0.643564	0.594531	0.54835
CEP44	175237317	+	2	protein_coding	378324	ENSG00000164118.8	4	174858993	T	C	0.751446	3.64034	0.000306579	0.00990099	0.356436	0.380521	0.488509
GC	72649771	-	2	protein_coding	-583484	ENSG00000145321.8	4	72066287	C	T	-0.743685	3.10166	0.00205543	0.00990099	0.722772	0.760672	0.598294
LINC01001	133778	-	2	lincRNA	952861	ENSG00000230724.5	11	1086639	A	G	-1.42893	3.40767	0.000719029	0.00990099	0.524752	0.470402	0.513796
SLC48A1	48172811	+	2	protein_coding	658530	ENSG00000211584.9	12	47514281	C	A	-2.45542	4.34146	1.77963e-05	0.00990099	0.039604	0.0380661	0.374396
MOCOS	33846712	+	2	protein_coding	492596	ENSG00000075643.5	18	33354116	C	A	-0.652616	3.93187	9.87184e-05	0.00990099	0.118812	0.0965398	0.395945
RAB24	176730321	-	2	protein_coding	672007	ENSG00000169228.9	5	177402328	C	T	-0.496638	3.49787	0.000519554	0.00990099	0.49505	0.476789	0.515735
CHMP1A	89715905	-	1	protein_coding	-350017	ENSG00000131165.10	16	89365888	T	C	-0.87183	3.90056	0.000111879	0.00990099	0.267327	0.263685	0.455296
HTR1D	23521222	-	2	protein_coding	842455	ENSG00000179546.3	1	24363677	G	C	-1.11607	3.57635	0.000389373	0.00990099	0.415842	0.391362	0.491075
LTK	41797503	-	1	protein_coding	-158303	ENSG00000062524.11	15	41639200	G	A	3.94151	3.14997	0.00175073	0.00990099	0.663366	0.655699	0.566416
RP11-92K15.3	80945535	-	2	lincRNA	920048	ENSG00000272264.1	8	81865583	T	C	0.709885	3.60742	0.000346854	0.00990099	0.356436	0.343348	0.477346
GANAB	62402472	-	1	protein_coding	485087	ENSG00000089597.12	11	62887559	C	T	-0.582915	3.34223	0.000906255	0.00990099	0.663366	0.635385	0.560274
PPP1R12A	80239200	-	1	protein_coding	745171	ENSG00000058272.11	12	80984371	C	T	-2.03788	3.18238	0.0015703	0.00990099	0.673267	0.645363	0.56376
FAM217B	58518995	+	2	protein_coding	-120982	ENSG00000196227.6	20	58639977	T	C	-0.537035	3.29791	0.00105777	0.00990099	0.732673	0.74447	0.592994
ARNTL	13408143	+	2	protein_coding	853590	ENSG00000133794.13	11	12554553	C	T	2.46918	3.38576	0.000777289	0.00990099	0.594059	0.508895	0.525052
BRINP3	190424070	-	2	protein_coding	994008	ENSG00000162670.8	1	191418078	T	G	-3.45022	2.97552	0.00309546	0.00990099	0.831683	0.807843	0.611209
SH2D7	78395855	+	1	protein_coding	518738	ENSG00000183476.8	15	77877117	A	T	0.883587	3.34862	0.000886133	0.00990099	0.673267	0.651487	0.565476
RPRD1B	36718128	+	2	protein_coding	691723	ENSG00000101413.7	20	36026405	A	C	1.10107	3.84752	0.000138041	0.00990099	0.19802	0.180525	0.430725
SRRM2	2822323	+	1	protein_coding	972146	ENSG00000167978.12	16	1850177	G	A	-0.352932	2.97983	0.00305322	0.019802	0.970297	0.966348	0.654751
DGKE	54940150	+	1	protein_coding	-667121	ENSG00000153933.5	17	55607271	C	T	0.535389	4.15057	4.02427e-05	0.00990099	0.049505	0.0484005	0.378177
RAD18	8988974	-	2	protein_coding	-346317	ENSG00000070950.5	3	8642657	A	G	-1.5629	4.21801	3.02701e-05	0.00990099	0.118812	0.116116	0.404728
BNIP3	133784140	-	2	protein_coding	255751	ENSG00000176171.7	10	134039891	A	G	0.730347	3.82166	0.000152804	0.00990099	0.336634	0.355238	0.481586
LGALS8	236708462	+	2	protein_coding	88232	ENSG00000116977.14	1	236620230	G	T	0.439572	3.77872	0.000180652	0.00990099	0.207921	0.21376	0.4399
IFITM1	319357	+	2	protein_coding	-376699	ENSG00000185885.11	11	696056	G	T	2.51299	3.33487	0.000929926	0.00990099	0.633663	0.57988	0.544666
IRF2BPL	77495034	-	2	protein_coding	125783	ENSG00000119669.3	14	77620817	T	C	-0.981183	4.72067	3.21736e-06	0.00990099	0.019802	0.0135018	0.328262
TMEM182	103431207	+	1	protein_coding	-453980	ENSG00000170417.10	2	103885187	C	T	2.08434	2.9837	0.00301565	0.019802	0.811881	0.805695	0.610534
ZCCHC12	117960414	+	2	protein_coding	-588493	ENSG00000174460.3	23	118548907	G	A	1.33786	3.04529	0.00247234	0.00990099	0.534653	0.416137	0.498571
C12orf76	110488789	-	1	protein_coding	-800652	ENSG00000174456.9	12	109688137	C	T	1.17972	3.81593	0.000156268	0.00990099	0.128713	0.119925	0.405973
MRFAP1L1	6710370	-	2	protein_coding	903971	ENSG00000178988.10	4	7614341	G	A	0.895656	3.8548	0.000134134	0.00990099	0.376238	0.367565	0.486089
FGF11	7345095	+	2	protein_coding	896166	ENSG00000161958.6	17	6448929	G	A	-1.05767	3.60959	0.000344049	0.00990099	0.435644	0.403101	0.49431
PROB1	138730885	-	2	protein_coding	281355	ENSG00000228672.2	5	139012240	G	A	3.22973	2.98569	0.00299648	0.00990099	0.792079	0.811799	0.612158
IGFN1	201197514	+	2	protein_coding	125630	ENSG00000163395.12	1	201071884	T	G	-0.664938	4.34448	1.75639e-05	0.00990099	0.039604	0.0469672	0.378177
LAMTOR4	99753199	+	2	protein_coding	-941859	ENSG00000188186.6	7	100695058	T	C	0.485198	3.2873	0.0010974	0.00990099	0.564356	0.482293	0.517013
FKBP10	39978475	+	1	protein_coding	-267746	ENSG00000141756.14	17	40246221	G	A	-1.09089	3.70184	0.000242851	0.00990099	0.207921	0.1858	0.430725
ARSG	66416330	+	2	protein_coding	325180	ENSG00000141337.8	17	66091150	G	T	-2.11484	3.78764	0.000174503	0.00990099	0.217822	0.25796	0.452581
TMEM194A	57464676	-	2	protein_coding	-314570	ENSG00000166881.5	12	57150106	C	T	0.622369	3.72629	0.000221157	0.00990099	0.415842	0.397815	0.49275
CAMKK1	3783728	-	2	protein_coding	53160	ENSG00000004660.10	17	3836888	G	A	-0.754729	3.65574	0.000289295	0.00990099	0.366337	0.390201	0.490898
GOLGA8Q	30851426	+	2	protein_coding	-951970	ENSG00000178115.10	15	31803396	C	T	2.72279	3.12074	0.00192971	0.00990099	0.871287	0.845787	0.622756
BTF3L4	52549012	+	2	protein_coding	617888	ENSG00000134717.13	1	51931124	A	G	0.74715	2.64178	0.00855813	0.019802	0.930693	0.938538	0.649025
PPP1CC	111169706	-	2	protein_coding	-951108	ENSG00000186298.7	12	110218598	T	A	-1.4797	3.46724	0.000580617	0.00990099	0.257426	0.271799	0.456835
C1QTNF4	47611603	-	2	protein_coding	370395	ENSG00000172247.3	11	47981998	G	A	1.93743	2.90575	0.00385945	0.019802	0.643564	0.629087	0.55838
PLSCR1	146258967	-	2	protein_coding	960843	ENSG00000188313.8	3	147219810	C	T	-1.05621	3.69923	0.000245283	0.00990099	0.39604	0.350784	0.480601
BASP1	17276007	+	2	protein_coding	815375	ENSG00000176788.7	5	16460632	T	C	1.78368	3.38788	0.000771469	0.00990099	0.673267	0.637885	0.561284
NAALADL2	175205316	+	2	protein_coding	1634814	ENSG00000177694.10	3	173570502	A	C	-2.11536	3.53651	0.000451058	0.00990099	0.405941	0.397608	0.49275
RP11-444E17.6	44344772	+	2	protein_coding	509577	ENSG00000272442.2	6	43835195	G	T	-0.867123	3.74614	0.000204911	0.00990099	0.207921	0.214972	0.440698
WI2-1959D15.1	139143051	-	2	lincRNA	-99250	ENSG00000264527.1	9	139043801	T	C	2.19541	3.99252	7.72812e-05	0.00990099	0.148515	0.164101	0.424901
PROC	128186520	+	2	protein_coding	427367	ENSG00000115718.13	2	127759153	A	G	0.788857	3.7935	0.000170568	0.00990099	0.227723	0.259671	0.452881
KCNH7	163358804	-	2	protein_coding	527494	ENSG00000184611.7	2	163886298	A	C	0.90738	3.38767	0.000772034	0.00990099	0.445545	0.428098	0.501947
RRP9	51967524	-	2	protein_coding	246129	ENSG00000114767.6	3	52213653	T	C	-0.826168	2.85861	0.00446894	0.00990099	0.811881	0.794289	0.607457
CBX1	46154403	-	2	protein_coding	-618887	ENSG00000108468.10	17	45535516	G	A	1.50118	3.49873	0.000517927	0.00990099	0.376238	0.326005	0.472636
SFMBT1	53077270	-	2	protein_coding	-899085	ENSG00000163935.9	3	52178185	C	T	-0.970001	3.73814	0.000211322	0.00990099	0.178218	0.154842	0.421712
ILF3	10799855	+	2	protein_coding	-372149	ENSG00000129351.13	19	11172004	T	C	0.497541	3.51557	0.000487046	0.00990099	0.554455	0.488075	0.518959
WSCD2	108626508	+	1	protein_coding	885077	ENSG00000075035.5	12	107741431	A	G	2.3241	3.49023	0.000534196	0.00990099	0.445545	0.40778	0.496014
PLAGL2	30784257	-	2	protein_coding	-725826	ENSG00000126003.6	20	30058431	C	T	-1.14771	2.88707	0.00409122	0.00990099	0.910891	0.923512	0.644248
CAMKK2	121712388	-	2	protein_coding	-513677	ENSG00000110931.14	12	121198711	C	T	-1.23131	3.60373	0.000351666	0.00990099	0.435644	0.345032	0.478049
SMAD6	67009409	+	2	protein_coding	-848294	ENSG00000137834.10	15	67857703	G	A	-2.51465	3.50657	0.000503323	0.00990099	0.435644	0.415493	0.498371
FAM115A	143573715	-	2	protein_coding	-395409	ENSG00000198420.5	7	143178306	C	T	-0.584083	3.88353	0.000119718	0.00990099	0.19802	0.2114	0.438124
CCDC43	42759506	-	1	protein_coding	557014	ENSG00000180329.9	17	43316520	T	C	0.533377	3.47893	0.00055656	0.00990099	0.405941	0.355068	0.481466
RP11-728K20.2	149701497	+	2	lincRNA	782951	ENSG00000260555.1	7	148918546	C	T	-1.36807	3.22115	0.00137706	0.00990099	0.80198	0.769256	0.600419
RRAGD	90087532	-	2	protein_coding	804524	ENSG00000025039.10	6	90892056	T	A	1.40116	3.59958	0.000357148	0.00990099	0.346535	0.334722	0.475025
FAM73B	131832526	+	2	protein_coding	-484809	ENSG00000148343.14	9	132317335	C	T	0.373577	3.47849	0.000557454	0.00990099	0.386139	0.41966	0.499489
ATRIP	48500758	+	2	protein_coding	-79004	ENSG00000164053.13	3	48579762	A	G	-1.2425	3.00502	0.00281631	0.00990099	0.564356	0.548981	0.535432
S100A6	153507836	-	2	protein_coding	-699217	ENSG00000197956.5	1	152808619	C	T	-2.248	3.49369	0.000527514	0.00990099	0.415842	0.375736	0.488302
LIPE	42914994	-	2	protein_coding	737714	ENSG00000079435.5	19	43652708	T	A	0.618889	3.61729	0.00033429	0.00990099	0.356436	0.300359	0.463204
TNNI1	201386940	-	2	protein_coding	891114	ENSG00000159173.14	1	202278054	C	T	-2.34929	3.38474	0.000780087	0.00990099	0.772277	0.658527	0.566781
RP11-122A3.2	91971237	-	1	protein_coding	-722689	ENSG00000253250.2	8	91248548	C	A	-1.44296	3.2029	0.00146511	0.00990099	0.554455	0.530542	0.531682
MAD2L1BP	43604118	+	2	protein_coding	354608	ENSG00000124688.9	6	43249510	C	A	-0.732993	3.61073	0.000342596	0.00990099	0.405941	0.389579	0.490505
UBE2Q1	154524940	-	2	protein_coding	807053	ENSG00000160714.5	1	155331993	T	G	0.745299	3.6146	0.000337667	0.00990099	0.277228	0.24923	0.449455
PCGF5	93038071	+	2	protein_coding	140929	ENSG00000180628.10	10	92897142	G	A	-0.618608	3.18344	0.00156472	0.00990099	0.633663	0.635492	0.560274
PVRIG	99818872	+	2	protein_coding	641156	ENSG00000213413.2	7	99177716	G	A	-1.58372	3.74926	0.000202464	0.00990099	0.257426	0.231816	0.446409
PAFAH2	26317354	-	2	protein_coding	399443	ENSG00000158006.9	1	26716797	C	T	0.891945	4.50253	8.73165e-06	0.00990099	0.158416	0.123002	0.406673
TFAP2A	10418917	-	1	protein_coding	-618568	ENSG00000137203.6	6	9800349	C	T	-4.13976	3.2804	0.0011239	0.00990099	0.80198	0.772052	0.601475
IL33	6242192	+	2	protein_coding	672786	ENSG00000137033.7	9	5569406	G	A	-2.54818	3.43147	0.000660395	0.00990099	0.564356	0.573645	0.542972
TMPRSS4	117985853	+	1	protein_coding	-29020	ENSG00000137648.12	11	118014873	C	T	1.54188	3.60463	0.000350485	0.00990099	0.425743	0.395742	0.492583
IDNK	86258693	+	1	protein_coding	855362	ENSG00000148057.11	9	85403331	C	T	-1.65563	3.29761	0.0010589	0.00990099	0.742574	0.763421	0.598948
C20orf112	31136688	-	2	protein_coding	-484311	ENSG00000197183.8	20	30652377	A	G	1.23956	4.22434	2.94653e-05	0.00990099	0.0594059	0.0583853	0.378177
CCDC125	68609733	-	1	protein_coding	-9500	ENSG00000183323.8	5	68600233	G	A	-0.480674	3.44925	0.000619534	0.019802	0.39604	0.377969	0.488302
EMD	153609242	+	2	protein_coding	834819	ENSG00000102119.6	23	152774423	C	A	0.619554	3.50535	0.000505568	0.00990099	0.227723	0.211462	0.438124
COL8A2	36565088	-	2	protein_coding	858429	ENSG00000171812.6	1	37423517	G	A	-1.13118	3.40048	0.000737688	0.00990099	0.386139	0.421716	0.500046
IQSEC3	287177	+	1	protein_coding	777	ENSG00000120645.7	12	286400	A	G	-0.655912	3.05823	0.0023703	0.00990099	0.762376	0.777223	0.602499
TRIM6-TRIM34	5664937	+	2	protein_coding	283460	ENSG00000258588.2	11	5381477	C	T	-0.757944	3.96918	8.4948e-05	0.00990099	0.158416	0.175204	0.428486
RP11-134G8.8	201434022	-	2	lincRNA	667543	ENSG00000224818.1	1	202101565	G	A	-2.24822	4.47446	9.90032e-06	0.00990099	0.019802	0.0312696	0.370672
PITPNM1	67271347	-	1	protein_coding	211130	ENSG00000110697.8	11	67482477	A	G	-0.37232	3.29697	0.00106124	0.00990099	0.594059	0.533531	0.531969
RDH12	68195908	+	2	protein_coding	-135767	ENSG00000139988.5	14	68331675	A	T	1.57195	3.63005	0.000318671	0.00990099	0.267327	0.246617	0.448531
SLC6A12	321276	-	2	protein_coding	-51553	ENSG00000111181.8	12	269723	G	A	-0.891006	2.83904	0.00474677	0.019802	0.940594	0.919491	0.643209
S100A3	153520160	-	2	protein_coding	-468741	ENSG00000188015.5	1	153051419	A	C	0.635448	3.23918	0.00129492	0.00990099	0.594059	0.598954	0.549596
LIAS	39467637	+	1	protein_coding	-232536	ENSG00000121897.9	4	39700173	C	T	0.687175	4.19018	3.406e-05	0.00990099	0.108911	0.0764714	0.389328
MVB12B	129265456	+	2	protein_coding	-690106	ENSG00000196814.10	9	129955562	G	A	1.23472	4.09297	5.11714e-05	0.00990099	0.118812	0.107472	0.400331
CLIC2	154508619	-	1	protein_coding	-775159	ENSG00000155962.8	23	153733460	T	C	-1.92869	2.2756	0.0233775	0.0693069	0.712871	0.644536	0.563477
F11R	160970567	-	2	protein_coding	649073	ENSG00000158769.13	1	161619640	G	A	0.980835	5.61144	3.66855e-08	0.00990099	0.00990099	0.00261665	0.268349
ESPL1	53683188	+	2	protein_coding	-365953	ENSG00000135476.7	12	54049141	A	G	-1.86811	3.47958	0.000555243	0.00990099	0.524752	0.442641	0.505673
DENND2A	140302342	-	2	protein_coding	-303584	ENSG00000146966.8	7	139998758	T	C	-0.717014	3.68435	0.000259573	0.00990099	0.227723	0.247456	0.448808
ANKRD20A1	67968911	+	2	protein_coding	-175303	ENSG00000196774.3	9	68144214	C	T	-0.307798	0.607225	0.544033	0.514851	0.544554	0.582654	0.54541
IZUMO1	49247796	-	2	protein_coding	-718888	ENSG00000182264.4	19	48528908	C	G	-2.72885	3.28627	0.00110132	0.00990099	0.851485	0.775936	0.602124
TJP2	71862928	+	2	protein_coding	2735	ENSG00000119139.12	9	71860193	T	C	2.50571	4.62522	5.00386e-06	0.00990099	0.0594059	0.0566853	0.378177
NPR3	32716537	+	1	protein_coding	-969387	ENSG00000113389.11	5	33685924	A	G	2.47097	3.80779	0.000161322	0.00990099	0.237624	0.239476	0.446982
MYOZ2	120107353	+	2	protein_coding	814183	ENSG00000172399.5	4	119293170	T	C	-11.2753	3.23981	0.00129213	0.00990099	0.673267	0.614518	0.554575
EYA4	133834084	+	1	protein_coding	-667913	ENSG00000112319.13	6	134501997	G	A	1.08573	3.79214	0.000171472	0.00990099	0.237624	0.186785	0.430725
UTP18	49375143	+	2	protein_coding	-523576	ENSG00000011260.9	17	49898719	A	G	-2.38009	3.448	0.000622341	0.029703	0.693069	0.627275	0.557996
FGF20	16850583	-	2	protein_coding	485030	ENSG00000078579.8	8	17335613	G	C	4.59059	3.31672	0.000990804	0.00990099	0.762376	0.72305	0.586576
MTX3	79279509	-	2	protein_coding	-375013	ENSG00000177034.10	5	78904496	T	G	-1.46452	3.45904	0.000598066	0.00990099	0.485149	0.513037	0.526253
FUS	31202720	+	2	protein_coding	697208	ENSG00000089280.14	16	30505512	C	T	0.504563	3.50569	0.000504948	0.00990099	0.277228	0.212719	0.439218
KIRREL3	126420546	-	2	protein_coding	1392936	ENSG00000149571.6	11	127813482	C	T	-2.62667	3.25238	0.00123768	0.00990099	0.792079	0.787953	0.605846
CENPF	214830276	+	2	protein_coding	1033265	ENSG00000117724.8	1	213797011	A	G	-1.97838	4.28367	2.2856e-05	0.00990099	0.0792079	0.079823	0.391307
EXTL1	26361327	+	2	protein_coding	1000624	ENSG00000158008.5	1	25360703	A	C	1.14577	3.13538	0.00183806	0.00990099	0.712871	0.680737	0.573563
MS4A7	60161260	+	1	protein_coding	-57743	ENSG00000166927.8	11	60219003	A	G	-1.13031	4.61178	5.32178e-06	0.00990099	0.00990099	0.00858983	0.324428
IFITM2	315111	+	2	protein_coding	-115839	ENSG00000185201.12	11	430950	A	G	1.01594	3.30548	0.00103034	0.019802	0.683168	0.660647	0.567447
SLC8B1	113772640	-	2	protein_coding	284135	ENSG00000089060.7	12	114056775	G	A	0.801087	3.12914	0.00187665	0.00990099	0.811881	0.821186	0.615561
ZRANB1	126672028	+	2	protein_coding	-523611	ENSG00000019995.6	10	127195639	G	A	-0.767997	3.06058	0.00235219	0.00990099	0.90099	0.883248	0.632819
HNRNPR	23665101	-	2	protein_coding	-550240	ENSG00000125944.14	1	23114861	G	A	-1.08129	3.87455	0.000124062	0.00990099	0.19802	0.190452	0.431145
RCC1	28864344	+	1	protein_coding	247693	ENSG00000180198.11	1	28616651	G	A	-0.832741	3.62871	0.000320276	0.00990099	0.287129	0.255427	0.451708
FAIM	138341030	+	2	protein_coding	-345710	ENSG00000158234.8	3	138686740	G	A	1.39888	3.44953	0.00061892	0.00990099	0.336634	0.326776	0.472654
DEGS1	224380034	+	2	protein_coding	-418692	ENSG00000143753.8	1	224798726	C	T	0.532586	3.36089	0.000848686	0.00990099	0.584158	0.587732	0.546213
PRR3	30530166	+	2	protein_coding	-458342	ENSG00000204576.7	6	30988508	C	G	-1.74231	3.61338	0.000339213	0.00990099	0.39604	0.358676	0.482937
RNF125	29648261	+	2	protein_coding	670087	ENSG00000101695.4	18	28978174	G	A	2.06204	3.127	0.00188999	0.00990099	0.732673	0.746254	0.593537
PON3	95006988	-	2	protein_coding	-502983	ENSG00000105852.6	7	94504005	T	C	-0.877713	2.50092	0.0127709	0.019802	0.980198	0.997347	0.659154
CDAN1	43028978	-	2	protein_coding	-697430	ENSG00000140326.8	15	42331548	C	T	-0.501553	3.49382	0.000527267	0.00990099	0.366337	0.339462	0.476087
ODF2L	86852769	-	1	protein_coding	832463	ENSG00000122417.11	1	87685232	G	A	0.715673	3.34667	0.000892233	0.00990099	0.663366	0.666461	0.568702
C9orf152	112963230	-	2	protein_coding	670293	ENSG00000188959.9	9	113633523	C	T	0.833238	4.10526	4.86255e-05	0.00990099	0.0990099	0.115438	0.404273
SPATS1	44344772	+	1	protein_coding	92519	ENSG00000249481.2	6	44252253	C	T	1.39347	2.93047	0.00357104	0.00990099	0.980198	0.982764	0.658684
CTSW	65650250	+	2	protein_coding	-500618	ENSG00000172543.3	11	66150868	C	T	2.91616	2.56282	0.0107336	0.049505	0.990099	0.994269	0.659154
LANCL2	55498919	+	2	protein_coding	399722	ENSG00000132434.5	7	55099197	G	A	1.20278	3.19083	0.00152617	0.00990099	0.792079	0.797896	0.608215
DLGAP3	35371035	-	2	protein_coding	-801980	ENSG00000116544.7	1	34569055	A	G	-0.622266	3.41664	0.0006964	0.00990099	0.485149	0.492611	0.52002
ABHD16A	31660926	-	1	protein_coding	827110	ENSG00000204427.7	6	32488036	G	A	1.09392	4.22304	2.96292e-05	0.00990099	0.158416	0.169426	0.426973
TET2	106155054	+	2	protein_coding	-873294	ENSG00000168769.8	4	107028348	A	G	-1.11548	4.30795	2.0582e-05	0.00990099	0.029703	0.0381331	0.374396
ORAI1	122078947	+	1	protein_coding	288426	ENSG00000182500.7	12	121790521	T	G	0.656449	3.73104	0.000217168	0.00990099	0.247525	0.239793	0.446982
TEFM	29231547	-	2	protein_coding	711918	ENSG00000172171.6	17	29943465	C	T	-2.72858	3.54772	0.000432845	0.00990099	0.287129	0.278062	0.457761
RP11-420A23.1	129391988	+	2	lincRNA	-425231	ENSG00000251432.2	4	129817219	T	C	-0.815944	3.20556	0.001452	0.019802	0.633663	0.596354	0.548537
CTC-366B18.4	74904642	+	2	lincRNA	554552	ENSG00000272040.1	5	74350090	C	T	1.36575	3.59509	0.000363183	0.00990099	0.277228	0.296371	0.462099
ASB2	94434639	-	1	protein_coding	322561	ENSG00000100628.7	14	94757200	G	A	-5.90549	3.44789	0.000622589	0.00990099	0.693069	0.657786	0.566745
EPB41L2	131277639	-	1	protein_coding	343437	ENSG00000079819.12	6	131621076	G	C	0.818809	4.90488	1.34345e-06	0.00990099	0.019802	0.009128	0.324428
PIK3R3	46597628	-	2	protein_coding	198092	ENSG00000117461.10	1	46795720	G	A	-1.22855	3.6201	0.000330789	0.00990099	0.257426	0.226531	0.445114
RP11-225B17.2	32798494	+	2	lincRNA	972399	ENSG00000273014.1	7	31826095	A	G	0.885196	3.54049	0.000444517	0.00990099	0.425743	0.394472	0.491858
TCF7L1	85531378	+	1	protein_coding	236360	ENSG00000152284.4	2	85295018	A	G	-0.745287	3.02807	0.00261441	0.019802	0.891089	0.854939	0.624911
C1QTNF9	24895904	+	2	protein_coding	-824779	ENSG00000240654.2	13	25720683	G	A	1.18566	3.1894	0.00153355	0.00990099	0.90099	0.889342	0.634863
EPX	56282097	+	2	protein_coding	461585	ENSG00000121053.5	17	55820512	G	T	1.22922	3.47369	0.00056722	0.019802	0.485149	0.5112	0.525671
TSACC	156316771	+	2	protein_coding	-517593	ENSG00000163467.7	1	156834364	G	A	-3.56071	3.89956	0.000112324	0.00990099	0.108911	0.102897	0.398487
FHIT	61229824	-	2	protein_coding	-964819	ENSG00000189283.5	3	60265005	T	G	-0.917	4.08172	5.3612e-05	0.00990099	0.148515	0.112165	0.402878
VCAM1	101200731	+	2	protein_coding	939127	ENSG00000162692.6	1	100261604	G	A	-1.6643	3.60289	0.000352773	0.019802	0.267327	0.275423	0.457761
RAB3GAP2	220441093	-	2	protein_coding	-604728	ENSG00000118873.11	1	219836365	C	T	0.453139	4.12043	4.56492e-05	0.00990099	0.128713	0.131738	0.410401
IER5	181059020	+	2	protein_coding	635310	ENSG00000162783.8	1	180423710	A	G	0.951701	3.80464	0.000163317	0.00990099	0.316832	0.28969	0.460742
MICALCL	12380024	+	1	protein_coding	-428337	ENSG00000133808.4	11	12808361	G	A	1.8301	3.42951	0.00066505	0.00990099	0.693069	0.731916	0.589946
TRIM35	27151827	-	1	protein_coding	-272025	ENSG00000104228.8	8	26879802	C	T	-1.05643	5.03546	7.11496e-07	0.00990099	0.00990099	0.00802574	0.324428
CTSC	88068250	-	2	protein_coding	-380043	ENSG00000109861.11	11	87688207	A	T	0.827362	3.29222	0.00107885	0.00990099	0.653465	0.646913	0.563917
CSF1R	149459899	-	2	protein_coding	231284	ENSG00000182578.9	5	149691183	A	G	1.78307	3.45999	0.000596013	0.00990099	0.534653	0.5269	0.530443
CASS4	55026875	+	2	protein_coding	618470	ENSG00000087589.12	20	54408405	T	C	-4.46736	4.139	4.22424e-05	0.00990099	0.0693069	0.0820348	0.391789
HOXA1	27139398	+	1	protein_coding	481501	ENSG00000105991.7	7	26657897	C	G	-1.32511	3.11522	0.00196536	0.019802	0.841584	0.838285	0.62059
RP11-479O17.10	81727969	+	2	lincRNA	71476	ENSG00000273372.1	10	81656493	G	A	-2.39949	3.56479	0.000406414	0.00990099	0.524752	0.531353	0.531756
MTIF2	55491001	-	1	protein_coding	-535209	ENSG00000085760.10	2	54955792	A	G	-1.16562	5.38566	1.20982e-07	0.00990099	0.029703	0.0263441	0.366446
MBTPS1	84135712	-	2	protein_coding	-532566	ENSG00000140943.12	16	83603146	T	C	2.19602	4.53297	7.61378e-06	0.00990099	0.049505	0.0760833	0.389328
TBP	170881351	+	2	protein_coding	499948	ENSG00000112592.8	6	170381403	G	C	1.46818	2.94143	0.00344952	0.00990099	0.821782	0.828852	0.618336
AC105053.4	86117845	+	1	lincRNA	-367733	ENSG00000232504.4	2	86485578	A	G	-0.915388	3.49812	0.000519065	0.00990099	0.39604	0.375726	0.488302
ENTHD2	79212673	-	2	protein_coding	-746882	ENSG00000167302.5	17	78465791	G	A	-1.64974	4.60339	5.52999e-06	0.00990099	0.0891089	0.0726989	0.388671
KRBA1	149427518	+	1	protein_coding	-669934	ENSG00000133619.13	7	150097452	A	G	-1.51244	4.18084	3.54308e-05	0.00990099	0.0891089	0.0966201	0.395945
PLXNB1	48463852	-	2	protein_coding	698432	ENSG00000164050.8	3	49162284	C	T	0.451275	3.66216	0.000282355	0.00990099	0.0891089	0.0984951	0.395945
CUZD1	124591796	-	2	protein_coding	-710324	ENSG00000138161.8	10	123881472	T	C	0.531759	3.4287	0.000666989	0.00990099	0.653465	0.598678	0.549596
FAM188A	15879632	-	2	protein_coding	-594424	ENSG00000148481.9	10	15285208	G	A	2.10729	3.95289	9.07173e-05	0.00990099	0.118812	0.0905918	0.393472
AP000350.5	24249255	-	2	lincRNA	6999	ENSG00000273295.1	22	24256254	C	T	-3.22604	3.53411	0.000455067	0.00990099	0.534653	0.483034	0.517241
GS1-259H13.10	99205296	+	2	protein_coding	916715	ENSG00000272647.1	7	98288581	C	T	0.593285	3.14074	0.00180556	0.00990099	0.693069	0.648911	0.564594
SMOC1	70478202	+	2	protein_coding	268129	ENSG00000198732.6	14	70210073	T	G	-0.702823	3.17606	0.00160407	0.00990099	0.841584	0.860845	0.627074
CTC-435M10.3	41930511	+	2	protein_coding	962241	ENSG00000255730.2	19	40968270	C	T	0.714011	3.06297	0.00233391	0.019802	0.851485	0.880833	0.632125
RP11-706O15.1	3747433	-	2	protein_coding	895462	ENSG00000205664.6	23	4642895	A	C	4.13822	3.34913	0.000884558	0.00990099	0.415842	0.374639	0.488302
NKTR	42687380	+	2	protein_coding	754727	ENSG00000114857.13	3	41932653	G	A	-0.430391	3.46701	0.000581096	0.00990099	0.435644	0.381705	0.488509
TRNT1	3182194	+	2	protein_coding	970870	ENSG00000072756.12	3	2211324	A	G	0.735694	3.63796	0.000309343	0.00990099	0.475248	0.476438	0.515735
CUL1	148497672	+	2	protein_coding	540779	ENSG00000055130.11	7	147956893	G	A	-0.393813	3.29031	0.00108601	0.00990099	0.722772	0.678637	0.573004
COLCA2	111179160	+	2	protein_coding	-818603	ENSG00000214290.3	11	111997763	G	C	-0.734285	3.88895	0.00011717	0.00990099	0.0990099	0.100357	0.396596
SIRT2	39389554	-	2	protein_coding	356258	ENSG00000068903.15	19	39745812	C	T	-0.857341	4.0119	7.14184e-05	0.00990099	0.188119	0.157055	0.421712
UBE3A	25599498	-	1	protein_coding	67185	ENSG00000114062.13	15	25666683	C	T	-1.55436	4.12385	4.5004e-05	0.00990099	0.415842	0.388817	0.490201
TOR1A	132585125	-	2	protein_coding	776841	ENSG00000136827.11	9	133361966	C	T	-1.33314	3.37093	0.000819158	0.00990099	0.623762	0.661677	0.567447
ITIH5	7618975	-	1	protein_coding	-662860	ENSG00000123243.10	10	6956115	C	T	-0.638642	3.9844	7.98694e-05	0.00990099	0.207921	0.204969	0.435578
NHLRC3	39618227	+	1	protein_coding	930284	ENSG00000188811.8	13	38687943	A	G	-1.14849	3.32936	0.000948035	0.00990099	0.623762	0.601216	0.550125
PCDHB14	140605472	+	2	protein_coding	-221258	ENSG00000120327.4	5	140826730	G	T	-1.67429	3.5337	0.000455744	0.00990099	0.366337	0.351727	0.48087
LPHN2	82456075	+	2	protein_coding	1393624	ENSG00000117114.15	1	81062451	A	T	-0.693818	3.2123	0.00141916	0.00990099	0.792079	0.755175	0.596275
VDR	48272898	-	1	protein_coding	966331	ENSG00000111424.6	12	49239229	G	A	-2.80177	3.62686	0.000322508	0.00990099	0.346535	0.326018	0.472636
CELF5	3293317	+	2	protein_coding	646605	ENSG00000161082.8	19	2646712	G	C	-1.80599	3.36635	0.000832528	0.00990099	0.792079	0.764439	0.599345
PHC2	33838048	-	2	protein_coding	976624	ENSG00000134686.12	1	34814672	G	T	0.971432	3.34678	0.000891893	0.00990099	0.594059	0.57266	0.542881
RCAN3	24862273	+	2	protein_coding	72888	ENSG00000117602.7	1	24789385	C	T	-0.681914	4.38302	1.48401e-05	0.00990099	0.049505	0.0727629	0.388836
CBWD3	70883850	+	2	protein_coding	-73964	ENSG00000196873.11	9	70957814	G	T	1.83981	2.52736	0.0118617	0.00990099	0.960396	0.971898	0.655765
WDR63	85595802	+	2	protein_coding	-778211	ENSG00000162643.8	1	86374013	T	C	2.22917	3.54188	0.000442244	0.00990099	0.326733	0.327382	0.472654
NAT14	55998723	+	2	protein_coding	-900258	ENSG00000090971.4	19	56898981	A	G	0.409442	3.4644	0.000586612	0.00990099	0.712871	0.709393	0.581901
LINC00938	46121558	-	2	lincRNA	710280	ENSG00000273015.1	12	46831838	G	A	-1.25701	3.32011	0.000979159	0.00990099	0.49505	0.452903	0.509122
RP11-384O8.1	223186074	+	2	lincRNA	-731738	ENSG00000267034.1	2	223917812	T	C	1.46951	3.45419	0.000608622	0.00990099	0.554455	0.510462	0.525503
F2RL3	17000618	+	2	protein_coding	922586	ENSG00000127533.3	19	16078032	G	A	-1.20527	3.76404	0.000191225	0.00990099	0.237624	0.186547	0.430725
DNLZ	139256466	-	2	protein_coding	752951	ENSG00000213221.4	9	140009417	G	C	1.70885	4.31013	2.03885e-05	0.00990099	0.0693069	0.0907195	0.393472
C2orf66	197670132	-	2	protein_coding	-494728	ENSG00000187944.2	2	197175404	G	A	0.771888	3.39086	0.000763352	0.00990099	0.405941	0.425511	0.501418
ACVR1C	158390432	-	2	protein_coding	456806	ENSG00000123612.11	2	158847238	C	T	2.09726	3.90143	0.000111491	0.00990099	0.168317	0.170129	0.427208
RP11-804H8.6	50708802	+	2	lincRNA	-65863	ENSG00000273356.1	3	50774665	T	G	-0.910405	4.09154	5.1476e-05	0.00990099	0.029703	0.0316741	0.370672
ITIH2	7774301	+	1	protein_coding	528370	ENSG00000151655.13	10	7245931	G	A	2.3684	3.40401	0.000728474	0.00990099	0.782178	0.739986	0.59199
RP4-782L23.1	60254291	+	2	lincRNA	-488197	ENSG00000231816.1	1	60742488	C	G	10.0146	4.12412	4.49532e-05	0.00990099	0.049505	0.0472912	0.378177
PIGX	196449286	+	2	protein_coding	32955	ENSG00000163964.9	3	196416331	G	A	0.572984	4.31978	1.95541e-05	0.00990099	0.0693069	0.089092	0.393472
RP11-166P13.3	55156771	-	2	lincRNA	927953	ENSG00000263004.1	17	56084724	A	T	-2.47256	3.82887	0.000148541	0.00990099	0.217822	0.23551	0.446461
PLAG1	57122042	-	2	protein_coding	-621718	ENSG00000181690.3	8	56500324	G	A	1.77008	3.86767	0.000127486	0.00990099	0.247525	0.217557	0.441931
TAC1	97369186	+	2	protein_coding	673345	ENSG00000006128.7	7	96695841	C	G	2.97794	3.77923	0.000180297	0.00990099	0.257426	0.253665	0.451065
COTL1	84650081	-	2	protein_coding	935834	ENSG00000103187.6	16	85585915	A	G	1.59996	3.68491	0.000259018	0.00990099	0.574257	0.517785	0.527824
C2CD5	22688278	-	2	protein_coding	-480334	ENSG00000111731.8	12	22207944	T	C	-0.493442	3.85963	0.000131605	0.00990099	0.257426	0.207272	0.436812
MMAB	110006668	-	2	protein_coding	-221966	ENSG00000139428.7	12	109784702	G	A	-0.687505	4.78103	2.42409e-06	0.00990099	0.00990099	0.00964758	0.324428
COMMD8	47462316	-	2	protein_coding	-707974	ENSG00000169019.9	4	46754342	G	C	1.22574	3.49748	0.000520281	0.00990099	0.435644	0.434163	0.503604
LRCH2	114347781	-	2	protein_coding	1117359	ENSG00000130224.10	23	115465140	G	T	-1.48784	2.79227	0.00547533	0.029703	0.613861	0.62562	0.557713
ENTPD3	40466261	+	1	protein_coding	466966	ENSG00000168032.4	3	39999295	G	T	-0.692959	2.86604	0.0043674	0.019802	0.920792	0.916494	0.642481
OPA3	46057169	-	2	protein_coding	555608	ENSG00000125741.4	19	46612777	T	C	1.98707	3.62111	0.000329542	0.00990099	0.475248	0.458256	0.510085
TTK	80749913	+	1	protein_coding	632859	ENSG00000112742.5	6	80117054	C	G	-2.07656	3.59762	0.000359768	0.00990099	0.326733	0.324244	0.471923
LRPAP1	3519919	-	2	protein_coding	41057	ENSG00000163956.6	4	3560976	G	A	-0.746324	3.39164	0.000761245	0.00990099	0.732673	0.701222	0.579347
ZNF816	53459357	-	1	protein_coding	157462	ENSG00000180257.8	19	53616819	A	G	1.11401	4.20179	3.24272e-05	0.00990099	0.0990099	0.0911486	0.393472
CHMP6	78983285	+	2	protein_coding	-638349	ENSG00000176108.5	17	79621634	A	G	-0.364319	3.8626	0.000130069	0.00990099	0.188119	0.186092	0.430725
PWAR6	25277020	+	2	lincRNA	-895257	ENSG00000257151.1	15	26172277	G	T	-1.6842	4.82239	1.99317e-06	0.00990099	0.00990099	0.0182782	0.343902
MPO	56357375	-	2	protein_coding	27770	ENSG00000005381.6	17	56385145	C	T	3.31116	3.9968	7.59478e-05	0.00990099	0.0990099	0.0934722	0.394515
ASB1	239360426	+	1	protein_coding	-7605	ENSG00000065802.7	2	239368031	C	T	0.622613	3.8883	0.000117471	0.00990099	0.207921	0.224552	0.444476
ZKSCAN8	28120834	+	2	protein_coding	-468668	ENSG00000198315.6	6	28589502	A	C	0.728546	3.12084	0.00192908	0.00990099	0.49505	0.47523	0.515081
TMEM177	120443288	+	1	protein_coding	368267	ENSG00000144120.8	2	120075021	T	C	-1.453	3.8258	0.000150344	0.00990099	0.326733	0.296678	0.46216
ZNF616	52633841	-	2	protein_coding	907397	ENSG00000204611.2	19	53541238	G	T	1.7469	4.33703	1.81424e-05	0.00990099	0.029703	0.0578912	0.378177
ZBTB11	101390722	-	2	protein_coding	-643807	ENSG00000066422.4	3	100746915	A	T	-1.09676	3.00073	0.00285539	0.00990099	0.782178	0.784187	0.604631
SLC24A5	48428880	+	2	protein_coding	195151	ENSG00000188467.6	15	48233729	A	G	0.768662	3.33026	0.00094506	0.00990099	0.554455	0.532574	0.531756
USP14	211133	+	1	protein_coding	-208972	ENSG00000101557.10	18	420105	C	T	-0.393033	3.25993	0.00120604	0.00990099	0.712871	0.742667	0.592652
RP11-566E18.3	217082311	+	2	lincRNA	147253	ENSG00000260804.2	2	216935058	A	T	1.14416	3.40412	0.000728201	0.00990099	0.693069	0.642791	0.563078
AL132709.5	101426139	+	1	lincRNA	-510382	ENSG00000225746.4	14	101936521	G	A	0.619102	3.61011	0.000343388	0.00990099	0.415842	0.389431	0.490425
SMG6	2139931	-	1	protein_coding	-825825	ENSG00000070366.9	17	1314106	G	A	-0.471353	3.74758	0.000203777	0.019802	0.346535	0.355423	0.481627
CCNE1	30314562	+	1	protein_coding	874531	ENSG00000105173.9	19	29440031	C	G	-3.13846	3.67575	0.000268186	0.019802	0.306931	0.320908	0.470097
C1QC	22974274	+	2	protein_coding	-19440	ENSG00000159189.7	1	22993714	G	A	-1.38809	3.11341	0.00197713	0.00990099	0.891089	0.885498	0.633382
TRABD2A	85129002	-	1	protein_coding	10613	ENSG00000186854.6	2	85139615	G	A	1.66695	3.74976	0.000202073	0.00990099	0.247525	0.252322	0.450482
ASIC1	50476499	+	2	protein_coding	-743252	ENSG00000110881.7	12	51219751	T	C	-3.2482	4.45335	1.08768e-05	0.00990099	0.029703	0.0107083	0.324597
BCL2L2	23780305	+	2	protein_coding	-978174	ENSG00000129473.5	14	24758479	T	C	1.77854	3.6405	0.000306399	0.00990099	0.356436	0.350218	0.480441
PTX3	157160766	+	2	protein_coding	673804	ENSG00000163661.3	3	156486962	G	A	2.21282	3.7506	0.000201419	0.00990099	0.178218	0.203027	0.434375
CD200	112080390	+	2	protein_coding	895333	ENSG00000091972.14	3	111185057	T	C	-1.08499	4.51154	8.38536e-06	0.00990099	0.0891089	0.0834424	0.392005
TTC1	159492441	+	1	protein_coding	81238	ENSG00000113312.6	5	159411203	T	G	1.3899	3.75156	0.00020067	0.019802	0.425743	0.390372	0.490926
MMP15	58074713	+	2	protein_coding	73183	ENSG00000102996.4	16	58001530	G	T	-0.530755	4.67632	3.95386e-06	0.00990099	0.039604	0.0324024	0.370672
IPO4	24657844	-	2	protein_coding	209749	ENSG00000196497.11	14	24867593	C	T	-1.27852	4.11701	4.63051e-05	0.00990099	0.0693069	0.0717461	0.386546
QKI	163991726	+	2	protein_coding	718400	ENSG00000112531.12	6	163273326	C	T	-0.580233	3.88707	0.000118046	0.00990099	0.188119	0.166001	0.425607
KIF21B	200972909	-	2	protein_coding	-353607	ENSG00000116852.10	1	200619302	T	C	2.4872	3.35093	0.000878987	0.00990099	0.643564	0.634113	0.559854
CISH	50645040	-	2	protein_coding	969159	ENSG00000114737.11	3	51614199	C	T	1.59532	3.86566	0.000128503	0.00990099	0.0594059	0.0774014	0.389328
HEY2	126080946	+	2	protein_coding	583487	ENSG00000135547.4	6	125497459	C	T	0.991716	4.00299	7.40612e-05	0.00990099	0.0693069	0.0960646	0.395945
UBE4A	118267153	+	2	protein_coding	586746	ENSG00000110344.5	11	117680407	A	G	-1.05494	3.1282	0.00188251	0.00990099	0.930693	0.919304	0.643172
MRPS23	55926771	-	2	protein_coding	-27765	ENSG00000181610.8	17	55899006	G	A	-1.81302	3.55594	0.000419914	0.00990099	0.445545	0.373782	0.488302
hsa-mir-8072	123850072	+	2	lincRNA	553778	ENSG00000256092.2	12	123296294	G	A	0.765793	3.87962	0.000121593	0.00990099	0.108911	0.125992	0.408471
PCDHGB4	140890738	+	2	protein_coding	-728109	ENSG00000253953.1	5	141618847	T	C	-0.64638	3.79308	0.000170848	0.00990099	0.217822	0.201057	0.433337
RPS27L	63447754	-	1	protein_coding	247298	ENSG00000185088.8	15	63695052	T	A	-1.22782	3.26496	0.00118533	0.00990099	0.732673	0.733389	0.590549
PKP3	404531	+	2	protein_coding	-968764	ENSG00000184363.5	11	1373295	C	A	-0.908219	3.9142	0.000105951	0.00990099	0.178218	0.196639	0.432538
PRKX	3530366	-	2	protein_coding	-220099	ENSG00000183943.5	23	3310267	G	A	-6.21168	3.59401	0.000364647	0.00990099	0.158416	0.153823	0.421712
BSCL2	62474796	-	1	protein_coding	-344653	ENSG00000168000.10	11	62130143	T	C	-0.689213	3.67864	0.000265268	0.00990099	0.29703	0.273915	0.457444
GOLGA8O	32747103	-	2	protein_coding	-318103	ENSG00000206127.6	15	32429000	G	A	1.4477	3.24718	0.00125995	0.00990099	0.792079	0.801821	0.609629
WWC2-AS2	184020352	-	2	lincRNA	-772751	ENSG00000251359.3	4	183247601	G	A	-0.922659	2.99204	0.00293616	0.00990099	1	0.997725	0.659154
NPW	2070618	+	2	protein_coding	-655569	ENSG00000183971.5	16	2726187	C	A	-2.10278	3.53863	0.000447567	0.00990099	0.49505	0.42502	0.501404
AMBRA1	46570050	-	1	protein_coding	-622913	ENSG00000110497.10	11	45947137	G	A	0.672885	2.92513	0.00363153	0.019802	0.762376	0.786438	0.605205
RGPD5	110613439	+	2	protein_coding	732642	ENSG00000015568.8	2	109880797	G	A	0.681051	2.98746	0.00297955	0.00990099	0.673267	0.685508	0.574703
TNFSF12-TNFSF13	7464148	+	2	protein_coding	-681207	ENSG00000248871.1	17	8145355	A	T	0.675095	3.20691	0.00144535	0.00990099	0.831683	0.776749	0.602499
AP4B1	114443022	-	2	protein_coding	650940	ENSG00000134262.8	1	115093962	C	A	2.58008	4.58711	5.95647e-06	0.00990099	0.029703	0.0182837	0.343902
TRIM46	155156273	+	2	protein_coding	-155756	ENSG00000163462.13	1	155312029	C	T	1.26902	4.46904	1.01426e-05	0.00990099	0.00990099	0.0194197	0.348464
YPEL2	57474462	+	2	protein_coding	146147	ENSG00000175155.4	17	57328315	C	G	-2.23011	3.48233	0.00054973	0.00990099	0.237624	0.246459	0.44853
CADPS2	122131474	-	2	protein_coding	1259585	ENSG00000081803.11	7	123391059	C	T	0.855817	3.82357	0.000151662	0.00990099	0.207921	0.195351	0.432472
ATOX1	151125888	-	2	protein_coding	-609382	ENSG00000177556.7	5	150516506	A	G	0.584181	3.15279	0.00173433	0.00990099	0.851485	0.805314	0.61039
CCDC124	18047060	+	2	protein_coding	906519	ENSG00000007080.6	19	17140541	G	A	-0.375147	3.52826	0.00046493	0.019802	0.633663	0.593114	0.547904
GLRA2	14549268	+	2	protein_coding	-754375	ENSG00000101958.9	23	15303643	C	T	2.69125	3.05515	0.00239422	0.00990099	0.653465	0.573635	0.542972
MYEOV	69182063	+	2	protein_coding	-874447	ENSG00000172927.3	11	70056510	G	A	-3.22301	3.55134	0.0004271	0.00990099	0.544554	0.515452	0.527178
PRAM1	8567518	-	2	protein_coding	-308407	ENSG00000133246.7	19	8259111	G	A	-4.5185	3.49413	0.000526671	0.00990099	0.594059	0.575528	0.543477
SLC30A7	101437851	+	2	protein_coding	629565	ENSG00000162695.7	1	100808286	G	C	0.541207	3.47316	0.000568316	0.00990099	0.50495	0.42855	0.501947
TRAPPC2	13738101	-	2	protein_coding	-382	ENSG00000196459.9	23	13737719	C	T	1.12314	3.57222	0.000395378	0.00990099	0.267327	0.232423	0.446409
ENC1	73932323	-	1	protein_coding	27309	ENSG00000171617.9	5	73959632	C	T	0.613624	3.88108	0.00012089	0.00990099	0.128713	0.128534	0.40997
USP50	50805709	-	2	protein_coding	-642009	ENSG00000170236.10	15	50163700	T	C	-1.1228	3.72664	0.000220863	0.00990099	0.207921	0.173135	0.427416
CROT	87011390	+	1	protein_coding	-657391	ENSG00000005469.7	7	87668781	T	A	-0.983537	3.46444	0.000586531	0.00990099	0.29703	0.289452	0.460712
FAM114A1	38940089	+	2	protein_coding	-9015	ENSG00000197712.7	4	38949104	C	T	-0.448016	3.57198	0.00039574	0.00990099	0.50495	0.505156	0.523455
RAB11FIP1	37727907	-	2	protein_coding	48352	ENSG00000156675.11	8	37776259	T	G	3.71902	5.33045	1.60999e-07	0.00990099	0.00990099	0.00233787	0.257105
ORC2	201822856	-	2	protein_coding	995036	ENSG00000115942.4	2	202817892	A	G	0.86768	3.46716	0.000580783	0.00990099	0.29703	0.281136	0.457761
KCNIP4	21731735	-	2	protein_coding	936546	ENSG00000185774.10	4	22668281	A	G	-1.55376	3.66165	0.000282902	0.00990099	0.346535	0.26714	0.456282
C22orf26	46447349	-	2	protein_coding	-177426	ENSG00000182257.5	22	46269923	G	A	0.885548	3.92686	0.00010072	0.00990099	0.217822	0.218333	0.442303
CTDSPL	38023380	+	1	protein_coding	-127893	ENSG00000144677.10	3	38151273	C	T	0.905505	3.3444	0.000899354	0.019802	0.613861	0.540435	0.533392
VPS37D	73085704	+	2	protein_coding	481353	ENSG00000176428.5	7	72604351	G	T	-1.08275	4.18433	3.49127e-05	0.00990099	0.0792079	0.0646806	0.381743
SNRPN	25223589	+	1	protein_coding	781722	ENSG00000128739.16	15	24441867	T	C	1.56103	3.23188	0.00132764	0.00990099	0.861386	0.83661	0.620131
MEAF6	37967597	-	2	protein_coding	576534	ENSG00000163875.11	1	38544131	C	G	-2.12281	3.64667	0.000299363	0.00990099	0.386139	0.391356	0.491075
DNAJB5	34993197	+	1	protein_coding	779827	ENSG00000137094.10	9	34213370	A	G	2.07437	3.45812	0.000600056	0.00990099	0.485149	0.469375	0.513531
PIK3IP1	31733654	+	2	protein_coding	236600	ENSG00000100100.8	22	31497054	A	C	0.945805	3.82601	0.00015022	0.00990099	0.188119	0.205074	0.435578
TRIM16	15586265	-	2	protein_coding	896255	ENSG00000221926.7	17	16482520	C	T	-1.14372	5.01748	7.77209e-07	0.00990099	0.00990099	0.00431531	0.290207
DYNC1I1	95685080	+	1	protein_coding	-594927	ENSG00000158560.10	7	96280007	C	T	0.874612	3.32715	0.000955392	0.00990099	0.564356	0.60301	0.550708
PROCR	33764614	+	2	protein_coding	102246	ENSG00000101000.4	20	33662368	C	T	0.765787	3.20293	0.00146496	0.00990099	0.346535	0.338478	0.475829
RASSF7	563558	+	2	protein_coding	-73132	ENSG00000099849.10	11	636690	G	A	0.664492	3.63042	0.000318231	0.00990099	0.39604	0.341349	0.476933
TMEM63C	77722869	+	2	protein_coding	929215	ENSG00000165548.6	14	76793654	G	A	0.523719	3.10514	0.00203197	0.00990099	0.891089	0.892078	0.635881
ZCCHC7	37356832	+	2	protein_coding	838657	ENSG00000147905.13	9	36518175	G	A	-1.81668	3.20368	0.00146123	0.00990099	0.782178	0.772	0.601475
GYPC	127453522	+	1	protein_coding	701813	ENSG00000136732.10	2	126751709	T	G	1.30077	3.35348	0.000871129	0.00990099	0.623762	0.583175	0.545454
MED6	71063419	-	1	protein_coding	174647	ENSG00000133997.7	14	71238066	C	T	-2.43868	3.28487	0.00110665	0.00990099	0.643564	0.662943	0.567727
RUNDC1	41142883	+	1	protein_coding	-294669	ENSG00000198863.3	17	41437552	T	C	0.502914	3.06846	0.00229241	0.00990099	0.653465	0.657862	0.566745
MED26	16738984	-	2	protein_coding	68444	ENSG00000105085.6	19	16807428	G	C	-0.940583	4.78937	2.33049e-06	0.00990099	0.029703	0.0298954	0.370672
ZNF268	133778730	+	2	protein_coding	758391	ENSG00000090612.16	12	133020339	T	C	-0.444686	3.38357	0.000783346	0.00990099	0.514851	0.546389	0.534748
C22orf29	19840009	-	2	protein_coding	-610781	ENSG00000215012.4	22	19229228	C	T	-1.57434	3.08418	0.00217728	0.00990099	0.871287	0.850922	0.624212
LINC00936	90102736	+	2	lincRNA	-101662	ENSG00000271614.1	12	90204398	G	A	-0.557162	3.47141	0.000571928	0.00990099	0.356436	0.365702	0.485152
RAB33B	140394278	+	2	protein_coding	-137867	ENSG00000172007.5	4	140532145	C	A	-0.702691	2.97215	0.00312895	0.00990099	0.950495	0.956162	0.652497
CC2D1B	52821974	-	2	protein_coding	458203	ENSG00000154222.10	1	53280177	G	A	-1.07968	3.60089	0.000355408	0.00990099	0.267327	0.252783	0.450803
DYNLL2	56166638	+	2	protein_coding	527426	ENSG00000264364.2	17	55639212	C	T	-1.92572	3.7227	0.00022423	0.00990099	0.356436	0.329188	0.473202
GS1-124K5.3	65957326	-	2	lincRNA	952335	ENSG00000223473.1	7	66909661	A	G	0.791354	3.54029	0.000444842	0.00990099	0.217822	0.234842	0.446409
PRR14L	32134897	-	2	protein_coding	499627	ENSG00000183530.9	22	32634524	C	T	-1.84817	3.74417	0.000206468	0.00990099	0.29703	0.278149	0.457761
CTB-60E11.4	39916575	+	2	lincRNA	-96825	ENSG00000269410.1	19	40013400	T	C	1.73448	3.71098	0.000234515	0.00990099	0.376238	0.304944	0.466233
TRMT112	64084481	-	2	protein_coding	328478	ENSG00000173113.2	11	64412959	A	G	1.77813	4.42018	1.25995e-05	0.00990099	0.0990099	0.0908844	0.393472
FOXA3	46376314	+	2	protein_coding	796367	ENSG00000170608.2	19	45579947	G	A	2.87438	3.61311	0.000339559	0.00990099	0.524752	0.482051	0.516979
ZC3HC1	129679387	-	1	protein_coding	64888	ENSG00000091732.11	7	129744275	C	T	0.946642	3.71363	0.00023215	0.00990099	0.237624	0.23056	0.445759
NELFE	31922873	-	2	protein_coding	586602	ENSG00000204356.7	6	32509475	C	T	1.83315	4.25464	2.58899e-05	0.00990099	0.168317	0.132961	0.41104
PCDH17	58299426	+	2	protein_coding	302839	ENSG00000118946.7	13	57996587	C	T	-0.864914	3.09767	0.00208268	0.00990099	0.673267	0.649406	0.564674
BAI3	70098781	+	2	protein_coding	789381	ENSG00000135298.9	6	69309400	A	T	7.46554	3.53931	0.000446453	0.00990099	0.465347	0.409994	0.496605
FOXK1	4798942	+	2	protein_coding	768788	ENSG00000164916.9	7	4030154	G	T	-2.65827	4.06949	5.63916e-05	0.00990099	0.277228	0.264688	0.455974
SP110	231081643	-	2	protein_coding	200308	ENSG00000135899.12	2	231281951	A	T	-0.612494	3.53011	0.000461787	0.00990099	0.50495	0.452398	0.508961
COMMD4	75633170	+	2	protein_coding	626486	ENSG00000140365.11	15	75006684	T	A	-1.28472	2.95814	0.00327164	0.00990099	0.792079	0.808908	0.611303
CNTFR	34581203	-	2	protein_coding	926087	ENSG00000122756.10	9	35507290	A	G	1.00296	3.62527	0.000324436	0.00990099	0.267327	0.238603	0.446982
KCMF1	85255012	+	1	protein_coding	-53167	ENSG00000176407.13	2	85308179	T	C	-0.471283	4.45468	1.08125e-05	0.00990099	0.00990099	0.00985999	0.324428
RNF44	175959517	-	2	protein_coding	-590188	ENSG00000146083.7	5	175369329	C	T	-0.741219	3.58405	0.000378397	0.00990099	0.386139	0.374417	0.488302
DDX56	44612343	-	1	protein_coding	196933	ENSG00000136271.6	7	44809276	G	C	-0.340729	3.26088	0.00120207	0.00990099	0.524752	0.53008	0.531605
MPC1	166778941	-	2	protein_coding	-865289	ENSG00000060762.14	6	165913652	T	C	1.62117	4.51778	8.15338e-06	0.00990099	0.019802	0.0321266	0.370672
STX5	62595103	-	2	protein_coding	-958439	ENSG00000162236.7	11	61636664	G	A	-2.47407	3.78254	0.000177992	0.00990099	0.29703	0.298238	0.462453
GNPDA1	141391606	-	1	protein_coding	-307999	ENSG00000113552.11	5	141083607	G	A	0.901461	4.06755	5.68446e-05	0.00990099	0.168317	0.146876	0.419191
ZNF821	71913926	-	2	protein_coding	183353	ENSG00000102984.10	16	72097279	T	C	0.47232	3.5031	0.000509733	0.00990099	0.326733	0.332127	0.47421
THPO	184090769	-	2	protein_coding	-813543	ENSG00000090534.13	3	183277226	A	G	4.85926	3.03686	0.00254103	0.00990099	0.910891	0.936271	0.648356
ABCD2	39947716	-	2	protein_coding	-892514	ENSG00000173208.3	12	39055202	C	A	1.27488	3.14984	0.00175154	0.00990099	0.633663	0.63804	0.561284
PARP14	122439675	+	2	protein_coding	-765982	ENSG00000173193.9	3	123205657	G	T	-1.07162	4.0796	5.40831e-05	0.00990099	0.0891089	0.0907442	0.393472
C16orf74	85741616	-	2	protein_coding	-290891	ENSG00000154102.6	16	85450725	A	G	1.74524	3.75239	0.000200027	0.00990099	0.524752	0.45467	0.509357
LRGUK	133826366	+	2	protein_coding	906746	ENSG00000155530.2	7	132919620	A	C	0.761056	3.01619	0.00271673	0.00990099	0.792079	0.795958	0.607704
MFSD6L	8702667	-	2	protein_coding	368981	ENSG00000185156.4	17	9071648	G	A	-1.05543	3.20429	0.00145825	0.00990099	0.861386	0.874879	0.630583
HNF1B	36091821	-	1	protein_coding	451197	ENSG00000108753.8	17	36543018	G	A	-0.840919	3.02681	0.00262506	0.00990099	0.861386	0.895317	0.636157
RASAL2-AS1	178062545	-	2	lincRNA	604470	ENSG00000224687.1	1	178667015	C	T	-1.3005	3.8932	0.000115205	0.00990099	0.138614	0.157879	0.421712
ATP9B	77133898	+	1	protein_coding	512896	ENSG00000166377.15	18	76621002	G	A	-0.828634	3.43191	0.000659372	0.00990099	0.712871	0.679785	0.573471
AC090044.2	899428	+	2	lincRNA	-385760	ENSG00000224239.1	3	1285188	C	T	1.94247	3.33062	0.00094385	0.019802	0.782178	0.774641	0.601874
CENPI	100417954	+	2	protein_coding	281936	ENSG00000102384.9	23	100136018	C	T	1.39045	3.36747	0.000829236	0.00990099	0.257426	0.222896	0.443351
SNAPC3	15453205	+	2	protein_coding	182958	ENSG00000164975.11	9	15270247	A	G	-0.433738	4.01977	6.91627e-05	0.00990099	0.188119	0.193204	0.432113
RNF145	158609059	-	1	protein_coding	1017497	ENSG00000145860.7	5	159626556	C	G	0.779299	3.4448	0.000629554	0.00990099	0.643564	0.57307	0.542881
DPEP1	89704460	+	2	protein_coding	323920	ENSG00000015413.5	16	89380540	G	C	-1.06241	4.08435	5.30324e-05	0.00990099	0.0693069	0.106869	0.399764
SEMA3C	80545049	-	1	protein_coding	924819	ENSG00000075223.9	7	81469868	T	G	-0.877472	3.83337	0.000145942	0.00990099	0.277228	0.32097	0.470097
ITPR1	4878458	+	2	protein_coding	395491	ENSG00000150995.13	3	4482967	T	C	0.51721	3.61557	0.000336441	0.00990099	0.574257	0.526526	0.530276
ABCB4	87104787	-	2	protein_coding	565954	ENSG00000005471.11	7	87670741	A	G	0.901924	3.84703	0.000138307	0.00990099	0.128713	0.119633	0.405808
PML	74335330	+	2	protein_coding	206493	ENSG00000140464.15	15	74128837	T	C	-3.04996	4.70364	3.483e-06	0.00990099	0.029703	0.0328333	0.371192
NQO2	3010259	+	2	protein_coding	90265	ENSG00000124588.15	6	2919994	A	G	-1.62242	3.8534	0.000134881	0.00990099	0.207921	0.189208	0.431077
TRMT5	61447769	-	1	protein_coding	138068	ENSG00000126814.6	14	61585837	C	T	-0.8495	3.26788	0.00117347	0.00990099	0.514851	0.516202	0.527531
CCDC113	58286631	+	2	protein_coding	-196485	ENSG00000103021.5	16	58483116	G	C	0.81331	3.35199	0.000875708	0.00990099	0.80198	0.738646	0.591691
ASF1A	119221931	+	2	protein_coding	-779339	ENSG00000111875.7	6	120001270	T	C	-1.42318	3.43918	0.000642392	0.00990099	0.445545	0.376597	0.488302
GRINA	145066860	+	1	protein_coding	758933	ENSG00000178719.12	8	144307927	G	A	-1.90803	3.61451	0.000337789	0.00990099	0.306931	0.306181	0.466572
ZNF93	20045625	+	1	protein_coding	-937517	ENSG00000184635.9	19	20983142	G	T	2.2926	2.74418	0.00632886	0.019802	0.990099	0.992256	0.659154
SDC2	97605708	+	1	protein_coding	708983	ENSG00000169439.7	8	96896725	C	T	0.676222	3.84522	0.000139296	0.00990099	0.257426	0.22554	0.444687
CD248	66084515	-	2	protein_coding	-768133	ENSG00000174807.3	11	65316382	T	C	-0.524956	3.77591	0.000182632	0.00990099	0.19802	0.189039	0.431077
RP11-458N5.1	25451090	-	2	lincRNA	870950	ENSG00000272048.1	2	26322040	A	G	0.920563	3.98427	7.99113e-05	0.00990099	0.128713	0.108587	0.401131
AFAP1L2	116083020	-	2	protein_coding	854924	ENSG00000169129.10	10	116937944	G	A	-1.93205	4.74465	2.87614e-06	0.00990099	0.00990099	0.00930047	0.324428
GCLC	53387325	-	2	protein_coding	799674	ENSG00000001084.6	6	54186999	A	G	-0.679293	4.37526	1.53537e-05	0.00990099	0.049505	0.0368706	0.374396
ENHO	34521854	-	2	protein_coding	1105	ENSG00000168913.6	9	34522959	G	C	-1.87282	3.654	0.000291203	0.00990099	0.217822	0.182869	0.430725
EXO5	40980187	+	2	protein_coding	213264	ENSG00000164002.7	1	40766923	G	A	-2.62109	4.34833	1.72713e-05	0.00990099	0.0792079	0.0506115	0.378177
PHGDH	120286509	+	2	protein_coding	-54747	ENSG00000092621.7	1	120341256	G	A	1.14996	3.44448	0.000630277	0.00990099	0.39604	0.369532	0.487243
FGF17	21905467	+	1	protein_coding	6704	ENSG00000158815.6	8	21898763	G	A	0.490616	3.28932	0.00108975	0.00990099	0.821782	0.797257	0.60807
CCDC74B	130902651	-	2	protein_coding	-306007	ENSG00000152076.14	2	130596644	G	A	-1.30136	4.08711	5.24289e-05	0.00990099	0.0891089	0.0796346	0.391307
P2RX4	121666528	+	1	protein_coding	590918	ENSG00000135124.10	12	121075610	T	C	-0.753439	3.97237	8.38565e-05	0.00990099	0.128713	0.129209	0.40997
SNX7	99150441	+	2	protein_coding	-45130	ENSG00000162627.12	1	99195571	A	G	0.455723	3.23281	0.00132344	0.00990099	0.683168	0.686933	0.575364
FAM83H	144806524	-	2	protein_coding	804140	ENSG00000180921.6	8	145610664	G	A	-0.682348	4.47518	9.86869e-06	0.00990099	0.019802	0.0348439	0.372424
TNPO1	72204536	+	2	protein_coding	-675150	ENSG00000083312.13	5	72879686	G	A	-0.392302	3.40883	0.000716062	0.00990099	0.514851	0.458647	0.510085
SLC35F6	27000910	+	2	protein_coding	-751527	ENSG00000213699.4	2	27752437	C	T	1.81172	4.30025	2.12785e-05	0.00990099	0.049505	0.0410881	0.377313
LRRC37B	30377022	+	1	protein_coding	359879	ENSG00000185158.8	17	30017143	C	A	0.64214	3.63527	0.000312485	0.00990099	0.336634	0.275044	0.457697
FIBIN	27016707	+	2	protein_coding	70744	ENSG00000176971.2	11	26945963	C	T	-2.74557	3.81371	0.000157629	0.00990099	0.217822	0.18038	0.430725
NIPAL1	48040718	+	2	protein_coding	-19284	ENSG00000163293.7	4	48060002	T	C	0.49906	4.07947	5.41132e-05	0.00990099	0.049505	0.0655149	0.383187
RP11-82L18.4	91625393	-	2	lincRNA	259747	ENSG00000231632.1	9	91885140	C	T	-5.92587	3.58433	0.000378013	0.00990099	0.247525	0.283585	0.458875
CRADD	94243746	+	2	protein_coding	-360721	ENSG00000169372.8	12	94604467	G	T	-3.0394	3.95065	9.15422e-05	0.00990099	0.148515	0.154272	0.421712
YIF1A	66055763	-	1	protein_coding	268766	ENSG00000174851.10	11	66324529	G	A	0.374397	2.59939	0.0096712	0.0594059	1	0.98688	0.659154
LDHD	75148583	-	2	protein_coding	-145036	ENSG00000166816.9	16	75003547	C	A	0.562867	4.36754	1.58814e-05	0.00990099	0.108911	0.117155	0.404945
WNT7A	13916670	-	1	protein_coding	-638040	ENSG00000154764.5	3	13278630	C	T	-2.7751	4.1025	4.91859e-05	0.00990099	0.148515	0.126297	0.40857
LZTFL1	45896029	-	1	protein_coding	257739	ENSG00000163818.12	3	46153768	G	C	0.755607	3.74	0.000209812	0.00990099	0.217822	0.223808	0.443865
EHMT1	140729225	+	1	protein_coding	1116567	ENSG00000181090.13	9	139612658	A	G	-0.345029	3.65358	0.000291656	0.00990099	0.336634	0.30538	0.466493
RP11-566J3.4	101203922	+	2	lincRNA	-96005	ENSG00000273087.1	14	101299927	T	C	2.36248	4.03746	6.43325e-05	0.00990099	0.108911	0.112887	0.403146
ZNF879	178451439	+	1	protein_coding	648644	ENSG00000234284.2	5	177802795	G	A	0.572951	3.3212	0.000975454	0.00990099	0.861386	0.852618	0.624326
IQCE	2646758	+	2	protein_coding	944090	ENSG00000106012.13	7	1702668	A	T	-1.1822	3.37565	0.000805596	0.00990099	0.792079	0.784395	0.604631
FCHSD1	141027468	-	1	protein_coding	-195013	ENSG00000197948.6	5	140832455	C	T	0.606434	3.42469	0.000676636	0.00990099	0.633663	0.596481	0.548611
FBP1	97382773	-	2	protein_coding	803553	ENSG00000165140.5	9	98186326	C	T	-0.559315	3.58282	0.000380132	0.00990099	0.267327	0.235847	0.446615
NAP1L6	72347919	-	2	protein_coding	-895443	ENSG00000204118.1	23	71452476	T	C	-1.13622	2.43709	0.0152243	0.019802	0.623762	0.631957	0.559168
EPB42	43500531	-	2	protein_coding	-682987	ENSG00000166947.7	15	42817544	C	A	-1.43855	3.81127	0.00015914	0.00990099	0.128713	0.118234	0.405623
C1orf56	151022057	+	2	protein_coding	741020	ENSG00000143443.9	1	150281037	G	A	-3.23803	4.38098	1.49735e-05	0.00990099	0.019802	0.0243877	0.365098
TNFRSF14	2494587	+	2	protein_coding	225909	ENSG00000157873.13	1	2268678	T	C	0.564918	4.60758	5.42492e-06	0.00990099	0.0891089	0.06973	0.386339
TAOK1	27857425	+	2	protein_coding	-788768	ENSG00000160551.5	17	28646193	G	A	-1.94266	3.41778	0.00069357	0.019802	0.336634	0.334028	0.475002
ATP2B4	203708893	+	2	protein_coding	-273935	ENSG00000058668.10	1	203982828	G	A	-0.889982	3.15758	0.00170676	0.00990099	0.851485	0.823201	0.616388
UHRF1BP1L	100497729	-	2	protein_coding	-477290	ENSG00000111647.8	12	100020439	G	A	1.15028	3.20267	0.00146627	0.00990099	0.683168	0.642021	0.562871
ASPN	95237209	-	1	protein_coding	862110	ENSG00000106819.7	9	96099319	G	A	2.03797	3.95789	8.89085e-05	0.00990099	0.148515	0.139942	0.415124
ADAT1	75654718	-	2	protein_coding	-837037	ENSG00000065457.6	16	74817681	C	T	-1.57904	4.02637	6.73215e-05	0.00990099	0.227723	0.178161	0.429133
RAB3GAP1	135927304	+	2	protein_coding	435537	ENSG00000115839.13	2	135491767	T	C	1.46279	2.94052	0.00345947	0.00990099	0.821782	0.829268	0.618389
CCDC64B	3080813	-	2	protein_coding	-35935	ENSG00000162069.10	16	3044878	A	C	1.29861	3.55182	0.000426349	0.00990099	0.405941	0.388706	0.490201
PPM1F	22306520	-	1	protein_coding	-84990	ENSG00000100034.9	22	22221530	G	A	0.48776	3.58542	0.00037648	0.00990099	0.29703	0.303326	0.465541
NRSN2	334758	+	2	protein_coding	-173673	ENSG00000125841.8	20	508431	T	A	-1.46157	3.7629	0.000192071	0.00990099	0.316832	0.297136	0.462453
ALG5	37559877	-	2	protein_coding	-587728	ENSG00000120697.4	13	36972149	A	G	1.06923	2.7264	0.00667366	0.029703	1	0.991499	0.659154
CSNK1G1	64481607	-	2	protein_coding	632635	ENSG00000169118.11	15	65114242	A	G	1.17968	4.21608	3.05184e-05	0.00990099	0.0693069	0.0938931	0.394644
RP11-108P20.3	56419632	-	2	lincRNA	481807	ENSG00000267705.1	18	56901439	C	T	2.33274	3.59086	0.000368937	0.00990099	0.49505	0.472203	0.514272
EHBP1L1	65359674	+	2	protein_coding	280666	ENSG00000173442.7	11	65079008	A	T	1.44909	4.45705	1.06994e-05	0.00990099	0.049505	0.021628	0.361405
TUBA4A	220117715	-	1	protein_coding	997635	ENSG00000127824.9	2	221115350	A	G	0.952364	3.49414	0.000526645	0.00990099	0.277228	0.284407	0.458875
LRP1	57606198	+	1	protein_coding	488721	ENSG00000123384.9	12	57117477	T	C	1.52103	3.73971	0.000210047	0.00990099	0.227723	0.221232	0.442408
TTC37	94882855	-	2	protein_coding	921559	ENSG00000198677.6	5	95804414	A	G	0.420673	4.04539	6.2271e-05	0.00990099	0.0990099	0.104684	0.398487
ZNF75A	3367190	+	1	protein_coding	378570	ENSG00000162086.10	16	2988620	T	G	0.708268	2.79883	0.00536735	0.00990099	0.970297	0.99127	0.659154
NUDC	27272621	+	2	protein_coding	-75401	ENSG00000090273.9	1	27348022	T	A	1.62129	3.53665	0.000450841	0.00990099	0.257426	0.254941	0.451333
FAM98C	38899391	+	2	protein_coding	121639	ENSG00000130244.8	19	38777752	C	T	0.478423	3.81075	0.000159469	0.00990099	0.178218	0.17386	0.427416
IER3IP1	44682550	-	2	protein_coding	-420438	ENSG00000134049.3	18	44262112	G	C	-0.544393	3.71098	0.000234516	0.00990099	0.326733	0.293623	0.461948
ADAM17	9668083	-	1	protein_coding	696621	ENSG00000151694.8	2	10364704	C	T	1.88293	3.61011	0.000343383	0.00990099	0.455446	0.395766	0.492583
TACO1	61685162	+	2	protein_coding	-474822	ENSG00000136463.7	17	62159984	T	C	-2.66421	4.5993	5.63425e-06	0.00990099	0.019802	0.010431	0.324428
FRS3	41744360	-	2	protein_coding	-256326	ENSG00000137218.6	6	41488034	A	C	-1.16462	3.98079	8.10473e-05	0.00990099	0.188119	0.166642	0.426095
CDC37	10505819	-	1	protein_coding	-494628	ENSG00000105401.2	19	10011191	G	A	-1.9163	4.38888	1.44627e-05	0.00990099	0.237624	0.210363	0.437768
FAM162B	117073762	-	2	protein_coding	832527	ENSG00000183807.6	6	117906289	A	G	-3.67874	3.27314	0.0011524	0.00990099	0.633663	0.570615	0.542441
PIGZ	196678902	-	1	protein_coding	994586	ENSG00000119227.3	3	197673488	T	C	0.954512	3.69395	0.000250261	0.00990099	0.336634	0.34457	0.477822
C15orf65	55710421	+	2	protein_coding	707698	ENSG00000261652.2	15	55002723	G	A	2.46553	3.41321	0.000704973	0.019802	0.60396	0.587655	0.546213
RP11-276H19.1	89613509	+	2	lincRNA	-761887	ENSG00000226237.1	9	90375396	A	G	-4.0056	3.66486	0.000279492	0.00990099	0.326733	0.288311	0.460453
AC079354.1	203061523	+	2	protein_coding	213247	ENSG00000182329.6	2	202848276	C	G	3.15478	3.34447	0.000899133	0.00990099	0.514851	0.508032	0.524673
RP11-562A8.5	50786327	-	2	lincRNA	-74260	ENSG00000259618.1	15	50712067	C	T	0.688712	3.37896	0.000796237	0.00990099	0.534653	0.501997	0.52272
CPLX4	56963932	-	2	protein_coding	984468	ENSG00000166569.4	18	57948400	G	A	1.83251	3.76905	0.000187551	0.00990099	0.247525	0.219386	0.442316
N4BP2L1	32999968	-	1	protein_coding	291868	ENSG00000139597.12	13	33291836	A	T	-1.55843	3.55173	0.00042649	0.00990099	0.475248	0.413166	0.497984
LAMP5	9510465	+	2	protein_coding	-865676	ENSG00000125869.5	20	10376141	G	A	-1.88019	4.44456	1.13098e-05	0.00990099	0.0990099	0.0966396	0.395945
PLOD1	12034710	+	2	protein_coding	657596	ENSG00000083444.12	1	11377114	G	A	0.565504	4.24692	2.67592e-05	0.00990099	0.0594059	0.0564294	0.378177
LINC00886	156471241	-	2	lincRNA	-761141	ENSG00000240875.1	3	155710100	C	T	5.73036	3.68021	0.00026369	0.00990099	0.207921	0.193863	0.432113
VPS13C	62276211	-	2	protein_coding	-514263	ENSG00000129003.11	15	61761948	T	C	0.648421	3.99138	7.76386e-05	0.00990099	0.138614	0.148461	0.420653
PRSS53	31097504	-	2	protein_coding	-168337	ENSG00000151006.7	16	30929167	T	A	0.428926	2.83393	0.00482178	0.00990099	0.811881	0.84049	0.621197
SLC25A32	104413889	-	2	protein_coding	-590209	ENSG00000164933.7	8	103823680	G	A	1.4432	3.89536	0.00011422	0.00990099	0.158416	0.161703	0.423082
KCTD14	77727641	-	1	protein_coding	-854021	ENSG00000151364.11	11	76873620	T	C	0.774463	4.05697	5.93769e-05	0.00990099	0.0693069	0.0811799	0.391703
ZHX3	39897723	-	1	protein_coding	933024	ENSG00000174306.17	20	40830747	C	G	0.48041	3.82067	0.000153398	0.00990099	0.356436	0.33341	0.47492
ATP11B	182631649	+	1	protein_coding	-311264	ENSG00000058063.11	3	182942913	C	T	-1.20905	3.82439	0.000151177	0.00990099	0.207921	0.182871	0.430725
RP11-111J6.2	18729470	-	2	lincRNA	-452877	ENSG00000260331.1	2	18276593	C	T	-3.34223	3.31996	0.00097967	0.00990099	0.712871	0.675023	0.571367
ANO6	45740805	+	2	protein_coding	730511	ENSG00000177119.11	12	45010294	A	C	0.627556	3.57242	0.000395095	0.00990099	0.316832	0.277698	0.457761
EML4	42546675	+	2	protein_coding	469877	ENSG00000143924.14	2	42076798	T	C	0.581002	3.24999	0.0012479	0.00990099	0.722772	0.706056	0.581083
DCLK1	36424859	-	2	protein_coding	731226	ENSG00000133083.10	13	37156085	C	T	1.52825	3.94425	9.39296e-05	0.00990099	0.158416	0.144166	0.417179
ACAP2	195162849	-	1	protein_coding	36266	ENSG00000114331.8	3	195199115	C	T	0.817724	3.49723	0.000520756	0.00990099	0.752475	0.728987	0.588994
RHBDF1	115037	-	1	protein_coding	618567	ENSG00000007384.11	16	733604	G	A	-1.1679	4.04777	6.1667e-05	0.00990099	0.0990099	0.129055	0.40997
TMC3	81630265	-	2	protein_coding	-513285	ENSG00000188869.8	15	81116980	G	C	1.07721	3.24958	0.00124962	0.00990099	0.762376	0.766906	0.599784
AC226150.4	133787772	-	2	protein_coding	-741527	ENSG00000255748.1	12	133046245	G	T	-1.05192	2.98815	0.002973	0.029703	0.841584	0.864548	0.627932
NKPD1	45655198	-	2	protein_coding	-443352	ENSG00000179846.7	19	45211846	G	T	3.97593	3.84661	0.000138538	0.00990099	0.287129	0.24934	0.449455
ALS2CL	46713258	-	2	protein_coding	-223245	ENSG00000178038.12	3	46490013	T	C	-2.1975	3.47014	0.00057455	0.00990099	0.386139	0.346044	0.478575
TK1	76171250	-	2	protein_coding	211046	ENSG00000167900.7	17	76382296	A	C	1.32372	4.11704	4.62992e-05	0.00990099	0.128713	0.119614	0.405808
TMSB15A	101769017	-	2	protein_coding	741701	ENSG00000158164.6	23	102510718	A	T	-2.31658	2.21663	0.0271884	0.039604	0.920792	0.910927	0.640817
JRKL	96125386	+	2	protein_coding	906343	ENSG00000183340.5	11	95219043	C	T	3.12142	3.45311	0.000611002	0.00990099	0.554455	0.495677	0.520734
MRPL24	156708556	-	2	protein_coding	-292902	ENSG00000143314.8	1	156415654	A	G	0.52631	3.42028	0.000687399	0.00990099	0.564356	0.524598	0.529397
KLK11	51528954	-	2	protein_coding	694297	ENSG00000167757.9	19	52223251	T	G	0.766497	3.64703	0.000298956	0.00990099	0.475248	0.457578	0.510085
INTS10	19709160	+	1	protein_coding	-4558	ENSG00000104613.7	8	19713718	G	A	1.38201	4.10188	4.93142e-05	0.00990099	0.0990099	0.109988	0.401413
FAM104A	71205819	-	1	protein_coding	191793	ENSG00000133193.8	17	71397612	G	A	1.51069	3.64753	0.000298392	0.00990099	0.49505	0.447566	0.507604
MBD2	51729268	-	1	protein_coding	792266	ENSG00000134046.7	18	52521534	G	A	-0.438408	3.36468	0.000837426	0.00990099	0.435644	0.417021	0.498655
ADRM1	60881704	+	2	protein_coding	595349	ENSG00000130706.8	20	60286355	A	G	0.455496	5.16281	3.77784e-07	0.00990099	0.00990099	0.00511888	0.294806
CTIF	46389250	+	2	protein_coding	542942	ENSG00000134030.9	18	45846308	C	A	-0.689985	3.86605	0.000128308	0.00990099	0.128713	0.127556	0.409676
KCTD15	34304915	+	2	protein_coding	-294893	ENSG00000153885.10	19	34599808	G	T	0.595182	4.15609	3.93223e-05	0.00990099	0.0594059	0.0726632	0.388656
MSTN	190921986	-	2	protein_coding	-185882	ENSG00000138379.4	2	190736104	T	C	2.49951	3.85329	0.000134936	0.00990099	0.108911	0.10284	0.398487
IFIT5	91178403	+	2	protein_coding	427803	ENSG00000152778.7	10	90750600	A	G	-3.99354	4.4039	1.35382e-05	0.00990099	0.0990099	0.0941898	0.394886
PTPN3	112151659	-	2	protein_coding	418762	ENSG00000070159.9	9	112570421	A	G	-1.41338	3.18263	0.00156901	0.00990099	0.861386	0.852082	0.624258
KLC1	104167538	+	1	protein_coding	-377389	ENSG00000126214.16	14	104544927	C	A	0.604603	3.92976	9.95537e-05	0.00990099	0.227723	0.19844	0.433065
EXD2	69703124	+	1	protein_coding	497687	ENSG00000081177.14	14	69205437	A	G	0.817806	3.63187	0.000316501	0.00990099	0.415842	0.388242	0.489975
COASY	40717924	+	2	protein_coding	183427	ENSG00000068120.10	17	40534497	G	A	-1.32735	3.2833	0.00111269	0.00990099	0.465347	0.4749	0.515047
DTD2	31917660	-	2	protein_coding	437473	ENSG00000129480.8	14	32355133	A	G	-0.443643	3.11489	0.00196749	0.00990099	0.80198	0.842404	0.621879
CYP7B1	65509201	-	2	protein_coding	922703	ENSG00000172817.3	8	66431904	T	C	-0.978714	3.2949	0.00106888	0.00990099	0.60396	0.564392	0.541001
GSTK1	142982931	-	2	protein_coding	-863196	ENSG00000197448.9	7	142119735	G	C	1.58699	3.699	0.000245491	0.00990099	0.188119	0.191773	0.431968
ISY1-RAB43	128810189	-	2	protein_coding	-546852	ENSG00000261796.1	3	128263337	T	C	1.11666	3.42257	0.000681797	0.00990099	0.455446	0.419197	0.499287
AC073610.5	49315965	-	2	protein_coding	42427	ENSG00000255863.1	12	49358392	T	C	1.40893	3.53489	0.000453761	0.00990099	0.356436	0.339523	0.476087
GAD2	26513586	+	2	protein_coding	465033	ENSG00000136750.7	10	26048553	G	A	1.65434	3.48604	0.000542385	0.019802	0.574257	0.605136	0.551485
NGFRAP1	102632753	+	2	protein_coding	-322479	ENSG00000166681.9	23	102955232	A	T	-0.833361	3.47146	0.000571815	0.00990099	0.118812	0.124363	0.408188
ZFPL1	64854788	+	1	protein_coding	761096	ENSG00000162300.7	11	64093692	C	T	0.530663	3.87962	0.000121593	0.00990099	0.0792079	0.128037	0.409903
NRBP2	144922401	-	2	protein_coding	847093	ENSG00000185189.11	8	145769494	C	T	2.23011	3.29339	0.00107449	0.00990099	0.722772	0.697048	0.578117
SPAG5	26926017	-	2	protein_coding	221807	ENSG00000076382.12	17	27147824	T	A	-1.44906	3.53129	0.000459797	0.019802	0.287129	0.283903	0.458875
SMARCA5	144469081	+	2	protein_coding	-423063	ENSG00000153147.5	4	144892144	T	G	-1.21632	3.06647	0.00230738	0.019802	0.712871	0.670503	0.570004
NPIPB15	74425976	+	1	protein_coding	181031	ENSG00000196436.7	16	74244945	T	C	8.71639	3.41775	0.000693629	0.00990099	0.554455	0.597287	0.548966
NFU1	69638272	-	2	protein_coding	-47108	ENSG00000169599.8	2	69591164	C	T	-1.64227	4.13572	4.28257e-05	0.00990099	0.0792079	0.0686273	0.384071
CACNA1F	49078803	-	2	protein_coding	-762244	ENSG00000102001.8	23	48316559	T	C	-1.33667	3.03928	0.00252115	0.00990099	0.287129	0.25781	0.452581
MORC2	31371199	+	2	protein_coding	-974690	ENSG00000133422.8	22	32345889	A	G	-1.75558	3.56866	0.000400629	0.019802	0.336634	0.29201	0.461548
RP11-532F6.3	711405	-	2	lincRNA	-255	ENSG00000272463.1	6	711150	A	C	0.765779	3.50588	0.000504592	0.00990099	0.524752	0.5358	0.532822
FBXO33	39901174	-	2	protein_coding	207635	ENSG00000165355.7	14	40108809	G	A	-0.495441	3.03627	0.0025459	0.019802	0.752475	0.755231	0.596275
IPMK	59955839	-	2	protein_coding	-502628	ENSG00000151151.5	10	59453211	A	G	0.612272	3.66821	0.000275961	0.00990099	0.247525	0.228944	0.445603
SPATA12	57108293	+	2	protein_coding	994327	ENSG00000186451.1	3	56113966	C	T	2.42007	3.1429	0.00179258	0.019802	0.673267	0.717363	0.584467
GTF2E1	120469370	+	2	protein_coding	888025	ENSG00000153767.5	3	119581345	C	T	0.756619	4.58122	6.11842e-06	0.00990099	0.00990099	0.00528175	0.298805
ANK1	41646815	-	1	protein_coding	-662421	ENSG00000029534.15	8	40984394	C	T	-1.0227	4.00692	7.28849e-05	0.00990099	0.108911	0.107291	0.400331
C3orf35	37459115	+	2	protein_coding	652747	ENSG00000198590.7	3	36806368	G	T	2.02626	3.27847	0.00113141	0.00990099	0.60396	0.588186	0.546349
TBC1D9	141592080	-	2	protein_coding	-393093	ENSG00000109436.7	4	141198987	G	C	-2.04349	3.41502	0.000700432	0.00990099	0.554455	0.539798	0.533392
ZNF776	58268240	+	1	protein_coding	481679	ENSG00000152443.8	19	57786561	C	T	-2.1036	3.27431	0.00114776	0.00990099	0.683168	0.679144	0.573165
FBXO3	33784832	-	1	protein_coding	-358231	ENSG00000110429.9	11	33426601	G	A	-1.70001	3.32657	0.000957332	0.019802	0.712871	0.679891	0.573471
SNRPA1	101833377	-	2	protein_coding	28955	ENSG00000131876.12	15	101862332	G	C	1.15824	3.2803	0.00112427	0.00990099	0.821782	0.829579	0.618451
POLR2H	184085965	+	1	protein_coding	-133847	ENSG00000163882.5	3	184219812	G	T	0.786885	4.0491	6.13299e-05	0.00990099	0.138614	0.116707	0.404945
RASL11B	53731502	+	2	protein_coding	-105996	ENSG00000128045.5	4	53837498	C	T	1.13904	3.47343	0.000567765	0.00990099	0.356436	0.35087	0.480601
ASAH2B	52576010	+	2	protein_coding	-89194	ENSG00000204147.5	10	52665204	G	A	1.74015	3.99076	7.78356e-05	0.00990099	0.118812	0.122432	0.406093
TSPAN5	99408035	-	2	protein_coding	946250	ENSG00000168785.3	4	100354285	T	G	-3.44848	3.64138	0.000305381	0.019802	0.336634	0.385287	0.489342
HSPA5	127998873	-	2	protein_coding	839773	ENSG00000044574.7	9	128838646	G	A	2.66579	4.07266	5.56587e-05	0.00990099	0.0594059	0.0390537	0.374396
SCGB3A1	180017254	-	2	protein_coding	564266	ENSG00000161055.3	5	180581520	G	C	1.05312	3.56566	0.000405097	0.00990099	0.445545	0.416964	0.498655
CDC25B	3784051	+	2	protein_coding	124478	ENSG00000101224.13	20	3659573	G	C	1.77607	4.01918	6.93296e-05	0.00990099	0.287129	0.274968	0.457697
MPZ	161275661	-	2	protein_coding	323081	ENSG00000158887.11	1	161598742	T	G	-1.32076	4.57817	6.20389e-06	0.019802	0.029703	0.0207894	0.358854
GAD1	171716219	+	2	protein_coding	460511	ENSG00000128683.9	2	171255708	C	T	-0.794142	3.32241	0.000971324	0.019802	0.673267	0.623383	0.557306
RER1	2334474	+	2	protein_coding	32671	ENSG00000157916.14	1	2301803	T	A	2.25127	3.70621	0.000238831	0.00990099	0.445545	0.389114	0.490335
IFRD1	112120930	+	1	protein_coding	1007129	ENSG00000006652.9	7	111113801	A	G	-0.586917	3.74522	0.000205637	0.00990099	0.227723	0.226473	0.445114
MRC1L1	17896830	+	2	protein_coding	-419404	ENSG00000183748.4	10	18316234	C	A	-2.87585	4.05326	6.02904e-05	0.00990099	0.227723	0.17307	0.427416
CNPY4	99722348	+	2	protein_coding	743625	ENSG00000166997.3	7	98978723	T	G	1.63271	3.49821	0.000518897	0.00990099	0.29703	0.306405	0.466572
TMEM41A	185213103	-	1	protein_coding	208672	ENSG00000163900.6	3	185421775	T	C	1.13097	3.52961	0.000462641	0.019802	0.554455	0.477543	0.515774
ZNF785	30594764	-	2	protein_coding	-936740	ENSG00000197162.8	16	29658024	A	G	-0.516991	3.60025	0.00035626	0.00990099	0.227723	0.191981	0.431973
CEP170B	105361048	+	2	protein_coding	341005	ENSG00000099814.11	14	105020043	G	A	-1.47761	4.48619	9.39475e-06	0.00990099	0.039604	0.0309682	0.370672
ZNF69	12024224	+	2	protein_coding	-906500	ENSG00000198429.5	19	12930724	G	A	1.92259	4.64788	4.5088e-06	0.00990099	0.019802	0.00875079	0.324428
ERV3-1	64466700	-	2	protein_coding	151148	ENSG00000213462.4	7	64617848	T	C	1.15224	4.07184	5.58467e-05	0.00990099	0.049505	0.0538725	0.378177
TEAD4	3131010	+	2	protein_coding	-145677	ENSG00000197905.4	12	3276687	C	T	1.73454	3.3853	0.000778553	0.00990099	0.693069	0.681834	0.574143
LPHN1	14281603	-	1	protein_coding	192174	ENSG00000072071.12	19	14473777	C	T	-0.627613	3.58323	0.000379559	0.00990099	0.485149	0.452146	0.508928
TRIP12	230744844	-	1	protein_coding	-441059	ENSG00000153827.9	2	230303785	T	C	1.5356	3.4275	0.000669868	0.00990099	0.623762	0.58344	0.545461
CDR2L	73000167	+	2	protein_coding	278327	ENSG00000109089.7	17	72721840	G	A	-2.80074	4.7709	2.54252e-06	0.00990099	0.00990099	0.0118767	0.32501
EIF3D	36920779	-	1	protein_coding	-204750	ENSG00000100353.13	22	36716029	T	C	-0.526019	4.28848	2.23874e-05	0.00990099	0.0990099	0.110733	0.401423
LOH12CR1	12618708	+	2	protein_coding	-709015	ENSG00000165714.6	12	13327723	G	A	2.13509	3.45264	0.000612034	0.00990099	0.623762	0.60755	0.55189
ZNF684	41012234	+	2	protein_coding	221623	ENSG00000117010.11	1	40790611	A	G	0.706258	3.21106	0.00142512	0.00990099	0.762376	0.761977	0.598567
TFCP2L1	121981963	-	2	protein_coding	-350753	ENSG00000115112.7	2	121631210	T	A	0.566437	3.20994	0.00143057	0.019802	0.80198	0.793406	0.607253
RP11-181C3.1	98880966	-	2	protein_coding	272770	ENSG00000245017.2	12	99153736	T	C	-2.70523	3.06009	0.00235595	0.019802	0.861386	0.837487	0.620429
CEP70	138310798	-	1	protein_coding	725598	ENSG00000114107.4	3	139036396	T	A	0.835847	3.64908	0.000296658	0.00990099	0.188119	0.19014	0.431077
FOXRED1	126147330	+	2	protein_coding	-21032	ENSG00000110074.6	11	126168362	T	C	0.765723	3.96137	8.76679e-05	0.00990099	0.257426	0.218596	0.442303
RP11-348P10.2	44708904	+	2	lincRNA	-724363	ENSG00000272077.1	3	45433267	C	G	-1.43578	3.29327	0.00107493	0.00990099	0.60396	0.556199	0.538232
CXCL9	76924753	-	2	protein_coding	-160233	ENSG00000138755.5	4	76764520	G	A	4.15392	3.85497	0.000134045	0.00990099	0.237624	0.208832	0.43732
RP1-317E23.6	26150135	+	2	protein_coding	-201247	ENSG00000255054.3	1	26351382	T	C	0.667698	3.67929	0.000264614	0.00990099	0.237624	0.229976	0.445759
DLEU2L	64015259	+	2	protein_coding	-324420	ENSG00000116652.5	1	64339679	A	G	-1.00302	3.36112	0.000848009	0.00990099	0.524752	0.577088	0.543785
INS-IGF2	2170575	-	2	protein_coding	489189	ENSG00000129965.9	11	2659764	T	C	1.64412	3.38927	0.000767667	0.00990099	0.712871	0.718568	0.584834
GGPS1	235498557	+	1	protein_coding	80020	ENSG00000152904.7	1	235418537	G	T	0.419825	3.36814	0.000827263	0.00990099	0.574257	0.574735	0.543126
KCTD6	58486701	+	1	protein_coding	-946586	ENSG00000168301.8	3	59433287	C	T	1.95155	3.39529	0.000751427	0.00990099	0.425743	0.403689	0.494484
THAP8	36531038	-	1	protein_coding	-837505	ENSG00000161277.9	19	35693533	A	C	0.392536	3.2574	0.00121654	0.00990099	0.712871	0.695491	0.577515
RP11-184M15.1	129490442	-	2	lincRNA	17481	ENSG00000248187.1	4	129507923	T	C	-1.5528	3.53659	0.000450927	0.00990099	0.415842	0.392112	0.491337
CARS	3061811	-	2	protein_coding	-976898	ENSG00000110619.12	11	2084913	T	C	-0.653414	4.01132	7.15883e-05	0.00990099	0.168317	0.173925	0.427416
MRPS12	39423338	+	2	protein_coding	134346	ENSG00000128626.7	19	39288992	A	G	0.557745	4.17078	3.69653e-05	0.00990099	0.0891089	0.0779501	0.389328
ZNF148	125032500	-	1	protein_coding	-439688	ENSG00000163848.14	3	124592812	T	C	0.575837	3.8152	0.000156717	0.00990099	0.326733	0.276332	0.457761
TRIM7	180630499	-	2	protein_coding	-739096	ENSG00000146054.13	5	179891403	A	G	0.798934	3.7906	0.000172505	0.00990099	0.237624	0.221058	0.442408
ADRBK2	26080486	+	2	protein_coding	-83510	ENSG00000100077.10	22	26163996	T	C	-0.409534	3.73788	0.000211528	0.00990099	0.465347	0.386937	0.489747
PLK2	57754919	-	2	protein_coding	640045	ENSG00000145632.10	5	58394964	C	T	-2.98558	3.74795	0.000203488	0.00990099	0.316832	0.305461	0.466506
TPPP3	67425020	-	2	protein_coding	969685	ENSG00000159713.6	16	68394705	C	T	-1.99488	2.663	0.00804521	0.019802	0.841584	0.838524	0.62059
GON4L	155796819	-	2	protein_coding	229983	ENSG00000116580.14	1	156026802	C	G	0.534704	3.16421	0.00166924	0.00990099	0.633663	0.657015	0.566516
AKR1B10	134225799	+	2	protein_coding	-697306	ENSG00000198074.5	7	134923105	C	G	0.37412	3.04962	0.00243774	0.00990099	0.80198	0.79532	0.607491
AC002985.3	19017921	-	2	protein_coding	750696	ENSG00000268193.1	19	19768617	G	A	3.38553	4.74762	2.83639e-06	0.00990099	0.049505	0.0390144	0.374396
CHEK1	125545823	+	2	protein_coding	-423075	ENSG00000149554.8	11	125968898	C	A	5.3051	3.27353	0.00115085	0.00990099	0.782178	0.794985	0.607491
RP11-285F16.1	102172691	+	2	lincRNA	-922515	ENSG00000273030.1	10	103095206	A	G	-5.81557	3.73914	0.000210509	0.00990099	0.336634	0.28735	0.460042
HHATL	42740637	-	1	protein_coding	126459	ENSG00000010282.10	3	42867096	T	C	-1.46947	3.14046	0.00180725	0.00990099	0.693069	0.692343	0.576957
RP11-108K14.8	135233667	+	1	protein_coding	-87902	ENSG00000254536.1	10	135321569	T	G	-1.87623	3.14051	0.00180694	0.00990099	0.821782	0.851782	0.624258
PET117	18122999	+	2	protein_coding	316808	ENSG00000232838.3	20	17806191	C	T	-1.24011	3.43916	0.000642423	0.00990099	0.584158	0.591287	0.547433
UBR7	93693379	+	2	protein_coding	934128	ENSG00000012963.9	14	92759251	T	C	-1.73155	4.03353	6.53766e-05	0.00990099	0.158416	0.173869	0.427416
MED13	60108999	-	2	protein_coding	160600	ENSG00000108510.5	17	60269599	T	C	0.71906	3.64264	0.000303938	0.00990099	0.277228	0.275919	0.457761
TEF	41790100	+	2	protein_coding	-297783	ENSG00000167074.10	22	42087883	C	T	-2.17637	3.93789	9.63601e-05	0.00990099	0.0891089	0.0748976	0.389195
PCDHA3	140183255	+	2	protein_coding	-936712	ENSG00000255408.2	5	141119967	A	G	0.598666	3.0166	0.00271317	0.019802	0.811881	0.823777	0.616678
DESI1	41999385	-	1	protein_coding	936297	ENSG00000100418.7	22	42935682	C	T	-1.21469	2.63222	0.00879852	0.00990099	0.970297	0.965008	0.654607
RP11-112L6.4	48792818	+	1	lincRNA	-389872	ENSG00000231742.1	20	49182690	C	A	2.02924	2.90126	0.00391401	0.00990099	0.960396	0.981836	0.658431
ACTA2	90708710	-	2	protein_coding	904879	ENSG00000107796.8	10	91613589	A	G	-0.871318	3.26272	0.00119453	0.00990099	0.712871	0.716401	0.584209
CX3CR1	39308009	-	2	protein_coding	217322	ENSG00000168329.9	3	39525331	A	G	-4.24658	3.73236	0.000216063	0.00990099	0.207921	0.213322	0.439616
PIRT	10729100	-	2	protein_coding	-729917	ENSG00000233670.6	17	9999183	C	T	5.00364	3.77258	0.000185008	0.00990099	0.277228	0.244644	0.448426
LEAP2	132210157	+	2	protein_coding	450134	ENSG00000164406.7	5	131760023	G	A	1.34492	3.51629	0.000485767	0.00990099	0.475248	0.411425	0.497239
ODF2	131262346	+	2	protein_coding	-46386	ENSG00000136811.12	9	131308732	G	A	0.917736	3.30935	0.00101657	0.019802	0.564356	0.591313	0.547433
PXDN	1684134	-	2	protein_coding	235329	ENSG00000130508.6	2	1919463	C	T	-0.387443	4.12219	4.53164e-05	0.00990099	0.108911	0.122312	0.406093
C21orf62	34166796	-	2	protein_coding	-663730	ENSG00000205929.5	21	33503066	C	T	1.12231	2.82998	0.00488055	0.00990099	0.980198	0.975037	0.656753
NFKBIE	44228276	-	2	protein_coding	-280486	ENSG00000146232.10	6	43947790	C	G	-0.963699	4.15934	3.87894e-05	0.00990099	0.128713	0.129726	0.410058
PCDHGA10	140890738	+	2	protein_coding	-728109	ENSG00000253846.1	5	141618847	T	C	-0.653569	3.8277	0.000149227	0.00990099	0.19802	0.188914	0.431077
PSMD14	162267813	+	2	protein_coding	539192	ENSG00000115233.7	2	161728621	C	T	-1.13064	2.78289	0.00563307	0.029703	0.930693	0.911229	0.640817
GPX8	54456158	+	1	protein_coding	145453	ENSG00000164294.9	5	54310705	C	T	1.31607	3.45305	0.000611126	0.00990099	0.50495	0.483478	0.517355
SENP6	76407141	+	2	protein_coding	1057469	ENSG00000112701.13	6	75349672	T	G	0.530421	3.76458	0.000190828	0.00990099	0.168317	0.16444	0.424901
FAM81A	59750749	+	2	protein_coding	-450887	ENSG00000157470.7	15	60201636	C	T	0.968438	3.70093	0.000243689	0.019802	0.356436	0.353628	0.481237
MACROD1	63916506	-	2	protein_coding	-693909	ENSG00000133315.6	11	63222597	C	T	-0.626581	3.29753	0.00105919	0.00990099	0.574257	0.547259	0.534976
COPS5	67974259	-	1	protein_coding	-735752	ENSG00000121022.9	8	67238507	C	T	-1.33511	3.63334	0.000314759	0.00990099	0.267327	0.308239	0.46681
CTD-3162L10.1	36803424	+	2	lincRNA	968859	ENSG00000267053.2	19	35834565	A	G	1.59815	3.35371	0.000870426	0.00990099	0.623762	0.545782	0.534709
CHKA	67838324	-	1	protein_coding	-307777	ENSG00000110721.7	11	67530547	T	A	-1.83546	3.90385	0.00011042	0.00990099	0.108911	0.136433	0.413729
GART	34911629	-	2	protein_coding	766319	ENSG00000159131.12	21	35677948	T	C	0.552154	3.90217	0.000111163	0.00990099	0.227723	0.215144	0.440698
RPS27	153964541	+	2	protein_coding	-688511	ENSG00000177954.7	1	154653052	G	A	0.936825	2.83445	0.00481408	0.00990099	0.960396	0.964214	0.654423
TSPAN8	71551567	-	2	protein_coding	-605824	ENSG00000127324.4	12	70945743	G	C	0.515702	4.09594	5.05446e-05	0.00990099	0.0693069	0.0848484	0.392005
AMBP	116823871	-	2	protein_coding	-283620	ENSG00000106927.7	9	116540251	G	C	1.93854	3.50961	0.000497777	0.00990099	0.514851	0.472446	0.514332
LRRIQ3	74649368	-	1	protein_coding	19890	ENSG00000162620.11	1	74669258	G	T	-0.683014	4.67671	3.94675e-06	0.00990099	0.00990099	0.0101777	0.324428
UCKL1	62577996	-	2	protein_coding	-462336	ENSG00000198276.9	20	62115660	C	G	-1.17139	3.62728	0.000322001	0.00990099	0.415842	0.385661	0.489342
CTNNAL1	111754317	-	2	protein_coding	-314327	ENSG00000119326.10	9	111439990	T	C	1.50545	4.79108	2.31176e-06	0.00990099	0.00990099	0.0134719	0.328213
OXLD1	79632614	-	1	protein_coding	295530	ENSG00000204237.4	17	79928144	C	T	0.403451	3.37763	0.000799979	0.00990099	0.693069	0.680582	0.573556
CASP8	202151315	+	1	protein_coding	-645646	ENSG00000064012.17	2	202796961	G	A	-1.63182	4.03057	6.61749e-05	0.00990099	0.0891089	0.0855766	0.392005
TRIM71	32933301	+	2	protein_coding	-247896	ENSG00000206557.5	3	33181197	T	G	-1.44798	2.81189	0.00515816	0.019802	1	0.994693	0.659154
NDST3	119158228	+	2	protein_coding	219249	ENSG00000164100.7	4	118938979	A	T	1.58409	3.367	0.000830619	0.00990099	0.455446	0.420666	0.499789
TSEN2	12574161	+	1	protein_coding	-704889	ENSG00000154743.13	3	13279050	C	A	1.02416	3.51043	0.000496278	0.00990099	0.49505	0.432017	0.502833
HVCN1	111121069	-	1	protein_coding	-110427	ENSG00000122986.9	12	111010642	T	G	1.33454	3.34856	0.000886312	0.00990099	0.465347	0.412872	0.497821
ANKRD54	38245325	-	2	protein_coding	-529195	ENSG00000100124.8	22	37716130	A	G	0.750672	3.95116	9.13537e-05	0.00990099	0.19802	0.181325	0.430725
SCAMP3	155231525	-	2	protein_coding	143298	ENSG00000116521.6	1	155374823	A	T	-0.65357	3.22365	0.00136543	0.00990099	0.623762	0.615674	0.5549
BEGAIN	101012604	-	2	protein_coding	-638923	ENSG00000183092.11	14	100373681	C	T	-1.54657	3.69521	0.000249066	0.00990099	0.316832	0.28448	0.458875
CTD-2515H24.4	57819887	-	2	lincRNA	542457	ENSG00000261265.1	15	58362344	C	A	-4.84226	3.14401	0.00178595	0.019802	0.861386	0.852946	0.624374
ANKRD6	90340152	+	1	protein_coding	-179455	ENSG00000135299.12	6	90519607	C	T	-1.03958	4.22753	2.90685e-05	0.00990099	0.0990099	0.0525554	0.378177
ZNF415	53619634	-	2	protein_coding	21550	ENSG00000170954.7	19	53641184	T	C	0.933006	3.8859	0.000118599	0.019802	0.356436	0.327961	0.472654
IRGQ	44099492	-	2	protein_coding	-263222	ENSG00000167378.4	19	43836270	G	A	-0.736536	3.11856	0.00194369	0.00990099	0.821782	0.812529	0.61227
GNAI1	79818267	+	2	protein_coding	354072	ENSG00000127955.11	7	79464195	T	C	-0.764586	3.09406	0.00210759	0.019802	0.811881	0.828714	0.618336
OSBP	59361728	-	2	protein_coding	607449	ENSG00000110048.7	11	59969177	C	T	-1.15517	2.64354	0.00851455	0.019802	1	0.993802	0.659154
ADAP2	29284853	+	1	protein_coding	-458406	ENSG00000184060.6	17	29743259	T	G	0.542173	3.289	0.00109094	0.00990099	0.49505	0.475032	0.515047
BMP8B	40229359	-	2	protein_coding	-815360	ENSG00000116985.6	1	39413999	G	A	-0.922652	3.6867	0.000257266	0.00990099	0.287129	0.235584	0.446461
STIM1	4110114	+	1	protein_coding	-61186	ENSG00000167323.5	11	4171300	T	G	0.98456	3.56534	0.000405582	0.00990099	0.524752	0.538186	0.533151
C17orf61-PLSCR3	7297590	-	2	protein_coding	85511	ENSG00000262481.1	17	7383101	C	T	0.935333	3.72752	0.00022012	0.00990099	0.405941	0.407513	0.495945
IFI16	159024611	+	2	protein_coding	-773695	ENSG00000163565.14	1	159798306	C	T	0.507741	3.60994	0.000343602	0.00990099	0.50495	0.435135	0.50369
BRD1	50214634	-	2	protein_coding	-512688	ENSG00000100425.14	22	49701946	G	A	-1.45799	3.71472	0.000231188	0.00990099	0.514851	0.48485	0.517726
DOCK9	99607805	-	2	protein_coding	-333742	ENSG00000088387.13	13	99274063	G	A	1.21582	3.15337	0.00173094	0.019802	0.782178	0.816498	0.613964
PARPBP	102589729	+	1	protein_coding	1017094	ENSG00000185480.7	12	101572635	G	C	-2.64481	3.65265	0.000292688	0.00990099	0.376238	0.468327	0.513315
EIF4A1	7481419	+	2	protein_coding	289221	ENSG00000161960.10	17	7192198	T	G	-0.45332	3.54984	0.000429472	0.00990099	0.534653	0.532842	0.531756
ZSCAN30	32869787	-	2	protein_coding	445482	ENSG00000186814.8	18	33315269	G	A	0.626416	3.75236	0.000200054	0.00990099	0.247525	0.198616	0.433208
ARHGAP31	119043739	+	2	protein_coding	479758	ENSG00000031081.6	3	118563981	C	A	0.57265	3.77367	0.000184223	0.00990099	0.217822	0.218296	0.442303
RP11-309G3.3	181060245	+	2	lincRNA	431857	ENSG00000272198.1	1	180628388	C	T	1.06219	3.34389	0.000900986	0.00990099	0.554455	0.585773	0.545585
PI3	43805011	+	2	protein_coding	878848	ENSG00000124102.4	20	42926163	G	C	0.630724	3.34716	0.000890709	0.00990099	0.594059	0.510456	0.525503
UAP1L1	139976450	+	2	protein_coding	-359907	ENSG00000197355.6	9	140336357	G	A	-1.14567	3.89898	0.000112587	0.00990099	0.217822	0.219072	0.442316
ECI2	4130794	-	1	protein_coding	-697681	ENSG00000198721.8	6	3433113	G	A	1.91423	4.16654	3.76322e-05	0.00990099	0.0594059	0.0758631	0.389328
RAB40A	102755754	-	2	protein_coding	-477578	ENSG00000172476.3	23	102278176	C	T	-1.34057	3.1826	0.00156915	0.00990099	0.386139	0.341908	0.477123
C8B	57425849	-	2	protein_coding	-514550	ENSG00000021852.8	1	56911299	T	C	3.36998	3.37378	0.000810946	0.00990099	0.623762	0.62556	0.557713
UPP1	48147815	+	2	protein_coding	988202	ENSG00000183696.9	7	47159613	T	G	-2.63748	3.82376	0.000151548	0.00990099	0.247525	0.234241	0.446409
CASP1	104902007	-	1	protein_coding	491055	ENSG00000137752.18	11	105393062	G	A	-1.15152	3.39385	0.000755289	0.00990099	0.336634	0.308596	0.467032
NAGK	71305448	+	1	protein_coding	-880413	ENSG00000124357.8	2	72185861	C	T	-0.522485	3.98137	8.08558e-05	0.00990099	0.128713	0.155313	0.421712
TMEM133	100863427	+	2	protein_coding	227563	ENSG00000170647.2	11	100635864	A	G	1.00843	4.60992	5.36734e-06	0.00990099	0.019802	0.0173272	0.341682
S1PR2	10335623	-	2	protein_coding	926846	ENSG00000267534.1	19	11262469	G	A	-1.82835	3.82915	0.000148379	0.00990099	0.19802	0.165662	0.425372
ADRB1	115805323	+	2	protein_coding	-326084	ENSG00000043591.4	10	116131407	T	C	0.897113	3.23977	0.00129234	0.00990099	0.772277	0.748166	0.594131
USP46	53497311	-	2	protein_coding	-108853	ENSG00000109189.8	4	53388458	G	C	1.52251	3.80476	0.000163244	0.019802	0.138614	0.127788	0.40973
MSX2	174156162	+	1	protein_coding	-455321	ENSG00000120149.7	5	174611483	A	C	1.47954	3.79332	0.000170683	0.00990099	0.29703	0.282234	0.45849
IL17RA	17577952	+	1	protein_coding	-703677	ENSG00000177663.9	22	18281629	T	C	0.5474	3.17766	0.00159548	0.00990099	0.90099	0.894672	0.635993
CCBE1	57122183	-	2	protein_coding	335314	ENSG00000183287.9	18	57457497	G	C	0.952194	3.23534	0.00131204	0.00990099	0.851485	0.821053	0.61554
RNF214	117155802	+	2	protein_coding	-6482	ENSG00000167257.6	11	117162284	G	A	-1.29005	4.03232	6.57005e-05	0.00990099	0.138614	0.133537	0.41104
ALKBH8	107424699	-	2	protein_coding	126336	ENSG00000137760.10	11	107551035	T	C	-0.576741	3.49609	0.000522926	0.00990099	0.425743	0.380523	0.488509
AAMDC	77611617	+	1	protein_coding	774753	ENSG00000087884.10	11	76836864	G	A	0.592241	2.94824	0.00337598	0.00990099	0.782178	0.756785	0.596807
CLSTN1	9809704	-	2	protein_coding	-414783	ENSG00000171603.12	1	9394921	A	T	-1.03235	3.93056	9.92366e-05	0.00990099	0.188119	0.162734	0.42422
PCDH12	141337810	-	2	protein_coding	54896	ENSG00000113555.4	5	141392706	T	C	0.897654	3.72011	0.000226463	0.00990099	0.277228	0.253871	0.451065
PLSCR4	145940158	-	2	protein_coding	959545	ENSG00000114698.10	3	146899703	A	T	2.23222	3.66688	0.000277355	0.00990099	0.376238	0.359333	0.483281
RGL1	183895424	+	2	protein_coding	-294591	ENSG00000143344.11	1	184190015	C	T	-0.581038	4.08504	5.2881e-05	0.00990099	0.029703	0.0551005	0.378177
ERBB3	56493958	+	2	protein_coding	-764057	ENSG00000065361.10	12	57258015	C	T	0.389366	4.1535	3.97514e-05	0.00990099	0.0594059	0.0581904	0.378177
LRRC66	52860547	-	2	protein_coding	1015227	ENSG00000188993.3	4	53875774	C	T	-1.19427	3.73927	0.0002104	0.00990099	0.029703	0.0566613	0.378177
RARB	25638105	+	1	protein_coding	803727	ENSG00000077092.14	3	24834378	C	T	0.630803	3.51016	0.000496782	0.00990099	0.564356	0.508552	0.52498
ZNF583	56945148	+	2	protein_coding	676553	ENSG00000198440.5	19	56268595	G	T	1.39089	3.66774	0.00027646	0.00990099	0.50495	0.4356	0.50369
BLVRB	40953953	-	2	protein_coding	-72950	ENSG00000090013.5	19	40881003	C	T	1.32645	3.29761	0.00105889	0.00990099	0.633663	0.632394	0.559303
KLHL17	899487	+	2	protein_coding	-387267	ENSG00000187961.9	1	1286754	C	T	0.888941	3.92201	0.000102696	0.00990099	0.168317	0.152349	0.421712
SATB1	18462483	-	1	protein_coding	444612	ENSG00000182568.12	3	18907095	T	C	-0.652759	3.70045	0.000244139	0.00990099	0.19802	0.1801	0.430725
UNC119B	121154431	+	2	protein_coding	-576510	ENSG00000175970.7	12	121730941	C	G	0.503553	3.66058	0.000284053	0.00990099	0.257426	0.239964	0.446982
IRF8	85952023	+	2	protein_coding	-783028	ENSG00000140968.6	16	86735051	T	C	1.06084	4.12891	4.4063e-05	0.00990099	0.118812	0.146861	0.419191
GNAI2	50294932	+	1	protein_coding	-952350	ENSG00000114353.12	3	51247282	C	T	-1.09775	3.00244	0.00283975	0.019802	0.60396	0.556925	0.538482
UFC1	161127044	+	2	protein_coding	370845	ENSG00000143222.7	1	160756199	A	G	0.534432	4.10014	4.96712e-05	0.00990099	0.0792079	0.0625258	0.379794
RP11-391L3.1	81420455	+	2	lincRNA	-286463	ENSG00000272923.1	16	81706918	G	C	0.886008	3.98795	7.8729e-05	0.00990099	0.207921	0.185878	0.430725
C19orf57	14015726	-	1	protein_coding	-594301	ENSG00000132016.7	19	13421425	C	T	0.42513	3.36062	0.000849498	0.00990099	0.653465	0.664323	0.568113
ATP1B1	169100791	+	2	protein_coding	717580	ENSG00000143153.8	1	168383211	G	T	1.05592	3.96367	8.68599e-05	0.00990099	0.0990099	0.114816	0.404027
PRKDC	48869823	-	1	protein_coding	-930817	ENSG00000253729.3	8	47939006	G	C	0.671602	3.01598	0.00271861	0.00990099	0.574257	0.530653	0.531727
KDM3A	86718004	+	1	protein_coding	39507	ENSG00000115548.12	2	86678497	A	G	-1.54822	3.35429	0.000868637	0.00990099	0.465347	0.435055	0.503684
ZNF585A	37656595	-	2	protein_coding	715179	ENSG00000196967.6	19	38371774	T	G	0.429509	2.58761	0.0100026	0.00990099	0.980198	0.978919	0.657824
GPR137C	53101656	+	2	protein_coding	719261	ENSG00000180998.7	14	52382395	G	A	-5.47566	3.57852	0.000386249	0.00990099	0.465347	0.440068	0.504785
IGSF10	151156385	-	1	protein_coding	199699	ENSG00000152580.8	3	151356084	A	T	-0.746647	2.82222	0.00499802	0.00990099	0.980198	0.984024	0.658969
KIF18B	43010141	-	1	protein_coding	-47573	ENSG00000186185.9	17	42962568	C	T	7.32623	3.5628	0.000409415	0.00990099	0.356436	0.378342	0.488413
ANGEL1	77275986	-	1	protein_coding	-307499	ENSG00000013523.5	14	76968487	A	G	0.681123	4.55891	6.771e-06	0.00990099	0.019802	0.0367891	0.374396
ADAMTS2	178578132	-	2	protein_coding	-156362	ENSG00000087116.9	5	178421770	T	G	-0.527552	3.44808	0.000622165	0.019802	0.70297	0.670811	0.570004
SOX2	181431100	+	2	protein_coding	886248	ENSG00000181449.2	3	180544852	G	A	2.83246	3.99947	7.51299e-05	0.00990099	0.0594059	0.0546464	0.378177
GMPPB	49760735	-	2	protein_coding	426345	ENSG00000173540.8	3	50187080	T	C	1.78974	3.76388	0.000191345	0.00990099	0.138614	0.0935309	0.394621
PHC1	9087720	+	2	protein_coding	-492885	ENSG00000111752.6	12	9580605	T	C	0.831146	3.20687	0.00144556	0.00990099	0.841584	0.807402	0.611054
SUSD3	95847027	+	2	protein_coding	-13621	ENSG00000157303.6	9	95860648	G	A	-2.18849	2.90599	0.00385646	0.019802	0.891089	0.930469	0.646575
PRKCE	46386745	+	1	protein_coding	1250677	ENSG00000171132.9	2	45136068	A	T	1.59025	3.71002	0.000235378	0.00990099	0.524752	0.441778	0.505543
POLR2J3	102210371	-	2	protein_coding	-745136	ENSG00000168255.14	7	101465235	C	T	-1.52382	2.78132	0.00566	0.019802	0.970297	0.976666	0.6572
AC026150.8	30838015	+	2	lincRNA	-681021	ENSG00000260693.1	15	31519036	C	T	-1.39702	3.09704	0.00208704	0.00990099	0.910891	0.910927	0.640817
LRRTM4	77779782	-	2	protein_coding	188080	ENSG00000176204.9	2	77967862	T	A	-0.92936	2.87936	0.00419061	0.00990099	0.970297	0.982446	0.658682
SCRN1	29986839	-	2	protein_coding	-266143	ENSG00000136193.12	7	29720696	T	C	1.4302	3.19551	0.00150221	0.00990099	0.693069	0.6853	0.574703
PI4KA	21193019	-	1	protein_coding	-215971	ENSG00000241973.6	22	20977048	C	T	-0.901541	4.01058	7.18049e-05	0.00990099	0.227723	0.239322	0.446982
CRHR1	43911990	+	2	protein_coding	1125279	ENSG00000120088.10	17	42786711	G	A	-2.98622	3.55565	0.000420371	0.00990099	0.19802	0.187461	0.430725
NAA40	63721810	+	1	protein_coding	-319980	ENSG00000110583.8	11	64041790	C	T	2.19299	4.24131	2.74093e-05	0.00990099	0.0594059	0.0597292	0.378201
TBX18	85472466	-	2	protein_coding	651542	ENSG00000112837.12	6	86124008	C	T	-1.71752	3.65847	0.000286327	0.00990099	0.257426	0.247066	0.448808
FABP4	82391150	-	2	protein_coding	-51375	ENSG00000170323.4	8	82339775	C	T	-4.24518	4.11739	4.62322e-05	0.00990099	0.039604	0.054383	0.378177
ST6GALNAC6	130667603	-	1	protein_coding	849722	ENSG00000160408.10	9	131517325	G	A	-2.05258	3.79545	0.000169276	0.00990099	0.0891089	0.105215	0.398487
C2CD2	43373260	-	2	protein_coding	99703	ENSG00000157617.12	21	43472963	C	G	1.20974	3.84103	0.000141614	0.00990099	0.267327	0.275608	0.457761
RP11-834C11.4	54525774	+	2	lincRNA	-59159	ENSG00000250742.1	12	54584933	C	G	-2.04892	3.52344	0.000473216	0.00990099	0.415842	0.391572	0.491075
WDR26	224619283	-	1	protein_coding	-79699	ENSG00000162923.10	1	224539584	G	A	1.15678	3.19167	0.00152187	0.00990099	0.663366	0.664047	0.568067
RP11-66A2.2	232864435	-	2	lincRNA	400706	ENSG00000236497.1	1	233265141	G	A	-5.01754	4.26992	2.42486e-05	0.00990099	0.138614	0.0977253	0.395945
TMEM9	201123087	-	2	protein_coding	-667879	ENSG00000116857.12	1	200455208	C	T	0.523112	3.18569	0.00155287	0.00990099	0.831683	0.864479	0.627932
ELN	73470601	+	2	protein_coding	455813	ENSG00000049540.12	7	73014788	C	T	-1.43004	3.90513	0.000109861	0.00990099	0.128713	0.104941	0.398487
ARHGAP33	36277315	+	1	protein_coding	426755	ENSG00000004777.14	19	35850560	G	A	0.451172	3.11037	0.00199714	0.00990099	0.782178	0.81078	0.611971
AC090616.2	30469311	-	2	protein_coding	-433584	ENSG00000214708.4	17	30035727	G	C	2.62597	3.6441	0.000302273	0.00990099	0.287129	0.318404	0.469515
FEZ1	125359718	-	1	protein_coding	-160014	ENSG00000149557.8	11	125199704	T	C	-1.92792	4.22888	2.89011e-05	0.00990099	0.178218	0.173431	0.427416
CMTM4	66655963	-	2	protein_coding	-894330	ENSG00000183723.8	16	65761633	G	A	2.04791	3.26123	0.00120064	0.00990099	0.643564	0.599259	0.549596
TGS1	56711473	+	2	protein_coding	-910920	ENSG00000137574.6	8	57622393	A	C	0.937081	4.67859	3.91258e-06	0.00990099	0.019802	0.0201949	0.35563
GPR125	22474854	-	1	protein_coding	-96519	ENSG00000152990.9	4	22378335	G	A	-0.841618	3.6649	0.000279444	0.00990099	0.316832	0.310497	0.46748
SERPINF1	1680481	+	1	protein_coding	-320818	ENSG00000132386.6	17	2001299	G	A	-1.25659	5.08132	5.67314e-07	0.00990099	0.019802	0.0242776	0.365098
AGBL3	134672640	+	2	protein_coding	202008	ENSG00000146856.10	7	134470632	C	T	-0.798397	4.42885	1.21259e-05	0.00990099	0.00990099	0.00277949	0.268349
PLAC9	81904656	+	2	protein_coding	-92753	ENSG00000189129.9	10	81997409	G	C	1.18131	3.32963	0.000947139	0.00990099	0.623762	0.583322	0.545461
TCEANC2	54562144	+	2	protein_coding	-283853	ENSG00000116205.6	1	54845997	G	C	1.41868	3.42563	0.000674369	0.00990099	0.673267	0.684037	0.574526
MTA3	42950029	+	2	protein_coding	-747860	ENSG00000057935.9	2	43697889	G	A	2.29639	3.9191	0.000103898	0.00990099	0.168317	0.170319	0.427208
RNF170	42743014	-	2	protein_coding	-256919	ENSG00000120925.9	8	42486095	C	T	0.581855	4.09846	5.00187e-05	0.00990099	0.0891089	0.0844073	0.392005
CGREF1	27325459	-	2	protein_coding	-579065	ENSG00000138028.10	2	26746394	G	C	-1.92158	4.21534	3.06148e-05	0.00990099	0.049505	0.0586908	0.378177
NADK2	36225725	-	1	protein_coding	-413758	ENSG00000152620.8	5	35811967	A	G	1.15258	4.38708	1.45777e-05	0.00990099	0.0594059	0.0592587	0.378201
HS3ST2	22926265	+	2	protein_coding	-815910	ENSG00000122254.6	16	23742175	A	T	-1.87417	3.26767	0.00117435	0.019802	0.693069	0.645726	0.563776
DTX3L	122290592	+	1	protein_coding	-761426	ENSG00000163840.5	3	123052018	A	C	0.906849	3.86474	0.000128973	0.00990099	0.108911	0.117813	0.405005
PPP1R2	195256702	-	2	protein_coding	-111708	ENSG00000184203.3	3	195144994	A	G	0.620854	4.07115	5.60053e-05	0.00990099	0.128713	0.150407	0.421499
B3GNT3	17922929	+	2	protein_coding	20225	ENSG00000179913.6	19	17902704	G	A	-1.06658	5.86241	9.29963e-09	0.00990099	0.00990099	0.000218454	0.0714055
NEDD8	24697918	-	2	protein_coding	-810228	ENSG00000129559.8	14	23887690	C	T	-0.741099	3.94212	9.4736e-05	0.00990099	0.158416	0.141287	0.415847
KIAA1191	175786570	-	2	protein_coding	-650664	ENSG00000122203.10	5	175135906	T	G	-0.752112	4.16542	3.78099e-05	0.00990099	0.0792079	0.050673	0.378177
EID1	49171064	+	1	protein_coding	-982610	ENSG00000255302.3	15	50153674	C	T	-0.438391	3.70952	0.00023583	0.00990099	0.247525	0.209423	0.437766
TRIM55	67086706	+	2	protein_coding	-318817	ENSG00000147573.12	8	67405523	G	A	3.59879	2.85658	0.00449705	0.00990099	0.90099	0.887006	0.633811
CCDC153	119066209	-	2	protein_coding	127826	ENSG00000248712.3	11	119194035	C	T	-0.994355	3.62537	0.000324324	0.00990099	0.287129	0.256628	0.45216
SF3B5	144416754	-	2	protein_coding	-294391	ENSG00000169976.5	6	144122363	G	A	-0.930727	3.68937	0.000254665	0.00990099	0.316832	0.280231	0.457761
FBLN5	92406960	-	1	protein_coding	314787	ENSG00000140092.10	14	92721747	G	A	-1.27933	4.49181	9.16158e-06	0.00990099	0.019802	0.0206206	0.358854
RP11-108M9.4	17215280	-	1	lincRNA	-27888	ENSG00000238142.1	1	17187392	G	A	-2.8792	3.30166	0.0010441	0.00990099	0.712871	0.683486	0.574441
PDCL3	101188290	+	1	protein_coding	-309578	ENSG00000115539.9	2	101497868	C	T	2.83199	4.0369	6.44799e-05	0.00990099	0.207921	0.207077	0.436812
NME6	48340013	-	1	protein_coding	72341	ENSG00000172113.4	3	48412354	G	C	-1.20375	2.78084	0.00566817	0.00990099	0.712871	0.737071	0.591155
NUPL1	25923700	+	2	protein_coding	-213575	ENSG00000139496.11	13	26137275	C	T	-2.21829	3.48616	0.000542147	0.00990099	0.60396	0.539748	0.533392
LINC00319	44873001	+	2	lincRNA	433996	ENSG00000188660.3	21	44439005	C	G	2.77052	3.99	7.80766e-05	0.00990099	0.158416	0.175615	0.428824
PTPLAD1	65868641	+	1	protein_coding	-130207	ENSG00000074696.8	15	65998848	T	A	-0.686266	3.8484	0.000137564	0.00990099	0.148515	0.159038	0.422327
CACNA2D4	1993487	-	2	protein_coding	572237	ENSG00000151062.10	12	2565724	C	T	-1.43165	3.20785	0.00144074	0.00990099	0.831683	0.838729	0.62059
IQCJ-SCHIP1	159614561	+	1	protein_coding	143227	ENSG00000250588.2	3	159471334	G	A	-1.05825	3.4791	0.000556214	0.00990099	0.39604	0.374604	0.488302
C12orf61	62997214	-	2	protein_coding	-429224	ENSG00000221949.2	12	62567990	A	G	-0.94315	3.7384	0.00021111	0.00990099	0.217822	0.206268	0.436312
TTC12	113236947	+	2	protein_coding	-79155	ENSG00000149292.12	11	113316102	G	C	-0.737983	3.72741	0.000220211	0.00990099	0.168317	0.182434	0.430725
CTD-2626G11.2	20938056	-	2	lincRNA	344469	ENSG00000268416.1	19	21282525	C	T	2.4197	3.396	0.000749539	0.00990099	0.60396	0.52163	0.528706
NAAA	76861318	-	1	protein_coding	-17394	ENSG00000138744.10	4	76843924	T	C	-0.542116	3.22886	0.00134138	0.00990099	0.653465	0.653936	0.565887
TMEM65	125326203	-	2	protein_coding	454878	ENSG00000164983.6	8	125781081	G	A	1.76074	3.4273	0.000670347	0.00990099	0.653465	0.60976	0.55283
FKBP8	18652781	-	2	protein_coding	528379	ENSG00000105701.11	19	19181160	A	G	0.998641	3.47258	0.000569502	0.00990099	0.514851	0.468478	0.513333
CAMK2D	114680570	-	1	protein_coding	-689627	ENSG00000145349.12	4	113990943	A	G	-0.376005	2.80323	0.00529608	0.00990099	0.960396	0.971305	0.655765
XXbac-BPG181M17.5	32920899	-	2	protein_coding	-525863	ENSG00000248993.1	6	32395036	C	T	0.91492	4.07896	5.42285e-05	0.00990099	0.188119	0.165791	0.425372
BPHL	3152722	+	1	protein_coding	-251153	ENSG00000137274.8	6	3403875	A	G	0.523677	2.88075	0.00417254	0.00990099	0.980198	0.988496	0.659154
RHOF	122231145	-	2	protein_coding	-710868	ENSG00000139725.3	12	121520277	C	T	2.06824	4.08911	5.19956e-05	0.00990099	0.0594059	0.0783877	0.390648
DPY19L1	35050173	-	2	protein_coding	316448	ENSG00000173852.9	7	35366621	G	A	0.628261	3.7185	0.000227869	0.00990099	0.237624	0.234655	0.446409
CHD6	40179999	-	2	protein_coding	452511	ENSG00000124177.10	20	40632510	T	C	0.980923	3.90488	0.000109969	0.00990099	0.217822	0.208688	0.43732
CTD-2639E6.9	49468019	+	2	lincRNA	3048	ENSG00000267898.1	19	49464971	G	A	-1.7774	4.77196	2.52984e-06	0.00990099	0.019802	0.00461011	0.290207
PHOSPHO1	47304120	-	1	protein_coding	820228	ENSG00000173868.7	17	48124348	G	T	1.49546	3.76701	0.000189043	0.00990099	0.217822	0.226126	0.444994
TMEM178A	39944150	+	2	protein_coding	965675	ENSG00000152154.6	2	38978475	T	C	-1.86714	3.47431	0.00056595	0.00990099	0.475248	0.464121	0.512251
DNAH9	11828477	+	1	protein_coding	473357	ENSG00000007174.13	17	11355120	G	A	-1.38461	3.33925	0.000915751	0.00990099	0.663366	0.699716	0.578942
AF127936.7	16225752	-	2	lincRNA	992691	ENSG00000235609.4	21	17218443	A	G	-0.733713	3.37276	0.000813872	0.00990099	0.633663	0.629012	0.55838
C19orf53	13889010	+	1	protein_coding	996580	ENSG00000104979.4	19	12892430	G	A	-1.4223	4.20684	3.17408e-05	0.00990099	0.039604	0.0430379	0.378068
RN7SL832P	10831664	+	2	lincRNA	216576	ENSG00000243819.3	2	10615088	T	C	2.00543	3.70412	0.000240743	0.00990099	0.445545	0.39023	0.490898
DGKI	137456939	-	2	protein_coding	486292	ENSG00000157680.11	7	137943231	C	T	2.96479	3.95488	8.99933e-05	0.00990099	0.138614	0.144896	0.417796
BMI1	22618142	+	2	protein_coding	-248496	ENSG00000168283.9	10	22866638	C	T	1.52799	3.70315	0.00024164	0.00990099	0.178218	0.187276	0.430725
TMEM14A	52550845	+	2	protein_coding	-91923	ENSG00000096092.5	6	52642768	C	T	-0.559611	3.88287	0.000120031	0.00990099	0.257426	0.218722	0.442303
RBP7	10075888	+	2	protein_coding	175362	ENSG00000162444.11	1	9900526	G	A	-1.71062	3.99885	7.53182e-05	0.00990099	0.148515	0.13396	0.41104
TBC1D22B	37298946	+	2	protein_coding	151902	ENSG00000065491.8	6	37147044	A	T	1.84836	4.10206	4.92762e-05	0.00990099	0.227723	0.181765	0.430725
CYC1	145151937	+	2	protein_coding	290314	ENSG00000179091.4	8	144861623	C	T	-1.06175	2.82773	0.00491438	0.019802	0.950495	0.973167	0.656403
BRD7	50384078	-	2	protein_coding	-919775	ENSG00000166164.11	16	49464303	C	T	-2.46926	3.5446	0.000437846	0.00990099	0.554455	0.52841	0.53111
CTA-211A9.5	27117613	+	1	lincRNA	-321018	ENSG00000244625.1	22	27438631	A	G	1.8226	4.80443	2.17033e-06	0.00990099	0.00990099	0.0116406	0.32501
SEPHS1	13380808	-	2	protein_coding	526365	ENSG00000086475.10	10	13907173	C	T	0.915766	3.34688	0.000891572	0.00990099	0.722772	0.748771	0.594371
STX4	31051233	+	1	protein_coding	-907193	ENSG00000103496.10	16	31958426	G	A	-1.32206	3.15944	0.00169615	0.00990099	0.594059	0.573029	0.542881
NDUFS6	1802263	+	2	protein_coding	-9276	ENSG00000145494.7	5	1811539	C	T	0.902856	4.03142	6.59436e-05	0.00990099	0.148515	0.171281	0.427208
PRIMA1	94187892	-	2	protein_coding	663654	ENSG00000175785.8	14	94851546	G	A	1.45065	3.33023	0.000945131	0.00990099	0.722772	0.710577	0.582116
RNF6	26795467	-	2	protein_coding	-674173	ENSG00000127870.12	13	26121294	T	G	1.86948	3.85267	0.000135266	0.00990099	0.316832	0.298348	0.462453
RELA	65429559	-	2	protein_coding	-169648	ENSG00000173039.14	11	65259911	G	C	0.72198	3.62446	0.000325431	0.00990099	0.168317	0.169933	0.427208
AFTPH	64812556	+	2	protein_coding	357355	ENSG00000119844.10	2	64455201	A	G	-1.32649	3.5667	0.000403544	0.00990099	0.485149	0.448129	0.507774
KCNH6	61623261	+	2	protein_coding	-538672	ENSG00000173826.10	17	62161933	A	G	-0.835644	3.53255	0.000457669	0.019802	0.207921	0.221053	0.442408
HDAC7	48192755	-	2	protein_coding	721624	ENSG00000061273.13	12	48914379	C	T	-1.72894	3.36689	0.000830932	0.00990099	0.554455	0.560542	0.539243
ENO3	4860273	+	1	protein_coding	-77694	ENSG00000108515.13	17	4937967	C	T	0.829593	4.64327	4.60564e-06	0.00990099	0.118812	0.116949	0.404945
TH	2188262	-	2	protein_coding	-946012	ENSG00000180176.10	11	1242250	G	T	1.30089	3.18839	0.00153878	0.00990099	0.960396	0.950682	0.651196
RUSC1	155296401	+	2	protein_coding	618422	ENSG00000160753.11	1	154677979	C	A	1.10906	3.22559	0.00135644	0.019802	0.683168	0.693136	0.577028
GRHL3	24669382	+	2	protein_coding	959648	ENSG00000158055.11	1	23709734	C	T	-1.58329	3.93412	9.78299e-05	0.00990099	0.138614	0.119384	0.405716
OTUD5	48791885	-	2	protein_coding	577500	ENSG00000068308.9	23	49369385	G	T	-1.15304	2.90783	0.00383431	0.00990099	0.326733	0.291407	0.461548
RHOU	228882063	+	2	protein_coding	47298	ENSG00000116574.4	1	228834765	A	G	-4.08575	3.85084	0.000136249	0.00990099	0.207921	0.17106	0.427208
RP11-401P9.4	50705059	+	2	lincRNA	778685	ENSG00000261685.2	16	49926374	G	T	-1.01264	4.05654	5.94824e-05	0.00990099	0.0693069	0.0737408	0.389114
DAP3	155708400	+	2	protein_coding	834536	ENSG00000132676.11	1	154873864	C	T	2.13778	4.40908	1.32325e-05	0.00990099	0.039604	0.0291122	0.370672
FAM179A	29268190	+	2	protein_coding	-527798	ENSG00000189350.8	2	29795988	T	G	-0.480398	3.15087	0.00174548	0.019802	0.90099	0.897347	0.637061
MSI2	55752333	+	2	protein_coding	72743	ENSG00000153944.6	17	55679590	G	T	2.12583	3.46356	0.000588393	0.00990099	0.633663	0.627477	0.557996
NPPC	232790137	-	2	protein_coding	563431	ENSG00000163273.3	2	233353568	A	T	1.24862	4.15897	3.88483e-05	0.00990099	0.0693069	0.099728	0.396594
PLXDC1	37283257	-	1	protein_coding	31121	ENSG00000161381.9	17	37314378	G	A	-1.15676	3.12626	0.00189465	0.00990099	0.772277	0.809507	0.611492
DKC1	154005074	+	1	protein_coding	945518	ENSG00000130826.11	23	153059556	G	A	0.587551	2.9797	0.00305443	0.00990099	0.29703	0.342802	0.477307
PLXNB3	153044390	+	2	protein_coding	16757	ENSG00000198753.7	23	153027633	A	C	0.940813	2.9829	0.00302336	0.00990099	0.465347	0.499672	0.522158
FYN	112041265	-	2	protein_coding	-778107	ENSG00000010810.13	6	111263158	T	C	-0.75215	3.50763	0.000501388	0.00990099	0.386139	0.369781	0.487243
PRELID2	145214495	-	1	protein_coding	973111	ENSG00000186314.7	5	146187606	T	C	0.827265	3.44732	0.000623871	0.00990099	0.465347	0.405212	0.494736
PLXNA2	208403815	-	1	protein_coding	254585	ENSG00000076356.6	1	208658400	A	C	-2.63965	4.9151	1.27889e-06	0.00990099	0.019802	0.00448198	0.290207
DBNDD2	44038572	+	2	protein_coding	-847457	ENSG00000244274.3	20	44886029	G	A	-2.00129	4.49835	8.89692e-06	0.00990099	0.019802	0.0237835	0.36399
GFOD2	67717487	-	2	protein_coding	-886159	ENSG00000141098.8	16	66831328	C	T	-0.870147	3.17278	0.00162188	0.00990099	0.475248	0.438992	0.504391
NAF1	164078606	-	2	protein_coding	-323924	ENSG00000145414.4	4	163754682	A	C	-2.61413	3.80129	0.000165466	0.00990099	0.247525	0.277444	0.457761
ADRA2C	3769720	+	2	protein_coding	-603545	ENSG00000184160.6	4	4373265	C	T	-3.00016	3.95029	9.16737e-05	0.00990099	0.168317	0.195141	0.432472
ARHGEF2	155959142	-	2	protein_coding	850966	ENSG00000116584.13	1	156810108	G	A	-2.00709	4.25536	2.58104e-05	0.00990099	0.0693069	0.0501688	0.378177
ZNF852	44544602	-	2	protein_coding	-717780	ENSG00000178917.10	3	43826822	T	C	0.479585	3.48918	0.000536235	0.00990099	0.405941	0.390056	0.490898
HIVEP3	42314116	-	2	protein_coding	-588619	ENSG00000127124.9	1	41725497	A	T	-1.72299	3.22216	0.00137236	0.019802	0.673267	0.630685	0.558883
TK2	66580553	-	2	protein_coding	-560274	ENSG00000166548.11	16	66020279	A	C	-1.23562	3.93356	9.805e-05	0.00990099	0.19802	0.191219	0.431387
ZNF638	71660295	+	1	protein_coding	296822	ENSG00000075292.14	2	71363473	G	A	0.423414	3.26435	0.00118785	0.00990099	0.762376	0.783584	0.604379
HGD	120393836	-	1	protein_coding	91873	ENSG00000113924.7	3	120485709	G	A	-0.886427	3.23494	0.00131385	0.019802	0.683168	0.632037	0.559197
ZNF528	52916857	+	1	protein_coding	-860473	ENSG00000167555.9	19	53777330	G	A	0.916077	3.63594	0.000311695	0.00990099	0.544554	0.47339	0.514785
UXS1	106774574	-	2	protein_coding	-594898	ENSG00000115652.10	2	106179676	T	A	-1.3507	3.94504	9.36296e-05	0.00990099	0.19802	0.184778	0.430725
PRSS22	2906254	-	1	protein_coding	385726	ENSG00000005001.5	16	3291980	G	C	-0.983036	4.65932	4.27707e-06	0.00990099	0.00990099	0.00976957	0.324428
SACS	23928015	-	1	protein_coding	94348	ENSG00000151835.9	13	24022363	T	A	-2.23035	4.04894	6.13697e-05	0.00990099	0.118812	0.127766	0.40973
CCRL2	46453946	+	2	protein_coding	-35178	ENSG00000121797.9	3	46489124	C	T	2.3114	4.28036	2.31839e-05	0.00990099	0.0594059	0.0672733	0.383309
RGL4	24040602	+	1	protein_coding	249378	ENSG00000159496.10	22	23791224	G	A	-1.37236	3.7172	0.000229	0.00990099	0.287129	0.276475	0.457761
QDPR	17492368	-	2	protein_coding	-936441	ENSG00000151552.7	4	16555927	C	T	-0.706635	3.31013	0.0010138	0.00990099	0.663366	0.701237	0.579347
TOP2A	38573147	-	1	protein_coding	-395308	ENSG00000131747.10	17	38177839	A	C	-0.684082	3.53974	0.000445745	0.00990099	0.336634	0.360984	0.483687
FBXO25	420566	+	2	protein_coding	-784642	ENSG00000147364.12	8	1205208	C	T	-2.20779	3.66403	0.000280366	0.00990099	0.455446	0.372135	0.487368
TMEM181	159052918	+	2	protein_coding	-637569	ENSG00000146433.8	6	159690487	C	T	-0.987042	3.48059	0.000553208	0.00990099	0.613861	0.579712	0.544595
CISD2	103808585	+	1	protein_coding	680695	ENSG00000145354.5	4	103127890	G	C	0.690299	3.73843	0.000211085	0.00990099	0.158416	0.130994	0.410065
FAM118A	45736267	+	1	protein_coding	289553	ENSG00000100376.7	22	45446714	C	T	1.47964	3.52424	0.00047183	0.00990099	0.633663	0.567812	0.542153
N6AMT2	21331756	-	2	protein_coding	-428577	ENSG00000150456.6	13	20903179	C	T	-0.902312	3.76296	0.00019203	0.00990099	0.237624	0.239219	0.446982
TCP11L2	106717716	+	1	protein_coding	-814727	ENSG00000166046.6	12	107532443	T	G	0.63005	3.61394	0.000338504	0.00990099	0.405941	0.390839	0.491041
SMIM8	88049990	+	2	protein_coding	751462	ENSG00000111850.6	6	87298528	G	A	-0.529786	3.79338	0.000170644	0.00990099	0.0891089	0.109391	0.401131
SGPP1	64152825	-	2	protein_coding	-840481	ENSG00000126821.7	14	63312344	G	C	1.23309	3.54029	0.000444845	0.00990099	0.366337	0.361423	0.484001
TTC32	20101402	-	1	protein_coding	765318	ENSG00000183891.5	2	20866720	G	C	0.404793	3.58651	0.000374965	0.00990099	0.465347	0.397786	0.49275
RALGPS1	129979185	+	2	protein_coding	1076627	ENSG00000136828.14	9	128902558	T	G	0.718755	3.16567	0.00166108	0.019802	0.841584	0.819305	0.614874
RP5-1052I5.2	87633857	+	2	protein_coding	-173568	ENSG00000267561.1	1	87807425	C	T	1.16221	3.389	0.00076839	0.00990099	0.623762	0.616617	0.555281
CA3	86369092	-	2	protein_coding	862799	ENSG00000164879.6	8	87231891	G	A	-2.70841	5.03075	7.28159e-07	0.00990099	0.00990099	0.00541309	0.299047
TOR2A	130494970	-	2	protein_coding	-193083	ENSG00000160404.13	9	130301887	G	C	2.60724	3.45911	0.000597922	0.019802	0.445545	0.415979	0.498566
BBS12	123663038	+	2	protein_coding	448404	ENSG00000181004.5	4	123214634	A	C	-1.30662	4.08315	5.32953e-05	0.00990099	0.0891089	0.101839	0.398259
RP11-477N3.1	54311707	+	2	lincRNA	657157	ENSG00000272156.1	2	53654550	T	C	2.35676	3.46908	0.000576765	0.00990099	0.534653	0.516993	0.527733
TSPAN33	128807614	+	2	protein_coding	-798374	ENSG00000158457.4	7	129605988	A	C	1.33553	3.04004	0.00251492	0.00990099	0.881188	0.869444	0.628806
CCSAP	229463285	-	2	protein_coding	1005843	ENSG00000154429.6	1	230469128	C	G	-1.49334	3.86501	0.000128834	0.00990099	0.237624	0.234597	0.446409
PDE7B	136477101	+	2	protein_coding	-468952	ENSG00000171408.9	6	136946053	G	A	-3.47882	3.37017	0.000821351	0.00990099	0.415842	0.393156	0.491695
C5orf51	41911150	+	2	protein_coding	-969060	ENSG00000205765.4	5	42880210	C	A	0.975869	3.49102	0.000532654	0.00990099	0.445545	0.437676	0.503937
UCN2	48600569	-	2	protein_coding	-20396	ENSG00000145040.3	3	48580173	A	G	-1.20772	3.21023	0.00142913	0.00990099	0.376238	0.360476	0.483425
TRMU	46752739	+	2	protein_coding	-814650	ENSG00000100416.8	22	47567389	G	A	1.27719	3.77783	0.000181277	0.00990099	0.326733	0.340534	0.476426
GPR75	54082002	-	2	protein_coding	-204394	ENSG00000119737.5	2	53877608	G	T	1.38436	3.99815	7.55321e-05	0.00990099	0.108911	0.103196	0.398487
CAPS	5914284	+	2	protein_coding	857197	ENSG00000105519.8	19	5057087	G	A	-0.9127	4.01303	7.10916e-05	0.00990099	0.188119	0.163939	0.424901
ENTPD8	140331203	-	2	protein_coding	-222346	ENSG00000188833.5	9	140108857	T	C	0.910043	3.32224	0.000971909	0.00990099	0.752475	0.707733	0.581671
RPS6KB1	58027521	+	1	protein_coding	544540	ENSG00000108443.9	17	57482981	T	C	0.441197	2.87683	0.00422362	0.00990099	0.742574	0.700703	0.579128
CPA5	130008436	+	1	protein_coding	-41534	ENSG00000158525.11	7	130049970	A	G	1.18412	4.04664	6.19535e-05	0.00990099	0.148515	0.14526	0.417893
SLC2A9	10037764	-	2	protein_coding	402603	ENSG00000109667.7	4	10440367	G	A	-0.75583	3.2044	0.00145769	0.00990099	0.772277	0.801874	0.609629
DBF4B	42825709	+	2	protein_coding	-376783	ENSG00000161692.13	17	43202492	A	G	-0.639957	3.02774	0.00261722	0.00990099	0.80198	0.797413	0.60807
TACC1	38705473	+	2	protein_coding	-341786	ENSG00000147526.15	8	39047259	C	A	2.85349	4.38731	1.45627e-05	0.00990099	0.0693069	0.0506115	0.378177
ZNF8	58806900	+	2	protein_coding	-115092	ENSG00000083842.8	19	58921992	G	A	1.21296	3.2805	0.00112351	0.00990099	0.564356	0.537869	0.533151
PTPRA	3018777	+	2	protein_coding	1160758	ENSG00000132670.16	20	1858019	G	C	0.49218	3.76479	0.000190671	0.00990099	0.336634	0.319776	0.469868
TP53I3	24307730	-	2	protein_coding	-448281	ENSG00000115129.9	2	23859449	G	A	-0.748861	3.73327	0.00021531	0.00990099	0.178218	0.218798	0.442303
RP11-923I11.3	52204384	-	2	lincRNA	-841862	ENSG00000260122.1	12	51362522	G	A	-0.69103	3.03836	0.00252862	0.00990099	0.920792	0.933625	0.647342
RP11-77I22.2	30932320	+	2	lincRNA	-454764	ENSG00000246331.2	12	31387084	G	A	-1.69482	3.67595	0.00026799	0.00990099	0.257426	0.279619	0.457761
PCDHGA5	140890738	+	2	protein_coding	-728109	ENSG00000253485.1	5	141618847	T	C	-0.654242	3.83886	0.000142828	0.019802	0.178218	0.157029	0.421712
RP11-255C15.3	179058110	+	2	lincRNA	832778	ENSG00000260743.1	3	178225332	A	G	-4.31012	3.20276	0.00146581	0.00990099	0.752475	0.697985	0.578317
RHOT1	30568814	+	2	protein_coding	-861178	ENSG00000126858.12	17	31429992	A	G	0.665095	3.76962	0.000187137	0.00990099	0.356436	0.360262	0.483413
RP11-464F9.22	75390314	+	2	lincRNA	141609	ENSG00000272791.1	10	75248705	T	C	-2.51345	2.77778	0.00572076	0.00990099	0.732673	0.757624	0.597103
SLC41A1	205780215	-	2	protein_coding	-799280	ENSG00000133065.6	1	204980935	C	T	-0.943111	3.44269	0.000634338	0.00990099	0.643564	0.567646	0.542129
TOB1	48941321	-	1	protein_coding	-539638	ENSG00000141232.4	17	48401683	G	A	-1.06985	3.99222	7.73751e-05	0.00990099	0.118812	0.111803	0.402865
CERS1	18988828	-	2	protein_coding	49243	ENSG00000223802.3	19	19038071	C	T	0.967607	3.50091	0.00051383	0.00990099	0.524752	0.467478	0.513315
TGFBRAP1	105883842	-	2	protein_coding	662906	ENSG00000135966.8	2	106546748	G	T	0.483389	3.60605	0.000348628	0.00990099	0.435644	0.37971	0.488481
NFE2L1	46137331	+	1	protein_coding	307422	ENSG00000082641.11	17	45829909	G	T	-0.922054	3.63844	0.000308782	0.00990099	0.316832	0.295209	0.461948
RP11-1007O24.2	72758603	-	2	lincRNA	522295	ENSG00000261187.1	15	73280898	T	G	-2.95537	3.6819	0.000262004	0.00990099	0.227723	0.192181	0.431984
BLOC1S5-TXNDC5	7883499	-	2	protein_coding	-207412	ENSG00000259040.3	6	7676087	G	T	0.656168	3.77277	0.000184872	0.00990099	0.336634	0.296163	0.462036
AC109826.1	99379041	-	1	lincRNA	-817694	ENSG00000226791.3	2	98561347	C	T	1.08922	3.43945	0.000641762	0.00990099	0.366337	0.31861	0.469587
FGL1	17749316	-	1	protein_coding	-342903	ENSG00000104760.12	8	17406413	G	A	2.20144	4.07216	5.57732e-05	0.00990099	0.158416	0.138126	0.415031
SKA1	47911586	+	2	protein_coding	681155	ENSG00000154839.5	18	47230431	C	A	-0.920902	3.56187	0.000410818	0.00990099	0.475248	0.429706	0.50203
CYP39A1	46555866	-	2	protein_coding	-855347	ENSG00000146233.3	6	45700519	C	T	-1.18803	2.96212	0.00323049	0.00990099	0.960396	0.939504	0.64908
PNLIP	118310610	+	2	protein_coding	696872	ENSG00000175535.6	10	117613738	C	T	3.56351	3.73933	0.000210356	0.00990099	0.346535	0.292809	0.46176
DPH1	1945899	+	2	protein_coding	352561	ENSG00000108963.13	17	1593338	T	C	1.28123	4.18867	3.42781e-05	0.00990099	0.168317	0.199018	0.433214
KLHL1	70275836	-	2	protein_coding	1142858	ENSG00000150361.7	13	71418694	G	T	-3.36383	3.97396	8.3319e-05	0.00990099	0.227723	0.194792	0.432472
ZNF750	80788020	-	2	protein_coding	12275	ENSG00000141579.6	17	80800295	G	T	-2.90082	2.66344	0.00803505	0.019802	0.990099	0.998493	0.659154
ATP1A2	160111084	+	2	protein_coding	101963	ENSG00000018625.10	1	160009121	A	C	1.18866	3.59948	0.000357287	0.00990099	0.366337	0.343714	0.477645
DUSP28	241503091	+	1	protein_coding	-186085	ENSG00000188542.5	2	241689176	T	C	-1.81937	4.02194	6.85512e-05	0.00990099	0.168317	0.165682	0.425372
ATAD2	124384926	-	1	protein_coding	-263750	ENSG00000156802.8	8	124121176	A	T	-1.749	4.86894	1.5965e-06	0.00990099	0.00990099	0.00990124	0.324428
METTL10	126449072	-	2	protein_coding	148207	ENSG00000203791.9	10	126597279	C	T	3.77058	4.10182	4.93252e-05	0.00990099	0.188119	0.147657	0.420048
RNF103-CHMP3	86850151	-	2	protein_coding	-356485	ENSG00000249884.4	2	86493666	C	T	2.79308	2.73516	0.00650153	0.00990099	0.920792	0.906089	0.639294
ABR	1131592	-	1	protein_coding	743439	ENSG00000159842.10	17	1875031	T	C	0.647561	3.82643	0.000149973	0.00990099	0.435644	0.364706	0.484595
SYN1	47432335	-	2	protein_coding	-248520	ENSG00000008056.8	23	47183815	G	A	-0.636077	2.60555	0.00950163	0.029703	0.732673	0.735605	0.59114
UBR5	103372418	-	1	protein_coding	-332162	ENSG00000104517.8	8	103040256	C	G	0.684716	3.48941	0.00053578	0.00990099	0.643564	0.593803	0.547989
SLC25A27	46645348	+	2	protein_coding	12754	ENSG00000153291.11	6	46632594	T	C	0.656737	3.59468	0.000363732	0.00990099	0.376238	0.312892	0.468171
ARHGAP22	49791197	-	1	protein_coding	198078	ENSG00000128805.10	10	49989275	G	A	0.50522	2.9922	0.0029347	0.00990099	0.881188	0.854492	0.624738
ATP2A2	110788097	+	1	protein_coding	563181	ENSG00000174437.12	12	110224916	C	T	1.03267	3.28841	0.00109318	0.00990099	0.485149	0.494874	0.520634
CTC-273B12.7	48973610	+	2	protein_coding	763877	ENSG00000268465.1	19	48209733	T	C	-0.508991	3.57449	0.000392072	0.00990099	0.435644	0.432939	0.503358
NCAPH	97039087	+	1	protein_coding	75372	ENSG00000121152.5	2	96963715	G	A	1.7409	3.09756	0.00208342	0.00990099	0.346535	0.359279	0.483281
RP11-379B18.5	125605908	-	2	lincRNA	-66656	ENSG00000241288.3	3	125539252	G	A	1.27411	4.50981	8.45057e-06	0.00990099	0.0594059	0.0510592	0.378177
GUCY1A2	106558277	-	2	protein_coding	-90557	ENSG00000152402.6	11	106467720	A	C	2.14197	3.72333	0.00022369	0.00990099	0.217822	0.233146	0.446409
ARHGEF16	3397012	+	2	protein_coding	295279	ENSG00000130762.10	1	3101733	G	A	0.371295	4.18484	3.48374e-05	0.00990099	0.128713	0.131094	0.410269
NPHP1	110936512	-	1	protein_coding	-74594	ENSG00000144061.8	2	110861918	C	T	1.51126	3.13484	0.00184136	0.019802	0.653465	0.633841	0.559724
CACTIN	3616690	-	1	protein_coding	-595564	ENSG00000105298.9	19	3021126	T	C	-0.556753	4.40337	1.35698e-05	0.00990099	0.0594059	0.0696585	0.386339
REEP5	112222795	-	1	protein_coding	156021	ENSG00000129625.8	5	112378816	A	C	0.98807	3.41608	0.000697788	0.00990099	0.465347	0.489246	0.519264
MTF1	38323381	-	2	protein_coding	918299	ENSG00000188786.9	1	39241680	T	C	0.68312	3.47115	0.000572457	0.00990099	0.663366	0.66151	0.567447
RABEP1	5284891	+	1	protein_coding	-136863	ENSG00000029725.12	17	5421754	G	A	1.0981	3.01426	0.00273374	0.00990099	0.950495	0.969851	0.655368
DOK6	67448540	+	2	protein_coding	866408	ENSG00000206052.6	18	66582132	A	G	2.17854	3.96066	8.79222e-05	0.00990099	0.118812	0.0938671	0.394644
ARHGAP42	100859444	+	2	protein_coding	225609	ENSG00000165895.13	11	100633835	C	T	0.939933	5.40429	1.098e-07	0.00990099	0.00990099	0.00110188	0.189575
AC105339.1	83379327	-	2	lincRNA	661399	ENSG00000228141.2	15	84040726	T	A	-4.71928	3.36399	0.000839462	0.00990099	0.425743	0.398685	0.493029
MRPS14	174983987	-	2	protein_coding	530188	ENSG00000120333.4	1	175514175	A	G	-0.807292	2.98816	0.00297292	0.00990099	0.782178	0.824821	0.616964
HSPE1	198367763	+	1	protein_coding	-372163	ENSG00000115541.6	2	198739926	C	G	2.3498	2.95803	0.00327276	0.00990099	0.772277	0.769273	0.600419
ZYX	143085582	+	1	protein_coding	955506	ENSG00000159840.11	7	142130076	G	A	0.485961	4.2135	3.08555e-05	0.00990099	0.0693069	0.0583849	0.378177
CCDC92	124428911	-	1	protein_coding	292715	ENSG00000119242.4	12	124721626	T	C	0.336663	3.12198	0.00192178	0.00990099	0.920792	0.883034	0.632819
RP11-428J1.4	5034916	-	2	lincRNA	511846	ENSG00000271978.1	6	5546762	A	C	2.11864	3.72745	0.000220176	0.00990099	0.356436	0.355541	0.481627
EMP1	13366615	+	1	protein_coding	-738965	ENSG00000134531.5	12	14105580	C	T	-2.21181	3.5046	0.000506965	0.00990099	0.524752	0.477058	0.515735
TMEM198	220408772	+	2	protein_coding	-477530	ENSG00000188760.6	2	220886302	G	A	-0.46517	3.83785	0.000143399	0.00990099	0.0792079	0.0846722	0.392005
GAL3ST4	99764428	-	2	protein_coding	572110	ENSG00000197093.6	7	100336538	C	T	-2.42912	3.18168	0.00157401	0.00990099	0.683168	0.64008	0.562056
RP11-599B13.6	8066293	-	2	protein_coding	747262	ENSG00000263620.1	17	8813555	G	A	-0.772253	4.67133	4.04615e-06	0.00990099	0.039604	0.0292749	0.370672
CHST9	24497294	-	2	protein_coding	1196467	ENSG00000154080.8	18	25693761	T	C	1.28217	3.60107	0.00035517	0.00990099	0.356436	0.363389	0.484406
FAM183A	43621877	+	1	protein_coding	-683	ENSG00000186973.6	1	43622560	T	C	1.1201	3.29444	0.00107059	0.00990099	0.643564	0.532051	0.531756
AP3S2	90431864	-	2	protein_coding	18955	ENSG00000157823.12	15	90450819	T	C	-0.591134	2.92814	0.00359725	0.00990099	0.960396	0.950104	0.651162
SLC52A3	746978	-	1	protein_coding	-389408	ENSG00000101276.10	20	357570	T	C	0.525756	3.59773	0.000359627	0.00990099	0.465347	0.426533	0.501911
DHFRL1	93780450	-	2	protein_coding	657317	ENSG00000178700.3	3	94437767	C	T	-1.26417	2.82911	0.00489361	0.019802	0.772277	0.78443	0.604631
GFI1	92948603	-	2	protein_coding	-715139	ENSG00000162676.7	1	92233464	T	C	0.674113	3.48626	0.000541942	0.00990099	0.356436	0.366911	0.48589
KIAA1715	176857951	-	2	protein_coding	123392	ENSG00000144320.9	2	176981343	G	T	0.428392	3.39731	0.000746042	0.00990099	0.683168	0.646339	0.563917
CST6	65780869	+	2	protein_coding	-290908	ENSG00000175315.2	11	66071777	G	A	-5.61321	3.86574	0.00012846	0.00990099	0.0990099	0.0856586	0.392005
HMGCS2	120298220	-	2	protein_coding	29521	ENSG00000134240.7	1	120327741	T	C	-1.18494	4.04459	6.24778e-05	0.00990099	0.0891089	0.0778675	0.389328
ALKBH4	102100248	-	2	protein_coding	-839316	ENSG00000160993.3	7	101260932	C	T	1.44166	3.12301	0.00191523	0.00990099	0.732673	0.752698	0.595564
SMC5	72967107	+	2	protein_coding	440789	ENSG00000198887.7	9	72526318	T	C	0.497005	3.15739	0.00170783	0.00990099	0.831683	0.792526	0.606787
CHST6	75513742	-	2	protein_coding	18750	ENSG00000183196.4	16	75532492	C	A	-5.57541	3.90906	0.000108149	0.00990099	0.346535	0.2891	0.460523
JAK2	5126684	+	2	protein_coding	-356078	ENSG00000096968.8	9	5482762	A	T	1.55846	4.05626	5.95504e-05	0.00990099	0.0990099	0.098857	0.395945
JAKMIP2	147028037	-	2	protein_coding	-724536	ENSG00000176049.11	5	146303501	A	G	-1.23844	3.79128	0.000172047	0.00990099	0.257426	0.160308	0.422873
BCL6B	6933135	+	2	protein_coding	104211	ENSG00000161940.6	17	6828924	A	G	-2.43008	3.5611	0.000411988	0.00990099	0.435644	0.461985	0.511249
NINL	25469960	-	2	protein_coding	370866	ENSG00000101004.10	20	25840826	A	G	-0.660141	3.97682	8.23615e-05	0.00990099	0.049505	0.0695478	0.386339
BRIP1	59938930	-	1	protein_coding	774993	ENSG00000136492.4	17	60713923	A	G	-2.76063	3.9689	8.50439e-05	0.00990099	0.108911	0.0960493	0.395945
RPH3A	113334455	+	1	protein_coding	80315	ENSG00000089169.10	12	113254140	A	G	-1.31593	3.19873	0.00148593	0.00990099	0.544554	0.546603	0.534841
AAAS	53709566	-	1	protein_coding	206913	ENSG00000094914.8	12	53916479	G	A	0.598014	4.07692	5.4686e-05	0.00990099	0.108911	0.0857954	0.392005
DHX58	40263911	-	2	protein_coding	-592729	ENSG00000108771.8	17	39671182	G	A	-0.48884	3.82549	0.000150525	0.00990099	0.168317	0.160313	0.422873
PCK1	56140406	+	2	protein_coding	-261049	ENSG00000124253.9	20	56401455	A	G	-1.15003	4.00801	7.25598e-05	0.00990099	0.178218	0.172424	0.427416
COX18	73934376	-	1	protein_coding	-456083	ENSG00000163626.12	4	73478293	A	C	-2.00356	3.79485	0.00016967	0.00990099	0.118812	0.159893	0.422808
RBM38	55982900	+	2	protein_coding	-170524	ENSG00000132819.12	20	56153424	C	A	0.637597	4.04929	6.12821e-05	0.00990099	0.168317	0.167386	0.426335
ODAM	71069892	+	2	protein_coding	34537	ENSG00000109205.12	4	71035355	T	A	-7.61506	3.75996	0.000194267	0.00990099	0.138614	0.117337	0.404945
IRX3	54319525	-	2	protein_coding	25771	ENSG00000177508.11	16	54345296	T	C	-0.924315	4.04309	6.28629e-05	0.00990099	0.0891089	0.0821762	0.391789
AKAP9	91736607	+	1	protein_coding	561616	ENSG00000127914.12	7	91174991	G	A	-1.54974	2.82591	0.00494181	0.00990099	0.861386	0.851366	0.624258
VIPR2	158910017	-	1	protein_coding	125683	ENSG00000106018.9	7	159035700	C	T	-0.545957	2.86965	0.00431877	0.00990099	0.980198	0.974468	0.656599
CELA2B	15817790	+	2	protein_coding	-84394	ENSG00000215704.5	1	15902184	T	C	4.42351	4.71025	3.37749e-06	0.00990099	0.029703	0.0238294	0.36399
CALCR	93055901	-	2	protein_coding	304566	ENSG00000004948.9	7	93360467	G	A	-3.69864	3.97172	8.40796e-05	0.00990099	0.128713	0.11743	0.404945
ANG	21162165	+	1	protein_coding	-839349	ENSG00000214274.5	14	22001514	T	C	-0.703664	3.78463	0.000176553	0.019802	0.326733	0.315109	0.46871
UTP23	117861127	+	2	protein_coding	-49599	ENSG00000147679.7	8	117910726	T	C	1.82005	3.47376	0.000567085	0.00990099	0.475248	0.472449	0.514332
FAM171A2	42437039	-	2	protein_coding	-945871	ENSG00000161682.10	17	41491168	T	C	-0.613398	3.85272	0.000135241	0.00990099	0.188119	0.160744	0.422873
GYPE	144796662	-	2	protein_coding	-83406	ENSG00000197465.9	4	144713256	G	T	-3.43715	3.76045	0.000193898	0.00990099	0.158416	0.153383	0.421712
PSMD1	232037249	+	1	protein_coding	-273345	ENSG00000173692.8	2	232310594	G	A	0.842768	3.34174	0.000907813	0.00990099	0.673267	0.649654	0.564804
ALPK1	113348726	+	2	protein_coding	-620666	ENSG00000073331.13	4	113969392	A	G	-0.962933	3.92683	0.000100733	0.00990099	0.19802	0.172475	0.427416
NR2C1	95461167	-	1	protein_coding	495122	ENSG00000120798.12	12	95956289	G	A	0.586079	4.09811	5.00914e-05	0.00990099	0.207921	0.187385	0.430725
SMAD3	67482751	+	1	protein_coding	222852	ENSG00000166949.11	15	67259899	T	C	0.536154	3.33049	0.000944301	0.00990099	0.653465	0.651868	0.565476
NDN	23932450	-	2	protein_coding	-36679	ENSG00000182636.4	15	23895771	A	T	-0.59561	3.26852	0.00117092	0.00990099	0.712871	0.683487	0.574441
CARD14	78169357	+	2	protein_coding	-965478	ENSG00000141527.12	17	79134835	A	G	0.89035	3.69113	0.000252968	0.00990099	0.534653	0.545081	0.534641
COQ10A	56664235	+	2	protein_coding	791206	ENSG00000135469.9	12	55873029	G	A	1.64361	3.23944	0.00129378	0.00990099	0.653465	0.643755	0.56338
NEK2	211840406	-	2	protein_coding	46874	ENSG00000117650.8	1	211887280	G	A	4.48997	3.54452	0.000437979	0.00990099	0.49505	0.431892	0.502795
TANGO2	20052065	+	2	protein_coding	752368	ENSG00000183597.11	22	19299697	A	T	-1.5156	3.8028	0.000164491	0.00990099	0.227723	0.252796	0.450803
NUP98	3803375	-	1	protein_coding	-857606	ENSG00000110713.11	11	2945769	G	A	1.50017	3.52844	0.000464632	0.00990099	0.455446	0.473681	0.514868
PILRA	99973744	+	2	protein_coding	-373532	ENSG00000085514.11	7	100347276	T	A	-0.856702	3.69206	0.00025207	0.00990099	0.217822	0.210892	0.437906
ATP5G3	176044906	-	2	protein_coding	579455	ENSG00000154518.5	2	176624361	G	A	-0.626066	4.3366	1.81768e-05	0.00990099	0.049505	0.0272222	0.367093
RAE1	55953069	+	2	protein_coding	-743003	ENSG00000101146.8	20	56696072	A	C	1.42761	3.90627	0.000109359	0.00990099	0.227723	0.232738	0.446409
ALYREF	79847205	-	2	protein_coding	-434035	ENSG00000183684.6	17	79413170	A	G	0.497789	3.78619	0.000175488	0.00990099	0.376238	0.338374	0.475829
SOCS6	67993510	+	2	protein_coding	-334515	ENSG00000170677.5	18	68328025	T	C	1.40153	3.12079	0.0019294	0.00990099	0.910891	0.907111	0.639697
HNRNPL	39336375	-	2	protein_coding	347051	ENSG00000104824.12	19	39683426	G	A	0.834033	3.00179	0.00284566	0.019802	0.920792	0.907258	0.639697
DEPDC1	68954187	-	2	protein_coding	787111	ENSG00000024526.12	1	69741298	C	A	2.06208	3.55733	0.000417766	0.019802	0.39604	0.374949	0.488302
KIAA1683	18378375	-	2	protein_coding	-746857	ENSG00000130518.12	19	17631518	A	C	0.585628	3.6448	0.000301482	0.00990099	0.346535	0.343929	0.477645
UBE2G1	4200109	-	1	protein_coding	827088	ENSG00000132388.8	17	5027197	T	C	1.61097	3.40045	0.000737773	0.00990099	0.673267	0.62962	0.5585
TRMT6	5923432	-	2	protein_coding	764973	ENSG00000089195.10	20	6688405	C	T	0.444924	4.15006	4.03296e-05	0.00990099	0.0891089	0.0852154	0.392005
CCNL1	156877268	-	2	protein_coding	-147306	ENSG00000163660.7	3	156729962	T	A	0.882362	4.02702	6.7142e-05	0.00990099	0.0594059	0.0845647	0.392005
VWA7	31744019	-	2	protein_coding	148291	ENSG00000204396.6	6	31892310	T	G	-4.11447	4.09409	5.09336e-05	0.00990099	0.247525	0.257926	0.452581
AVL9	32625538	+	1	protein_coding	217665	ENSG00000105778.13	7	32407873	C	A	-1.69081	3.82448	0.000151124	0.00990099	0.148515	0.161424	0.423082
TDRD5	179660076	+	2	protein_coding	99358	ENSG00000162782.11	1	179560718	T	C	0.720763	4.14235	4.16547e-05	0.00990099	0.049505	0.0495247	0.378177
CCL11	32614707	+	2	protein_coding	810138	ENSG00000172156.3	17	31804569	A	G	0.897844	3.27738	0.00113569	0.00990099	0.831683	0.810521	0.611854
DSG3	29056221	+	2	protein_coding	-292904	ENSG00000134757.4	18	29349125	T	C	4.11187	3.27345	0.00115116	0.00990099	0.70297	0.638223	0.561301
IL12RB2	67861230	+	2	protein_coding	-693308	ENSG00000081985.6	1	68554538	C	T	-0.884729	3.49674	0.000521688	0.00990099	0.435644	0.442726	0.505673
SNAP25	10286777	+	2	protein_coding	48441	ENSG00000132639.8	20	10238336	T	G	-0.877358	4.05202	6.05988e-05	0.00990099	0.108911	0.122479	0.406093
ANKRD49	94231237	+	1	protein_coding	248163	ENSG00000168876.4	11	93983074	C	T	1.36684	3.43986	0.000640823	0.00990099	0.405941	0.398472	0.492947
B3GALT1	168726528	+	2	protein_coding	530825	ENSG00000172318.4	2	168195703	C	T	3.34518	3.89857	0.000112771	0.00990099	0.188119	0.152617	0.421712
RPS6KA2	166944801	-	1	protein_coding	781317	ENSG00000071242.7	6	167726118	G	A	-0.736029	3.64275	0.000303817	0.00990099	0.50495	0.421078	0.499841
RRM2B	103264027	+	1	protein_coding	-910422	ENSG00000048392.7	8	104174449	G	A	-0.37562	3.23876	0.00129679	0.00990099	0.772277	0.749991	0.594661
HLA-DRA	32412429	+	1	protein_coding	160299	ENSG00000204287.9	6	32252130	G	A	-3.72384	4.45868	1.0622e-05	0.00990099	0.039604	0.0589549	0.378177
MURC	103348731	+	2	protein_coding	-119180	ENSG00000170681.6	9	103467911	A	T	-0.712037	3.20635	0.00144809	0.00990099	0.643564	0.602229	0.550498
ERP44	102744896	-	2	protein_coding	-745498	ENSG00000023318.7	9	101999398	T	G	-0.72557	3.88435	0.000119331	0.00990099	0.128713	0.0972165	0.395945
PPIE	40229361	+	1	protein_coding	236483	ENSG00000084072.12	1	39992878	T	G	-0.877036	4.36637	1.59631e-05	0.00990099	0.019802	0.0222163	0.361405
OAZ1	2272971	+	1	protein_coding	-697822	ENSG00000104904.8	19	2970793	C	T	-0.472026	3.67537	0.000268579	0.00990099	0.475248	0.470982	0.514061
RP11-221N13.3	66006472	+	1	lincRNA	-552728	ENSG00000256268.1	12	66559200	T	G	-4.27154	3.06286	0.00233477	0.00990099	0.792079	0.827271	0.617722
AC006547.14	20137163	-	1	protein_coding	-580270	ENSG00000234409.4	22	19556893	G	A	-1.16862	3.65043	0.000295151	0.00990099	0.346535	0.324626	0.471923
MRE11A	94217005	-	2	protein_coding	44250	ENSG00000020922.8	11	94261255	C	G	0.376532	3.21675	0.00139787	0.00990099	0.762376	0.757204	0.597018
CLTC	57771089	+	1	protein_coding	40532	ENSG00000141367.7	17	57730557	A	T	0.64179	2.57289	0.0104309	0.00990099	0.871287	0.877002	0.631221
JMJD7	42129266	+	1	protein_coding	-356178	ENSG00000243789.6	15	42485444	A	G	0.709478	3.57212	0.000395522	0.00990099	0.277228	0.27767	0.457761
LIPT2	74203409	-	1	protein_coding	-32880	ENSG00000175536.6	11	74170529	G	A	1.66527	3.06205	0.00234094	0.00990099	0.821782	0.810748	0.611971
SRF	43146926	+	2	protein_coding	692089	ENSG00000112658.6	6	42454837	C	T	-1.24099	4.08762	5.23182e-05	0.00990099	0.158416	0.140394	0.415124
HS6ST3	97485450	+	2	protein_coding	1414153	ENSG00000185352.7	13	96071297	G	A	1.27575	3.35038	0.000880665	0.00990099	0.574257	0.52703	0.530466
SLC6A8	152959592	+	2	protein_coding	90449	ENSG00000130821.11	23	152869143	A	G	1.13815	3.14973	0.00175218	0.00990099	0.386139	0.359863	0.483281
GSPT1	12009060	-	2	protein_coding	283591	ENSG00000103342.8	16	12292651	T	G	-1.20752	3.47671	0.000561057	0.00990099	0.633663	0.601419	0.550125
NOP14	2939942	-	1	protein_coding	-573680	ENSG00000087269.11	4	2366262	A	G	-0.390107	4.06415	5.76456e-05	0.00990099	0.039604	0.082081	0.391789
RP11-367N14.3	184438047	+	2	lincRNA	666933	ENSG00000272744.1	4	183771114	T	A	-1.17912	3.47894	0.000556546	0.00990099	0.623762	0.601189	0.550125
DMXL1	118582690	+	2	protein_coding	-74525	ENSG00000172869.10	5	118657215	T	C	1.99666	2.8609	0.00443738	0.00990099	1	0.994807	0.659154
VIPAS39	77923704	-	2	protein_coding	-978999	ENSG00000151445.11	14	76944705	A	G	-0.463526	4.03182	6.58361e-05	0.00990099	0.217822	0.182985	0.430725
USP45	99973973	+	2	protein_coding	441128	ENSG00000123552.13	6	99532845	A	G	1.67567	3.72791	0.00021979	0.00990099	0.237624	0.207407	0.436812
MEGF9	123367470	-	2	protein_coding	-836084	ENSG00000106780.7	9	122531386	C	A	1.40577	3.63187	0.000316498	0.00990099	0.247525	0.24433	0.448252
CHMP4C	82670777	+	2	protein_coding	-520964	ENSG00000164695.4	8	83191741	C	T	2.48597	3.32068	0.000977219	0.00990099	0.584158	0.546417	0.534748
RP11-572M11.3	112863182	-	2	lincRNA	-682400	ENSG00000243795.1	3	112180782	T	C	-3.94959	2.82094	0.00501755	0.019802	0.940594	0.963017	0.654062
RNF165	44035937	+	2	protein_coding	774511	ENSG00000141622.9	18	43261426	C	T	0.743847	3.15744	0.00170752	0.00990099	0.80198	0.800713	0.609297
RNF139-AS1	125486817	-	1	lincRNA	-91019	ENSG00000245149.3	8	125395798	G	A	0.659669	3.7118	0.00023378	0.00990099	0.366337	0.298734	0.462453
TATDN1	125534441	-	1	protein_coding	-792662	ENSG00000147687.12	8	124741779	C	G	0.596848	3.69187	0.00025225	0.00990099	0.425743	0.379279	0.488469
ZNF782	99615296	-	2	protein_coding	-722682	ENSG00000196597.7	9	98892614	T	C	-0.800872	3.39211	0.000759973	0.00990099	0.455446	0.456283	0.509774
TMEM231	75579975	-	2	protein_coding	-595250	ENSG00000205084.6	16	74984725	G	A	-1.75862	3.7672	0.000188905	0.00990099	0.316832	0.316923	0.469107
APOBEC3C	39414274	+	2	protein_coding	-827736	ENSG00000244509.3	22	40242010	C	A	-2.0719	4.05841	5.90258e-05	0.00990099	0.138614	0.125579	0.408471
TBX6	30099819	-	2	protein_coding	334216	ENSG00000149922.6	16	30434035	C	A	-3.6127	3.91177	0.000106988	0.00990099	0.0792079	0.089618	0.393472
AKIRIN2	88410564	-	2	protein_coding	-960394	ENSG00000135334.8	6	87450170	T	C	0.424963	3.72328	0.000223731	0.00990099	0.277228	0.249216	0.449455
PCDP1	120413938	+	1	protein_coding	1002349	ENSG00000163075.8	2	119411589	T	C	-2.4483	3.71214	0.000233476	0.00990099	0.29703	0.271435	0.456743
SUN2	39148670	-	1	protein_coding	-89710	ENSG00000100242.11	22	39058960	G	A	-1.27317	4.28431	2.27932e-05	0.00990099	0.0990099	0.119724	0.40582
FLT3	28578311	-	2	protein_coding	-221578	ENSG00000122025.10	13	28356733	C	T	0.6547	3.39345	0.00075635	0.00990099	0.673267	0.606875	0.551652
NRP1	33538351	-	2	protein_coding	-879093	ENSG00000099250.13	10	32659258	A	G	1.19268	3.60713	0.000347232	0.00990099	0.39604	0.406994	0.495773
RNF126	652884	-	2	protein_coding	388468	ENSG00000070423.13	19	1041352	A	G	-0.898699	3.97411	8.32701e-05	0.00990099	0.267327	0.26195	0.454365
ACTRT3	169485222	-	2	protein_coding	-890215	ENSG00000184378.2	3	168595007	G	A	1.07509	2.80471	0.00527234	0.00990099	0.950495	0.982655	0.658682
LINC00116	110969199	-	2	lincRNA	-188604	ENSG00000175701.6	2	110780595	T	C	-1.40575	3.1847	0.00155809	0.00990099	0.584158	0.561189	0.539601
SEC11A	85234875	-	1	protein_coding	290916	ENSG00000140612.9	15	85525791	G	A	0.936093	3.80264	0.000164594	0.00990099	0.178218	0.163681	0.424886
AP2S1	47349399	-	2	protein_coding	861929	ENSG00000042753.7	19	48211328	G	T	-1.10895	3.2651	0.00118477	0.00990099	0.762376	0.764049	0.599263
HSPB3	53752070	+	2	protein_coding	480224	ENSG00000169271.1	5	53271846	G	A	-5.67895	3.62722	0.000322074	0.00990099	0.346535	0.319299	0.469868
MFF	228221702	+	1	protein_coding	129667	ENSG00000168958.15	2	228092035	G	A	-0.364954	3.56145	0.000411452	0.00990099	0.415842	0.398354	0.492947
ZC3H10	56514295	+	2	protein_coding	443378	ENSG00000135482.2	12	56070917	C	T	-0.956586	3.44398	0.00063141	0.00990099	0.39604	0.338929	0.476087
MARCH8	46089072	-	2	protein_coding	-361276	ENSG00000165406.11	10	45727796	G	A	-0.825125	3.4732	0.000568234	0.00990099	0.405941	0.343929	0.477645
FAM227B	49907440	-	1	protein_coding	792583	ENSG00000166262.11	15	50700023	C	T	0.58683	3.24541	0.00126764	0.019802	0.653465	0.624508	0.55767
RP11-521O16.2	127782787	+	2	lincRNA	228609	ENSG00000260163.1	2	127554178	G	A	-0.889639	3.05452	0.00239917	0.00990099	0.861386	0.864703	0.627932
CTD-2619J13.19	58951815	+	2	lincRNA	687816	ENSG00000269473.1	19	58263999	G	A	-2.61094	4.4096	1.32024e-05	0.00990099	0.049505	0.044491	0.378177
BRMS1L	36339566	+	2	protein_coding	-730292	ENSG00000100916.9	14	37069858	G	A	2.04576	3.60074	0.00035561	0.00990099	0.306931	0.368711	0.486863
RANGRF	8192821	+	2	protein_coding	749396	ENSG00000108961.9	17	7443425	T	A	0.931792	3.94405	9.40059e-05	0.00990099	0.178218	0.159776	0.422689
ALDH1B1	38397297	+	2	protein_coding	16009	ENSG00000137124.6	9	38381288	G	A	0.688251	3.69118	0.000252922	0.00990099	0.306931	0.30559	0.466521
UGT2B7	69978192	+	1	protein_coding	-625093	ENSG00000171234.9	4	70603285	C	T	3.85701	3.1119	0.00198704	0.019802	0.752475	0.718366	0.584834
FYB	39269921	-	2	protein_coding	-890461	ENSG00000082074.11	5	38379460	T	C	-1.22813	3.81216	0.000158588	0.00990099	0.178218	0.192129	0.431984
CNTLN	17462914	+	2	protein_coding	1195671	ENSG00000044459.10	9	16267243	G	C	-0.93055	2.9329	0.0035437	0.00990099	0.950495	0.963038	0.654062
ZNF394	99096465	-	1	protein_coding	-939806	ENSG00000160908.14	7	98156659	C	T	-0.775693	3.382	0.000787693	0.00990099	0.475248	0.423864	0.501126
CTCF	67644727	+	2	protein_coding	-793894	ENSG00000102974.10	16	68438621	G	A	0.359216	3.30973	0.00101521	0.00990099	0.356436	0.336718	0.475369
HOMER3	19049858	-	2	protein_coding	788981	ENSG00000051128.14	19	19838839	C	T	-0.459082	3.26238	0.00119589	0.00990099	0.613861	0.601103	0.550125
PTPN14	214706750	-	1	protein_coding	252931	ENSG00000152104.7	1	214959681	G	C	-1.95808	3.39856	0.000742751	0.00990099	0.574257	0.591504	0.547433
HRH1	11302185	+	2	protein_coding	-625941	ENSG00000196639.6	3	11928126	T	G	0.718866	3.41401	0.00070297	0.00990099	0.653465	0.647634	0.564178
ERCC5	103547631	+	2	protein_coding	-332224	ENSG00000134899.13	13	103879855	G	T	0.342583	2.77315	0.00580128	0.019802	1	0.998345	0.659154
RP11-638I8.1	45854201	+	2	lincRNA	998600	ENSG00000272556.1	7	44855601	G	A	6.586	3.00197	0.00284401	0.019802	0.910891	0.924951	0.64475
CIB2	78403618	-	2	protein_coding	87429	ENSG00000136425.8	15	78491047	T	C	6.16806	4.29298	2.19571e-05	0.00990099	0.019802	0.0427522	0.378068
TSPAN1	46651158	+	2	protein_coding	-651201	ENSG00000117472.5	1	47302359	T	G	8.70336	4.67135	4.04578e-06	0.00990099	0.00990099	0.00984753	0.324428
MRPS27	71591416	-	2	protein_coding	-220555	ENSG00000113048.12	5	71370861	C	T	0.814656	3.61542	0.000336635	0.00990099	0.50495	0.468245	0.513315
SLC45A2	33964121	-	2	protein_coding	629390	ENSG00000164175.10	5	34593511	G	A	-2.0359	3.62149	0.000329071	0.00990099	0.326733	0.322361	0.470924
MTNR1B	92718145	+	1	protein_coding	343241	ENSG00000134640.2	11	92374904	C	T	-7.97157	4.01426	7.07339e-05	0.00990099	0.0891089	0.0668623	0.383309
DDX58	32466403	-	2	protein_coding	112021	ENSG00000107201.5	9	32578424	A	C	0.658237	3.62891	0.000320045	0.00990099	0.425743	0.38154	0.488509
PYGM	64521154	-	2	protein_coding	706478	ENSG00000068976.9	11	65227632	A	G	-0.689533	3.12855	0.00188034	0.00990099	0.811881	0.775475	0.601966
RP11-594N15.2	79447956	-	2	lincRNA	-355089	ENSG00000254266.1	8	79092867	T	C	-0.753974	2.34789	0.0193476	0.029703	1	0.999868	0.659154
C19orf60	18700682	+	2	protein_coding	-129051	ENSG00000006015.13	19	18829733	G	A	-0.493196	3.79468	0.000169784	0.00990099	0.287129	0.300335	0.463204
ERCC6L	71424866	-	1	protein_coding	809917	ENSG00000186871.5	23	72234783	T	G	-3.26384	2.15464	0.0317633	0.0792079	0.90099	0.889088	0.634798
C17orf62	80415424	-	1	protein_coding	609222	ENSG00000178927.12	17	81024646	A	G	0.508118	3.70488	0.000240045	0.00990099	0.346535	0.340164	0.476293
GPN1	27870703	+	2	protein_coding	573379	ENSG00000198522.9	2	27297324	C	G	4.30858	4.79149	2.30723e-06	0.00990099	0.029703	0.0253538	0.365859
EIF4ENIF1	31864270	-	1	protein_coding	-488293	ENSG00000184708.13	22	31375977	C	G	-1.60927	3.42315	0.000680382	0.00990099	0.485149	0.463961	0.512151
TXNL4B	72124685	-	2	protein_coding	-855712	ENSG00000140830.4	16	71268973	G	T	-1.39765	3.39655	0.000748081	0.00990099	0.49505	0.46011	0.510679
ICA1L	203693739	-	1	protein_coding	831491	ENSG00000163596.12	2	204525230	C	T	0.470796	3.41733	0.000694675	0.00990099	0.435644	0.411449	0.497239
EXOC3L1	67223670	-	1	protein_coding	860809	ENSG00000179044.11	16	68084479	A	G	-1.55847	2.86942	0.00432182	0.00990099	0.821782	0.817007	0.614039
ACOX3	8417726	-	2	protein_coding	-218282	ENSG00000087008.11	4	8199444	A	G	4.10741	3.61635	0.000335464	0.00990099	0.623762	0.614113	0.554555
CENPB	3767337	-	2	protein_coding	-591328	ENSG00000125817.7	20	3176009	T	C	0.418751	3.962	8.74455e-05	0.00990099	0.148515	0.140226	0.415124
AC131097.4	242836366	-	1	protein_coding	-458465	ENSG00000216921.3	2	242377901	G	A	-2.49118	3.23834	0.00129866	0.00990099	0.742574	0.661635	0.567447
FAM53B	126355980	-	1	protein_coding	-815803	ENSG00000189319.9	10	125540177	C	T	0.450742	3.43802	0.000645059	0.00990099	0.653465	0.584124	0.545474
PPP2R3C	35579835	-	2	protein_coding	248936	ENSG00000092020.6	14	35828771	T	C	1.35882	4.43494	1.18031e-05	0.00990099	0.019802	0.0260287	0.366446
ZNF211	58153547	+	2	protein_coding	126525	ENSG00000121417.9	19	58027022	C	A	-3.1055	3.87946	0.000121666	0.00990099	0.168317	0.183359	0.430725
CCR9	45943388	+	1	protein_coding	-772458	ENSG00000173585.11	3	46715846	C	T	2.90357	3.08527	0.00216947	0.019802	0.831683	0.738908	0.591715
LAIR1	54880307	-	2	protein_coding	-887749	ENSG00000167613.11	19	53992558	G	T	-2.08126	4.1794	3.56472e-05	0.00990099	0.0891089	0.121841	0.406088
CLVS1	62412014	+	1	protein_coding	397970	ENSG00000177182.6	8	62014044	T	C	0.729759	4.21197	3.10566e-05	0.00990099	0.148515	0.112067	0.402878
CPSF3	9613045	+	2	protein_coding	-914486	ENSG00000119203.9	2	10527531	C	A	0.829302	3.4758	0.000562901	0.00990099	0.623762	0.61387	0.554506
ZNF706	102213971	-	1	protein_coding	770308	ENSG00000120963.7	8	102984279	A	G	0.451973	3.63326	0.000314849	0.00990099	0.425743	0.352148	0.480936
NSFL1C	1445071	-	2	protein_coding	-612263	ENSG00000088833.13	20	832808	G	A	-0.777198	4.16684	3.7584e-05	0.00990099	0.148515	0.126442	0.408834
SPESP1	69237938	+	2	protein_coding	-585192	ENSG00000258484.3	15	69823130	G	A	1.13893	3.16518	0.00166383	0.00990099	0.910891	0.860464	0.626952
TOX	59720308	-	2	protein_coding	556688	ENSG00000198846.5	8	60276996	A	G	-1.39039	3.44936	0.000619307	0.00990099	0.445545	0.398569	0.492963
CTD-2006C1.10	12128751	-	2	protein_coding	-885542	ENSG00000257355.1	19	11243209	C	A	1.0138	3.05434	0.00240058	0.00990099	0.80198	0.83682	0.620183
RBM22	150080472	-	2	protein_coding	-589376	ENSG00000086589.7	5	149491096	G	C	0.974549	4.22606	2.92508e-05	0.00990099	0.049505	0.0458288	0.378177
ITIH3	52842568	+	2	protein_coding	-643681	ENSG00000162267.8	3	53486249	A	G	1.32582	2.67325	0.00780765	0.019802	0.990099	0.989025	0.659154
EGLN2	41314066	+	2	protein_coding	-209943	ENSG00000269858.1	19	41524009	A	T	-0.322112	3.59332	0.000365586	0.00990099	0.356436	0.339859	0.476087
BAI1	143625581	+	2	protein_coding	897772	ENSG00000181790.6	8	142727809	T	G	-0.70253	3.16928	0.00164105	0.00990099	0.871287	0.883441	0.632819
DSN1	35399876	-	2	protein_coding	-91033	ENSG00000149636.11	20	35308843	A	G	-2.31281	3.93589	9.71378e-05	0.00990099	0.0792079	0.105455	0.398495
ULK3	75133850	-	2	protein_coding	13482	ENSG00000140474.8	15	75147332	A	C	0.427448	3.39173	0.000760984	0.00990099	0.465347	0.474152	0.514947
SPOCD1	32266218	-	1	protein_coding	-932003	ENSG00000134668.8	1	31334215	C	G	1.57487	3.15962	0.00169515	0.00990099	0.633663	0.630877	0.559011
ATP5O	35349029	+	1	protein_coding	-633140	ENSG00000241837.2	21	35982169	A	T	-0.696595	3.38552	0.000777954	0.00990099	0.564356	0.527955	0.530988
RP11-66B24.8	101425472	+	2	lincRNA	989743	ENSG00000272639.1	15	100435729	C	T	-2.02763	3.50036	0.000514859	0.00990099	0.594059	0.598085	0.549454
ISPD	16316986	-	2	protein_coding	798733	ENSG00000214960.5	7	17115719	A	G	-1.94777	3.69386	0.000250345	0.00990099	0.346535	0.306813	0.466572
ERAP2	96251507	+	1	protein_coding	-224628	ENSG00000164308.12	5	96476135	C	G	-1.197	3.2704	0.00116334	0.00990099	0.653465	0.631296	0.559054
RP11-134K13.4	71306141	+	2	lincRNA	-549797	ENSG00000271967.1	6	71855938	G	T	-4.47863	2.9853	0.00300019	0.00990099	0.940594	0.941381	0.649595
MTHFR	11863186	-	2	protein_coding	-984022	ENSG00000177000.6	1	10879164	T	C	3.24196	4.70864	3.4029e-06	0.00990099	0.039604	0.0365511	0.374396
RDH10	74210237	-	2	protein_coding	-106654	ENSG00000121039.5	8	74103583	G	C	-2.27212	3.69541	0.000248872	0.00990099	0.376238	0.364608	0.484595
ZNF577	52384130	-	2	protein_coding	-87593	ENSG00000161551.8	19	52296537	A	C	-0.804909	3.6905	0.000253573	0.00990099	0.415842	0.359598	0.483281
CRBN	3215945	-	2	protein_coding	-588734	ENSG00000113851.9	3	2627211	A	G	-2.11818	3.82524	0.000150673	0.00990099	0.425743	0.397991	0.492766
MATR3	138661855	+	1	protein_coding	-399457	ENSG00000015479.13	5	139061312	C	T	-1.63031	2.85492	0.00452016	0.00990099	0.861386	0.850817	0.624212
NUP85	73231673	+	1	protein_coding	-311265	ENSG00000125450.6	17	73542938	G	A	-2.01771	3.93519	9.74104e-05	0.00990099	0.257426	0.245605	0.44853
SMIM15	60456026	-	2	protein_coding	794098	ENSG00000188725.3	5	61250124	T	C	-1.2455	5.30089	1.87428e-07	0.00990099	0.00990099	0.00162564	0.217378
C1orf109	38157253	-	2	protein_coding	-692737	ENSG00000116922.10	1	37464516	G	A	1.76459	3.10963	0.00200204	0.00990099	0.782178	0.785352	0.604794
NDUFAF3	49060135	+	2	protein_coding	791626	ENSG00000178057.10	3	48268509	G	T	0.390815	3.00422	0.00282352	0.00990099	0.415842	0.411789	0.497532
TIMMDC1	119232488	+	1	protein_coding	-58198	ENSG00000113845.5	3	119290686	T	A	1.20302	3.75968	0.000194476	0.00990099	0.287129	0.242197	0.447937
CDK12	37721013	+	1	protein_coding	159882	ENSG00000167258.9	17	37561131	C	A	-1.33393	3.32126	0.000975233	0.00990099	0.465347	0.511659	0.525789
NHLRC2	115618287	+	2	protein_coding	468764	ENSG00000196865.4	10	115149523	C	G	1.1102	3.24238	0.00128086	0.019802	0.752475	0.79525	0.607491
FAM90A1	8377484	-	2	protein_coding	602606	ENSG00000171847.6	12	8980090	A	C	1.45145	2.89356	0.00400925	0.029703	1	0.997499	0.659154
SLC37A4	118899136	-	2	protein_coding	610489	ENSG00000137700.12	11	119509625	C	T	1.23142	3.96422	8.6665e-05	0.00990099	0.188119	0.173059	0.427416
GLUD2	120183213	+	2	protein_coding	-934308	ENSG00000182890.3	23	121117521	T	C	-1.66115	3.41319	0.000705032	0.00990099	0.336634	0.330448	0.473446
RP11-222A11.1	67457861	+	1	lincRNA	114713	ENSG00000228065.6	10	67343148	G	T	-2.31125	4.71998	3.22774e-06	0.00990099	0.019802	0.0194127	0.348464
LRRC4B	51052130	-	2	protein_coding	-284862	ENSG00000131409.8	19	50767268	A	T	2.69419	3.89026	0.000116558	0.00990099	0.287129	0.274276	0.457444
CLHC1	55449629	-	1	protein_coding	34194	ENSG00000162994.11	2	55483823	C	T	2.2402	3.6441	0.000302268	0.00990099	0.267327	0.271693	0.45679
CENPA	27023797	+	2	protein_coding	228213	ENSG00000115163.10	2	26795584	G	A	-4.46286	3.55053	0.000428388	0.00990099	0.39604	0.368473	0.486797
TFAP2E	36060275	+	2	protein_coding	-690901	ENSG00000116819.6	1	36751176	G	T	-1.672	3.28682	0.00109923	0.00990099	0.60396	0.550087	0.535914
TMEM80	703800	+	1	protein_coding	132911	ENSG00000177042.10	11	570889	T	C	0.771989	3.79961	0.000166552	0.00990099	0.237624	0.225827	0.44482
SOCS7	36533540	+	1	protein_coding	-553957	ENSG00000174111.8	17	37087497	G	T	-0.449455	3.44488	0.000629373	0.00990099	0.485149	0.467142	0.513315
C15orf37	80215506	+	2	protein_coding	-503232	ENSG00000259642.1	15	80718738	G	C	0.29734	2.96152	0.00323668	0.019802	0.980198	0.983963	0.658969
TUBB4A	6502814	-	2	protein_coding	-44574	ENSG00000104833.6	19	6458240	G	C	-1.83658	3.62579	0.000323813	0.00990099	0.425743	0.398532	0.492963
POLDIP2	26675257	-	2	protein_coding	542959	ENSG00000004142.7	17	27218216	T	C	-2.00051	3.47361	0.000567397	0.00990099	0.405941	0.345807	0.478491
RPIA	89049593	+	2	protein_coding	769753	ENSG00000153574.8	2	88279840	C	A	0.858133	3.07799	0.00222193	0.00990099	0.574257	0.542338	0.533946
PRKAG1	49406893	-	1	protein_coding	-399889	ENSG00000181929.7	12	49007004	A	G	0.373406	3.62547	0.000324198	0.00990099	0.247525	0.237761	0.446982
GCHFR	41059545	+	1	protein_coding	787513	ENSG00000137880.4	15	40272032	C	T	0.832238	3.1606	0.00168956	0.00990099	0.851485	0.809728	0.61153
ECH1	39322156	-	2	protein_coding	380864	ENSG00000104823.4	19	39703020	G	A	-0.591819	4.23826	2.77687e-05	0.00990099	0.108911	0.0997198	0.396594
CCDC178	31017740	-	2	protein_coding	854684	ENSG00000166960.12	18	31872424	C	A	1.9342	3.4177	0.000693772	0.00990099	0.455446	0.402434	0.493902
RP11-422N16.3	110657574	+	1	protein_coding	940873	ENSG00000248050.1	8	109716701	T	A	3.46856	3.4729	0.000568847	0.00990099	0.287129	0.322037	0.470645
TMEM99	38984309	+	2	protein_coding	153374	ENSG00000167920.4	17	38830935	A	G	0.447293	3.26021	0.00120488	0.00990099	0.643564	0.636755	0.560967
NFKBID	36388758	-	1	protein_coding	-806764	ENSG00000167604.9	19	35581994	C	T	-1.63884	3.05083	0.00242819	0.029703	0.960396	0.956907	0.652769
BBS2	56543946	-	1	protein_coding	156021	ENSG00000125124.7	16	56699967	C	T	0.934442	3.42259	0.000681749	0.00990099	0.623762	0.629893	0.558586
GLDN	51669549	+	2	protein_coding	-498350	ENSG00000186417.9	15	52167899	A	G	-1.57522	3.3717	0.000816926	0.00990099	0.386139	0.398914	0.493029
RP11-107F6.3	42063161	-	2	lincRNA	-217514	ENSG00000260814.2	15	41845647	C	G	-2.29251	4.58596	5.98771e-06	0.00990099	0.00990099	0.00656623	0.317376
CCDC71	49201693	-	2	protein_coding	309570	ENSG00000177352.9	3	49511263	C	T	-1.3717	2.60873	0.00941533	0.029703	0.80198	0.785441	0.604794
MAP4	48040369	-	1	protein_coding	-105207	ENSG00000047849.17	3	47935162	T	C	0.927619	2.94355	0.0034265	0.019802	0.643564	0.632359	0.559303
PEX3	143827107	+	1	protein_coding	-768089	ENSG00000034693.10	6	144595196	T	C	0.80257	3.90028	0.000112005	0.00990099	0.168317	0.158264	0.421818
MRPL47	179306662	-	2	protein_coding	146230	ENSG00000136522.9	3	179452892	C	T	0.948972	3.37071	0.000819791	0.00990099	0.49505	0.487621	0.518802
IL1RL1	102959730	+	2	protein_coding	882089	ENSG00000115602.12	2	102077641	C	T	0.642329	3.13426	0.00184495	0.00990099	0.683168	0.694182	0.5773
ZBTB16	114121048	+	2	protein_coding	-609271	ENSG00000109906.9	11	114730319	G	A	0.719801	3.60177	0.000354254	0.00990099	0.455446	0.444319	0.506295
FTX	73500920	-	2	lincRNA	890844	ENSG00000230590.3	23	74391764	T	A	-0.825337	1.95892	0.0507894	0.049505	0.821782	0.846929	0.623088
ATF6B	32094029	-	2	protein_coding	449541	ENSG00000213676.6	6	32543570	G	A	0.708774	4.13107	4.36676e-05	0.00990099	0.247525	0.237067	0.44681
PAK4	39669064	+	2	protein_coding	853581	ENSG00000130669.13	19	38815483	T	C	0.40652	3.89971	0.000112259	0.00990099	0.376238	0.279814	0.457761
TNK2	195623168	-	1	protein_coding	-722029	ENSG00000061938.12	3	194901139	G	C	-0.609807	4.19963	3.27247e-05	0.00990099	0.0693069	0.0669639	0.383309
RP1-153G14.4	27374743	-	2	lincRNA	-635612	ENSG00000271755.1	6	26739131	T	C	1.96099	2.67136	0.00785103	0.049505	0.910891	0.915874	0.642388
RP11-46D6.1	46658363	-	2	lincRNA	978818	ENSG00000261512.2	16	47637181	G	T	-3.12587	3.41138	0.00070958	0.019802	0.19802	0.174378	0.427578
CD300E	72615486	-	1	protein_coding	-688725	ENSG00000186407.4	17	71926761	T	C	4.21217	3.25553	0.0012244	0.00990099	0.831683	0.811685	0.612144
RP11-418I22.2	9611317	+	2	lincRNA	-105547	ENSG00000260071.1	16	9716864	C	T	-3.09934	3.72555	0.000221791	0.00990099	0.455446	0.38449	0.489175
RGS11	325082	-	2	protein_coding	639374	ENSG00000076344.11	16	964456	C	T	1.31315	4.09315	5.1134e-05	0.00990099	0.0594059	0.0676038	0.383309
CLIC1	31698621	-	2	protein_coding	-814370	ENSG00000213719.4	6	30884251	G	A	-0.448258	3.63351	0.000314553	0.00990099	0.584158	0.572714	0.542881
MAT2B	162945199	+	2	protein_coding	613618	ENSG00000038274.12	5	162331581	T	C	-1.06954	3.58794	0.00037297	0.00990099	0.475248	0.480872	0.516533
RP11-410E4.1	187221500	-	2	lincRNA	-52691	ENSG00000259915.1	2	187168809	A	C	-1.18193	3.08291	0.00218633	0.00990099	0.643564	0.606483	0.551652
PLD6	17106083	-	2	protein_coding	-224134	ENSG00000179598.5	17	16881949	A	T	0.991625	3.83689	0.000143936	0.00990099	0.158416	0.158911	0.422327
COX6A1P2	37012963	+	2	protein_coding	-998921	ENSG00000226976.1	6	38011884	A	G	-1.24188	3.91351	0.000106247	0.00990099	0.19802	0.187982	0.430858
CADM3	159170594	+	2	protein_coding	-415548	ENSG00000162706.8	1	159586142	T	A	1.75003	3.75933	0.000194739	0.00990099	0.267327	0.20109	0.433337
BICC1	60573854	+	2	protein_coding	819380	ENSG00000122870.7	10	59754474	T	C	-1.90699	3.94041	9.53896e-05	0.00990099	0.148515	0.159447	0.422674
LUCAT1	90609046	-	2	lincRNA	483091	ENSG00000248323.1	5	91092137	C	T	-1.17753	3.47492	0.000564697	0.00990099	0.346535	0.307782	0.466756
GRN	42430135	+	1	protein_coding	493409	ENSG00000030582.12	17	41936726	T	C	-1.3699	3.45352	0.000610093	0.00990099	0.49505	0.455468	0.509545
PKDCC	42396805	-	2	protein_coding	-400193	ENSG00000162878.8	2	41996612	A	G	0.598228	3.99008	7.80514e-05	0.00990099	0.118812	0.128931	0.40997
DPH5	101491022	-	2	protein_coding	528370	ENSG00000117543.15	1	102019392	A	G	0.983763	3.81122	0.000159172	0.00990099	0.257426	0.257574	0.452581
IFI30	18288659	+	2	protein_coding	306044	ENSG00000216490.3	19	17982615	A	C	1.28251	4.61031	5.3576e-06	0.00990099	0.019802	0.0251628	0.365859
PCCB	136048747	+	1	protein_coding	583871	ENSG00000114054.9	3	135464876	A	T	-1.52202	3.08071	0.00220217	0.029703	0.693069	0.633024	0.559466
SHANK1	51214744	-	1	protein_coding	187053	ENSG00000161681.11	19	51401797	A	G	0.990409	3.31307	0.00100348	0.00990099	0.80198	0.824844	0.616964
SPON2	1198904	-	1	protein_coding	179395	ENSG00000159674.7	4	1378299	C	T	0.787955	5.37432	1.28321e-07	0.00990099	0.00990099	0.00562065	0.302007
CTA-445C9.15	26921002	-	2	lincRNA	-954	ENSG00000260065.1	22	26920048	T	C	-0.993268	4.25164	2.62253e-05	0.00990099	0.0693069	0.0643786	0.381644
NSUN2	6620411	-	1	protein_coding	124350	ENSG00000037474.10	5	6744761	G	A	-1.96266	3.90375	0.000110466	0.00990099	0.19802	0.183605	0.430725
FAM120AOS	96213265	-	2	protein_coding	136295	ENSG00000188938.11	9	96349560	G	A	1.98126	3.90944	0.000107987	0.00990099	0.237624	0.199244	0.433214
HIST1H2BN	27806818	+	2	protein_coding	599406	ENSG00000233822.3	6	27207412	A	G	1.05561	2.81726	0.0050743	0.00990099	0.772277	0.790914	0.606587
UNC5C	96169762	-	1	protein_coding	63735	ENSG00000182168.10	4	96233497	A	T	-1.60161	3.69854	0.000245926	0.00990099	0.336634	0.276956	0.457761
XPA	100447322	-	2	protein_coding	725372	ENSG00000136936.6	9	101172694	T	C	0.522116	3.12948	0.00187454	0.00990099	0.811881	0.80844	0.611209
MYO1C	1387597	-	2	protein_coding	264847	ENSG00000197879.10	17	1652444	G	A	-0.424811	3.53965	0.000445896	0.00990099	0.623762	0.651035	0.565381
TMEM66	29931571	-	1	protein_coding	877178	ENSG00000133872.9	8	30808749	T	C	-1.0184	3.06651	0.00230709	0.019802	0.871287	0.872727	0.629572
ATAD3B	1430865	+	2	protein_coding	-785113	ENSG00000160072.15	1	2215978	G	C	-1.81447	5.92739	6.46764e-09	0.00990099	0.00990099	0.000845024	0.165726
AP000721.4	63755813	+	2	protein_coding	-519470	ENSG00000256100.1	11	64275283	C	T	-1.82471	3.54024	0.000444931	0.00990099	0.336634	0.32291	0.471311
KCNN1	18077934	+	2	protein_coding	573811	ENSG00000105642.11	19	17504123	C	T	-2.42661	3.29604	0.00106466	0.00990099	0.871287	0.787872	0.605846
LHFPL5	35801387	+	2	protein_coding	105796	ENSG00000197753.6	6	35695591	C	T	-0.68075	3.37082	0.000819484	0.00990099	0.485149	0.445381	0.506691
TM4SF4	149216509	+	1	protein_coding	-933863	ENSG00000169903.6	3	150150372	T	A	1.33416	4.35852	1.65201e-05	0.00990099	0.039604	0.042751	0.378068
ATP6C	2563966	+	2	protein_coding	-502202	ENSG00000259784.1	16	3066168	G	C	-0.621692	3.99908	7.52485e-05	0.00990099	0.128713	0.110986	0.401598
RP11-347C12.1	30246900	-	2	protein_coding	317626	ENSG00000198064.9	16	30564526	G	A	2.85426	2.9057	0.00386005	0.00990099	0.722772	0.724248	0.587079
SLC31A2	115925029	+	2	protein_coding	-967568	ENSG00000136867.6	9	116892597	G	A	0.867836	4.41328	1.29895e-05	0.00990099	0.0693069	0.0746412	0.389195
CDC42	22404922	+	2	protein_coding	540406	ENSG00000070831.11	1	21864516	G	A	-2.14248	3.76976	0.00018704	0.00990099	0.356436	0.338252	0.475829
ZNF777	149128869	-	2	protein_coding	-17499	ENSG00000196453.7	7	149111370	C	T	0.505965	3.81457	0.000157104	0.00990099	0.247525	0.231035	0.445968
RBFA	77805774	+	2	protein_coding	408382	ENSG00000101546.8	18	77397392	G	A	1.75445	3.33092	0.000942865	0.00990099	0.39604	0.470794	0.513909
SLC25A24	108743471	-	2	protein_coding	969800	ENSG00000085491.11	1	109713271	G	A	-0.814486	3.76523	0.000190347	0.00990099	0.188119	0.207304	0.436812
TMEM169	216965263	+	2	protein_coding	100530	ENSG00000163449.6	2	216864733	C	G	0.535789	3.37496	0.000807579	0.00990099	0.594059	0.572917	0.542881
PTER	16528351	+	2	protein_coding	834355	ENSG00000165983.10	10	15693996	A	G	-1.51094	3.48589	0.00054268	0.00990099	0.50495	0.433728	0.503602
NXT1	23335099	+	2	protein_coding	-432687	ENSG00000132661.3	20	23767786	A	G	-0.897705	4.00365	7.38602e-05	0.00990099	0.0693069	0.0967895	0.395945
ANKRD1	92672625	-	2	protein_coding	-800045	ENSG00000148677.6	10	91872580	C	T	-1.74509	3.98464	7.97939e-05	0.00990099	0.158416	0.144276	0.417179
MON1A	49950792	-	1	protein_coding	-425574	ENSG00000164077.9	3	49525218	C	T	-0.709034	3.81583	0.000156329	0.00990099	0.128713	0.114626	0.403965
MORN2	39109654	+	2	protein_coding	422937	ENSG00000188010.8	2	38686717	C	T	-1.33176	3.79309	0.000170836	0.00990099	0.287129	0.212769	0.439218
NUDT2	34343436	+	2	protein_coding	-42513	ENSG00000164978.13	9	34385949	G	C	0.6241	3.62456	0.000325311	0.00990099	0.227723	0.190312	0.431077
WDR3	118481103	+	2	protein_coding	299400	ENSG00000065183.11	1	118181703	C	A	-0.416097	3.96159	8.75915e-05	0.00990099	0.108911	0.122028	0.406093
RP1-30G7.2	46185889	-	2	lincRNA	-474908	ENSG00000236751.1	23	45710981	C	T	5.69374	2.4082	0.0164655	0.00990099	0.881188	0.884758	0.633121
LDLR	11243771	+	1	protein_coding	98489	ENSG00000130164.7	19	11145282	G	A	-1.59056	3.29961	0.00105154	0.00990099	0.732673	0.715463	0.583964
STPG2	98480211	-	2	protein_coding	1105119	ENSG00000163116.5	4	99585330	T	G	-2.57672	3.51774	0.000483198	0.00990099	0.316832	0.321726	0.470581
ZHX2	123963532	+	2	protein_coding	1113668	ENSG00000178764.6	8	122849864	T	C	0.851043	3.23785	0.00130083	0.00990099	0.742574	0.735695	0.59114
ZNF160	53599019	-	2	protein_coding	277089	ENSG00000170949.13	19	53876108	A	G	-0.587789	3.66113	0.000283461	0.00990099	0.574257	0.54953	0.53567
SLC47A2	19622150	-	2	protein_coding	-766163	ENSG00000180638.13	17	18855987	C	A	-1.62706	2.92558	0.00362639	0.00990099	0.811881	0.838893	0.62059
GNA11	3119204	+	2	protein_coding	604983	ENSG00000088256.4	19	2514221	A	G	0.379336	3.44713	0.000624281	0.00990099	0.693069	0.691217	0.576654
UBE2D2	139002953	+	2	protein_coding	980203	ENSG00000131508.11	5	138022750	T	C	-0.644793	3.36869	0.000825678	0.00990099	0.425743	0.403464	0.494484
SLC35B4	133984350	-	2	protein_coding	-114329	ENSG00000205060.6	7	133870021	G	A	1.24887	3.1787	0.0015899	0.00990099	0.722772	0.652708	0.565645
GCSAML	247737682	+	1	protein_coding	140406	ENSG00000169224.8	1	247597276	A	G	1.27616	3.17732	0.00159728	0.00990099	0.90099	0.911432	0.64084
LINC00883	107004167	+	2	lincRNA	-458901	ENSG00000243701.1	3	107463068	G	A	-1.28588	3.18801	0.00154077	0.00990099	0.772277	0.786125	0.605123
DTX3	58002705	+	2	protein_coding	-925932	ENSG00000178498.11	12	58928637	G	A	-0.844296	3.00716	0.00279699	0.00990099	0.792079	0.778648	0.602987
CCDC136	128461853	+	1	protein_coding	-797448	ENSG00000128596.12	7	129259301	G	A	0.793204	3.21472	0.00140751	0.00990099	0.772277	0.732891	0.590368
MYCBP	39332681	-	2	protein_coding	-651164	ENSG00000214114.4	1	38681517	G	A	1.7911	3.4895	0.000535612	0.00990099	0.554455	0.465846	0.513029
L3MBTL4	6356806	-	2	protein_coding	816473	ENSG00000154655.10	18	7173279	C	A	1.04453	3.50245	0.000510942	0.00990099	0.643564	0.614384	0.554575
ZNF574	42585447	+	2	protein_coding	535626	ENSG00000105732.9	19	42049821	A	G	-0.465378	3.17745	0.00159663	0.019802	0.633663	0.660816	0.567447
SEPT5	19711377	+	2	protein_coding	45092	ENSG00000184702.13	22	19666285	T	G	2.04601	4.595	5.74588e-06	0.00990099	0.029703	0.038588	0.374396
C3	6719414	-	2	protein_coding	-229925	ENSG00000125730.12	19	6489489	C	T	1.50337	4.13066	4.37422e-05	0.00990099	0.128713	0.106129	0.399247
RAB38	87847158	-	1	protein_coding	151794	ENSG00000123892.7	11	87998952	T	C	0.992757	3.48882	0.000536927	0.00990099	0.366337	0.374164	0.488302
TRIM22	5757226	+	1	protein_coding	-533005	ENSG00000132274.11	11	6290231	G	C	-2.32863	3.49968	0.000516141	0.00990099	0.712871	0.632446	0.559307
TCOF1	149772268	+	1	protein_coding	-712519	ENSG00000070814.13	5	150484787	C	T	-0.926168	3.34367	0.000901671	0.00990099	0.673267	0.631156	0.559054
TBCCD1	186282134	-	1	protein_coding	-356473	ENSG00000113838.8	3	185925661	A	C	-1.60274	4.03469	6.50668e-05	0.00990099	0.118812	0.1327	0.410996
CTB-31O20.9	1875605	+	2	lincRNA	878538	ENSG00000267232.1	19	997067	A	C	-0.92255	3.6104	0.000343017	0.00990099	0.514851	0.489036	0.519264
DHCR7	71156004	-	1	protein_coding	709106	ENSG00000172893.11	11	71865110	T	C	-2.40822	3.38136	0.000789492	0.00990099	0.49505	0.504606	0.523455
DEF8	90032269	+	2	protein_coding	-593	ENSG00000140995.12	16	90032862	G	T	1.05404	3.72267	0.00022425	0.00990099	0.277228	0.287635	0.460219
C21orf90	45945707	+	1	protein_coding	-420151	ENSG00000182912.6	21	46365858	C	T	-1.7675	3.95163	9.11792e-05	0.00990099	0.207921	0.1841	0.430725
NUDT12	102895951	-	1	protein_coding	774820	ENSG00000112874.5	5	103670771	C	T	-0.936274	2.85485	0.00452112	0.00990099	0.950495	0.947942	0.650606
RAB3A	18316266	+	2	protein_coding	610480	ENSG00000105649.5	19	17705786	G	C	0.699456	3.46095	0.000593966	0.00990099	0.594059	0.528626	0.53111
DGKB	14775819	-	2	protein_coding	940402	ENSG00000136267.9	7	15716221	C	T	0.845781	3.65178	0.000293649	0.019802	0.376238	0.362206	0.484195
SNRNP40	31766195	-	2	protein_coding	-805749	ENSG00000060688.8	1	30960446	A	T	0.467191	3.23144	0.00132961	0.019802	0.722772	0.714772	0.583643
LIN54	83905870	-	2	protein_coding	-192699	ENSG00000189308.6	4	83713171	G	T	-1.4155	4.76036	2.67175e-06	0.00990099	0.00990099	0.00337347	0.268568
USP34	61575615	-	2	protein_coding	493913	ENSG00000115464.10	2	62069528	C	T	-0.341161	2.78248	0.00564007	0.00990099	0.920792	0.944054	0.649973
GDA	74866728	+	2	protein_coding	118751	ENSG00000119125.12	9	74747977	T	C	-0.785828	3.88423	0.000119386	0.00990099	0.19802	0.213105	0.4394
C14orf105	57949902	-	1	protein_coding	758137	ENSG00000100557.5	14	58708039	C	T	2.48348	3.54609	0.000435455	0.00990099	0.50495	0.442425	0.505595
TAF1C	84219189	-	2	protein_coding	-139969	ENSG00000103168.12	16	84079220	G	T	-0.792412	5.50436	6.49253e-08	0.00990099	0.00990099	0.00230841	0.257105
IGF2BP2	185531888	-	2	protein_coding	825525	ENSG00000073792.11	3	186357413	A	G	-0.695422	4.03968	6.375e-05	0.00990099	0.0693069	0.0845749	0.392005
MEG8	101381009	+	2	lincRNA	952802	ENSG00000258399.2	14	100428207	G	T	1.34578	4.39702	1.39546e-05	0.00990099	0.049505	0.0484911	0.378177
GABARAP	7144654	-	2	protein_coding	-826550	ENSG00000170296.5	17	6318104	G	C	-1.89523	3.98559	7.94849e-05	0.00990099	0.178218	0.166946	0.426297
ACBD3	226342534	-	2	protein_coding	561017	ENSG00000182827.8	1	226903551	G	A	0.767873	3.66366	0.000280755	0.00990099	0.386139	0.336086	0.475258
TM2D1	62165827	-	2	protein_coding	162198	ENSG00000162604.8	1	62328025	C	T	0.946976	3.35696	0.00086054	0.00990099	0.653465	0.661122	0.567447
LETMD1	51453144	+	1	protein_coding	-330661	ENSG00000050426.11	12	51783805	C	G	-1.70796	4.37746	1.52063e-05	0.00990099	0.039604	0.0399222	0.375244
PLA2G10	14766606	-	2	protein_coding	598622	ENSG00000069764.5	16	15365228	G	A	-3.42154	2.57612	0.0103357	0.00990099	1	0.999356	0.659154
USP21	161135147	+	2	protein_coding	-553713	ENSG00000143258.11	1	161688860	C	T	-1.97268	4.29394	2.18668e-05	0.00990099	0.108911	0.0715604	0.386546
ALG14	95501438	-	2	protein_coding	-918946	ENSG00000172339.9	1	94582492	T	C	-0.812483	4.1955	3.33021e-05	0.00990099	0.029703	0.0393918	0.374396
GBAS	56051421	+	1	protein_coding	-147191	ENSG00000146729.5	7	56198612	C	T	2.09017	2.7519	0.00618412	0.019802	0.980198	0.986308	0.659095
MAP4K2	64569229	-	2	protein_coding	569937	ENSG00000168067.7	11	65139166	A	G	0.435533	3.77685	0.000181968	0.00990099	0.188119	0.172496	0.427416
PRPF38B	109241784	+	2	protein_coding	-825805	ENSG00000134186.7	1	110067589	T	A	1.17348	3.80261	0.000164616	0.00990099	0.277228	0.249148	0.449455
LAPTM5	31215396	-	2	protein_coding	-464717	ENSG00000162511.7	1	30750679	A	G	-1.02334	4.24927	2.64924e-05	0.00990099	0.019802	0.0434851	0.378068
TULP2	49398760	-	1	protein_coding	875774	ENSG00000104804.3	19	50274534	G	A	2.20001	2.94185	0.00344495	0.00990099	1	0.989596	0.659154
USF1	161011636	-	1	protein_coding	-85453	ENSG00000158773.10	1	160926183	G	A	0.638234	3.29011	0.00108676	0.00990099	0.712871	0.624981	0.557685
ADH1A	100208145	-	2	protein_coding	434383	ENSG00000187758.3	4	100642528	G	A	1.29148	3.2595	0.0012078	0.00990099	0.70297	0.669766	0.569784
CLSTN2	140275355	+	2	protein_coding	879881	ENSG00000158258.11	3	139395474	G	C	0.546607	3.46582	0.000583597	0.00990099	0.435644	0.424646	0.501369
MCF2L	113751088	+	1	protein_coding	107076	ENSG00000126217.16	13	113644012	A	G	-0.70743	3.4666	0.000581968	0.00990099	0.574257	0.573178	0.542881
CCDC93	118753078	-	2	protein_coding	-64660	ENSG00000125633.6	2	118688418	C	G	-1.2532	4.74884	2.82011e-06	0.00990099	0.00990099	0.0140834	0.330192
ZNF540	38101889	+	1	protein_coding	-164885	ENSG00000171817.12	19	38266774	T	C	-0.954177	3.07877	0.00221625	0.019802	0.712871	0.6466	0.563917
HMCN1	186158644	+	2	protein_coding	1230479	ENSG00000143341.7	1	184928165	T	C	-0.6944	3.80523	0.000162941	0.00990099	0.158416	0.165369	0.425372
DCDC1	31284612	-	2	protein_coding	556513	ENSG00000170959.10	11	31841125	G	T	0.708374	2.83897	0.00474784	0.029703	0.90099	0.913141	0.64142
HSPA9	137909539	-	2	protein_coding	-909058	ENSG00000113013.8	5	137000481	C	T	-1.23151	3.55834	0.000416219	0.00990099	0.247525	0.240221	0.446982
RP11-540O11.1	41201027	+	2	lincRNA	878475	ENSG00000251161.2	15	40322552	G	T	-2.15086	3.27417	0.00114832	0.00990099	0.554455	0.529246	0.531323
SOX15	7493409	-	2	protein_coding	753503	ENSG00000129194.3	17	8246912	C	T	-0.470381	2.73408	0.00652255	0.019802	1	0.996923	0.659154
DNAJA4	78572587	+	1	protein_coding	332101	ENSG00000140403.8	15	78240486	T	C	2.00453	3.52758	0.000466097	0.00990099	0.49505	0.450037	0.508241
PDGFC	157888897	-	2	protein_coding	434191	ENSG00000145431.6	4	158323088	C	A	1.17681	4.25648	2.56871e-05	0.00990099	0.0693069	0.0508354	0.378177
TMEM160	47549247	-	2	protein_coding	639646	ENSG00000130748.6	19	48188893	A	T	2.31062	3.39824	0.000743576	0.019802	0.653465	0.669782	0.569784
RP11-95O2.1	34816205	-	2	lincRNA	290328	ENSG00000267651.1	18	35106533	T	C	0.851815	3.33378	0.000933471	0.00990099	0.544554	0.550705	0.536094
CALM2	47389531	-	2	protein_coding	73625	ENSG00000143933.12	2	47463156	G	A	2.5859	3.63002	0.000318707	0.00990099	0.465347	0.445833	0.506734
CIAPIN1	57474922	-	1	protein_coding	-848026	ENSG00000005194.10	16	56626896	A	G	0.415495	3.6249	0.000324892	0.00990099	0.475248	0.431543	0.502768
RP11-252A24.3	74401360	+	2	lincRNA	760193	ENSG00000261079.1	16	73641167	C	T	-3.08837	3.59884	0.000358142	0.00990099	0.445545	0.434092	0.503604
TRA2B	185649562	-	2	protein_coding	869119	ENSG00000136527.13	3	186518681	T	C	-2.53499	3.65244	0.000292919	0.00990099	0.435644	0.383757	0.489099
RP11-71H17.9	124467422	+	2	lincRNA	465122	ENSG00000272947.1	3	124002300	A	G	-2.7575	3.85935	0.000131748	0.029703	0.217822	0.188638	0.431077
NEURL2	44517399	-	1	protein_coding	876671	ENSG00000124257.6	20	45394070	T	C	-3.69135	4.45654	1.07233e-05	0.00990099	0.039604	0.0415917	0.377328
FAM3B	42729122	+	2	protein_coding	38698	ENSG00000183844.12	21	42690424	C	T	1.09224	5.86036	9.40618e-09	0.00990099	0.00990099	0.000124024	0.0503248
ADAMTSL3	84651025	+	2	protein_coding	674971	ENSG00000156218.8	15	83976054	G	A	1.28017	3.36195	0.000845536	0.00990099	0.415842	0.380249	0.488509
RP11-443B7.1	235097313	-	2	lincRNA	92212	ENSG00000238005.2	1	235189525	G	C	-0.883834	3.24196	0.00128269	0.00990099	0.80198	0.7977	0.608145
VPS36	53010539	-	2	protein_coding	976230	ENSG00000136100.8	13	53986769	G	A	1.85013	3.09873	0.0020754	0.00990099	0.673267	0.708224	0.581713
AADAC	151542632	+	2	protein_coding	-674937	ENSG00000114771.9	3	152217569	C	A	-0.862355	4.72719	3.12087e-06	0.00990099	0.00990099	0.0068825	0.31997
DLL3	39998651	+	2	protein_coding	-213917	ENSG00000090932.6	19	40212568	T	A	5.12728	3.44747	0.000623531	0.00990099	0.50495	0.467964	0.513315
ARRDC3	90672585	-	1	protein_coding	443989	ENSG00000113369.4	5	91116574	G	A	-2.51423	3.8495	0.000136967	0.00990099	0.0594059	0.0861274	0.392269
VGLL1	135638610	+	2	protein_coding	-867334	ENSG00000102243.8	23	136505944	T	A	2.78748	3.10958	0.00200236	0.019802	0.29703	0.325198	0.472138
MAGIX	49020882	+	2	protein_coding	236443	ENSG00000017621.11	23	48784439	T	C	0.68232	2.30136	0.0218647	0.019802	0.811881	0.80563	0.610534
MRPL40	19423161	+	2	protein_coding	290836	ENSG00000185608.4	22	19132325	A	G	-0.414378	3.26924	0.001168	0.00990099	0.792079	0.783618	0.604379
SNX12	70280868	-	2	protein_coding	111621	ENSG00000147164.7	23	70392489	T	C	1.0416	3.04933	0.00244004	0.00990099	0.524752	0.53158	0.531756
PHYHIP	22081856	-	1	protein_coding	-479664	ENSG00000168490.9	8	21602192	C	T	-0.999281	3.52955	0.000462744	0.00990099	0.455446	0.461892	0.511249
HDAC11	13544384	+	1	protein_coding	-905544	ENSG00000163517.10	3	14449928	C	T	0.797366	3.84683	0.000138419	0.00990099	0.207921	0.20275	0.4343
RP11-1021N1.1	15609162	+	2	protein_coding	427323	ENSG00000261130.1	16	15181839	T	G	-1.25708	2.9723	0.00312744	0.019802	0.821782	0.838096	0.6205
STX11	144508626	+	2	protein_coding	-599088	ENSG00000135604.9	6	145107714	C	T	-1.85861	3.61764	0.000333849	0.00990099	0.346535	0.342272	0.477307
CDV3	133307201	+	1	protein_coding	680976	ENSG00000091527.11	3	132626225	C	A	0.382314	3.57557	0.000390503	0.019802	0.445545	0.42445	0.501369
BCL7C	30899188	-	2	protein_coding	-409708	ENSG00000099385.7	16	30489480	C	T	2.5521	4.59852	5.65422e-06	0.00990099	0.019802	0.0216928	0.361405
C2orf72	231911597	+	1	protein_coding	465316	ENSG00000204128.5	2	231446281	A	T	-0.640654	4.18869	3.42758e-05	0.00990099	0.0693069	0.0601556	0.378201
CHSY1	101775782	-	1	protein_coding	261027	ENSG00000131873.5	15	102036809	C	T	1.02257	3.96295	8.71123e-05	0.00990099	0.158416	0.157952	0.421712
TRAPPC1	7834894	-	2	protein_coding	177443	ENSG00000170043.7	17	8012337	C	T	1.19134	4.01286	7.1141e-05	0.00990099	0.128713	0.116096	0.404728
BAZ2B	160412376	-	1	protein_coding	-338880	ENSG00000123636.13	2	160073496	A	G	2.22419	3.01686	0.0027109	0.00990099	0.861386	0.857359	0.626081
MAP6D1	183538231	-	1	protein_coding	77187	ENSG00000180834.3	3	183615418	A	C	-1.09744	3.97781	8.20336e-05	0.00990099	0.138614	0.128714	0.40997
WIBG	56308072	-	2	protein_coding	752658	ENSG00000170473.12	12	57060730	G	C	-1.43191	3.4463	0.000626156	0.00990099	0.425743	0.349363	0.480441
PIGK	77620306	-	2	protein_coding	-362953	ENSG00000142892.10	1	77257353	A	T	-0.456085	3.98824	7.86367e-05	0.00990099	0.138614	0.130813	0.410065
STOML1	74282798	-	1	protein_coding	401601	ENSG00000067221.9	15	74684399	C	A	-1.17349	4.92933	1.19396e-06	0.00990099	0.00990099	0.0125032	0.326226
LAMC1	183106804	+	1	protein_coding	-123082	ENSG00000135862.5	1	183229886	G	A	0.815855	3.83085	0.000147391	0.00990099	0.108911	0.117545	0.404945
ZNF697	120165330	-	2	protein_coding	-357774	ENSG00000143067.4	1	119807556	T	A	1.24261	3.38948	0.000767101	0.00990099	0.376238	0.371783	0.487368
GGT5	24641050	-	2	protein_coding	-22476	ENSG00000099998.13	22	24618574	C	T	0.798684	3.64481	0.000301467	0.00990099	0.376238	0.356641	0.482306
ACTA1	229567248	-	2	protein_coding	820378	ENSG00000143632.10	1	230387626	G	A	2.71774	3.81618	0.000156114	0.00990099	0.217822	0.193597	0.432113
YWHAE	1302560	-	1	protein_coding	-183964	ENSG00000108953.12	17	1118596	T	G	0.595022	3.54929	0.000430349	0.00990099	0.594059	0.548795	0.53537
OPA1	193412395	+	1	protein_coding	267473	ENSG00000198836.4	3	193144922	A	C	0.414929	3.23774	0.00130132	0.00990099	0.871287	0.802971	0.609704
DUOX2	45393472	-	2	protein_coding	-294859	ENSG00000140279.8	15	45098613	C	T	-0.631214	3.8482	0.00013767	0.00990099	0.128713	0.145727	0.418063
ZMYM6	35496314	-	2	protein_coding	-229833	ENSG00000163867.12	1	35266481	C	A	-0.530978	3.55026	0.0004288	0.00990099	0.29703	0.284376	0.458875
LRRC14	145749645	+	2	protein_coding	787887	ENSG00000160959.3	8	144961758	G	A	-0.427912	2.50387	0.0126664	0.029703	1	0.997181	0.659154
ZNF33A	38345486	+	2	protein_coding	893515	ENSG00000189180.11	10	37451971	G	A	1.16098	3.02625	0.00262982	0.00990099	0.544554	0.490099	0.519374
PIWIL2	22212862	+	1	protein_coding	126371	ENSG00000197181.7	8	22086491	G	A	0.760774	3.01326	0.00274255	0.00990099	0.950495	0.963731	0.654397
C18orf21	33558967	+	1	protein_coding	-574062	ENSG00000141428.12	18	34133029	A	G	0.958161	2.71379	0.00692823	0.00990099	0.990099	0.992741	0.659154
TTI2	33370230	-	1	protein_coding	455074	ENSG00000129696.8	8	33825304	C	T	-0.861306	3.0317	0.00258383	0.00990099	0.80198	0.792425	0.606785
RP11-182J1.16	84850893	+	2	protein_coding	543271	ENSG00000259511.1	15	84307622	G	C	-1.37903	3.68498	0.00025895	0.00990099	0.247525	0.23625	0.446678
ABHD16B	62494301	+	2	protein_coding	703860	ENSG00000183260.5	20	61790441	A	G	-0.719654	3.62708	0.000322249	0.00990099	0.445545	0.43623	0.50369
POLG2	62487086	-	1	protein_coding	440109	ENSG00000256525.2	17	62927195	G	A	-1.74735	3.67176	0.00027228	0.00990099	0.247525	0.25843	0.452581
GNG10	114431549	+	2	protein_coding	477533	ENSG00000242616.3	9	113954016	T	C	0.814018	3.31107	0.00101048	0.019802	0.613861	0.603084	0.550708
FLAD1	154965378	+	2	protein_coding	-245728	ENSG00000160688.14	1	155211106	T	C	-2.10377	3.79059	0.000172512	0.00990099	0.158416	0.160702	0.422873
ADNP	49520538	-	2	protein_coding	-914001	ENSG00000101126.11	20	48606537	A	C	1.2406	3.36246	0.000844024	0.00990099	0.792079	0.743583	0.592652
ZSCAN16	28097726	+	2	protein_coding	-969706	ENSG00000196812.4	6	29067432	A	C	-1.29416	3.83033	0.000147693	0.00990099	0.0990099	0.0853512	0.392005
[truncated: 15,853 more rows]
