# Supplementary material for: Genetic variant effects on gene expression in human pancreatic islets and their implications for T2D
Source: Nat Commun. 2020 Sep 30;11:4912. doi: 10.1038/s41467-020-18581-8 (PMC7528108; doi:10.1038/s41467-020-18581-8)
Supplement: Supplementary file 12 — Supplementary Data 10 [file 41467_2020_18581_MOESM12_ESM.txt]

GeneName	TSS	Strand	Genelevel	GeneTtpe	Distance	GENE	CHROM	POS	REF	ALT	COEF	T	P	Perm	FWER	BETA	NA
RP11-368I23.2	168639520	+	2	lincRNA	-926785	ENSG00000242268.2	3	169566305	C	T	-1.89429	3.88846	0.000117399	0.00990099	0.049505	0.103608	0.733153
RAB4B	41302475	+	2	protein_coding	-683816	ENSG00000167578.12	19	41986291	C	G	-1.61504	4.24009	2.75519e-05	0.00990099	0.0693069	0.066276	0.720233
C12orf5	4461426	+	2	protein_coding	151666	ENSG00000078237.4	12	4309760	C	T	-3.31679	3.52348	0.000473158	0.00990099	0.594059	0.542259	0.875953
PIGV	27117250	+	2	protein_coding	424593	ENSG00000060642.6	1	26692657	G	A	-1.51831	4.88338	1.48977e-06	0.00990099	0.00990099	0.00270308	0.673875
MFSD3	145736374	+	2	protein_coding	-567414	ENSG00000167700.4	8	146303788	G	A	-1.06077	4.0734	5.54881e-05	0.00990099	0.029703	0.0335932	0.69856
CALB2	71423652	+	2	protein_coding	35025	ENSG00000172137.14	16	71388627	A	G	2.29061	2.86121	0.00443313	0.00990099	0.940594	0.946026	0.969534
ZNF708	21477541	-	2	protein_coding	599496	ENSG00000182141.5	19	22077037	C	T	3.10275	3.18465	0.00155836	0.00990099	0.683168	0.668755	0.914071
PHEX	22266068	+	2	protein_coding	-727664	ENSG00000102174.7	23	22993732	G	A	-2.04705	3.62293	0.000327297	0.00990099	0.257426	0.255933	0.785979
RAD23A	13063750	+	2	protein_coding	-398958	ENSG00000179262.5	19	13462708	C	T	-0.755272	3.11256	0.00198275	0.00990099	0.811881	0.812001	0.953868
VDAC3	42262889	+	1	protein_coding	-53470	ENSG00000078668.9	8	42316359	G	A	-2.22269	3.46362	0.000588261	0.00990099	0.386139	0.352405	0.81567
ARFGAP1	61919881	+	1	protein_coding	-641156	ENSG00000101199.8	20	62561037	A	G	1.16532	4.2077	3.16252e-05	0.00990099	0.108911	0.109721	0.733153
TLL2	98155139	-	2	protein_coding	594315	ENSG00000095587.8	10	98749454	T	A	1.29823	3.0709	0.00227416	0.00990099	0.831683	0.830393	0.959552
RP11-94L15.2	37920089	-	2	lincRNA	640306	ENSG00000264198.1	17	38560395	T	C	-4.35876	3.13353	0.00184943	0.00990099	0.683168	0.693047	0.921162
TRABD2B	48241111	-	2	protein_coding	-79486	ENSG00000269113.3	1	48161625	G	A	1.02286	3.29009	0.00108686	0.00990099	0.693069	0.626308	0.904357
IL32	3118991	+	2	protein_coding	-60916	ENSG00000008517.12	16	3179907	G	A	-3.40342	3.58364	0.000378979	0.00990099	0.415842	0.433876	0.840179
PTPN4	120734644	+	1	protein_coding	129753	ENSG00000088179.4	2	120604891	C	T	-1.01147	3.64108	0.000305731	0.00990099	0.316832	0.310773	0.80179
NUCB2	17370892	+	2	protein_coding	247541	ENSG00000070081.11	11	17123351	C	T	-1.33159	3.69454	0.000249706	0.00990099	0.326733	0.302246	0.79713
COLCA1	111169391	-	2	protein_coding	-349105	ENSG00000196167.5	11	110820286	T	G	-1.65564	3.96955	8.48205e-05	0.00990099	0.0693069	0.0753883	0.720885
TMEM143	48863825	-	2	protein_coding	-571807	ENSG00000161558.6	19	48292018	T	C	1.73946	3.6242	0.000325747	0.00990099	0.376238	0.353923	0.816482
ROCK2	11376088	-	1	protein_coding	809838	ENSG00000134318.9	2	12185926	A	G	3.58919	4.47021	1.00897e-05	0.00990099	0.0891089	0.0924588	0.724619
SERTAD2	64978029	-	2	protein_coding	384377	ENSG00000179833.4	2	65362406	G	T	1.2671	4.33229	1.85208e-05	0.00990099	0.029703	0.0484463	0.701781
OTUD1	23729830	+	2	protein_coding	870019	ENSG00000165312.5	10	22859811	C	A	3.19104	4.02034	6.90009e-05	0.00990099	0.118812	0.123462	0.741851
GPR114	57625526	+	2	protein_coding	666725	ENSG00000159618.11	16	56958801	A	C	-1.05074	3.5155	0.000487179	0.00990099	0.544554	0.522788	0.869817
CACHD1	65131740	+	2	protein_coding	-24025	ENSG00000158966.9	1	65155765	T	C	-2.00142	3.60106	0.000355185	0.00990099	0.267327	0.30325	0.797397
ECEL1	233344865	-	2	protein_coding	-110138	ENSG00000171551.7	2	233234727	C	A	-2.54274	3.98206	8.0633e-05	0.00990099	0.118812	0.124581	0.742593
IGF2BP3	23455184	-	2	protein_coding	1054076	ENSG00000136231.9	7	24509260	C	T	3.00738	3.59654	0.000361225	0.00990099	0.405941	0.394085	0.828205
GPC3	132730462	-	2	protein_coding	1141197	ENSG00000147257.9	23	133871659	T	C	4.02619	3.1142	0.00197196	0.029703	0.356436	0.292103	0.794061
HSPA14	14896124	+	2	protein_coding	360211	ENSG00000187522.9	10	14535913	A	G	-3.45497	4.05423	6.00498e-05	0.00990099	0.178218	0.178464	0.768341
RP11-539L10.2	6690623	-	2	lincRNA	849895	ENSG00000246526.2	4	7540518	C	T	6.26793	3.88387	0.000119559	0.00990099	0.237624	0.211178	0.780539
ZWILCH	66839015	+	2	protein_coding	-498875	ENSG00000174442.7	15	67337890	A	G	-0.623546	2.87252	0.00428057	0.00990099	0.990099	0.977696	0.969534
MTRF1	41835961	-	2	protein_coding	-952637	ENSG00000120662.11	13	40883324	A	G	-0.875341	3.52068	0.000478029	0.00990099	0.405941	0.371517	0.821122
RP11-63P12.7	74872409	+	2	lincRNA	613716	ENSG00000235523.1	9	74258693	C	T	-5.84728	3.17249	0.00162345	0.019802	0.663366	0.688349	0.920545
SLC45A4	142264728	-	1	protein_coding	-253294	ENSG00000022567.5	8	142011434	T	C	-2.67796	3.81445	0.000157177	0.00990099	0.336634	0.299309	0.794963
RTN2	45998263	-	2	protein_coding	764154	ENSG00000125744.7	19	46762417	G	A	1.62412	3.30073	0.00104749	0.00990099	0.762376	0.760451	0.938181
RP11-265E18.1	32885006	+	2	lincRNA	710041	ENSG00000272905.1	7	32174965	T	C	10.0732	3.38414	0.000781753	0.00990099	0.475248	0.448248	0.844663
COL27A1	117072829	+	2	protein_coding	-175713	ENSG00000196739.10	9	117248542	C	A	-2.61089	3.41563	0.000698913	0.00990099	0.633663	0.593889	0.89439
ZBTB22	33284762	-	2	protein_coding	353538	ENSG00000236104.2	6	33638300	G	A	5.3341	4.44764	1.11563e-05	0.019802	0.188119	0.191622	0.771753
RWDD2A	83905989	+	2	protein_coding	787574	ENSG00000013392.6	6	83118415	T	C	3.02716	3.53416	0.000454984	0.00990099	0.306931	0.250724	0.784964
SCFD2	54218933	-	1	protein_coding	946113	ENSG00000184178.11	4	55165046	G	A	1.55934	2.60727	0.00945485	0.029703	1	0.997385	0.969534
BCL3	45262685	+	1	protein_coding	-315627	ENSG00000069399.8	19	45578312	A	G	-3.52068	5.28077	2.07779e-07	0.00990099	0.00990099	0.00194558	0.673875
NDUFAF2	60448531	+	2	protein_coding	-777309	ENSG00000164182.6	5	61225840	G	C	-3.10848	3.61686	0.00033483	0.00990099	0.29703	0.23258	0.783421
NUDT18	21965406	-	2	protein_coding	191782	ENSG00000173566.9	8	22157188	C	T	3.47448	4.02248	6.83994e-05	0.019802	0.207921	0.197706	0.772079
CWC27	64313986	+	1	protein_coding	-541286	ENSG00000153015.11	5	64855272	G	C	-0.559011	2.82344	0.00497937	0.00990099	0.90099	0.917728	0.969534
MYOM2	2092588	+	2	protein_coding	-146071	ENSG00000036448.5	8	2238659	C	G	2.49025	3.68519	0.000258751	0.00990099	0.524752	0.528788	0.870986
NOTUM	79917442	-	2	protein_coding	-787484	ENSG00000185269.7	17	79129958	T	C	1.92097	3.05236	0.00241608	0.00990099	0.970297	0.951069	0.969534
CTD-2528L19.4	38180844	-	2	protein_coding	820102	ENSG00000267552.2	19	39000946	A	G	-1.26503	3.69957	0.000244964	0.00990099	0.227723	0.220225	0.782243
MAP9	156297066	-	2	protein_coding	641284	ENSG00000164114.14	4	156938350	A	G	-2.95496	3.31929	0.000981968	0.019802	0.732673	0.708101	0.924474
MAF1	145162156	+	2	protein_coding	864171	ENSG00000179632.5	8	144297985	G	C	0.711544	3.24223	0.00128151	0.00990099	0.712871	0.706812	0.924474
FOXP1	71542706	-	1	protein_coding	432206	ENSG00000114861.14	3	71974912	G	A	-0.697151	3.39369	0.000755711	0.00990099	0.653465	0.63116	0.905499
PLCE1	96084960	+	2	protein_coding	817333	ENSG00000138193.10	10	95267627	C	T	0.81891	2.72272	0.0067471	0.019802	0.950495	0.957123	0.969534
DCP1A	53338320	-	2	protein_coding	-56287	ENSG00000162290.12	3	53282033	C	T	1.22674	3.5739	0.000392928	0.00990099	0.415842	0.357023	0.81684
RAD17	68709860	+	1	protein_coding	605924	ENSG00000152942.14	5	68103936	A	C	2.987	3.80802	0.000161178	0.00990099	0.0594059	0.057495	0.711527
BEX2	102564909	-	2	protein_coding	-369589	ENSG00000133134.7	23	102195320	G	A	-8.35584	2.26914	0.023771	0.019802	0.920792	0.94201	0.969534
NFATC4	24846844	+	2	protein_coding	-175346	ENSG00000100968.9	14	25022190	G	C	-2.24201	3.48517	0.0005441	0.00990099	0.673267	0.557026	0.879106
RRN3	15170357	-	2	protein_coding	-713679	ENSG00000085721.8	16	14456678	C	G	-4.67991	3.62893	0.000320014	0.00990099	0.287129	0.274711	0.790788
SETDB2	50059928	+	2	protein_coding	-348585	ENSG00000136169.12	13	50408513	C	T	-2.25373	3.66557	0.000278738	0.00990099	0.39604	0.323736	0.805639
DESI2	244817053	+	2	protein_coding	455476	ENSG00000121644.14	1	244361577	G	C	0.724235	4.44131	1.14742e-05	0.00990099	0.019802	0.0179271	0.683446
COX17	119393635	-	1	protein_coding	663805	ENSG00000138495.2	3	120057440	A	G	3.89821	3.68188	0.000262019	0.00990099	0.267327	0.217154	0.782049
ADTRP	11738855	-	2	protein_coding	221528	ENSG00000111863.8	6	11960383	A	G	-7.01811	5.61609	3.57804e-08	0.00990099	0.00990099	0.00142264	0.665492
HAO1	7864242	-	2	protein_coding	800874	ENSG00000101323.4	20	8665116	G	A	-2.12603	3.38656	0.000775079	0.00990099	0.514851	0.507124	0.864594
NLGN2	7318275	+	1	protein_coding	461693	ENSG00000169992.5	17	6856582	G	T	-2.12435	3.56439	0.000407013	0.019802	0.514851	0.529119	0.871117
SETD6	58552628	+	1	protein_coding	185231	ENSG00000103037.7	16	58367397	G	T	-0.899768	3.897	0.000113479	0.00990099	0.207921	0.186428	0.769036
PKMYT1	3029937	-	1	protein_coding	260029	ENSG00000127564.12	16	3289966	T	C	-0.900293	3.51143	0.000494468	0.00990099	0.405941	0.432735	0.840179
KBTBD4	47600528	-	1	protein_coding	320577	ENSG00000123444.9	11	47921105	G	A	0.939402	3.31458	0.000998217	0.00990099	0.336634	0.29266	0.794061
FAM89B	65341110	+	2	protein_coding	522319	ENSG00000176973.7	11	64818791	T	C	0.836784	3.64449	0.000301833	0.00990099	0.306931	0.260983	0.786134
MED8	43852341	-	1	protein_coding	-369354	ENSG00000159479.12	1	43482987	G	A	-1.54102	3.46593	0.000583364	0.00990099	0.287129	0.274283	0.790788
PHF1	33383587	+	2	protein_coding	892441	ENSG00000112511.13	6	32491146	T	C	2.49848	4.83151	1.90861e-06	0.00990099	0.0891089	0.0670551	0.720233
ZNF233	44771544	+	1	protein_coding	-270274	ENSG00000159915.8	19	45041818	T	G	-1.46307	3.89137	0.000116048	0.00990099	0.257426	0.268055	0.789789
TMPRSS9	2418000	+	2	protein_coding	366668	ENSG00000178297.8	19	2051332	G	A	2.44614	4.03313	6.54832e-05	0.00990099	0.247525	0.223883	0.782648
RGS5	163131766	-	1	protein_coding	-308018	ENSG00000143248.8	1	162823748	T	A	-1.49735	4.63255	4.83825e-06	0.00990099	0.019802	0.00857807	0.673875
ANKMY1	241496769	-	1	protein_coding	-408500	ENSG00000144504.11	2	241088269	C	T	-2.73254	4.34647	1.74121e-05	0.00990099	0.039604	0.0626134	0.718982
GUCY1A3	156651381	+	2	protein_coding	-767838	ENSG00000164116.12	4	157419219	G	C	-4.45023	3.69647	0.000247871	0.019802	0.326733	0.342484	0.812008
PRKG2	82061823	-	2	protein_coding	599186	ENSG00000138669.5	4	82661009	G	A	-2.11212	3.40078	0.000736908	0.019802	0.39604	0.370787	0.821122
RP11-440D17.4	96203717	+	2	lincRNA	-461468	ENSG00000273305.1	2	96665185	C	G	1.58766	3.01332	0.00274204	0.00990099	0.415842	0.413827	0.835783
PSMB6	4701575	+	2	protein_coding	281523	ENSG00000142507.5	17	4420052	A	G	-0.821839	4.02565	6.75182e-05	0.00990099	0.148515	0.13498	0.747361
FBXO45	196311187	+	2	protein_coding	-662730	ENSG00000174013.7	3	196973917	G	A	-2.86214	3.4085	0.000716923	0.00990099	0.673267	0.624726	0.903937
VSTM2A	54618446	+	1	protein_coding	-806214	ENSG00000170419.6	7	55424660	G	A	-2.49801	3.66165	0.000282906	0.00990099	0.277228	0.252998	0.784964
RP11-605F22.2	48481706	-	2	lincRNA	662801	ENSG00000259235.1	15	49144507	T	C	3.09653	2.95017	0.0033554	0.00990099	0.881188	0.864384	0.967464
CHN2	29549024	+	1	protein_coding	957240	ENSG00000106069.16	7	28591784	A	G	-3.77281	3.71868	0.000227707	0.00990099	0.386139	0.318142	0.804605
GCNT4	74326724	-	2	protein_coding	-823540	ENSG00000176928.4	5	73503184	C	T	0.891658	3.49732	0.000520578	0.00990099	0.465347	0.418929	0.836909
NELFCD	57569981	+	2	protein_coding	466402	ENSG00000101158.8	20	57103579	G	C	1.61948	3.49024	0.000534174	0.00990099	0.50495	0.527894	0.870899
PIH1D2	111942007	-	2	protein_coding	-976471	ENSG00000150773.6	11	110965536	T	G	-4.10424	3.68077	0.000263131	0.00990099	0.247525	0.195455	0.77183
MTF2	93602227	+	2	protein_coding	843657	ENSG00000143033.13	1	92758570	C	T	5.13827	3.62118	0.000329453	0.00990099	0.237624	0.206788	0.777775
ZCCHC8	122966634	-	2	protein_coding	-46686	ENSG00000033030.9	12	122919948	T	C	1.46303	3.61345	0.00033912	0.00990099	0.257426	0.226592	0.782648
FAT1	187630999	-	1	protein_coding	76799	ENSG00000083857.9	4	187707798	C	T	1.19592	3.92926	9.97548e-05	0.00990099	0.237624	0.209469	0.779978
MARS	57910218	+	1	protein_coding	-808182	ENSG00000166986.8	12	58718400	C	T	-2.01366	3.70254	0.000242201	0.019802	0.247525	0.253375	0.784964
CWC15	94704651	-	2	protein_coding	977732	ENSG00000150316.7	11	95682383	C	T	2.16641	3.1292	0.00187626	0.00990099	0.782178	0.77321	0.942186
MLKL	74729619	-	1	protein_coding	-523023	ENSG00000168404.8	16	74206596	G	A	-1.31676	3.65041	0.000295167	0.00990099	0.455446	0.41212	0.834821
ZNF66	20991920	+	2	protein_coding	-143605	ENSG00000160229.7	19	21135525	G	A	1.26817	3.65839	0.000286412	0.00990099	0.227723	0.240898	0.784964
NOP2	6677088	-	1	protein_coding	596422	ENSG00000111641.6	12	7273510	G	A	1.91747	4.24891	2.65328e-05	0.00990099	0.0990099	0.105318	0.733153
FANK1	127697623	+	2	protein_coding	742837	ENSG00000203780.6	10	126954786	G	A	3.21665	3.29647	0.00106306	0.019802	0.742574	0.752313	0.936406
ZNF880	52876364	+	2	protein_coding	-436849	ENSG00000221923.4	19	53313213	C	T	-2.95062	3.26779	0.00117387	0.00990099	0.871287	0.893775	0.969534
NCAPG	17838782	+	2	protein_coding	198128	ENSG00000109805.5	4	17640654	G	A	-0.818031	3.35046	0.000880419	0.00990099	0.673267	0.602732	0.896452
PTPRB	71002840	-	1	protein_coding	387378	ENSG00000127329.10	12	71390218	T	C	2.22173	3.95035	9.16516e-05	0.00990099	0.0891089	0.120609	0.737898
RP11-84C13.2	90040435	+	2	lincRNA	514189	ENSG00000270720.1	4	89526246	G	T	-4.74357	3.52608	0.000468669	0.00990099	0.356436	0.348645	0.813866
FAHD2B	97756062	-	2	protein_coding	-396698	ENSG00000144199.7	2	97359364	A	G	1.64052	3.2356	0.00131088	0.00990099	0.39604	0.367527	0.820781
TMCO1	165712548	-	1	protein_coding	334351	ENSG00000143183.12	1	166046899	A	C	1.59009	3.9458	9.3345e-05	0.00990099	0.128713	0.129047	0.742593
RAB5C	40282608	-	1	protein_coding	764119	ENSG00000108774.10	17	41046727	G	A	0.944403	3.65233	0.000293039	0.00990099	0.287129	0.266841	0.789685
CTSA	44527006	+	2	protein_coding	283631	ENSG00000064601.12	20	44243375	G	T	-4.01183	3.83781	0.000143418	0.00990099	0.257426	0.224935	0.782648
AMN	103396743	+	2	protein_coding	636534	ENSG00000166126.6	14	102760209	A	G	2.97207	4.67635	3.95331e-06	0.00990099	0.019802	0.0138772	0.680996
RP11-54O7.17	933431	-	2	lincRNA	484265	ENSG00000272512.1	1	1417696	C	G	1.69813	4.2234	2.95842e-05	0.00990099	0.0693069	0.0746399	0.720885
PSMB10	67969600	-	2	protein_coding	198186	ENSG00000205220.7	16	68167786	T	A	1.8098	3.63389	0.000314106	0.00990099	0.247525	0.268598	0.790175
STPG1	24741588	-	2	protein_coding	723232	ENSG00000001460.13	1	25464820	T	C	1.03719	3.841	0.000141631	0.00990099	0.217822	0.182746	0.769036
DDX42	61894433	+	2	protein_coding	371429	ENSG00000198231.8	17	61523004	C	G	-0.784618	2.88844	0.00407384	0.019802	0.782178	0.796011	0.950525
ENTPD7	101462269	+	2	protein_coding	772148	ENSG00000198018.6	10	100690121	G	T	-1.39958	3.60961	0.000344029	0.00990099	0.207921	0.197524	0.772079
PRPF3	150325309	+	2	protein_coding	593685	ENSG00000117360.8	1	149731624	T	G	1.68337	3.46776	0.000579526	0.00990099	0.217822	0.221762	0.782648
DDX50	70706108	+	2	protein_coding	-263109	ENSG00000107625.8	10	70969217	C	T	-3.87657	5.30896	1.79818e-07	0.00990099	0.0693069	0.037928	0.69856
NXT2	108785915	+	2	protein_coding	631711	ENSG00000101888.7	23	108154204	G	T	-2.54092	3.00296	0.00283504	0.00990099	0.217822	0.226747	0.782648
PTPRH	55716960	-	2	protein_coding	-972751	ENSG00000080031.5	19	54744209	T	C	-1.51684	3.22528	0.00135787	0.00990099	0.910891	0.920087	0.969534
FAM188B	30931572	+	2	protein_coding	-13327	ENSG00000106125.14	7	30944899	G	A	3.68848	3.37614	0.000804215	0.00990099	0.514851	0.499832	0.863413
MAP2K7	7976135	+	2	protein_coding	-181336	ENSG00000076984.13	19	8157471	G	A	-0.470939	3.88498	0.000119031	0.00990099	0.237624	0.236067	0.784964
AC009014.3	135528822	-	2	lincRNA	-406371	ENSG00000271824.1	5	135122451	C	T	-1.86975	2.90814	0.00383055	0.019802	0.950495	0.968016	0.969534
VRK3	50519420	-	2	protein_coding	-346129	ENSG00000105053.6	19	50173291	C	G	-1.71487	4.79416	2.27835e-06	0.00990099	0.019802	0.0363387	0.69856
SEC22A	122990567	+	2	protein_coding	898875	ENSG00000121542.7	3	122091692	C	T	4.89519	3.53074	0.000460727	0.00990099	0.267327	0.281643	0.79345
AP5S1	3804942	+	2	protein_coding	-452663	ENSG00000125843.6	20	4257605	T	C	-1.97323	3.47041	0.000574006	0.00990099	0.584158	0.48028	0.855925
SRGAP3	9277958	-	2	protein_coding	784879	ENSG00000196220.11	3	10062837	A	G	-3.05997	3.67192	0.000272114	0.00990099	0.415842	0.394425	0.828429
SLC2A1	43417601	-	2	protein_coding	154639	ENSG00000117394.15	1	43572240	G	A	-3.09033	3.19476	0.00150607	0.00990099	0.623762	0.575785	0.886879
MINOS1	19952881	+	2	protein_coding	-744887	ENSG00000173436.9	1	20697768	T	C	1.75219	2.85999	0.00444991	0.019802	0.990099	0.994042	0.969534
FER	108523134	+	2	protein_coding	-396389	ENSG00000151422.8	5	108919523	C	T	-0.767995	3.38821	0.000770542	0.00990099	0.49505	0.524452	0.869977
AATF	35412127	+	1	protein_coding	977582	ENSG00000108270.6	17	34434545	T	C	-1.12578	4.29691	2.15882e-05	0.00990099	0.019802	0.0206852	0.685566
RP11-774O3.3	8360065	-	2	lincRNA	-181077	ENSG00000251615.3	4	8178988	C	G	-4.72123	3.8734	0.000124626	0.00990099	0.326733	0.278921	0.792245
ABCA9	67047280	-	2	protein_coding	603203	ENSG00000154258.12	17	67650483	C	T	-4.09832	3.90307	0.000110764	0.00990099	0.158416	0.136423	0.748712
SPINK1	147207583	-	2	protein_coding	583948	ENSG00000164266.6	5	147791531	C	A	2.6169	3.08113	0.00219917	0.00990099	0.821782	0.825475	0.958573
B3GALNT1	160820993	-	1	protein_coding	345867	ENSG00000169255.9	3	161166860	T	C	2.75365	3.39092	0.000763168	0.00990099	0.386139	0.396793	0.828856
WASH4P	67750	-	2	protein_coding	803748	ENSG00000234769.4	16	871498	G	A	-0.866519	2.9844	0.00300894	0.019802	0.871287	0.863327	0.967031
TOMM40L	161198746	+	2	protein_coding	-699606	ENSG00000158882.8	1	161898352	C	T	2.06896	3.29703	0.00106102	0.019802	0.683168	0.659381	0.911751
AQP3	33442516	-	2	protein_coding	75097	ENSG00000165272.10	9	33517613	T	C	-3.54749	3.84248	0.000140807	0.00990099	0.148515	0.133533	0.744829
HCG27	31170149	+	2	protein_coding	-225990	ENSG00000206344.6	6	31396139	T	C	-2.92653	4.49425	9.06176e-06	0.00990099	0.049505	0.042957	0.701781
MASP2	11104999	-	2	protein_coding	302904	ENSG00000009724.12	1	11407903	C	T	2.70883	3.84124	0.0001415	0.00990099	0.346535	0.356365	0.816806
RPRM	154335322	-	2	protein_coding	885550	ENSG00000177519.3	2	155220872	T	C	6.06581	3.02233	0.00266342	0.00990099	0.861386	0.878125	0.969534
GRAMD1C	113664245	+	1	protein_coding	183390	ENSG00000178075.15	3	113480855	T	C	-2.24639	3.66355	0.000280872	0.00990099	0.356436	0.294963	0.794544
KCNE4	224062516	+	2	protein_coding	-342901	ENSG00000152049.5	2	224405417	T	C	-6.10517	4.11264	4.7156e-05	0.00990099	0.108911	0.104728	0.733153
FCGR2B	161643750	+	2	protein_coding	-20205	ENSG00000072694.14	1	161663955	A	C	1.91021	3.15427	0.00172578	0.00990099	0.871287	0.8331	0.96045
PHYKPL	177655559	-	1	protein_coding	-312857	ENSG00000175309.10	5	177342702	C	T	-3.58155	3.75103	0.00020108	0.00990099	0.316832	0.338273	0.810587
PHLDA2	2949897	-	2	protein_coding	-49456	ENSG00000181649.5	11	2900441	G	A	5.70709	4.37869	1.51244e-05	0.00990099	0.227723	0.210466	0.78009
CBL	119170489	+	2	protein_coding	140660	ENSG00000110395.4	11	119029829	G	T	3.57734	3.55492	0.000421501	0.00990099	0.455446	0.420713	0.836909
SMAP1	71547570	+	2	protein_coding	572925	ENSG00000112305.10	6	70974645	C	T	5.48866	3.36542	0.000835245	0.00990099	0.623762	0.653586	0.91111
MRPS24	43908673	-	2	protein_coding	108052	ENSG00000062582.9	7	44016725	G	A	0.775408	3.81603	0.000156209	0.00990099	0.247525	0.199437	0.772571
RLN1	5335558	-	2	protein_coding	243483	ENSG00000107018.6	9	5579041	C	A	-1.60375	3.21832	0.0013904	0.00990099	0.821782	0.807369	0.953113
TSHZ2	52107405	+	2	protein_coding	722802	ENSG00000182463.11	20	51384603	A	G	-2.57148	3.6877	0.000256293	0.00990099	0.366337	0.282855	0.79345
GPR143	9716113	-	2	protein_coding	-522004	ENSG00000101850.8	23	9194109	T	C	3.51456	3.1842	0.00156069	0.00990099	0.544554	0.524331	0.869977
EVPL	74007749	-	2	protein_coding	-847198	ENSG00000167880.3	17	73160551	T	C	2.24653	3.97749	8.21373e-05	0.00990099	0.227723	0.205465	0.777687
SMIM2	44718056	-	2	protein_coding	32276	ENSG00000139656.5	13	44750332	A	C	20.0309	4.09391	5.09731e-05	0.00990099	0.0594059	0.0595586	0.716371
IL27RA	14163100	+	2	protein_coding	586072	ENSG00000104998.2	19	13577028	T	C	1.22917	3.71428	0.000231573	0.00990099	0.306931	0.299484	0.794963
WDR70	37752588	+	1	protein_coding	1333140	ENSG00000082068.4	5	36419448	A	G	1.49292	3.04441	0.00247942	0.00990099	0.772277	0.786716	0.946967
ADCYAP1	909447	+	2	protein_coding	-385493	ENSG00000141433.8	18	1294940	C	T	-3.73824	3.7199	0.000226643	0.00990099	0.405941	0.361916	0.820643
GRAP	18939393	-	1	protein_coding	-562934	ENSG00000154016.9	17	18376459	A	G	-1.95256	3.18565	0.0015531	0.019802	0.633663	0.648668	0.909359
TBX2	59486619	+	2	protein_coding	-239019	ENSG00000121068.9	17	59725638	A	T	-4.07694	5.33955	1.53615e-07	0.00990099	0.0792079	0.0401837	0.69934
EPHA3	89528552	+	2	protein_coding	194449	ENSG00000044524.6	3	89334103	C	T	-1.46262	3.2677	0.00117421	0.019802	0.425743	0.438719	0.841747
CD55	207532891	+	1	protein_coding	490207	ENSG00000196352.9	1	207042684	T	C	3.14809	3.36326	0.000841627	0.00990099	0.564356	0.528348	0.870899
DNMT3A	25505259	-	2	protein_coding	252130	ENSG00000119772.12	2	25757389	C	T	-2.90842	3.38	0.000793294	0.00990099	0.485149	0.439362	0.84177
RPS6KC1	213436064	+	2	protein_coding	900292	ENSG00000136643.7	1	212535772	A	G	-0.67396	3.12932	0.00187552	0.00990099	0.891089	0.853844	0.965699
ARHGAP23	36666180	+	2	protein_coding	-26327	ENSG00000225485.3	17	36692507	C	T	1.68061	3.34101	0.000910126	0.00990099	0.594059	0.565169	0.882388
PDE5A	120528452	-	2	protein_coding	721458	ENSG00000138735.11	4	121249910	T	C	-2.31618	3.17884	0.00158915	0.00990099	0.673267	0.683457	0.919019
ZNF304	57869215	+	2	protein_coding	269947	ENSG00000131845.10	19	57599268	A	G	-1.36174	3.05151	0.00242282	0.019802	0.940594	0.929776	0.969534
SLC39A11	71088435	-	1	protein_coding	-487303	ENSG00000133195.7	17	70601132	C	T	-1.85587	4.24014	2.75468e-05	0.00990099	0.158416	0.138511	0.750405
XRCC6BP1	58350470	+	2	protein_coding	-641283	ENSG00000166896.3	12	58991753	C	T	1.51041	3.42322	0.000680198	0.00990099	0.405941	0.373027	0.821847
RP5-935K16.1	128603261	-	2	lincRNA	439462	ENSG00000270081.1	2	129042723	C	G	-2.201	3.4095	0.000714373	0.00990099	0.49505	0.471649	0.853482
PLIN4	4504473	-	2	protein_coding	131625	ENSG00000167676.3	19	4636098	A	G	0.811989	3.83514	0.000144929	0.00990099	0.316832	0.300089	0.794963
ARL17B	44416868	-	2	protein_coding	206232	ENSG00000228696.4	17	44623100	G	T	2.21305	3.28529	0.00110505	0.00990099	0.435644	0.455293	0.847705
PLP2	49031041	+	2	protein_coding	-910970	ENSG00000102007.6	23	49942011	G	A	-2.2954	2.33304	0.020122	0.039604	0.683168	0.705442	0.923857
RP11-279F6.1	69863079	+	2	lincRNA	-228659	ENSG00000245750.3	15	70091738	C	G	-1.81235	3.86724	0.000127703	0.00990099	0.158416	0.172469	0.763917
B3GAT1	134254082	-	2	protein_coding	353836	ENSG00000109956.8	11	134607918	C	A	2.90757	3.808	0.00016119	0.00990099	0.277228	0.216365	0.781962
HAPLN3	89424956	-	1	protein_coding	182448	ENSG00000140511.7	15	89607404	G	A	3.76668	4.97099	9.75463e-07	0.00990099	0.00990099	0.00467608	0.673875
PTTG1	159855609	+	2	protein_coding	658086	ENSG00000164611.8	5	159197523	G	T	-4.48947	3.55497	0.000421429	0.00990099	0.514851	0.420075	0.836909
NOP16	175813910	-	1	protein_coding	928339	ENSG00000048162.15	5	176742249	G	A	-2.91557	3.71555	0.000230449	0.00990099	0.257426	0.244182	0.784964
ASUN	27089747	-	1	protein_coding	-799174	ENSG00000064102.10	12	26290573	A	G	-2.32179	3.42368	0.000679077	0.00990099	0.584158	0.57915	0.888316
PPP1R7	242122876	+	1	protein_coding	-496299	ENSG00000115685.10	2	242619175	G	C	1.38875	4.06903	5.64968e-05	0.00990099	0.19802	0.169142	0.761512
SNX13	17937069	-	1	protein_coding	-354470	ENSG00000071189.17	7	17582599	C	T	2.33965	3.79613	0.000168828	0.00990099	0.257426	0.221329	0.782648
CYP2E1	135352284	+	2	protein_coding	284209	ENSG00000130649.5	10	135068075	G	A	1.42441	4.14961	4.04062e-05	0.00990099	0.0990099	0.101786	0.732073
VGF	100808144	-	2	protein_coding	19161	ENSG00000128564.5	7	100827305	G	T	1.08756	3.59919	0.000357674	0.00990099	0.346535	0.330358	0.807277
PES1	31000089	-	1	protein_coding	813509	ENSG00000100029.13	22	31813598	G	A	3.33615	3.60899	0.000344829	0.00990099	0.386139	0.327916	0.806693
HSDL2	115203979	+	2	protein_coding	-856233	ENSG00000119471.10	9	116060212	G	A	-2.07061	4.46397	1.03747e-05	0.00990099	0.0891089	0.0894746	0.724619
TSPEAR	45928754	-	1	protein_coding	-685541	ENSG00000175894.10	21	45243213	A	G	2.19466	3.51053	0.00049611	0.00990099	0.60396	0.567711	0.882919
PTCD3	86361962	+	2	protein_coding	800119	ENSG00000132300.14	2	85561843	C	G	-0.473819	2.63254	0.00879029	0.029703	0.990099	0.987845	0.969534
NTM	132204940	+	1	protein_coding	1777633	ENSG00000182667.10	11	130427307	G	T	-2.086	3.85089	0.000136221	0.00990099	0.257426	0.260258	0.785979
CYP2D6	42522578	-	2	protein_coding	203141	ENSG00000100197.16	22	42725719	C	T	-2.83337	4.8443	1.79591e-06	0.00990099	0.049505	0.040846	0.700327
FAM169A	74137504	-	1	protein_coding	-170947	ENSG00000198780.7	5	73966557	C	T	-0.534978	3.10542	0.00203009	0.00990099	0.831683	0.812066	0.953868
FAM228A	24423611	+	1	protein_coding	399049	ENSG00000186453.8	2	24024562	G	A	-3.66773	3.091	0.00212898	0.00990099	0.782178	0.750242	0.936213
ZBTB45	59030926	-	2	protein_coding	-365285	ENSG00000119574.8	19	58665641	G	A	2.04034	2.95013	0.00335584	0.019802	0.693069	0.728905	0.92865
RPL41	56511266	+	2	protein_coding	43597	ENSG00000229117.4	12	56467669	T	C	-1.9723	2.66862	0.00791424	0.019802	0.980198	0.985665	0.969534
SMARCAL1	217315569	+	1	protein_coding	790545	ENSG00000138375.8	2	216525024	T	C	-1.91481	3.21508	0.00140578	0.00990099	0.821782	0.829504	0.959247
UGT1A5	234681203	+	2	protein_coding	830744	ENSG00000240224.1	2	233850459	C	T	-1.25418	3.65448	0.000290673	0.00990099	0.50495	0.462806	0.851113
OGDHL	50964992	-	2	protein_coding	-213740	ENSG00000197444.5	10	50751252	A	G	-1.84873	3.2447	0.0012707	0.00990099	0.534653	0.581225	0.889313
FAM86C1	71510607	+	1	protein_coding	-395522	ENSG00000158483.11	11	71906129	C	G	-1.74996	3.11712	0.00195298	0.019802	0.772277	0.81691	0.955608
FGFBP1	15938275	-	2	protein_coding	972195	ENSG00000137440.3	4	16910470	C	A	1.35939	3.784	0.000176986	0.00990099	0.247525	0.261822	0.78688
IL12A	159713344	+	2	protein_coding	-914739	ENSG00000168811.2	3	160628083	C	T	1.36311	3.04477	0.00247657	0.00990099	0.712871	0.766035	0.940111
THEM4	151867439	-	2	protein_coding	948050	ENSG00000159445.8	1	152815489	T	C	2.71463	3.73881	0.000210778	0.00990099	0.118812	0.108889	0.733153
MNT	2298748	-	1	protein_coding	-789589	ENSG00000070444.10	17	1509159	G	A	-1.24431	4.5263	7.84642e-06	0.00990099	0.039604	0.0318916	0.69856
MSANTD3	103212839	+	2	protein_coding	-703322	ENSG00000066697.10	9	103916161	G	A	4.28383	4.6108	5.34568e-06	0.00990099	0.00990099	0.00508666	0.673875
INPP5D	234114244	+	1	protein_coding	884067	ENSG00000168918.9	2	233230177	A	G	4.01975	3.96896	8.50217e-05	0.00990099	0.207921	0.192408	0.771753
DNAJC27	25186343	-	2	protein_coding	-413077	ENSG00000115137.7	2	24773266	A	G	-0.882407	4.21434	3.07454e-05	0.00990099	0.039604	0.0295373	0.690652
RP11-539G18.2	39667743	+	1	lincRNA	970809	ENSG00000255458.1	4	38696934	T	G	-1.1838	3.41239	0.00070703	0.00990099	0.663366	0.642348	0.90832
APOLD1	12940584	+	2	protein_coding	-752519	ENSG00000178878.8	12	13693103	T	C	2.90451	4.34774	1.73157e-05	0.00990099	0.0990099	0.0801213	0.720885
RCN3	50046468	+	2	protein_coding	-706911	ENSG00000142552.3	19	50753379	A	G	-3.45114	4.30676	2.06882e-05	0.00990099	0.019802	0.0502467	0.701781
ZNF667	56980304	-	1	protein_coding	-711563	ENSG00000198046.7	19	56268741	A	T	-3.86109	4.12947	4.39596e-05	0.00990099	0.0792079	0.0930606	0.724619
LA16c-380H5.5	3056121	+	2	lincRNA	726860	ENSG00000272079.1	16	2329261	C	T	-1.37116	3.47829	0.000557845	0.00990099	0.485149	0.448685	0.844711
BCL10	85733312	-	2	protein_coding	-592757	ENSG00000142867.8	1	85140555	G	T	1.07314	4.03064	6.61556e-05	0.00990099	0.128713	0.112477	0.733153
ALDOA	30081599	+	1	protein_coding	824164	ENSG00000149925.12	16	29257435	A	G	1.30324	3.28351	0.00111187	0.00990099	0.465347	0.429516	0.839202
RBKS	28081438	-	2	protein_coding	702734	ENSG00000171174.9	2	28784172	G	A	-4.42691	3.14225	0.00179644	0.00990099	0.683168	0.715622	0.925589
NCEH1	172351882	-	1	protein_coding	-681471	ENSG00000144959.5	3	171670411	G	C	-1.65975	3.35865	0.000855431	0.00990099	0.653465	0.651984	0.910229
GALC	88454551	-	2	protein_coding	-971167	ENSG00000054983.12	14	87483384	T	A	-1.75466	2.59102	0.00990557	0.019802	1	0.9976	0.969534
ZNF451	57033221	+	2	protein_coding	844484	ENSG00000112200.12	6	56188737	T	C	-0.667672	3.55056	0.000428334	0.00990099	0.227723	0.229264	0.782648
RNF24	3914712	-	2	protein_coding	509372	ENSG00000101236.12	20	4424084	A	G	-6.41107	3.5469	0.000434155	0.00990099	0.574257	0.532739	0.872372
TSPAN19	85423751	-	1	protein_coding	-333887	ENSG00000231738.6	12	85089864	G	A	1.75759	3.11047	0.0019965	0.00990099	0.683168	0.683887	0.9193
DROSHA	31527013	-	1	protein_coding	765756	ENSG00000113360.12	5	32292769	A	G	-0.527941	3.44362	0.000632221	0.00990099	0.663366	0.67281	0.914702
TXNDC11	11792181	-	2	protein_coding	-330775	ENSG00000153066.8	16	11461406	C	T	6.47555	3.48909	0.000536406	0.00990099	0.594059	0.534629	0.872934
PRDM10	129830977	-	2	protein_coding	-737710	ENSG00000170325.10	11	129093267	C	A	-1.49466	3.33066	0.000943735	0.00990099	0.673267	0.649403	0.909359
RP11-317P15.4	182584389	+	2	lincRNA	537439	ENSG00000261504.1	1	182046950	C	T	2.33542	3.0177	0.00270353	0.029703	0.910891	0.911566	0.969534
FAM69B	139621331	-	2	protein_coding	-790324	ENSG00000165716.5	9	138831007	G	A	-4.18728	4.38161	1.49321e-05	0.00990099	0.118812	0.0861248	0.724554
CTC-365E16.1	71656517	+	2	lincRNA	259147	ENSG00000272093.1	5	71397370	G	T	-3.93428	2.65563	0.00822019	0.019802	1	0.994891	0.969534
UQCRB	97244168	-	1	protein_coding	165047	ENSG00000156467.5	8	97409215	C	T	2.9692	3.12595	0.00189665	0.00990099	0.811881	0.823036	0.957707
RP4-734P14.4	2447961	-	2	protein_coding	214993	ENSG00000256566.1	20	2662954	A	G	1.12857	4.18793	3.4386e-05	0.00990099	0.148515	0.148853	0.753784
RP11-304L19.8	2262444	+	2	lincRNA	989251	ENSG00000261532.1	16	1273193	A	C	2.4264	3.27139	0.00115938	0.00990099	0.722772	0.727681	0.928391
U91328.20	25990989	+	2	lincRNA	-553118	ENSG00000272065.1	6	26544107	G	C	3.0997	2.67173	0.00784254	0.00990099	0.990099	0.982449	0.969534
RP4-758J18.2	1336623	+	2	protein_coding	-332605	ENSG00000224870.3	1	1669228	T	C	-1.5282	3.94919	9.2081e-05	0.00990099	0.168317	0.130039	0.742593
RNF5	32151167	+	2	protein_coding	-401792	ENSG00000204308.6	6	32552959	G	C	3.43783	4.11635	4.64321e-05	0.00990099	0.19802	0.16832	0.761457
ONECUT1	53078166	-	1	protein_coding	-766355	ENSG00000169856.7	15	52311811	G	C	-1.64437	3.72206	0.000224779	0.00990099	0.277228	0.282658	0.79345
PCBP3	47361584	+	2	protein_coding	-423778	ENSG00000183570.12	21	47785362	G	A	1.06014	3.48306	0.00054828	0.00990099	0.574257	0.52618	0.87028
PRKCD	53212420	+	2	protein_coding	-681574	ENSG00000163932.9	3	53893994	G	A	2.63162	4.09222	5.13315e-05	0.00990099	0.118812	0.0879005	0.724619
HSPA6	161496378	+	2	protein_coding	455760	ENSG00000173110.6	1	161040618	T	G	5.32935	3.48889	0.000536798	0.00990099	0.633663	0.524783	0.869977
LIPJ	90366431	+	2	protein_coding	102742	ENSG00000204022.5	10	90263689	A	G	9.56277	3.864	0.00012935	0.00990099	0.227723	0.222258	0.782648
DOC2A	30030224	-	2	protein_coding	169360	ENSG00000149927.13	16	30199584	G	A	1.68859	3.47877	0.000556872	0.00990099	0.386139	0.372131	0.821361
MPLKIP	40172660	-	2	protein_coding	-735029	ENSG00000168303.6	7	39437631	C	T	6.17246	4.26989	2.42512e-05	0.00990099	0.118812	0.100194	0.731415
PEMT	17415968	-	2	protein_coding	950165	ENSG00000133027.13	17	18366133	G	A	2.31691	4.41232	1.30448e-05	0.00990099	0.049505	0.0512907	0.701781
FNIP2	159810979	+	2	protein_coding	1100661	ENSG00000052795.8	4	158710318	C	T	0.928277	3.25239	0.00123768	0.00990099	0.574257	0.555094	0.879106
RIC8B	107279682	+	1	protein_coding	-572337	ENSG00000111785.14	12	107852019	G	A	-4.96373	4.4136	1.29711e-05	0.00990099	0.0891089	0.0633917	0.718982
WNK4	40947643	+	2	protein_coding	-879443	ENSG00000126562.12	17	41827086	A	T	-0.790106	3.53596	0.000451985	0.00990099	0.277228	0.279912	0.793355
LNPEP	96341777	+	1	protein_coding	234839	ENSG00000113441.11	5	96106938	C	T	-2.42407	3.90919	0.000108096	0.00990099	0.148515	0.12374	0.741851
NDUFB2	140406363	+	1	protein_coding	612004	ENSG00000090266.8	7	139794359	A	G	1.84887	3.65588	0.000289133	0.00990099	0.257426	0.230365	0.782648
SRPR	126137607	-	1	protein_coding	-957503	ENSG00000182934.7	11	125180104	A	C	1.05156	3.69876	0.000245714	0.00990099	0.346535	0.336757	0.809266
MRPL22	154346246	+	2	protein_coding	-421625	ENSG00000082515.12	5	154767871	G	C	1.13359	2.94656	0.00339396	0.00990099	0.910891	0.932736	0.969534
LRP4	46940193	-	2	protein_coding	-177774	ENSG00000134569.5	11	46762419	C	A	-0.751174	3.0449	0.00247554	0.019802	0.623762	0.556949	0.879106
PGAP3	37842272	-	1	protein_coding	848030	ENSG00000161395.8	17	38690302	G	A	1.56372	3.54753	0.000433137	0.00990099	0.386139	0.379341	0.823793
RP1-315G1.3	123093255	-	1	lincRNA	-414403	ENSG00000232412.1	23	122678852	G	A	4.15026	3.146	0.00177414	0.00990099	0.574257	0.50741	0.864911
ELK4	205589966	-	2	protein_coding	-263091	ENSG00000158711.9	1	205326875	G	A	-3.99788	3.62712	0.000322201	0.00990099	0.336634	0.283472	0.79345
FAM178A	102705087	+	2	protein_coding	-192000	ENSG00000119906.7	10	102897087	C	T	-0.935931	3.3265	0.00095756	0.00990099	0.574257	0.592326	0.894085
DOCK10	225848523	-	1	protein_coding	216575	ENSG00000135905.14	2	226065098	G	A	1.59363	2.74532	0.00630724	0.019802	0.960396	0.969444	0.969534
DHDDS	26793874	+	1	protein_coding	-502828	ENSG00000117682.12	1	27296702	G	A	-1.43769	3.5787	0.000385994	0.00990099	0.207921	0.219736	0.782243
ZKSCAN5	99128731	+	2	protein_coding	-307775	ENSG00000196652.7	7	99436506	G	A	-1.143	2.81895	0.00504822	0.029703	0.910891	0.896145	0.969534
MGA	42054327	+	1	protein_coding	-276627	ENSG00000174197.12	15	42330954	T	C	2.80289	3.7609	0.000193566	0.00990099	0.277228	0.233906	0.784379
GALNT16	69820488	+	2	protein_coding	385194	ENSG00000100626.12	14	69435294	G	A	1.0629	3.15142	0.0017423	0.019802	0.811881	0.829609	0.959247
ETV3	157105500	-	2	protein_coding	242356	ENSG00000117036.7	1	157347856	G	A	-0.676731	3.32055	0.000977642	0.00990099	0.613861	0.627825	0.904357
RMI2	11444508	+	2	protein_coding	-568913	ENSG00000175643.7	16	12013421	T	A	3.98584	4.25809	2.55108e-05	0.00990099	0.158416	0.120187	0.737337
ARFGEF1	68255571	-	1	protein_coding	-272952	ENSG00000066777.4	8	67982619	C	A	-0.715717	3.01694	0.0027102	0.00990099	0.841584	0.825713	0.958573
C10orf76	103789214	-	2	protein_coding	-863227	ENSG00000120029.8	10	102925987	T	C	-1.79557	2.96992	0.00315126	0.00990099	0.811881	0.752233	0.936406
MAGEE2	75005079	-	2	protein_coding	-607940	ENSG00000186675.5	23	74397139	T	C	-4.07472	2.98222	0.00302996	0.00990099	0.138614	0.131669	0.744114
ITGB6	161114557	-	1	protein_coding	483653	ENSG00000115221.6	2	161598210	C	A	-0.7253	3.13908	0.00181557	0.00990099	0.742574	0.737526	0.93169
USP18	18659582	+	2	protein_coding	-353469	ENSG00000184979.9	22	19013051	G	T	4.17337	3.44024	0.000639946	0.00990099	0.712871	0.651502	0.910101
GDF9	132198248	-	2	protein_coding	102833	ENSG00000164404.4	5	132301081	A	T	3.3023	3.54061	0.000444322	0.00990099	0.316832	0.311248	0.80179
LPCAT3	7091065	-	2	protein_coding	796907	ENSG00000111684.6	12	7887972	G	A	1.88616	4.15596	3.9343e-05	0.00990099	0.0990099	0.088452	0.724619
PEAR1	156884439	+	2	protein_coding	-359405	ENSG00000187800.9	1	157243844	G	A	1.1654	3.2263	0.00135312	0.00990099	0.683168	0.705762	0.924132
SOSTDC1	16502175	-	2	protein_coding	-96866	ENSG00000171243.7	7	16405309	G	A	3.16907	3.01039	0.00276803	0.019802	0.940594	0.955436	0.969534
ZNF850	37238671	-	2	protein_coding	-798882	ENSG00000267041.1	19	36439789	C	T	-4.44497	3.29711	0.00106072	0.00990099	0.465347	0.460668	0.850602
KCNJ11	17409623	-	2	protein_coding	-345196	ENSG00000187486.5	11	17064427	C	T	2.15307	3.88437	0.00011932	0.00990099	0.138614	0.129681	0.742593
RP13-616I3.1	197233857	-	2	lincRNA	-75523	ENSG00000272989.1	3	197158334	T	C	2.67822	2.90413	0.00387904	0.019802	0.920792	0.94727	0.969534
SPSB1	9427632	+	2	protein_coding	428263	ENSG00000171621.9	1	8999369	T	G	-0.807252	3.73454	0.000214265	0.00990099	0.346535	0.303377	0.797397
TIAM1	32639299	-	1	protein_coding	-305824	ENSG00000156299.8	21	32333475	C	A	-2.61747	3.06634	0.00230832	0.00990099	0.881188	0.874568	0.969534
TRAF3IP2	111894186	-	1	protein_coding	907370	ENSG00000056972.14	6	112801556	T	C	-1.26074	3.56068	0.000412635	0.00990099	0.336634	0.321513	0.804719
PRKACB	84649720	+	2	protein_coding	199537	ENSG00000142875.15	1	84450183	A	G	-1.08588	3.69881	0.000245672	0.00990099	0.336634	0.297574	0.794963
SMARCC1	47770584	-	2	protein_coding	-936700	ENSG00000173473.6	3	46833884	C	A	-1.03743	3.95498	8.99579e-05	0.00990099	0.039604	0.0574177	0.711527
HOOK3	42882573	+	1	protein_coding	835573	ENSG00000168172.4	8	42047000	C	G	-2.20857	2.81239	0.00515027	0.00990099	0.841584	0.791032	0.949003
RBM4B	66435295	+	1	protein_coding	-1004308	ENSG00000173914.7	11	67439603	G	A	-0.981438	2.76342	0.00597385	0.00990099	0.960396	0.938887	0.969534
ISCA1	88882703	-	2	protein_coding	598025	ENSG00000135070.9	9	89480728	A	C	-6.10111	3.92463	0.000101622	0.00990099	0.188119	0.140424	0.751221
PKHD1	51586786	-	2	protein_coding	650712	ENSG00000170927.10	6	52237498	C	G	-1.11495	3.91303	0.000106451	0.00990099	0.207921	0.204209	0.776295
PRDX1	45981479	-	2	protein_coding	368108	ENSG00000117450.9	1	46349587	C	T	-0.714583	2.67388	0.00779319	0.019802	0.930693	0.934721	0.969534
RP11-403I13.8	149291204	+	2	lincRNA	-704061	ENSG00000235999.1	1	149995265	G	A	-1.24034	3.07675	0.002231	0.00990099	0.277228	0.234495	0.784533
DENND5A	9225864	-	1	protein_coding	922132	ENSG00000184014.3	11	10147996	A	G	2.05031	3.99399	7.68217e-05	0.00990099	0.118812	0.105333	0.733153
RP5-1024G6.8	53710212	-	2	lincRNA	457476	ENSG00000270172.1	1	54167688	A	G	-1.10149	3.55529	0.000420926	0.00990099	0.316832	0.316013	0.802946
CTD-3110H11.1	50651929	-	2	lincRNA	-272602	ENSG00000259715.1	15	50379327	T	G	-1.57789	3.11371	0.00197516	0.00990099	0.683168	0.722737	0.928095
ATP6V0E1	172447332	+	2	protein_coding	174780	ENSG00000113732.4	5	172272552	G	A	3.37613	4.74795	2.83191e-06	0.00990099	0.00990099	0.016442	0.680996
GNL2	38059447	-	1	protein_coding	988941	ENSG00000134697.8	1	39048388	T	C	-1.64501	3.19186	0.00152089	0.00990099	0.811881	0.824318	0.958258
BTBD16	124096009	+	2	protein_coding	211842	ENSG00000138152.7	10	123884167	T	C	3.81535	3.44005	0.000640381	0.00990099	0.564356	0.534111	0.872907
KIAA1211	57193846	+	2	protein_coding	808182	ENSG00000109265.8	4	56385664	T	C	-4.75554	4.01408	7.07869e-05	0.00990099	0.168317	0.18253	0.769036
RP3-331H24.5	72005050	-	2	lincRNA	1116939	ENSG00000269966.1	6	73121989	G	A	-1.03255	3.87778	0.000122482	0.00990099	0.168317	0.179623	0.769036
SYNRG	35945452	-	1	protein_coding	-599330	ENSG00000006114.11	17	35346122	G	A	1.38183	2.81536	0.00510384	0.019802	0.980198	0.987773	0.969534
N4BP1	48596355	-	2	protein_coding	704775	ENSG00000102921.3	16	49301130	G	A	-2.45052	3.59311	0.000365873	0.00990099	0.306931	0.291264	0.794061
COMMD9	36300166	-	1	protein_coding	648881	ENSG00000110442.7	11	36949047	G	C	1.73456	3.72864	0.000219174	0.00990099	0.39604	0.363046	0.820643
UNC13D	73839347	-	2	protein_coding	-656042	ENSG00000092929.7	17	73183305	C	T	-4.42397	3.95026	9.16829e-05	0.00990099	0.148515	0.136403	0.748712
ISLR2	74428997	+	2	protein_coding	-671720	ENSG00000167178.11	15	75100717	A	G	-9.4105	4.49206	9.15108e-06	0.00990099	0.019802	0.0174244	0.683446
MYH7	23882065	-	2	protein_coding	-850626	ENSG00000092054.12	14	23031439	A	C	-2.39257	3.08626	0.00216243	0.00990099	0.90099	0.923687	0.969534
LL22NC03-2H8.5	22641586	-	2	lincRNA	809650	ENSG00000272216.1	22	23451236	G	T	9.40549	4.13661	4.2667e-05	0.00990099	0.128713	0.0929207	0.724619
OVGP1	111962348	-	2	protein_coding	201198	ENSG00000085465.11	1	112163546	C	A	-0.612141	3.21274	0.00141701	0.019802	0.831683	0.815253	0.954868
SPOCK2	73848372	-	2	protein_coding	370649	ENSG00000107742.8	10	74219021	G	A	2.3803	3.29185	0.00108022	0.00990099	0.693069	0.643183	0.908523
RP11-142I20.1	39101460	-	2	lincRNA	-327861	ENSG00000267313.2	18	38773599	C	T	3.27316	4.12368	4.50358e-05	0.00990099	0.0693069	0.0625919	0.718982
RP11-15H20.7	23440398	-	2	lincRNA	-709954	ENSG00000269107.1	19	22730444	T	C	1.34372	2.80013	0.00534626	0.019802	0.910891	0.921028	0.969534
AKR1C2	5055812	-	2	protein_coding	1003663	ENSG00000151632.12	10	6059475	G	A	-2.59563	3.69898	0.000245513	0.00990099	0.39604	0.346002	0.81281
TMEM86B	55741647	-	2	protein_coding	-640464	ENSG00000180089.4	19	55101183	G	T	1.30216	4.60369	5.52226e-06	0.00990099	0.039604	0.0257671	0.685731
ADCY2	7826832	+	2	protein_coding	640069	ENSG00000078295.11	5	7186763	C	T	4.85417	3.77462	0.000183552	0.00990099	0.346535	0.32043	0.804719
TTLL4	219618857	+	2	protein_coding	-814100	ENSG00000135912.6	2	220432957	G	A	-1.6869	3.00937	0.00277711	0.00990099	0.851485	0.848727	0.964281
RBM15B	51431501	+	2	protein_coding	779836	ENSG00000179837.6	3	50651665	G	T	4.42989	3.13909	0.00181551	0.029703	0.574257	0.609089	0.89866
PDE1C	32110242	-	1	protein_coding	-645367	ENSG00000154678.12	7	31464875	T	A	2.67188	3.6153	0.000336789	0.00990099	0.326733	0.306168	0.79913
UBE2N	93803817	-	1	protein_coding	479155	ENSG00000177889.5	12	94282972	T	C	1.15943	3.95047	9.16069e-05	0.00990099	0.138614	0.124736	0.742593
FAM185A	102395451	+	2	protein_coding	436237	ENSG00000222011.4	7	101959214	G	A	1.61379	3.56045	0.000412983	0.00990099	0.29703	0.278637	0.792245
ABCA1	107623953	-	2	protein_coding	239728	ENSG00000165029.11	9	107863681	G	A	-1.13872	3.12539	0.00190013	0.00990099	0.90099	0.853904	0.965699
C21orf119	33765715	+	1	protein_coding	761577	ENSG00000256073.2	21	33004138	C	T	-0.931994	4.01488	7.05557e-05	0.00990099	0.108911	0.10515	0.733153
NIF3L1	201768419	+	1	protein_coding	621477	ENSG00000196290.10	2	201146942	G	A	-1.58647	2.76766	0.0058982	0.019802	0.920792	0.9519	0.969534
VTA1	142519576	+	2	protein_coding	-743848	ENSG00000009844.11	6	143263424	G	A	1.72286	3.11738	0.00195133	0.00990099	0.722772	0.71974	0.926886
MUT	49399443	-	2	protein_coding	-23380	ENSG00000146085.7	6	49376063	C	A	-0.426762	2.89806	0.00395331	0.019802	0.811881	0.79249	0.949371
SIM2	38092284	+	2	protein_coding	765173	ENSG00000159263.11	21	37327111	G	T	1.99082	4.06693	5.69887e-05	0.00990099	0.0693069	0.0744849	0.720885
RP11-362F19.1	142244772	-	2	lincRNA	817446	ENSG00000248810.1	4	143062218	G	C	4.13138	3.64725	0.000298703	0.00990099	0.346535	0.325492	0.805743
EML2	46145006	-	1	protein_coding	833717	ENSG00000125746.10	19	46978723	G	A	-1.97292	3.59909	0.00035781	0.00990099	0.475248	0.4608	0.850602
ZCCHC17	31811804	+	2	protein_coding	960023	ENSG00000121766.10	1	30851781	T	C	0.84995	3.48401	0.000546403	0.00990099	0.445545	0.412819	0.834821
BCAR1	75276988	-	1	protein_coding	-561274	ENSG00000050820.12	16	74715714	A	G	1.39931	3.93537	9.73397e-05	0.00990099	0.217822	0.196327	0.772046
PON1	94940889	-	2	protein_coding	-791897	ENSG00000005421.4	7	94148992	T	A	1.2746	3.0407	0.00250949	0.00990099	0.811881	0.813371	0.954564
PCDHGA2	140890738	+	2	protein_coding	-574162	ENSG00000081853.13	5	141464900	C	T	-1.08503	3.32371	0.000966936	0.00990099	0.574257	0.563934	0.881885
MZT1	73284462	-	2	protein_coding	-437687	ENSG00000204899.5	13	72846775	G	A	0.696288	3.18369	0.00156338	0.00990099	0.871287	0.842788	0.963409
CXCL14	134907545	-	2	protein_coding	154473	ENSG00000145824.8	5	135062018	C	T	-4.97763	2.57894	0.0102531	0.039604	1	0.999156	0.969534
RP11-500M8.7	4771699	+	2	protein_coding	446723	ENSG00000272921.1	12	4324976	T	C	-0.680174	3.78677	0.00017509	0.00990099	0.376238	0.327501	0.806693
CREM	35500182	+	1	protein_coding	542612	ENSG00000095794.15	10	34957570	C	T	-4.43629	3.49547	0.000524106	0.019802	0.50495	0.460977	0.850602
POU6F1	51598151	-	2	protein_coding	685773	ENSG00000184271.11	12	52283924	C	G	-4.04877	3.54442	0.000438132	0.00990099	0.39604	0.356505	0.816806
GINS3	58436846	+	2	protein_coding	128734	ENSG00000181938.9	16	58308112	G	C	7.4451	3.08707	0.00215668	0.00990099	0.970297	0.943639	0.969534
STEAP2	89856285	+	1	protein_coding	-479868	ENSG00000157214.9	7	90336153	G	A	1.83359	3.42679	0.00067156	0.00990099	0.475248	0.425522	0.837745
RP11-514O12.4	167271627	-	2	protein_coding	-388780	ENSG00000249141.1	6	166882847	C	T	-1.93503	4.15386	3.96919e-05	0.00990099	0.0693069	0.0954166	0.726755
CSPG4	75967893	-	2	protein_coding	-961052	ENSG00000173546.7	15	75006841	T	A	2.01931	3.49301	0.000528815	0.00990099	0.316832	0.274382	0.790788
NUDT1	2290464	+	2	protein_coding	-677344	ENSG00000106268.11	7	2967808	A	G	0.931206	3.88081	0.000121019	0.00990099	0.257426	0.260744	0.786018
B3GNT4	122691933	+	2	protein_coding	760069	ENSG00000176383.8	12	121931864	T	C	-0.839542	3.24637	0.00126347	0.00990099	0.554455	0.536544	0.873661
STRIP2	129100142	+	2	protein_coding	-88345	ENSG00000128578.5	7	129188487	T	C	1.40797	3.96032	8.80431e-05	0.00990099	0.0792079	0.0894725	0.724619
LPCAT2	55616826	+	2	protein_coding	-250187	ENSG00000087253.7	16	55867013	T	C	-1.75384	3.54287	0.000440644	0.00990099	0.376238	0.366666	0.820781
POTEI	131220391	-	1	protein_coding	982039	ENSG00000196834.7	2	132202430	T	C	-5.27905	3.23597	0.00130922	0.00990099	0.60396	0.546391	0.876902
LYZ	69744064	+	1	protein_coding	-149000	ENSG00000090382.2	12	69893064	A	G	-1.04835	3.43905	0.000642694	0.00990099	0.475248	0.471984	0.853482
TMED6	69377543	-	2	protein_coding	590189	ENSG00000157315.4	16	69967732	G	A	1.89651	3.5679	0.000401756	0.00990099	0.29703	0.276157	0.791063
ZNF32	44140249	-	2	protein_coding	-638757	ENSG00000169740.9	10	43501492	C	G	1.53961	3.40742	0.000719671	0.00990099	0.564356	0.546819	0.876902
VAC14	70814842	-	1	protein_coding	420147	ENSG00000103043.10	16	71234989	C	T	0.617358	4.10684	4.83066e-05	0.00990099	0.019802	0.0352233	0.69856
STX17	102730716	+	1	protein_coding	-782623	ENSG00000136874.6	9	103513339	G	A	-2.75714	3.18453	0.00155899	0.019802	0.594059	0.630329	0.90512
ISG20L2	156697600	-	2	protein_coding	-71092	ENSG00000143319.12	1	156626508	C	G	0.834191	3.47595	0.000562607	0.00990099	0.584158	0.570824	0.884767
ZFYVE19	41106346	+	1	protein_coding	754478	ENSG00000166140.13	15	40351868	G	T	-5.84075	3.6732	0.000270801	0.00990099	0.267327	0.257128	0.785979
NDUFV2	9134184	+	2	protein_coding	553585	ENSG00000178127.8	18	8580599	T	C	-4.69221	3.94674	9.29931e-05	0.00990099	0.267327	0.28212	0.79345
STOX1	70652490	+	2	protein_coding	284256	ENSG00000165730.10	10	70368234	T	C	-2.43617	3.35155	0.000877074	0.00990099	0.633663	0.585138	0.890685
C3orf52	111847080	+	2	protein_coding	886571	ENSG00000114529.8	3	110960509	C	G	-2.49931	3.02607	0.00263136	0.019802	0.851485	0.889569	0.969534
ZNF566	36967518	-	1	protein_coding	-354624	ENSG00000186017.10	19	36612894	C	T	-1.47623	3.58182	0.000381545	0.00990099	0.257426	0.258527	0.785979
MORF4L2	102940188	-	2	protein_coding	-39541	ENSG00000123562.12	23	102900647	C	T	2.73975	3.16947	0.00164004	0.00990099	0.386139	0.347444	0.813189
ZZEF1	3980053	-	2	protein_coding	-157416	ENSG00000074755.10	17	3822637	T	C	-0.719446	3.41305	0.000705373	0.00990099	0.732673	0.718538	0.926662
RNF220	45115555	+	2	protein_coding	962423	ENSG00000187147.13	1	44153132	T	C	2.0685	2.92425	0.00364164	0.019802	0.90099	0.908859	0.969534
CCDC90B	82985783	-	2	protein_coding	-966551	ENSG00000137500.5	11	82019232	C	G	-0.579124	2.80845	0.00521248	0.00990099	0.970297	0.97578	0.969534
SYNJ1	34104830	+	1	protein_coding	-399515	ENSG00000159082.13	21	34504345	G	A	-2.74847	3.34309	0.000903528	0.00990099	0.70297	0.709309	0.924667
DAK	61113329	+	1	protein_coding	744369	ENSG00000149476.10	11	60368960	G	A	0.933766	3.19053	0.00152774	0.00990099	0.762376	0.765876	0.940111
BLCAP	36147752	-	2	protein_coding	339562	ENSG00000166619.8	20	36487314	C	T	3.82065	3.99844	7.54439e-05	0.00990099	0.168317	0.141425	0.751623
UBE2Z	47000348	+	2	protein_coding	-348716	ENSG00000159202.13	17	47349064	T	G	-2.20068	3.19472	0.00150627	0.00990099	0.673267	0.701248	0.922702
CDK5RAP2	123334319	-	2	protein_coding	-411056	ENSG00000136861.13	9	122923263	G	A	-2.36743	3.41091	0.000710777	0.00990099	0.554455	0.506888	0.864362
BBS5	170360991	+	2	protein_coding	846862	ENSG00000163093.7	2	169514129	T	C	2.89058	3.24412	0.00127322	0.00990099	0.752475	0.758603	0.937967
ZNF132	58946951	-	2	protein_coding	-986877	ENSG00000131849.10	19	57960074	G	A	-0.885409	3.3147	0.000997796	0.00990099	0.49505	0.446426	0.844663
NPPB	11917714	-	2	protein_coding	329596	ENSG00000120937.8	1	12247310	A	G	2.20868	3.29911	0.0010534	0.00990099	0.683168	0.623344	0.903539
LINC00662	28282809	-	2	lincRNA	947459	ENSG00000261824.2	19	29230268	G	A	-0.762899	2.64239	0.00854301	0.019802	0.940594	0.965992	0.969534
ICA1	8275635	-	2	protein_coding	-408625	ENSG00000003147.13	7	7867010	G	A	1.22984	3.96237	8.73161e-05	0.00990099	0.168317	0.153776	0.753784
SLC5A10	18923026	+	2	protein_coding	565808	ENSG00000154025.11	17	18357218	G	A	-0.914258	3.70279	0.000241973	0.00990099	0.207921	0.192432	0.771753
SPC24	11258470	-	2	protein_coding	267364	ENSG00000161888.7	19	11525834	T	A	-1.65495	3.66912	0.000275021	0.00990099	0.247525	0.260258	0.785979
PRICKLE3	49042845	-	2	protein_coding	899166	ENSG00000012211.8	23	49942011	G	A	-2.09246	2.90213	0.00390333	0.019802	0.277228	0.240419	0.784964
NUDT16	131101433	+	2	protein_coding	1124	ENSG00000198585.7	3	131100309	T	C	-2.52885	3.75652	0.000196863	0.00990099	0.257426	0.251473	0.784964
C11orf53	111156777	+	2	protein_coding	488758	ENSG00000150750.6	11	110668019	G	A	1.3255	3.96199	8.74495e-05	0.00990099	0.0693069	0.071319	0.720885
OSBPL5	3167891	-	2	protein_coding	25941	ENSG00000021762.15	11	3193832	A	C	1.50901	3.61463	0.000337626	0.00990099	0.514851	0.461518	0.850602
FGFR4	176524528	+	2	protein_coding	567095	ENSG00000160867.10	5	175957433	A	G	-1.34541	3.03796	0.00253198	0.00990099	0.861386	0.863178	0.966998
TRIM25	54985924	-	1	protein_coding	361709	ENSG00000121060.10	17	55347633	T	C	-1.52066	4.02584	6.74655e-05	0.00990099	0.19802	0.174175	0.76488
CRB3	6466681	+	2	protein_coding	667248	ENSG00000130545.11	19	5799433	G	A	0.875154	3.84063	0.000141838	0.00990099	0.277228	0.311551	0.80179
XPO4	21442840	-	2	protein_coding	-562394	ENSG00000132953.12	13	20880446	G	A	2.49313	3.62038	0.000330441	0.00990099	0.405941	0.420093	0.836909
CLCN4	10153062	+	2	protein_coding	824375	ENSG00000073464.7	23	9328687	A	C	1.04048	3.12732	0.00188798	0.00990099	0.60396	0.579091	0.888316
FANCL	58440841	-	1	protein_coding	-531363	ENSG00000115392.7	2	57909478	G	T	-3.01419	3.65937	0.000285354	0.00990099	0.227723	0.228214	0.782648
NUDT4	93788385	+	2	protein_coding	-776717	ENSG00000173598.9	12	94565102	T	C	-0.974162	3.32832	0.000951485	0.019802	0.683168	0.676216	0.915938
TMEM30A	75975054	-	2	protein_coding	-439892	ENSG00000112697.11	6	75535162	C	A	-1.10755	3.57429	0.000392364	0.00990099	0.435644	0.434891	0.840179
WAS	48547709	+	2	protein_coding	-215487	ENSG00000015285.6	23	48763196	C	T	4.53958	3.10916	0.00200518	0.00990099	0.207921	0.218419	0.782243
ECHDC3	11797344	+	2	protein_coding	852724	ENSG00000134463.10	10	10944620	G	T	1.61045	3.466	0.000583225	0.00990099	0.70297	0.656857	0.911172
C4orf21	113541346	-	2	protein_coding	-365069	ENSG00000138658.11	4	113176277	G	A	-0.916139	3.54818	0.000432102	0.00990099	0.287129	0.290181	0.794061
RANBP17	170698155	+	1	protein_coding	-572641	ENSG00000204764.8	5	171270796	G	A	-4.94454	4.47226	9.99801e-06	0.00990099	0.029703	0.0349368	0.69856
FBXO6	11733906	+	2	protein_coding	686389	ENSG00000116663.6	1	11047517	G	A	1.41765	3.54603	0.000435538	0.00990099	0.326733	0.362699	0.820643
TTBK1	43237551	+	1	protein_coding	-431859	ENSG00000146216.7	6	43669410	T	C	3.43727	3.24932	0.00125075	0.00990099	0.653465	0.626035	0.904357
RP11-318L16.6	211608414	+	2	lincRNA	677605	ENSG00000261252.1	1	210930809	A	G	-2.27909	3.84123	0.000141505	0.00990099	0.29703	0.301144	0.795774
PDK1	173460557	+	1	protein_coding	-784542	ENSG00000152256.9	2	174245099	G	T	-5.19046	3.09639	0.00209152	0.019802	0.861386	0.89442	0.969534
ENKD1	67699071	-	2	protein_coding	832187	ENSG00000124074.7	16	68531258	A	G	-0.840564	3.68801	0.000255985	0.00990099	0.128713	0.155312	0.753784
PGBD4	34396488	+	1	protein_coding	-642122	ENSG00000182405.4	15	35038610	T	C	2.00082	3.26304	0.0011932	0.00990099	0.881188	0.846834	0.963839
ATOH7	69991871	-	2	protein_coding	595453	ENSG00000179774.7	10	70587324	G	C	3.69013	4.17109	3.69185e-05	0.00990099	0.0891089	0.069973	0.720885
ZNF107	64169032	+	2	protein_coding	-868516	ENSG00000196247.7	7	65037548	A	G	1.72396	3.5275	0.000466225	0.00990099	0.336634	0.294926	0.794544
ZNF780A	40590705	-	2	protein_coding	511301	ENSG00000197782.10	19	41102006	T	G	-0.880306	2.942	0.00344332	0.00990099	0.970297	0.96295	0.969534
RP11-411K7.1	53859762	+	2	lincRNA	468154	ENSG00000236740.2	6	53391608	A	C	2.31294	2.98072	0.00304451	0.00990099	0.871287	0.885191	0.969534
PPARA	46631030	+	2	protein_coding	124621	ENSG00000186951.12	22	46506409	G	A	0.776008	4.06534	5.73645e-05	0.00990099	0.188119	0.178969	0.769036
ZNF425	148809465	-	1	protein_coding	638775	ENSG00000204947.4	7	149448240	C	A	1.49314	3.10557	0.00202908	0.00990099	0.811881	0.825286	0.958573
TEKT3	15234931	-	1	protein_coding	-602957	ENSG00000125409.8	17	14631974	G	A	4.31454	2.691	0.00741093	0.019802	1	0.999495	0.969534
RP3-462E2.3	112251015	+	2	lincRNA	291718	ENSG00000257877.1	12	111959297	G	A	-4.9619	3.04922	0.00244093	0.00990099	0.574257	0.563662	0.881714
PCMTD2	62904574	+	2	protein_coding	714115	ENSG00000203880.7	20	62190459	C	G	1.22523	3.38378	0.000782765	0.00990099	0.584158	0.550369	0.878611
RP11-130C6.1	129473992	-	2	lincRNA	10843	ENSG00000273077.1	4	129484835	A	C	2.06134	2.9139	0.00376201	0.00990099	0.920792	0.927699	0.969534
ZNF487	43947368	+	1	protein_coding	453070	ENSG00000243660.5	10	43494298	T	C	-1.52629	3.11494	0.00196714	0.00990099	0.712871	0.688201	0.920545
HTR1F	88040998	+	2	protein_coding	-262755	ENSG00000179097.4	3	88303753	A	G	-2.24854	3.40174	0.00073438	0.00990099	0.534653	0.488711	0.858327
APPL1	57294145	+	2	protein_coding	-927384	ENSG00000157500.6	3	58221529	C	A	-1.6535	3.22727	0.00134868	0.00990099	0.742574	0.685958	0.920074
ARHGAP30	161024263	-	2	protein_coding	-347475	ENSG00000186517.9	1	160676788	G	A	4.37753	4.14404	4.13609e-05	0.00990099	0.0693069	0.0694875	0.720885
UPF2	12077440	-	2	protein_coding	247618	ENSG00000151461.15	10	12325058	T	C	0.994923	4.56643	6.54389e-06	0.00990099	0.019802	0.0377732	0.69856
NRK	105199590	+	2	protein_coding	-815748	ENSG00000123572.12	23	106015338	A	T	-3.63209	2.89801	0.00395394	0.00990099	0.405941	0.377681	0.823398
SLPI	43881058	-	2	protein_coding	866028	ENSG00000124107.5	20	44747086	G	A	1.19174	4.25836	2.54805e-05	0.00990099	0.0693069	0.0730649	0.720885
AOAH	36726399	-	1	protein_coding	-470802	ENSG00000136250.7	7	36255597	G	A	5.82141	2.90621	0.00385383	0.00990099	0.970297	0.973524	0.969534
DNAJC25	114431552	+	2	protein_coding	-274406	ENSG00000059769.15	9	114705958	C	G	-3.38362	4.78094	2.42507e-06	0.00990099	0.00990099	0.0080441	0.673875
STXBP5L	120628418	+	2	protein_coding	-80462	ENSG00000145087.8	3	120708880	C	T	-0.605708	3.18213	0.00157165	0.00990099	0.693069	0.62749	0.904357
ITGB3BP	63955889	-	2	protein_coding	1044138	ENSG00000142856.12	1	65000027	A	G	-2.80417	3.13515	0.00183949	0.00990099	0.762376	0.77288	0.942049
TOR4A	140174411	+	2	protein_coding	524745	ENSG00000198113.2	9	139649666	C	T	-2.59858	3.88277	0.000120081	0.00990099	0.168317	0.154187	0.753784
CRH	67089726	-	2	protein_coding	-546068	ENSG00000147571.3	8	66543658	G	A	2.45493	3.40347	0.00072987	0.00990099	0.455446	0.416983	0.836097
KLHL10	39998075	+	2	protein_coding	-925212	ENSG00000161594.6	17	40923287	G	C	-3.26677	3.51411	0.000489661	0.00990099	0.39604	0.376727	0.823261
RBM12	34243266	-	2	protein_coding	972653	ENSG00000244462.3	20	35215919	G	A	-3.52985	2.3513	0.0191735	0.029703	0.970297	0.993603	0.969534
CTD-2192J16.22	12754760	-	2	protein_coding	993341	ENSG00000269242.1	19	13748101	G	A	2.17051	3.94322	9.43187e-05	0.00990099	0.138614	0.128193	0.742593
PDCD4	112657786	+	2	protein_coding	-251319	ENSG00000150593.11	10	112909105	G	A	0.842819	3.69223	0.000251911	0.00990099	0.257426	0.220143	0.782243
RBM43	152117822	-	2	protein_coding	-313871	ENSG00000184898.6	2	151803951	C	T	1.20831	4.4035	1.35617e-05	0.00990099	0.039604	0.0315741	0.69856
NDUFS4	52954381	+	2	protein_coding	564926	ENSG00000164258.7	5	52389455	A	G	-0.826901	3.41473	0.000701164	0.00990099	0.574257	0.498601	0.863071
ZNF781	38169674	-	1	protein_coding	994514	ENSG00000196381.6	19	39164188	T	C	-0.896497	2.65802	0.00816302	0.00990099	0.960396	0.97217	0.969534
CTA-989H11.1	42674194	+	2	lincRNA	171708	ENSG00000273366.1	22	42502486	C	T	-3.08382	3.31408	0.00099997	0.00990099	0.653465	0.638778	0.907262
TTLL1	43466184	-	2	protein_coding	-879270	ENSG00000100271.12	22	42586914	T	C	3.43539	3.27351	0.00115093	0.00990099	0.831683	0.811639	0.953698
WDR90	717780	+	1	protein_coding	-575750	ENSG00000161996.13	16	1293530	C	G	1.35977	4.81662	2.04849e-06	0.00990099	0.00990099	0.0186884	0.685566
NYAP2	226491844	+	2	protein_coding	690319	ENSG00000144460.10	2	225801525	C	T	-5.98407	4.65393	4.38483e-06	0.00990099	0.019802	0.0155837	0.680996
CTC1	8141947	-	1	protein_coding	927746	ENSG00000178971.9	17	9069693	C	G	-0.882559	2.86939	0.00432228	0.00990099	1	0.994304	0.969534
RP11-466C23.4	63535026	-	2	lincRNA	274792	ENSG00000255651.2	11	63809818	C	T	-3.83627	3.1758	0.00160551	0.00990099	0.613861	0.61288	0.900132
HAUS5	36114132	+	2	protein_coding	-304810	ENSG00000249115.4	19	36418942	G	A	-1.53846	3.54657	0.000434683	0.00990099	0.524752	0.523118	0.869817
SBNO2	1154401	-	1	protein_coding	-736813	ENSG00000064932.11	19	417588	C	T	2.13252	3.81263	0.000158301	0.019802	0.445545	0.428775	0.838808
MSANTD4	105881794	-	1	protein_coding	88549	ENSG00000170903.6	11	105970343	C	T	2.74758	3.04508	0.00247407	0.00990099	0.80198	0.811245	0.953557
SPRED1	38591574	+	2	protein_coding	404909	ENSG00000166068.8	15	38186665	G	A	2.62234	3.5912	0.000368475	0.00990099	0.415842	0.399362	0.829637
ZFHX2	24004583	-	1	protein_coding	446786	ENSG00000136367.12	14	24451369	A	C	-0.634427	3.57322	0.000393926	0.00990099	0.584158	0.512129	0.86614
CBY3	179105586	-	2	protein_coding	-265717	ENSG00000204659.4	5	178839869	C	A	3.72347	2.88735	0.00408767	0.00990099	0.990099	0.99628	0.969534
MYSM1	59158603	-	2	protein_coding	-975960	ENSG00000162601.5	1	58182643	T	C	2.6601	3.81087	0.00015939	0.00990099	0.29703	0.271865	0.790788
RP11-248J23.7	97684536	+	2	protein_coding	-334581	ENSG00000270099.1	10	98019117	C	T	-9.74596	3.92974	9.95627e-05	0.00990099	0.0990099	0.0948951	0.724779
HS3ST3A1	13400135	-	2	protein_coding	157029	ENSG00000153976.2	17	13557164	G	T	-1.75828	3.54163	0.000442652	0.00990099	0.60396	0.585283	0.890685
RP11-83B20.1	124998554	+	2	lincRNA	14031	ENSG00000214650.2	12	124984523	A	C	2.86537	3.28687	0.00109901	0.00990099	0.821782	0.807287	0.953113
PREP	105770956	-	2	protein_coding	479787	ENSG00000085377.9	6	106250743	G	C	0.670469	3.93184	9.8729e-05	0.00990099	0.306931	0.262833	0.787418
MARCH1	164976426	-	2	protein_coding	-527153	ENSG00000145416.9	4	164449273	G	A	1.19578	3.24636	0.00126349	0.00990099	0.673267	0.665152	0.912739
PHACTR3	58422170	+	2	protein_coding	1077075	ENSG00000087495.12	20	57345095	C	T	6.36219	3.56669	0.000403566	0.00990099	0.415842	0.392334	0.828062
RP11-700H6.1	49013086	-	2	lincRNA	122407	ENSG00000247011.2	17	49135493	G	C	-2.58525	2.89368	0.00400772	0.00990099	0.980198	0.980866	0.969534
SZRD1	16721533	+	2	protein_coding	112165	ENSG00000055070.12	1	16609368	C	T	-1.43497	2.71941	0.00681365	0.00990099	0.990099	0.982048	0.969534
RP11-665C16.6	55729874	-	2	lincRNA	618965	ENSG00000258413.1	14	56348839	A	G	1.57425	2.80491	0.00526904	0.00990099	0.980198	0.99186	0.969534
NPIPB3	21513642	-	2	protein_coding	-282664	ENSG00000169246.12	16	21230978	T	C	3.37673	3.61767	0.000333818	0.00990099	0.267327	0.246697	0.784964
RBM46	155717894	+	1	protein_coding	794209	ENSG00000151962.3	4	154923685	T	C	-2.60908	3.43685	0.000647777	0.00990099	0.524752	0.499311	0.863413
TBC1D4	75887034	-	2	protein_coding	-633850	ENSG00000136111.8	13	75253184	G	A	3.61396	2.96339	0.00321751	0.00990099	0.950495	0.952153	0.969534
SLC20A1	113420441	+	1	protein_coding	-702617	ENSG00000144136.6	2	114123058	A	G	-1.82295	3.6379	0.000309409	0.00990099	0.237624	0.300147	0.794963
F2RL2	75914467	-	1	protein_coding	566294	ENSG00000164220.6	5	76480761	G	A	1.0482	3.63302	0.000315137	0.00990099	0.405941	0.369914	0.821122
RP11-339B21.15	131067794	-	2	lincRNA	-110472	ENSG00000272960.1	9	130957322	A	C	1.36502	3.95164	9.11751e-05	0.00990099	0.039604	0.0462972	0.701781
RP11-329B9.4	184456423	+	2	lincRNA	195194	ENSG00000272970.1	3	184261229	C	T	-3.95202	2.75982	0.00603883	0.019802	0.980198	0.985686	0.969534
CENPN	81056333	+	2	protein_coding	-903278	ENSG00000166451.9	16	81959611	C	A	3.18508	3.28138	0.00112008	0.00990099	0.80198	0.795002	0.950481
PTPN12	77267941	+	1	protein_coding	-309828	ENSG00000127947.11	7	77577769	A	G	1.20014	3.93157	9.88359e-05	0.00990099	0.237624	0.204996	0.776846
CPAMD8	17111332	-	2	protein_coding	-58935	ENSG00000160111.8	19	17052397	G	C	-1.76247	4.03182	6.5837e-05	0.00990099	0.19802	0.184967	0.769036
HPS4	26878206	-	2	protein_coding	20685	ENSG00000100099.16	22	26898891	C	T	-1.12591	4.32749	1.89104e-05	0.00990099	0.039604	0.0430642	0.701781
FOXP2	114329979	+	2	protein_coding	1218946	ENSG00000128573.18	7	113111033	C	A	1.37533	4.29482	2.17839e-05	0.00990099	0.118812	0.0989548	0.731415
RHEB	151168527	-	2	protein_coding	367191	ENSG00000106615.5	7	151535718	G	C	-1.28655	3.91369	0.000106168	0.00990099	0.138614	0.123068	0.741411
FGF10	44389158	-	2	protein_coding	116237	ENSG00000070193.4	5	44505395	C	T	3.39823	3.4311	0.000661271	0.00990099	0.277228	0.27724	0.791083
ENOX1	43934193	-	2	protein_coding	1418879	ENSG00000120658.8	13	45353072	G	A	-2.83119	3.57303	0.000394197	0.00990099	0.386139	0.34388	0.812008
RASD2	35948077	+	2	protein_coding	54305	ENSG00000100302.6	22	35893772	G	T	5.90909	3.26424	0.00118827	0.00990099	0.782178	0.731488	0.929141
TAX1BP1	27872328	+	1	protein_coding	290532	ENSG00000106052.9	7	27581796	C	T	-3.09125	3.6773	0.000266616	0.00990099	0.29703	0.27445	0.790788
PRRT2	29825007	+	2	protein_coding	-781482	ENSG00000167371.12	16	30606489	G	A	2.9704	3.42707	0.000670893	0.00990099	0.39604	0.398301	0.829035
SLC38A1	46662913	-	1	protein_coding	930667	ENSG00000111371.11	12	47593580	G	A	-1.26684	2.68527	0.00753703	0.029703	0.980198	0.986105	0.969534
SMN2	69373589	+	2	protein_coding	938620	ENSG00000205571.8	5	68434969	A	C	-1.60556	2.55873	0.0108587	0.019802	0.732673	0.725291	0.928095
TONSL	145654528	-	2	protein_coding	-899807	ENSG00000160949.12	8	144754721	T	C	2.10623	3.08416	0.00217735	0.00990099	0.772277	0.749616	0.935844
ZNF664	124482944	+	2	protein_coding	-398632	ENSG00000179195.11	12	124881576	C	A	1.2208	4.07018	5.62314e-05	0.00990099	0.108911	0.0950074	0.725044
RP5-1198O20.4	44542422	+	2	lincRNA	-458355	ENSG00000230615.2	1	45000777	G	A	-3.39898	4.03974	6.3734e-05	0.00990099	0.0990099	0.0659129	0.720233
IL10RA	117869430	+	2	protein_coding	-527825	ENSG00000110324.5	11	118397255	G	T	3.37169	3.81844	0.000154744	0.00990099	0.207921	0.175959	0.765981
TIPIN	66672278	-	2	protein_coding	-570050	ENSG00000075131.5	15	66102228	C	T	2.259	4.61689	5.19874e-06	0.00990099	0.019802	0.0131141	0.680996
RP11-423G4.7	109303778	-	2	lincRNA	-400066	ENSG00000260987.1	12	108903712	T	C	-4.26436	3.16519	0.00166374	0.019802	0.80198	0.738321	0.932228
RP11-49C24.1	70611221	+	2	lincRNA	461003	ENSG00000260023.1	16	70150218	A	G	1.63322	3.39062	0.000763998	0.00990099	0.475248	0.493893	0.861164
PSMB5	23495584	-	1	protein_coding	-256641	ENSG00000100804.14	14	23238943	A	G	2.81159	3.71653	0.00022959	0.00990099	0.207921	0.247959	0.784964
NOTCH2	120548211	-	2	protein_coding	-740653	ENSG00000134250.13	1	119807558	T	A	1.58268	3.3867	0.000774697	0.019802	0.485149	0.410797	0.834541
RECQL	21652549	-	2	protein_coding	26173	ENSG00000004700.11	12	21678722	A	T	-1.62705	3.87329	0.000124679	0.00990099	0.138614	0.151913	0.753784
FN3KRP	80687790	+	2	protein_coding	656819	ENSG00000141560.10	17	80030971	C	T	-2.01071	2.97138	0.00313667	0.00990099	0.940594	0.933353	0.969534
ELAC2	12915099	-	1	protein_coding	-98769	ENSG00000006744.14	17	12816330	G	A	-2.34323	4.07314	5.55472e-05	0.00990099	0.188119	0.18452	0.769036
NCAPH2	50961802	+	2	protein_coding	445607	ENSG00000025770.14	22	50516195	T	C	-0.811565	3.86308	0.000129822	0.00990099	0.237624	0.222779	0.782648
PAQR3	79847872	-	2	protein_coding	-341008	ENSG00000163291.10	4	79506864	G	T	0.972225	4.09636	5.04569e-05	0.00990099	0.0693069	0.0599793	0.716371
APBA2	29393802	+	2	protein_coding	-468469	ENSG00000034053.10	15	29862271	G	A	-2.2756	3.52621	0.000468448	0.00990099	0.306931	0.278871	0.792245
ANTXR2	80990661	-	2	protein_coding	75729	ENSG00000163297.12	4	81066390	G	T	2.54474	3.53388	0.00045545	0.00990099	0.217822	0.241167	0.784964
CTB-113I20.2	133340838	+	2	lincRNA	-49424	ENSG00000271737.1	5	133390262	C	T	-1.85366	3.4249	0.000676131	0.00990099	0.49505	0.497529	0.862898
FXYD3	35613860	+	2	protein_coding	-296698	ENSG00000089356.12	19	35910558	C	T	-2.66296	4.29133	2.21139e-05	0.00990099	0.049505	0.0385522	0.69856
UBE2J1	90039400	-	2	protein_coding	-728925	ENSG00000198833.6	6	89310475	A	G	-0.677088	3.28431	0.0011088	0.00990099	0.643564	0.632026	0.905499
RP11-131L12.2	118813596	-	2	lincRNA	-837730	ENSG00000270482.1	12	117975866	T	C	-2.54427	3.68045	0.00026345	0.00990099	0.316832	0.3398	0.811006
NALCN	102021339	-	2	protein_coding	865226	ENSG00000102452.11	13	102886565	T	C	-0.633743	3.59562	0.000362457	0.00990099	0.39604	0.457293	0.848963
TNFAIP8L3	51350080	-	2	protein_coding	-653499	ENSG00000183578.5	15	50696581	G	A	-1.3167	2.88249	0.00414996	0.00990099	0.871287	0.879509	0.969534
CTD-2369P2.10	10419226	-	2	protein_coding	-272028	ENSG00000167807.11	19	10147198	A	G	-2.32514	3.94557	9.34308e-05	0.00990099	0.128713	0.139959	0.751221
KIAA1324	109745566	+	2	protein_coding	-620590	ENSG00000116299.12	1	110366156	G	A	-0.874972	3.3151	0.000996402	0.00990099	0.673267	0.605695	0.897238
SETMAR	4354582	+	1	protein_coding	-566672	ENSG00000170364.8	3	4921254	T	C	-3.26555	3.88796	0.000117633	0.00990099	0.316832	0.30318	0.797397
POPDC3	105607996	-	2	protein_coding	353782	ENSG00000132429.5	6	105961778	C	T	4.33754	3.89068	0.000116368	0.00990099	0.118812	0.111314	0.733153
RP11-315D16.2	68486446	-	2	protein_coding	345544	ENSG00000260007.1	15	68831990	C	A	-1.05783	2.6196	0.00912528	0.029703	1	0.997434	0.969534
ULK1	132405851	+	2	protein_coding	724875	ENSG00000177169.5	12	131680976	A	G	-2.10181	4.44877	1.11006e-05	0.00990099	0.0594059	0.0703704	0.720885
CLPB	72140150	-	2	protein_coding	107401	ENSG00000162129.8	11	72247551	G	A	0.424192	2.78104	0.00566469	0.00990099	0.970297	0.968835	0.969534
AZI1	79173635	-	2	protein_coding	456992	ENSG00000141577.9	17	79630627	A	G	-0.703097	2.85276	0.00455044	0.00990099	0.980198	0.983303	0.969534
A2ML1	9039103	+	2	protein_coding	455440	ENSG00000166535.15	12	8583663	C	A	-2.91622	2.85777	0.00448055	0.019802	1	0.982488	0.969534
PBX1	164815821	+	1	protein_coding	426469	ENSG00000185630.14	1	164389352	G	A	-8.35199	4.34496	1.75271e-05	0.00990099	0.039604	0.0427181	0.701781
PNMA6C	152242643	+	2	protein_coding	832101	ENSG00000235961.3	23	151410542	A	T	7.52419	2.48855	0.0132169	0.019802	0.881188	0.901202	0.969534
TCTE1	44247920	-	2	protein_coding	-173758	ENSG00000146221.8	6	44074162	C	G	3.15428	4.10992	4.76934e-05	0.00990099	0.0990099	0.0839604	0.724205
MIR146A	159912359	+	2	lincRNA	871973	ENSG00000253522.2	5	159040386	C	T	1.84429	3.53405	0.000455158	0.00990099	0.376238	0.355695	0.816666
PBX2	32156281	-	2	protein_coding	476050	ENSG00000204304.7	6	32632331	C	T	-1.60242	4.66968	4.07718e-06	0.00990099	0.019802	0.0191949	0.685566
CTC-367J11.1	149855322	-	2	lincRNA	-579971	ENSG00000254333.1	5	149275351	A	G	2.48796	3.67323	0.000270762	0.00990099	0.326733	0.276361	0.791063
ZACN	74077097	+	2	protein_coding	-882787	ENSG00000186919.8	17	74959884	C	T	3.10111	4.09255	5.1261e-05	0.00990099	0.0891089	0.099888	0.731415
C19orf73	49622397	-	2	protein_coding	883969	ENSG00000221916.2	19	50506366	C	T	5.18102	3.03293	0.00257354	0.00990099	0.950495	0.949865	0.969534
TRMT44	8494993	+	1	protein_coding	844256	ENSG00000155275.14	4	7650737	A	G	-3.86974	3.87418	0.000124241	0.00990099	0.366337	0.322113	0.804719
SORBS2	186696520	-	1	protein_coding	719305	ENSG00000154556.13	4	187415825	C	T	3.61239	3.85771	0.000132606	0.00990099	0.326733	0.284663	0.79365
GBP5	89738487	-	2	protein_coding	-839754	ENSG00000154451.10	1	88898733	G	A	7.28294	3.35586	0.00086386	0.00990099	0.574257	0.569766	0.884071
DENND1A	126392755	-	2	protein_coding	-333673	ENSG00000119522.11	9	126059082	C	T	-1.98626	3.4446	0.000629992	0.00990099	0.415842	0.407359	0.832739
P2RX5	3593817	-	2	protein_coding	-28489	ENSG00000083454.17	17	3565328	A	G	-4.68677	4.30476	2.08676e-05	0.00990099	0.0792079	0.0759582	0.720885
SPATA22	3372692	-	1	protein_coding	1028154	ENSG00000141255.8	17	4400846	A	C	-1.84838	3.40822	0.00071762	0.00990099	0.693069	0.678034	0.917193
HINT1	130498196	-	1	protein_coding	330549	ENSG00000169567.7	5	130828745	T	C	-2.89602	3.35528	0.000865625	0.00990099	0.207921	0.230893	0.782648
RARRES1	158422716	-	1	protein_coding	659263	ENSG00000118849.5	3	159081979	G	A	4.36752	3.51688	0.000484729	0.00990099	0.326733	0.284644	0.79365
PSKH1	67936935	+	2	protein_coding	66656	ENSG00000159792.5	16	67870279	A	C	-1.83662	3.05301	0.00241102	0.029703	0.633663	0.603972	0.896844
PRPH2	42666035	-	2	protein_coding	95106	ENSG00000112619.6	6	42761141	C	T	-6.12127	3.35619	0.000862858	0.00990099	0.524752	0.490266	0.858941
CFB	31919475	+	1	protein_coding	598388	ENSG00000243649.4	6	31321087	T	G	4.5992	3.69907	0.000245432	0.00990099	0.435644	0.385473	0.825883
C7orf73	135376319	+	2	protein_coding	505706	ENSG00000243317.3	7	134870613	C	T	-3.8122	3.10437	0.00203716	0.019802	0.821782	0.820107	0.956884
RP11-346I3.4	67336017	-	1	lincRNA	-566420	ENSG00000246145.1	8	66769597	C	T	7.25324	2.9222	0.00366519	0.019802	0.811881	0.783238	0.946033
CDO1	115148955	-	2	protein_coding	16958	ENSG00000129596.4	5	115165913	C	A	-1.26953	3.57073	0.000397566	0.00990099	0.405941	0.374391	0.822544
ZDHHC13	19187849	+	1	protein_coding	936182	ENSG00000177054.9	11	18251667	G	A	-2.06915	3.13536	0.00183822	0.00990099	0.871287	0.875272	0.969534
AC131025.8	148789725	+	2	lincRNA	974310	ENSG00000253864.1	5	147815415	T	C	3.75779	3.30128	0.00104549	0.00990099	0.663366	0.653958	0.911172
CRYL1	21001444	-	2	protein_coding	-200142	ENSG00000165475.9	13	20801302	T	C	-4.41049	3.98808	7.86874e-05	0.00990099	0.0990099	0.0933629	0.724619
NDUFA3	54612389	+	2	protein_coding	-122456	ENSG00000170906.11	19	54734845	G	T	-1.40886	3.80364	0.000163956	0.00990099	0.415842	0.360837	0.82018
RP11-2E17.1	80494356	-	2	lincRNA	-532105	ENSG00000259417.2	15	79962251	A	T	1.19811	3.37687	0.000802143	0.00990099	0.683168	0.650827	0.910013
AP000275.65	33984591	-	2	protein_coding	-156179	ENSG00000265590.5	21	33828412	C	A	6.70192	3.93144	9.88876e-05	0.00990099	0.227723	0.206167	0.777687
NR6A1	127358087	-	2	protein_coding	805360	ENSG00000148200.12	9	128163447	T	C	0.913265	3.29521	0.00106773	0.00990099	0.544554	0.486106	0.857904
RP11-38G5.4	80136646	-	2	lincRNA	-42549	ENSG00000261229.1	15	80094097	C	G	-3.58299	3.65597	0.000289039	0.00990099	0.39604	0.360852	0.82018
CPT2	53667995	+	2	protein_coding	904395	ENSG00000157184.5	1	52763600	G	A	-4.32576	4.18968	3.41328e-05	0.00990099	0.128713	0.098589	0.731415
CRTAC1	99640149	-	1	protein_coding	-333648	ENSG00000095713.9	10	99306501	C	T	1.01484	2.94952	0.00336237	0.00990099	0.940594	0.924333	0.969534
PI4K2A	99433497	+	2	protein_coding	466181	ENSG00000155252.12	10	98967316	G	A	5.68596	4.07777	5.44942e-05	0.00990099	0.118812	0.114477	0.733153
C14orf93	23468611	-	2	protein_coding	113781	ENSG00000100802.10	14	23582392	C	T	2.79855	3.92175	0.000102801	0.00990099	0.207921	0.218962	0.782243
MAFK	1578785	+	2	protein_coding	-744234	ENSG00000198517.5	7	2323019	C	G	-0.485803	3.60648	0.000348076	0.00990099	0.50495	0.510522	0.86614
KIF1B	10428525	+	1	protein_coding	868981	ENSG00000054523.12	1	9559544	A	G	1.78286	3.67017	0.000273925	0.00990099	0.356436	0.336605	0.809266
RNASET2	167347624	-	2	protein_coding	-494897	ENSG00000026297.11	6	166852727	T	C	2.15748	4.6467	4.53332e-06	0.00990099	0.039604	0.0215759	0.685731
GPR6	110301402	+	2	protein_coding	-132468	ENSG00000146360.7	6	110433870	C	T	-4.32083	3.102	0.00205314	0.00990099	0.782178	0.734092	0.930058
BEAN1	66526865	+	1	protein_coding	-464019	ENSG00000166546.9	16	66990884	T	A	2.59133	3.52631	0.000468267	0.00990099	0.366337	0.35252	0.81567
SIPA1	65418040	+	1	protein_coding	677340	ENSG00000213445.4	11	64740700	G	A	2.21132	3.61897	0.000332192	0.00990099	0.19802	0.197194	0.772079
LEKR1	156660318	+	1	protein_coding	64502	ENSG00000197980.7	3	156595816	T	C	1.10128	3.61074	0.000342583	0.00990099	0.257426	0.25173	0.784964
RP11-701H24.3	25273079	-	2	lincRNA	124477	ENSG00000257647.1	15	25397556	A	G	-5.91788	3.3626	0.000843606	0.00990099	0.712871	0.680293	0.917667
FAT3	92623657	+	2	protein_coding	732281	ENSG00000165323.11	11	91891376	G	A	-1.13784	2.68725	0.00749315	0.019802	0.990099	0.99424	0.969534
RPS24	79800373	+	2	protein_coding	916831	ENSG00000138326.14	10	78883542	T	G	0.728958	3.69858	0.000245891	0.00990099	0.316832	0.252897	0.784964
CCL3	34415952	-	2	protein_coding	-968941	ENSG00000006075.11	17	33447011	A	T	5.42331	3.03977	0.00251708	0.029703	0.861386	0.864188	0.967369
MFN2	12049222	+	2	protein_coding	988423	ENSG00000116688.12	1	11060799	A	T	-0.667377	3.75361	0.000199094	0.00990099	0.267327	0.245445	0.784964
GCK	44193062	-	2	protein_coding	752897	ENSG00000106633.11	7	44945959	T	G	-1.43152	4.47764	9.76065e-06	0.00990099	0.019802	0.0298922	0.693313
RXRB	33164057	-	2	protein_coding	-801045	ENSG00000204231.6	6	32363012	T	C	-2.36931	3.60976	0.000343835	0.00990099	0.574257	0.541593	0.87591
RPL9	39458158	-	2	protein_coding	-3837	ENSG00000163682.11	4	39454321	G	A	1.20785	3.5641	0.000407441	0.00990099	0.425743	0.375763	0.823261
AC104655.3	105761709	+	1	lincRNA	-152806	ENSG00000226508.1	2	105914515	T	C	-2.98551	3.18399	0.0015618	0.019802	0.742574	0.756751	0.937696
PTPRR	71148081	-	1	protein_coding	784221	ENSG00000153233.8	12	71932302	T	C	3.07166	3.30364	0.00103693	0.00990099	0.554455	0.571727	0.884767
ABHD5	43775542	+	1	protein_coding	-126952	ENSG00000011198.3	3	43902494	G	C	0.920478	3.28044	0.00112373	0.00990099	0.623762	0.581857	0.889735
FOSL2	28635313	+	1	protein_coding	-70914	ENSG00000075426.7	2	28706227	C	T	-3.29167	3.68773	0.000256255	0.00990099	0.336634	0.268601	0.790175
GCNT2	10626838	+	2	protein_coding	353784	ENSG00000111846.11	6	10273054	T	C	4.26881	3.82068	0.000153389	0.00990099	0.178218	0.18895	0.769861
MFAP3L	170953049	-	1	protein_coding	-960803	ENSG00000198948.7	4	169992246	C	T	0.882592	3.67216	0.000271868	0.00990099	0.29703	0.27177	0.790788
MT1A	56673860	+	2	protein_coding	-434605	ENSG00000205362.6	16	57108465	G	C	-3.73603	4.49282	9.11995e-06	0.00990099	0.049505	0.0520576	0.701781
SNRNP35	123950826	+	1	protein_coding	511589	ENSG00000184209.14	12	123439237	A	G	-2.3263	3.73048	0.00021763	0.00990099	0.217822	0.206053	0.777687
DCAF7	61671565	+	2	protein_coding	-511625	ENSG00000136485.10	17	62183190	G	C	-0.812241	3.30005	0.00104994	0.019802	0.564356	0.512247	0.86614
LIMD2	61776708	-	2	protein_coding	-673535	ENSG00000136490.4	17	61103173	A	T	-0.968248	3.79993	0.000166345	0.00990099	0.138614	0.102987	0.732942
HSD17B6	57180909	+	1	protein_coding	49705	ENSG00000025423.7	12	57131204	G	A	-3.6619	2.55762	0.0108928	0.019802	0.990099	0.997792	0.969534
RHOC	113247790	-	1	protein_coding	-77	ENSG00000155366.12	1	113247713	G	A	0.611645	3.68698	0.000256996	0.00990099	0.287129	0.313215	0.80179
CBX5	54651476	-	1	protein_coding	787372	ENSG00000094916.9	12	55438848	C	T	-2.45409	3.89581	0.000114015	0.00990099	0.19802	0.183114	0.769036
CDON	125893432	-	2	protein_coding	779868	ENSG00000064309.10	11	126673300	T	A	6.1951	3.36832	0.00082674	0.019802	0.70297	0.673051	0.914791
DCP2	112343635	+	1	protein_coding	-451197	ENSG00000172795.11	5	112794832	G	A	2.22573	3.04378	0.0024845	0.00990099	0.841584	0.87816	0.969534
CD99L2	149997772	-	2	protein_coding	-424197	ENSG00000102181.15	23	149573575	T	C	2.09817	3.56759	0.000402214	0.00990099	0.217822	0.236922	0.784964
IL31RA	55218258	+	1	protein_coding	1003736	ENSG00000164509.9	5	54214522	G	A	-2.3691	3.04696	0.00245896	0.019802	0.920792	0.928043	0.969534
DNAJA2	47006854	-	2	protein_coding	638947	ENSG00000069345.7	16	47645801	T	C	-5.19877	5.86406	9.21456e-09	0.00990099	0.00990099	0.00412817	0.673875
RP11-571I18.4	54863879	-	2	lincRNA	798348	ENSG00000272650.1	4	55662227	C	T	9.46489	3.04408	0.00248209	0.00990099	0.831683	0.819661	0.956769
UQCRC1	48647438	-	2	protein_coding	572892	ENSG00000010256.6	3	49220330	G	C	-0.949508	3.12305	0.00191494	0.00990099	0.50495	0.493313	0.861151
CALHM2	105210557	-	2	protein_coding	716903	ENSG00000138172.6	10	105927460	C	T	1.06677	3.97093	8.4347e-05	0.00990099	0.0693069	0.0930441	0.724619
OTUB1	63769188	+	2	protein_coding	-432740	ENSG00000167770.7	11	64201928	G	A	0.584346	3.61777	0.00033369	0.019802	0.326733	0.316834	0.803495
EIF2AK2	37368780	-	2	protein_coding	235681	ENSG00000055332.12	2	37604461	A	G	-2.94012	4.26586	2.46745e-05	0.00990099	0.049505	0.0375533	0.69856
ENDOV	78403927	+	1	protein_coding	-249807	ENSG00000173818.12	17	78653734	C	G	-2.53656	3.59798	0.00035929	0.00990099	0.60396	0.550965	0.878933
EHD4	42235362	-	2	protein_coding	-782681	ENSG00000103966.5	15	41452681	G	A	0.784504	3.88934	0.000116986	0.00990099	0.237624	0.200068	0.772774
INTS4	77698702	-	2	protein_coding	-391042	ENSG00000149262.12	11	77307660	C	T	1.02954	3.52861	0.000464335	0.00990099	0.376238	0.312885	0.80179
RP4-610C12.3	29522148	-	2	lincRNA	620384	ENSG00000225490.1	20	30142532	C	A	-6.32569	3.64254	0.000304057	0.00990099	0.0891089	0.0761567	0.720885
GADD45A	68152033	+	2	protein_coding	-633316	ENSG00000116717.7	1	68785349	T	C	1.75601	4.34854	1.72556e-05	0.00990099	0.019802	0.024051	0.685731
FAM63A	150971987	-	2	protein_coding	-773715	ENSG00000143409.11	1	150198272	C	T	-2.74695	4.16039	3.86177e-05	0.00990099	0.0594059	0.0492034	0.701781
APOL2	36633406	-	2	protein_coding	927746	ENSG00000128335.9	22	37561152	A	T	-4.96325	4.89552	1.40535e-06	0.00990099	0.00990099	0.00816789	0.673875
XDH	31606018	-	2	protein_coding	12009	ENSG00000158125.5	2	31618027	T	C	4.88294	3.53384	0.000455508	0.00990099	0.356436	0.384493	0.824886
ZDHHC20	21978461	-	2	protein_coding	818927	ENSG00000180776.11	13	22797388	G	A	-4.64232	3.22409	0.00136339	0.00990099	0.80198	0.803509	0.952825
DSG2	29130322	-	2	protein_coding	131144	ENSG00000046604.8	18	29261466	C	G	0.990289	3.72739	0.000220233	0.00990099	0.207921	0.219581	0.782243
SLC43A2	1520063	-	1	protein_coding	-594321	ENSG00000167703.10	17	925742	G	A	2.50002	3.50743	0.000501743	0.00990099	0.544554	0.560518	0.880035
TMEM232	110056577	-	1	protein_coding	772501	ENSG00000186952.10	5	110829078	T	C	1.07275	3.05825	0.00237014	0.00990099	0.861386	0.811004	0.953453
C9orf78	132594011	-	2	protein_coding	1265	ENSG00000136819.10	9	132595276	A	G	1.06847	3.26422	0.00118838	0.00990099	0.683168	0.721331	0.927416
RP11-395A13.2	128644130	+	2	lincRNA	365515	ENSG00000272667.1	2	128278615	T	C	-4.8141	3.11624	0.00195873	0.00990099	0.772277	0.760218	0.938068
BMP8A	39991468	+	2	protein_coding	349699	ENSG00000183682.7	1	39641769	G	A	2.53511	3.26825	0.001172	0.00990099	0.643564	0.603145	0.896452
ABCC1	16215832	+	2	protein_coding	231137	ENSG00000103222.14	16	15984695	C	T	1.29777	3.15376	0.00172873	0.00990099	0.881188	0.818124	0.956299
SMARCD1	50493837	+	1	protein_coding	239016	ENSG00000066117.10	12	50254821	A	G	-0.705656	2.5903	0.00992584	0.019802	0.980198	0.984242	0.969534
STAT1	191874730	-	1	protein_coding	7661	ENSG00000115415.14	2	191882391	G	A	4.84048	4.34977	1.71633e-05	0.00990099	0.029703	0.0304441	0.697746
PRX	40913626	-	2	protein_coding	767770	ENSG00000105227.10	19	41681396	G	A	1.39928	3.64081	0.000306045	0.00990099	0.376238	0.36796	0.820781
IL18BP	71712940	+	2	protein_coding	-152170	ENSG00000137496.13	11	71865110	T	C	4.87954	3.95548	8.97774e-05	0.00990099	0.237624	0.224755	0.782648
BAZ2A	57009391	-	1	protein_coding	-253215	ENSG00000076108.7	12	56756176	C	T	-3.94991	3.85716	0.000132895	0.00990099	0.158416	0.141853	0.752439
JDP2	75936176	+	2	protein_coding	-594120	ENSG00000140044.8	14	76530296	G	A	-4.11232	4.00178	7.44268e-05	0.00990099	0.108911	0.105535	0.733153
ZC3H18	88697509	+	1	protein_coding	14257	ENSG00000158545.11	16	88683252	G	A	-0.782467	3.81358	0.000157712	0.00990099	0.405941	0.390653	0.828062
PWWP2B	134230576	+	2	protein_coding	257240	ENSG00000171813.10	10	133973336	C	G	-1.06768	3.70021	0.000244359	0.00990099	0.455446	0.410788	0.834541
POMC	25387661	-	2	protein_coding	746878	ENSG00000115138.6	2	26134539	A	G	3.3049	3.80249	0.000164695	0.00990099	0.118812	0.161075	0.756627
NUF2	163313523	+	1	protein_coding	392712	ENSG00000143228.8	1	162920811	A	G	1.49961	3.63061	0.000318006	0.00990099	0.336634	0.291135	0.794061
TSC2	2138609	+	1	protein_coding	466007	ENSG00000103197.12	16	1672602	T	G	0.804675	3.72847	0.00021932	0.00990099	0.39604	0.39981	0.829683
METTL22	8739965	+	1	protein_coding	686433	ENSG00000067365.10	16	8053532	A	G	2.53203	3.42955	0.000664969	0.00990099	0.673267	0.672762	0.914702
ATOH8	86014008	+	1	protein_coding	-358455	ENSG00000168874.8	2	86372463	C	A	2.99363	3.07538	0.00224101	0.00990099	0.871287	0.852255	0.965375
STRIP1	110603484	+	2	protein_coding	594378	ENSG00000143093.10	1	110009106	C	G	0.770146	4.15954	3.87565e-05	0.00990099	0.138614	0.142865	0.752706
SS18	23662492	-	2	protein_coding	548396	ENSG00000141380.9	18	24210888	A	G	1.38482	2.92526	0.00363005	0.00990099	0.950495	0.95694	0.969534
HSPA1L	31779762	-	2	protein_coding	-66197	ENSG00000204390.8	6	31713565	T	G	-0.995276	3.23134	0.00133007	0.00990099	0.881188	0.88627	0.969534
CACNG2	36981005	-	2	protein_coding	303214	ENSG00000166862.6	22	37284219	A	G	-2.19829	3.55743	0.000417618	0.00990099	0.376238	0.370939	0.821122
JMJD7-PLA2G4B	42139847	+	1	protein_coding	407920	ENSG00000168970.16	15	41731927	G	A	-0.972651	3.27425	0.00114799	0.019802	0.50495	0.500617	0.863757
SEMA5A	9238002	-	2	protein_coding	793420	ENSG00000112902.7	5	10031422	T	A	-2.28667	3.62283	0.000327427	0.019802	0.50495	0.432678	0.840179
STRA6	74489764	-	2	protein_coding	-227433	ENSG00000137868.14	15	74262331	C	A	2.6698	3.52753	0.000466181	0.00990099	0.366337	0.352247	0.81567
ATP2A3	3856723	-	2	protein_coding	-416494	ENSG00000074370.13	17	3440229	G	T	-1.19679	3.67972	0.000264178	0.00990099	0.534653	0.440576	0.841832
TUBGCP5	22869915	+	2	protein_coding	-49180	ENSG00000153575.6	15	22919095	C	T	-0.745431	3.29627	0.00106382	0.00990099	0.455446	0.40763	0.832739
CAP2	17539500	+	2	protein_coding	1018477	ENSG00000112186.7	6	16521023	G	A	2.58095	4.09423	5.09044e-05	0.00990099	0.108911	0.109829	0.733153
ECE2	183996280	+	2	protein_coding	-464110	ENSG00000145194.13	3	184460390	G	A	0.913567	3.92981	9.95375e-05	0.00990099	0.138614	0.129788	0.742593
TCEA3	23743883	-	2	protein_coding	-674234	ENSG00000204219.5	1	23069649	C	T	1.14162	4.0702	5.62266e-05	0.00990099	0.0891089	0.106727	0.733153
C7orf25	42950792	-	2	protein_coding	84355	ENSG00000136197.8	7	43035147	G	C	0.967077	3.56652	0.000403809	0.00990099	0.386139	0.361971	0.820643
ZNF700	12061066	+	2	protein_coding	238626	ENSG00000196757.3	19	11822440	T	C	3.99966	3.01254	0.00274887	0.00990099	0.90099	0.846608	0.963839
LDB2	16752550	-	1	protein_coding	-595884	ENSG00000169744.8	4	16156666	T	G	-1.57862	3.71632	0.000229773	0.00990099	0.306931	0.268179	0.789809
B4GALT1	33113454	-	2	protein_coding	23849	ENSG00000086062.8	9	33137303	C	T	-0.883406	4.37293	1.55114e-05	0.00990099	0.049505	0.0449977	0.701781
LNX1	54440255	-	2	protein_coding	699761	ENSG00000072201.9	4	55140016	T	C	-1.51252	3.49101	0.000532677	0.00990099	0.386139	0.351815	0.815598
RP11-5A19.5	67198344	+	2	protein_coding	799819	ENSG00000265690.3	16	66398525	A	G	2.95394	2.9272	0.00360797	0.00990099	0.732673	0.69602	0.921162
KCNE3	74168648	-	2	protein_coding	-284245	ENSG00000175538.6	11	73884403	A	C	-4.05751	3.10206	0.00205273	0.00990099	0.80198	0.696451	0.921162
NOMO3	16388025	+	2	protein_coding	-57278	ENSG00000103226.13	16	16445303	T	G	-2.44333	3.04864	0.00244557	0.00990099	0.891089	0.889971	0.969534
PCBP1	70315944	+	2	protein_coding	716730	ENSG00000169564.5	2	69599214	C	T	-5.67932	4.72696	3.12427e-06	0.00990099	0.039604	0.0340526	0.69856
TAF3	8056712	+	2	protein_coding	471699	ENSG00000165632.7	10	7585013	G	A	-1.52515	3.63214	0.000316186	0.00990099	0.534653	0.509585	0.86609
FOXD1	72744352	-	2	protein_coding	-811961	ENSG00000251493.2	5	71932391	T	A	4.66055	3.9151	0.000105573	0.00990099	0.108911	0.0942313	0.724619
AOC2	41002363	+	2	protein_coding	-309469	ENSG00000131480.4	17	41311832	G	C	-3.99333	3.45684	0.000602842	0.00990099	0.386139	0.343759	0.812008
MANBA	103675152	-	2	protein_coding	-160411	ENSG00000109323.4	4	103514741	T	C	0.948473	3.62879	0.000320186	0.00990099	0.227723	0.194183	0.77183
C9orf16	130925722	+	2	protein_coding	108457	ENSG00000171159.4	9	130817265	A	G	1.98229	3.02003	0.0026833	0.00990099	0.752475	0.771077	0.941522
SCN2B	118037604	-	2	protein_coding	-262561	ENSG00000149575.5	11	117775043	G	A	-3.04354	3.73561	0.000213382	0.00990099	0.326733	0.321485	0.804719
KDM5B	202743863	-	1	protein_coding	892455	ENSG00000117139.12	1	203636318	A	G	-3.77569	4.73821	2.96413e-06	0.00990099	0.00990099	0.0167816	0.683446
EPB41L4A	111611101	-	2	protein_coding	-564167	ENSG00000129595.8	5	111046934	T	C	2.04143	3.11102	0.00199283	0.019802	0.841584	0.842059	0.963229
LRRC41	46763305	-	2	protein_coding	141896	ENSG00000132128.12	1	46905201	T	G	-0.727927	3.166	0.00165923	0.019802	0.514851	0.554101	0.879106
SYCE1L	77246762	+	2	protein_coding	-121888	ENSG00000205078.5	16	77368650	C	T	-2.97401	4.24749	2.66947e-05	0.00990099	0.049505	0.0861637	0.724554
HDAC2	114777021	+	1	protein_coding	1230313	ENSG00000196591.7	6	113546708	A	T	2.58048	3.2033	0.00146315	0.00990099	0.722772	0.664371	0.912541
POLR1D	28239823	+	2	protein_coding	1034418	ENSG00000186184.11	13	27205405	T	C	-2.74085	3.87689	0.000122913	0.00990099	0.207921	0.197351	0.772079
MTL5	68514834	-	1	protein_coding	-432431	ENSG00000132749.6	11	68082403	C	T	1.09625	3.29868	0.00105497	0.00990099	0.613861	0.585195	0.890685
AC011530.4	46282780	-	2	protein_coding	-443269	ENSG00000268434.1	19	45839511	G	T	-0.758953	4.34462	1.7553e-05	0.00990099	0.0891089	0.109613	0.733153
CTC-479C5.10	67916364	+	2	lincRNA	-848946	ENSG00000263126.1	16	68765310	T	C	2.63365	3.57969	0.000384578	0.00990099	0.158416	0.169905	0.761512
RNF112	19319018	+	2	protein_coding	639576	ENSG00000128482.11	17	18679442	G	A	-1.57073	3.23367	0.00131953	0.00990099	0.475248	0.443864	0.843144
TBC1D9B	179320467	-	2	protein_coding	554896	ENSG00000197226.8	5	179875363	T	C	0.943433	3.2267	0.00135127	0.00990099	0.821782	0.778647	0.944732
GLTSCR1L	42833182	+	2	protein_coding	805452	ENSG00000112624.8	6	42027730	G	A	2.29166	3.17156	0.00162856	0.00990099	0.772277	0.741309	0.933733
MAML2	95712114	-	2	protein_coding	-126799	ENSG00000184384.9	11	95585315	T	C	4.72457	3.52048	0.000478382	0.00990099	0.564356	0.445874	0.844663
CELSR3	48677992	-	2	protein_coding	139604	ENSG00000008300.10	3	48817596	C	A	0.44367	2.57461	0.0103801	0.00990099	0.841584	0.861012	0.966562
RP11-37N22.1	125205785	-	1	lincRNA	-299525	ENSG00000214803.3	8	124906260	C	T	-1.47296	2.67643	0.00773517	0.019802	1	0.998726	0.969534
FAM46B	27332437	-	2	protein_coding	-280357	ENSG00000158246.7	1	27052080	G	A	0.849628	2.7124	0.00695681	0.019802	0.960396	0.979782	0.969534
BCL7B	72954382	-	2	protein_coding	-619794	ENSG00000106635.3	7	72334588	A	G	0.789791	3.30539	0.00103064	0.00990099	0.50495	0.481488	0.855975
MRPS34	1822514	-	2	protein_coding	297222	ENSG00000074071.9	16	2119736	T	C	-1.36507	3.71787	0.000228417	0.00990099	0.306931	0.345201	0.812422
ST20	80191275	-	2	protein_coding	207291	ENSG00000180953.7	15	80398566	C	G	-3.72356	3.88867	0.000117299	0.00990099	0.207921	0.20345	0.776089
RP11-317L10.1	24538504	-	2	lincRNA	561593	ENSG00000272554.1	3	25100097	T	C	4.32441	4.02151	6.86723e-05	0.00990099	0.138614	0.153015	0.753784
EFHC1	52357068	+	2	protein_coding	-868979	ENSG00000096093.10	6	53226047	G	A	-1.3507	3.05504	0.0023951	0.00990099	0.871287	0.871085	0.96939
ANO4	101521639	+	2	protein_coding	-303795	ENSG00000151572.12	12	101825434	G	C	2.27135	3.09685	0.00208836	0.019802	0.811881	0.786606	0.946967
PTS	112104155	+	2	protein_coding	-355333	ENSG00000150787.3	11	112459488	G	A	-0.830189	2.80009	0.0053469	0.00990099	0.930693	0.930392	0.969534
SLC29A2	66130909	-	2	protein_coding	61910	ENSG00000174669.7	11	66192819	T	C	1.55328	3.28758	0.00109631	0.00990099	0.594059	0.540151	0.87535
ABCF2	150923586	-	2	protein_coding	612082	ENSG00000033050.3	7	151535668	C	T	2.72339	3.63797	0.00030933	0.00990099	0.435644	0.466554	0.851862
RP11-797A18.4	77335533	-	2	lincRNA	586979	ENSG00000260787.1	15	77922512	A	G	3.84689	3.90119	0.000111598	0.00990099	0.118812	0.168241	0.761457
SLC35F3	234458987	+	2	protein_coding	1338795	ENSG00000183780.8	1	233120192	G	A	-2.60024	3.66255	0.000281944	0.00990099	0.455446	0.400728	0.829683
CD63	56122136	-	1	protein_coding	571771	ENSG00000135404.7	12	56693907	A	C	-5.45283	5.57551	4.44749e-08	0.00990099	0.00990099	0.00483662	0.673875
TUBB3	90002210	+	1	protein_coding	331210	ENSG00000198211.8	16	89671000	C	G	-1.41835	3.23803	0.00130002	0.00990099	0.722772	0.705873	0.924132
ZNF595	59951	+	1	protein_coding	-945285	ENSG00000197701.7	4	1005236	G	A	1.88895	3.31	0.00101427	0.019802	0.544554	0.478394	0.855179
RAC2	37637055	-	1	protein_coding	-307056	ENSG00000128340.10	22	37329999	C	T	1.45526	3.76383	0.000191383	0.00990099	0.207921	0.230577	0.782648
RP11-384K6.6	119551595	+	2	lincRNA	-727825	ENSG00000260404.2	4	120279420	G	A	0.790959	3.61118	0.000342011	0.00990099	0.247525	0.251738	0.784964
SRFBP1	121411010	+	2	protein_coding	825309	ENSG00000151304.5	5	120585701	C	T	4.18032	4.9041	1.34851e-06	0.00990099	0.0891089	0.0632495	0.718982
TNFAIP3	138199569	+	2	protein_coding	-962483	ENSG00000118503.10	6	139162052	T	A	3.92819	4.89888	1.38285e-06	0.00990099	0.019802	0.0129552	0.680996
GOT1	101180562	-	2	protein_coding	-863733	ENSG00000120053.9	10	100316829	G	A	1.13934	4.03704	6.44433e-05	0.00990099	0.0594059	0.0558944	0.706667
MYH15	108174706	-	2	protein_coding	-80614	ENSG00000144821.5	3	108094092	G	T	-2.4528	3.33087	0.000943033	0.00990099	0.673267	0.604512	0.896954
SHISA4	201868858	+	2	protein_coding	988822	ENSG00000198892.6	1	200880036	G	A	4.36905	3.9316	9.88223e-05	0.00990099	0.148515	0.134585	0.747124
NRIP3	9086079	+	1	protein_coding	753289	ENSG00000175352.6	11	8332790	C	G	-0.928123	3.02794	0.0026155	0.00990099	0.90099	0.911089	0.969534
ZFHX3	73092911	-	2	protein_coding	829822	ENSG00000140836.10	16	73922733	A	G	-1.10423	3.44246	0.000634857	0.00990099	0.643564	0.573023	0.885057
PBK	27678211	-	1	protein_coding	254885	ENSG00000168078.5	8	27933096	G	A	-3.93797	4.15597	3.9342e-05	0.00990099	0.0693069	0.0825344	0.720885
DACT1	59113850	+	1	protein_coding	-305460	ENSG00000165617.10	14	59419310	C	T	0.931962	3.08296	0.00218598	0.00990099	0.821782	0.790128	0.948527
C1orf228	45190963	+	1	protein_coding	314137	ENSG00000198520.6	1	44876826	T	C	3.01505	2.86538	0.00437628	0.00990099	0.891089	0.887529	0.969534
IQSEC1	13002138	-	1	protein_coding	262828	ENSG00000144711.9	3	13264966	T	C	-2.63675	3.70745	0.000237702	0.00990099	0.316832	0.313227	0.80179
ECE1	21599404	-	1	protein_coding	313428	ENSG00000117298.10	1	21912832	G	A	1.34909	4.11593	4.65137e-05	0.00990099	0.0990099	0.112845	0.733153
POLR2G	62533966	+	2	protein_coding	-347879	ENSG00000168002.7	11	62881845	A	C	-1.29878	3.55711	0.000418104	0.00990099	0.445545	0.387873	0.827411
FGF12	192445112	-	2	protein_coding	966210	ENSG00000114279.9	3	193411322	G	T	-1.87397	4.10792	4.80905e-05	0.00990099	0.0594059	0.0687193	0.720885
PGM3	83900733	-	1	protein_coding	815863	ENSG00000013375.11	6	84716596	T	C	1.5319	3.26217	0.00119677	0.00990099	0.524752	0.516446	0.867667
BUB1B	40512765	+	2	protein_coding	540744	ENSG00000156970.8	15	39972021	A	G	-1.66038	3.11115	0.00199202	0.019802	0.80198	0.809659	0.953256
PPARD	35393854	+	2	protein_coding	-641899	ENSG00000112033.9	6	36035753	G	A	2.56515	4.03706	6.44361e-05	0.00990099	0.049505	0.0623624	0.718982
HS3ST5	114488843	-	2	protein_coding	748839	ENSG00000249853.3	6	115237682	A	G	-7.86735	3.32958	0.00094731	0.00990099	0.514851	0.502528	0.864358
PRPF19	60670353	-	1	protein_coding	-459599	ENSG00000110107.4	11	60210754	C	T	3.33596	3.951	9.14114e-05	0.00990099	0.188119	0.170007	0.761512
CTDNEP1	7154920	-	2	protein_coding	785834	ENSG00000175826.7	17	7940754	C	T	1.37006	4.2714	2.40945e-05	0.00990099	0.0792079	0.0668324	0.720233
ALKBH3	43941468	+	2	protein_coding	53274	ENSG00000166199.8	11	43888194	C	A	-1.50901	3.48471	0.000545007	0.019802	0.554455	0.518959	0.869273
MARVELD3	71675119	+	2	protein_coding	861827	ENSG00000140832.5	16	70813292	G	T	3.99676	3.01303	0.00274453	0.00990099	0.821782	0.76798	0.940913
GPR61	110089350	+	1	protein_coding	-73726	ENSG00000156097.8	1	110163076	A	G	1.37076	4.22196	2.97654e-05	0.00990099	0.0792079	0.0717412	0.720885
ZNF23	71490731	-	2	protein_coding	-58642	ENSG00000167377.13	16	71432089	A	G	0.810432	2.82997	0.00488083	0.019802	0.90099	0.872544	0.969534
SERAC1	158567799	-	2	protein_coding	615484	ENSG00000122335.9	6	159183283	G	A	2.61693	3.84857	0.000137472	0.00990099	0.247525	0.263272	0.787418
C2orf76	120096661	-	1	protein_coding	-446528	ENSG00000186132.10	2	119650133	G	A	-0.678088	3.43424	0.000653888	0.00990099	0.534653	0.498297	0.862916
FOXL1	86613365	+	2	protein_coding	-441851	ENSG00000176678.4	16	87055216	T	C	-2.95761	4.04795	6.16212e-05	0.00990099	0.227723	0.194018	0.77183
SORBS3	22432180	+	2	protein_coding	-531707	ENSG00000120896.9	8	22963887	C	A	1.01428	3.29718	0.00106048	0.00990099	0.762376	0.758855	0.937967
CCL5	34199276	-	1	protein_coding	994397	ENSG00000161570.4	17	35193673	C	T	0.953425	3.22818	0.0013445	0.00990099	0.623762	0.623999	0.903553
ECM1	150482578	+	2	protein_coding	351254	ENSG00000143369.10	1	150131324	G	A	3.53885	3.69823	0.000246211	0.00990099	0.168317	0.166726	0.76111
TUBA1C	49666036	+	2	protein_coding	62889	ENSG00000167553.10	12	49603147	A	G	-0.545601	3.30202	0.0010428	0.029703	0.524752	0.581029	0.889313
SCYL2	100732306	+	2	protein_coding	22993	ENSG00000136021.13	12	100709313	T	A	1.02234	4.14742	4.07788e-05	0.00990099	0.148515	0.123325	0.741851
OARD1	41039414	-	1	protein_coding	964324	ENSG00000124596.12	6	42003738	G	T	-3.34393	3.91695	0.000104795	0.00990099	0.148515	0.144013	0.752752
AAED1	99408306	-	2	protein_coding	-934660	ENSG00000158122.7	9	98473646	G	T	0.809847	3.2519	0.00123974	0.00990099	0.712871	0.650446	0.910013
LY86	6654858	+	2	protein_coding	301802	ENSG00000112799.4	6	6353056	C	T	-2.56073	3.50755	0.000501528	0.00990099	0.613861	0.628969	0.904748
LARP4B	931700	-	2	protein_coding	799238	ENSG00000107929.10	10	1730938	A	G	2.36954	3.56845	0.000400944	0.00990099	0.613861	0.550242	0.878611
ERVW-1	92104620	-	2	protein_coding	883596	ENSG00000242950.2	7	92988216	A	G	-3.8398	3.07295	0.00225891	0.019802	0.693069	0.649028	0.909359
PCDHB13	140596090	+	2	protein_coding	-418861	ENSG00000187372.9	5	141014951	G	A	2.25168	3.3955	0.000750863	0.019802	0.455446	0.471237	0.853482
SPNS1	28995618	+	1	protein_coding	-707716	ENSG00000169682.13	16	29703334	T	C	-0.63609	3.42084	0.000686026	0.00990099	0.415842	0.386964	0.826521
SMARCD2	61920228	-	1	protein_coding	290325	ENSG00000108604.11	17	62210553	G	A	2.12549	3.18764	0.00154268	0.00990099	0.445545	0.45367	0.847115
RP5-994D16.3	43146865	+	2	lincRNA	-327013	ENSG00000234917.1	1	43473878	G	T	1.79376	3.05236	0.00241613	0.00990099	0.762376	0.711173	0.925274
RSPH10B2	6812981	+	2	protein_coding	898401	ENSG00000169402.11	7	5914580	A	G	-5.86231	3.28811	0.00109432	0.00990099	0.792079	0.778412	0.944535
NRN1	5999437	-	2	protein_coding	-505706	ENSG00000124785.4	6	5493731	C	T	-4.29971	3.77968	0.000179978	0.00990099	0.277228	0.282674	0.79345
GPR89B	147464943	+	2	protein_coding	256777	ENSG00000188092.10	1	147208166	T	C	-3.51519	2.52435	0.0119622	0.039604	0.970297	0.982652	0.969534
TSSK6	19626494	-	2	protein_coding	-257059	ENSG00000178093.12	19	19369435	A	G	-0.720592	2.99718	0.00288817	0.00990099	0.841584	0.866237	0.968051
SLC14A1	43329914	+	1	protein_coding	-623861	ENSG00000141469.12	18	43953775	G	A	5.13785	3.70611	0.000238925	0.00990099	0.277228	0.286684	0.794061
RXRA	137328458	+	2	protein_coding	351640	ENSG00000186350.8	9	136976818	A	G	1.24298	4.71256	3.3413e-06	0.00990099	0.00990099	0.0175324	0.683446
MMP11	24124413	+	2	protein_coding	238392	ENSG00000099953.5	22	23886021	G	T	-1.58836	4.44636	1.12201e-05	0.00990099	0.019802	0.0184567	0.685223
RP3-471C18.2	19740469	-	2	lincRNA	-240943	ENSG00000237404.1	6	19499526	C	G	3.06008	3.63476	0.000313081	0.00990099	0.29703	0.308201	0.800374
C11orf65	108332296	-	1	protein_coding	-77842	ENSG00000166323.8	11	108254454	G	C	-2.40054	3.30003	0.00105001	0.019802	0.574257	0.519798	0.869404
AUH	94105515	-	2	protein_coding	-167701	ENSG00000148090.7	9	93937814	A	G	-4.45222	3.24987	0.00124838	0.019802	0.772277	0.733334	0.929766
NFASC	204985436	+	2	protein_coding	201418	ENSG00000163531.11	1	204784018	A	C	3.92941	2.94847	0.00337348	0.00990099	0.910891	0.927096	0.969534
APEX2	55032951	+	2	protein_coding	701538	ENSG00000169188.4	23	54331413	A	T	-2.92361	2.20265	0.0281669	0.049505	0.722772	0.704431	0.923598
INADL	62593644	+	2	protein_coding	489830	ENSG00000132849.14	1	62103814	C	A	-1.64203	3.19849	0.00148717	0.00990099	0.821782	0.785783	0.946967
RFX4	107103108	+	2	protein_coding	219704	ENSG00000111783.8	12	106883404	G	A	6.63965	2.90662	0.00384889	0.00990099	0.970297	0.966909	0.969534
UBXN7	196127603	-	2	protein_coding	-827903	ENSG00000163960.7	3	195299700	A	G	1.82453	4.51129	8.39456e-06	0.00990099	0.0693069	0.0492609	0.701781
TMEM214	27263579	+	2	protein_coding	823709	ENSG00000119777.14	2	26439870	C	T	4.77745	4.08785	5.22676e-05	0.00990099	0.0792079	0.0904346	0.724619
LINC00568	150490249	+	2	lincRNA	-498769	ENSG00000228126.1	1	150989018	C	T	-2.56886	4.33477	1.83219e-05	0.00990099	0.019802	0.0203001	0.685566
CXCL3	74903893	-	2	protein_coding	355915	ENSG00000163734.4	4	75259808	T	C	3.36631	4.01114	7.16417e-05	0.00990099	0.0792079	0.057616	0.711795
ZBTB33	119389287	+	2	protein_coding	703466	ENSG00000177485.6	23	118685821	G	A	3.60483	2.79095	0.00549734	0.00990099	0.871287	0.876969	0.969534
POMT1	134397434	+	2	protein_coding	-10327	ENSG00000130714.11	9	134407761	G	A	-1.81341	3.71576	0.000230271	0.00990099	0.356436	0.327237	0.806587
CCDC85A	56611488	+	2	protein_coding	-379548	ENSG00000055813.5	2	56991036	G	A	1.91222	3.71473	0.000231175	0.019802	0.29703	0.263379	0.787418
MAP3K3	61769602	+	2	protein_coding	-196863	ENSG00000198909.3	17	61966465	C	G	-0.857383	3.82361	0.000151641	0.00990099	0.0792079	0.105885	0.733153
RP11-723O4.9	128579369	-	2	lincRNA	401094	ENSG00000261159.1	3	128980463	A	G	8.09411	2.77579	0.00575533	0.019802	0.970297	0.973051	0.969534
ZNF510	99538527	-	2	protein_coding	-56523	ENSG00000081386.8	9	99482004	G	A	-2.03671	3.56169	0.000411095	0.00990099	0.287129	0.288169	0.794061
PTPRD	8733946	-	2	protein_coding	2009739	ENSG00000153707.11	9	10743685	A	G	3.07743	3.3359	0.000926571	0.00990099	0.762376	0.698399	0.922178
NTPCR	233113909	+	2	protein_coding	58359	ENSG00000135778.7	1	233055550	A	C	1.23293	3.57379	0.000393085	0.00990099	0.435644	0.461054	0.850602
KDELC1	103445768	-	2	protein_coding	962260	ENSG00000134901.8	13	104408028	A	G	-0.933274	4.11813	4.60893e-05	0.00990099	0.049505	0.0662349	0.720233
INSRR	156810667	-	2	protein_coding	-115163	ENSG00000027644.4	1	156695504	A	G	-2.19224	2.989	0.00296493	0.00990099	0.871287	0.872075	0.969534
RP11-110I1.12	118867986	-	1	lincRNA	258952	ENSG00000255121.2	11	119126938	G	C	3.66819	3.20846	0.00143774	0.00990099	0.792079	0.772437	0.941885
ATP1B3	141644373	+	1	protein_coding	-45982	ENSG00000069849.6	3	141690355	G	C	-5.2275	4.263	2.49796e-05	0.019802	0.217822	0.209594	0.779978
FAM92A1	94740433	+	1	protein_coding	-356185	ENSG00000188343.8	8	95096618	A	C	-1.93098	3.65701	0.000287901	0.00990099	0.405941	0.396114	0.828856
IQCH-AS1	67812439	-	2	lincRNA	-451173	ENSG00000259673.1	15	67361266	T	C	1.22802	3.55558	0.000420469	0.00990099	0.405941	0.418	0.836841
RBM4	66413498	+	1	protein_coding	-389806	ENSG00000173933.15	11	66803304	C	T	-3.57321	3.87293	0.000124858	0.00990099	0.108911	0.0925567	0.724619
DYM	46944423	-	1	protein_coding	755777	ENSG00000141627.9	18	47700200	T	G	-2.0519	3.49817	0.000518976	0.00990099	0.524752	0.527004	0.870616
DENND2C	115168809	-	1	protein_coding	745819	ENSG00000175984.10	1	115914628	G	A	-1.34432	3.10543	0.00203002	0.00990099	0.811881	0.847712	0.963839
KIAA2026	6007901	-	2	protein_coding	-531856	ENSG00000183354.7	9	5476045	C	T	-1.73469	4.16003	3.86763e-05	0.00990099	0.0792079	0.0803282	0.720885
ZC3H4	47597337	-	2	protein_coding	-288342	ENSG00000130749.5	19	47308995	C	G	2.24289	3.39123	0.000762329	0.00990099	0.70297	0.671984	0.914478
ZFP28	57061815	+	2	protein_coding	612805	ENSG00000196867.3	19	56449010	G	A	-1.26565	3.51008	0.000496929	0.00990099	0.60396	0.585312	0.890685
UBE2V1	48731575	-	2	protein_coding	-49056	ENSG00000244687.7	20	48682519	A	G	0.849176	3.73876	0.000210814	0.00990099	0.267327	0.266195	0.789517
MCL1	150549842	-	2	protein_coding	-636280	ENSG00000143384.8	1	149913562	C	T	2.80929	4.01628	7.01539e-05	0.00990099	0.0990099	0.0998978	0.731415
ANKRD61	6076015	+	1	protein_coding	808430	ENSG00000157999.5	7	5267585	C	T	4.90757	3.80211	0.000164941	0.00990099	0.455446	0.378165	0.823793
MUC1	155162038	-	2	protein_coding	-513913	ENSG00000185499.12	1	154648125	G	A	4.4044	3.63936	0.00030771	0.00990099	0.217822	0.222663	0.782648
TNRC6B	40697154	+	2	protein_coding	1255313	ENSG00000100354.16	22	39441841	A	G	-2.77225	3.69765	0.000246764	0.00990099	0.257426	0.203786	0.776089
EPB41L4B	112003944	-	2	protein_coding	-861496	ENSG00000095203.10	9	111142448	C	T	3.55663	3.20995	0.00143049	0.00990099	0.811881	0.808004	0.953113
SP6	45925852	-	2	protein_coding	92265	ENSG00000189120.3	17	46018117	G	A	1.13209	3.5481	0.000432241	0.00990099	0.277228	0.268078	0.789789
FAM184A	119332461	-	1	protein_coding	537851	ENSG00000111879.14	6	119870312	A	G	0.896987	4.36905	1.57771e-05	0.00990099	0.029703	0.0219633	0.685731
COPG2	130353563	-	2	protein_coding	144934	ENSG00000158623.10	7	130498497	A	G	-3.1264	3.55742	0.000417624	0.00990099	0.425743	0.423265	0.837094
PPM1N	46005456	+	1	protein_coding	-474713	ENSG00000213889.6	19	46480169	T	A	-1.42376	3.49699	0.000521222	0.00990099	0.574257	0.555812	0.879106
SPEF1	3758861	-	2	protein_coding	396332	ENSG00000101222.8	20	4155193	T	C	-1.09889	3.57497	0.000391367	0.00990099	0.534653	0.444714	0.843711
BRCA2	32972299	+	2	protein_coding	-796048	ENSG00000139618.10	13	33768347	C	T	-0.898224	3.23617	0.00130834	0.00990099	0.643564	0.676439	0.915938
SPTSSA	34904409	-	2	protein_coding	-424355	ENSG00000165389.6	14	34480054	T	A	1.80234	3.57502	0.000391304	0.00990099	0.455446	0.441674	0.841832
AGO4	36320278	+	2	protein_coding	-732123	ENSG00000134698.10	1	37052401	T	A	-1.83822	3.88646	0.000118334	0.00990099	0.0693069	0.0820077	0.720885
RASSF2	4764921	-	2	protein_coding	1033683	ENSG00000101265.11	20	5798604	A	G	-2.74827	3.48551	0.000543431	0.00990099	0.633663	0.608678	0.898437
RP11-670E13.2	54946308	+	2	lincRNA	128541	ENSG00000262951.1	17	54817767	A	G	1.82881	3.5457	0.00043608	0.00990099	0.485149	0.472334	0.853482
SAAL1	18115512	-	1	protein_coding	-296610	ENSG00000166788.5	11	17818902	C	G	2.52441	3.33592	0.00092652	0.019802	0.623762	0.571656	0.884767
MEF2B	19256608	-	1	protein_coding	806172	ENSG00000213999.11	19	20062780	A	T	3.62519	4.12054	4.56282e-05	0.00990099	0.0693069	0.0539824	0.702954
RP11-890B15.2	130714931	-	1	lincRNA	562923	ENSG00000254842.2	11	131277854	T	C	1.53089	3.05419	0.00240176	0.00990099	0.980198	0.977554	0.969534
RP11-166O4.5	66804784	+	2	lincRNA	-845709	ENSG00000235475.1	7	67650493	G	A	6.6319	4.68311	3.83143e-06	0.00990099	0.00990099	0.00745805	0.673875
TMC4	54675852	-	1	protein_coding	-870022	ENSG00000167608.7	19	53805830	A	C	-1.16081	3.4973	0.000520625	0.00990099	0.742574	0.681652	0.918311
RP11-664I21.6	124761936	+	2	protein_coding	-524038	ENSG00000254943.1	11	125285974	C	T	3.49514	3.34102	0.000910089	0.019802	0.633663	0.62805	0.904357
CMC1	28361000	+	2	protein_coding	-865739	ENSG00000187118.8	3	29226739	A	T	-0.89333	3.42399	0.000678343	0.00990099	0.445545	0.439201	0.84177
HSF4	67203628	+	1	protein_coding	1002268	ENSG00000102878.11	16	66201360	T	C	1.32956	3.24788	0.00125696	0.00990099	0.376238	0.447173	0.844663
CARHSP1	8953192	-	1	protein_coding	-968665	ENSG00000153048.6	16	7984527	A	C	-1.2153	3.83719	0.000143768	0.00990099	0.207921	0.188808	0.769463
GNL3	52727648	+	2	protein_coding	-713902	ENSG00000163938.12	3	53441550	A	T	-2.56584	3.18527	0.00155506	0.019802	0.693069	0.651501	0.910101
METTL1	58165040	-	2	protein_coding	291479	ENSG00000037897.12	12	58456519	T	C	-1.25073	3.60117	0.00035504	0.00990099	0.346535	0.267066	0.789685
SACM1L	45781079	+	2	protein_coding	-531272	ENSG00000211456.6	3	46312351	T	A	-1.023	2.96541	0.00319683	0.00990099	0.90099	0.905117	0.969534
CA4	58235919	+	2	protein_coding	946258	ENSG00000167434.5	17	57289661	A	G	-4.05915	2.8713	0.0042968	0.00990099	0.693069	0.689107	0.920545
TFPI2	93519631	-	1	protein_coding	-800592	ENSG00000105825.7	7	92719039	G	A	-1.47242	3.96707	8.56736e-05	0.019802	0.0891089	0.0735268	0.720885
RP11-649A18.7	73163344	-	2	lincRNA	895782	ENSG00000265242.1	17	74059126	C	T	-0.941165	3.47597	0.000562552	0.00990099	0.574257	0.474163	0.853482
GTPBP2	43593297	-	2	protein_coding	417582	ENSG00000172432.14	6	44010879	C	G	1.21941	3.46778	0.000579491	0.00990099	0.534653	0.506057	0.864358
XXYLT1	194947585	-	1	protein_coding	-477594	ENSG00000173950.11	3	194469991	C	T	1.48776	4.09434	5.08809e-05	0.00990099	0.217822	0.23432	0.784533
CCDC121	27851758	-	2	protein_coding	-478088	ENSG00000176714.9	2	27373670	T	C	0.737167	3.22343	0.00136646	0.00990099	0.633663	0.588246	0.892044
CHP1	41564378	+	2	protein_coding	-605957	ENSG00000187446.7	15	42170335	G	C	-1.63261	3.64399	0.000302393	0.019802	0.247525	0.246967	0.784964
STRN4	47239525	-	2	protein_coding	39672	ENSG00000090372.10	19	47279197	G	T	0.40817	2.90143	0.00391194	0.019802	0.990099	0.990003	0.969534
KLF16	1854759	-	2	protein_coding	744193	ENSG00000129911.4	19	2598952	T	C	-1.07153	3.21642	0.00139943	0.00990099	0.90099	0.910834	0.969534
RNASEH2B	51530494	+	2	protein_coding	-617347	ENSG00000136104.14	13	52147841	C	T	-8.40963	3.38029	0.0007925	0.00990099	0.574257	0.538843	0.87535
ARSE	2876476	-	2	protein_coding	418575	ENSG00000157399.10	23	3295051	C	G	3.18476	2.33241	0.0201552	0.049505	0.960396	0.96675	0.969534
SLC9A7	46465805	-	2	protein_coding	-834864	ENSG00000065923.5	23	45630941	G	A	-2.5458	3.82663	0.000149854	0.00990099	0.039604	0.0477816	0.701781
RP4-794H19.2	59364719	+	2	lincRNA	873486	ENSG00000234807.4	1	58491233	G	T	1.20697	3.41557	0.00069907	0.00990099	0.475248	0.474216	0.853482
TSPAN3	77362400	-	1	protein_coding	863587	ENSG00000140391.10	15	78225987	T	C	1.63033	3.8307	0.000147479	0.00990099	0.19802	0.189055	0.770034
NLRP1	5487820	-	2	protein_coding	-859983	ENSG00000091592.11	17	4627837	C	T	3.35382	3.57608	0.000389761	0.00990099	0.49505	0.429958	0.839549
ADNP2	77905360	+	1	protein_coding	335795	ENSG00000101544.4	18	77569565	T	C	1.36159	3.02663	0.00262662	0.00990099	0.861386	0.82684	0.958735
CEP41	130061848	-	2	protein_coding	645147	ENSG00000106477.14	7	130706995	G	A	1.39375	3.37478	0.000808095	0.00990099	0.673267	0.59676	0.894873
TOR1AIP2	179845312	-	2	protein_coding	-901866	ENSG00000169905.8	1	178943446	A	G	2.44235	2.9784	0.00306714	0.019802	0.851485	0.886404	0.969534
LA16c-431H6.6	1735758	+	2	protein_coding	-185526	ENSG00000261732.1	16	1921284	A	G	0.770235	4.28967	2.22732e-05	0.00990099	0.178218	0.177405	0.768213
ZNF662	42954693	+	2	protein_coding	83999	ENSG00000182983.10	3	42870694	C	A	-0.833108	2.95006	0.00335661	0.00990099	0.871287	0.904988	0.969534
PARP16	65559106	-	1	protein_coding	-378807	ENSG00000138617.10	15	65180299	G	A	3.86812	3.39879	0.000742146	0.00990099	0.584158	0.637155	0.906765
PSMB7	127174771	-	2	protein_coding	973390	ENSG00000136930.8	9	128148161	T	C	-1.53512	3.38841	0.000770003	0.00990099	0.554455	0.485162	0.857561
FAM166B	35562697	-	2	protein_coding	519718	ENSG00000215187.5	9	36082415	C	T	6.38539	2.91148	0.00379075	0.00990099	0.950495	0.931209	0.969534
CRTAP	33174047	+	2	protein_coding	-511173	ENSG00000170275.10	3	33685220	T	C	2.13567	3.57291	0.000394378	0.00990099	0.415842	0.367449	0.820781
SIRT4	120750687	+	2	protein_coding	-988232	ENSG00000089163.4	12	121738919	C	T	2.32334	3.56714	0.000402887	0.00990099	0.257426	0.287276	0.794061
SRRD	26887429	+	2	protein_coding	-548184	ENSG00000100104.8	22	27435613	T	C	-1.09932	3.26567	0.00118245	0.00990099	0.851485	0.862439	0.966812
MAPRE1	31436532	+	2	protein_coding	807965	ENSG00000101367.8	20	30628567	C	T	-1.52357	3.90313	0.000110739	0.00990099	0.158416	0.142084	0.752511
DDR2	162742044	+	2	protein_coding	-242690	ENSG00000162733.12	1	162984734	A	G	3.45788	3.32873	0.00095011	0.00990099	0.613861	0.630953	0.905498
ALG1	5136502	+	1	protein_coding	-651085	ENSG00000033011.7	16	5787587	G	C	0.753606	3.30091	0.00104681	0.00990099	0.90099	0.882454	0.969534
SUSD1	114886716	-	1	protein_coding	907943	ENSG00000106868.12	9	115794659	A	C	0.959717	3.66814	0.000276038	0.00990099	0.29703	0.286082	0.794061
RP11-521D12.5	9899428	-	2	lincRNA	740674	ENSG00000243491.1	2	10640102	A	G	-1.80413	3.34983	0.000882376	0.00990099	0.722772	0.648606	0.909359
DAPL1	159719216	+	2	protein_coding	569000	ENSG00000163331.6	2	159150216	T	A	-1.74903	3.49825	0.000518833	0.00990099	0.415842	0.394137	0.828205
FUT8	66209126	+	1	protein_coding	-453657	ENSG00000033170.12	14	66662783	G	A	3.59335	3.2331	0.0013221	0.00990099	0.683168	0.656013	0.911172
WNT10B	49364352	-	2	protein_coding	-400118	ENSG00000169884.9	12	48964234	G	A	-3.24568	3.04008	0.00251456	0.00990099	0.821782	0.803867	0.952825
PKIG	43247003	+	2	protein_coding	317483	ENSG00000168734.9	20	42929520	A	T	2.31361	4.36725	1.59017e-05	0.00990099	0.0693069	0.0537819	0.702954
SLC25A5	118604864	+	2	protein_coding	822983	ENSG00000005022.5	23	117781881	T	A	2.05806	3.92229	0.000102579	0.00990099	0.128713	0.138272	0.750405
KHDRBS3	136668469	+	2	protein_coding	573681	ENSG00000131773.9	8	136094788	A	G	4.67062	4.00324	7.39834e-05	0.00990099	0.118812	0.11299	0.733153
ACTR1B	98275466	-	2	protein_coding	-452229	ENSG00000115073.6	2	97823237	A	G	1.17544	3.78236	0.000178118	0.00990099	0.158416	0.160454	0.756133
NDUFA12	95365396	-	1	protein_coding	32156	ENSG00000184752.8	12	95397552	T	C	-1.21778	5.0111	8.01904e-07	0.00990099	0.00990099	0.0173792	0.683446
ADAM8	135086934	-	1	protein_coding	-878330	ENSG00000151651.11	10	134208604	T	G	2.92635	3.45454	0.00060786	0.00990099	0.574257	0.544882	0.876352
MAZ	29823290	+	2	protein_coding	-590682	ENSG00000103495.9	16	30413972	T	C	-1.46872	2.76412	0.00596137	0.019802	0.940594	0.927373	0.969534
OSGEP	20920308	-	1	protein_coding	-8489	ENSG00000092094.6	14	20911819	T	C	-0.892639	3.69977	0.00024477	0.00990099	0.356436	0.365612	0.820781
CYS1	10199085	-	2	protein_coding	141507	ENSG00000205795.4	2	10340592	G	A	1.43416	2.99665	0.00289306	0.00990099	0.990099	0.993616	0.969534
FAM84A	14789663	+	2	protein_coding	-933950	ENSG00000162981.12	2	15723613	A	G	4.67955	2.90812	0.00383081	0.029703	0.930693	0.939127	0.969534
KLHL9	21334658	-	2	protein_coding	513873	ENSG00000198642.5	9	21848531	G	A	-1.18297	3.20576	0.00145101	0.00990099	0.762376	0.696409	0.921162
EPHA8	22915870	+	2	protein_coding	269744	ENSG00000070886.6	1	22646126	G	A	4.312	3.12998	0.00187142	0.00990099	0.90099	0.887615	0.969534
EHF	34668267	+	1	protein_coding	-918386	ENSG00000135373.8	11	35586653	G	A	-2.21198	4.11194	4.72932e-05	0.00990099	0.158416	0.117356	0.736139
HPGD	175429227	-	1	protein_coding	-303610	ENSG00000164120.9	4	175125617	C	T	1.04926	3.0072	0.00279657	0.00990099	0.920792	0.932933	0.969534
CCDC18	93730258	+	1	protein_coding	-847165	ENSG00000122483.13	1	94577423	C	T	0.769372	3.08222	0.00219128	0.019802	0.722772	0.707812	0.924474
SPATA17	218040364	+	2	protein_coding	-451757	ENSG00000162814.6	1	218492121	T	C	-1.59002	3.52174	0.00047617	0.00990099	0.524752	0.473378	0.853482
C15orf54	39544886	+	2	protein_coding	498087	ENSG00000175746.4	15	39046799	G	A	1.52507	3.32546	0.000961035	0.00990099	0.683168	0.667257	0.913937
RP11-636O21.1	37421836	-	2	lincRNA	-184233	ENSG00000267413.1	18	37237603	G	A	3.3612	3.44429	0.00063071	0.00990099	0.415842	0.366043	0.820781
ASAP3	23782519	-	1	protein_coding	-468688	ENSG00000088280.14	1	23313831	C	T	0.644045	2.95212	0.00333472	0.00990099	0.910891	0.94874	0.969534
KMT2E	104751218	+	2	protein_coding	-434759	ENSG00000005483.15	7	105185977	A	T	-1.92865	4.13765	4.24817e-05	0.00990099	0.158416	0.149963	0.753784
ATP8B2	154321316	+	2	protein_coding	115303	ENSG00000143515.12	1	154206013	C	A	-1.97716	3.44712	0.00062432	0.00990099	0.39604	0.385817	0.826309
FBXL22	63893495	+	2	protein_coding	-779098	ENSG00000197361.5	15	64672593	G	A	2.00854	3.46877	0.000577403	0.00990099	0.485149	0.476793	0.853945
KIAA1614	180919476	+	2	protein_coding	331113	ENSG00000135835.6	1	180588363	A	G	0.698784	3.38783	0.00077159	0.00990099	0.524752	0.50957	0.86609
MIR29B1	130569155	-	2	lincRNA	949928	ENSG00000226380.3	7	131519083	G	A	4.00499	3.06613	0.00230992	0.019802	0.940594	0.935298	0.969534
FAM134C	40744180	-	2	protein_coding	-52875	ENSG00000141699.6	17	40691305	G	A	2.30901	3.39545	0.000750996	0.00990099	0.415842	0.357662	0.816898
SEZ6	27309057	-	1	protein_coding	-638342	ENSG00000063015.15	17	26670715	C	G	-5.75087	3.559	0.000415194	0.00990099	0.306931	0.267409	0.789685
KCNA5	5155153	+	2	protein_coding	691949	ENSG00000130037.3	12	4463204	C	T	0.763033	3.39685	0.000747282	0.00990099	0.653465	0.616591	0.901074
RP11-505K9.4	83965850	+	2	protein_coding	326776	ENSG00000260300.1	16	83639074	C	T	4.57147	4.18775	3.44127e-05	0.00990099	0.227723	0.186496	0.769036
CEP44	175237317	+	2	protein_coding	-766577	ENSG00000164118.8	4	176003894	T	A	3.9128	4.3472	1.73567e-05	0.00990099	0.0594059	0.071427	0.720885
GC	72649771	-	2	protein_coding	350534	ENSG00000145321.8	4	73000305	T	C	-3.9969	3.58766	0.00037336	0.00990099	0.217822	0.230136	0.782648
LINC01001	133778	-	2	lincRNA	117099	ENSG00000230724.5	11	250877	C	T	1.52322	3.77214	0.000185319	0.019802	0.19802	0.173432	0.764472
SLC48A1	48172811	+	2	protein_coding	305940	ENSG00000211584.9	12	47866871	A	G	3.41663	3.48479	0.000544853	0.00990099	0.455446	0.46087	0.850602
MOCOS	33846712	+	2	protein_coding	196716	ENSG00000075643.5	18	33649996	T	C	-1.878	3.15836	0.00170227	0.019802	0.722772	0.66421	0.912541
RAB24	176730321	-	2	protein_coding	626834	ENSG00000169228.9	5	177357155	T	C	-1.34666	4.04086	6.34412e-05	0.00990099	0.108911	0.1312	0.743734
CHMP1A	89715905	-	1	protein_coding	-60278	ENSG00000131165.10	16	89655627	G	A	-0.807417	3.75383	0.000198919	0.00990099	0.257426	0.266253	0.789517
HTR1D	23521222	-	2	protein_coding	420513	ENSG00000179546.3	1	23941735	T	C	-1.26276	2.95837	0.00326926	0.00990099	0.881188	0.876548	0.969534
LTK	41797503	-	1	protein_coding	-710335	ENSG00000062524.11	15	41087168	C	T	2.81469	3.62421	0.00032573	0.00990099	0.336634	0.295925	0.794963
RP11-92K15.3	80945535	-	2	lincRNA	-173547	ENSG00000272264.1	8	80771988	G	C	-7.16206	4.84409	1.79767e-06	0.00990099	0.00990099	0.00907172	0.673875
GANAB	62402472	-	1	protein_coding	-558889	ENSG00000089597.12	11	61843583	T	G	-0.818975	4.34348	1.76402e-05	0.00990099	0.019802	0.0465967	0.701781
PPP1R12A	80239200	-	1	protein_coding	1077542	ENSG00000058272.11	12	81316742	G	T	1.44455	4.83018	1.92078e-06	0.00990099	0.019802	0.0191194	0.685566
FAM217B	58518995	+	2	protein_coding	-837375	ENSG00000196227.6	20	59356370	T	C	-1.06565	3.4701	0.000574646	0.00990099	0.633663	0.605526	0.897238
ARNTL	13408143	+	2	protein_coding	452616	ENSG00000133794.13	11	12955527	G	A	2.85795	2.65538	0.00822608	0.00990099	1	0.999544	0.969534
BRINP3	190424070	-	2	protein_coding	341583	ENSG00000162670.8	1	190765653	G	A	10.172	3.5366	0.000450922	0.00990099	0.306931	0.267074	0.789685
SH2D7	78395855	+	1	protein_coding	128001	ENSG00000183476.8	15	78267854	T	C	2.65903	3.19185	0.00152092	0.00990099	0.80198	0.815046	0.954868
RPRD1B	36718128	+	2	protein_coding	-507146	ENSG00000101413.7	20	37225274	C	T	1.72155	3.80982	0.000160044	0.019802	0.168317	0.195936	0.77183
SRRM2	2822323	+	1	protein_coding	-840300	ENSG00000167978.12	16	3662623	C	A	3.7838	4.64396	4.59094e-06	0.00990099	0.029703	0.0243014	0.685731
DGKE	54940150	+	1	protein_coding	-907537	ENSG00000153933.5	17	55847687	A	G	-3.19862	3.77317	0.000184582	0.00990099	0.287129	0.235795	0.784916
RAD18	8988974	-	2	protein_coding	-793041	ENSG00000070950.5	3	8195933	C	T	5.40412	4.95786	1.0398e-06	0.00990099	0.00990099	0.0060747	0.673875
BNIP3	133784140	-	2	protein_coding	891440	ENSG00000176171.7	10	134675580	G	T	-2.40283	3.01517	0.00272572	0.00990099	1	0.994582	0.969534
LGALS8	236708462	+	2	protein_coding	180221	ENSG00000116977.14	1	236528241	A	G	-1.78031	4.01438	7.07e-05	0.00990099	0.0693069	0.0740065	0.720885
IFITM1	319357	+	2	protein_coding	33421	ENSG00000185885.11	11	285936	G	A	-3.06627	3.16289	0.00167664	0.00990099	0.811881	0.799541	0.951761
IRF2BPL	77495034	-	2	protein_coding	-221381	ENSG00000119669.3	14	77273653	G	T	4.48138	4.48452	9.4653e-06	0.00990099	0.029703	0.0234478	0.685731
TMEM182	103431207	+	1	protein_coding	956559	ENSG00000170417.10	2	102474648	G	A	1.87376	3.02738	0.00262025	0.00990099	0.792079	0.728247	0.928463
ZCCHC12	117960414	+	2	protein_coding	148353	ENSG00000174460.3	23	117812061	G	A	3.83551	3.78466	0.000176532	0.00990099	0.0792079	0.0659487	0.720233
C12orf76	110488789	-	1	protein_coding	-417572	ENSG00000174456.9	12	110071217	C	T	-1.96211	2.97264	0.00312409	0.00990099	0.821782	0.80715	0.953113
MRFAP1L1	6710370	-	2	protein_coding	783679	ENSG00000178988.10	4	7494049	C	T	8.18218	4.78589	2.36907e-06	0.00990099	0.039604	0.0293562	0.688483
FGF11	7345095	+	2	protein_coding	-13162	ENSG00000161958.6	17	7358257	G	C	-5.85992	4.04648	6.19942e-05	0.00990099	0.0990099	0.0803461	0.720885
PROB1	138730885	-	2	protein_coding	748454	ENSG00000228672.2	5	139479339	A	G	-3.53196	3.32757	0.00095397	0.00990099	0.554455	0.502127	0.864358
IGFN1	201197514	+	2	protein_coding	-282805	ENSG00000163395.12	1	201480319	C	T	-0.800535	2.78639	0.0055737	0.019802	0.980198	0.995433	0.969534
LAMTOR4	99753199	+	2	protein_coding	9684	ENSG00000188186.6	7	99743515	C	T	3.03438	2.81857	0.00505413	0.019802	0.881188	0.890822	0.969534
FKBP10	39978475	+	1	protein_coding	-166751	ENSG00000141756.14	17	40145226	C	T	2.30095	3.84877	0.000137363	0.00990099	0.178218	0.176672	0.766765
ARSG	66416330	+	2	protein_coding	20604	ENSG00000141337.8	17	66395726	A	C	1.57171	4.20738	3.16679e-05	0.00990099	0.0693069	0.0447826	0.701781
TMEM194A	57464676	-	2	protein_coding	701914	ENSG00000166881.5	12	58166590	C	T	-5.2554	3.92122	0.000103021	0.00990099	0.346535	0.273771	0.790788
CAMKK1	3783728	-	2	protein_coding	522355	ENSG00000004660.10	17	4306083	G	T	0.758662	3.38091	0.000790765	0.00990099	0.70297	0.68762	0.920545
GOLGA8Q	30851426	+	2	protein_coding	949973	ENSG00000178115.10	15	29901453	T	C	-4.09104	3.24991	0.00124822	0.00990099	0.673267	0.674579	0.91574
BTF3L4	52549012	+	2	protein_coding	-232797	ENSG00000134717.13	1	52781809	C	G	-3.85398	3.12315	0.00191435	0.00990099	0.712871	0.672657	0.914638
PPP1CC	111169706	-	2	protein_coding	532476	ENSG00000186298.7	12	111702182	T	C	-1.49789	3.19452	0.00150729	0.019802	0.50495	0.462358	0.850791
C1QTNF4	47611603	-	2	protein_coding	-837860	ENSG00000172247.3	11	46773743	T	C	1.54072	3.92042	0.000103351	0.00990099	0.029703	0.0481189	0.701781
PLSCR1	146258967	-	2	protein_coding	-222217	ENSG00000188313.8	3	146036750	G	T	3.33387	3.83158	0.00014697	0.00990099	0.168317	0.123717	0.741851
BASP1	17276007	+	2	protein_coding	806592	ENSG00000176788.7	5	16469415	A	G	1.22085	3.13822	0.00182074	0.00990099	0.90099	0.901338	0.969534
NAALADL2	175205316	+	2	protein_coding	304785	ENSG00000177694.10	3	174900531	A	G	3.73684	3.8375	0.000143594	0.00990099	0.227723	0.188305	0.769036
RP11-444E17.6	44344772	+	2	protein_coding	199462	ENSG00000272442.2	6	44145310	A	C	-1.388	3.11703	0.00195359	0.019802	0.881188	0.823218	0.957808
WI2-1959D15.1	139143051	-	2	lincRNA	-41481	ENSG00000264527.1	9	139101570	C	T	-1.1419	3.11496	0.00196702	0.00990099	0.910891	0.933406	0.969534
PROC	128186520	+	2	protein_coding	457213	ENSG00000115718.13	2	127729307	G	A	1.4918	3.38828	0.000770374	0.00990099	0.524752	0.491911	0.860005
KCNH7	163358804	-	2	protein_coding	283807	ENSG00000184611.7	2	163642611	A	G	0.927299	2.81525	0.00510562	0.019802	0.940594	0.936884	0.969534
RRP9	51967524	-	2	protein_coding	23122	ENSG00000114767.6	3	51990646	C	A	-2.00872	3.10895	0.00200657	0.00990099	0.524752	0.463775	0.851321
CBX1	46154403	-	2	protein_coding	311760	ENSG00000108468.10	17	46466163	C	T	0.5817	3.20124	0.00147339	0.00990099	0.673267	0.662474	0.912365
SFMBT1	53077270	-	2	protein_coding	-598514	ENSG00000163935.9	3	52478756	T	A	-1.93338	3.2214	0.0013759	0.00990099	0.465347	0.495703	0.862379
ILF3	10799855	+	2	protein_coding	-98968	ENSG00000129351.13	19	10898823	C	T	3.81169	4.52982	7.7228e-06	0.00990099	0.039604	0.0302379	0.695959
WSCD2	108626508	+	1	protein_coding	164871	ENSG00000075035.5	12	108461637	C	T	1.52578	4.07159	5.59032e-05	0.00990099	0.118812	0.0773395	0.720885
PLAGL2	30784257	-	2	protein_coding	805035	ENSG00000126003.6	20	31589292	G	A	-3.40886	5.11768	4.73501e-07	0.00990099	0.00990099	0.00063641	0.57974
CAMKK2	121712388	-	2	protein_coding	756747	ENSG00000110931.14	12	122469135	G	A	1.6834	4.02206	6.85163e-05	0.00990099	0.138614	0.125632	0.742593
SMAD6	67009409	+	2	protein_coding	127821	ENSG00000137834.10	15	66881588	C	A	-2.29649	3.35577	0.000864143	0.00990099	0.60396	0.545054	0.876427
FAM115A	143573715	-	2	protein_coding	944114	ENSG00000198420.5	7	144517829	C	T	-1.98695	3.53441	0.000454555	0.00990099	0.405941	0.393629	0.828174
CCDC43	42759506	-	1	protein_coding	-421530	ENSG00000180329.9	17	42337976	G	A	0.715065	2.54825	0.011185	0.019802	0.980198	0.989041	0.969534
RP11-728K20.2	149701497	+	2	lincRNA	648098	ENSG00000260555.1	7	149053399	T	C	3.548	3.14778	0.00176361	0.019802	0.90099	0.884957	0.969534
RRAGD	90087532	-	2	protein_coding	-76280	ENSG00000025039.10	6	90011252	T	C	-2.69481	3.19044	0.0015282	0.00990099	0.693069	0.632271	0.905537
FAM73B	131832526	+	2	protein_coding	-278772	ENSG00000148343.14	9	132111298	A	G	0.80581	3.48291	0.000548586	0.00990099	0.425743	0.416746	0.836097
ATRIP	48500758	+	2	protein_coding	-858217	ENSG00000164053.13	3	49358975	C	T	1.59776	2.64902	0.0083799	0.00990099	0.80198	0.813975	0.954626
S100A6	153507836	-	2	protein_coding	-794278	ENSG00000197956.5	1	152713558	A	G	-2.05052	3.17324	0.00161939	0.00990099	0.742574	0.640364	0.907492
LIPE	42914994	-	2	protein_coding	809753	ENSG00000079435.5	19	43724747	G	A	2.17788	4.03683	6.44993e-05	0.00990099	0.0891089	0.0796625	0.720885
TNNI1	201386940	-	2	protein_coding	-300944	ENSG00000159173.14	1	201085996	A	G	1.75692	3.17301	0.00162063	0.00990099	0.811881	0.790799	0.94879
RP11-122A3.2	91971237	-	1	protein_coding	357956	ENSG00000253250.2	8	92329193	G	A	-1.62241	3.13168	0.00186086	0.00990099	0.623762	0.610822	0.899464
MAD2L1BP	43604118	+	2	protein_coding	-534373	ENSG00000124688.9	6	44138491	T	C	1.77249	4.07216	5.57731e-05	0.00990099	0.138614	0.112586	0.733153
UBE2Q1	154524940	-	2	protein_coding	-942676	ENSG00000160714.5	1	153582264	A	G	1.32693	3.50379	0.000508454	0.00990099	0.415842	0.381835	0.823793
PCGF5	93038071	+	2	protein_coding	997125	ENSG00000180628.10	10	92040946	G	C	0.597873	3.05151	0.00242284	0.00990099	0.811881	0.805681	0.953113
PVRIG	99818872	+	2	protein_coding	-524303	ENSG00000213413.2	7	100343175	C	G	1.4513	3.26192	0.00119779	0.00990099	0.514851	0.485765	0.857904
PAFAH2	26317354	-	2	protein_coding	647580	ENSG00000158006.9	1	26964934	G	A	3.1305	3.15666	0.00171203	0.00990099	0.693069	0.696245	0.921162
TFAP2A	10418917	-	1	protein_coding	553119	ENSG00000137203.6	6	10972036	A	T	-1.47512	3.77103	0.00018612	0.00990099	0.425743	0.311457	0.80179
IL33	6242192	+	2	protein_coding	849993	ENSG00000137033.7	9	5392199	G	A	0.996452	3.65558	0.000289464	0.019802	0.356436	0.335434	0.808949
TMPRSS4	117985853	+	1	protein_coding	-34204	ENSG00000137648.12	11	118020057	A	G	-1.21945	3.75569	0.0001975	0.00990099	0.39604	0.361567	0.820459
IDNK	86258693	+	1	protein_coding	482861	ENSG00000148057.11	9	85775832	C	T	-2.56152	2.94619	0.003398	0.019802	0.940594	0.95969	0.969534
C20orf112	31136688	-	2	protein_coding	185070	ENSG00000197183.8	20	31321758	C	T	-4.25103	3.48208	0.000550226	0.00990099	0.435644	0.391848	0.828062
CCDC125	68609733	-	1	protein_coding	-129481	ENSG00000183323.8	5	68480252	A	G	-2.7858	2.99724	0.00288756	0.019802	0.70297	0.716587	0.926069
EMD	153609242	+	2	protein_coding	916143	ENSG00000102119.6	23	152693099	T	A	6.70193	3.01063	0.00276584	0.00990099	0.514851	0.467978	0.852425
COL8A2	36565088	-	2	protein_coding	945863	ENSG00000171812.6	1	37510951	G	A	1.28429	3.30541	0.00103058	0.00990099	0.633663	0.534917	0.87294
IQSEC3	287177	+	1	protein_coding	-847778	ENSG00000120645.7	12	1134955	G	A	-1.3376	2.64743	0.00841872	0.049505	0.980198	0.991133	0.969534
TRIM6-TRIM34	5664937	+	2	protein_coding	-250729	ENSG00000258588.2	11	5915666	G	A	-3.89734	3.93276	9.83643e-05	0.00990099	0.217822	0.214956	0.78114
RP11-134G8.8	201434022	-	2	lincRNA	-841342	ENSG00000224818.1	1	200592680	T	A	7.39343	3.60022	0.000356304	0.00990099	0.554455	0.471867	0.853482
PITPNM1	67271347	-	1	protein_coding	-396728	ENSG00000110697.8	11	66874619	C	T	2.76864	3.85745	0.000132742	0.00990099	0.227723	0.202891	0.775164
RDH12	68195908	+	2	protein_coding	266408	ENSG00000139988.5	14	67929500	G	A	-2.17762	3.1878	0.00154187	0.00990099	0.683168	0.675938	0.915933
SLC6A12	321276	-	2	protein_coding	990269	ENSG00000111181.8	12	1311545	C	T	2.30469	4.17808	3.58465e-05	0.00990099	0.118812	0.0988887	0.731415
S100A3	153520160	-	2	protein_coding	-425863	ENSG00000188015.5	1	153094297	G	A	3.62481	3.38008	0.00079309	0.00990099	0.376238	0.355572	0.816666
LIAS	39467637	+	1	protein_coding	-707407	ENSG00000121897.9	4	40175044	T	C	-2.80508	3.02796	0.00261534	0.00990099	0.891089	0.865676	0.968051
MVB12B	129265456	+	2	protein_coding	-690106	ENSG00000196814.10	9	129955562	G	A	-2.1216	3.84056	0.000141876	0.00990099	0.19802	0.168684	0.761512
CLIC2	154508619	-	1	protein_coding	340615	ENSG00000155962.8	23	154849234	G	A	-3.36096	2.7082	0.00704399	0.00990099	0.336634	0.293426	0.794061
F11R	160970567	-	2	protein_coding	-29941	ENSG00000158769.13	1	160940626	C	T	-0.81847	4.36807	1.58444e-05	0.00990099	0.049505	0.0624228	0.718982
ESPL1	53683188	+	2	protein_coding	-830727	ENSG00000135476.7	12	54513915	C	G	2.3742	3.76867	0.000187832	0.00990099	0.326733	0.257943	0.785979
DENND2A	140302342	-	2	protein_coding	-195924	ENSG00000146966.8	7	140106418	G	A	-3.98339	3.40189	0.000734004	0.00990099	0.574257	0.565648	0.882474
ANKRD20A1	67968911	+	2	protein_coding	-259930	ENSG00000196774.3	9	68228841	C	T	0.68175	0.65423	0.513325	0.475248	0.514851	0.55888	0.879779
IZUMO1	49247796	-	2	protein_coding	-982896	ENSG00000182264.4	19	48264900	C	A	1.93895	3.37286	0.000813601	0.00990099	0.643564	0.583519	0.890685
TJP2	71862928	+	2	protein_coding	-598378	ENSG00000119139.12	9	72461306	T	C	0.659998	3.23347	0.00132043	0.019802	0.633663	0.713819	0.925509
NPR3	32716537	+	1	protein_coding	488804	ENSG00000113389.11	5	32227733	C	T	5.30455	3.74767	0.000203707	0.00990099	0.316832	0.272339	0.790788
MYOZ2	120107353	+	2	protein_coding	-535776	ENSG00000172399.5	4	120643129	C	T	-7.69984	3.38185	0.000788116	0.00990099	0.455446	0.439012	0.84177
EYA4	133834084	+	1	protein_coding	62676	ENSG00000112319.13	6	133771408	G	C	-3.53546	3.23652	0.00130678	0.00990099	0.673267	0.637162	0.906765
UTP18	49375143	+	2	protein_coding	592526	ENSG00000011260.9	17	48782617	G	A	1.66307	2.86591	0.00436917	0.00990099	0.960396	0.947847	0.969534
FGF20	16850583	-	2	protein_coding	731554	ENSG00000078579.8	8	17582137	G	A	-2.55313	3.59048	0.000369459	0.00990099	0.50495	0.471187	0.853482
MTX3	79279509	-	2	protein_coding	-156904	ENSG00000177034.10	5	79122605	G	A	-4.5845	5.27568	2.1325e-07	0.00990099	0.00990099	0.00250938	0.673875
FUS	31202720	+	2	protein_coding	-787832	ENSG00000089280.14	16	31990552	T	C	1.61108	3.12063	0.00193044	0.019802	0.514851	0.474486	0.853482
KIRREL3	126420546	-	2	protein_coding	609615	ENSG00000149571.6	11	127030161	A	G	-1.48931	3.26455	0.001187	0.00990099	0.831683	0.761732	0.93844
CENPF	214830276	+	2	protein_coding	389596	ENSG00000117724.8	1	214440680	G	C	1.16844	3.60353	0.000351924	0.00990099	0.356436	0.324993	0.805743
EXTL1	26361327	+	2	protein_coding	1000624	ENSG00000158008.5	1	25360703	A	C	-1.8686	2.9266	0.00361478	0.00990099	0.90099	0.875048	0.969534
MS4A7	60161260	+	1	protein_coding	932720	ENSG00000166927.8	11	59228540	C	T	-1.39857	3.40953	0.000714278	0.00990099	0.455446	0.435255	0.840234
IFITM2	315111	+	2	protein_coding	-959907	ENSG00000185201.12	11	1275018	C	A	-2.0838	3.8408	0.000141743	0.00990099	0.178218	0.133217	0.744829
SLC8B1	113772640	-	2	protein_coding	393061	ENSG00000089060.7	12	114165701	T	A	1.04088	4.48582	9.41029e-06	0.00990099	0.039604	0.0332621	0.69856
ZRANB1	126672028	+	2	protein_coding	993447	ENSG00000019995.6	10	125678581	C	G	0.65898	3.12518	0.00190149	0.019802	0.811881	0.788538	0.947555
HNRNPR	23665101	-	2	protein_coding	-661082	ENSG00000125944.14	1	23004019	G	T	0.572814	3.31663	0.000991113	0.00990099	0.623762	0.595919	0.894873
RCC1	28864344	+	1	protein_coding	-790158	ENSG00000180198.11	1	29654502	T	C	1.77299	3.62279	0.000327475	0.00990099	0.336634	0.292033	0.794061
FAIM	138341030	+	2	protein_coding	-484835	ENSG00000158234.8	3	138825865	A	G	-5.07027	3.26655	0.00117887	0.029703	0.574257	0.554884	0.879106
DEGS1	224380034	+	2	protein_coding	253659	ENSG00000143753.8	1	224126375	C	T	-1.47568	3.37493	0.000807675	0.029703	0.60396	0.564496	0.882359
PRR3	30530166	+	2	protein_coding	-463610	ENSG00000204576.7	6	30993776	A	T	-2.16581	3.76875	0.000187771	0.00990099	0.366337	0.332328	0.808588
RNF125	29648261	+	2	protein_coding	642308	ENSG00000101695.4	18	29005953	A	C	2.66335	4.68523	3.79392e-06	0.00990099	0.00990099	0.0128036	0.680996
PON3	95006988	-	2	protein_coding	-344526	ENSG00000105852.6	7	94662462	A	G	3.3483	3.98655	7.91754e-05	0.00990099	0.138614	0.132246	0.744829
CDAN1	43028978	-	2	protein_coding	-824027	ENSG00000140326.8	15	42204951	A	G	-0.495348	2.47159	0.0138507	0.019802	0.950495	0.978197	0.969534
ODF2L	86852769	-	1	protein_coding	-275093	ENSG00000122417.11	1	86577676	C	T	-2.11922	3.43353	0.000655544	0.00990099	0.564356	0.476462	0.85378
C9orf152	112963230	-	2	protein_coding	-43302	ENSG00000188959.9	9	112919928	C	T	4.12377	4.58804	5.93118e-06	0.00990099	0.00990099	0.0155393	0.680996
SPATS1	44344772	+	1	protein_coding	-365990	ENSG00000249481.2	6	44710762	G	A	6.60407	3.20403	0.00145951	0.019802	0.722772	0.754887	0.93666
CTSW	65650250	+	2	protein_coding	-649686	ENSG00000172543.3	11	66299936	G	C	-3.33049	2.60962	0.00939125	0.00990099	0.970297	0.96658	0.969534
LANCL2	55498919	+	2	protein_coding	188552	ENSG00000132434.5	7	55310367	G	A	-0.776078	3.25434	0.0012294	0.00990099	0.772277	0.731704	0.929141
DLGAP3	35371035	-	2	protein_coding	-950352	ENSG00000116544.7	1	34420683	A	G	-2.12241	3.00293	0.00283532	0.00990099	0.871287	0.827007	0.958787
ABHD16A	31660926	-	1	protein_coding	246911	ENSG00000204427.7	6	31907837	G	A	-0.805763	4.15014	4.03168e-05	0.00990099	0.19802	0.149615	0.753784
TET2	106155054	+	2	protein_coding	-650484	ENSG00000168769.8	4	106805538	C	T	0.927887	3.33823	0.00091904	0.019802	0.564356	0.513987	0.866226
ORAI1	122078947	+	1	protein_coding	-406442	ENSG00000182500.7	12	122485389	C	G	2.67448	3.28829	0.00109363	0.019802	0.574257	0.62496	0.903937
TEFM	29231547	-	2	protein_coding	-330632	ENSG00000172171.6	17	28900915	C	G	-0.729026	3.63726	0.000310157	0.00990099	0.316832	0.331274	0.807919
RP11-420A23.1	129391988	+	2	lincRNA	992844	ENSG00000251432.2	4	128399144	A	C	-2.16293	3.62802	0.000321109	0.00990099	0.237624	0.21468	0.78114
CTC-366B18.4	74904642	+	2	lincRNA	-311361	ENSG00000272040.1	5	75216003	G	A	6.20644	3.29728	0.00106008	0.00990099	0.60396	0.57692	0.887144
ASB2	94434639	-	1	protein_coding	692894	ENSG00000100628.7	14	95127533	G	C	5.81811	3.6235	0.000326601	0.00990099	0.475248	0.39591	0.828856
EPB41L2	131277639	-	1	protein_coding	-180421	ENSG00000079819.12	6	131097218	C	A	-2.75743	3.75387	0.000198888	0.00990099	0.217822	0.189595	0.770369
PIK3R3	46597628	-	2	protein_coding	467716	ENSG00000117461.10	1	47065344	A	G	5.07785	4.5513	7.0084e-06	0.00990099	0.019802	0.0250466	0.685731
RP11-225B17.2	32798494	+	2	lincRNA	-799124	ENSG00000273014.1	7	33597618	A	G	1.7239	3.60531	0.000349596	0.00990099	0.376238	0.327169	0.806587
TCF7L1	85531378	+	1	protein_coding	-14112	ENSG00000152284.4	2	85545490	T	C	-0.728983	3.67856	0.000265342	0.00990099	0.29703	0.254221	0.784964
C1QTNF9	24895904	+	2	protein_coding	1010997	ENSG00000240654.2	13	23884907	A	G	2.67002	4.39764	1.39164e-05	0.00990099	0.049505	0.0476044	0.701781
EPX	56282097	+	2	protein_coding	804167	ENSG00000121053.5	17	55477930	G	A	-4.86243	3.29621	0.00106405	0.00990099	0.683168	0.651134	0.910037
TSACC	156316771	+	2	protein_coding	-850303	ENSG00000163467.7	1	157167074	T	C	1.99361	2.96041	0.00324815	0.00990099	0.782178	0.810198	0.953256
FHIT	61229824	-	2	protein_coding	262712	ENSG00000189283.5	3	61492536	C	G	3.58729	3.19727	0.00149331	0.00990099	0.861386	0.859704	0.966413
VCAM1	101200731	+	2	protein_coding	-8922	ENSG00000162692.6	1	101209653	T	C	-1.2194	3.0163	0.0027158	0.019802	0.881188	0.836208	0.961231
RAB3GAP2	220441093	-	2	protein_coding	851018	ENSG00000118873.11	1	221292111	T	C	3.947	2.89832	0.00395012	0.00990099	0.960396	0.951657	0.969534
IER5	181059020	+	2	protein_coding	832984	ENSG00000162783.8	1	180226036	C	T	1.68158	4.36295	1.62038e-05	0.00990099	0.049505	0.0528867	0.701781
MICALCL	12380024	+	1	protein_coding	516944	ENSG00000133808.4	11	11863080	G	A	-1.40316	3.07738	0.00222636	0.029703	0.960396	0.963807	0.969534
TRIM35	27151827	-	1	protein_coding	-799927	ENSG00000104228.8	8	26351900	T	G	-3.09913	4.16338	3.81348e-05	0.00990099	0.128713	0.108636	0.733153
CTSC	88068250	-	2	protein_coding	-94221	ENSG00000109861.11	11	87974029	A	G	0.869016	3.27446	0.00114717	0.00990099	0.683168	0.663864	0.912541
CSF1R	149459899	-	2	protein_coding	-927181	ENSG00000182578.9	5	148532718	C	A	-2.05114	4.01172	7.14705e-05	0.00990099	0.0891089	0.0873894	0.724619
CASS4	55026875	+	2	protein_coding	-534799	ENSG00000087589.12	20	55561674	C	T	-5.05695	2.79454	0.00543781	0.00990099	1	0.998809	0.969534
HOXA1	27139398	+	1	protein_coding	565132	ENSG00000105991.7	7	26574266	T	C	-12.072	3.64863	0.00029716	0.00990099	0.29703	0.296469	0.794963
RP11-479O17.10	81727969	+	2	lincRNA	744344	ENSG00000273372.1	10	80983625	G	A	2.4828	3.22706	0.00134963	0.00990099	0.811881	0.792579	0.949412
MTIF2	55491001	-	1	protein_coding	745119	ENSG00000085760.10	2	56236120	C	T	-2.85001	3.96016	8.80969e-05	0.00990099	0.287129	0.281527	0.79345
MBTPS1	84135712	-	2	protein_coding	-382805	ENSG00000140943.12	16	83752907	A	G	-4.4484	4.12245	4.52668e-05	0.00990099	0.217822	0.205027	0.776846
TBP	170881351	+	2	protein_coding	298787	ENSG00000112592.8	6	170582564	A	G	0.923685	2.8347	0.00481039	0.00990099	0.960396	0.93398	0.969534
AC105053.4	86117845	+	1	lincRNA	478481	ENSG00000232504.4	2	85639364	G	A	-6.9271	4.27142	2.40925e-05	0.00990099	0.019802	0.0321947	0.69856
ENTHD2	79212673	-	2	protein_coding	-554133	ENSG00000167302.5	17	78658540	C	T	1.91594	3.83142	0.000147062	0.00990099	0.405941	0.383541	0.824651
KRBA1	149427518	+	1	protein_coding	-20863	ENSG00000133619.13	7	149448381	G	A	0.83063	3.37091	0.000819231	0.00990099	0.574257	0.590184	0.892797
PLXNB1	48463852	-	2	protein_coding	-157812	ENSG00000164050.8	3	48306040	C	T	-1.37582	2.87615	0.00423259	0.00990099	0.60396	0.576682	0.887144
CUZD1	124591796	-	2	protein_coding	-681373	ENSG00000138161.8	10	123910423	C	T	-3.24201	3.7977	0.000167801	0.00990099	0.29703	0.238506	0.784964
FAM188A	15879632	-	2	protein_coding	381808	ENSG00000148481.9	10	16261440	C	T	-0.911438	2.88634	0.00410051	0.00990099	0.970297	0.977061	0.969534
AP000350.5	24249255	-	2	lincRNA	-900968	ENSG00000273295.1	22	23348287	T	A	2.72099	3.67052	0.000273565	0.00990099	0.415842	0.361304	0.820459
GS1-259H13.10	99205296	+	2	protein_coding	461700	ENSG00000272647.1	7	98743596	A	G	-1.07086	3.61436	0.000337968	0.00990099	0.237624	0.207238	0.778291
SMOC1	70478202	+	2	protein_coding	1108457	ENSG00000198732.6	14	69369745	T	G	-0.980451	3.22829	0.00134398	0.00990099	0.782178	0.715619	0.925589
CTC-435M10.3	41930511	+	2	protein_coding	161407	ENSG00000255730.2	19	41769104	A	C	0.89623	3.41749	0.000694281	0.00990099	0.524752	0.50384	0.864358
RP11-706O15.1	3747433	-	2	protein_coding	674581	ENSG00000205664.6	23	4422014	C	T	8.1725	3.65155	0.000293902	0.00990099	0.148515	0.134877	0.747268
NKTR	42687380	+	2	protein_coding	742623	ENSG00000114857.13	3	41944757	A	G	1.0497	3.28742	0.00109693	0.00990099	0.544554	0.524631	0.869977
TRNT1	3182194	+	2	protein_coding	129792	ENSG00000072756.12	3	3052402	C	A	-0.65726	3.29068	0.00108462	0.00990099	0.841584	0.866922	0.968336
CUL1	148497672	+	2	protein_coding	208568	ENSG00000055130.11	7	148289104	A	G	-1.09824	3.54534	0.000436647	0.00990099	0.346535	0.377361	0.823398
COLCA2	111179160	+	2	protein_coding	960164	ENSG00000214290.3	11	110218996	G	T	1.14896	3.90717	0.00010897	0.00990099	0.148515	0.117926	0.736276
SIRT2	39389554	-	2	protein_coding	591058	ENSG00000068903.15	19	39980612	C	T	1.87238	3.12644	0.00189355	0.019802	0.831683	0.828748	0.959148
UBE3A	25599498	-	1	protein_coding	-449771	ENSG00000114062.13	15	25149727	G	A	-3.40527	5.0527	6.53545e-07	0.00990099	0.138614	0.122055	0.739901
TOR1A	132585125	-	2	protein_coding	457447	ENSG00000136827.11	9	133042572	G	A	3.73801	3.13317	0.00185162	0.00990099	0.920792	0.892721	0.969534
ITIH5	7618975	-	1	protein_coding	1027073	ENSG00000123243.10	10	8646048	T	C	-1.03811	2.73144	0.00657409	0.029703	1	0.999879	0.969534
NHLRC3	39618227	+	1	protein_coding	417374	ENSG00000188811.8	13	39200853	C	A	0.826185	3.05776	0.00237394	0.00990099	0.831683	0.784906	0.94673
PCDHB14	140605472	+	2	protein_coding	-392487	ENSG00000120327.4	5	140997959	T	C	-3.68636	4.65187	4.42662e-06	0.00990099	0.039604	0.0242263	0.685731
LPHN2	82456075	+	2	protein_coding	464618	ENSG00000117114.15	1	81991457	G	A	-3.25782	3.95144	9.12491e-05	0.00990099	0.217822	0.181479	0.769036
VDR	48272898	-	1	protein_coding	515407	ENSG00000111424.6	12	48788305	G	T	-4.1095	3.52593	0.000468922	0.00990099	0.435644	0.401923	0.830474
CELF5	3293317	+	2	protein_coding	641961	ENSG00000161082.8	19	2651356	C	A	-3.97528	3.64458	0.000301722	0.00990099	0.554455	0.491911	0.860005
PHC2	33838048	-	2	protein_coding	337303	ENSG00000134686.12	1	34175351	A	G	-1.04873	2.68029	0.00764811	0.019802	0.990099	0.997759	0.969534
RCAN3	24862273	+	2	protein_coding	-275742	ENSG00000117602.7	1	25138015	G	A	-2.03637	3.09267	0.0021173	0.00990099	0.871287	0.869836	0.969045
CBWD3	70883850	+	2	protein_coding	-361332	ENSG00000196873.11	9	71245182	A	C	-4.49449	2.75218	0.00617896	0.00990099	0.851485	0.838014	0.961705
WDR63	85595802	+	2	protein_coding	-702307	ENSG00000162643.8	1	86298109	T	C	4.37495	3.38949	0.000767055	0.00990099	0.534653	0.525981	0.87028
NAT14	55998723	+	2	protein_coding	390548	ENSG00000090971.4	19	55608175	A	G	-0.966626	3.36263	0.000843512	0.00990099	0.861386	0.838404	0.961875
LINC00938	46121558	-	2	lincRNA	-656706	ENSG00000273015.1	12	45464852	T	A	-1.88931	3.65284	0.000292473	0.00990099	0.138614	0.155185	0.753784
RP11-384O8.1	223186074	+	2	lincRNA	-555801	ENSG00000267034.1	2	223741875	A	G	-3.07659	3.03894	0.00252393	0.019802	0.851485	0.869553	0.969045
F2RL3	17000618	+	2	protein_coding	-36462	ENSG00000127533.3	19	17037080	C	A	3.97174	4.01202	7.13854e-05	0.00990099	0.138614	0.124173	0.742593
DNLZ	139256466	-	2	protein_coding	982068	ENSG00000213221.4	9	140238534	G	A	3.73176	4.60028	5.60901e-06	0.00990099	0.039604	0.0263406	0.685731
C2orf66	197670132	-	2	protein_coding	497340	ENSG00000187944.2	2	198167472	T	G	-4.07705	3.33334	0.000934931	0.00990099	0.445545	0.474281	0.853482
ACVR1C	158390432	-	2	protein_coding	635398	ENSG00000123612.11	2	159025830	A	T	1.86996	3.61039	0.000343032	0.00990099	0.237624	0.242633	0.784964
RP11-804H8.6	50708802	+	2	lincRNA	529980	ENSG00000273356.1	3	50178822	G	A	1.79269	2.83506	0.00480514	0.019802	0.752475	0.727662	0.928391
ITIH2	7774301	+	1	protein_coding	1010552	ENSG00000151655.13	10	6763749	G	A	2.1649	3.229	0.00134074	0.00990099	0.891089	0.853071	0.965541
RP4-782L23.1	60254291	+	2	lincRNA	-538564	ENSG00000231816.1	1	60792855	C	T	10.7039	3.62477	0.000325045	0.00990099	0.168317	0.20386	0.776089
PIGX	196449286	+	2	protein_coding	321115	ENSG00000163964.9	3	196128171	C	T	0.931165	2.79174	0.00548422	0.00990099	1	0.999185	0.969534
RP11-166P13.3	55156771	-	2	lincRNA	-63079	ENSG00000263004.1	17	55093692	C	T	1.08816	3.6339	0.000314094	0.00990099	0.415842	0.368867	0.821122
PLAG1	57122042	-	2	protein_coding	-318063	ENSG00000181690.3	8	56803979	G	C	0.612344	3.33705	0.000922847	0.00990099	0.613861	0.611948	0.899837
TAC1	97369186	+	2	protein_coding	427117	ENSG00000006128.7	7	96942069	C	T	-1.45177	3.30621	0.00102774	0.00990099	0.643564	0.646308	0.909359
COTL1	84650081	-	2	protein_coding	791477	ENSG00000103187.6	16	85441558	C	T	3.32406	3.61345	0.000339126	0.00990099	0.613861	0.574099	0.885758
C2CD5	22688278	-	2	protein_coding	-182603	ENSG00000111731.8	12	22505675	T	C	-1.38535	3.34867	0.000885988	0.019802	0.584158	0.565659	0.882474
MMAB	110006668	-	2	protein_coding	-230823	ENSG00000139428.7	12	109775845	A	G	0.967775	4.21559	3.05825e-05	0.00990099	0.0792079	0.0611178	0.718982
COMMD8	47462316	-	2	protein_coding	832063	ENSG00000169019.9	4	48294379	T	C	1.22425	3.02206	0.00266569	0.00990099	0.80198	0.809853	0.953256
LRCH2	114347781	-	2	protein_coding	174114	ENSG00000130224.10	23	114521895	A	T	1.15267	2.47043	0.0138952	0.019802	0.871287	0.880531	0.969534
ENTPD3	40466261	+	1	protein_coding	-608511	ENSG00000168032.4	3	41074772	C	G	1.0044	4.06181	5.82045e-05	0.00990099	0.0594059	0.0799115	0.720885
OPA3	46057169	-	2	protein_coding	51579	ENSG00000125741.4	19	46108748	A	G	-1.49249	3.11168	0.00198853	0.00990099	0.950495	0.910962	0.969534
TTK	80749913	+	1	protein_coding	382413	ENSG00000112742.5	6	80367500	A	G	-5.66201	3.37093	0.000819158	0.00990099	0.623762	0.586718	0.891362
LRPAP1	3519919	-	2	protein_coding	-705305	ENSG00000163956.6	4	2814614	G	A	1.04072	3.93053	9.92507e-05	0.00990099	0.168317	0.211704	0.780676
ZNF816	53459357	-	1	protein_coding	-402404	ENSG00000180257.8	19	53056953	G	A	-1.04483	3.94509	9.36116e-05	0.00990099	0.257426	0.256607	0.785979
CHMP6	78983285	+	2	protein_coding	760047	ENSG00000176108.5	17	78223238	T	C	0.857855	4.21518	3.06364e-05	0.00990099	0.0990099	0.092191	0.724619
PWAR6	25277020	+	2	lincRNA	-685999	ENSG00000257151.1	15	25963019	C	T	-1.50276	4.19034	3.4037e-05	0.00990099	0.128713	0.119844	0.736873
MPO	56357375	-	2	protein_coding	-749224	ENSG00000005381.6	17	55608151	G	A	5.3407	3.15876	0.00170003	0.00990099	0.722772	0.70284	0.923117
ASB1	239360426	+	1	protein_coding	42410	ENSG00000065802.7	2	239318016	T	C	1.38489	3.64236	0.000304265	0.00990099	0.425743	0.379345	0.823793
ZKSCAN8	28120834	+	2	protein_coding	455417	ENSG00000198315.6	6	27665417	T	A	2.09447	3.03601	0.00254798	0.00990099	0.653465	0.592099	0.894084
TMEM177	120443288	+	1	protein_coding	564689	ENSG00000144120.8	2	119878599	C	T	2.62832	3.26076	0.00120258	0.00990099	0.742574	0.722375	0.928095
ZNF616	52633841	-	2	protein_coding	-489815	ENSG00000204611.2	19	52144026	G	T	0.692055	3.36362	0.000840577	0.00990099	0.811881	0.785847	0.946967
ZBTB11	101390722	-	2	protein_coding	-571680	ENSG00000066422.4	3	100819042	T	A	0.801671	3.90029	0.000112001	0.00990099	0.138614	0.13029	0.742593
SLC24A5	48428880	+	2	protein_coding	-803668	ENSG00000188467.6	15	49232548	A	C	3.14136	3.42902	0.000666219	0.019802	0.425743	0.365094	0.820781
USP14	211133	+	1	protein_coding	-301422	ENSG00000101557.10	18	512555	G	A	1.53846	3.68207	0.000261836	0.00990099	0.217822	0.251418	0.784964
RP11-566E18.3	217082311	+	2	lincRNA	323801	ENSG00000260804.2	2	216758510	T	A	-3.91802	4.02477	6.77628e-05	0.00990099	0.168317	0.143761	0.752752
AL132709.5	101426139	+	1	lincRNA	792950	ENSG00000225746.4	14	100633189	C	A	3.23198	3.1323	0.00185701	0.00990099	0.861386	0.853003	0.965541
SMG6	2139931	-	1	protein_coding	-214072	ENSG00000070366.9	17	1925859	A	G	1.66835	3.12996	0.00187151	0.019802	0.920792	0.922165	0.969534
CCNE1	30314562	+	1	protein_coding	-2905	ENSG00000105173.9	19	30317467	C	T	-5.37472	3.39004	0.000765572	0.00990099	0.554455	0.593705	0.89439
C1QC	22974274	+	2	protein_coding	-712842	ENSG00000159189.7	1	23687116	T	C	4.34541	3.99905	7.52568e-05	0.00990099	0.108911	0.104348	0.733153
TRABD2A	85129002	-	1	protein_coding	290619	ENSG00000186854.6	2	85419621	A	G	6.79148	3.4813	0.000551785	0.00990099	0.534653	0.475449	0.85378
ASIC1	50476499	+	2	protein_coding	535850	ENSG00000110881.7	12	49940649	A	G	3.46404	3.24906	0.00125188	0.00990099	0.465347	0.433842	0.840179
BCL2L2	23780305	+	2	protein_coding	-199775	ENSG00000129473.5	14	23980080	T	G	3.73941	3.99784	7.56294e-05	0.00990099	0.168317	0.12994	0.742593
PTX3	157160766	+	2	protein_coding	-151262	ENSG00000163661.3	3	157312028	T	C	2.01737	3.73419	0.000214555	0.00990099	0.158416	0.152227	0.753784
CD200	112080390	+	2	protein_coding	-59998	ENSG00000091972.14	3	112140388	G	A	4.04786	4.54104	7.34124e-06	0.00990099	0.0792079	0.0617055	0.718982
TTC1	159492441	+	1	protein_coding	-926814	ENSG00000113312.6	5	160419255	A	G	1.2278	3.15742	0.00170764	0.00990099	0.871287	0.851796	0.965097
MMP15	58074713	+	2	protein_coding	-276983	ENSG00000102996.4	16	58351696	G	A	-1.07971	3.2633	0.00119213	0.00990099	0.732673	0.754383	0.93666
IPO4	24657844	-	2	protein_coding	240703	ENSG00000196497.11	14	24898547	G	C	-1.68406	3.54945	0.000430085	0.00990099	0.415842	0.410868	0.834541
QKI	163991726	+	2	protein_coding	-796294	ENSG00000112531.12	6	164788020	C	G	-2.62617	4.59591	5.72209e-06	0.00990099	0.00990099	0.0187174	0.685566
KIF21B	200972909	-	2	protein_coding	-827400	ENSG00000116852.10	1	200145509	G	A	-0.864414	3.3891	0.000768113	0.00990099	0.663366	0.64538	0.908983
CISH	50645040	-	2	protein_coding	-287171	ENSG00000114737.11	3	50357869	A	C	1.24174	3.48167	0.000551056	0.00990099	0.277228	0.232082	0.783244
HEY2	126080946	+	2	protein_coding	196578	ENSG00000135547.4	6	125884368	G	T	-3.25542	3.0897	0.00213805	0.00990099	0.722772	0.743074	0.934094
UBE4A	118267153	+	2	protein_coding	-428902	ENSG00000110344.5	11	118696055	A	C	3.95487	3.62052	0.000330262	0.00990099	0.425743	0.395441	0.828856
MRPS23	55926771	-	2	protein_coding	-161297	ENSG00000181610.8	17	55765474	A	G	-0.687907	3.33005	0.000945757	0.00990099	0.693069	0.634229	0.906117
hsa-mir-8072	123850072	+	2	lincRNA	-579674	ENSG00000256092.2	12	124429746	G	A	-3.54014	3.10931	0.00200414	0.019802	0.792079	0.810861	0.953429
PCDHGB4	140890738	+	2	protein_coding	-187930	ENSG00000253953.1	5	141078668	A	T	0.913582	3.25754	0.00121596	0.00990099	0.673267	0.613283	0.900244
RPS27L	63447754	-	1	protein_coding	-151782	ENSG00000185088.8	15	63295972	A	C	-0.89615	4.19004	3.40809e-05	0.00990099	0.0594059	0.0638433	0.720233
PKP3	404531	+	2	protein_coding	96570	ENSG00000184363.5	11	307961	A	C	0.496517	3.38581	0.000777129	0.00990099	0.653465	0.542067	0.875934
PRKX	3530366	-	2	protein_coding	-103295	ENSG00000183943.5	23	3427071	T	C	2.46012	4.7242	3.16472e-06	0.00990099	0.00990099	0.00593602	0.673875
BSCL2	62474796	-	1	protein_coding	405765	ENSG00000168000.10	11	62880561	T	C	-1.31625	3.17422	0.00161404	0.00990099	0.683168	0.7135	0.92546
GOLGA8O	32747103	-	2	protein_coding	-544579	ENSG00000206127.6	15	32202524	C	T	4.23141	3.29778	0.00105826	0.00990099	0.732673	0.756177	0.937468
WWC2-AS2	184020352	-	2	lincRNA	-884995	ENSG00000251359.3	4	183135357	C	T	4.64972	3.613	0.000339701	0.00990099	0.50495	0.514647	0.866382
NPW	2070618	+	2	protein_coding	944075	ENSG00000183971.5	16	1126543	A	C	-1.85495	4.8302	1.92056e-06	0.00990099	0.019802	0.0143462	0.680996
AMBRA1	46570050	-	1	protein_coding	609727	ENSG00000110497.10	11	47179777	G	C	-2.35763	3.98026	8.12229e-05	0.00990099	0.0594059	0.0674814	0.720885
RGPD5	110613439	+	2	protein_coding	962685	ENSG00000015568.8	2	109650754	G	T	-1.19894	3.06247	0.00233776	0.00990099	0.712871	0.632037	0.905499
TNFSF12-TNFSF13	7464148	+	2	protein_coding	891199	ENSG00000248871.1	17	6572949	G	A	1.12088	2.91967	0.00369453	0.00990099	0.960396	0.973173	0.969534
AP4B1	114443022	-	2	protein_coding	-681055	ENSG00000134262.8	1	113761967	C	T	2.20513	4.23809	2.77887e-05	0.00990099	0.00990099	0.0362901	0.69856
TRIM46	155156273	+	2	protein_coding	354603	ENSG00000163462.13	1	154801670	G	A	-2.74297	3.91219	0.000106809	0.00990099	0.049505	0.0812485	0.720885
YPEL2	57474462	+	2	protein_coding	-128178	ENSG00000175155.4	17	57602640	C	T	-1.98734	2.96691	0.00318158	0.00990099	0.584158	0.55024	0.878611
CADPS2	122131474	-	2	protein_coding	-202959	ENSG00000081803.11	7	121928515	T	C	1.00218	3.91728	0.000104654	0.00990099	0.19802	0.142955	0.752706
ATOX1	151125888	-	2	protein_coding	749702	ENSG00000177556.7	5	151875590	C	T	1.38854	4.23555	2.80911e-05	0.00990099	0.029703	0.0506856	0.701781
CCDC124	18047060	+	2	protein_coding	-301641	ENSG00000007080.6	19	18348701	A	C	0.633244	4.49695	8.9527e-06	0.00990099	0.029703	0.0379323	0.69856
GLRA2	14549268	+	2	protein_coding	266508	ENSG00000101958.9	23	14282760	G	A	-4.04082	2.5508	0.0111048	0.019802	0.990099	0.974898	0.969534
MYEOV	69182063	+	2	protein_coding	-401654	ENSG00000172927.3	11	69583717	C	T	-6.00611	2.90128	0.00391372	0.019802	0.980198	0.986022	0.969534
PRAM1	8567518	-	2	protein_coding	606160	ENSG00000133246.7	19	9173678	G	C	-1.49746	2.75397	0.00614582	0.00990099	1	0.999379	0.969534
SLC30A7	101437851	+	2	protein_coding	293628	ENSG00000162695.7	1	101144223	T	A	2.9316	3.62655	0.000322889	0.00990099	0.29703	0.255565	0.7859
TRAPPC2	13738101	-	2	protein_coding	359563	ENSG00000196459.9	23	14097664	A	G	-4.0888	3.26781	0.00117375	0.00990099	0.49505	0.450802	0.845674
ENC1	73932323	-	1	protein_coding	-479310	ENSG00000171617.9	5	73453013	G	A	-2.08452	3.49913	0.000517159	0.019802	0.415842	0.428679	0.838808
USP50	50805709	-	2	protein_coding	816419	ENSG00000170236.10	15	51622128	G	T	-1.18345	3.89621	0.000113834	0.00990099	0.138614	0.125076	0.742593
CROT	87011390	+	1	protein_coding	818713	ENSG00000005469.7	7	86192677	G	A	0.762183	3.34169	0.000907974	0.00990099	0.435644	0.4414	0.841832
FAM114A1	38940089	+	2	protein_coding	-179561	ENSG00000197712.7	4	39119650	T	C	0.670683	3.431	0.000661512	0.00990099	0.633663	0.610004	0.899014
RAB11FIP1	37727907	-	2	protein_coding	-44919	ENSG00000156675.11	8	37682988	A	G	3.04223	3.54585	0.000435826	0.00990099	0.366337	0.351063	0.81516
ORC2	201822856	-	2	protein_coding	-689645	ENSG00000115942.4	2	201133211	G	T	2.03457	3.2646	0.00118681	0.00990099	0.544554	0.572677	0.884996
KCNIP4	21731735	-	2	protein_coding	82809	ENSG00000185774.10	4	21814544	C	G	2.09589	3.36174	0.000846156	0.00990099	0.584158	0.503968	0.864358
C22orf26	46447349	-	2	protein_coding	-468687	ENSG00000182257.5	22	45978662	G	A	-3.82474	3.39299	0.000757603	0.00990099	0.653465	0.679049	0.917319
CTDSPL	38023380	+	1	protein_coding	967690	ENSG00000144677.10	3	37055690	G	A	0.645607	2.55162	0.011079	0.019802	1	0.999662	0.969534
VPS37D	73085704	+	2	protein_coding	-320279	ENSG00000176428.5	7	73405983	C	T	0.70097	3.14866	0.00175842	0.00990099	0.782178	0.692094	0.921162
SNRPN	25223589	+	1	protein_coding	47852	ENSG00000128739.16	15	25175737	C	A	-0.878432	3.14594	0.00177446	0.00990099	0.851485	0.863743	0.967167
MEAF6	37967597	-	2	protein_coding	-544127	ENSG00000163875.11	1	37423470	C	T	-2.62452	4.00231	7.42652e-05	0.00990099	0.217822	0.198056	0.772145
DNAJB5	34993197	+	1	protein_coding	289736	ENSG00000137094.10	9	34703461	C	T	1.32057	3.39422	0.000754277	0.00990099	0.564356	0.473346	0.853482
PIK3IP1	31733654	+	2	protein_coding	-565884	ENSG00000100100.8	22	32299538	C	T	1.70748	3.43122	0.000660987	0.00990099	0.514851	0.451467	0.845674
TRIM16	15586265	-	2	protein_coding	775174	ENSG00000221926.7	17	16361439	T	C	0.926121	4.05499	5.98639e-05	0.00990099	0.128713	0.122255	0.739901
DYNC1I1	95685080	+	1	protein_coding	54479	ENSG00000158560.10	7	95630601	G	T	1.71828	3.38794	0.000771301	0.00990099	0.514851	0.481037	0.855975
PROCR	33764614	+	2	protein_coding	-3251	ENSG00000101000.4	20	33767865	A	G	-1.23245	2.80861	0.00521006	0.00990099	0.683168	0.678481	0.917296
RASSF7	563558	+	2	protein_coding	219523	ENSG00000099849.10	11	344035	C	G	0.742344	4.23343	2.83458e-05	0.00990099	0.049505	0.0583898	0.713809
TMEM63C	77722869	+	2	protein_coding	395545	ENSG00000165548.6	14	77327324	A	T	-1.24661	4.14805	4.06702e-05	0.00990099	0.0792079	0.0714356	0.720885
ZCCHC7	37356832	+	2	protein_coding	1061172	ENSG00000147905.13	9	36295660	T	G	-5.3735	4.51952	8.08961e-06	0.00990099	0.0594059	0.0491796	0.701781
GYPC	127453522	+	1	protein_coding	-889505	ENSG00000136732.10	2	128343027	T	C	-2.48804	3.51646	0.000485464	0.00990099	0.445545	0.372182	0.821361
MED6	71063419	-	1	protein_coding	714920	ENSG00000133997.7	14	71778339	T	A	3.44153	3.62074	0.00033	0.00990099	0.277228	0.254534	0.784964
RUNDC1	41142883	+	1	protein_coding	14940	ENSG00000198863.3	17	41127943	C	T	-1.21801	3.22029	0.00138111	0.00990099	0.60396	0.593646	0.89439
MED26	16738984	-	2	protein_coding	686983	ENSG00000105085.6	19	17425967	T	C	-1.50755	4.00411	7.37221e-05	0.00990099	0.29703	0.273439	0.790788
ZNF268	133778730	+	2	protein_coding	804781	ENSG00000090612.16	12	132973949	T	C	-0.934909	3.01234	0.00275069	0.00990099	0.861386	0.815059	0.954868
C22orf29	19840009	-	2	protein_coding	-345935	ENSG00000215012.4	22	19494074	G	A	1.44141	3.05608	0.00238697	0.00990099	0.930693	0.926201	0.969534
LINC00936	90102736	+	2	lincRNA	-890262	ENSG00000271614.1	12	90992998	C	T	-2.20933	3.62082	0.000329898	0.00990099	0.158416	0.187612	0.769036
RAB33B	140394278	+	2	protein_coding	-224918	ENSG00000172007.5	4	140619196	C	T	-4.301	2.87521	0.00424492	0.00990099	0.950495	0.969878	0.969534
CC2D1B	52821974	-	2	protein_coding	816755	ENSG00000154222.10	1	53638729	G	A	2.11289	2.60088	0.00962998	0.039604	1	0.997408	0.969534
DYNLL2	56166638	+	2	protein_coding	403367	ENSG00000264364.2	17	55763271	G	A	-0.942442	4.045	6.2373e-05	0.00990099	0.0990099	0.0782458	0.720885
GS1-124K5.3	65957326	-	2	lincRNA	824128	ENSG00000223473.1	7	66781454	T	G	2.467	2.86536	0.00437654	0.00990099	0.722772	0.734403	0.930172
PRR14L	32134897	-	2	protein_coding	886101	ENSG00000183530.9	22	33020998	C	G	-0.775843	2.89281	0.00401869	0.019802	0.960396	0.96209	0.969534
CTB-60E11.4	39916575	+	2	lincRNA	-974406	ENSG00000269410.1	19	40890981	C	A	-1.23684	3.42661	0.000671996	0.00990099	0.544554	0.5197	0.869399
TRMT112	64084481	-	2	protein_coding	-548046	ENSG00000173113.2	11	63536435	G	T	-2.40271	3.17943	0.001586	0.00990099	0.673267	0.67961	0.917389
FOXA3	46376314	+	2	protein_coding	-232555	ENSG00000170608.2	19	46608869	A	G	2.23911	3.76142	0.000193175	0.00990099	0.277228	0.268181	0.789809
ZC3HC1	129679387	-	1	protein_coding	-254829	ENSG00000091732.11	7	129424558	C	T	-0.541589	3.24934	0.00125065	0.00990099	0.673267	0.676113	0.915938
NELFE	31922873	-	2	protein_coding	761003	ENSG00000204356.7	6	32683876	G	A	-1.87456	3.88642	0.000118351	0.00990099	0.267327	0.260475	0.785979
PCDH17	58299426	+	2	protein_coding	-233457	ENSG00000118946.7	13	58532883	G	A	-5.51917	3.44104	0.000638112	0.00990099	0.306931	0.297452	0.794963
BAI3	70098781	+	2	protein_coding	1253150	ENSG00000135298.9	6	68845631	G	A	-7.80915	4.33757	1.80997e-05	0.00990099	0.029703	0.0299627	0.693313
FOXK1	4798942	+	2	protein_coding	-760443	ENSG00000164916.9	7	5559385	T	G	1.08452	4.70936	3.3915e-06	0.00990099	0.0693069	0.0539805	0.702954
SP110	231081643	-	2	protein_coding	556370	ENSG00000135899.12	2	231638013	G	A	3.59797	3.86912	0.000126755	0.00990099	0.217822	0.219535	0.782243
COMMD4	75633170	+	2	protein_coding	117851	ENSG00000140365.11	15	75515319	G	A	-1.42804	2.89314	0.00401449	0.00990099	0.792079	0.80409	0.952825
CNTFR	34581203	-	2	protein_coding	587114	ENSG00000122756.10	9	35168317	T	C	-1.39001	2.8916	0.00403381	0.00990099	0.861386	0.846911	0.963839
KCMF1	85255012	+	1	protein_coding	519535	ENSG00000176407.13	2	84735477	G	A	-1.3697	3.72077	0.000225888	0.00990099	0.237624	0.240167	0.784964
RNF44	175959517	-	2	protein_coding	80685	ENSG00000146083.7	5	176040202	C	A	1.30657	3.9386	9.60862e-05	0.00990099	0.188119	0.141286	0.751557
DDX56	44612343	-	1	protein_coding	-463790	ENSG00000136271.6	7	44148553	A	G	0.670074	3.84186	0.000141152	0.00990099	0.178218	0.148104	0.753784
MPC1	166778941	-	2	protein_coding	722588	ENSG00000060762.14	6	167501529	C	G	-3.87774	3.51539	0.000487372	0.00990099	0.475248	0.499901	0.863413
STX5	62595103	-	2	protein_coding	-523854	ENSG00000162236.7	11	62071249	C	T	0.877854	3.18131	0.00157598	0.00990099	0.782178	0.781239	0.945579
GNPDA1	141391606	-	1	protein_coding	-507330	ENSG00000113552.11	5	140884276	C	G	-0.758045	3.37616	0.000804149	0.00990099	0.712871	0.651845	0.910222
ZNF821	71913926	-	2	protein_coding	-737531	ENSG00000102984.10	16	71176395	G	A	2.0982	2.91405	0.00376025	0.00990099	0.90099	0.899087	0.969534
THPO	184090769	-	2	protein_coding	765101	ENSG00000090534.13	3	184855870	G	C	-2.86726	3.17993	0.00158333	0.00990099	0.80198	0.759372	0.938003
ABCD2	39947716	-	2	protein_coding	83634	ENSG00000173208.3	12	40031350	A	G	-4.75153	3.24214	0.00128187	0.00990099	0.50495	0.537041	0.873852
PARP14	122439675	+	2	protein_coding	-479253	ENSG00000173193.9	3	122918928	T	A	4.0435	3.37814	0.000798537	0.00990099	0.49505	0.513794	0.866226
C16orf74	85741616	-	2	protein_coding	41324	ENSG00000154102.6	16	85782940	G	A	5.22072	4.23067	2.86821e-05	0.00990099	0.0891089	0.0821075	0.720885
LRGUK	133826366	+	2	protein_coding	-655121	ENSG00000155530.2	7	134481487	A	G	3.85879	3.36241	0.000844153	0.00990099	0.544554	0.490594	0.859048
MFSD6L	8702667	-	2	protein_coding	997683	ENSG00000185156.4	17	9700350	C	T	1.22054	3.49683	0.00052151	0.00990099	0.455446	0.452618	0.846738
HNF1B	36091821	-	1	protein_coding	91016	ENSG00000108753.8	17	36182837	C	T	-2.67061	3.55452	0.000422128	0.00990099	0.386139	0.353983	0.816482
RASAL2-AS1	178062545	-	2	lincRNA	-27801	ENSG00000224687.1	1	178034744	A	G	-2.48826	3.18484	0.00155735	0.00990099	0.673267	0.664365	0.912541
ATP9B	77133898	+	1	protein_coding	335269	ENSG00000166377.15	18	76798629	C	T	-2.68752	3.81124	0.000159163	0.00990099	0.326733	0.303275	0.797397
AC090044.2	899428	+	2	lincRNA	-601697	ENSG00000224239.1	3	1501125	T	G	-9.04556	3.39832	0.000743367	0.00990099	0.653465	0.636268	0.906211
CENPI	100417954	+	2	protein_coding	283155	ENSG00000102384.9	23	100134799	G	T	-1.91808	3.23626	0.00130793	0.00990099	0.415842	0.38087	0.823793
SNAPC3	15453205	+	2	protein_coding	-306642	ENSG00000164975.11	9	15759847	T	C	-1.97677	3.88642	0.000118352	0.00990099	0.277228	0.259287	0.785979
RNF145	158609059	-	1	protein_coding	864825	ENSG00000145860.7	5	159473884	C	T	2.03903	3.82216	0.000152502	0.00990099	0.188119	0.158072	0.755439
DPEP1	89704460	+	2	protein_coding	33750	ENSG00000015413.5	16	89670710	G	A	-1.74371	4.15332	3.97814e-05	0.00990099	0.128713	0.139493	0.750405
SEMA3C	80545049	-	1	protein_coding	-80550	ENSG00000075223.9	7	80464499	T	C	0.816744	2.76411	0.00596141	0.00990099	0.980198	0.989424	0.969534
ITPR1	4878458	+	2	protein_coding	1215193	ENSG00000150995.13	3	3663265	C	T	-2.56523	3.78377	0.000177142	0.00990099	0.287129	0.265073	0.788249
ABCB4	87104787	-	2	protein_coding	258431	ENSG00000005471.11	7	87363218	G	A	3.6892	2.92855	0.00359265	0.00990099	0.821782	0.813813	0.954626
PML	74335330	+	2	protein_coding	-759827	ENSG00000140464.15	15	75095157	T	G	-1.30677	4.05434	6.00232e-05	0.00990099	0.158416	0.157954	0.755439
NQO2	3010259	+	2	protein_coding	-146271	ENSG00000124588.15	6	3156530	C	T	3.04095	3.759	0.000194993	0.00990099	0.237624	0.288056	0.794061
TRMT5	61447769	-	1	protein_coding	250119	ENSG00000126814.6	14	61697888	T	A	1.17276	3.12889	0.00187821	0.00990099	0.643564	0.705199	0.923857
CCDC113	58286631	+	2	protein_coding	900577	ENSG00000103021.5	16	57386054	A	C	3.70284	2.99656	0.00289389	0.00990099	0.950495	0.947518	0.969534
ASF1A	119221931	+	2	protein_coding	476356	ENSG00000111875.7	6	118745575	A	G	2.72401	2.71239	0.00695714	0.029703	0.960396	0.977633	0.969534
GRINA	145066860	+	1	protein_coding	-633814	ENSG00000178719.12	8	145700674	G	A	1.60604	3.85922	0.000131814	0.00990099	0.168317	0.151737	0.753784
ZNF93	20045625	+	1	protein_coding	-433205	ENSG00000184635.9	19	20478830	G	A	-2.06657	3.26893	0.00116925	0.00990099	0.683168	0.636017	0.906211
SDC2	97605708	+	1	protein_coding	-622916	ENSG00000169439.7	8	98228624	G	A	-2.95584	3.13686	0.00182905	0.00990099	0.811881	0.785498	0.946959
CD248	66084515	-	2	protein_coding	718789	ENSG00000174807.3	11	66803304	C	T	-2.44799	3.47893	0.000556548	0.00990099	0.277228	0.269623	0.790788
RP11-458N5.1	25451090	-	2	lincRNA	220826	ENSG00000272048.1	2	25671916	C	G	8.47058	3.16555	0.00166177	0.00990099	0.742574	0.688334	0.920545
AFAP1L2	116083020	-	2	protein_coding	171283	ENSG00000169129.10	10	116254303	C	G	3.15331	3.55985	0.000413895	0.00990099	0.306931	0.275624	0.790871
GCLC	53387325	-	2	protein_coding	-243771	ENSG00000001084.6	6	53143554	T	C	-1.11775	3.48023	0.000553946	0.00990099	0.49505	0.441925	0.841832
ENHO	34521854	-	2	protein_coding	56283	ENSG00000168913.6	9	34578137	A	G	-2.52774	3.07243	0.00226282	0.00990099	0.752475	0.777097	0.943962
EXO5	40980187	+	2	protein_coding	-494098	ENSG00000164002.7	1	41474285	T	C	4.9871	3.29283	0.00107656	0.00990099	0.633663	0.624859	0.903937
PHGDH	120286509	+	2	protein_coding	-124014	ENSG00000092621.7	1	120410523	T	G	-3.95739	3.74694	0.000204278	0.00990099	0.217822	0.221584	0.782648
FGF17	21905467	+	1	protein_coding	286075	ENSG00000158815.6	8	21619392	G	A	-3.83428	3.62284	0.000327405	0.00990099	0.386139	0.378803	0.823793
CCDC74B	130902651	-	2	protein_coding	83034	ENSG00000152076.14	2	130985685	G	A	2.50744	3.39583	0.000749981	0.00990099	0.39604	0.369274	0.821122
P2RX4	121666528	+	1	protein_coding	24860	ENSG00000135124.10	12	121641668	G	A	1.18728	3.89037	0.00011651	0.00990099	0.148515	0.165026	0.759712
SNX7	99150441	+	2	protein_coding	346588	ENSG00000162627.12	1	98803853	G	A	-3.24042	2.85988	0.00445147	0.00990099	0.940594	0.958805	0.969534
FAM83H	144806524	-	2	protein_coding	-8120	ENSG00000180921.6	8	144798404	G	T	0.857918	3.53193	0.000458719	0.00990099	0.455446	0.398663	0.829134
TNPO1	72204536	+	2	protein_coding	287782	ENSG00000083312.13	5	71916754	G	A	-1.7487	3.20646	0.00144755	0.00990099	0.653465	0.639894	0.907492
SLC35F6	27000910	+	2	protein_coding	803985	ENSG00000213699.4	2	26196925	G	A	-0.668833	3.49032	0.000534009	0.00990099	0.376238	0.373844	0.822073
LRRC37B	30377022	+	1	protein_coding	379491	ENSG00000185158.8	17	29997531	C	A	-0.604401	3.23281	0.00132343	0.019802	0.673267	0.636793	0.906538
FIBIN	27016707	+	2	protein_coding	-176008	ENSG00000176971.2	11	27192715	T	C	-1.76829	4.50199	8.75268e-06	0.00990099	0.029703	0.0380324	0.69856
NIPAL1	48040718	+	2	protein_coding	470818	ENSG00000163293.7	4	47569900	G	A	4.95164	2.93102	0.0035648	0.019802	0.930693	0.921895	0.969534
RP11-82L18.4	91625393	-	2	lincRNA	-320	ENSG00000231632.1	9	91625073	A	G	9.13667	3.59922	0.000357628	0.00990099	0.326733	0.308493	0.800374
CRADD	94243746	+	2	protein_coding	1101668	ENSG00000169372.8	12	93142078	G	A	-1.2468	3.40583	0.00072377	0.00990099	0.633663	0.596596	0.894873
YIF1A	66055763	-	1	protein_coding	900107	ENSG00000174851.10	11	66955870	G	A	2.87171	3.56282	0.000409385	0.019802	0.237624	0.26198	0.786945
LDHD	75148583	-	2	protein_coding	3106	ENSG00000166816.9	16	75151689	C	A	2.98066	3.67138	0.000272674	0.00990099	0.435644	0.409562	0.833802
WNT7A	13916670	-	1	protein_coding	-263270	ENSG00000154764.5	3	13653400	A	G	-1.43729	4.04576	6.21782e-05	0.00990099	0.0792079	0.0984421	0.731415
LZTFL1	45896029	-	1	protein_coding	405579	ENSG00000163818.12	3	46301608	C	T	4.66722	3.50024	0.000515078	0.00990099	0.386139	0.378722	0.823793
EHMT1	140729225	+	1	protein_coding	140669	ENSG00000181090.13	9	140588556	C	T	-0.666303	3.56963	0.0003992	0.00990099	0.326733	0.383022	0.82443
RP11-566J3.4	101203922	+	2	lincRNA	-983517	ENSG00000273087.1	14	102187439	A	T	4.85881	3.65977	0.000284921	0.00990099	0.306931	0.314351	0.802218
ZNF879	178451439	+	1	protein_coding	487657	ENSG00000234284.2	5	177963782	G	A	-0.692005	3.1601	0.00169238	0.00990099	0.990099	0.971276	0.969534
IQCE	2646758	+	2	protein_coding	52420	ENSG00000106012.13	7	2594338	C	T	-0.848087	3.43373	0.000655066	0.00990099	0.70297	0.675803	0.915876
FCHSD1	141027468	-	1	protein_coding	971759	ENSG00000197948.6	5	141999227	C	T	-0.831875	4.48341	9.51251e-06	0.00990099	0.029703	0.0409167	0.700342
FBP1	97382773	-	2	protein_coding	712197	ENSG00000165140.5	9	98094970	T	A	-2.14752	3.22264	0.00137009	0.00990099	0.60396	0.63009	0.90512
NAP1L6	72347919	-	2	protein_coding	-837402	ENSG00000204118.1	23	71510517	T	C	-5.38588	2.80176	0.00531979	0.00990099	0.227723	0.216933	0.782049
EPB42	43500531	-	2	protein_coding	114580	ENSG00000166947.7	15	43615111	G	A	-5.04927	3.46644	0.000582294	0.00990099	0.277228	0.212371	0.780676
C1orf56	151022057	+	2	protein_coding	729781	ENSG00000143443.9	1	150292276	C	T	3.67403	3.67662	0.000267302	0.00990099	0.227723	0.2231	0.782648
TNFRSF14	2494587	+	2	protein_coding	460605	ENSG00000157873.13	1	2033982	G	A	2.49388	4.39155	1.4294e-05	0.00990099	0.0693069	0.0720678	0.720885
TAOK1	27857425	+	2	protein_coding	823301	ENSG00000160551.5	17	27034124	G	A	-2.10983	3.40585	0.000723731	0.00990099	0.346535	0.346624	0.813189
ATP2B4	203708893	+	2	protein_coding	1092206	ENSG00000058668.10	1	202616687	T	C	-1.01233	3.49006	0.000534511	0.00990099	0.445545	0.500498	0.863757
UHRF1BP1L	100497729	-	2	protein_coding	661734	ENSG00000111647.8	12	101159463	G	A	0.462963	3.44535	0.000628298	0.00990099	0.405941	0.431712	0.839944
ASPN	95237209	-	1	protein_coding	-746046	ENSG00000106819.7	9	94491163	C	T	-2.68433	2.8304	0.00487438	0.019802	0.980198	0.988247	0.969534
ADAT1	75654718	-	2	protein_coding	-845899	ENSG00000065457.6	16	74808819	C	T	0.760779	3.46759	0.000579881	0.00990099	0.544554	0.534037	0.872907
RAB3GAP1	135927304	+	2	protein_coding	334883	ENSG00000115839.13	2	135592421	G	A	-1.00164	2.7593	0.00604836	0.00990099	0.891089	0.868344	0.969045
CCDC64B	3080813	-	2	protein_coding	291606	ENSG00000162069.10	16	3372419	C	T	-2.35148	3.50152	0.000512686	0.00990099	0.455446	0.448139	0.844663
PPM1F	22306520	-	1	protein_coding	-223601	ENSG00000100034.9	22	22082919	G	A	0.531848	3.31974	0.000980415	0.00990099	0.584158	0.560094	0.879835
NRSN2	334758	+	2	protein_coding	-464129	ENSG00000125841.8	20	798887	A	G	2.87352	3.47504	0.000564452	0.00990099	0.524752	0.52229	0.869817
ALG5	37559877	-	2	protein_coding	-446366	ENSG00000120697.4	13	37113511	G	A	-0.7057	3.90821	0.000108517	0.00990099	0.19802	0.165839	0.759839
CSNK1G1	64481607	-	2	protein_coding	632635	ENSG00000169118.11	15	65114242	A	G	-1.80277	4.76367	2.63049e-06	0.00990099	0.039604	0.0178232	0.683446
RP11-108P20.3	56419632	-	2	lincRNA	-809956	ENSG00000267705.1	18	55609676	C	T	-9.45665	3.99183	7.74994e-05	0.00990099	0.247525	0.208169	0.778704
EHBP1L1	65359674	+	2	protein_coding	747330	ENSG00000173442.7	11	64612344	C	T	-2.81531	3.37176	0.000816764	0.00990099	0.455446	0.422338	0.836909
TUBA4A	220117715	-	1	protein_coding	-436114	ENSG00000127824.9	2	219681601	A	G	-2.76783	3.18357	0.00156404	0.00990099	0.643564	0.652	0.910229
LRP1	57606198	+	1	protein_coding	511209	ENSG00000123384.9	12	57094989	C	T	-3.60023	4.82385	1.97939e-06	0.00990099	0.049505	0.0334378	0.69856
TTC37	94882855	-	2	protein_coding	-117494	ENSG00000198677.6	5	94765361	A	G	-1.31196	2.67253	0.00782403	0.00990099	0.990099	0.992844	0.969534
ZNF75A	3367190	+	1	protein_coding	-29952	ENSG00000162086.10	16	3397142	G	A	-1.5056	4.1236	4.50508e-05	0.00990099	0.0792079	0.0865593	0.724554
NUDC	27272621	+	2	protein_coding	525553	ENSG00000090273.9	1	26747068	A	C	-1.00975	3.40401	0.000728484	0.00990099	0.39604	0.351962	0.81567
FAM98C	38899391	+	2	protein_coding	-863384	ENSG00000130244.8	19	39762775	T	G	-1.64896	3.45184	0.000613784	0.00990099	0.534653	0.422863	0.837094
IER3IP1	44682550	-	2	protein_coding	-500954	ENSG00000134049.3	18	44181596	G	A	-0.678769	3.45712	0.000602218	0.00990099	0.445545	0.496684	0.86252
ADAM17	9668083	-	1	protein_coding	748498	ENSG00000151694.8	2	10416581	G	A	1.00515	4.10479	4.87207e-05	0.00990099	0.0990099	0.107362	0.733153
TACO1	61685162	+	2	protein_coding	719839	ENSG00000136463.7	17	60965323	C	A	2.76458	3.63028	0.000318399	0.00990099	0.217822	0.227155	0.782648
FRS3	41744360	-	2	protein_coding	-607557	ENSG00000137218.6	6	41136803	C	T	3.07356	3.82372	0.000151574	0.00990099	0.287129	0.222915	0.782648
CDC37	10505819	-	1	protein_coding	418339	ENSG00000105401.2	19	10924158	T	A	3.72798	4.39593	1.40216e-05	0.00990099	0.217822	0.173582	0.764472
FAM162B	117073762	-	2	protein_coding	531987	ENSG00000183807.6	6	117605749	A	G	-1.41548	2.75648	0.00609981	0.00990099	0.970297	0.964661	0.969534
PIGZ	196678902	-	1	protein_coding	-619523	ENSG00000119227.3	3	196059379	T	A	1.39157	2.91544	0.00374393	0.029703	0.990099	0.989647	0.969534
C15orf65	55710421	+	2	protein_coding	258297	ENSG00000261652.2	15	55452124	A	T	-6.87487	2.7182	0.00683819	0.019802	0.970297	0.975562	0.969534
RP11-276H19.1	89613509	+	2	lincRNA	-258268	ENSG00000226237.1	9	89871777	T	A	9.35738	3.00946	0.00277636	0.00990099	0.861386	0.876825	0.969534
AC079354.1	203061523	+	2	protein_coding	906618	ENSG00000182329.6	2	202154905	T	A	2.26956	2.54049	0.0114321	0.00990099	0.970297	0.992639	0.969534
RP11-562A8.5	50786327	-	2	lincRNA	-461608	ENSG00000259618.1	15	50324719	T	C	-1.89967	3.38366	0.000783098	0.019802	0.60396	0.492892	0.860764
CPLX4	56963932	-	2	protein_coding	387026	ENSG00000166569.4	18	57350958	A	G	5.31447	3.36444	0.000838157	0.00990099	0.673267	0.651563	0.910101
N4BP2L1	32999968	-	1	protein_coding	750213	ENSG00000139597.12	13	33750181	T	A	2.53215	3.69932	0.000245193	0.00990099	0.207921	0.253182	0.784964
LAMP5	9510465	+	2	protein_coding	704054	ENSG00000125869.5	20	8806411	G	A	-6.93348	4.41645	1.28089e-05	0.00990099	0.108911	0.109895	0.733153
PLOD1	12034710	+	2	protein_coding	649920	ENSG00000083444.12	1	11384790	C	T	-1.45977	3.50587	0.000504613	0.00990099	0.405941	0.433263	0.840179
LINC00886	156471241	-	2	lincRNA	146029	ENSG00000240875.1	3	156617270	C	T	1.33392	3.3448	0.000898107	0.019802	0.435644	0.39992	0.829683
VPS13C	62276211	-	2	protein_coding	-254355	ENSG00000129003.11	15	62021856	C	T	-1.89674	3.40703	0.00072067	0.019802	0.70297	0.697374	0.921744
PRSS53	31097504	-	2	protein_coding	-629124	ENSG00000151006.7	16	30468380	C	T	0.663752	3.19845	0.00148736	0.00990099	0.534653	0.458472	0.849602
SLC25A32	104413889	-	2	protein_coding	-478711	ENSG00000164933.7	8	103935178	C	G	-0.98788	4.537	7.47663e-06	0.00990099	0.00990099	0.0218499	0.685731
KCTD14	77727641	-	1	protein_coding	228257	ENSG00000151364.11	11	77955898	A	G	3.53058	3.68915	0.000254878	0.00990099	0.247525	0.196445	0.772046
ZHX3	39897723	-	1	protein_coding	-296688	ENSG00000174306.17	20	39601035	T	G	-4.72541	5.34316	1.50776e-07	0.00990099	0.00990099	0.0127886	0.680996
ATP11B	182631649	+	1	protein_coding	1032877	ENSG00000058063.11	3	181598772	G	A	-1.44641	3.09928	0.00207167	0.019802	0.762376	0.799754	0.951832
RP11-111J6.2	18729470	-	2	lincRNA	208911	ENSG00000260331.1	2	18938381	C	G	3.9227	3.94078	9.52479e-05	0.00990099	0.118812	0.1144	0.733153
ANO6	45740805	+	2	protein_coding	-287239	ENSG00000177119.11	12	46028044	A	G	0.928188	3.9839	8.00337e-05	0.00990099	0.118812	0.0973838	0.730775
EML4	42546675	+	2	protein_coding	411170	ENSG00000143924.14	2	42135505	C	G	2.99799	3.06376	0.00232793	0.00990099	0.861386	0.836793	0.961237
DCLK1	36424859	-	2	protein_coding	-134967	ENSG00000133083.10	13	36289892	A	C	-1.72645	3.91503	0.000105602	0.00990099	0.148515	0.140457	0.751221
ACAP2	195162849	-	1	protein_coding	-624062	ENSG00000114331.8	3	194538787	C	G	-1.05922	3.78896	0.000173604	0.00990099	0.376238	0.381147	0.823793
RHBDF1	115037	-	1	protein_coding	615037	ENSG00000007384.11	16	730074	G	A	1.54401	3.45139	0.000614789	0.00990099	0.435644	0.431272	0.839881
TMC3	81630265	-	2	protein_coding	-534365	ENSG00000188869.8	15	81095900	G	T	-2.04233	3.56901	0.000400109	0.00990099	0.386139	0.379535	0.823793
AC226150.4	133787772	-	2	protein_coding	-90987	ENSG00000255748.1	12	133696785	C	G	1.49457	3.2931	0.00107556	0.00990099	0.653465	0.591899	0.894027
NKPD1	45655198	-	2	protein_coding	93164	ENSG00000179846.7	19	45748362	G	C	-1.2971	2.96578	0.00319309	0.00990099	0.940594	0.975097	0.969534
ALS2CL	46713258	-	2	protein_coding	8261	ENSG00000178038.12	3	46721519	A	G	0.692558	4.18738	3.44663e-05	0.00990099	0.049505	0.0557166	0.706146
TK1	76171250	-	2	protein_coding	774217	ENSG00000167900.7	17	76945467	G	A	2.09172	3.50533	0.000505604	0.00990099	0.623762	0.567704	0.882919
TMSB15A	101769017	-	2	protein_coding	-802158	ENSG00000158164.6	23	100966859	C	T	2.68066	3.07504	0.00224353	0.00990099	0.247525	0.260643	0.786018
JRKL	96125386	+	2	protein_coding	960711	ENSG00000183340.5	11	95164675	A	G	1.097	2.97061	0.00314436	0.00990099	0.920792	0.896729	0.969534
MRPL24	156708556	-	2	protein_coding	426732	ENSG00000143314.8	1	157135288	A	T	-1.84715	4.4467	1.1203e-05	0.00990099	0.00990099	0.0255304	0.685731
KLK11	51528954	-	2	protein_coding	-846795	ENSG00000167757.9	19	50682159	C	T	-1.54772	3.62934	0.000319527	0.00990099	0.584158	0.519188	0.869399
INTS10	19709160	+	1	protein_coding	134862	ENSG00000104613.7	8	19574298	T	G	0.8866	3.43515	0.000651756	0.00990099	0.613861	0.608197	0.898246
FAM104A	71205819	-	1	protein_coding	211989	ENSG00000133193.8	17	71417808	C	A	-0.709557	2.77686	0.00573668	0.019802	1	0.999965	0.969534
MBD2	51729268	-	1	protein_coding	825013	ENSG00000134046.7	18	52554281	A	C	0.912748	3.36281	0.000842987	0.00990099	0.514851	0.477573	0.854444
ADRM1	60881704	+	2	protein_coding	128589	ENSG00000130706.8	20	60753115	G	A	1.40047	4.26552	2.47105e-05	0.00990099	0.0792079	0.0879736	0.724619
CTIF	46389250	+	2	protein_coding	1059842	ENSG00000134030.9	18	45329408	G	A	2.89595	3.51681	0.000484844	0.00990099	0.485149	0.479341	0.855709
KCTD15	34304915	+	2	protein_coding	-391860	ENSG00000153885.10	19	34696775	T	C	-2.4846	3.91413	0.000105982	0.00990099	0.19802	0.200939	0.774092
MSTN	190921986	-	2	protein_coding	-597980	ENSG00000138379.4	2	190324006	T	C	5.67178	2.92499	0.00363312	0.00990099	0.80198	0.830538	0.959552
IFIT5	91178403	+	2	protein_coding	-739807	ENSG00000152778.7	10	91918210	C	T	2.85226	3.51082	0.000495573	0.00990099	0.49505	0.511968	0.86614
PTPN3	112151659	-	2	protein_coding	1004842	ENSG00000070159.9	9	113156501	T	A	0.773583	2.94301	0.00343233	0.00990099	0.930693	0.945774	0.969534
KLC1	104167538	+	1	protein_coding	520734	ENSG00000126214.16	14	103646804	C	T	2.02029	3.02342	0.00265406	0.00990099	0.841584	0.855358	0.965787
EXD2	69703124	+	1	protein_coding	408551	ENSG00000081177.14	14	69294573	G	A	-1.74372	3.32814	0.000952063	0.019802	0.613861	0.605844	0.897238
COASY	40717924	+	2	protein_coding	-534688	ENSG00000068120.10	17	41252612	T	A	-1.27071	3.4244	0.000677328	0.00990099	0.425743	0.377723	0.823398
DTD2	31917660	-	2	protein_coding	32520	ENSG00000129480.8	14	31950180	A	G	1.67231	4.35996	1.64164e-05	0.00990099	0.029703	0.036419	0.69856
CYP7B1	65509201	-	2	protein_coding	952433	ENSG00000172817.3	8	66461634	G	T	5.1886	3.39152	0.000761564	0.00990099	0.475248	0.484484	0.856936
GSTK1	142982931	-	2	protein_coding	119053	ENSG00000197448.9	7	143101984	C	T	0.89757	3.44881	0.000620526	0.00990099	0.356436	0.321725	0.804719
ISY1-RAB43	128810189	-	2	protein_coding	-632198	ENSG00000261796.1	3	128177991	C	T	0.744793	3.67365	0.000270333	0.00990099	0.267327	0.272761	0.790788
AC073610.5	49315965	-	2	protein_coding	329275	ENSG00000255863.1	12	49645240	T	C	0.999025	3.64691	0.000299085	0.00990099	0.306931	0.303683	0.79741
GAD2	26513586	+	2	protein_coding	-223247	ENSG00000136750.7	10	26736833	G	A	-1.59048	3.40735	0.000719869	0.00990099	0.574257	0.598141	0.89528
NGFRAP1	102632753	+	2	protein_coding	-973922	ENSG00000166681.9	23	103606675	C	G	3.88804	2.8531	0.0045456	0.00990099	0.514851	0.464617	0.851427
ZFPL1	64854788	+	1	protein_coding	-868349	ENSG00000162300.7	11	65723137	G	A	-1.61512	2.87668	0.00422561	0.00990099	0.930693	0.945748	0.969534
NRBP2	144922401	-	2	protein_coding	333547	ENSG00000185189.11	8	145255948	G	A	0.772279	4.13621	4.27382e-05	0.00990099	0.0594059	0.0570685	0.709589
SPAG5	26926017	-	2	protein_coding	893958	ENSG00000076382.12	17	27819975	A	G	1.38586	2.6643	0.00801484	0.019802	0.970297	0.980158	0.969534
SMARCA5	144469081	+	2	protein_coding	-162522	ENSG00000153147.5	4	144631603	G	A	1.51345	4.05188	6.06324e-05	0.00990099	0.0693069	0.0968053	0.729755
NPIPB15	74425976	+	1	protein_coding	282406	ENSG00000196436.7	16	74143570	A	G	-10.9672	2.97123	0.00313813	0.039604	0.940594	0.961202	0.969534
NFU1	69638272	-	2	protein_coding	932072	ENSG00000169599.8	2	70570344	A	T	-1.70766	3.60979	0.000343801	0.00990099	0.277228	0.280803	0.79345
CACNA1F	49078803	-	2	protein_coding	-974294	ENSG00000102001.8	23	48104509	C	T	2.68685	2.35346	0.0190642	0.029703	0.693069	0.6601	0.911751
MORC2	31371199	+	2	protein_coding	-920045	ENSG00000133422.8	22	32291244	C	A	-1.14171	3.47055	0.000573697	0.00990099	0.50495	0.464523	0.851427
RP11-532F6.3	711405	-	2	lincRNA	812721	ENSG00000272463.1	6	1524126	A	C	1.95083	3.2681	0.00117258	0.00990099	0.871287	0.834395	0.9607
FBXO33	39901174	-	2	protein_coding	498150	ENSG00000165355.7	14	40399324	C	A	1.9323	3.37593	0.0008048	0.00990099	0.455446	0.44488	0.843839
IPMK	59955839	-	2	protein_coding	-443720	ENSG00000151151.5	10	59512119	T	C	-1.59478	3.13629	0.00183253	0.00990099	0.732673	0.697243	0.921711
SPATA12	57108293	+	2	protein_coding	233564	ENSG00000186451.1	3	56874729	T	C	-1.32764	3.21595	0.00140167	0.00990099	0.584158	0.510026	0.86614
GTF2E1	120469370	+	2	protein_coding	-976868	ENSG00000153767.5	3	121446238	G	A	-3.23766	2.6511	0.00832924	0.029703	0.980198	0.990725	0.969534
ANK1	41646815	-	1	protein_coding	-91075	ENSG00000029534.15	8	41555740	A	G	-1.23738	4.08105	5.37615e-05	0.00990099	0.0990099	0.072533	0.720885
C3orf35	37459115	+	2	protein_coding	-179893	ENSG00000198590.7	3	37639008	A	G	-1.85206	2.91412	0.0037594	0.019802	0.930693	0.938223	0.969534
TBC1D9	141592080	-	2	protein_coding	-832943	ENSG00000109436.7	4	140759137	T	C	3.6357	3.2988	0.0010545	0.019802	0.633663	0.641755	0.908144
ZNF776	58268240	+	1	protein_coding	535254	ENSG00000152443.8	19	57732986	C	G	1.21854	3.4756	0.000563314	0.00990099	0.415842	0.414959	0.835867
FBXO3	33784832	-	1	protein_coding	172950	ENSG00000110429.9	11	33957782	C	T	-0.875854	3.5364	0.000451256	0.00990099	0.455446	0.392846	0.828062
SNRPA1	101833377	-	2	protein_coding	-749822	ENSG00000131876.12	15	101083555	A	T	2.13206	3.65694	0.000287985	0.00990099	0.356436	0.305767	0.79913
POLR2H	184085965	+	1	protein_coding	-434838	ENSG00000163882.5	3	184520803	C	A	1.37758	4.46502	1.03263e-05	0.00990099	0.019802	0.0102245	0.680728
RASL11B	53731502	+	2	protein_coding	649875	ENSG00000128045.5	4	53081627	G	T	-2.05106	3.48524	0.000543969	0.00990099	0.336634	0.315786	0.802711
ASAH2B	52576010	+	2	protein_coding	-801489	ENSG00000204147.5	10	53377499	C	T	-4.53494	3.89814	0.000112962	0.00990099	0.0891089	0.102891	0.73286
TSPAN5	99408035	-	2	protein_coding	747435	ENSG00000168785.3	4	100155470	A	G	-4.22589	4.61733	5.1881e-06	0.00990099	0.0594059	0.0325366	0.69856
HSPA5	127998873	-	2	protein_coding	63471	ENSG00000044574.7	9	128062344	A	G	-2.14369	3.54648	0.000434817	0.00990099	0.247525	0.252085	0.784964
SCGB3A1	180017254	-	2	protein_coding	-958499	ENSG00000161055.3	5	179058755	T	A	-1.62039	3.56191	0.000410763	0.00990099	0.425743	0.454979	0.847511
CDC25B	3784051	+	2	protein_coding	782413	ENSG00000101224.13	20	3001638	T	G	7.76047	3.44252	0.00063472	0.00990099	0.732673	0.716859	0.926069
MPZ	161275661	-	2	protein_coding	338829	ENSG00000158887.11	1	161614490	T	G	-1.4807	3.69716	0.000247226	0.00990099	0.247525	0.20169	0.774606
GAD1	171716219	+	2	protein_coding	341891	ENSG00000128683.9	2	171374328	G	C	2.05382	3.08126	0.00219823	0.019802	0.841584	0.861876	0.966812
RER1	2334474	+	2	protein_coding	-833773	ENSG00000157916.14	1	3168247	G	A	0.677413	3.27342	0.00115129	0.00990099	0.752475	0.715363	0.925589
IFRD1	112120930	+	1	protein_coding	-581640	ENSG00000006652.9	7	112702570	A	G	3.48709	3.649	0.000296746	0.00990099	0.356436	0.314237	0.802194
MRC1L1	17896830	+	2	protein_coding	982192	ENSG00000183748.4	10	16914638	C	T	-2.91181	4.15998	3.8684e-05	0.00990099	0.0990099	0.112246	0.733153
CNPY4	99722348	+	2	protein_coding	83161	ENSG00000166997.3	7	99639187	G	A	1.65821	3.03517	0.002555	0.029703	0.712871	0.67941	0.917334
TMEM41A	185213103	-	1	protein_coding	782093	ENSG00000163900.6	3	185995196	T	C	-0.927888	4.21329	3.08825e-05	0.00990099	0.029703	0.0599418	0.716371
ZNF785	30594764	-	2	protein_coding	533240	ENSG00000197162.8	16	31128004	G	T	-1.09881	3.21801	0.00139186	0.019802	0.485149	0.452257	0.846514
CEP170B	105361048	+	2	protein_coding	-119106	ENSG00000099814.11	14	105480154	C	T	-0.868612	3.94478	9.37306e-05	0.00990099	0.227723	0.204647	0.776684
ZNF69	12024224	+	2	protein_coding	948912	ENSG00000198429.5	19	11075312	A	T	0.748255	3.44325	0.000633061	0.00990099	0.445545	0.424039	0.837439
ERV3-1	64466700	-	2	protein_coding	-561758	ENSG00000213462.4	7	63904942	T	G	1.39872	3.14966	0.0017526	0.00990099	0.485149	0.426978	0.837889
TEAD4	3131010	+	2	protein_coding	-145677	ENSG00000197905.4	12	3276687	C	T	-3.46077	4.62957	4.90487e-06	0.00990099	0.00990099	0.00923788	0.673875
LPHN1	14281603	-	1	protein_coding	60268	ENSG00000072071.12	19	14341871	C	T	1.4814	3.205	0.00145472	0.00990099	0.841584	0.833643	0.96045
TRIP12	230744844	-	1	protein_coding	-196674	ENSG00000153827.9	2	230548170	A	C	2.6797	3.90462	0.000110084	0.019802	0.207921	0.182903	0.769036
CDR2L	73000167	+	2	protein_coding	-208015	ENSG00000109089.7	17	73208182	C	T	-1.09048	4.73985	2.9415e-06	0.00990099	0.019802	0.0193655	0.685566
EIF3D	36920779	-	1	protein_coding	-530978	ENSG00000100353.13	22	36389801	G	A	-3.02207	4.58619	5.98136e-06	0.00990099	0.029703	0.0534263	0.702666
LOH12CR1	12618708	+	2	protein_coding	189341	ENSG00000165714.6	12	12429367	G	C	3.74289	3.50255	0.000510766	0.00990099	0.60396	0.574983	0.886452
ZNF684	41012234	+	2	protein_coding	343454	ENSG00000117010.11	1	40668780	T	G	2.79782	3.51266	0.000492252	0.00990099	0.455446	0.393876	0.828174
TFCP2L1	121981963	-	2	protein_coding	-347953	ENSG00000115112.7	2	121634010	G	A	0.914932	3.27856	0.00113105	0.00990099	0.693069	0.639473	0.907368
RP11-181C3.1	98880966	-	2	protein_coding	-664514	ENSG00000245017.2	12	98216452	A	C	4.11973	3.31065	0.00101196	0.00990099	0.584158	0.55049	0.878637
CEP70	138310798	-	1	protein_coding	515067	ENSG00000114107.4	3	138825865	A	G	-3.13543	3.00198	0.00284398	0.019802	0.80198	0.803643	0.952825
FOXRED1	126147330	+	2	protein_coding	-983173	ENSG00000110074.6	11	127130503	C	T	-2.60001	3.62195	0.000328502	0.00990099	0.386139	0.358449	0.818034
RP11-348P10.2	44708904	+	2	lincRNA	-100980	ENSG00000272077.1	3	44809884	C	T	3.35965	2.9668	0.00318275	0.00990099	0.811881	0.805919	0.953113
CXCL9	76924753	-	2	protein_coding	917351	ENSG00000138755.5	4	77842104	C	T	-2.81893	3.0971	0.00208661	0.00990099	0.811881	0.80508	0.953013
RP1-317E23.6	26150135	+	2	protein_coding	126786	ENSG00000255054.3	1	26023349	G	A	1.13375	3.2122	0.0014196	0.00990099	0.663366	0.673522	0.914951
DLEU2L	64015259	+	2	protein_coding	531547	ENSG00000116652.5	1	63483712	C	T	5.29743	2.91569	0.00374102	0.019802	0.970297	0.978877	0.969534
INS-IGF2	2170575	-	2	protein_coding	-22207	ENSG00000129965.9	11	2148368	G	T	2.34115	4.11001	4.76751e-05	0.00990099	0.0990099	0.108686	0.733153
GGPS1	235498557	+	1	protein_coding	881319	ENSG00000152904.7	1	234617238	T	C	0.517242	3.24456	0.00127131	0.00990099	0.683168	0.70584	0.924132
KCTD6	58486701	+	1	protein_coding	-982346	ENSG00000168301.8	3	59469047	A	G	-1.5969	3.55882	0.00041548	0.00990099	0.336634	0.333992	0.8086
THAP8	36531038	-	1	protein_coding	-533961	ENSG00000161277.9	19	35997077	G	C	3.31613	3.10946	0.00200316	0.019802	0.871287	0.87087	0.96939
RP11-184M15.1	129490442	-	2	lincRNA	-521747	ENSG00000248187.1	4	128968695	G	A	5.6207	3.55679	0.000418608	0.00990099	0.386139	0.332955	0.8086
CARS	3061811	-	2	protein_coding	109931	ENSG00000110619.12	11	3171742	C	A	1.46893	4.41087	1.31281e-05	0.00990099	0.0693069	0.0458911	0.701781
MRPS12	39423338	+	2	protein_coding	453063	ENSG00000128626.7	19	38970275	G	A	-0.915239	2.69914	0.00723519	0.029703	1	0.998921	0.969534
ZNF148	125032500	-	1	protein_coding	-98653	ENSG00000163848.14	3	124933847	T	C	3.7175	3.10202	0.00205301	0.019802	0.861386	0.874645	0.969534
TRIM7	180630499	-	2	protein_coding	-42759	ENSG00000146054.13	5	180587740	C	T	-1.4699	3.28225	0.00111672	0.00990099	0.643564	0.616487	0.901074
ADRBK2	26080486	+	2	protein_coding	230819	ENSG00000100077.10	22	25849667	C	T	-2.26516	4.02217	6.84874e-05	0.00990099	0.138614	0.145949	0.753784
PLK2	57754919	-	2	protein_coding	-362840	ENSG00000145632.10	5	57392079	C	T	-2.46501	3.83027	0.000147728	0.00990099	0.306931	0.283783	0.79345
TPPP3	67425020	-	2	protein_coding	990226	ENSG00000159713.6	16	68415246	A	G	0.999434	3.4145	0.00070173	0.00990099	0.386139	0.34864	0.813866
GON4L	155796819	-	2	protein_coding	836515	ENSG00000116580.14	1	156633334	C	T	2.6933	4.5084	8.50444e-06	0.00990099	0.019802	0.0211812	0.685566
AKR1B10	134225799	+	2	protein_coding	-255688	ENSG00000198074.5	7	134481487	A	G	-1.95411	3.05924	0.00236248	0.00990099	0.792079	0.815386	0.954868
AC002985.3	19017921	-	2	protein_coding	884995	ENSG00000268193.1	19	19902916	A	G	0.683156	3.16648	0.00165657	0.00990099	0.772277	0.7766	0.943962
CHEK1	125545823	+	2	protein_coding	-468467	ENSG00000149554.8	11	126014290	C	G	1.47347	3.11201	0.00198634	0.00990099	0.910891	0.910254	0.969534
RP11-285F16.1	102172691	+	2	lincRNA	-891736	ENSG00000273030.1	10	103064427	G	A	4.77115	4.23153	2.85766e-05	0.00990099	0.108911	0.0934365	0.724619
HHATL	42740637	-	1	protein_coding	44553	ENSG00000010282.10	3	42785190	C	T	1.57104	3.9587	8.86182e-05	0.00990099	0.0693069	0.0508229	0.701781
RP11-108K14.8	135233667	+	1	protein_coding	979237	ENSG00000254536.1	10	134254430	G	C	-0.751459	3.12132	0.00192598	0.00990099	0.821782	0.803815	0.952825
PET117	18122999	+	2	protein_coding	-434855	ENSG00000232838.3	20	18557854	A	G	1.85163	3.24677	0.00126173	0.00990099	0.80198	0.821433	0.957303
UBR7	93693379	+	2	protein_coding	972003	ENSG00000012963.9	14	92721376	A	G	1.70793	3.82943	0.000148216	0.00990099	0.29703	0.273925	0.790788
MED13	60108999	-	2	protein_coding	-624683	ENSG00000108510.5	17	59484316	A	G	-0.825843	3.87994	0.000121436	0.00990099	0.188119	0.192872	0.77183
TEF	41790100	+	2	protein_coding	-144963	ENSG00000167074.10	22	41935063	G	A	-1.12902	3.63246	0.000315798	0.00990099	0.227723	0.19343	0.77183
PCDHA3	140183255	+	2	protein_coding	671269	ENSG00000255408.2	5	139511986	G	A	1.59343	3.01689	0.00271063	0.019802	0.792079	0.787942	0.947555
DESI1	41999385	-	1	protein_coding	490622	ENSG00000100418.7	22	42490007	T	A	8.1342	4.84831	1.76183e-06	0.00990099	0.019802	0.00749117	0.673875
RP11-112L6.4	48792818	+	1	lincRNA	-465448	ENSG00000231742.1	20	49258266	G	A	5.14247	3.66802	0.000276165	0.00990099	0.287129	0.260269	0.785979
ACTA2	90708710	-	2	protein_coding	-928560	ENSG00000107796.8	10	89780150	G	A	1.36314	4.45088	1.09968e-05	0.00990099	0.049505	0.0651448	0.720233
CX3CR1	39308009	-	2	protein_coding	-315276	ENSG00000168329.9	3	38992733	C	G	8.22872	2.75361	0.00615245	0.019802	1	0.996292	0.969534
PIRT	10729100	-	2	protein_coding	355273	ENSG00000233670.6	17	11084373	T	G	-5.14836	3.51446	0.000489037	0.019802	0.524752	0.492002	0.860077
LEAP2	132210157	+	2	protein_coding	600212	ENSG00000164406.7	5	131609945	G	A	4.21508	3.34115	0.000909673	0.00990099	0.633663	0.609314	0.898888
ODF2	131262346	+	2	protein_coding	-820218	ENSG00000136811.12	9	132082564	C	T	-0.773661	3.69735	0.000247038	0.00990099	0.247525	0.296625	0.794963
PXDN	1684134	-	2	protein_coding	-57041	ENSG00000130508.6	2	1627093	A	G	0.508832	3.81864	0.000154618	0.00990099	0.326733	0.265569	0.788748
C21orf62	34166796	-	2	protein_coding	358756	ENSG00000205929.5	21	34525552	C	A	-1.28997	3.96179	8.75201e-05	0.00990099	0.188119	0.164829	0.759712
NFKBIE	44228276	-	2	protein_coding	-479919	ENSG00000146232.10	6	43748357	G	A	2.0142	4.33951	1.79478e-05	0.00990099	0.0792079	0.0710424	0.720885
PCDHGA10	140890738	+	2	protein_coding	-187930	ENSG00000253846.1	5	141078668	A	T	0.939506	3.34437	0.000899454	0.00990099	0.613861	0.539737	0.87535
PSMD14	162267813	+	2	protein_coding	324902	ENSG00000115233.7	2	161942911	C	T	-0.795542	3.56092	0.00041227	0.00990099	0.306931	0.264285	0.788156
GPX8	54456158	+	1	protein_coding	752038	ENSG00000164294.9	5	53704120	T	A	2.52438	3.65719	0.000287716	0.00990099	0.356436	0.356794	0.816806
SENP6	76407141	+	2	protein_coding	739959	ENSG00000112701.13	6	75667182	A	T	2.1602	3.39585	0.000749924	0.00990099	0.445545	0.406029	0.832347
FAM81A	59750749	+	2	protein_coding	-388547	ENSG00000157470.7	15	60139296	G	T	3.11859	3.67816	0.000265747	0.00990099	0.415842	0.340268	0.811636
MACROD1	63916506	-	2	protein_coding	-693362	ENSG00000133315.6	11	63223144	G	A	1.33856	3.7183	0.000228037	0.00990099	0.188119	0.165403	0.759723
COPS5	67974259	-	1	protein_coding	316239	ENSG00000121022.9	8	68290498	G	A	-1.50569	3.9677	8.54562e-05	0.00990099	0.108911	0.123457	0.741851
CTD-3162L10.1	36803424	+	2	lincRNA	176267	ENSG00000267053.2	19	36627157	G	A	3.15962	3.42521	0.000675367	0.00990099	0.475248	0.475009	0.853482
CHKA	67838324	-	1	protein_coding	-423677	ENSG00000110721.7	11	67414647	A	G	-1.66306	3.77186	0.000185526	0.00990099	0.19802	0.206081	0.777687
GART	34911629	-	2	protein_coding	-37976	ENSG00000159131.12	21	34873653	T	G	-3.72967	4.48241	9.555e-06	0.00990099	0.029703	0.0192739	0.685566
RPS27	153964541	+	2	protein_coding	-833446	ENSG00000177954.7	1	154797987	G	A	1.25698	3.49215	0.000530474	0.00990099	0.425743	0.384959	0.825435
TSPAN8	71551567	-	2	protein_coding	730662	ENSG00000127324.4	12	72282229	G	A	4.51047	3.07396	0.00225145	0.00990099	0.831683	0.827204	0.958797
AMBP	116823871	-	2	protein_coding	147698	ENSG00000106927.7	9	116971569	C	T	-3.10075	3.38402	0.000782085	0.00990099	0.564356	0.544845	0.876352
LRRIQ3	74649368	-	1	protein_coding	219805	ENSG00000162620.11	1	74869173	A	G	-2.05501	3.10335	0.00204403	0.00990099	0.772277	0.75463	0.93666
UCKL1	62577996	-	2	protein_coding	-544584	ENSG00000198276.9	20	62033412	G	A	-1.77748	3.88059	0.000121122	0.00990099	0.227723	0.200346	0.773357
CTNNAL1	111754317	-	2	protein_coding	857245	ENSG00000119326.10	9	112611562	G	A	-4.36402	3.64359	0.000302855	0.00990099	0.455446	0.42546	0.837745
OXLD1	79632614	-	1	protein_coding	-132215	ENSG00000204237.4	17	79500399	G	A	-1.88367	3.60095	0.000355336	0.00990099	0.366337	0.334496	0.8086
CASP8	202151315	+	1	protein_coding	842042	ENSG00000064012.17	2	201309273	C	T	-4.43967	4.09819	5.00755e-05	0.00990099	0.0792079	0.0693865	0.720885
TRIM71	32933301	+	2	protein_coding	-84881	ENSG00000206557.5	3	33018182	C	T	2.83551	3.13656	0.00183088	0.019802	0.920792	0.873371	0.969534
NDST3	119158228	+	2	protein_coding	962196	ENSG00000164100.7	4	118196032	A	T	-3.84951	3.60695	0.000347462	0.00990099	0.227723	0.249053	0.784964
TSEN2	12574161	+	1	protein_coding	-683351	ENSG00000154743.13	3	13257512	T	C	-1.69743	3.58344	0.000379258	0.00990099	0.475248	0.39424	0.82826
HVCN1	111121069	-	1	protein_coding	776893	ENSG00000122986.9	12	111897962	C	T	-3.20714	2.98454	0.00300755	0.00990099	0.693069	0.635257	0.906211
ANKRD54	38245325	-	2	protein_coding	864234	ENSG00000100124.8	22	39109559	G	A	-1.42384	3.30697	0.00102502	0.00990099	0.70297	0.705469	0.923857
SCAMP3	155231525	-	2	protein_coding	-767741	ENSG00000116521.6	1	154463784	A	C	2.84154	3.41569	0.000698749	0.00990099	0.465347	0.429234	0.838892
BEGAIN	101012604	-	2	protein_coding	512552	ENSG00000183092.11	14	101525156	A	G	-0.54143	3.38119	0.000789979	0.00990099	0.594059	0.575971	0.886879
CTD-2515H24.4	57819887	-	2	lincRNA	-133613	ENSG00000261265.1	15	57686274	G	A	-3.81895	3.20839	0.00143812	0.00990099	0.673267	0.728324	0.928463
ANKRD6	90340152	+	1	protein_coding	1046407	ENSG00000135299.12	6	89293745	A	G	-1.11519	3.60026	0.000356249	0.00990099	0.287129	0.265894	0.789116
ZNF415	53619634	-	2	protein_coding	-65642	ENSG00000170954.7	19	53553992	C	A	-2.16901	4.72828	3.10501e-06	0.00990099	0.019802	0.0133321	0.680996
IRGQ	44099492	-	2	protein_coding	-234985	ENSG00000167378.4	19	43864507	T	C	-4.32192	3.93054	9.92433e-05	0.00990099	0.148515	0.171334	0.762527
GNAI1	79818267	+	2	protein_coding	-516857	ENSG00000127955.11	7	80335124	C	G	1.83758	4.12106	4.55293e-05	0.00990099	0.0594059	0.0774963	0.720885
OSBP	59361728	-	2	protein_coding	-294724	ENSG00000110048.7	11	59067004	T	A	2.71019	3.11683	0.00195488	0.019802	0.70297	0.708875	0.924499
ADAP2	29284853	+	1	protein_coding	-591904	ENSG00000184060.6	17	29876757	T	C	-0.898099	4.02372	6.8055e-05	0.00990099	0.0891089	0.0844974	0.724554
BMP8B	40229359	-	2	protein_coding	541614	ENSG00000116985.6	1	40770973	C	T	3.05322	2.83938	0.00474178	0.00990099	0.980198	0.959642	0.969534
STIM1	4110114	+	1	protein_coding	1212239	ENSG00000167323.5	11	2897875	C	T	0.783932	3.52307	0.000473862	0.00990099	0.584158	0.547138	0.876902
C17orf61-PLSCR3	7297590	-	2	protein_coding	-708153	ENSG00000262481.1	17	6589437	G	A	-2.23051	4.21431	3.07499e-05	0.00990099	0.148515	0.128788	0.742593
IFI16	159024611	+	2	protein_coding	1003628	ENSG00000163565.14	1	158020983	A	G	-1.38466	3.12449	0.00190583	0.00990099	0.831683	0.856303	0.966029
BRD1	50214634	-	2	protein_coding	605227	ENSG00000100425.14	22	50819861	T	C	0.68293	3.00873	0.00278282	0.00990099	0.980198	0.992541	0.969534
DOCK9	99607805	-	2	protein_coding	466576	ENSG00000088387.13	13	100074381	G	A	-1.34912	3.50371	0.000508608	0.00990099	0.455446	0.456088	0.848364
PARPBP	102589729	+	1	protein_coding	-136478	ENSG00000185480.7	12	102726207	G	T	-2.77186	3.10948	0.00200304	0.019802	0.90099	0.862573	0.966812
EIF4A1	7481419	+	2	protein_coding	507515	ENSG00000161960.10	17	6973904	A	G	-1.43201	4.5963	5.71181e-06	0.00990099	0.049505	0.0286367	0.688399
ZSCAN30	32869787	-	2	protein_coding	541068	ENSG00000186814.8	18	33410855	G	A	-0.640371	3.63406	0.000313906	0.00990099	0.247525	0.259828	0.785979
ARHGAP31	119043739	+	2	protein_coding	128291	ENSG00000031081.6	3	118915448	G	A	-2.2396	3.28147	0.00111974	0.00990099	0.594059	0.532698	0.872372
RP11-309G3.3	181060245	+	2	lincRNA	434655	ENSG00000272198.1	1	180625590	T	C	2.06362	3.13368	0.0018485	0.00990099	0.70297	0.688256	0.920545
PI3	43805011	+	2	protein_coding	832103	ENSG00000124102.4	20	42972908	G	A	2.64539	2.72399	0.0067216	0.00990099	0.980198	0.9874	0.969534
UAP1L1	139976450	+	2	protein_coding	-515957	ENSG00000197355.6	9	140492407	A	T	2.13996	3.41188	0.000708316	0.00990099	0.633663	0.633044	0.905895
ECI2	4130794	-	1	protein_coding	860194	ENSG00000198721.8	6	4990988	T	C	3.25284	3.65945	0.000285266	0.019802	0.386139	0.370998	0.821122
RAB40A	102755754	-	2	protein_coding	235211	ENSG00000172476.3	23	102990965	T	C	3.31733	2.40484	0.0166156	0.00990099	0.960396	0.965552	0.969534
C8B	57425849	-	2	protein_coding	295377	ENSG00000021852.8	1	57721226	G	A	8.9609	3.81797	0.000155027	0.00990099	0.247525	0.229501	0.782648
UPP1	48147815	+	2	protein_coding	-332623	ENSG00000183696.9	7	48480438	G	A	2.62052	3.96932	8.49004e-05	0.00990099	0.178218	0.155206	0.753784
CASP1	104902007	-	1	protein_coding	590964	ENSG00000137752.18	11	105492971	G	A	7.07109	3.03171	0.00258378	0.00990099	0.643564	0.632861	0.905749
NAGK	71305448	+	1	protein_coding	-657048	ENSG00000124357.8	2	71962496	C	A	-2.77882	3.3105	0.00101248	0.00990099	0.722772	0.665656	0.912989
TMEM133	100863427	+	2	protein_coding	-445783	ENSG00000170647.2	11	101309210	A	T	-1.28555	2.77718	0.0057312	0.019802	0.990099	0.996067	0.969534
S1PR2	10335623	-	2	protein_coding	-316766	ENSG00000267534.1	19	10018857	G	A	-1.22265	3.83165	0.000146932	0.00990099	0.227723	0.197618	0.772079
ADRB1	115805323	+	2	protein_coding	480719	ENSG00000043591.4	10	115324604	T	C	-3.46132	5.01955	7.69337e-07	0.00990099	0.00990099	0.00492474	0.673875
USP46	53497311	-	2	protein_coding	-551512	ENSG00000109189.8	4	52945799	C	T	-6.83912	3.07196	0.00226626	0.00990099	0.722772	0.744229	0.934589
MSX2	174156162	+	1	protein_coding	55683	ENSG00000120149.7	5	174100479	A	T	-1.18843	3.88354	0.000119717	0.00990099	0.227723	0.252976	0.784964
IL17RA	17577952	+	1	protein_coding	-669948	ENSG00000177663.9	22	18247900	C	T	1.71864	2.80362	0.00528972	0.00990099	1	0.983347	0.969534
CCBE1	57122183	-	2	protein_coding	-423323	ENSG00000183287.9	18	56698860	C	T	-4.90892	3.20354	0.00146193	0.00990099	0.881188	0.870627	0.969281
RNF214	117155802	+	2	protein_coding	-251473	ENSG00000167257.6	11	117407275	G	T	-4.79727	4.00362	7.38699e-05	0.00990099	0.217822	0.183384	0.769036
ALKBH8	107424699	-	2	protein_coding	-740126	ENSG00000137760.10	11	106684573	T	G	1.69305	2.96355	0.00321587	0.00990099	0.920792	0.956061	0.969534
AAMDC	77611617	+	1	protein_coding	-783256	ENSG00000087884.10	11	78394873	C	T	5.09881	3.64612	0.000299981	0.00990099	0.326733	0.301775	0.796334
CLSTN1	9809704	-	2	protein_coding	-549376	ENSG00000171603.12	1	9260328	C	T	0.820451	3.87055	0.000126042	0.00990099	0.168317	0.190027	0.770982
PCDH12	141337810	-	2	protein_coding	813849	ENSG00000113555.4	5	142151659	C	T	-3.0218	3.70805	0.000237156	0.00990099	0.287129	0.328649	0.806693
PLSCR4	145940158	-	2	protein_coding	298374	ENSG00000114698.10	3	146238532	A	G	1.40583	2.80356	0.00529067	0.029703	0.980198	0.989355	0.969534
RGL1	183895424	+	2	protein_coding	561920	ENSG00000143344.11	1	183333504	C	T	-1.48362	3.22935	0.00133912	0.00990099	0.683168	0.584032	0.890685
ERBB3	56493958	+	2	protein_coding	590836	ENSG00000065361.10	12	55903122	A	C	2.10254	3.16754	0.00165069	0.019802	0.742574	0.741689	0.933942
LRRC66	52860547	-	2	protein_coding	502091	ENSG00000188993.3	4	53362638	T	C	-6.93433	2.58019	0.0102167	0.029703	0.841584	0.883489	0.969534
RARB	25638105	+	1	protein_coding	1235784	ENSG00000077092.14	3	24402321	G	A	4.35518	3.06486	0.00231953	0.00990099	0.831683	0.831058	0.959704
ZNF583	56945148	+	2	protein_coding	675060	ENSG00000198440.5	19	56270088	G	C	-1.92473	3.17685	0.00159982	0.00990099	0.90099	0.890537	0.969534
BLVRB	40953953	-	2	protein_coding	643016	ENSG00000090013.5	19	41596969	G	A	1.07499	4.2332	2.8374e-05	0.00990099	0.049505	0.0744769	0.720885
KLHL17	899487	+	2	protein_coding	27804	ENSG00000187961.9	1	871683	G	A	0.842929	3.53068	0.000460822	0.00990099	0.29703	0.291994	0.794061
SATB1	18462483	-	1	protein_coding	723879	ENSG00000182568.12	3	19186362	A	T	-3.08902	4.1781	3.58431e-05	0.00990099	0.0990099	0.0866072	0.724554
UNC119B	121154431	+	2	protein_coding	-324374	ENSG00000175970.7	12	121478805	C	T	1.8654	3.20338	0.00146272	0.00990099	0.673267	0.678821	0.917319
IRF8	85952023	+	2	protein_coding	43940	ENSG00000140968.6	16	85908083	G	T	1.48177	3.50846	0.000499864	0.00990099	0.811881	0.80453	0.952959
GNAI2	50294932	+	1	protein_coding	-952350	ENSG00000114353.12	3	51247282	C	T	2.54796	4.14191	4.17313e-05	0.00990099	0.049505	0.0563001	0.707247
UFC1	161127044	+	2	protein_coding	-885308	ENSG00000143222.7	1	162012352	A	G	4.08502	3.98718	7.89756e-05	0.00990099	0.108911	0.0802189	0.720885
RP11-391L3.1	81420455	+	2	lincRNA	-981055	ENSG00000272923.1	16	82401510	G	A	6.36692	4.19458	3.34321e-05	0.00990099	0.0693069	0.0824846	0.720885
C19orf57	14015726	-	1	protein_coding	869220	ENSG00000132016.7	19	14884946	A	G	-0.821502	3.61127	0.0003419	0.00990099	0.445545	0.423347	0.837094
ATP1B1	169100791	+	2	protein_coding	842249	ENSG00000143153.8	1	168258542	C	T	-3.83847	3.19514	0.00150412	0.00990099	0.782178	0.737574	0.93169
PRKDC	48869823	-	1	protein_coding	-396056	ENSG00000253729.3	8	48473767	C	T	-1.11483	2.91797	0.00371429	0.00990099	0.623762	0.604996	0.896994
KDM3A	86718004	+	1	protein_coding	953977	ENSG00000115548.12	2	85764027	G	C	1.73833	3.33663	0.000924193	0.00990099	0.415842	0.424039	0.837439
ZNF585A	37656595	-	2	protein_coding	170144	ENSG00000196967.6	19	37826739	T	C	-2.09739	3.37393	0.000810521	0.00990099	0.306931	0.299879	0.794963
GPR137C	53101656	+	2	protein_coding	1060039	ENSG00000180998.7	14	52041617	C	T	-4.05173	4.25891	2.5421e-05	0.00990099	0.049505	0.0353525	0.69856
IGSF10	151156385	-	1	protein_coding	820984	ENSG00000152580.8	3	151977369	T	C	-3.71595	3.06069	0.00235137	0.00990099	0.851485	0.836722	0.961237
KIF18B	43010141	-	1	protein_coding	916636	ENSG00000186185.9	17	43926777	A	T	2.14811	3.55944	0.00041452	0.00990099	0.277228	0.288081	0.794061
ANGEL1	77275986	-	1	protein_coding	-693539	ENSG00000013523.5	14	76582447	A	G	-1.04174	3.30443	0.00103409	0.00990099	0.762376	0.693926	0.921162
ADAMTS2	178578132	-	2	protein_coding	1146046	ENSG00000087116.9	5	179724178	A	G	1.60022	3.94555	9.34378e-05	0.00990099	0.207921	0.22567	0.782648
SOX2	181431100	+	2	protein_coding	-271507	ENSG00000181449.2	3	181702607	C	T	-2.75654	3.20326	0.00146336	0.019802	0.663366	0.620635	0.902691
GMPPB	49760735	-	2	protein_coding	760667	ENSG00000173540.8	3	50521402	G	A	1.01634	2.80408	0.00528235	0.019802	0.653465	0.621445	0.90311
PHC1	9087720	+	2	protein_coding	-579644	ENSG00000111752.6	12	9667364	G	A	-1.19521	3.34395	0.000900803	0.00990099	0.693069	0.678477	0.917296
SUSD3	95847027	+	2	protein_coding	-13621	ENSG00000157303.6	9	95860648	G	A	3.51948	2.71101	0.00698569	0.00990099	0.990099	0.990011	0.969534
PRKCE	46386745	+	1	protein_coding	1007910	ENSG00000171132.9	2	45378835	G	A	-4.25997	3.41632	0.000697187	0.00990099	0.70297	0.711958	0.925274
POLR2J3	102210371	-	2	protein_coding	-563872	ENSG00000168255.14	7	101646499	G	T	1.25783	3.2329	0.00132303	0.00990099	0.574257	0.571521	0.884767
AC026150.8	30838015	+	2	lincRNA	652987	ENSG00000260693.1	15	30185028	A	G	-2.00033	3.11224	0.00198481	0.00990099	0.871287	0.844261	0.963682
LRRTM4	77779782	-	2	protein_coding	-874321	ENSG00000176204.9	2	76905461	A	G	-3.62121	3.46155	0.000592683	0.00990099	0.514851	0.475382	0.85378
SCRN1	29986839	-	2	protein_coding	-728150	ENSG00000136193.12	7	29258689	T	C	-2.63215	3.83454	0.000145271	0.00990099	0.19802	0.194522	0.77183
PI4KA	21193019	-	1	protein_coding	889174	ENSG00000241973.6	22	22082193	G	C	-0.744821	3.15337	0.00173094	0.00990099	0.732673	0.794309	0.950127
CRHR1	43911990	+	2	protein_coding	-21812	ENSG00000120088.10	17	43933802	G	T	-1.30424	2.7718	0.00582507	0.00990099	0.950495	0.946264	0.969534
NAA40	63721810	+	1	protein_coding	400073	ENSG00000110583.8	11	63321737	G	A	-0.730727	3.29836	0.00105611	0.00990099	0.663366	0.616507	0.901074
TBX18	85472466	-	2	protein_coding	-668417	ENSG00000112837.12	6	84804049	T	A	-13.2609	3.99695	7.59016e-05	0.00990099	0.0891089	0.0938343	0.724619
FABP4	82391150	-	2	protein_coding	-349480	ENSG00000170323.4	8	82041670	A	G	1.74807	3.74088	0.000209106	0.00990099	0.178218	0.141933	0.752511
ST6GALNAC6	130667603	-	1	protein_coding	-687878	ENSG00000160408.10	9	129979725	A	G	-1.23997	4.08591	5.26903e-05	0.00990099	0.0693069	0.0749137	0.720885
C2CD2	43373260	-	2	protein_coding	-238584	ENSG00000157617.12	21	43134676	C	T	1.82985	3.2321	0.00132665	0.00990099	0.891089	0.880206	0.969534
RP11-834C11.4	54525774	+	2	lincRNA	-618609	ENSG00000250742.1	12	55144383	G	A	-6.56653	3.28574	0.00110334	0.00990099	0.584158	0.635869	0.906211
WDR26	224619283	-	1	protein_coding	-879899	ENSG00000162923.10	1	223739384	A	G	-1.84034	4.48077	9.62508e-06	0.00990099	0.019802	0.0385085	0.69856
RP11-66A2.2	232864435	-	2	lincRNA	-712769	ENSG00000236497.1	1	232151666	A	G	5.73401	3.66883	0.000275314	0.00990099	0.425743	0.392187	0.828062
TMEM9	201123087	-	2	protein_coding	-624659	ENSG00000116857.12	1	200498428	C	T	-1.09396	3.8844	0.000119305	0.00990099	0.158416	0.174792	0.765129
ELN	73470601	+	2	protein_coding	-391607	ENSG00000049540.12	7	73862208	C	T	0.8347	2.72821	0.00663777	0.00990099	0.910891	0.94425	0.969534
ARHGAP33	36277315	+	1	protein_coding	312135	ENSG00000004777.14	19	35965180	T	G	0.571729	2.63469	0.00873574	0.00990099	0.990099	0.999467	0.969534
AC090616.2	30469311	-	2	protein_coding	822637	ENSG00000214708.4	17	31291948	A	G	1.64886	3.16359	0.00167274	0.00990099	0.732673	0.708359	0.924474
FEZ1	125359718	-	1	protein_coding	-821723	ENSG00000149557.8	11	124537995	T	C	1.57538	3.52499	0.000470535	0.00990099	0.683168	0.659849	0.911751
CMTM4	66655963	-	2	protein_coding	-208299	ENSG00000183723.8	16	66447664	G	A	0.494907	2.8809	0.00417059	0.029703	0.910891	0.934348	0.969534
TGS1	56711473	+	2	protein_coding	141498	ENSG00000137574.6	8	56569975	A	G	-1.77827	3.40411	0.000728228	0.00990099	0.49505	0.469637	0.853125
GPR125	22474854	-	1	protein_coding	-146150	ENSG00000152990.9	4	22328704	A	G	-1.24221	3.73344	0.000215175	0.00990099	0.336634	0.296384	0.794963
SERPINF1	1680481	+	1	protein_coding	823224	ENSG00000132386.6	17	857257	A	G	1.37189	4.84479	1.79171e-06	0.00990099	0.0693069	0.0669363	0.720233
AGBL3	134672640	+	2	protein_coding	-417291	ENSG00000146856.10	7	135089931	C	T	4.80967	4.18378	3.49944e-05	0.00990099	0.049505	0.0453469	0.701781
PLAC9	81904656	+	2	protein_coding	253134	ENSG00000189129.9	10	81651522	C	G	-0.915962	3.55966	0.000414187	0.00990099	0.485149	0.446684	0.844663
TCEANC2	54562144	+	2	protein_coding	653554	ENSG00000116205.6	1	53908590	T	A	-1.4253	3.29495	0.00106869	0.00990099	0.70297	0.711827	0.925274
MTA3	42950029	+	2	protein_coding	-105631	ENSG00000057935.9	2	43055660	A	C	-1.38094	3.0779	0.00222259	0.00990099	0.910891	0.920533	0.969534
RNF170	42743014	-	2	protein_coding	-140337	ENSG00000120925.9	8	42602677	T	A	1.66236	3.55713	0.000418082	0.00990099	0.188119	0.211929	0.780676
CGREF1	27325459	-	2	protein_coding	940747	ENSG00000138028.10	2	28266206	C	T	4.69742	3.39556	0.000750717	0.00990099	0.445545	0.410909	0.834541
NADK2	36225725	-	1	protein_coding	204078	ENSG00000152620.8	5	36429803	T	C	-1.44599	3.21816	0.00139117	0.00990099	0.653465	0.686276	0.920077
HS3ST2	22926265	+	2	protein_coding	124512	ENSG00000122254.6	16	22801753	A	C	-1.37476	3.50261	0.000510658	0.019802	0.356436	0.323562	0.805407
DTX3L	122290592	+	1	protein_coding	956141	ENSG00000163840.5	3	121334451	A	T	1.61452	4.23896	2.76849e-05	0.00990099	0.019802	0.0284426	0.688399
PPP1R2	195256702	-	2	protein_coding	970404	ENSG00000184203.3	3	196227106	C	T	2.26712	3.9436	9.41763e-05	0.00990099	0.237624	0.253672	0.784964
B3GNT3	17922929	+	2	protein_coding	215504	ENSG00000179913.6	19	17707425	A	C	-3.46972	3.66574	0.000278563	0.00990099	0.376238	0.368988	0.821122
NEDD8	24697918	-	2	protein_coding	469153	ENSG00000129559.8	14	25167071	A	G	0.924197	3.51876	0.000481405	0.00990099	0.435644	0.40915	0.833425
KIAA1191	175786570	-	2	protein_coding	781838	ENSG00000122203.10	5	176568408	G	A	1.18641	3.12664	0.00189227	0.00990099	0.752475	0.781495	0.945704
EID1	49171064	+	1	protein_coding	934282	ENSG00000255302.3	15	48236782	A	C	-0.439421	2.77529	0.00576395	0.019802	0.950495	0.94718	0.969534
TRIM55	67086706	+	2	protein_coding	-249676	ENSG00000147573.12	8	67336382	C	T	1.68245	3.55267	0.000425012	0.00990099	0.227723	0.212873	0.780765
CCDC153	119066209	-	2	protein_coding	781742	ENSG00000248712.3	11	119847951	C	T	-1.94057	2.92348	0.00365051	0.00990099	0.920792	0.9358	0.969534
SF3B5	144416754	-	2	protein_coding	211914	ENSG00000169976.5	6	144628668	T	C	-2.48726	3.06483	0.00231973	0.00990099	0.811881	0.833895	0.960516
FBLN5	92406960	-	1	protein_coding	663986	ENSG00000140092.10	14	93070946	C	T	4.23587	3.92731	0.000100537	0.00990099	0.148515	0.174128	0.76488
RP11-108M9.4	17215280	-	1	lincRNA	-135367	ENSG00000238142.1	1	17079913	G	T	3.58247	3.71027	0.000235151	0.00990099	0.237624	0.252971	0.784964
PDCL3	101188290	+	1	protein_coding	-974063	ENSG00000115539.9	2	102162353	C	T	1.66277	3.79233	0.000171346	0.00990099	0.366337	0.335825	0.808949
NME6	48340013	-	1	protein_coding	370726	ENSG00000172113.4	3	48710739	C	T	1.45282	3.13961	0.00181238	0.00990099	0.356436	0.341665	0.812008
NUPL1	25923700	+	2	protein_coding	143592	ENSG00000139496.11	13	25780108	A	G	0.852572	3.37558	0.000805815	0.00990099	0.60396	0.591035	0.893316
LINC00319	44873001	+	2	lincRNA	514483	ENSG00000188660.3	21	44358518	C	A	2.51413	3.13516	0.00183941	0.00990099	0.930693	0.921213	0.969534
PTPLAD1	65868641	+	1	protein_coding	735871	ENSG00000074696.8	15	65132770	A	C	2.88351	3.48634	0.000541799	0.00990099	0.514851	0.448481	0.844663
CACNA2D4	1993487	-	2	protein_coding	-295784	ENSG00000151062.10	12	1697703	C	T	5.9673	3.7272	0.000220389	0.00990099	0.287129	0.259366	0.785979
IQCJ-SCHIP1	159614561	+	1	protein_coding	844137	ENSG00000250588.2	3	158770424	A	G	-1.10134	3.73906	0.000210576	0.00990099	0.227723	0.180452	0.769036
C12orf61	62997214	-	2	protein_coding	299285	ENSG00000221949.2	12	63296499	C	T	1.08986	4.05897	5.88891e-05	0.00990099	0.118812	0.0913309	0.724619
TTC12	113236947	+	2	protein_coding	-282293	ENSG00000149292.12	11	113519240	G	A	4.64489	3.08003	0.00220713	0.00990099	0.891089	0.888911	0.969534
CTD-2626G11.2	20938056	-	2	lincRNA	-669431	ENSG00000268416.1	19	20268625	G	A	-1.45125	3.20294	0.00146492	0.00990099	0.722772	0.663747	0.912541
NAAA	76861318	-	1	protein_coding	87346	ENSG00000138744.10	4	76948664	A	G	-0.978964	3.33835	0.000918668	0.019802	0.564356	0.522619	0.869817
TMEM65	125326203	-	2	protein_coding	-355420	ENSG00000164983.6	8	124970783	C	G	-1.87343	3.24944	0.00125025	0.00990099	0.811881	0.806516	0.953113
FKBP8	18652781	-	2	protein_coding	-502564	ENSG00000105701.11	19	18150217	T	A	-2.04913	3.55661	0.000418883	0.00990099	0.485149	0.437479	0.840782
CAMK2D	114680570	-	1	protein_coding	614902	ENSG00000145349.12	4	115295472	C	A	2.18022	3.19579	0.00150081	0.00990099	0.683168	0.695941	0.921162
XXbac-BPG181M17.5	32920899	-	2	protein_coding	-238447	ENSG00000248993.1	6	32682452	G	A	-1.01216	3.12386	0.00190985	0.00990099	0.861386	0.896202	0.969534
BPHL	3152722	+	1	protein_coding	-255350	ENSG00000137274.8	6	3408072	C	G	1.0982	3.90978	0.000107839	0.00990099	0.118812	0.124619	0.742593
RHOF	122231145	-	2	protein_coding	258964	ENSG00000139725.3	12	122490109	A	T	-0.761876	3.45328	0.000610624	0.00990099	0.405941	0.376178	0.823261
DPY19L1	35050173	-	2	protein_coding	457832	ENSG00000173852.9	7	35508005	A	T	1.13868	4.17985	3.55797e-05	0.00990099	0.0891089	0.0839518	0.724205
CHD6	40179999	-	2	protein_coding	-768048	ENSG00000124177.10	20	39411951	G	A	0.666256	3.67881	0.000265099	0.00990099	0.425743	0.352419	0.81567
CTD-2639E6.9	49468019	+	2	lincRNA	-214006	ENSG00000267898.1	19	49682025	A	G	3.0114	3.51547	0.000487236	0.00990099	0.485149	0.473814	0.853482
PHOSPHO1	47304120	-	1	protein_coding	297673	ENSG00000173868.7	17	47601793	G	A	4.42133	2.69638	0.00729429	0.00990099	0.990099	0.99784	0.969534
TMEM178A	39944150	+	2	protein_coding	189650	ENSG00000152154.6	2	39754500	C	T	-1.37602	3.27047	0.00116308	0.00990099	0.623762	0.609631	0.898888
DNAH9	11828477	+	1	protein_coding	251574	ENSG00000007174.13	17	11576903	G	A	2.4445	4.93321	1.17176e-06	0.00990099	0.00990099	0.00241943	0.673875
AF127936.7	16225752	-	2	lincRNA	-878656	ENSG00000235609.4	21	15347096	A	G	-2.35386	4.15824	3.89689e-05	0.00990099	0.0891089	0.0862206	0.724554
C19orf53	13889010	+	1	protein_coding	110425	ENSG00000104979.4	19	13778585	C	G	-1.37767	3.5439	0.000438975	0.00990099	0.405941	0.404573	0.832053
RN7SL832P	10831664	+	2	lincRNA	654506	ENSG00000243819.3	2	10177158	A	G	-1.67206	3.39277	0.000758175	0.00990099	0.70297	0.698039	0.922178
DGKI	137456939	-	2	protein_coding	667090	ENSG00000157680.11	7	138124029	G	A	1.23412	3.48555	0.000543344	0.00990099	0.50495	0.448535	0.844663
BMI1	22618142	+	2	protein_coding	-316631	ENSG00000168283.9	10	22934773	G	A	2.2163	3.35965	0.000852402	0.00990099	0.514851	0.469017	0.8528
TMEM14A	52550845	+	2	protein_coding	-657417	ENSG00000096092.5	6	53208262	T	C	1.74034	3.02371	0.00265159	0.00990099	0.910891	0.912194	0.969534
RBP7	10075888	+	2	protein_coding	-159604	ENSG00000162444.11	1	10235492	A	G	4.04158	3.54631	0.000435095	0.00990099	0.465347	0.421342	0.836909
TBC1D22B	37298946	+	2	protein_coding	677413	ENSG00000065491.8	6	36621533	T	C	0.59481	3.13983	0.00181105	0.00990099	0.861386	0.87044	0.969281
CYC1	145151937	+	2	protein_coding	726443	ENSG00000179091.4	8	144425494	G	A	3.50628	3.54299	0.000440442	0.00990099	0.435644	0.408689	0.833173
BRD7	50384078	-	2	protein_coding	788247	ENSG00000166164.11	16	51172325	C	G	1.01986	3.29891	0.00105411	0.00990099	0.752475	0.717626	0.926361
CTA-211A9.5	27117613	+	1	lincRNA	372964	ENSG00000244625.1	22	26744649	A	G	3.16198	3.37433	0.00080937	0.00990099	0.70297	0.711756	0.925274
SEPHS1	13380808	-	2	protein_coding	-4439	ENSG00000086475.10	10	13376369	C	T	2.54847	4.55168	6.99634e-06	0.00990099	0.019802	0.0363114	0.69856
STX4	31051233	+	1	protein_coding	-512425	ENSG00000103496.10	16	31563658	G	A	-1.39621	3.76827	0.000188118	0.00990099	0.0891089	0.114691	0.733153
NDUFS6	1802263	+	2	protein_coding	235792	ENSG00000145494.7	5	1566471	T	C	-2.10429	3.3399	0.000913685	0.00990099	0.80198	0.799886	0.951832
PRIMA1	94187892	-	2	protein_coding	-663713	ENSG00000175785.8	14	93524179	C	G	-12.4361	3.21505	0.00140597	0.00990099	0.861386	0.861525	0.966639
RNF6	26795467	-	2	protein_coding	142472	ENSG00000127870.12	13	26937939	T	C	2.62905	4.20679	3.17471e-05	0.00990099	0.0891089	0.106855	0.733153
RELA	65429559	-	2	protein_coding	-907493	ENSG00000173039.14	11	64522066	A	G	0.685075	3.88246	0.000120229	0.00990099	0.128713	0.118351	0.736276
AFTPH	64812556	+	2	protein_coding	-281125	ENSG00000119844.10	2	65093681	A	C	-0.903024	3.44163	0.00063676	0.00990099	0.465347	0.491671	0.859933
KCNH6	61623261	+	2	protein_coding	755712	ENSG00000173826.10	17	60867549	C	T	-3.31316	3.55504	0.000421308	0.019802	0.267327	0.245142	0.784964
HDAC7	48192755	-	2	protein_coding	-690336	ENSG00000061273.13	12	47502419	C	T	0.820382	3.77539	0.000182999	0.00990099	0.306931	0.252043	0.784964
ENO3	4860273	+	1	protein_coding	440531	ENSG00000108515.13	17	4419742	G	A	1.57922	3.40762	0.000719162	0.019802	0.732673	0.707938	0.924474
TH	2188262	-	2	protein_coding	-452267	ENSG00000180176.10	11	1735995	T	C	1.66503	3.35247	0.000874216	0.019802	0.811881	0.799599	0.951761
RUSC1	155296401	+	2	protein_coding	-166466	ENSG00000160753.11	1	155462867	C	T	-1.13468	4.05444	5.99993e-05	0.00990099	0.0693069	0.0895855	0.724619
GRHL3	24669382	+	2	protein_coding	219121	ENSG00000158055.11	1	24450261	G	A	-1.14911	3.16577	0.00166054	0.019802	0.772277	0.757067	0.937734
OTUD5	48791885	-	2	protein_coding	-689529	ENSG00000068308.9	23	48102356	A	T	1.60864	2.87532	0.00424353	0.019802	0.386139	0.389311	0.827481
RHOU	228882063	+	2	protein_coding	-202491	ENSG00000116574.4	1	229084554	A	T	-5.84544	3.20113	0.00147393	0.00990099	0.762376	0.731577	0.929141
RP11-401P9.4	50705059	+	2	lincRNA	-867731	ENSG00000261685.2	16	51572790	C	T	-7.62423	4.69765	3.58133e-06	0.00990099	0.00990099	0.0163312	0.680996
DAP3	155708400	+	2	protein_coding	938451	ENSG00000132676.11	1	154769949	C	T	-3.68027	3.64033	0.00030659	0.00990099	0.356436	0.355837	0.816666
FAM179A	29268190	+	2	protein_coding	529697	ENSG00000189350.8	2	28738493	T	C	-1.15794	3.48604	0.000542379	0.00990099	0.514851	0.439419	0.84177
MSI2	55752333	+	2	protein_coding	518891	ENSG00000153944.6	17	55233442	G	C	1.85089	3.2402	0.00129041	0.00990099	0.742574	0.745313	0.935322
NPPC	232790137	-	2	protein_coding	299715	ENSG00000163273.3	2	233089852	T	C	4.85297	3.48618	0.000542113	0.00990099	0.594059	0.520574	0.86979
PLXDC1	37283257	-	1	protein_coding	-818696	ENSG00000161381.9	17	36464561	G	A	-1.53495	3.17878	0.00158945	0.00990099	0.752475	0.679017	0.917319
DKC1	154005074	+	1	protein_coding	287275	ENSG00000130826.11	23	153717799	G	A	-2.1693	3.13995	0.00181029	0.019802	0.326733	0.308415	0.800374
PLXNB3	153044390	+	2	protein_coding	-295078	ENSG00000198753.7	23	153339468	T	A	-2.44682	3.31603	0.000993184	0.019802	0.277228	0.25702	0.785979
FYN	112041265	-	2	protein_coding	808306	ENSG00000010810.13	6	112849571	C	T	-3.11499	3.38471	0.000780174	0.00990099	0.534653	0.523855	0.869941
PRELID2	145214495	-	1	protein_coding	596394	ENSG00000186314.7	5	145810889	C	T	3.19148	3.09372	0.00210995	0.00990099	0.782178	0.702516	0.923093
PLXNA2	208403815	-	1	protein_coding	856487	ENSG00000076356.6	1	209260302	G	C	-2.76849	3.77881	0.000180587	0.00990099	0.29703	0.271766	0.790788
DBNDD2	44038572	+	2	protein_coding	979361	ENSG00000244274.3	20	43059211	A	C	1.36661	4.30942	2.04517e-05	0.00990099	0.0792079	0.0451601	0.701781
GFOD2	67717487	-	2	protein_coding	811124	ENSG00000141098.8	16	68528611	T	G	1.67997	2.8638	0.00439776	0.019802	0.732673	0.742423	0.934003
NAF1	164078606	-	2	protein_coding	590883	ENSG00000145414.4	4	164669489	G	C	-2.47017	3.75183	0.000200463	0.00990099	0.29703	0.355496	0.816666
ADRA2C	3769720	+	2	protein_coding	740132	ENSG00000184160.6	4	3029588	G	A	1.13233	4.48639	9.38655e-06	0.00990099	0.029703	0.0360182	0.69856
ARHGEF2	155959142	-	2	protein_coding	306297	ENSG00000116584.13	1	156265439	G	C	2.44853	3.10697	0.00201975	0.019802	0.673267	0.675653	0.915762
ZNF852	44544602	-	2	protein_coding	-439727	ENSG00000178917.10	3	44104875	G	T	-1.57644	4.34238	1.77249e-05	0.00990099	0.00990099	0.0154976	0.680996
HIVEP3	42314116	-	2	protein_coding	278765	ENSG00000127124.9	1	42592881	T	A	-3.37754	3.14558	0.00177664	0.019802	0.70297	0.655994	0.911172
TK2	66580553	-	2	protein_coding	-817099	ENSG00000166548.11	16	65763454	T	C	0.770667	3.05449	0.00239942	0.00990099	0.871287	0.828924	0.959224
ZNF638	71660295	+	1	protein_coding	439502	ENSG00000075292.14	2	71220793	T	G	0.85129	3.89783	0.000113101	0.00990099	0.227723	0.246861	0.784964
HGD	120393836	-	1	protein_coding	-856939	ENSG00000113924.7	3	119536897	G	A	1.19927	3.62959	0.000319222	0.00990099	0.267327	0.254287	0.784964
ZNF528	52916857	+	1	protein_coding	821994	ENSG00000167555.9	19	52094863	T	C	-2.67499	4.55864	6.77923e-06	0.00990099	0.019802	0.0140833	0.680996
UXS1	106774574	-	2	protein_coding	250729	ENSG00000115652.10	2	107025303	G	T	2.67204	4.2786	2.33604e-05	0.00990099	0.039604	0.0369864	0.69856
PRSS22	2906254	-	1	protein_coding	-402268	ENSG00000005001.5	16	2503986	T	C	-1.12822	3.70059	0.000244009	0.00990099	0.267327	0.219246	0.782243
SACS	23928015	-	1	protein_coding	-477109	ENSG00000151835.9	13	23450906	A	G	1.13652	3.83836	0.000143106	0.00990099	0.29703	0.322611	0.804719
CCRL2	46453946	+	2	protein_coding	-390429	ENSG00000121797.9	3	46844375	G	A	-1.49555	3.89815	0.00011296	0.00990099	0.138614	0.131901	0.744114
RGL4	24040602	+	1	protein_coding	-293043	ENSG00000159496.10	22	24333645	C	G	-1.15328	4.36025	1.63959e-05	0.00990099	0.029703	0.0422697	0.701781
QDPR	17492368	-	2	protein_coding	-9463	ENSG00000151552.7	4	17482905	G	T	3.55016	3.38835	0.000770166	0.00990099	0.564356	0.503158	0.864358
TOP2A	38573147	-	1	protein_coding	177339	ENSG00000131747.10	17	38750486	C	T	-4.0436	3.88652	0.000118304	0.00990099	0.188119	0.148889	0.753784
FBXO25	420566	+	2	protein_coding	217358	ENSG00000147364.12	8	203208	C	G	-2.66565	3.43309	0.000656589	0.00990099	0.70297	0.64944	0.909359
TMEM181	159052918	+	2	protein_coding	-224128	ENSG00000146433.8	6	159277046	G	C	3.31564	3.56366	0.000408114	0.00990099	0.514851	0.486681	0.858143
CISD2	103808585	+	1	protein_coding	-199779	ENSG00000145354.5	4	104008364	G	A	-2.33326	3.21356	0.00141306	0.00990099	0.584158	0.571326	0.884767
FAM118A	45736267	+	1	protein_coding	-908308	ENSG00000100376.7	22	46644575	C	G	-7.06965	4.04045	6.35466e-05	0.00990099	0.158416	0.130608	0.74302
N6AMT2	21331756	-	2	protein_coding	312938	ENSG00000150456.6	13	21644694	T	C	-2.9789	3.65328	0.000291987	0.00990099	0.316832	0.303678	0.79741
TCP11L2	106717716	+	1	protein_coding	890922	ENSG00000166046.6	12	105826794	G	A	3.1008	3.21596	0.00140158	0.00990099	0.782178	0.729826	0.928723
SMIM8	88049990	+	2	protein_coding	-919808	ENSG00000111850.6	6	88969798	A	G	2.1616	3.46496	0.000585421	0.00990099	0.346535	0.373395	0.821847
SGPP1	64152825	-	2	protein_coding	148180	ENSG00000126821.7	14	64301005	C	T	-1.87169	3.31643	0.00099181	0.00990099	0.49505	0.481891	0.855975
TTC32	20101402	-	1	protein_coding	977413	ENSG00000183891.5	2	21078815	A	G	2.82472	4.40594	1.34169e-05	0.00990099	0.029703	0.0310509	0.69856
RALGPS1	129979185	+	2	protein_coding	-51135	ENSG00000136828.14	9	130030320	G	T	-2.33405	3.3914	0.000761874	0.00990099	0.594059	0.58241	0.889792
RP5-1052I5.2	87633857	+	2	protein_coding	-1330	ENSG00000267561.1	1	87635187	C	T	-4.04209	4.03785	6.42294e-05	0.019802	0.188119	0.203127	0.775589
CA3	86369092	-	2	protein_coding	-593846	ENSG00000164879.6	8	85775246	G	A	4.02235	2.90883	0.00382228	0.019802	0.752475	0.742036	0.933942
TOR2A	130494970	-	2	protein_coding	-581642	ENSG00000160404.13	9	129913328	T	G	-0.992196	2.86073	0.00443967	0.029703	0.980198	0.978246	0.969534
BBS12	123663038	+	2	protein_coding	-872158	ENSG00000181004.5	4	124535196	C	G	-0.983718	3.30941	0.00101635	0.00990099	0.564356	0.531427	0.872075
RP11-477N3.1	54311707	+	2	lincRNA	672552	ENSG00000272156.1	2	53639155	C	A	2.36105	3.06532	0.00231607	0.00990099	0.910891	0.909709	0.969534
TSPAN33	128807614	+	2	protein_coding	864571	ENSG00000158457.4	7	127943043	C	T	-2.24674	2.88747	0.00408619	0.00990099	0.970297	0.973805	0.969534
CCSAP	229463285	-	2	protein_coding	340587	ENSG00000154429.6	1	229803872	G	A	2.25698	3.45916	0.000597811	0.00990099	0.475248	0.482872	0.85638
PDE7B	136477101	+	2	protein_coding	-468952	ENSG00000171408.9	6	136946053	G	A	4.93948	4.16397	3.8041e-05	0.00990099	0.019802	0.025825	0.685731
C5orf51	41911150	+	2	protein_coding	550392	ENSG00000205765.4	5	41360758	C	A	2.34733	2.55055	0.0111125	0.019802	0.980198	0.972244	0.969534
UCN2	48600569	-	2	protein_coding	917454	ENSG00000145040.3	3	49518023	G	A	-3.03016	2.63262	0.00878826	0.0594059	0.861386	0.858111	0.9663
TRMU	46752739	+	2	protein_coding	-142901	ENSG00000100416.8	22	46895640	C	A	1.63948	3.86863	0.000127	0.00990099	0.336634	0.311463	0.80179
GPR75	54082002	-	2	protein_coding	997837	ENSG00000119737.5	2	55079839	A	G	1.85121	3.90834	0.000108463	0.00990099	0.178218	0.190547	0.771645
CAPS	5914284	+	2	protein_coding	-613447	ENSG00000105519.8	19	6527731	C	T	1.09768	4.05229	6.05308e-05	0.00990099	0.108911	0.129783	0.742593
ENTPD8	140331203	-	2	protein_coding	733538	ENSG00000188833.5	9	141064741	A	C	-1.31396	3.77649	0.000182223	0.00990099	0.306931	0.287887	0.794061
RPS6KB1	58027521	+	1	protein_coding	1012812	ENSG00000108443.9	17	57014709	C	T	0.967331	3.78984	0.000173011	0.00990099	0.138614	0.134723	0.747268
CPA5	130008436	+	1	protein_coding	-133709	ENSG00000158525.11	7	130142145	G	A	6.44713	3.51498	0.000488109	0.00990099	0.445545	0.399658	0.829683
SLC2A9	10037764	-	2	protein_coding	85178	ENSG00000109667.7	4	10122942	C	A	-1.22257	3.77793	0.000181207	0.00990099	0.247525	0.255448	0.7859
DBF4B	42825709	+	2	protein_coding	-847568	ENSG00000161692.13	17	43673277	G	C	-6.48018	3.67334	0.000270649	0.00990099	0.217822	0.201438	0.774092
TACC1	38705473	+	2	protein_coding	-341786	ENSG00000147526.15	8	39047259	C	A	-2.87522	3.38933	0.000767506	0.00990099	0.653465	0.578787	0.888131
ZNF8	58806900	+	2	protein_coding	-115104	ENSG00000083842.8	19	58922004	A	G	-2.8415	3.28732	0.00109733	0.00990099	0.514851	0.454531	0.847511
PTPRA	3018777	+	2	protein_coding	329568	ENSG00000132670.16	20	2689209	G	A	0.956712	3.99192	7.74709e-05	0.00990099	0.0990099	0.118464	0.736276
TP53I3	24307730	-	2	protein_coding	314750	ENSG00000115129.9	2	24622480	C	G	3.00856	3.48228	0.000549837	0.00990099	0.316832	0.321694	0.804719
RP11-923I11.3	52204384	-	2	lincRNA	-846455	ENSG00000260122.1	12	51357929	G	C	1.41601	3.90452	0.000110129	0.00990099	0.138614	0.125058	0.742593
RP11-77I22.2	30932320	+	2	lincRNA	-38270	ENSG00000246331.2	12	30970590	G	C	2.61298	3.48451	0.000545404	0.00990099	0.455446	0.428759	0.838808
PCDHGA5	140890738	+	2	protein_coding	-187930	ENSG00000253485.1	5	141078668	A	T	0.927166	3.30459	0.00103354	0.00990099	0.60396	0.586675	0.891362
RP11-255C15.3	179058110	+	2	lincRNA	-259730	ENSG00000260743.1	3	179317840	C	G	6.01411	3.60777	0.000346408	0.00990099	0.376238	0.389493	0.827481
RHOT1	30568814	+	2	protein_coding	528317	ENSG00000126858.12	17	30040497	A	C	-2.34292	3.07828	0.00221984	0.00990099	0.821782	0.825018	0.958485
RP11-464F9.22	75390314	+	2	lincRNA	-954822	ENSG00000272791.1	10	76345136	A	C	-4.46248	3.37427	0.000809561	0.00990099	0.267327	0.234299	0.784533
SLC41A1	205780215	-	2	protein_coding	109114	ENSG00000133065.6	1	205889329	C	T	-2.29015	4.17279	3.66551e-05	0.00990099	0.039604	0.0614328	0.718982
TOB1	48941321	-	1	protein_coding	18608	ENSG00000141232.4	17	48959929	T	C	3.98621	3.31813	0.000985929	0.00990099	0.663366	0.650977	0.910013
CERS1	18988828	-	2	protein_coding	-715196	ENSG00000223802.3	19	18273632	G	A	-4.92692	3.9676	8.54916e-05	0.00990099	0.168317	0.146409	0.753784
TGFBRAP1	105883842	-	2	protein_coding	665846	ENSG00000135966.8	2	106549688	C	G	0.574596	3.66605	0.000278228	0.019802	0.336634	0.343692	0.812008
NFE2L1	46137331	+	1	protein_coding	-610137	ENSG00000082641.11	17	46747468	G	A	1.23793	4.85704	1.68991e-06	0.00990099	0.019802	0.0174099	0.683446
RP11-1007O24.2	72758603	-	2	lincRNA	535079	ENSG00000261187.1	15	73293682	T	C	-4.54	2.80585	0.00525402	0.00990099	0.910891	0.933721	0.969534
BLOC1S5-TXNDC5	7883499	-	2	protein_coding	-433686	ENSG00000259040.3	6	7449813	C	T	2.27302	3.29989	0.00105052	0.019802	0.653465	0.650533	0.910013
AC109826.1	99379041	-	1	lincRNA	94079	ENSG00000226791.3	2	99473120	T	C	-4.03959	2.81383	0.00512779	0.00990099	0.920792	0.911904	0.969534
FGL1	17749316	-	1	protein_coding	-336161	ENSG00000104760.12	8	17413155	A	G	-5.93614	4.16822	3.73663e-05	0.00990099	0.0594059	0.0651171	0.720233
SKA1	47911586	+	2	protein_coding	884563	ENSG00000154839.5	18	47027023	A	G	1.59366	3.74244	0.000207848	0.00990099	0.237624	0.262626	0.787418
CYP39A1	46555866	-	2	protein_coding	570535	ENSG00000146233.3	6	47126401	C	A	-1.89242	3.11941	0.00193826	0.00990099	0.821782	0.783816	0.946319
PNLIP	118310610	+	2	protein_coding	-82745	ENSG00000175535.6	10	118393355	A	G	-1.33576	3.69732	0.000247074	0.00990099	0.287129	0.287629	0.794061
DPH1	1945899	+	2	protein_coding	133072	ENSG00000108963.13	17	1812827	T	G	-3.00195	3.82626	0.000150072	0.00990099	0.39604	0.38736	0.826896
KLHL1	70275836	-	2	protein_coding	1218333	ENSG00000150361.7	13	71494169	C	T	1.96927	3.46635	0.000582493	0.00990099	0.435644	0.474195	0.853482
ZNF750	80788020	-	2	protein_coding	238705	ENSG00000141579.6	17	81026725	G	A	2.09945	2.64764	0.00841352	0.00990099	0.990099	0.991055	0.969534
ATP1A2	160111084	+	2	protein_coding	-585380	ENSG00000018625.10	1	160696464	C	T	-4.40964	2.79457	0.00543729	0.019802	0.990099	0.989041	0.969534
DUSP28	241503091	+	1	protein_coding	-610660	ENSG00000188542.5	2	242113751	G	A	0.956718	3.56084	0.000412394	0.00990099	0.60396	0.572964	0.885057
ATAD2	124384926	-	1	protein_coding	-603309	ENSG00000156802.8	8	123781617	G	A	-1.51265	3.70369	0.000241144	0.00990099	0.356436	0.312698	0.80179
METTL10	126449072	-	2	protein_coding	441584	ENSG00000203791.9	10	126890656	C	T	-0.893282	3.18848	0.00153832	0.00990099	0.841584	0.842632	0.963403
RNF103-CHMP3	86850151	-	2	protein_coding	-411551	ENSG00000249884.4	2	86438600	T	C	-0.769738	2.84963	0.00459447	0.00990099	0.831683	0.859605	0.966413
ABR	1131592	-	1	protein_coding	-352253	ENSG00000159842.10	17	779339	T	C	1.56735	3.56728	0.000402675	0.00990099	0.594059	0.583292	0.890685
SYN1	47432335	-	2	protein_coding	239245	ENSG00000008056.8	23	47671580	G	A	-2.38721	2.89068	0.00404541	0.00990099	0.475248	0.500039	0.863413
UBR5	103372418	-	1	protein_coding	237202	ENSG00000104517.8	8	103609620	A	C	1.94989	3.25774	0.00121512	0.00990099	0.821782	0.81173	0.953738
SLC25A27	46645348	+	2	protein_coding	752441	ENSG00000153291.11	6	45892907	G	A	-1.7177	3.21781	0.0013928	0.00990099	0.633663	0.664341	0.912541
ARHGAP22	49791197	-	1	protein_coding	304527	ENSG00000128805.10	10	50095724	T	C	-0.869817	3.60112	0.000355106	0.00990099	0.356436	0.352289	0.81567
ATP2A2	110788097	+	1	protein_coding	553439	ENSG00000174437.12	12	110234658	T	C	0.903949	3.55857	0.00041586	0.00990099	0.366337	0.346076	0.81281
CTC-273B12.7	48973610	+	2	protein_coding	-318585	ENSG00000268465.1	19	49292195	A	G	-1.32665	2.81976	0.00503575	0.00990099	0.990099	0.997307	0.969534
NCAPH	97039087	+	1	protein_coding	631611	ENSG00000121152.5	2	96407476	T	C	-3.80092	3.21682	0.00139749	0.00990099	0.376238	0.37128	0.821122
RP11-379B18.5	125605908	-	2	lincRNA	450389	ENSG00000241288.3	3	126056297	A	T	1.00828	3.21773	0.0013932	0.00990099	0.831683	0.80584	0.953113
GUCY1A2	106558277	-	2	protein_coding	491691	ENSG00000152402.6	11	107049968	T	G	-1.34409	3.54248	0.000441277	0.00990099	0.366337	0.313782	0.802051
ARHGEF16	3397012	+	2	protein_coding	-823143	ENSG00000130762.10	1	4220155	C	A	0.676892	3.82233	0.000152401	0.00990099	0.277228	0.259629	0.785979
NPHP1	110936512	-	1	protein_coding	-396913	ENSG00000144061.8	2	110539599	A	G	1.13311	2.95699	0.00328359	0.00990099	0.811881	0.770896	0.941522
CACTIN	3616690	-	1	protein_coding	-845049	ENSG00000105298.9	19	2771641	T	C	-0.665592	3.6778	0.000266117	0.00990099	0.386139	0.373337	0.821847
REEP5	112222795	-	1	protein_coding	849680	ENSG00000129625.8	5	113072475	T	C	-0.598195	2.99096	0.00294639	0.00990099	0.910891	0.898386	0.969534
MTF1	38323381	-	2	protein_coding	-801830	ENSG00000188786.9	1	37521551	C	A	0.806874	3.32811	0.000952188	0.00990099	0.752475	0.692457	0.921162
RABEP1	5284891	+	1	protein_coding	624855	ENSG00000029725.12	17	4660036	C	T	-0.678293	3.69491	0.000249355	0.00990099	0.485149	0.463254	0.851162
DOK6	67448540	+	2	protein_coding	546897	ENSG00000206052.6	18	66901643	C	T	-8.24131	4.57864	6.19067e-06	0.00990099	0.029703	0.0239623	0.685731
ARHGAP42	100859444	+	2	protein_coding	689813	ENSG00000165895.13	11	100169631	T	G	3.01637	3.89442	0.000114648	0.00990099	0.168317	0.189659	0.770392
AC105339.1	83379327	-	2	lincRNA	893473	ENSG00000228141.2	15	84272800	C	A	-5.50914	2.8519	0.00456251	0.019802	0.851485	0.847204	0.963839
MRPS14	174983987	-	2	protein_coding	496760	ENSG00000120333.4	1	175480747	T	C	-2.40728	3.18877	0.00153684	0.00990099	0.633663	0.585064	0.890685
HSPE1	198367763	+	1	protein_coding	460871	ENSG00000115541.6	2	197906892	G	A	2.3757	3.63922	0.000307879	0.00990099	0.188119	0.205007	0.776846
ZYX	143085582	+	1	protein_coding	531934	ENSG00000159840.11	7	142553648	C	T	1.66889	4.24804	2.66314e-05	0.00990099	0.0693069	0.0486167	0.701781
CCDC92	124428911	-	1	protein_coding	486520	ENSG00000119242.4	12	124915431	T	C	-0.847038	3.20279	0.00146568	0.00990099	0.762376	0.772133	0.941847
RP11-428J1.4	5034916	-	2	lincRNA	349190	ENSG00000271978.1	6	5384106	G	C	-7.32514	3.14346	0.00178924	0.00990099	0.920792	0.921623	0.969534
EMP1	13366615	+	1	protein_coding	-602729	ENSG00000134531.5	12	13969344	C	T	2.71605	4.288	2.24338e-05	0.00990099	0.019802	0.0290092	0.688483
TMEM198	220408772	+	2	protein_coding	318625	ENSG00000188760.6	2	220090147	T	C	-3.31601	3.52102	0.000477437	0.00990099	0.366337	0.354406	0.816482
GAL3ST4	99764428	-	2	protein_coding	222808	ENSG00000197093.6	7	99987236	T	G	-1.43264	3.519	0.000480973	0.00990099	0.257426	0.256052	0.785979
RP11-599B13.6	8066293	-	2	protein_coding	-122146	ENSG00000263620.1	17	7944147	G	C	0.816962	4.1012	4.94532e-05	0.00990099	0.118812	0.120581	0.737898
CHST9	24497294	-	2	protein_coding	-61749	ENSG00000154080.8	18	24435545	A	T	-0.679498	3.33588	0.000926624	0.00990099	0.643564	0.595794	0.894873
FAM183A	43621877	+	1	protein_coding	524126	ENSG00000186973.6	1	43097751	T	C	2.60353	3.20329	0.00146319	0.019802	0.534653	0.546768	0.876902
AP3S2	90431864	-	2	protein_coding	967279	ENSG00000157823.12	15	91399143	G	A	-3.38127	3.01713	0.00270851	0.00990099	0.891089	0.894709	0.969534
SLC52A3	746978	-	1	protein_coding	-242189	ENSG00000101276.10	20	504789	C	T	0.780885	3.39682	0.00074734	0.00990099	0.772277	0.720194	0.927038
DHFRL1	93780450	-	2	protein_coding	524922	ENSG00000178700.3	3	94305372	G	C	-0.432311	2.41547	0.0161448	0.029703	0.920792	0.938107	0.969534
GFI1	92948603	-	2	protein_coding	-691977	ENSG00000162676.7	1	92256626	C	T	-0.830446	3.05096	0.00242715	0.019802	0.653465	0.696647	0.921162
KIAA1715	176857951	-	2	protein_coding	797588	ENSG00000144320.9	2	177655539	C	A	3.35037	2.73049	0.00659287	0.019802	0.990099	0.986645	0.969534
CST6	65780869	+	2	protein_coding	484587	ENSG00000175315.2	11	65296282	G	C	3.50231	2.8895	0.00406034	0.00990099	0.821782	0.796089	0.950525
HMGCS2	120298220	-	2	protein_coding	-971617	ENSG00000134240.7	1	119326603	A	T	2.91086	2.98068	0.00304489	0.019802	0.811881	0.803964	0.952825
ALKBH4	102100248	-	2	protein_coding	-662860	ENSG00000160993.3	7	101437388	A	G	0.643546	3.13609	0.00183374	0.039604	0.722772	0.727363	0.928391
SMC5	72967107	+	2	protein_coding	-563394	ENSG00000198887.7	9	73530501	A	G	-2.54583	3.89974	0.000112247	0.00990099	0.178218	0.169153	0.761512
CHST6	75513742	-	2	protein_coding	18750	ENSG00000183196.4	16	75532492	C	A	10.6068	3.74039	0.000209501	0.00990099	0.415842	0.397007	0.828856
JAK2	5126684	+	2	protein_coding	915371	ENSG00000096968.8	9	4211313	G	T	-2.13884	4.38815	1.45091e-05	0.00990099	0.00990099	0.0211401	0.685566
JAKMIP2	147028037	-	2	protein_coding	33370	ENSG00000176049.11	5	147061407	C	G	2.08626	3.59493	0.000363397	0.00990099	0.415842	0.354388	0.816482
BCL6B	6933135	+	2	protein_coding	-834243	ENSG00000161940.6	17	7767378	A	G	1.88665	3.00898	0.00278058	0.019802	0.990099	0.984677	0.969534
NINL	25469960	-	2	protein_coding	-567031	ENSG00000101004.10	20	24902929	T	C	-0.935493	3.30422	0.00103484	0.00990099	0.405941	0.363621	0.820643
BRIP1	59938930	-	1	protein_coding	-481381	ENSG00000136492.4	17	59457549	T	A	-8.70222	3.64745	0.000298479	0.00990099	0.287129	0.272718	0.790788
RPH3A	113334455	+	1	protein_coding	-422251	ENSG00000089169.10	12	113756706	C	G	-2.22914	3.86819	0.000127225	0.00990099	0.0891089	0.112247	0.733153
AAAS	53709566	-	1	protein_coding	-97775	ENSG00000094914.8	12	53611791	G	A	-1.35092	3.43367	0.000655204	0.00990099	0.544554	0.480883	0.855975
DHX58	40263911	-	2	protein_coding	50302	ENSG00000108771.8	17	40314213	A	C	1.10657	3.81347	0.000157782	0.00990099	0.0990099	0.118741	0.736276
PCK1	56140406	+	2	protein_coding	763715	ENSG00000124253.9	20	55376691	A	T	1.66706	3.4031	0.000730844	0.00990099	0.752475	0.71016	0.925069
COX18	73934376	-	1	protein_coding	139516	ENSG00000163626.12	4	74073892	C	T	-3.17407	3.27051	0.00116289	0.00990099	0.534653	0.531707	0.872075
RBM38	55982900	+	2	protein_coding	-868526	ENSG00000132819.12	20	56851426	G	A	-1.81844	3.7714	0.000185858	0.00990099	0.39604	0.347071	0.813189
ODAM	71069892	+	2	protein_coding	541414	ENSG00000109205.12	4	70528478	C	T	5.64273	3.27846	0.00113144	0.00990099	0.594059	0.555718	0.879106
IRX3	54319525	-	2	protein_coding	25771	ENSG00000177508.11	16	54345296	T	C	1.35742	3.8173	0.000155433	0.00990099	0.287129	0.23139	0.782946
AKAP9	91736607	+	1	protein_coding	474485	ENSG00000127914.12	7	91262122	T	C	-1.35863	3.68012	0.000263778	0.00990099	0.267327	0.222621	0.782648
VIPR2	158910017	-	1	protein_coding	-950413	ENSG00000106018.9	7	157959604	C	A	-2.30928	2.95088	0.00334788	0.00990099	0.881188	0.865752	0.968051
CELA2B	15817790	+	2	protein_coding	-84394	ENSG00000215704.5	1	15902184	T	C	11.2161	4.32228	1.93435e-05	0.00990099	0.0693069	0.0771342	0.720885
CALCR	93055901	-	2	protein_coding	-541458	ENSG00000004948.9	7	92514443	A	G	-4.56679	3.02701	0.00262342	0.029703	0.881188	0.845861	0.963682
ANG	21162165	+	1	protein_coding	78211	ENSG00000214274.5	14	21083954	C	T	-1.98928	3.62698	0.000322367	0.00990099	0.376238	0.401548	0.830252
UTP23	117861127	+	2	protein_coding	-589071	ENSG00000147679.7	8	118450198	C	T	1.59913	4.55959	6.75008e-06	0.00990099	0.019802	0.0161871	0.680996
FAM171A2	42437039	-	2	protein_coding	-330524	ENSG00000161682.10	17	42106515	C	T	-3.15673	3.62933	0.000319531	0.00990099	0.29703	0.306251	0.79913
GYPE	144796662	-	2	protein_coding	25124	ENSG00000197465.9	4	144821786	A	G	3.63121	3.38956	0.000766886	0.00990099	0.514851	0.443795	0.843144
PSMD1	232037249	+	1	protein_coding	238096	ENSG00000173692.8	2	231799153	T	C	2.32964	4.30519	2.08292e-05	0.00990099	0.039604	0.0397732	0.698882
ALPK1	113348726	+	2	protein_coding	826255	ENSG00000073331.13	4	112522471	G	A	0.946979	3.64281	0.000303741	0.00990099	0.207921	0.227799	0.782648
NR2C1	95461167	-	1	protein_coding	-502843	ENSG00000120798.12	12	94958324	T	G	2.59243	4.19374	3.35516e-05	0.00990099	0.0594059	0.0736258	0.720885
SMAD3	67482751	+	1	protein_coding	-419207	ENSG00000166949.11	15	67901958	T	A	1.41784	3.62001	0.000330903	0.00990099	0.346535	0.342423	0.812008
NDN	23932450	-	2	protein_coding	-744697	ENSG00000182636.4	15	23187753	C	T	-2.37612	4.48121	9.60643e-06	0.00990099	0.049505	0.0598439	0.716371
CARD14	78169357	+	2	protein_coding	-831943	ENSG00000141527.12	17	79001300	G	A	-0.792803	3.36692	0.000830856	0.00990099	0.821782	0.836147	0.961231
COQ10A	56664235	+	2	protein_coding	-622789	ENSG00000135469.9	12	57287024	A	G	-0.928897	3.75682	0.000196642	0.00990099	0.168317	0.184339	0.769036
NEK2	211840406	-	2	protein_coding	-847077	ENSG00000117650.8	1	210993329	T	C	3.74519	3.60349	0.000351986	0.00990099	0.405941	0.386778	0.826521
TANGO2	20052065	+	2	protein_coding	-716570	ENSG00000183597.11	22	20768635	T	C	1.11959	4.11228	4.72262e-05	0.00990099	0.049505	0.0549672	0.705247
NUP98	3803375	-	1	protein_coding	-323911	ENSG00000110713.11	11	3479464	C	T	1.08289	3.99761	7.56976e-05	0.00990099	0.227723	0.18668	0.769036
PILRA	99973744	+	2	protein_coding	-673767	ENSG00000085514.11	7	100647511	C	T	1.00042	3.25349	0.00123299	0.00990099	0.564356	0.530277	0.871531
ATP5G3	176044906	-	2	protein_coding	9886	ENSG00000154518.5	2	176054792	A	T	-0.577398	2.91454	0.00375449	0.00990099	0.930693	0.921369	0.969534
RAE1	55953069	+	2	protein_coding	422970	ENSG00000101146.8	20	55530099	C	T	-4.05246	3.61409	0.000338308	0.00990099	0.594059	0.556909	0.879106
ALYREF	79847205	-	2	protein_coding	-341581	ENSG00000183684.6	17	79505624	C	T	-1.25392	4.31285	2.01499e-05	0.00990099	0.0594059	0.0719942	0.720885
SOCS6	67993510	+	2	protein_coding	-651036	ENSG00000170677.5	18	68644546	C	G	-0.888648	3.19394	0.00151021	0.019802	0.891089	0.885665	0.969534
HNRNPL	39336375	-	2	protein_coding	788716	ENSG00000104824.12	19	40125091	G	A	-4.10581	3.78827	0.000174071	0.00990099	0.257426	0.268905	0.790462
DEPDC1	68954187	-	2	protein_coding	-698239	ENSG00000024526.12	1	68255948	C	T	-8.36371	4.05887	5.89145e-05	0.00990099	0.0693069	0.0595961	0.716371
KIAA1683	18378375	-	2	protein_coding	-724194	ENSG00000130518.12	19	17654181	C	T	-1.35496	3.56444	0.00040693	0.00990099	0.415842	0.382619	0.82411
UBE2G1	4200109	-	1	protein_coding	600124	ENSG00000132388.8	17	4800233	A	G	-0.863681	3.76515	0.000190411	0.00990099	0.336634	0.320883	0.804719
TRMT6	5923432	-	2	protein_coding	754030	ENSG00000089195.10	20	6677462	C	A	1.34859	4.16444	3.79656e-05	0.00990099	0.0891089	0.0938327	0.724619
CCNL1	156877268	-	2	protein_coding	-841844	ENSG00000163660.7	3	156035424	C	T	1.17183	3.34086	0.000910621	0.00990099	0.564356	0.513779	0.866226
VWA7	31744019	-	2	protein_coding	713434	ENSG00000204396.6	6	32457453	C	T	-2.4891	2.86755	0.00434699	0.019802	0.980198	0.996857	0.969534
AVL9	32625538	+	1	protein_coding	135928	ENSG00000105778.13	7	32489610	T	C	-0.639506	3.3297	0.000946914	0.00990099	0.623762	0.586377	0.891362
TDRD5	179660076	+	2	protein_coding	709384	ENSG00000162782.11	1	178950692	T	C	-1.32998	2.61003	0.00938011	0.019802	1	0.992591	0.969534
CCL11	32614707	+	2	protein_coding	349290	ENSG00000172156.3	17	32265417	T	C	1.35057	2.76224	0.00599505	0.029703	1	0.999497	0.969534
DSG3	29056221	+	2	protein_coding	-509699	ENSG00000134757.4	18	29565920	C	T	5.79913	3.43693	0.000647586	0.00990099	0.554455	0.444837	0.843839
IL12RB2	67861230	+	2	protein_coding	-797069	ENSG00000081985.6	1	68658299	G	A	-6.50525	3.99569	7.62932e-05	0.00990099	0.128713	0.145987	0.753784
SNAP25	10286777	+	2	protein_coding	556392	ENSG00000132639.8	20	9730385	C	T	0.956855	3.24147	0.00128484	0.00990099	0.772277	0.781165	0.945555
ANKRD49	94231237	+	1	protein_coding	-872900	ENSG00000168876.4	11	95104137	T	G	2.38288	4.15834	3.89527e-05	0.00990099	0.0792079	0.0935788	0.724619
B3GALT1	168726528	+	2	protein_coding	958655	ENSG00000172318.4	2	167767873	C	T	-3.87099	2.80327	0.00529542	0.019802	0.970297	0.987626	0.969534
RPS6KA2	166944801	-	1	protein_coding	-500530	ENSG00000071242.7	6	166444271	T	A	1.60132	3.93573	9.71981e-05	0.00990099	0.158416	0.150318	0.753784
RRM2B	103264027	+	1	protein_coding	-235556	ENSG00000048392.7	8	103499583	G	T	2.8147	3.34696	0.000891328	0.00990099	0.643564	0.647626	0.909359
HLA-DRA	32412429	+	1	protein_coding	-376449	ENSG00000204287.9	6	32788878	C	A	-1.73201	3.44655	0.000625596	0.00990099	0.653465	0.67991	0.917424
MURC	103348731	+	2	protein_coding	-552979	ENSG00000170681.6	9	103901710	C	T	2.59268	3.03304	0.00257266	0.00990099	0.80198	0.811187	0.953553
ERP44	102744896	-	2	protein_coding	745994	ENSG00000023318.7	9	103490890	A	G	-2.79368	3.44547	0.000628019	0.00990099	0.39604	0.352538	0.81567
PPIE	40229361	+	1	protein_coding	-11627	ENSG00000084072.12	1	40240988	G	T	-1.75142	3.0366	0.0025431	0.019802	0.891089	0.881761	0.969534
OAZ1	2272971	+	1	protein_coding	143982	ENSG00000104904.8	19	2128989	C	A	1.14832	3.65815	0.000286674	0.00990099	0.554455	0.499556	0.863413
RP11-221N13.3	66006472	+	1	lincRNA	-710730	ENSG00000256268.1	12	66717202	C	T	10.3791	2.96504	0.00320065	0.029703	0.881188	0.859524	0.966413
AC006547.14	20137163	-	1	protein_coding	628814	ENSG00000234409.4	22	20765977	C	T	4.87833	3.38299	0.000784939	0.00990099	0.554455	0.566019	0.882474
MRE11A	94217005	-	2	protein_coding	119498	ENSG00000020922.8	11	94336503	G	A	2.04274	3.57957	0.000384759	0.00990099	0.366337	0.381585	0.823793
CLTC	57771089	+	1	protein_coding	438359	ENSG00000141367.7	17	57332730	G	A	2.37276	3.08678	0.00215874	0.00990099	0.544554	0.539772	0.87535
JMJD7	42129266	+	1	protein_coding	-892720	ENSG00000243789.6	15	43021986	G	A	0.850052	3.2067	0.00144636	0.00990099	0.613861	0.624047	0.903553
LIPT2	74203409	-	1	protein_coding	-41588	ENSG00000175536.6	11	74161821	C	T	-2.68253	2.92472	0.00363632	0.019802	0.920792	0.897116	0.969534
SRF	43146926	+	2	protein_coding	952260	ENSG00000112658.6	6	42194666	T	A	2.05201	4.78446	2.3851e-06	0.00990099	0.00990099	0.0251953	0.685731
HS6ST3	97485450	+	2	protein_coding	701621	ENSG00000185352.7	13	96783829	C	T	-3.52222	4.06333	5.78405e-05	0.00990099	0.0891089	0.0933416	0.724619
SLC6A8	152959592	+	2	protein_coding	-814424	ENSG00000130821.11	23	153774016	C	T	-5.40961	2.72056	0.00679038	0.00990099	0.722772	0.711663	0.925274
GSPT1	12009060	-	2	protein_coding	-570833	ENSG00000103342.8	16	11438227	T	C	-2.49296	3.21942	0.00138521	0.00990099	0.851485	0.822714	0.957479
NOP14	2939942	-	1	protein_coding	-165991	ENSG00000087269.11	4	2773951	T	C	-2.94749	3.50405	0.000507968	0.00990099	0.425743	0.4265	0.837889
RP11-367N14.3	184438047	+	2	lincRNA	-180280	ENSG00000272744.1	4	184618327	G	A	1.56859	3.06147	0.0023454	0.00990099	0.980198	0.978378	0.969534
DMXL1	118582690	+	2	protein_coding	-631337	ENSG00000172869.10	5	119214027	A	G	0.708133	2.76949	0.0058656	0.00990099	0.960396	0.958221	0.969534
VIPAS39	77923704	-	2	protein_coding	-944466	ENSG00000151445.11	14	76979238	C	T	-5.783	4.04983	6.11463e-05	0.00990099	0.108911	0.129242	0.742593
USP45	99973973	+	2	protein_coding	461547	ENSG00000123552.13	6	99512426	A	G	-3.43737	4.0017	7.44502e-05	0.00990099	0.0891089	0.0826788	0.720885
MEGF9	123367470	-	2	protein_coding	-423224	ENSG00000106780.7	9	122944246	A	G	-2.1474	3.23583	0.00130984	0.00990099	0.673267	0.643976	0.908583
CHMP4C	82670777	+	2	protein_coding	869982	ENSG00000164695.4	8	81800795	C	A	1.29585	3.58128	0.000382311	0.019802	0.306931	0.288641	0.794061
RP11-572M11.3	112863182	-	2	lincRNA	-30948	ENSG00000243795.1	3	112832234	T	C	3.5043	3.72841	0.000219365	0.00990099	0.168317	0.158099	0.755439
RNF165	44035937	+	2	protein_coding	-869857	ENSG00000141622.9	18	44905794	A	G	2.4652	3.54821	0.000432062	0.00990099	0.356436	0.370899	0.821122
RNF139-AS1	125486817	-	1	lincRNA	15623	ENSG00000245149.3	8	125502440	A	C	1.26726	4.14568	4.10777e-05	0.00990099	0.138614	0.0884104	0.724619
TATDN1	125534441	-	1	protein_coding	-502956	ENSG00000147687.12	8	125031485	C	T	-5.61398	3.63498	0.000312828	0.00990099	0.415842	0.381721	0.823793
ZNF782	99615296	-	2	protein_coding	-769784	ENSG00000196597.7	9	98845512	A	G	-1.05941	3.50108	0.000513512	0.00990099	0.425743	0.371549	0.821122
TMEM231	75579975	-	2	protein_coding	729106	ENSG00000205084.6	16	76309081	C	T	-0.730641	2.83809	0.0047606	0.029703	0.960396	0.966638	0.969534
APOBEC3C	39414274	+	2	protein_coding	-116265	ENSG00000244509.3	22	39530539	C	T	-2.80558	2.98174	0.00303459	0.00990099	0.960396	0.942403	0.969534
TBX6	30099819	-	2	protein_coding	454340	ENSG00000149922.6	16	30554159	G	A	-0.966984	2.92278	0.0036585	0.019802	0.861386	0.819347	0.956648
AKIRIN2	88410564	-	2	protein_coding	894630	ENSG00000135334.8	6	89305194	C	T	1.90071	4.10504	4.86695e-05	0.00990099	0.168317	0.143044	0.752706
PCDP1	120413938	+	1	protein_coding	851642	ENSG00000163075.8	2	119562296	T	A	1.03255	3.33936	0.000915395	0.00990099	0.50495	0.509514	0.86609
SUN2	39148670	-	1	protein_coding	546462	ENSG00000100242.11	22	39695132	C	T	-1.1591	4.12289	4.51839e-05	0.00990099	0.207921	0.181411	0.769036
FLT3	28578311	-	2	protein_coding	-67849	ENSG00000122025.10	13	28510462	A	G	-5.46624	3.68137	0.00026253	0.019802	0.356436	0.316271	0.803118
NRP1	33538351	-	2	protein_coding	739377	ENSG00000099250.13	10	34277728	G	A	1.49487	4.32815	1.88564e-05	0.00990099	0.0792079	0.0720545	0.720885
RNF126	652884	-	2	protein_coding	-364822	ENSG00000070423.13	19	288062	G	A	1.06717	3.48742	0.000539665	0.00990099	0.722772	0.69496	0.921162
ACTRT3	169485222	-	2	protein_coding	762474	ENSG00000184378.2	3	170247696	A	C	1.52742	3.22232	0.00137161	0.00990099	0.643564	0.641635	0.908144
LINC00116	110969199	-	2	lincRNA	919966	ENSG00000175701.6	2	111889165	T	C	4.28047	3.57678	0.000388754	0.00990099	0.257426	0.237608	0.784964
SEC11A	85234875	-	1	protein_coding	237442	ENSG00000140612.9	15	85472317	G	A	0.683279	3.26409	0.00118889	0.00990099	0.544554	0.521479	0.869817
AP2S1	47349399	-	2	protein_coding	-985752	ENSG00000042753.7	19	46363647	A	G	-1.22415	4.09271	5.12264e-05	0.00990099	0.0891089	0.100142	0.731415
HSPB3	53752070	+	2	protein_coding	-235463	ENSG00000169271.1	5	53987533	A	G	-1.73825	3.34637	0.000893186	0.00990099	0.643564	0.615507	0.900658
MFF	228221702	+	1	protein_coding	-375986	ENSG00000168958.15	2	228597688	C	T	0.763405	3.6664	0.000277867	0.00990099	0.376238	0.313233	0.80179
ZC3H10	56514295	+	2	protein_coding	-80204	ENSG00000135482.2	12	56594499	A	G	-3.78993	3.30865	0.00101905	0.00990099	0.574257	0.511038	0.86614
MARCH8	46089072	-	2	protein_coding	-324810	ENSG00000165406.11	10	45764262	A	T	1.53056	3.53686	0.00045048	0.00990099	0.316832	0.300671	0.795456
FAM227B	49907440	-	1	protein_coding	-693576	ENSG00000166262.11	15	49213864	C	T	0.904647	4.09496	5.07496e-05	0.00990099	0.0693069	0.0676794	0.720885
RP11-521O16.2	127782787	+	2	lincRNA	-134848	ENSG00000260163.1	2	127917635	C	T	8.14986	2.65865	0.00814806	0.019802	0.980198	0.989443	0.969534
CTD-2619J13.19	58951815	+	2	lincRNA	34115	ENSG00000269473.1	19	58917700	C	T	-1.53629	3.91133	0.000107174	0.00990099	0.168317	0.134248	0.746412
BRMS1L	36339566	+	2	protein_coding	106569	ENSG00000100916.9	14	36232997	T	G	1.55337	3.95459	9.01007e-05	0.00990099	0.188119	0.167961	0.761457
RANGRF	8192821	+	2	protein_coding	-754014	ENSG00000108961.9	17	8946835	A	C	-2.58763	3.27059	0.00116259	0.019802	0.772277	0.788358	0.947555
ALDH1B1	38397297	+	2	protein_coding	-253855	ENSG00000137124.6	9	38651152	A	C	-1.2124	3.98049	8.11477e-05	0.00990099	0.178218	0.157974	0.755439
UGT2B7	69978192	+	1	protein_coding	443689	ENSG00000171234.9	4	69534503	A	G	-1.91396	4.6543	4.3774e-06	0.00990099	0.029703	0.0150159	0.680996
FYB	39269921	-	2	protein_coding	505274	ENSG00000082074.11	5	39775195	G	A	1.3352	3.78867	0.000173801	0.00990099	0.19802	0.213394	0.78114
CNTLN	17462914	+	2	protein_coding	849958	ENSG00000044459.10	9	16612956	A	C	2.17781	3.08833	0.00214771	0.00990099	0.891089	0.859024	0.966335
ZNF394	99096465	-	1	protein_coding	-334739	ENSG00000160908.14	7	98761726	G	A	-2.48965	4.03292	6.55398e-05	0.00990099	0.0891089	0.0721291	0.720885
CTCF	67644727	+	2	protein_coding	61573	ENSG00000102974.10	16	67583154	C	T	-1.47657	3.0387	0.00252585	0.00990099	0.60396	0.601913	0.896373
HOMER3	19049858	-	2	protein_coding	54985	ENSG00000051128.14	19	19104843	C	A	-1.40117	3.88641	0.00011836	0.00990099	0.19802	0.195555	0.77183
PTPN14	214706750	-	1	protein_coding	-672453	ENSG00000152104.7	1	214034297	G	A	-2.48707	4.20472	3.2027e-05	0.00990099	0.118812	0.111781	0.733153
HRH1	11302185	+	2	protein_coding	-471963	ENSG00000196639.6	3	11774148	G	A	-1.09052	3.57936	0.000385049	0.00990099	0.445545	0.405671	0.832347
ERCC5	103547631	+	2	protein_coding	695865	ENSG00000134899.13	13	102851766	T	C	-2.66544	4.51305	8.32849e-06	0.00990099	0.039604	0.0384552	0.69856
RP11-638I8.1	45854201	+	2	lincRNA	-852535	ENSG00000272556.1	7	46706736	A	T	5.32909	3.90943	0.00010799	0.00990099	0.277228	0.221158	0.782648
CIB2	78403618	-	2	protein_coding	710848	ENSG00000136425.8	15	79114466	T	C	-5.10941	3.19929	0.00148312	0.00990099	0.782178	0.754223	0.93666
TSPAN1	46651158	+	2	protein_coding	55543	ENSG00000117472.5	1	46595615	T	A	2.34697	2.95466	0.00330796	0.00990099	0.851485	0.85335	0.965541
MRPS27	71591416	-	2	protein_coding	-341976	ENSG00000113048.12	5	71249440	G	A	-0.501023	3.14959	0.00175295	0.00990099	0.732673	0.717126	0.926069
SLC45A2	33964121	-	2	protein_coding	-544043	ENSG00000164175.10	5	33420078	T	C	1.35703	3.27122	0.00116007	0.00990099	0.574257	0.604529	0.896954
MTNR1B	92718145	+	1	protein_coding	1003170	ENSG00000134640.2	11	91714975	C	T	7.37584	3.25063	0.00124515	0.00990099	0.574257	0.562306	0.881483
DDX58	32466403	-	2	protein_coding	292082	ENSG00000107201.5	9	32758485	C	T	4.5534	4.08933	5.19488e-05	0.00990099	0.0891089	0.0954094	0.726755
PYGM	64521154	-	2	protein_coding	461049	ENSG00000068976.9	11	64982203	T	C	1.25858	3.36214	0.000844978	0.019802	0.60396	0.519891	0.869404
RP11-594N15.2	79447956	-	2	lincRNA	979600	ENSG00000254266.1	8	80427556	T	C	-7.49214	2.74752	0.00626583	0.029703	0.920792	0.922323	0.969534
C19orf60	18700682	+	2	protein_coding	796181	ENSG00000006015.13	19	17904501	T	C	2.56193	3.8123	0.000158502	0.00990099	0.277228	0.28063	0.79345
ERCC6L	71424866	-	1	protein_coding	64479	ENSG00000186871.5	23	71489345	T	C	-5.05541	3.80977	0.000160078	0.00990099	0.019802	0.0191231	0.685566
C17orf62	80415424	-	1	protein_coding	228400	ENSG00000178927.12	17	80643824	T	C	-0.6767	3.8777	0.000122523	0.00990099	0.267327	0.212964	0.780768
GPN1	27870703	+	2	protein_coding	-796505	ENSG00000198522.9	2	28667208	G	A	1.21283	3.68803	0.000255964	0.00990099	0.326733	0.31248	0.80179
EIF4ENIF1	31864270	-	1	protein_coding	682816	ENSG00000184708.13	22	32547086	C	T	-0.92727	3.45857	0.000599088	0.00990099	0.544554	0.46808	0.852439
TXNL4B	72124685	-	2	protein_coding	23298	ENSG00000140830.4	16	72147983	G	A	-1.74523	3.33318	0.000935436	0.00990099	0.514851	0.545356	0.876586
ICA1L	203693739	-	1	protein_coding	-248803	ENSG00000163596.12	2	203444936	A	C	-0.844114	3.0418	0.00250055	0.00990099	0.732673	0.763393	0.939017
EXOC3L1	67223670	-	1	protein_coding	-861794	ENSG00000179044.11	16	66361876	A	T	1.52737	3.70274	0.000242016	0.00990099	0.158416	0.176178	0.765981
ACOX3	8417726	-	2	protein_coding	770211	ENSG00000087008.11	4	9187937	A	G	1.2964	3.34967	0.000882881	0.00990099	0.841584	0.782053	0.945854
CENPB	3767337	-	2	protein_coding	-14060	ENSG00000125817.7	20	3753277	A	G	3.1249	3.70008	0.000244482	0.00990099	0.346535	0.324251	0.805639
AC131097.4	242836366	-	1	protein_coding	-702425	ENSG00000216921.3	2	242133941	G	A	6.55417	2.99641	0.00289529	0.00990099	0.920792	0.907394	0.969534
FAM53B	126355980	-	1	protein_coding	-114094	ENSG00000189319.9	10	126241886	T	C	2.79623	3.77637	0.000182306	0.00990099	0.277228	0.22886	0.782648
PPP2R3C	35579835	-	2	protein_coding	-836591	ENSG00000092020.6	14	34743244	C	G	-1.64908	3.69285	0.000251318	0.00990099	0.306931	0.299656	0.794963
ZNF211	58153547	+	2	protein_coding	539949	ENSG00000121417.9	19	57613598	A	G	1.08013	3.80415	0.00016363	0.00990099	0.148515	0.168554	0.761512
CCR9	45943388	+	1	protein_coding	-614766	ENSG00000173585.11	3	46558154	C	G	-1.99383	2.79422	0.00544306	0.00990099	1	0.987095	0.969534
LAIR1	54880307	-	2	protein_coding	487188	ENSG00000167613.11	19	55367495	G	T	6.60622	3.48976	0.000535104	0.00990099	0.762376	0.720195	0.927038
CLVS1	62412014	+	1	protein_coding	1189311	ENSG00000177182.6	8	61222703	G	A	2.14255	2.75725	0.00608562	0.019802	0.950495	0.969437	0.969534
CPSF3	9613045	+	2	protein_coding	-498099	ENSG00000119203.9	2	10111144	G	C	-2.06205	3.52912	0.000463476	0.00990099	0.465347	0.468313	0.852517
ZNF706	102213971	-	1	protein_coding	-474810	ENSG00000120963.7	8	101739161	G	A	-0.703818	3.30607	0.00102823	0.019802	0.653465	0.704409	0.923598
NSFL1C	1445071	-	2	protein_coding	32386	ENSG00000088833.13	20	1477457	A	C	-0.875953	3.43461	0.000653016	0.00990099	0.70297	0.683438	0.919019
SPESP1	69237938	+	2	protein_coding	524382	ENSG00000258484.3	15	68713556	C	G	-2.8946	3.36586	0.000833965	0.00990099	0.623762	0.629001	0.904748
TOX	59720308	-	2	protein_coding	-342111	ENSG00000198846.5	8	59378197	C	T	-2.54074	4.20981	3.13423e-05	0.00990099	0.049505	0.0582381	0.713696
CTD-2006C1.10	12128751	-	2	protein_coding	-262840	ENSG00000257355.1	19	11865911	T	C	2.95262	3.1355	0.00183737	0.019802	0.772277	0.793857	0.949891
RBM22	150080472	-	2	protein_coding	-182928	ENSG00000086589.7	5	149897544	C	T	2.72584	3.38217	0.000787229	0.019802	0.524752	0.532673	0.872372
ITIH3	52842568	+	2	protein_coding	-671879	ENSG00000162267.8	3	53514447	T	C	-4.00914	3.13266	0.00185478	0.00990099	0.663366	0.635766	0.906211
EGLN2	41314066	+	2	protein_coding	153563	ENSG00000269858.1	19	41160503	G	A	2.93344	3.51202	0.000493419	0.00990099	0.455446	0.432834	0.840179
BAI1	143625581	+	2	protein_coding	-668076	ENSG00000181790.6	8	144293657	G	A	-3.29392	3.19748	0.00149226	0.00990099	0.772277	0.831892	0.960027
DSN1	35399876	-	2	protein_coding	-113193	ENSG00000149636.11	20	35286683	C	T	2.2537	2.89026	0.00405076	0.00990099	0.881188	0.851767	0.965097
ULK3	75133850	-	2	protein_coding	-667147	ENSG00000140474.8	15	74466703	G	A	1.97334	3.43628	0.000649104	0.00990099	0.415842	0.381765	0.823793
SPOCD1	32266218	-	1	protein_coding	-463276	ENSG00000134668.8	1	31802942	C	T	2.3324	3.34607	0.000894105	0.00990099	0.425743	0.430253	0.839702
ATP5O	35349029	+	1	protein_coding	-257256	ENSG00000241837.2	21	35606285	C	T	2.22912	3.71493	0.000231003	0.019802	0.376238	0.330581	0.807356
RP11-66B24.8	101425472	+	2	lincRNA	-27723	ENSG00000272639.1	15	101453195	C	T	-7.29855	3.47679	0.000560889	0.00990099	0.653465	0.597416	0.894873
ISPD	16316986	-	2	protein_coding	142673	ENSG00000214960.5	7	16459659	A	G	-1.90106	4.43653	1.17199e-05	0.00990099	0.00990099	0.0132428	0.680996
ERAP2	96251507	+	1	protein_coding	-797973	ENSG00000164308.12	5	97049480	G	A	-1.93773	3.16301	0.00167599	0.00990099	0.623762	0.619382	0.902309
RP11-134K13.4	71306141	+	2	lincRNA	-991057	ENSG00000271967.1	6	72297198	T	A	-5.8662	3.00198	0.00284396	0.019802	0.861386	0.880271	0.969534
MTHFR	11863186	-	2	protein_coding	-65952	ENSG00000177000.6	1	11797234	T	C	-1.24203	3.63386	0.000314147	0.00990099	0.39604	0.39727	0.828856
RDH10	74210237	-	2	protein_coding	-669362	ENSG00000121039.5	8	73540875	A	G	-5.3763	4.07611	5.48707e-05	0.00990099	0.19802	0.158323	0.755578
ZNF577	52384130	-	2	protein_coding	-509389	ENSG00000161551.8	19	51874741	C	T	-1.0613	3.66341	0.000281025	0.00990099	0.445545	0.417691	0.836773
CRBN	3215945	-	2	protein_coding	-547846	ENSG00000113851.9	3	2668099	G	T	-0.847348	3.98858	7.85267e-05	0.00990099	0.19802	0.210796	0.78009
MATR3	138661855	+	1	protein_coding	-523654	ENSG00000015479.13	5	139185509	C	T	-0.606445	2.72755	0.00665074	0.00990099	0.930693	0.936908	0.969534
NUP85	73231673	+	1	protein_coding	336829	ENSG00000125450.6	17	72894844	C	A	1.22224	3.67266	0.000271348	0.00990099	0.386139	0.412295	0.834821
SMIM15	60456026	-	2	protein_coding	604519	ENSG00000188725.3	5	61060545	T	C	2.40641	4.06601	5.72066e-05	0.00990099	0.0594059	0.0592402	0.716231
C1orf109	38157253	-	2	protein_coding	-646132	ENSG00000116922.10	1	37511121	T	C	1.97838	4.14745	4.07738e-05	0.00990099	0.049505	0.0813074	0.720885
NDUFAF3	49060135	+	2	protein_coding	-371768	ENSG00000178057.10	3	49431903	C	T	-0.589846	2.95805	0.00327259	0.00990099	0.564356	0.531941	0.872195
TIMMDC1	119232488	+	1	protein_coding	-795340	ENSG00000113845.5	3	120027828	C	G	2.93789	2.98418	0.00301104	0.029703	0.910891	0.905064	0.969534
CDK12	37721013	+	1	protein_coding	1034293	ENSG00000167258.9	17	36686720	G	A	3.42275	3.27383	0.00114968	0.00990099	0.584158	0.621324	0.903086
NHLRC2	115618287	+	2	protein_coding	613335	ENSG00000196865.4	10	115004952	G	A	-1.81862	3.80134	0.000165432	0.00990099	0.356436	0.29098	0.794061
FAM90A1	8377484	-	2	protein_coding	-144090	ENSG00000171847.6	12	8233394	T	C	1.3038	3.09148	0.00212561	0.019802	0.90099	0.883932	0.969534
SLC37A4	118899136	-	2	protein_coding	620081	ENSG00000137700.12	11	119519217	C	G	2.60281	4.41269	1.30235e-05	0.00990099	0.039604	0.0395402	0.69856
GLUD2	120183213	+	2	protein_coding	227918	ENSG00000182890.3	23	119955295	T	G	-1.7586	3.10247	0.00204994	0.00990099	0.544554	0.528134	0.870899
RP11-222A11.1	67457861	+	1	lincRNA	103532	ENSG00000228065.6	10	67354329	A	C	2.77416	4.39665	1.39774e-05	0.00990099	0.049505	0.0484158	0.701781
LRRC4B	51052130	-	2	protein_coding	804926	ENSG00000131409.8	19	51857056	C	A	2.73002	3.00383	0.00282713	0.00990099	1	0.987393	0.969534
CLHC1	55449629	-	1	protein_coding	-591475	ENSG00000162994.11	2	54858154	C	T	-8.13683	3.9015	0.000111462	0.00990099	0.0990099	0.115459	0.734519
CENPA	27023797	+	2	protein_coding	270836	ENSG00000115163.10	2	26752961	T	C	1.42552	4.30455	2.08874e-05	0.00990099	0.029703	0.0292828	0.688483
TFAP2E	36060275	+	2	protein_coding	-612575	ENSG00000116819.6	1	36672850	G	A	-4.04595	2.95123	0.00334416	0.00990099	0.90099	0.885361	0.969534
TMEM80	703800	+	1	protein_coding	342496	ENSG00000177042.10	11	361304	G	A	0.838797	3.58708	0.000374172	0.00990099	0.514851	0.450534	0.845674
SOCS7	36533540	+	1	protein_coding	-659880	ENSG00000174111.8	17	37193420	A	T	2.72121	3.02788	0.00261602	0.00990099	0.920792	0.902593	0.969534
C15orf37	80215506	+	2	protein_coding	347727	ENSG00000259642.1	15	79867779	A	C	-0.772209	3.50169	0.000512362	0.00990099	0.673267	0.596082	0.894873
TUBB4A	6502814	-	2	protein_coding	-349613	ENSG00000104833.6	19	6153201	G	A	-2.7612	3.33389	0.000933113	0.019802	0.742574	0.711519	0.925274
POLDIP2	26675257	-	2	protein_coding	172569	ENSG00000004142.7	17	26847826	T	C	-0.751559	3.50756	0.000501505	0.019802	0.405941	0.32175	0.804719
RPIA	89049593	+	2	protein_coding	641838	ENSG00000153574.8	2	88407755	C	T	-1.98784	3.01951	0.0026878	0.00990099	0.60396	0.570305	0.884552
PRKAG1	49406893	-	1	protein_coding	863523	ENSG00000181929.7	12	50270416	G	A	3.55392	4.95112	1.07439e-06	0.00990099	0.00990099	0.00562565	0.673875
GCHFR	41059545	+	1	protein_coding	802803	ENSG00000137880.4	15	40256742	A	G	-4.2898	4.15141	4.01017e-05	0.00990099	0.0693069	0.0927933	0.724619
ECH1	39322156	-	2	protein_coding	364412	ENSG00000104823.4	19	39686568	A	G	-2.78932	3.31099	0.00101077	0.00990099	0.742574	0.696773	0.92123
CCDC178	31017740	-	2	protein_coding	-876586	ENSG00000166960.12	18	30141154	C	T	3.22606	3.3787	0.000796973	0.00990099	0.534653	0.531203	0.872011
RP11-422N16.3	110657574	+	1	protein_coding	-420640	ENSG00000248050.1	8	111078214	A	C	5.16178	2.35751	0.01886	0.029703	1	0.999482	0.969534
TMEM99	38984309	+	2	protein_coding	167195	ENSG00000167920.4	17	38817114	A	G	-0.738317	2.9549	0.00330539	0.019802	0.80198	0.815322	0.954868
NFKBID	36388758	-	1	protein_coding	-64841	ENSG00000167604.9	19	36323917	G	T	-0.929017	4.37884	1.51142e-05	0.00990099	0.128713	0.0975317	0.730775
BBS2	56543946	-	1	protein_coding	-340067	ENSG00000125124.7	16	56203879	C	T	-3.25437	3.9784	8.18377e-05	0.00990099	0.168317	0.14542	0.753784
GLDN	51669549	+	2	protein_coding	445062	ENSG00000186417.9	15	51224487	T	C	7.33065	3.52371	0.000472762	0.019802	0.326733	0.311071	0.80179
RP11-107F6.3	42063161	-	2	lincRNA	-782627	ENSG00000260814.2	15	41280534	A	T	4.39278	3.02282	0.00265917	0.00990099	0.811881	0.785424	0.946936
CCDC71	49201693	-	2	protein_coding	920967	ENSG00000177352.9	3	50122660	T	C	0.69997	2.48087	0.0135007	0.00990099	0.910891	0.90893	0.969534
MAP4	48040369	-	1	protein_coding	228618	ENSG00000047849.17	3	48268987	C	T	2.57416	3.25729	0.00121703	0.00990099	0.336634	0.319456	0.804719
PEX3	143827107	+	1	protein_coding	945915	ENSG00000034693.10	6	142881192	A	G	2.16694	4.57639	6.2543e-06	0.00990099	0.00990099	0.00778593	0.673875
MRPL47	179306662	-	2	protein_coding	-67710	ENSG00000136522.9	3	179238952	G	A	1.59062	3.27294	0.00115319	0.00990099	0.613861	0.600781	0.895693
IL1RL1	102959730	+	2	protein_coding	-505778	ENSG00000115602.12	2	103465508	T	C	4.69435	3.39624	0.000748897	0.00990099	0.405941	0.450576	0.845674
ZBTB16	114121048	+	2	protein_coding	-120588	ENSG00000109906.9	11	114241636	G	T	-1.18667	3.55384	0.00042318	0.00990099	0.425743	0.446837	0.844663
FTX	73500920	-	2	lincRNA	754071	ENSG00000230590.3	23	74254991	T	C	-1.79355	2.33824	0.019848	0.019802	0.554455	0.524018	0.869941
ATF6B	32094029	-	2	protein_coding	888463	ENSG00000213676.6	6	32982492	T	C	2.81588	4.73733	2.97634e-06	0.00990099	0.039604	0.0437813	0.701781
PAK4	39669064	+	2	protein_coding	860589	ENSG00000130669.13	19	38808475	C	G	-0.837038	3.73829	0.000211194	0.00990099	0.316832	0.325953	0.805743
TNK2	195623168	-	1	protein_coding	-673438	ENSG00000061938.12	3	194949730	C	T	2.69422	4.11948	4.5831e-05	0.00990099	0.118812	0.125318	0.742593
RP1-153G14.4	27374743	-	2	lincRNA	935311	ENSG00000271755.1	6	28310054	C	T	3.06001	2.87689	0.00422288	0.00990099	0.811881	0.777467	0.944116
RP11-46D6.1	46658363	-	2	lincRNA	325476	ENSG00000261512.2	16	46983839	T	A	1.42836	2.78356	0.00562167	0.029703	0.554455	0.532021	0.872227
CD300E	72615486	-	1	protein_coding	-442104	ENSG00000186407.4	17	72173382	G	A	5.38243	3.26947	0.00116707	0.00990099	0.782178	0.809392	0.953256
RP11-418I22.2	9611317	+	2	lincRNA	-641249	ENSG00000260071.1	16	10252566	G	A	-6.74515	3.43084	0.000661887	0.00990099	0.673267	0.699701	0.922684
RGS11	325082	-	2	protein_coding	657681	ENSG00000076344.11	16	982763	T	C	-1.2115	2.93781	0.00348919	0.00990099	0.950495	0.942361	0.969534
CLIC1	31698621	-	2	protein_coding	800248	ENSG00000213719.4	6	32498869	G	T	1.47047	3.79338	0.000170645	0.00990099	0.415842	0.452739	0.846775
MAT2B	162945199	+	2	protein_coding	338493	ENSG00000038274.12	5	162606706	A	G	2.16736	4.16093	3.85296e-05	0.00990099	0.0990099	0.111995	0.733153
RP11-410E4.1	187221500	-	2	lincRNA	503658	ENSG00000259915.1	2	187725158	G	C	-2.0463	3.35467	0.000867502	0.00990099	0.356436	0.318802	0.804719
PLD6	17106083	-	2	protein_coding	-32573	ENSG00000179598.5	17	17073510	T	A	2.16202	3.4014	0.00073527	0.00990099	0.386139	0.353719	0.816482
COX6A1P2	37012963	+	2	protein_coding	-124154	ENSG00000226976.1	6	37137117	C	A	-1.26849	2.89553	0.00398467	0.029703	1	0.993213	0.969534
CADM3	159170594	+	2	protein_coding	1025731	ENSG00000162706.8	1	158144863	C	T	5.71257	3.56724	0.000402747	0.00990099	0.386139	0.367081	0.820781
BICC1	60573854	+	2	protein_coding	59505	ENSG00000122870.7	10	60514349	T	C	-0.664016	3.30178	0.00104367	0.00990099	0.613861	0.514905	0.866424
LUCAT1	90609046	-	2	lincRNA	-496657	ENSG00000248323.1	5	90112389	C	T	1.15536	2.99459	0.00291229	0.00990099	0.851485	0.814542	0.954868
GRN	42430135	+	1	protein_coding	-577415	ENSG00000030582.12	17	43007550	A	G	3.2623	3.88735	0.000117917	0.00990099	0.138614	0.122278	0.739901
PKDCC	42396805	-	2	protein_coding	-873407	ENSG00000162878.8	2	41523398	C	T	-0.705683	3.25528	0.00122542	0.00990099	0.752475	0.727788	0.928391
DPH5	101491022	-	2	protein_coding	359689	ENSG00000117543.15	1	101850711	C	T	1.0228	3.33414	0.000932292	0.00990099	0.514851	0.545332	0.876586
IFI30	18288659	+	2	protein_coding	516751	ENSG00000216490.3	19	17771908	C	T	-1.53646	3.58879	0.0003718	0.00990099	0.485149	0.399429	0.829637
PCCB	136048747	+	1	protein_coding	-163950	ENSG00000114054.9	3	136212697	A	C	-2.62656	3.13974	0.00181159	0.00990099	0.574257	0.616431	0.901074
SHANK1	51214744	-	1	protein_coding	959739	ENSG00000161681.11	19	52174483	A	G	1.58162	3.41274	0.000706145	0.019802	0.782178	0.738291	0.932228
SPON2	1198904	-	1	protein_coding	167717	ENSG00000159674.7	4	1366621	G	A	1.5826	4.09757	5.02033e-05	0.00990099	0.128713	0.121423	0.739481
CTA-445C9.15	26921002	-	2	lincRNA	629762	ENSG00000260065.1	22	27550764	A	G	-1.69726	3.7794	0.000180178	0.00990099	0.29703	0.354181	0.816482
NSUN2	6620411	-	1	protein_coding	-24366	ENSG00000037474.10	5	6596045	C	G	1.15344	4.17079	3.69652e-05	0.00990099	0.049505	0.0715992	0.720885
FAM120AOS	96213265	-	2	protein_coding	-380338	ENSG00000188938.11	9	95832927	C	T	3.54636	2.81829	0.00505844	0.019802	0.910891	0.951982	0.969534
HIST1H2BN	27806818	+	2	protein_coding	-327699	ENSG00000233822.3	6	28134517	C	T	-2.4373	2.78501	0.00559713	0.019802	0.851485	0.835602	0.961083
UNC5C	96169762	-	1	protein_coding	-605541	ENSG00000182168.10	4	95564221	T	A	3.43181	3.26339	0.00119178	0.00990099	0.722772	0.62598	0.904357
XPA	100447322	-	2	protein_coding	674992	ENSG00000136936.6	9	101122314	C	T	1.2643	3.39467	0.000753091	0.00990099	0.534653	0.519737	0.869399
MYO1C	1387597	-	2	protein_coding	278109	ENSG00000197879.10	17	1665706	C	T	-0.538041	4.03087	6.60918e-05	0.00990099	0.267327	0.27845	0.792151
TMEM66	29931571	-	1	protein_coding	260316	ENSG00000133872.9	8	30191887	T	A	-0.788517	3.42419	0.000677849	0.00990099	0.445545	0.432121	0.840044
ATAD3B	1430865	+	2	protein_coding	-554840	ENSG00000160072.15	1	1985705	G	A	-2.70394	3.83945	0.000142495	0.00990099	0.257426	0.246491	0.784964
AP000721.4	63755813	+	2	protein_coding	-65559	ENSG00000256100.1	11	63821372	G	A	-1.05977	3.52414	0.000472002	0.00990099	0.405941	0.380548	0.823793
KCNN1	18077934	+	2	protein_coding	957457	ENSG00000105642.11	19	17120477	G	A	3.20795	3.18602	0.00155117	0.019802	0.871287	0.820972	0.957132
LHFPL5	35801387	+	2	protein_coding	-810936	ENSG00000197753.6	6	36612323	G	A	-1.10837	3.42257	0.000681797	0.00990099	0.415842	0.407674	0.832739
TM4SF4	149216509	+	1	protein_coding	-468724	ENSG00000169903.6	3	149685233	C	G	0.875326	4.03062	6.61594e-05	0.00990099	0.108911	0.106075	0.733153
ATP6C	2563966	+	2	protein_coding	-820358	ENSG00000259784.1	16	3384324	G	A	-2.19272	3.13155	0.00186163	0.00990099	0.80198	0.793789	0.949891
RP11-347C12.1	30246900	-	2	protein_coding	586996	ENSG00000198064.9	16	30833896	G	A	1.6816	2.98289	0.00302345	0.00990099	0.722772	0.70428	0.923598
SLC31A2	115925029	+	2	protein_coding	525435	ENSG00000136867.6	9	115399594	C	T	-1.87983	3.74057	0.000209351	0.00990099	0.29703	0.256856	0.785979
CDC42	22404922	+	2	protein_coding	-162459	ENSG00000070831.11	1	22567381	G	T	0.716102	3.34093	0.000910384	0.00990099	0.70297	0.725071	0.928095
ZNF777	149128869	-	2	protein_coding	-244529	ENSG00000196453.7	7	148884340	C	T	2.42967	4.33075	1.86446e-05	0.00990099	0.0594059	0.0328465	0.69856
RBFA	77805774	+	2	protein_coding	617384	ENSG00000101546.8	18	77188390	C	T	-2.14772	3.16399	0.00167045	0.00990099	0.70297	0.743139	0.934094
SLC25A24	108743471	-	2	protein_coding	-571075	ENSG00000085491.11	1	108172396	C	T	-1.6921	2.91261	0.00377733	0.019802	0.950495	0.928254	0.969534
TMEM169	216965263	+	2	protein_coding	152904	ENSG00000163449.6	2	216812359	A	G	-0.870314	3.0802	0.00220591	0.00990099	0.891089	0.883411	0.969534
PTER	16528351	+	2	protein_coding	875385	ENSG00000165983.10	10	15652966	C	G	-1.94762	3.60023	0.00035629	0.00990099	0.336634	0.342337	0.812008
NXT1	23335099	+	2	protein_coding	-464452	ENSG00000132661.3	20	23799551	A	G	1.35291	3.89119	0.000116132	0.00990099	0.118812	0.0995099	0.731415
ANKRD1	92672625	-	2	protein_coding	-594648	ENSG00000148677.6	10	92077977	T	C	4.50568	3.42025	0.000687459	0.00990099	0.425743	0.422134	0.836909
MON1A	49950792	-	1	protein_coding	329842	ENSG00000164077.9	3	50280634	G	A	-2.35881	4.02767	6.69649e-05	0.00990099	0.168317	0.149008	0.753784
MORN2	39109654	+	2	protein_coding	-302949	ENSG00000188010.8	2	39412603	A	G	1.70481	3.2148	0.00140713	0.00990099	0.673267	0.66808	0.913999
NUDT2	34343436	+	2	protein_coding	-775379	ENSG00000164978.13	9	35118815	C	T	2.39643	3.03807	0.00253102	0.019802	0.821782	0.804047	0.952825
WDR3	118481103	+	2	protein_coding	740420	ENSG00000065183.11	1	117740683	C	A	-1.19159	2.5879	0.00999438	0.029703	1	0.998824	0.969534
RP1-30G7.2	46185889	-	2	lincRNA	-287415	ENSG00000236751.1	23	45898474	A	G	4.89103	1.88465	0.0601746	0.0693069	0.990099	0.998418	0.969534
LDLR	11243771	+	1	protein_coding	-745926	ENSG00000130164.7	19	11989697	G	A	-3.03186	3.7419	0.000208287	0.00990099	0.257426	0.260002	0.785979
STPG2	98480211	-	2	protein_coding	932295	ENSG00000163116.5	4	99412506	A	G	1.74492	3.64135	0.000305422	0.00990099	0.217822	0.198777	0.772546
ZHX2	123963532	+	2	protein_coding	-721338	ENSG00000178764.6	8	124684870	G	A	-2.05099	3.76529	0.000190305	0.00990099	0.247525	0.222484	0.782648
ZNF160	53599019	-	2	protein_coding	609459	ENSG00000170949.13	19	54208478	T	C	-0.881241	3.50702	0.000502507	0.00990099	0.663366	0.655062	0.911172
SLC47A2	19622150	-	2	protein_coding	970598	ENSG00000180638.13	17	20592748	T	C	1.54548	2.93906	0.00347545	0.00990099	0.762376	0.752792	0.936524
GNA11	3119204	+	2	protein_coding	633213	ENSG00000088256.4	19	2485991	T	G	0.840413	3.46737	0.000580333	0.00990099	0.712871	0.690502	0.921034
UBE2D2	139002953	+	2	protein_coding	-245148	ENSG00000131508.11	5	139248101	A	G	-0.862575	3.26176	0.00119845	0.00990099	0.574257	0.559208	0.879779
SLC35B4	133984350	-	2	protein_coding	151271	ENSG00000205060.6	7	134135621	T	C	4.33168	2.71593	0.00688444	0.00990099	0.980198	0.980867	0.969534
GCSAML	247737682	+	1	protein_coding	213382	ENSG00000169224.8	1	247524300	C	T	6.01845	3.78437	0.000176736	0.00990099	0.29703	0.272652	0.790788
LINC00883	107004167	+	2	lincRNA	-230336	ENSG00000243701.1	3	107234503	T	A	-1.58909	3.21551	0.00140374	0.00990099	0.811881	0.756839	0.937696
DTX3	58002705	+	2	protein_coding	-278821	ENSG00000178498.11	12	58281526	T	C	0.865597	2.67178	0.00784131	0.00990099	0.980198	0.990019	0.969534
CCDC136	128461853	+	1	protein_coding	290078	ENSG00000128596.12	7	128171775	C	T	2.57889	3.25273	0.00123621	0.00990099	0.633663	0.70123	0.922702
MYCBP	39332681	-	2	protein_coding	950678	ENSG00000214114.4	1	40283359	A	G	-1.36788	4.25712	2.56169e-05	0.00990099	0.039604	0.0473401	0.701781
L3MBTL4	6356806	-	2	protein_coding	-929006	ENSG00000154655.10	18	5427800	A	G	-6.6553	4.65747	4.31388e-06	0.00990099	0.019802	0.0177488	0.683446
ZNF574	42585447	+	2	protein_coding	321967	ENSG00000105732.9	19	42263480	A	G	2.90225	3.38359	0.000783277	0.00990099	0.534653	0.523971	0.869941
SEPT5	19711377	+	2	protein_coding	-147490	ENSG00000184702.13	22	19858867	G	C	-0.73681	3.18203	0.00157217	0.019802	0.841584	0.820949	0.957132
C3	6719414	-	2	protein_coding	518952	ENSG00000125730.12	19	7238366	C	T	-1.60196	4.03928	6.3853e-05	0.00990099	0.108911	0.0912658	0.724619
RAB38	87847158	-	1	protein_coding	305866	ENSG00000123892.7	11	88153024	C	A	-3.53935	3.57926	0.000385199	0.00990099	0.366337	0.381433	0.823793
TRIM22	5757226	+	1	protein_coding	187414	ENSG00000132274.11	11	5569812	C	G	-3.63827	4.20589	3.18683e-05	0.00990099	0.158416	0.142512	0.752706
TCOF1	149772268	+	1	protein_coding	-789606	ENSG00000070814.13	5	150561874	C	G	1.18436	3.71848	0.00022788	0.00990099	0.287129	0.279057	0.792445
TBCCD1	186282134	-	1	protein_coding	-67764	ENSG00000113838.8	3	186214370	C	T	-0.865992	3.93324	9.81765e-05	0.00990099	0.19802	0.191235	0.771753
CTB-31O20.9	1875605	+	2	lincRNA	715100	ENSG00000267232.1	19	1160505	A	G	0.863416	3.31428	0.000999265	0.00990099	0.910891	0.861473	0.966639
DHCR7	71156004	-	1	protein_coding	-290234	ENSG00000172893.11	11	70865770	A	G	-1.0052	3.26489	0.00118561	0.00990099	0.653465	0.626551	0.904357
DEF8	90032269	+	2	protein_coding	17116	ENSG00000140995.12	16	90015153	T	G	-0.963875	3.91734	0.000104629	0.00990099	0.128713	0.128689	0.742593
C21orf90	45945707	+	1	protein_coding	222323	ENSG00000182912.6	21	45723384	C	T	1.63387	3.86315	0.000129783	0.00990099	0.287129	0.229166	0.782648
NUDT12	102895951	-	1	protein_coding	-850904	ENSG00000112874.5	5	102045047	C	T	-1.9662	2.87279	0.00427699	0.029703	0.950495	0.953457	0.969534
RAB3A	18316266	+	2	protein_coding	980000	ENSG00000105649.5	19	17336266	C	A	2.5123	3.84331	0.00014035	0.00990099	0.277228	0.264933	0.788156
DGKB	14775819	-	2	protein_coding	-585144	ENSG00000136267.9	7	14190675	G	T	1.53968	3.63151	0.000316931	0.00990099	0.455446	0.392944	0.828062
SNRNP40	31766195	-	2	protein_coding	-994212	ENSG00000060688.8	1	30771983	G	T	-2.59058	2.87731	0.00421733	0.00990099	0.970297	0.952524	0.969534
LIN54	83905870	-	2	protein_coding	180666	ENSG00000189308.6	4	84086536	G	A	-1.4759	3.43269	0.000657511	0.00990099	0.405941	0.431221	0.839881
USP34	61575615	-	2	protein_coding	-643015	ENSG00000115464.10	2	60932600	G	A	-0.957535	2.61838	0.00915736	0.019802	0.990099	0.992782	0.969534
GDA	74866728	+	2	protein_coding	1136586	ENSG00000119125.12	9	73730142	C	T	-3.46673	3.08927	0.00214113	0.00990099	0.841584	0.839668	0.962771
C14orf105	57949902	-	1	protein_coding	-474937	ENSG00000100557.5	14	57474965	C	T	-0.873024	3.31212	0.0010068	0.00990099	0.633663	0.598651	0.895693
TAF1C	84219189	-	2	protein_coding	-994899	ENSG00000103168.12	16	83224290	C	T	-0.751667	3.68058	0.000263322	0.00990099	0.584158	0.593287	0.894378
IGF2BP2	185531888	-	2	protein_coding	-195435	ENSG00000073792.11	3	185336453	T	G	2.37547	3.10678	0.00202096	0.00990099	0.792079	0.820248	0.956884
MEG8	101381009	+	2	lincRNA	177249	ENSG00000258399.2	14	101203760	A	G	4.61364	3.82594	0.000150259	0.00990099	0.247525	0.219701	0.782243
GABARAP	7144654	-	2	protein_coding	808416	ENSG00000170296.5	17	7953070	T	C	-2.16918	4.63675	4.74586e-06	0.00990099	0.0594059	0.0368607	0.69856
ACBD3	226342534	-	2	protein_coding	470527	ENSG00000182827.8	1	226813061	T	C	-0.758233	3.58718	0.000374025	0.00990099	0.415842	0.402694	0.830538
TM2D1	62165827	-	2	protein_coding	514891	ENSG00000162604.8	1	62680718	A	C	1.15995	2.99212	0.00293545	0.00990099	0.970297	0.947423	0.969534
LETMD1	51453144	+	1	protein_coding	465477	ENSG00000050426.11	12	50987667	C	G	2.41252	3.28924	0.00109004	0.019802	0.49505	0.497989	0.862916
PLA2G10	14766606	-	2	protein_coding	-608555	ENSG00000069764.5	16	14158051	C	T	7.8173	3.05062	0.00242988	0.00990099	0.792079	0.747924	0.935668
USP21	161135147	+	2	protein_coding	-32842	ENSG00000143258.11	1	161167989	G	A	-2.11316	3.39934	0.000740676	0.00990099	0.514851	0.497848	0.862916
ALG14	95501438	-	2	protein_coding	792354	ENSG00000172339.9	1	96293792	A	G	-3.16385	3.58267	0.000380354	0.00990099	0.366337	0.33476	0.8086
GBAS	56051421	+	1	protein_coding	95838	ENSG00000146729.5	7	55955583	C	A	-1.4135	3.5038	0.000508444	0.00990099	0.485149	0.432775	0.840179
MAP4K2	64569229	-	2	protein_coding	607943	ENSG00000168067.7	11	65177172	G	A	-1.37146	3.04808	0.00245	0.00990099	0.821782	0.79777	0.950984
PRPF38B	109241784	+	2	protein_coding	-922095	ENSG00000134186.7	1	110163879	G	A	-2.47005	4.06701	5.69702e-05	0.00990099	0.19802	0.167636	0.761457
LAPTM5	31215396	-	2	protein_coding	671907	ENSG00000162511.7	1	31887303	A	T	1.96132	4.19303	3.36529e-05	0.00990099	0.0594059	0.0575035	0.711527
TULP2	49398760	-	1	protein_coding	76692	ENSG00000104804.3	19	49475452	G	A	2.98936	3.39515	0.000751795	0.019802	0.564356	0.592556	0.894085
USF1	161011636	-	1	protein_coding	662296	ENSG00000158773.10	1	161673932	T	C	-0.891089	3.13072	0.00186679	0.00990099	0.831683	0.788932	0.947732
ADH1A	100208145	-	2	protein_coding	-485054	ENSG00000187758.3	4	99723091	G	A	-7.33115	3.56061	0.000412744	0.00990099	0.346535	0.326132	0.805743
CLSTN2	140275355	+	2	protein_coding	1441131	ENSG00000158258.11	3	138834224	G	T	1.10393	3.55928	0.000414771	0.00990099	0.316832	0.335316	0.808941
MCF2L	113751088	+	1	protein_coding	-409418	ENSG00000126217.16	13	114160506	C	T	-0.662374	3.84294	0.000140556	0.00990099	0.217822	0.197439	0.772079
CCDC93	118753078	-	2	protein_coding	-136879	ENSG00000125633.6	2	118616199	C	T	3.63043	4.76083	2.66581e-06	0.00990099	0.029703	0.0071581	0.673875
ZNF540	38101889	+	1	protein_coding	416287	ENSG00000171817.12	19	37685602	C	A	3.94208	3.32037	0.000978256	0.019802	0.405941	0.382504	0.824051
HMCN1	186158644	+	2	protein_coding	1328386	ENSG00000143341.7	1	184830258	G	A	-4.30265	3.42288	0.000681027	0.00990099	0.366337	0.39262	0.828062
DCDC1	31284612	-	2	protein_coding	-685938	ENSG00000170959.10	11	30598674	G	A	1.84737	3.26821	0.00117214	0.00990099	0.425743	0.462179	0.850757
HSPA9	137909539	-	2	protein_coding	51552	ENSG00000113013.8	5	137961091	T	C	4.41265	3.20503	0.00145459	0.00990099	0.574257	0.521808	0.869817
RP11-540O11.1	41201027	+	2	lincRNA	3860	ENSG00000251161.2	15	41197167	C	T	-3.62716	3.67237	0.000271648	0.00990099	0.247525	0.217797	0.782243
SOX15	7493409	-	2	protein_coding	-890137	ENSG00000129194.3	17	6603272	G	A	-6.09547	3.64596	0.000300157	0.00990099	0.544554	0.49782	0.862916
DNAJA4	78572587	+	1	protein_coding	-453691	ENSG00000140403.8	15	79026278	A	G	1.38406	3.91696	0.000104789	0.00990099	0.188119	0.202008	0.775126
PDGFC	157888897	-	2	protein_coding	89450	ENSG00000145431.6	4	157978347	T	G	1.34455	4.02402	6.79711e-05	0.00990099	0.108911	0.0924887	0.724619
TMEM160	47549247	-	2	protein_coding	-547662	ENSG00000130748.6	19	47001585	G	A	-1.14845	3.27776	0.00113417	0.00990099	0.752475	0.708466	0.924474
RP11-95O2.1	34816205	-	2	lincRNA	23371	ENSG00000267651.1	18	34839576	G	C	-6.3411	3.15054	0.00174743	0.00990099	0.821782	0.813951	0.954626
CALM2	47389531	-	2	protein_coding	-53038	ENSG00000143933.12	2	47336493	C	T	2.27955	4.57699	6.23715e-06	0.00990099	0.0594059	0.0517351	0.701781
CIAPIN1	57474922	-	1	protein_coding	-446471	ENSG00000005194.10	16	57028451	C	T	1.35253	3.71414	0.000231701	0.00990099	0.435644	0.402584	0.830538
RP11-252A24.3	74401360	+	2	lincRNA	582645	ENSG00000261079.1	16	73818715	T	C	1.479	2.9527	0.00332862	0.00990099	0.960396	0.974793	0.969534
TRA2B	185649562	-	2	protein_coding	804747	ENSG00000136527.13	3	186454309	A	G	3.29	5.01803	7.75122e-07	0.00990099	0.00990099	0.00957498	0.673875
RP11-71H17.9	124467422	+	2	lincRNA	437235	ENSG00000272947.1	3	124030187	A	G	1.42398	2.80922	0.00520036	0.00990099	0.950495	0.947424	0.969534
NEURL2	44517399	-	1	protein_coding	876671	ENSG00000124257.6	20	45394070	T	C	-9.63634	4.18208	3.52464e-05	0.00990099	0.108911	0.108438	0.733153
FAM3B	42729122	+	2	protein_coding	122900	ENSG00000183844.12	21	42606222	C	T	1.08034	3.8874	0.000117895	0.00990099	0.237624	0.248226	0.784964
ADAMTSL3	84651025	+	2	protein_coding	392926	ENSG00000156218.8	15	84258099	A	T	1.10584	3.14263	0.0017942	0.00990099	0.643564	0.596619	0.894873
RP11-443B7.1	235097313	-	2	lincRNA	162088	ENSG00000238005.2	1	235259401	C	G	1.5617	3.09047	0.00213268	0.00990099	0.90099	0.898263	0.969534
VPS36	53010539	-	2	protein_coding	-654096	ENSG00000136100.8	13	52356443	G	A	2.20421	3.10813	0.00201196	0.00990099	0.742574	0.710117	0.925069
AADAC	151542632	+	2	protein_coding	-606816	ENSG00000114771.9	3	152149448	A	G	-2.26343	3.1832	0.001566	0.00990099	0.742574	0.707652	0.924474
DLL3	39998651	+	2	protein_coding	-969979	ENSG00000090932.6	19	40968630	T	C	-1.59295	3.17008	0.00163665	0.00990099	0.80198	0.834471	0.9607
ARRDC3	90672585	-	1	protein_coding	712311	ENSG00000113369.4	5	91384896	G	C	-1.1904	2.67984	0.00765812	0.00990099	0.960396	0.968855	0.969534
VGLL1	135638610	+	2	protein_coding	-787902	ENSG00000102243.8	23	136426512	T	C	8.20294	2.48489	0.0133515	0.019802	0.80198	0.817293	0.955889
MAGIX	49020882	+	2	protein_coding	-921129	ENSG00000017621.11	23	49942011	G	A	-1.77748	2.55672	0.0109204	0.00990099	0.544554	0.565313	0.882388
MRPL40	19423161	+	2	protein_coding	-821098	ENSG00000185608.4	22	20244259	C	T	-3.72135	3.48041	0.000553585	0.00990099	0.584158	0.556987	0.879106
SNX12	70280868	-	2	protein_coding	-409099	ENSG00000147164.7	23	69871769	C	T	1.96398	3.83911	0.000142687	0.00990099	0.0594059	0.0506947	0.701781
PHYHIP	22081856	-	1	protein_coding	885691	ENSG00000168490.9	8	22967547	G	A	1.73618	3.32838	0.00095127	0.00990099	0.752475	0.714608	0.92557
HDAC11	13544384	+	1	protein_coding	309869	ENSG00000163517.10	3	13234515	G	A	2.44612	3.53482	0.00045387	0.00990099	0.445545	0.442635	0.842397
RP11-1021N1.1	15609162	+	2	protein_coding	-498248	ENSG00000261130.1	16	16107410	A	G	-0.918455	2.66322	0.00804004	0.00990099	0.980198	0.98061	0.969534
STX11	144508626	+	2	protein_coding	417494	ENSG00000135604.9	6	144091132	A	G	2.86501	4.05538	5.9767e-05	0.00990099	0.188119	0.182385	0.769036
CDV3	133307201	+	1	protein_coding	-8802	ENSG00000091527.11	3	133316003	C	T	0.528811	3.35982	0.0008519	0.00990099	0.524752	0.523454	0.869817
BCL7C	30899188	-	2	protein_coding	504650	ENSG00000099385.7	16	31403838	C	T	4.78717	3.60216	0.000353733	0.00990099	0.227723	0.218255	0.782243
C2orf72	231911597	+	1	protein_coding	-526542	ENSG00000204128.5	2	232438139	C	T	-0.972086	4.44775	1.11508e-05	0.00990099	0.039604	0.0251354	0.685731
CHSY1	101775782	-	1	protein_coding	244911	ENSG00000131873.5	15	102020693	C	T	1.83589	4.70133	3.5207e-06	0.00990099	0.019802	0.0106878	0.680996
TRAPPC1	7834894	-	2	protein_coding	-414454	ENSG00000170043.7	17	7420440	G	A	-0.6579	4.02113	6.87793e-05	0.00990099	0.138614	0.13971	0.750735
BAZ2B	160412376	-	1	protein_coding	261143	ENSG00000123636.13	2	160673519	G	A	-1.95197	3.8926	0.000115481	0.00990099	0.19802	0.211325	0.780652
MAP6D1	183538231	-	1	protein_coding	-529026	ENSG00000180834.3	3	183009205	C	T	-4.00132	2.94155	0.00344824	0.029703	1	0.987531	0.969534
WIBG	56308072	-	2	protein_coding	-435043	ENSG00000170473.12	12	55873029	G	A	3.72876	3.94414	9.39692e-05	0.00990099	0.108911	0.116165	0.734519
PIGK	77620306	-	2	protein_coding	291548	ENSG00000142892.10	1	77911854	C	T	1.30224	2.90981	0.00381064	0.00990099	0.940594	0.935963	0.969534
STOML1	74282798	-	1	protein_coding	278243	ENSG00000067221.9	15	74561041	G	A	2.39846	4.25591	2.57502e-05	0.00990099	0.0594059	0.0526226	0.701781
LAMC1	183106804	+	1	protein_coding	977225	ENSG00000135862.5	1	182129579	G	A	-4.34474	4.23033	2.87237e-05	0.00990099	0.029703	0.0402234	0.69934
ZNF697	120165330	-	2	protein_coding	-380089	ENSG00000143067.4	1	119785241	A	G	3.54807	4.57415	6.31825e-06	0.00990099	0.00990099	0.0136987	0.680996
GGT5	24641050	-	2	protein_coding	667941	ENSG00000099998.13	22	25308991	T	C	-2.42455	4.42124	1.25407e-05	0.00990099	0.019802	0.0283895	0.688399
ACTA1	229567248	-	2	protein_coding	441333	ENSG00000143632.10	1	230008581	A	G	-4.3881	3.68082	0.000263074	0.00990099	0.425743	0.361097	0.820413
YWHAE	1302560	-	1	protein_coding	13149	ENSG00000108953.12	17	1315709	G	A	-0.651957	3.78929	0.000173386	0.00990099	0.376238	0.344584	0.812398
OPA1	193412395	+	1	protein_coding	-257213	ENSG00000198836.4	3	193669608	T	C	-1.25816	3.47699	0.000560492	0.00990099	0.574257	0.528433	0.870899
DUOX2	45393472	-	2	protein_coding	-294187	ENSG00000140279.8	15	45099285	C	T	1.53356	3.24872	0.00125331	0.019802	0.584158	0.558407	0.879779
ZMYM6	35496314	-	2	protein_coding	-544846	ENSG00000163867.12	1	34951468	C	G	-3.10541	3.35616	0.000862962	0.00990099	0.50495	0.4736	0.853482
LRRC14	145749645	+	2	protein_coding	892	ENSG00000160959.3	8	145748753	A	C	1.36025	3.18407	0.0015614	0.00990099	0.683168	0.63014	0.90512
ZNF33A	38345486	+	2	protein_coding	468505	ENSG00000189180.11	10	37876981	C	T	-1.84993	3.63477	0.000313066	0.00990099	0.0990099	0.0903292	0.724619
PIWIL2	22212862	+	1	protein_coding	55674	ENSG00000197181.7	8	22157188	C	T	-5.32213	4.14147	4.18073e-05	0.00990099	0.158416	0.155671	0.753921
C18orf21	33558967	+	1	protein_coding	-289184	ENSG00000141428.12	18	33848151	G	A	-1.62673	4.07682	5.47098e-05	0.00990099	0.0693069	0.0599885	0.716371
TTI2	33370230	-	1	protein_coding	652503	ENSG00000129696.8	8	34022733	C	T	2.1454	3.35691	0.000860664	0.00990099	0.455446	0.427762	0.838477
RP11-182J1.16	84850893	+	2	protein_coding	-784635	ENSG00000259511.1	15	85635528	A	T	-2.47603	2.7652	0.005942	0.019802	0.970297	0.974546	0.969534
ABHD16B	62494301	+	2	protein_coding	462157	ENSG00000183260.5	20	62032144	G	A	-1.3313	3.24858	0.00125392	0.00990099	0.762376	0.74834	0.935844
POLG2	62487086	-	1	protein_coding	973617	ENSG00000256525.2	17	63460703	A	G	1.73061	3.78668	0.000175155	0.00990099	0.227723	0.215439	0.781797
GNG10	114431549	+	2	protein_coding	-274409	ENSG00000242616.3	9	114705958	C	G	-3.00537	3.88486	0.000119089	0.00990099	0.158416	0.129663	0.742593
FLAD1	154965378	+	2	protein_coding	195239	ENSG00000160688.14	1	154770139	G	T	0.856329	3.77711	0.000181788	0.00990099	0.227723	0.220135	0.782243
ADNP	49520538	-	2	protein_coding	463585	ENSG00000101126.11	20	49984123	G	T	3.32749	4.17811	3.58409e-05	0.00990099	0.0792079	0.0869895	0.724554
ZSCAN16	28097726	+	2	protein_coding	-969706	ENSG00000196812.4	6	29067432	A	C	1.91477	3.35587	0.000863843	0.00990099	0.39604	0.33294	0.8086
[truncated: 15,853 more rows]
