# Supplementary material for: Genetic variant effects on gene expression in human pancreatic islets and their implications for T2D
Source: Nat Commun. 2020 Sep 30;11:4912. doi: 10.1038/s41467-020-18581-8 (PMC7528108; doi:10.1038/s41467-020-18581-8)
Supplement: Supplementary file 13 — Supplementary Data 11 [file 41467_2020_18581_MOESM13_ESM.txt]

GeneName	TSS	Strand	Genelevel	GeneTtpe	Distance	GENE	CHROM	POS	REF	ALT	COEF	T	P	Perm	FWER	BETA	NA
RP11-368I23.2	168639520	+	2	lincRNA	455641	ENSG00000242268.2	3	168183879	T	C	-0.941537	3.6505	0.000295067	0.00990099	0.277228	0.257044	0.240819
RAB4B	41302475	+	2	protein_coding	-340498	ENSG00000167578.12	19	41642973	C	T	1.34172	2.78899	0.0055301	0.019802	0.980198	0.988375	0.414659
C12orf5	4461426	+	2	protein_coding	600220	ENSG00000078237.4	12	3861206	G	A	-0.783258	3.48028	0.000553842	0.00990099	0.574257	0.540768	0.305194
PIGV	27117250	+	2	protein_coding	837732	ENSG00000060642.6	1	26279518	T	A	1.021	3.21064	0.00142716	0.00990099	0.594059	0.575192	0.313656
MFSD3	145736374	+	2	protein_coding	197513	ENSG00000167700.4	8	145538861	T	C	0.76002	3.23405	0.00131782	0.00990099	0.485149	0.439664	0.282381
CALB2	71423652	+	2	protein_coding	-199786	ENSG00000172137.14	16	71623438	C	G	-0.95521	3.20904	0.00143493	0.00990099	0.613861	0.579188	0.314576
ZNF708	21477541	-	2	protein_coding	-644430	ENSG00000182141.5	19	20833111	G	A	-0.58219	3.2278	0.00134624	0.00990099	0.623762	0.549952	0.307322
PHEX	22266068	+	2	protein_coding	129268	ENSG00000102174.7	23	22136800	G	A	1.85355	4.21364	3.08373e-05	0.00990099	0.039604	0.0404688	0.175825
RAD23A	13063750	+	2	protein_coding	-624907	ENSG00000179262.5	19	13688657	A	G	0.315228	3.59728	0.000360235	0.00990099	0.316832	0.295764	0.249784
VDAC3	42262889	+	1	protein_coding	-48194	ENSG00000078668.9	8	42311083	C	T	-0.543294	3.53339	0.000456258	0.00990099	0.257426	0.251778	0.239488
ARFGAP1	61919881	+	1	protein_coding	-320504	ENSG00000101199.8	20	62240385	C	G	-0.47814	4.23133	2.86009e-05	0.00990099	0.0594059	0.0754569	0.189589
TLL2	98155139	-	2	protein_coding	227415	ENSG00000095587.8	10	98382554	G	A	0.732237	3.07182	0.00226734	0.00990099	0.831683	0.856791	0.380995
RP11-94L15.2	37920089	-	2	lincRNA	-666065	ENSG00000264198.1	17	37254024	A	G	1.13963	2.97797	0.00307134	0.019802	0.881188	0.904787	0.393504
TRABD2B	48241111	-	2	protein_coding	122049	ENSG00000269113.3	1	48363160	G	C	1.34607	3.35493	0.000866693	0.00990099	0.683168	0.612708	0.322215
IL32	3118991	+	2	protein_coding	212280	ENSG00000008517.12	16	2906711	C	T	-2.74166	4.46189	1.0471e-05	0.00990099	0.029703	0.0247848	0.167241
PTPN4	120734644	+	1	protein_coding	512171	ENSG00000088179.4	2	120222473	C	A	-1.58865	3.83784	0.0001434	0.00990099	0.19802	0.205844	0.227938
NUCB2	17370892	+	2	protein_coding	65038	ENSG00000070081.11	11	17305854	C	T	-0.77574	3.70556	0.000239428	0.00990099	0.247525	0.184825	0.222449
COLCA1	111169391	-	2	protein_coding	-453018	ENSG00000196167.5	11	110716373	T	C	0.993178	3.93078	9.91493e-05	0.00990099	0.0792079	0.104757	0.199011
TMEM143	48863825	-	2	protein_coding	-302983	ENSG00000161558.6	19	48560842	A	G	0.901072	4.46199	1.04664e-05	0.00990099	0.039604	0.0326387	0.175163
ROCK2	11376088	-	1	protein_coding	631539	ENSG00000134318.9	2	12007627	G	A	-2.08067	4.12894	4.40562e-05	0.029703	0.237624	0.228432	0.233235
SERTAD2	64978029	-	2	protein_coding	127535	ENSG00000179833.4	2	65105564	G	A	2.06074	4.32707	1.89454e-05	0.00990099	0.029703	0.0380213	0.175825
OTUD1	23729830	+	2	protein_coding	774999	ENSG00000165312.5	10	22954831	T	G	1.23276	4.15728	3.9126e-05	0.00990099	0.0693069	0.0829113	0.1917
GPR114	57625526	+	2	protein_coding	-232487	ENSG00000159618.11	16	57858013	T	C	-1.9323	3.79943	0.00016667	0.00990099	0.306931	0.253863	0.239935
CACHD1	65131740	+	2	protein_coding	-482837	ENSG00000158966.9	1	65614577	T	C	-2.25127	3.20995	0.00143051	0.00990099	0.722772	0.712793	0.344699
ECEL1	233344865	-	2	protein_coding	-312235	ENSG00000171551.7	2	233032630	C	G	0.959433	3.45252	0.0006123	0.00990099	0.455446	0.50172	0.29681
IGF2BP3	23455184	-	2	protein_coding	535081	ENSG00000136231.9	7	23990265	C	G	4.02483	4.43255	1.19288e-05	0.00990099	0.029703	0.0334179	0.175163
GPC3	132730462	-	2	protein_coding	-424491	ENSG00000147257.9	23	132305971	T	C	-0.999619	3.36302	0.000842345	0.00990099	0.138614	0.158996	0.215516
HSPA14	14896124	+	2	protein_coding	433811	ENSG00000187522.9	10	14462313	G	T	0.48231	3.88672	0.000118212	0.00990099	0.247525	0.242528	0.237226
RP11-539L10.2	6690623	-	2	lincRNA	-583802	ENSG00000246526.2	4	6106821	G	T	1.45376	4.03475	6.5051e-05	0.00990099	0.217822	0.191397	0.223768
ZWILCH	66839015	+	2	protein_coding	-462235	ENSG00000174442.7	15	67301250	T	C	0.489864	3.33174	0.000940181	0.00990099	0.623762	0.652853	0.330945
MTRF1	41835961	-	2	protein_coding	275730	ENSG00000120662.11	13	42111691	C	T	-1.88239	3.79407	0.000170186	0.00990099	0.257426	0.259737	0.241301
RP11-63P12.7	74872409	+	2	lincRNA	999381	ENSG00000235523.1	9	73873028	A	G	4.14979	3.38445	0.000780906	0.00990099	0.554455	0.509924	0.298526
SLC45A4	142264728	-	1	protein_coding	-685710	ENSG00000022567.5	8	141579018	G	A	3.01188	4.01991	6.91217e-05	0.00990099	0.158416	0.162536	0.216275
RTN2	45998263	-	2	protein_coding	298105	ENSG00000125744.7	19	46296368	T	C	-0.431092	3.57979	0.000384434	0.00990099	0.534653	0.503264	0.297276
RP11-265E18.1	32885006	+	2	lincRNA	278752	ENSG00000272905.1	7	32606254	A	G	2.74295	3.81856	0.00015467	0.00990099	0.118812	0.165884	0.217134
COL27A1	117072829	+	2	protein_coding	696540	ENSG00000196739.10	9	116376289	G	A	2.10778	3.76028	0.000194029	0.00990099	0.287129	0.242671	0.237226
ZBTB22	33284762	-	2	protein_coding	-332594	ENSG00000236104.2	6	32952168	G	A	-1.21182	4.02228	6.84567e-05	0.00990099	0.306931	0.322145	0.255262
RWDD2A	83905989	+	2	protein_coding	458477	ENSG00000013392.6	6	83447512	G	A	0.945498	3.87464	0.000124013	0.00990099	0.0891089	0.0906773	0.194823
SCFD2	54218933	-	1	protein_coding	412890	ENSG00000184178.11	4	54631823	C	T	-0.532603	3.63745	0.000309934	0.00990099	0.277228	0.2723	0.244114
BCL3	45262685	+	1	protein_coding	-800482	ENSG00000069399.8	19	46063167	G	A	-0.417875	3.86418	0.000129258	0.00990099	0.207921	0.204172	0.227706
NDUFAF2	60448531	+	2	protein_coding	-761876	ENSG00000164182.6	5	61210407	G	C	1.59855	3.81589	0.000156295	0.00990099	0.148515	0.145514	0.211176
NUDT18	21965406	-	2	protein_coding	965838	ENSG00000173566.9	8	22931244	A	G	-1.05504	4.57914	6.1764e-06	0.00990099	0.0792079	0.0488212	0.178343
CWC27	64313986	+	1	protein_coding	-31430	ENSG00000153015.11	5	64345416	C	A	1.33115	3.47079	0.000573214	0.00990099	0.405941	0.337127	0.258606
MYOM2	2092588	+	2	protein_coding	-697932	ENSG00000036448.5	8	2790520	G	A	1.85813	3.39578	0.000750115	0.019802	0.861386	0.854063	0.380258
NOTUM	79917442	-	2	protein_coding	-890957	ENSG00000185269.7	17	79026485	G	A	-1.0768	3.41574	0.000698648	0.00990099	0.653465	0.612188	0.322215
CTD-2528L19.4	38180844	-	2	protein_coding	52656	ENSG00000267552.2	19	38233500	G	C	-0.74705	3.47406	0.000566473	0.00990099	0.435644	0.427909	0.279561
MAP9	156297066	-	2	protein_coding	-748254	ENSG00000164114.14	4	155548812	C	G	-0.649355	3.59771	0.000359649	0.00990099	0.465347	0.464924	0.287768
MAF1	145162156	+	2	protein_coding	885648	ENSG00000179632.5	8	144276508	G	C	0.716609	4.43682	1.1705e-05	0.00990099	0.0693069	0.0588778	0.184746
FOXP1	71542706	-	1	protein_coding	-366112	ENSG00000114861.14	3	71176594	T	G	-0.479949	3.82896	0.000148491	0.00990099	0.346535	0.320448	0.254801
PLCE1	96084960	+	2	protein_coding	978896	ENSG00000138193.10	10	95106064	C	A	0.670038	3.71943	0.000227058	0.00990099	0.336634	0.263435	0.242169
DCP1A	53338320	-	2	protein_coding	763485	ENSG00000162290.12	3	54101805	C	T	-1.05799	3.32673	0.000956794	0.00990099	0.554455	0.604139	0.320662
RAD17	68709860	+	1	protein_coding	-97340	ENSG00000152942.14	5	68807200	T	C	0.414843	3.40408	0.000728288	0.00990099	0.346535	0.320249	0.254779
BEX2	102564909	-	2	protein_coding	511004	ENSG00000133134.7	23	103075913	T	C	-0.979575	3.23001	0.00133611	0.00990099	0.217822	0.22673	0.232919
NFATC4	24846844	+	2	protein_coding	-224461	ENSG00000100968.9	14	25071305	T	C	2.27965	4.73397	3.02354e-06	0.00990099	0.019802	0.0197827	0.159708
RRN3	15170357	-	2	protein_coding	878569	ENSG00000085721.8	16	16048926	C	T	1.41023	3.57865	0.000386061	0.00990099	0.316832	0.292143	0.249325
SETDB2	50059928	+	2	protein_coding	807904	ENSG00000136169.12	13	49252024	G	A	-2.04605	4.0515	6.07277e-05	0.00990099	0.227723	0.18621	0.222547
DESI2	244817053	+	2	protein_coding	-908293	ENSG00000121644.14	1	245725346	G	A	0.845043	3.60663	0.000347882	0.00990099	0.455446	0.410676	0.275519
COX17	119393635	-	1	protein_coding	-12583	ENSG00000138495.2	3	119381052	G	A	1.12667	3.46186	0.00059201	0.00990099	0.39604	0.399131	0.272945
ADTRP	11738855	-	2	protein_coding	-843280	ENSG00000111863.8	6	10895575	C	T	0.829126	3.33381	0.000933386	0.00990099	0.732673	0.739195	0.351456
HAO1	7864242	-	2	protein_coding	649957	ENSG00000101323.4	20	8514199	C	T	1.05749	3.58182	0.000381548	0.00990099	0.415842	0.331059	0.257606
NLGN2	7318275	+	1	protein_coding	407684	ENSG00000169992.5	17	6910591	C	T	1.74008	3.4389	0.000643027	0.019802	0.584158	0.548263	0.306817
SETD6	58552628	+	1	protein_coding	-959382	ENSG00000103037.7	16	59512010	A	G	0.588925	3.68858	0.000255435	0.00990099	0.267327	0.30196	0.251316
PKMYT1	3029937	-	1	protein_coding	-122724	ENSG00000127564.12	16	2907213	C	G	-0.899679	3.63247	0.000315793	0.00990099	0.425743	0.401943	0.273593
KBTBD4	47600528	-	1	protein_coding	-886001	ENSG00000123444.9	11	46714527	T	C	-0.876229	3.21043	0.00142817	0.00990099	0.366337	0.314101	0.253495
FAM89B	65341110	+	2	protein_coding	-13816	ENSG00000176973.7	11	65354926	G	A	-0.561175	5.10449	5.05641e-07	0.00990099	0.019802	0.00783341	0.143232
MED8	43852341	-	1	protein_coding	-462543	ENSG00000159479.12	1	43389798	G	T	-3.05713	3.96457	8.65437e-05	0.00990099	0.049505	0.0680839	0.186032
PHF1	33383587	+	2	protein_coding	-569869	ENSG00000112511.13	6	33953456	T	C	1.97173	4.08301	5.33264e-05	0.00990099	0.168317	0.164045	0.21662
ZNF233	44771544	+	1	protein_coding	-979914	ENSG00000159915.8	19	45751458	C	A	-1.97079	3.63685	0.000310635	0.00990099	0.594059	0.504586	0.297597
TMPRSS9	2418000	+	2	protein_coding	-439287	ENSG00000178297.8	19	2857287	A	C	0.882717	4.16462	3.79375e-05	0.00990099	0.128713	0.126794	0.205207
RGS5	163131766	-	1	protein_coding	-522443	ENSG00000143248.8	1	162609323	C	T	-2.05859	3.29621	0.00106404	0.00990099	0.712871	0.699475	0.341792
ANKMY1	241496769	-	1	protein_coding	-213698	ENSG00000144504.11	2	241283071	G	A	-0.845202	3.62027	0.000330575	0.00990099	0.465347	0.451294	0.284349
GUCY1A3	156651381	+	2	protein_coding	-504903	ENSG00000164116.12	4	157156284	C	T	-0.564161	3.83363	0.000145792	0.00990099	0.247525	0.228996	0.233299
PRKG2	82061823	-	2	protein_coding	582122	ENSG00000138669.5	4	82643945	G	A	0.849638	3.13381	0.00184768	0.00990099	0.732673	0.691329	0.339657
RP11-440D17.4	96203717	+	2	lincRNA	-989814	ENSG00000273305.1	2	97193531	T	G	1.58124	2.94984	0.00335895	0.00990099	0.485149	0.450544	0.284167
PSMB6	4701575	+	2	protein_coding	-934573	ENSG00000142507.5	17	5636148	C	T	0.439751	3.38249	0.000786342	0.00990099	0.643564	0.627156	0.32472
FBXO45	196311187	+	2	protein_coding	712354	ENSG00000174013.7	3	195598833	C	A	-1.00209	4.47454	9.89706e-06	0.00990099	0.019802	0.0278207	0.171399
VSTM2A	54618446	+	1	protein_coding	-641502	ENSG00000170419.6	7	55259948	C	G	1.00215	3.6033	0.000352236	0.00990099	0.50495	0.411889	0.27594
RP11-605F22.2	48481706	-	2	lincRNA	-810219	ENSG00000259235.1	15	47671487	T	C	1.37891	3.23326	0.00132141	0.00990099	0.60396	0.595461	0.318514
CHN2	29549024	+	1	protein_coding	403293	ENSG00000106069.16	7	29145731	T	G	0.852205	3.95972	8.82536e-05	0.00990099	0.217822	0.191297	0.223736
GCNT4	74326724	-	2	protein_coding	692058	ENSG00000176928.4	5	75018782	T	A	1.95945	3.29806	0.00105723	0.00990099	0.554455	0.518728	0.300932
NELFCD	57569981	+	2	protein_coding	377179	ENSG00000101158.8	20	57192802	C	T	-0.560681	3.52338	0.000473333	0.00990099	0.475248	0.446722	0.283593
PIH1D2	111942007	-	2	protein_coding	277189	ENSG00000150773.6	11	112219196	G	A	0.965235	4.78682	2.35877e-06	0.00990099	0.00990099	0.00597147	0.1392
MTF2	93602227	+	2	protein_coding	843657	ENSG00000143033.13	1	92758570	C	T	-3.97786	3.0691	0.00228758	0.00990099	0.633663	0.636134	0.326955
ZCCHC8	122966634	-	2	protein_coding	606160	ENSG00000033030.9	12	123572794	A	G	0.958386	3.51738	0.00048383	0.00990099	0.287129	0.286811	0.248538
FAT1	187630999	-	1	protein_coding	-676099	ENSG00000083857.9	4	186954900	T	A	0.858947	3.75476	0.000198209	0.00990099	0.356436	0.341129	0.259747
MARS	57910218	+	1	protein_coding	-881223	ENSG00000166986.8	12	58791441	G	A	-1.51175	4.34048	1.78722e-05	0.00990099	0.0594059	0.0561487	0.18298
CWC15	94704651	-	2	protein_coding	370040	ENSG00000150316.7	11	95074691	G	A	1.29665	3.08885	0.00214409	0.019802	0.881188	0.85154	0.379882
MLKL	74729619	-	1	protein_coding	293923	ENSG00000168404.8	16	75023542	T	A	-2.95163	4.25192	2.61938e-05	0.00990099	0.029703	0.0606926	0.184746
ZNF66	20991920	+	2	protein_coding	508342	ENSG00000160229.7	19	20483578	G	A	0.883825	3.74526	0.000205605	0.00990099	0.178218	0.200174	0.226881
NOP2	6677088	-	1	protein_coding	565862	ENSG00000111641.6	12	7242950	A	G	-0.507826	3.44197	0.000635991	0.00990099	0.60396	0.5742	0.313452
FANK1	127697623	+	2	protein_coding	-706326	ENSG00000203780.6	10	128403949	A	G	-1.06568	3.99526	7.64246e-05	0.00990099	0.128713	0.15419	0.213954
ZNF880	52876364	+	2	protein_coding	-996306	ENSG00000221923.4	19	53872670	G	A	1.17263	3.53476	0.000453977	0.00990099	0.524752	0.529002	0.302619
NCAPG	17838782	+	2	protein_coding	-491042	ENSG00000109805.5	4	18329824	A	G	0.451618	2.97476	0.00310296	0.019802	0.90099	0.896662	0.391459
PTPRB	71002840	-	1	protein_coding	15353	ENSG00000127329.10	12	71018193	G	A	0.920888	3.64405	0.000302334	0.00990099	0.346535	0.335843	0.258351
RP11-84C13.2	90040435	+	2	lincRNA	-70891	ENSG00000270720.1	4	90111326	A	G	3.22217	3.44762	0.000623184	0.00990099	0.445545	0.459308	0.286341
FAHD2B	97756062	-	2	protein_coding	-601270	ENSG00000144199.7	2	97154792	A	T	1.84521	3.34767	0.00088909	0.00990099	0.346535	0.306724	0.252582
TMCO1	165712548	-	1	protein_coding	837497	ENSG00000143183.12	1	166550045	C	A	-0.439477	3.55118	0.000427362	0.00990099	0.49505	0.445157	0.283409
RAB5C	40282608	-	1	protein_coding	-590800	ENSG00000108774.10	17	39691808	C	T	1.13753	3.58417	0.000378234	0.019802	0.455446	0.362122	0.265244
CTSA	44527006	+	2	protein_coding	449877	ENSG00000064601.12	20	44077129	G	C	1.06903	4.64085	4.65714e-06	0.00990099	0.029703	0.0295508	0.17297
AMN	103396743	+	2	protein_coding	-691030	ENSG00000166126.6	14	104087773	T	C	2.28125	3.09634	0.00209182	0.00990099	0.782178	0.752737	0.354809
RP11-54O7.17	933431	-	2	lincRNA	258220	ENSG00000272512.1	1	1191651	A	G	-2.16046	3.35352	0.000871002	0.00990099	0.524752	0.479261	0.291317
PSMB10	67969600	-	2	protein_coding	6720	ENSG00000205220.7	16	67976320	A	T	1.06402	3.1689	0.00164315	0.00990099	0.524752	0.533243	0.303481
STPG1	24741588	-	2	protein_coding	751771	ENSG00000001460.13	1	25493359	A	G	-1.14617	3.03787	0.00253265	0.00990099	0.841584	0.848569	0.379075
DDX42	61894433	+	2	protein_coding	319721	ENSG00000198231.8	17	61574712	G	A	-1.88691	4.01459	7.06388e-05	0.00990099	0.039604	0.0301266	0.173025
ENTPD7	101462269	+	2	protein_coding	234791	ENSG00000198018.6	10	101227478	A	C	-1.84405	4.245	2.69802e-05	0.00990099	0.039604	0.0296709	0.17297
PRPF3	150325309	+	2	protein_coding	654943	ENSG00000117360.8	1	149670366	C	T	-0.583383	3.87138	0.000125627	0.00990099	0.0891089	0.111745	0.201573
DDX50	70706108	+	2	protein_coding	-230029	ENSG00000107625.8	10	70936137	G	A	3.14505	7.56381	2.533e-13	0.00990099	0.00990099	0.00258019	0.122992
NXT2	108785915	+	2	protein_coding	-104838	ENSG00000101888.7	23	108890753	G	T	0.786276	1.64937	0.0998271	0.108911	1	0.995643	0.416068
PTPRH	55716960	-	2	protein_coding	-781455	ENSG00000080031.5	19	54935505	G	A	1.02061	3.55316	0.00042424	0.00990099	0.653465	0.617801	0.322775
FAM188B	30931572	+	2	protein_coding	71897	ENSG00000106125.14	7	30859675	G	A	-1.75941	3.97948	8.14775e-05	0.00990099	0.108911	0.100102	0.197721
MAP2K7	7976135	+	2	protein_coding	-184199	ENSG00000076984.13	19	8160334	G	A	0.351148	3.83488	0.000145082	0.00990099	0.168317	0.225914	0.232903
AC009014.3	135528822	-	2	lincRNA	-903861	ENSG00000271824.1	5	134624961	A	T	-3.76582	3.91542	0.000105436	0.00990099	0.158416	0.14363	0.210645
VRK3	50519420	-	2	protein_coding	-75574	ENSG00000105053.6	19	50443846	G	A	1.00698	3.50796	0.000500775	0.00990099	0.564356	0.53986	0.30489
SEC22A	122990567	+	2	protein_coding	-636246	ENSG00000121542.7	3	123626813	C	A	0.424633	2.96471	0.003204	0.019802	0.920792	0.886922	0.389034
AP5S1	3804942	+	2	protein_coding	-256228	ENSG00000125843.6	20	4061170	C	T	-0.774036	3.80777	0.000161335	0.00990099	0.29703	0.267262	0.243207
SRGAP3	9277958	-	2	protein_coding	-502743	ENSG00000196220.11	3	8775215	G	A	3.63494	3.90736	0.000108885	0.00990099	0.237624	0.241847	0.237146
SLC2A1	43417601	-	2	protein_coding	-69417	ENSG00000117394.15	1	43348184	A	T	-2.09912	3.67663	0.000267292	0.00990099	0.19802	0.194164	0.224947
MINOS1	19952881	+	2	protein_coding	812191	ENSG00000173436.9	1	19140690	G	A	-0.647303	3.79255	0.000171195	0.00990099	0.316832	0.332118	0.257836
FER	108523134	+	2	protein_coding	-272072	ENSG00000151422.8	5	108795206	G	A	0.5234	3.46091	0.000594044	0.00990099	0.465347	0.435464	0.281043
AATF	35412127	+	1	protein_coding	213865	ENSG00000108270.6	17	35198262	G	T	-0.521983	4.38406	1.47721e-05	0.00990099	0.029703	0.0561814	0.18298
RP11-774O3.3	8360065	-	2	lincRNA	-431279	ENSG00000251615.3	4	7928786	C	T	-1.73544	3.96117	8.77403e-05	0.00990099	0.207921	0.178207	0.220983
ABCA9	67047280	-	2	protein_coding	-254523	ENSG00000154258.12	17	66792757	T	C	2.25113	3.51996	0.000479292	0.00990099	0.49505	0.440162	0.282388
SPINK1	147207583	-	2	protein_coding	817575	ENSG00000164266.6	5	148025158	C	T	-0.873495	4.46045	1.05387e-05	0.00990099	0.00990099	0.0289967	0.172629
B3GALNT1	160820993	-	1	protein_coding	-199923	ENSG00000169255.9	3	160621070	A	G	0.666841	4.39419	1.41295e-05	0.00990099	0.029703	0.0212807	0.160881
WASH4P	67750	-	2	protein_coding	886490	ENSG00000234769.4	16	954240	C	G	0.803468	3.33929	0.000915642	0.00990099	0.485149	0.44902	0.284123
TOMM40L	161198746	+	2	protein_coding	869942	ENSG00000158882.8	1	160328804	G	A	0.473536	3.69702	0.000247354	0.00990099	0.277228	0.279537	0.246067
AQP3	33442516	-	2	protein_coding	-701242	ENSG00000165272.10	9	32741274	G	C	-3.95259	3.10518	0.00203173	0.00990099	0.742574	0.760712	0.356779
HCG27	31170149	+	2	protein_coding	394697	ENSG00000206344.6	6	30775452	C	G	-1.2555	3.28867	0.00109221	0.019802	0.811881	0.764388	0.357806
MASP2	11104999	-	2	protein_coding	-234120	ENSG00000009724.12	1	10870879	G	C	-0.886587	4.01914	6.93391e-05	0.00990099	0.257426	0.288663	0.248759
RPRM	154335322	-	2	protein_coding	-117052	ENSG00000177519.3	2	154218270	C	A	-1.04884	3.66459	0.000279768	0.00990099	0.237624	0.230128	0.233628
GRAMD1C	113664245	+	1	protein_coding	-61219	ENSG00000178075.15	3	113725464	T	A	-0.658296	3.69307	0.000251099	0.00990099	0.247525	0.208105	0.228408
KCNE4	224062516	+	2	protein_coding	-342901	ENSG00000152049.5	2	224405417	T	C	4.94185	5.04369	6.83234e-07	0.00990099	0.019802	0.00700613	0.141192
FCGR2B	161643750	+	2	protein_coding	-596802	ENSG00000072694.14	1	162240552	C	T	4.09478	4.14158	4.17888e-05	0.00990099	0.118812	0.129446	0.206296
PHYKPL	177655559	-	1	protein_coding	-311903	ENSG00000175309.10	5	177343656	C	G	1.9937	4.18713	3.45024e-05	0.00990099	0.118812	0.129925	0.206296
PHLDA2	2949897	-	2	protein_coding	-590739	ENSG00000181649.5	11	2359158	G	T	0.461417	3.69957	0.000244961	0.00990099	0.524752	0.469904	0.288951
CBL	119170489	+	2	protein_coding	-538584	ENSG00000110395.4	11	119709073	A	G	-1.40011	3.52207	0.00047561	0.00990099	0.49505	0.505917	0.297829
SMAP1	71547570	+	2	protein_coding	1168766	ENSG00000112305.10	6	70378804	T	C	0.46572	3.59338	0.000365503	0.00990099	0.485149	0.467188	0.28826
MRPS24	43908673	-	2	protein_coding	912960	ENSG00000062582.9	7	44821633	T	C	-0.859201	3.05264	0.0024139	0.00990099	0.851485	0.835269	0.375571
RLN1	5335558	-	2	protein_coding	-370460	ENSG00000107018.6	9	4965098	A	G	1.05595	3.36498	0.000836537	0.00990099	0.663366	0.646799	0.329433
TSHZ2	52107405	+	2	protein_coding	480871	ENSG00000182463.11	20	51626534	T	C	-0.723705	3.63446	0.000313441	0.00990099	0.39604	0.332712	0.25788
GPR143	9716113	-	2	protein_coding	-289149	ENSG00000101850.8	23	9426964	T	G	1.82603	3.83465	0.00014521	0.00990099	0.178218	0.175963	0.220474
EVPL	74007749	-	2	protein_coding	140987	ENSG00000167880.3	17	74148736	G	A	1.6965	3.65826	0.000286554	0.00990099	0.405941	0.403653	0.273912
SMIM2	44718056	-	2	protein_coding	180929	ENSG00000139656.5	13	44898985	C	T	-1.93629	4.50132	8.77902e-06	0.00990099	0.00990099	0.00506019	0.134797
IL27RA	14163100	+	2	protein_coding	-183944	ENSG00000104998.2	19	14347044	C	T	-1.76654	4.31278	2.01561e-05	0.00990099	0.049505	0.0706058	0.186876
WDR70	37752588	+	1	protein_coding	1227070	ENSG00000082068.4	5	36525518	T	A	0.488781	3.42145	0.000684513	0.00990099	0.554455	0.485866	0.292897
ADCYAP1	909447	+	2	protein_coding	-498685	ENSG00000141433.8	18	1408132	C	T	2.36062	4.10125	4.94433e-05	0.00990099	0.178218	0.146179	0.211571
GRAP	18939393	-	1	protein_coding	-86593	ENSG00000154016.9	17	18852800	T	C	0.697574	3.85135	0.000135972	0.00990099	0.158416	0.161533	0.215948
TBX2	59486619	+	2	protein_coding	-210520	ENSG00000121068.9	17	59697139	G	T	3.49715	4.76919	2.56304e-06	0.00990099	0.0891089	0.078228	0.190196
EPHA3	89528552	+	2	protein_coding	528729	ENSG00000044524.6	3	88999823	G	A	-1.58311	3.26877	0.00116989	0.00990099	0.524752	0.47847	0.291255
CD55	207532891	+	1	protein_coding	228375	ENSG00000196352.9	1	207304516	C	T	2.46029	3.62178	0.000328716	0.00990099	0.356436	0.333724	0.258129
DNMT3A	25505259	-	2	protein_coding	1058072	ENSG00000119772.12	2	26563331	G	A	1.53996	3.7037	0.00024113	0.00990099	0.257426	0.216115	0.230637
RPS6KC1	213436064	+	2	protein_coding	-724484	ENSG00000136643.7	1	214160548	A	T	0.350252	3.27052	0.00116285	0.00990099	0.693069	0.668213	0.334497
ARHGAP23	36666180	+	2	protein_coding	-220540	ENSG00000225485.3	17	36886720	C	A	0.521127	3.49202	0.000530719	0.00990099	0.415842	0.398749	0.272909
PDE5A	120528452	-	2	protein_coding	993124	ENSG00000138735.11	4	121521576	C	A	1.22967	3.34021	0.000912701	0.00990099	0.554455	0.554705	0.308552
ZNF304	57869215	+	2	protein_coding	790148	ENSG00000131845.10	19	57079067	A	T	1.30765	3.36254	0.000843781	0.00990099	0.643564	0.652547	0.330847
SLC39A11	71088435	-	1	protein_coding	523310	ENSG00000133195.7	17	71611745	C	T	0.809057	3.84058	0.000141865	0.00990099	0.475248	0.414824	0.276598
XRCC6BP1	58350470	+	2	protein_coding	-104498	ENSG00000166896.3	12	58454968	G	A	-1.31358	3.62265	0.000327648	0.00990099	0.267327	0.231009	0.233805
RP5-935K16.1	128603261	-	2	lincRNA	-881613	ENSG00000270081.1	2	127721648	A	G	1.30342	3.33646	0.000924749	0.00990099	0.574257	0.528212	0.302444
PLIN4	4504473	-	2	protein_coding	-210500	ENSG00000167676.3	19	4293973	G	C	-0.615761	3.94137	9.50242e-05	0.00990099	0.316832	0.275336	0.244568
ARL17B	44416868	-	2	protein_coding	475031	ENSG00000228696.4	17	44891899	G	A	-4.6273	3.23212	0.00132653	0.00990099	0.475248	0.485007	0.292624
PLP2	49031041	+	2	protein_coding	-935448	ENSG00000102007.6	23	49966489	A	C	1.37318	3.02895	0.00260701	0.00990099	0.178218	0.192039	0.224105
RP11-279F6.1	69863079	+	2	lincRNA	-435719	ENSG00000245750.3	15	70298798	T	C	2.2233	2.94981	0.00335922	0.019802	0.970297	0.979701	0.412907
B3GAT1	134254082	-	2	protein_coding	304510	ENSG00000109956.8	11	134558592	T	A	2.97757	3.45856	0.000599095	0.00990099	0.693069	0.64428	0.328824
HAPLN3	89424956	-	1	protein_coding	940239	ENSG00000140511.7	15	90365195	G	A	-1.48881	3.59007	0.000370026	0.00990099	0.485149	0.445185	0.283409
PTTG1	159855609	+	2	protein_coding	-23649	ENSG00000164611.8	5	159879258	A	G	-1.08992	3.80406	0.000163687	0.00990099	0.257426	0.245263	0.237982
NOP16	175813910	-	1	protein_coding	293930	ENSG00000048162.15	5	176107840	C	T	0.413989	3.19605	0.0014995	0.00990099	0.821782	0.768603	0.358695
ASUN	27089747	-	1	protein_coding	-705485	ENSG00000064102.10	12	26384262	G	T	0.851011	3.72708	0.000220489	0.00990099	0.336634	0.319673	0.254566
PPP1R7	242122876	+	1	protein_coding	309052	ENSG00000115685.10	2	241813824	C	A	-1.95347	3.81229	0.000158511	0.00990099	0.287129	0.30416	0.251998
SNX13	17937069	-	1	protein_coding	392008	ENSG00000071189.17	7	18329077	C	G	0.472656	3.65752	0.000287356	0.00990099	0.445545	0.411541	0.27585
CYP2E1	135352284	+	2	protein_coding	114870	ENSG00000130649.5	10	135237414	G	A	2.00539	5.43269	9.46637e-08	0.00990099	0.00990099	0.000798578	0.0737331
VGF	100808144	-	2	protein_coding	386317	ENSG00000128564.5	7	101194461	C	A	0.686923	3.28145	0.00111983	0.019802	0.653465	0.64512	0.329004
PES1	31000089	-	1	protein_coding	-37929	ENSG00000100029.13	22	30962160	G	A	-0.686059	2.84774	0.00462142	0.00990099	0.940594	0.949915	0.404658
HSDL2	115203979	+	2	protein_coding	540594	ENSG00000119471.10	9	114663385	T	C	2.5511	7.13243	4.40267e-12	0.00990099	0.00990099	0.000658423	0.0717984
TSPEAR	45928754	-	1	protein_coding	1182560	ENSG00000175894.10	21	47111314	C	A	-0.594809	3.68347	0.000260442	0.00990099	0.554455	0.473041	0.290088
PTCD3	86361962	+	2	protein_coding	-646705	ENSG00000132300.14	2	87008667	A	C	-1.94194	3.63894	0.000308197	0.00990099	0.257426	0.248689	0.238723
NTM	132204940	+	1	protein_coding	485236	ENSG00000182667.10	11	131719704	G	A	5.2474	3.90319	0.000110713	0.00990099	0.227723	0.205663	0.227938
CYP2D6	42522578	-	2	protein_coding	-381932	ENSG00000100197.16	22	42140646	C	T	1.15726	3.9498	9.18548e-05	0.00990099	0.217822	0.189272	0.223096
FAM169A	74137504	-	1	protein_coding	-832058	ENSG00000198780.7	5	73305446	C	A	1.75948	4.22149	2.98244e-05	0.00990099	0.049505	0.0454008	0.17603
FAM228A	24423611	+	1	protein_coding	553964	ENSG00000186453.8	2	23869647	G	A	-3.51447	3.43626	0.000649157	0.00990099	0.584158	0.478887	0.291298
ZBTB45	59030926	-	2	protein_coding	-886893	ENSG00000119574.8	19	58144033	G	A	1.17485	3.64908	0.000296656	0.00990099	0.178218	0.186562	0.222748
RPL41	56511266	+	2	protein_coding	770544	ENSG00000229117.4	12	55740722	C	T	1.62432	3.05221	0.00241732	0.00990099	0.821782	0.79885	0.366125
SMARCAL1	217315569	+	1	protein_coding	-568745	ENSG00000138375.8	2	217884314	G	A	1.22148	3.74498	0.000205828	0.00990099	0.29703	0.288959	0.248759
UGT1A5	234681203	+	2	protein_coding	859154	ENSG00000240224.1	2	233822049	T	C	-2.30999	3.47943	0.000555548	0.00990099	0.623762	0.568918	0.312011
OGDHL	50964992	-	2	protein_coding	-544237	ENSG00000197444.5	10	50420755	G	A	0.595725	3.47791	0.000558612	0.00990099	0.425743	0.376342	0.268048
FAM86C1	71510607	+	1	protein_coding	542626	ENSG00000158483.11	11	70967981	A	G	0.720825	3.55261	0.000425101	0.00990099	0.445545	0.430845	0.280068
FGFBP1	15938275	-	2	protein_coding	959682	ENSG00000137440.3	4	16897957	C	T	-1.38007	3.31549	0.000995053	0.00990099	0.70297	0.681885	0.33754
IL12A	159713344	+	2	protein_coding	-267320	ENSG00000168811.2	3	159980664	A	C	1.33208	3.1206	0.00193062	0.00990099	0.841584	0.761454	0.356949
THEM4	151867439	-	2	protein_coding	-193206	ENSG00000159445.8	1	151674233	A	C	-0.59771	3.55497	0.000421424	0.00990099	0.237624	0.26283	0.242119
MNT	2298748	-	1	protein_coding	-433157	ENSG00000070444.10	17	1865591	T	A	-0.459549	3.87001	0.000126309	0.00990099	0.257426	0.233481	0.234703
MSANTD3	103212839	+	2	protein_coding	-795550	ENSG00000066697.10	9	104008389	T	G	0.624809	2.81658	0.00508484	0.029703	0.970297	0.955139	0.406093
INPP5D	234114244	+	1	protein_coding	561073	ENSG00000168918.9	2	233553171	T	A	1.3986	4.37091	1.56489e-05	0.00990099	0.0594059	0.0520151	0.180407
DNAJC27	25186343	-	2	protein_coding	993103	ENSG00000115137.7	2	26179446	G	A	-1.28032	3.26416	0.0011886	0.00990099	0.594059	0.531584	0.303163
RP11-539G18.2	39667743	+	1	lincRNA	-915017	ENSG00000255458.1	4	40582760	T	C	-0.891724	3.69002	0.000254036	0.00990099	0.366337	0.333493	0.258129
APOLD1	12940584	+	2	protein_coding	-166901	ENSG00000178878.8	12	13107485	C	G	2.55647	4.49235	9.13943e-06	0.00990099	0.049505	0.0471945	0.177017
RCN3	50046468	+	2	protein_coding	549974	ENSG00000142552.3	19	49496494	G	A	-0.858739	5.13456	4.35237e-07	0.00990099	0.019802	0.0139792	0.153594
ZNF667	56980304	-	1	protein_coding	-434889	ENSG00000198046.7	19	56545415	C	T	1.46162	3.83362	0.000145801	0.00990099	0.277228	0.253095	0.239841
LA16c-380H5.5	3056121	+	2	lincRNA	-612389	ENSG00000272079.1	16	3668510	T	C	3.14705	3.38177	0.000788354	0.019802	0.70297	0.629858	0.325484
BCL10	85733312	-	2	protein_coding	-151414	ENSG00000142867.8	1	85581898	C	T	-1.24616	3.21353	0.00141321	0.019802	0.762376	0.767134	0.358437
ALDOA	30081599	+	1	protein_coding	734717	ENSG00000149925.12	16	29346882	A	G	1.40376	3.65613	0.000288868	0.00990099	0.178218	0.170621	0.218633
RBKS	28081438	-	2	protein_coding	736432	ENSG00000171174.9	2	28817870	C	T	0.743183	2.82949	0.00488795	0.019802	0.950495	0.94589	0.403591
NCEH1	172351882	-	1	protein_coding	18202	ENSG00000144959.5	3	172370084	G	A	-0.49296	3.58066	0.0003832	0.00990099	0.405941	0.387467	0.270296
GALC	88454551	-	2	protein_coding	-216892	ENSG00000054983.12	14	88237659	G	A	0.911128	3.25539	0.00122499	0.00990099	0.633663	0.626363	0.324559
ZNF451	57033221	+	2	protein_coding	603225	ENSG00000112200.12	6	56429996	G	A	-0.497893	3.98193	8.06751e-05	0.00990099	0.0891089	0.0989025	0.197437
RNF24	3914712	-	2	protein_coding	81385	ENSG00000101236.12	20	3996097	T	C	1.66709	3.47018	0.000574478	0.00990099	0.643564	0.597697	0.319088
TSPAN19	85423751	-	1	protein_coding	-255470	ENSG00000231738.6	12	85168281	T	C	2.78909	3.14849	0.00175946	0.00990099	0.653465	0.634045	0.326559
DROSHA	31527013	-	1	protein_coding	-327219	ENSG00000113360.12	5	31199794	A	G	-0.442993	3.96074	8.78919e-05	0.00990099	0.306931	0.322135	0.255262
TXNDC11	11792181	-	2	protein_coding	578199	ENSG00000153066.8	16	12370380	C	G	-1.67349	3.41941	0.00068954	0.019802	0.633663	0.617139	0.322723
PRDM10	129830977	-	2	protein_coding	-655964	ENSG00000170325.10	11	129175013	C	T	-0.605862	4.08749	5.23474e-05	0.00990099	0.158416	0.1495	0.212767
RP11-317P15.4	182584389	+	2	lincRNA	320900	ENSG00000261504.1	1	182263489	C	T	2.72272	3.9595	8.83329e-05	0.00990099	0.188119	0.169803	0.218492
FAM69B	139621331	-	2	protein_coding	-477106	ENSG00000165716.5	9	139144225	A	G	-1.35043	3.68253	0.000261378	0.00990099	0.455446	0.413284	0.276138
CTC-365E16.1	71656517	+	2	lincRNA	955351	ENSG00000272093.1	5	70701166	T	G	-0.482164	2.90803	0.00383196	0.029703	0.950495	0.952977	0.405498
UQCRB	97244168	-	1	protein_coding	-448652	ENSG00000156467.5	8	96795516	G	A	-0.720565	4.58634	5.97734e-06	0.00990099	0.029703	0.0452027	0.175825
RP4-734P14.4	2447961	-	2	protein_coding	970392	ENSG00000256566.1	20	3418353	C	T	-1.48965	4.15294	3.98451e-05	0.00990099	0.128713	0.143302	0.210514
RP11-304L19.8	2262444	+	2	lincRNA	-281917	ENSG00000261532.1	16	2544361	C	T	0.507724	3.16778	0.00164937	0.00990099	0.851485	0.881603	0.387502
U91328.20	25990989	+	2	lincRNA	697459	ENSG00000272065.1	6	25293530	G	T	-3.86304	3.14638	0.00177186	0.00990099	0.752475	0.758621	0.356241
RP4-758J18.2	1336623	+	2	protein_coding	-97882	ENSG00000224870.3	1	1434505	C	T	1.82545	3.486	0.000542465	0.00990099	0.485149	0.467737	0.288453
RNF5	32151167	+	2	protein_coding	-838269	ENSG00000204308.6	6	32989436	C	T	-0.919541	3.83951	0.000142461	0.00990099	0.425743	0.399111	0.272945
ONECUT1	53078166	-	1	protein_coding	-815963	ENSG00000169856.7	15	52262203	G	A	-3.35432	3.69237	0.000251779	0.00990099	0.326733	0.347844	0.261804
PCBP3	47361584	+	2	protein_coding	-423668	ENSG00000183570.12	21	47785252	A	G	-0.772421	3.92256	0.000102467	0.00990099	0.118812	0.118719	0.203395
PRKCD	53212420	+	2	protein_coding	-881467	ENSG00000163932.9	3	54093887	T	C	-0.618732	3.88223	0.000120338	0.00990099	0.247525	0.184247	0.222449
HSPA6	161496378	+	2	protein_coding	-500157	ENSG00000173110.6	1	161996535	C	T	2.5948	3.57906	0.000385481	0.00990099	0.386139	0.354214	0.263504
LIPJ	90366431	+	2	protein_coding	-767669	ENSG00000204022.5	10	91134100	A	T	-5.30279	3.299	0.00105377	0.00990099	0.683168	0.673552	0.335653
DOC2A	30030224	-	2	protein_coding	379017	ENSG00000149927.13	16	30409241	A	G	1.83392	3.02736	0.00262043	0.019802	0.70297	0.705357	0.342954
MPLKIP	40172660	-	2	protein_coding	-716654	ENSG00000168303.6	7	39456006	G	A	2.9755	3.6074	0.000346882	0.00990099	0.445545	0.385473	0.270095
PEMT	17415968	-	2	protein_coding	-164802	ENSG00000133027.13	17	17251166	A	G	-1.81831	3.36676	0.000831313	0.00990099	0.534653	0.508438	0.298203
FNIP2	159810979	+	2	protein_coding	-29132	ENSG00000052795.8	4	159840111	C	T	1.63598	3.74462	0.000206117	0.00990099	0.237624	0.226843	0.232925
RIC8B	107279682	+	1	protein_coding	-320370	ENSG00000111785.14	12	107600052	G	T	2.24606	3.74671	0.000204457	0.00990099	0.29703	0.269304	0.243713
WNK4	40947643	+	2	protein_coding	-823397	ENSG00000126562.12	17	41771040	A	T	0.721753	3.5485	0.000431591	0.00990099	0.237624	0.248614	0.238723
LNPEP	96341777	+	1	protein_coding	143298	ENSG00000113441.11	5	96198479	C	G	-0.373131	2.83288	0.00483739	0.019802	0.940594	0.923716	0.39822
NDUFB2	140406363	+	1	protein_coding	712368	ENSG00000090266.8	7	139693995	C	T	-2.08056	3.34542	0.000896147	0.00990099	0.524752	0.528022	0.302444
SRPR	126137607	-	1	protein_coding	-180845	ENSG00000182934.7	11	125956762	G	A	-0.94705	4.29521	2.17468e-05	0.00990099	0.0891089	0.0815751	0.190829
MRPL22	154346246	+	2	protein_coding	-62978	ENSG00000082515.12	5	154409224	C	T	0.90957	4.11803	4.61091e-05	0.00990099	0.0891089	0.109752	0.201087
LRP4	46940193	-	2	protein_coding	-206811	ENSG00000134569.5	11	46733382	T	C	2.07448	3.32869	0.000950265	0.00990099	0.346535	0.289544	0.248956
PGAP3	37842272	-	1	protein_coding	-672580	ENSG00000161395.8	17	37169692	G	A	-0.651142	3.58331	0.00037945	0.00990099	0.356436	0.330301	0.257445
RP1-315G1.3	123093255	-	1	lincRNA	-445790	ENSG00000232412.1	23	122647465	T	C	1.43644	2.72129	0.00677567	0.019802	0.811881	0.819982	0.371324
ELK4	205589966	-	2	protein_coding	-276319	ENSG00000158711.9	1	205313647	G	T	1.79945	3.31897	0.000983064	0.00990099	0.584158	0.553775	0.308283
FAM178A	102705087	+	2	protein_coding	957304	ENSG00000119906.7	10	101747783	G	T	1.36097	2.8745	0.00425432	0.019802	0.960396	0.951443	0.405053
DOCK10	225848523	-	1	protein_coding	-204692	ENSG00000135905.14	2	225643831	A	G	-0.93263	3.48477	0.000544883	0.00990099	0.356436	0.387441	0.270296
DHDDS	26793874	+	1	protein_coding	563115	ENSG00000117682.12	1	26230759	A	G	0.746371	3.11426	0.00197163	0.00990099	0.683168	0.672046	0.335376
ZKSCAN5	99128731	+	2	protein_coding	561982	ENSG00000196652.7	7	98566749	C	T	-1.09845	3.66273	0.000281746	0.00990099	0.306931	0.28783	0.248759
MGA	42054327	+	1	protein_coding	-335896	ENSG00000174197.12	15	42390223	T	C	-0.78647	3.59441	0.000364098	0.00990099	0.39604	0.36809	0.266305
GALNT16	69820488	+	2	protein_coding	369547	ENSG00000100626.12	14	69450941	T	C	-2.36969	3.68242	0.000261484	0.00990099	0.247525	0.280495	0.246345
ETV3	157105500	-	2	protein_coding	354650	ENSG00000117036.7	1	157460150	G	A	-0.487102	3.3881	0.000770861	0.00990099	0.594059	0.572289	0.313011
RMI2	11444508	+	2	protein_coding	-610859	ENSG00000175643.7	16	12055367	T	G	-3.45342	3.82194	0.000152634	0.00990099	0.366337	0.313996	0.253462
ARFGEF1	68255571	-	1	protein_coding	65811	ENSG00000066777.4	8	68321382	G	A	-0.860599	4.19844	3.28911e-05	0.00990099	0.0594059	0.0616611	0.184746
C10orf76	103789214	-	2	protein_coding	777593	ENSG00000120029.8	10	104566807	A	G	-0.773153	3.12833	0.00188169	0.00990099	0.70297	0.713621	0.344822
MAGEE2	75005079	-	2	protein_coding	216623	ENSG00000186675.5	23	75221702	T	C	-2.38927	2.80349	0.00529181	0.019802	0.217822	0.200173	0.226881
ITGB6	161114557	-	1	protein_coding	358422	ENSG00000115221.6	2	161472979	A	G	1.84973	3.31319	0.00100305	0.00990099	0.564356	0.565188	0.310975
USP18	18659582	+	2	protein_coding	953015	ENSG00000184979.9	22	17706567	C	T	2.04038	4.2268	2.91585e-05	0.00990099	0.0693069	0.0615881	0.184746
GDF9	132198248	-	2	protein_coding	-91687	ENSG00000164404.4	5	132106561	A	T	-0.897991	3.97232	8.38737e-05	0.00990099	0.118812	0.13082	0.206703
LPCAT3	7091065	-	2	protein_coding	888365	ENSG00000111684.6	12	7979430	T	C	-1.32185	3.92314	0.00010223	0.00990099	0.237624	0.211176	0.228994
PEAR1	156884439	+	2	protein_coding	-952452	ENSG00000187800.9	1	157836891	T	C	-0.556376	3.77581	0.000182705	0.00990099	0.257426	0.229561	0.233481
SOSTDC1	16502175	-	2	protein_coding	70675	ENSG00000171243.7	7	16572850	A	G	-1.87535	3.88433	0.00011934	0.00990099	0.227723	0.222465	0.232159
ZNF850	37238671	-	2	protein_coding	-749685	ENSG00000267041.1	19	36488986	T	C	0.816325	3.48101	0.000552376	0.00990099	0.277228	0.276715	0.245168
KCNJ11	17409623	-	2	protein_coding	-104023	ENSG00000187486.5	11	17305600	G	A	-0.39835	3.68846	0.000255547	0.00990099	0.29703	0.250946	0.239302
RP13-616I3.1	197233857	-	2	lincRNA	-646620	ENSG00000272989.1	3	196587237	G	A	2.93947	4.70731	3.42406e-06	0.00990099	0.00990099	0.0118706	0.150634
SPSB1	9427632	+	2	protein_coding	398494	ENSG00000171621.9	1	9029138	G	A	1.37095	4.29304	2.19513e-05	0.00990099	0.168317	0.128285	0.205965
TIAM1	32639299	-	1	protein_coding	616925	ENSG00000156299.8	21	33256224	A	G	-0.882919	3.4792	0.000556012	0.00990099	0.445545	0.406445	0.274605
TRAF3IP2	111894186	-	1	protein_coding	60097	ENSG00000056972.14	6	111954283	A	C	-2.25268	3.53374	0.000455678	0.029703	0.435644	0.418056	0.277578
PRKACB	84649720	+	2	protein_coding	459360	ENSG00000142875.15	1	84190360	C	T	1.32273	3.6291	0.000319812	0.00990099	0.376238	0.31436	0.253539
SMARCC1	47770584	-	2	protein_coding	57395	ENSG00000173473.6	3	47827979	A	G	1.27914	5.11391	4.82469e-07	0.00990099	0.00990099	0.000523453	0.0677559
HOOK3	42882573	+	1	protein_coding	130682	ENSG00000168172.4	8	42751891	A	G	-1.02003	3.13967	0.00181196	0.00990099	0.475248	0.415266	0.276624
RBM4B	66435295	+	1	protein_coding	-909913	ENSG00000173914.7	11	67345208	G	A	-1.45495	3.05895	0.00236475	0.00990099	0.70297	0.713317	0.344773
ISCA1	88882703	-	2	protein_coding	-754935	ENSG00000135070.9	9	88127768	C	T	0.44732	3.53325	0.000456504	0.00990099	0.455446	0.438002	0.281847
PKHD1	51586786	-	2	protein_coding	624175	ENSG00000170927.10	6	52210961	C	A	1.04928	2.97	0.00315043	0.00990099	0.861386	0.889661	0.389761
PRDX1	45981479	-	2	protein_coding	-903557	ENSG00000117450.9	1	45077922	C	T	0.600662	3.88241	0.000120253	0.00990099	0.0891089	0.108151	0.200906
RP11-403I13.8	149291204	+	2	lincRNA	-966729	ENSG00000235999.1	1	150257933	T	C	1.07162	3.53951	0.00044612	0.029703	0.0891089	0.0921636	0.194823
DENND5A	9225864	-	1	protein_coding	695082	ENSG00000184014.3	11	9920946	G	A	1.22352	4.2507	2.63305e-05	0.00990099	0.049505	0.0226841	0.162821
RP5-1024G6.8	53710212	-	2	lincRNA	-441277	ENSG00000270172.1	1	53268935	T	C	-1.10518	3.67945	0.00026445	0.00990099	0.29703	0.288479	0.248759
CTD-3110H11.1	50651929	-	2	lincRNA	-187320	ENSG00000259715.1	15	50464609	G	A	-1.58852	3.4605	0.000594921	0.00990099	0.376238	0.385041	0.269937
ATP6V0E1	172447332	+	2	protein_coding	-201178	ENSG00000113732.4	5	172648510	G	A	0.679495	3.93669	9.68257e-05	0.00990099	0.148515	0.178106	0.220958
GNL2	38059447	-	1	protein_coding	-790424	ENSG00000134697.8	1	37269023	C	T	-0.570348	3.35971	0.00085222	0.00990099	0.653465	0.619083	0.322991
BTBD16	124096009	+	2	protein_coding	287667	ENSG00000138152.7	10	123808342	C	G	-2.43351	3.40897	0.000715708	0.00990099	0.594059	0.586276	0.316765
KIAA1211	57193846	+	2	protein_coding	216461	ENSG00000109265.8	4	56977385	T	C	1.36096	3.68619	0.000257768	0.00990099	0.346535	0.325125	0.255929
RP3-331H24.5	72005050	-	2	lincRNA	195986	ENSG00000269966.1	6	72201036	T	C	-0.671344	4.39291	1.4209e-05	0.00990099	0.039604	0.0322557	0.175163
SYNRG	35945452	-	1	protein_coding	938501	ENSG00000006114.11	17	36883953	C	T	0.488103	3.14597	0.00177428	0.00990099	0.861386	0.82062	0.371455
N4BP1	48596355	-	2	protein_coding	757395	ENSG00000102921.3	16	49353750	T	C	-1.72556	3.6769	0.000267023	0.00990099	0.19802	0.176115	0.220474
COMMD9	36300166	-	1	protein_coding	-178703	ENSG00000110442.7	11	36121463	T	C	-2.38418	3.59589	0.000362095	0.00990099	0.415842	0.4154	0.276666
UNC13D	73839347	-	2	protein_coding	272487	ENSG00000092929.7	17	74111834	G	T	-1.22511	3.72486	0.000222378	0.00990099	0.217822	0.205519	0.227938
ISLR2	74428997	+	2	protein_coding	-24876	ENSG00000167178.11	15	74453873	A	G	-1.52229	3.84415	0.000139888	0.00990099	0.19802	0.186799	0.222748
MYH7	23882065	-	2	protein_coding	-550865	ENSG00000092054.12	14	23331200	T	C	0.840323	4.13684	4.26261e-05	0.00990099	0.138614	0.124794	0.204807
LL22NC03-2H8.5	22641586	-	2	lincRNA	-59958	ENSG00000272216.1	22	22581628	T	C	1.33092	3.71662	0.00022951	0.00990099	0.168317	0.170562	0.218633
OVGP1	111962348	-	2	protein_coding	99274	ENSG00000085465.11	1	112061622	G	A	-2.46221	4.47424	9.9103e-06	0.00990099	0.108911	0.124103	0.204807
SPOCK2	73848372	-	2	protein_coding	472682	ENSG00000107742.8	10	74321054	T	C	-1.80921	3.80246	0.000164714	0.00990099	0.148515	0.14585	0.211333
RP11-142I20.1	39101460	-	2	lincRNA	-253651	ENSG00000267313.2	18	38847809	C	T	-3.70307	3.65243	0.000292926	0.00990099	0.29703	0.276641	0.245132
RP11-15H20.7	23440398	-	2	lincRNA	809187	ENSG00000269107.1	19	24249585	G	C	1.25619	3.66042	0.000284217	0.00990099	0.188119	0.186277	0.222568
AKR1C2	5055812	-	2	protein_coding	-823338	ENSG00000151632.12	10	4232474	A	G	-1.56952	3.36964	0.000822913	0.00990099	0.693069	0.681965	0.33754
TMEM86B	55741647	-	2	protein_coding	-469248	ENSG00000180089.4	19	55272399	G	A	-0.758104	3.47255	0.000569559	0.00990099	0.772277	0.773736	0.359826
ADCY2	7826832	+	2	protein_coding	162501	ENSG00000078295.11	5	7664331	G	A	3.17665	3.32803	0.000952455	0.019802	0.762376	0.781027	0.361816
TTLL4	219618857	+	2	protein_coding	-244732	ENSG00000135912.6	2	219863589	C	T	-0.494198	3.0076	0.00279305	0.00990099	0.782178	0.797727	0.365899
RBM15B	51431501	+	2	protein_coding	-914324	ENSG00000179837.6	3	52345825	G	A	-2.57692	3.72523	0.000222062	0.019802	0.128713	0.149856	0.213019
PDE1C	32110242	-	1	protein_coding	857609	ENSG00000154678.12	7	32967851	T	C	-3.28546	3.99323	7.70578e-05	0.00990099	0.118812	0.108674	0.201041
UBE2N	93803817	-	1	protein_coding	186072	ENSG00000177889.5	12	93989889	T	C	-1.10971	3.41333	0.000704682	0.00990099	0.564356	0.528521	0.302444
FAM185A	102395451	+	2	protein_coding	917049	ENSG00000222011.4	7	101478402	G	A	2.11694	3.52089	0.000477663	0.00990099	0.267327	0.277643	0.245454
ABCA1	107623953	-	2	protein_coding	607993	ENSG00000165029.11	9	108231946	C	T	3.17717	4.88433	1.48299e-06	0.00990099	0.019802	0.0192931	0.158621
C21orf119	33765715	+	1	protein_coding	-797826	ENSG00000256073.2	21	34563541	G	C	-0.650241	3.98019	8.12434e-05	0.00990099	0.0990099	0.101275	0.198164
NIF3L1	201768419	+	1	protein_coding	-357567	ENSG00000196290.10	2	202125986	T	C	-0.761146	3.27419	0.00114824	0.00990099	0.564356	0.547161	0.306638
VTA1	142519576	+	2	protein_coding	249752	ENSG00000009844.11	6	142269824	G	A	-1.46339	3.98423	7.99253e-05	0.00990099	0.049505	0.0759651	0.189783
MUT	49399443	-	2	protein_coding	-19423	ENSG00000146085.7	6	49380020	G	A	-0.395605	4.7196	3.23345e-06	0.00990099	0.019802	0.0165331	0.153965
SIM2	38092284	+	2	protein_coding	-656545	ENSG00000159263.11	21	38748829	T	C	-2.78787	3.33786	0.000920237	0.00990099	0.623762	0.596829	0.318876
RP11-362F19.1	142244772	-	2	lincRNA	-441356	ENSG00000248810.1	4	141803416	A	G	-2.39385	4.51883	8.11479e-06	0.00990099	0.019802	0.0190126	0.158144
EML2	46145006	-	1	protein_coding	283015	ENSG00000125746.10	19	46428021	T	C	0.504788	4.66902	4.08965e-06	0.00990099	0.019802	0.0157863	0.153594
ZCCHC17	31811804	+	2	protein_coding	433518	ENSG00000121766.10	1	31378286	A	G	-0.883913	4.05501	5.98576e-05	0.00990099	0.108911	0.105144	0.199136
BCAR1	75276988	-	1	protein_coding	998625	ENSG00000050820.12	16	76275613	A	G	0.678834	3.28344	0.00111213	0.019802	0.732673	0.734511	0.349945
PON1	94940889	-	2	protein_coding	7860	ENSG00000005421.4	7	94948749	A	G	1.14383	3.96677	8.57791e-05	0.00990099	0.0792079	0.0898647	0.194823
PCDHGA2	140890738	+	2	protein_coding	-294238	ENSG00000081853.13	5	141184976	T	C	-1.78678	4.25158	2.62314e-05	0.00990099	0.049505	0.0472096	0.177017
MZT1	73284462	-	2	protein_coding	-930522	ENSG00000204899.5	13	72353940	C	T	0.506889	4.01136	7.15775e-05	0.00990099	0.108911	0.127059	0.205333
CXCL14	134907545	-	2	protein_coding	-351925	ENSG00000145824.8	5	134555620	A	C	-1.41349	3.25059	0.00124532	0.019802	0.633663	0.620998	0.323483
RP11-500M8.7	4771699	+	2	protein_coding	446723	ENSG00000272921.1	12	4324976	T	C	0.435842	4.00789	7.25973e-05	0.00990099	0.178218	0.178244	0.220983
CREM	35500182	+	1	protein_coding	-540878	ENSG00000095794.15	10	36041060	C	T	-4.00535	3.80044	0.000166013	0.00990099	0.277228	0.218046	0.230837
POU6F1	51598151	-	2	protein_coding	493626	ENSG00000184271.11	12	52091777	A	G	-1.31686	3.72239	0.00022449	0.00990099	0.257426	0.204316	0.227706
GINS3	58436846	+	2	protein_coding	467289	ENSG00000181938.9	16	57969557	A	C	1.21228	4.29485	2.17803e-05	0.00990099	0.0594059	0.0439349	0.175825
STEAP2	89856285	+	1	protein_coding	-270572	ENSG00000157214.9	7	90126857	G	A	-0.659457	3.39922	0.000741007	0.00990099	0.534653	0.493095	0.294675
RP11-514O12.4	167271627	-	2	protein_coding	5867	ENSG00000249141.1	6	167277494	G	A	-0.958468	4.2457	2.68995e-05	0.00990099	0.049505	0.0464506	0.176796
CSPG4	75967893	-	2	protein_coding	-211480	ENSG00000173546.7	15	75756413	T	C	-0.884725	3.64471	0.00030158	0.00990099	0.217822	0.200253	0.226881
NUDT1	2290464	+	2	protein_coding	-945432	ENSG00000106268.11	7	3235896	T	A	0.600761	4.20155	3.246e-05	0.00990099	0.0693069	0.071731	0.187398
B3GNT4	122691933	+	2	protein_coding	952287	ENSG00000176383.8	12	121739646	T	C	-0.587931	3.2366	0.00130639	0.00990099	0.534653	0.545075	0.306068
STRIP2	129100142	+	2	protein_coding	-113527	ENSG00000128578.5	7	129213669	G	A	-2.25715	3.59456	0.000363893	0.00990099	0.39604	0.359248	0.264566
LPCAT2	55616826	+	2	protein_coding	-468940	ENSG00000087253.7	16	56085766	C	T	-0.939858	2.95931	0.00325949	0.019802	0.950495	0.95551	0.406158
POTEI	131220391	-	1	protein_coding	-359759	ENSG00000196834.7	2	130860632	T	C	-1.22686	3.63335	0.000314744	0.00990099	0.227723	0.224873	0.232734
LYZ	69744064	+	1	protein_coding	-725509	ENSG00000090382.2	12	70469573	C	T	-1.81216	3.68571	0.000258231	0.00990099	0.237624	0.222633	0.232161
TMED6	69377543	-	2	protein_coding	740477	ENSG00000157315.4	16	70118020	T	G	-1.63928	4.6411	4.65174e-06	0.00990099	0.00990099	0.0135298	0.153368
ZNF32	44140249	-	2	protein_coding	-437007	ENSG00000169740.9	10	43703242	G	A	-1.80534	3.44027	0.000639878	0.00990099	0.485149	0.480485	0.291644
VAC14	70814842	-	1	protein_coding	808737	ENSG00000103043.10	16	71623579	A	G	0.419028	3.46354	0.000588429	0.00990099	0.415842	0.349969	0.26237
STX17	102730716	+	1	protein_coding	968087	ENSG00000136874.6	9	101762629	T	C	-1.02793	3.43104	0.000661416	0.00990099	0.405941	0.35909	0.264564
ISG20L2	156697600	-	2	protein_coding	121616	ENSG00000143319.12	1	156819216	T	C	-2.26423	4.49238	9.13809e-06	0.00990099	0.0792079	0.0748917	0.189297
ZFYVE19	41106346	+	1	protein_coding	809647	ENSG00000166140.13	15	40296699	C	T	0.385632	3.35082	0.000879301	0.00990099	0.534653	0.486218	0.292998
NDUFV2	9134184	+	2	protein_coding	-607597	ENSG00000178127.8	18	9741781	T	C	1.27868	4.10036	4.96255e-05	0.00990099	0.257426	0.246199	0.237982
STOX1	70652490	+	2	protein_coding	-172999	ENSG00000165730.10	10	70825489	G	A	-1.07925	3.51506	0.000487962	0.00990099	0.425743	0.360833	0.264804
C3orf52	111847080	+	2	protein_coding	115987	ENSG00000114529.8	3	111731093	C	T	-0.602515	4.70615	3.44253e-06	0.00990099	0.039604	0.01536	0.153594
ZNF566	36967518	-	1	protein_coding	-946877	ENSG00000186017.10	19	36020641	A	G	0.55306	3.85532	0.000133863	0.00990099	0.118812	0.113751	0.202023
MORF4L2	102940188	-	2	protein_coding	884219	ENSG00000123562.12	23	103824407	A	G	-1.52427	2.02184	0.0438322	0.0594059	1	0.998898	0.416513
ZZEF1	3980053	-	2	protein_coding	332839	ENSG00000074755.10	17	4312892	T	C	-1.55974	3.20188	0.00147017	0.019802	0.871287	0.865193	0.383249
RNF220	45115555	+	2	protein_coding	551309	ENSG00000187147.13	1	44564246	T	C	0.634039	3.76795	0.000188357	0.00990099	0.0891089	0.123025	0.204478
CCDC90B	82985783	-	2	protein_coding	-620562	ENSG00000137500.5	11	82365221	G	A	-0.917741	3.18818	0.00153989	0.00990099	0.70297	0.690827	0.33959
SYNJ1	34104830	+	1	protein_coding	148251	ENSG00000159082.13	21	33956579	T	C	0.4237	3.86991	0.000126362	0.00990099	0.386139	0.384188	0.269819
DAK	61113329	+	1	protein_coding	539068	ENSG00000149476.10	11	60574261	G	A	-0.79725	4.20207	3.23891e-05	0.00990099	0.118812	0.130891	0.206703
BLCAP	36147752	-	2	protein_coding	-202409	ENSG00000166619.8	20	35945343	T	C	-0.721694	4.70904	3.3966e-06	0.00990099	0.00990099	0.0114042	0.149854
UBE2Z	47000348	+	2	protein_coding	-466301	ENSG00000159202.13	17	47466649	C	T	2.24669	4.91449	1.28268e-06	0.00990099	0.00990099	0.0148114	0.153594
CDK5RAP2	123334319	-	2	protein_coding	-796113	ENSG00000136861.13	9	122538206	C	T	-0.482917	3.99954	7.51062e-05	0.00990099	0.0891089	0.0924433	0.194823
BBS5	170360991	+	2	protein_coding	-868822	ENSG00000163093.7	2	171229813	C	T	7.45072	2.88978	0.00405689	0.00990099	0.980198	0.98299	0.413483
ZNF132	58946951	-	2	protein_coding	-327336	ENSG00000131849.10	19	58619615	A	G	-1.33915	2.97504	0.00310023	0.029703	0.792079	0.782972	0.362288
NPPB	11917714	-	2	protein_coding	858100	ENSG00000120937.8	1	12775814	C	G	2.25847	3.88455	0.000119237	0.00990099	0.257426	0.207983	0.228347
LINC00662	28282809	-	2	lincRNA	602402	ENSG00000261824.2	19	28885211	T	C	0.802498	3.64125	0.000305534	0.00990099	0.138614	0.146281	0.211571
ICA1	8275635	-	2	protein_coding	-349076	ENSG00000003147.13	7	7926559	G	A	-0.686006	5.40927	1.06988e-07	0.00990099	0.00990099	0.00271197	0.127088
SLC5A10	18923026	+	2	protein_coding	70226	ENSG00000154025.11	17	18852800	T	C	0.413125	3.77599	0.000182576	0.00990099	0.128713	0.184671	0.222449
SPC24	11258470	-	2	protein_coding	982495	ENSG00000161888.7	19	12240965	C	T	0.853737	3.35166	0.000876727	0.00990099	0.574257	0.546883	0.306574
PRICKLE3	49042845	-	2	protein_coding	899166	ENSG00000012211.8	23	49942011	G	A	1.27849	3.14812	0.00176164	0.019802	0.217822	0.192095	0.224105
NUDT16	131101433	+	2	protein_coding	241987	ENSG00000198585.7	3	130859446	G	A	-2.63699	3.69158	0.000252532	0.00990099	0.247525	0.211434	0.229106
C11orf53	111156777	+	2	protein_coding	768043	ENSG00000150750.6	11	110388734	C	T	0.833298	3.84441	0.000139741	0.00990099	0.168317	0.117712	0.20309
OSBPL5	3167891	-	2	protein_coding	-373441	ENSG00000021762.15	11	2794450	A	G	0.571739	4.11238	4.72069e-05	0.00990099	0.108911	0.103514	0.198901
FGFR4	176524528	+	2	protein_coding	903170	ENSG00000160867.10	5	175621358	C	T	-1.66702	4.81293	2.08466e-06	0.00990099	0.039604	0.027207	0.170037
TRIM25	54985924	-	1	protein_coding	-173542	ENSG00000121060.10	17	54812382	T	G	-0.666367	3.73653	0.000212631	0.00990099	0.455446	0.397004	0.272369
CRB3	6466681	+	2	protein_coding	-967323	ENSG00000130545.11	19	7434004	A	G	-0.369352	3.54121	0.000443332	0.00990099	0.60396	0.58581	0.316605
XPO4	21442840	-	2	protein_coding	-706524	ENSG00000132953.12	13	20736316	T	C	0.802165	3.60915	0.000344618	0.00990099	0.366337	0.375074	0.267694
CLCN4	10153062	+	2	protein_coding	47044	ENSG00000073464.7	23	10106018	C	T	0.967278	4.61156	5.32705e-06	0.00990099	0.00990099	0.0186479	0.157687
FANCL	58440841	-	1	protein_coding	735572	ENSG00000115392.7	2	59176413	A	G	0.463609	3.49532	0.000524392	0.019802	0.405941	0.384613	0.269819
NUDT4	93788385	+	2	protein_coding	-928802	ENSG00000173598.9	12	94717187	C	T	-1.13265	4.4595	1.05834e-05	0.00990099	0.0891089	0.0643482	0.185225
TMEM30A	75975054	-	2	protein_coding	980174	ENSG00000112697.11	6	76955228	C	A	2.73885	4.32287	1.92936e-05	0.00990099	0.178218	0.151914	0.213402
WAS	48547709	+	2	protein_coding	-215487	ENSG00000015285.6	23	48763196	C	T	-2.86109	3.25486	0.00122723	0.00990099	0.128713	0.119347	0.203395
ECHDC3	11797344	+	2	protein_coding	-535211	ENSG00000134463.10	10	12332555	C	G	-1.30992	3.65138	0.000294093	0.00990099	0.465347	0.429662	0.279745
C4orf21	113541346	-	2	protein_coding	598082	ENSG00000138658.11	4	114139428	T	C	-0.892937	3.44329	0.000632964	0.00990099	0.485149	0.436395	0.281326
RANBP17	170698155	+	1	protein_coding	746006	ENSG00000204764.8	5	169952149	G	T	2.51347	3.7071	0.000238018	0.00990099	0.336634	0.340355	0.259583
FBXO6	11733906	+	2	protein_coding	-472849	ENSG00000116663.6	1	12206755	G	A	0.56913	3.32136	0.000974899	0.00990099	0.663366	0.663131	0.333348
TTBK1	43237551	+	1	protein_coding	462719	ENSG00000146216.7	6	42774832	G	A	1.6941	3.76929	0.000187382	0.00990099	0.336634	0.303882	0.251835
RP11-318L16.6	211608414	+	2	lincRNA	809754	ENSG00000261252.1	1	210798660	T	C	-6.65608	3.13319	0.00185151	0.019802	0.871287	0.892195	0.39038
PDK1	173460557	+	1	protein_coding	162333	ENSG00000152256.9	2	173298224	T	C	-1.49521	3.72993	0.000218091	0.00990099	0.346535	0.315066	0.253613
ENKD1	67699071	-	2	protein_coding	439644	ENSG00000124074.7	16	68138715	G	A	0.952241	3.6692	0.000274928	0.00990099	0.168317	0.131196	0.206703
PGBD4	34396488	+	1	protein_coding	604960	ENSG00000182405.4	15	33791528	T	G	-1.17134	3.81987	0.000153876	0.00990099	0.178218	0.182118	0.222411
ATOH7	69991871	-	2	protein_coding	587020	ENSG00000179774.7	10	70578891	C	A	-4.59201	4.56339	6.63471e-06	0.019802	0.019802	0.0223179	0.162506
ZNF107	64169032	+	2	protein_coding	876498	ENSG00000196247.7	7	63292534	A	G	-0.839112	2.69245	0.00737933	0.00990099	0.940594	0.941119	0.402317
ZNF780A	40590705	-	2	protein_coding	762057	ENSG00000197782.10	19	41352762	G	C	-0.686211	4.29558	2.17118e-05	0.00990099	0.0990099	0.0841425	0.192442
RP11-411K7.1	53859762	+	2	lincRNA	-875832	ENSG00000236740.2	6	54735594	G	A	-1.80005	4.43926	1.1579e-05	0.00990099	0.00990099	0.0201456	0.159708
PPARA	46631030	+	2	protein_coding	-331817	ENSG00000186951.12	22	46962847	T	G	0.485782	3.82268	0.000152194	0.00990099	0.29703	0.31007	0.253015
ZNF425	148809465	-	1	protein_coding	-503479	ENSG00000204947.4	7	148305986	T	C	0.653306	3.30895	0.00101797	0.00990099	0.633663	0.665641	0.333918
TEKT3	15234931	-	1	protein_coding	-989280	ENSG00000125409.8	17	14245651	C	T	-3.77319	3.99611	7.61628e-05	0.00990099	0.118812	0.125575	0.204807
RP3-462E2.3	112251015	+	2	lincRNA	-873755	ENSG00000257877.1	12	113124770	T	A	1.50386	3.70498	0.000239956	0.00990099	0.128713	0.132794	0.206973
PCMTD2	62904574	+	2	protein_coding	-47903	ENSG00000203880.7	20	62952477	A	G	-0.5956	3.511	0.000495259	0.00990099	0.564356	0.486721	0.293139
RP11-130C6.1	129473992	-	2	lincRNA	-166354	ENSG00000273077.1	4	129307638	G	T	-4.77433	2.99722	0.00288776	0.00990099	0.80198	0.78608	0.362979
ZNF487	43947368	+	1	protein_coding	-136826	ENSG00000243660.5	10	44084194	G	A	-0.658223	3.64338	0.000303091	0.00990099	0.306931	0.302157	0.251316
HTR1F	88040998	+	2	protein_coding	961870	ENSG00000179097.4	3	87079128	G	T	1.70867	3.05275	0.00241305	0.019802	0.742574	0.745246	0.352924
APPL1	57294145	+	2	protein_coding	910225	ENSG00000157500.6	3	56383920	G	A	1.79028	3.57506	0.000391246	0.00990099	0.376238	0.325129	0.255929
ARHGAP30	161024263	-	2	protein_coding	-873507	ENSG00000186517.9	1	160150756	G	A	-0.730075	3.80252	0.000164672	0.00990099	0.287129	0.243373	0.23747
UPF2	12077440	-	2	protein_coding	365832	ENSG00000151461.15	10	12443272	G	A	-0.594724	3.94131	9.5047e-05	0.00990099	0.287129	0.274164	0.244325
NRK	105199590	+	2	protein_coding	-287004	ENSG00000123572.12	23	105486594	C	T	2.06027	2.56304	0.0107268	0.00990099	0.722772	0.736032	0.35049
SLPI	43881058	-	2	protein_coding	-845898	ENSG00000124107.5	20	43035160	G	C	-0.463742	2.78305	0.0056304	0.00990099	0.980198	0.991768	0.415536
AOAH	36726399	-	1	protein_coding	-32825	ENSG00000136250.7	7	36693574	T	C	-0.958124	3.20187	0.00147023	0.00990099	0.841584	0.831847	0.3745
DNAJC25	114431552	+	2	protein_coding	313591	ENSG00000059769.15	9	114117961	G	T	-1.53436	3.14323	0.00179058	0.00990099	0.782178	0.789176	0.363641
STXBP5L	120628418	+	2	protein_coding	993965	ENSG00000145087.8	3	119634453	C	T	0.610167	3.60051	0.000355912	0.00990099	0.267327	0.259498	0.241301
ITGB3BP	63955889	-	2	protein_coding	-109042	ENSG00000142856.12	1	63846847	C	T	1.13772	3.63449	0.000313403	0.00990099	0.247525	0.266876	0.243173
TOR4A	140174411	+	2	protein_coding	927794	ENSG00000198113.2	9	139246617	A	G	0.54136	3.77843	0.000180855	0.00990099	0.217822	0.210629	0.228738
CRH	67089726	-	2	protein_coding	-917505	ENSG00000147571.3	8	66172221	C	T	2.85552	3.63649	0.000311049	0.00990099	0.227723	0.24472	0.23781
KLHL10	39998075	+	2	protein_coding	-118744	ENSG00000161594.6	17	40116819	C	G	2.25741	3.66479	0.000279566	0.00990099	0.247525	0.290846	0.249074
RBM12	34243266	-	2	protein_coding	930868	ENSG00000244462.3	20	35174134	T	C	-1.79022	2.87605	0.00423392	0.019802	0.80198	0.80175	0.366847
CTD-2192J16.22	12754760	-	2	protein_coding	-653366	ENSG00000269242.1	19	12101394	T	G	-1.10675	3.94048	9.53641e-05	0.00990099	0.148515	0.118207	0.203303
PDCD4	112657786	+	2	protein_coding	-188716	ENSG00000150593.11	10	112846502	A	G	-1.54275	3.974	8.33069e-05	0.00990099	0.128713	0.124779	0.204807
RBM43	152117822	-	2	protein_coding	-951100	ENSG00000184898.6	2	151166722	G	A	-2.02667	3.82498	0.000150825	0.00990099	0.168317	0.123484	0.204675
NDUFS4	52954381	+	2	protein_coding	155952	ENSG00000164258.7	5	52798429	G	A	0.711057	4.02696	6.71576e-05	0.00990099	0.0693069	0.0653935	0.185225
ZNF781	38169674	-	1	protein_coding	727488	ENSG00000196381.6	19	38897162	T	A	1.50286	3.9538	9.0385e-05	0.00990099	0.0792079	0.0757351	0.189686
CTA-989H11.1	42674194	+	2	lincRNA	736181	ENSG00000273366.1	22	41938013	C	T	3.97918	3.09809	0.00207981	0.019802	0.782178	0.773915	0.359864
TTLL1	43466184	-	2	protein_coding	839695	ENSG00000100271.12	22	44305879	A	G	-2.29623	3.90722	0.000108949	0.00990099	0.217822	0.204588	0.227713
WDR90	717780	+	1	protein_coding	322874	ENSG00000161996.13	16	394906	C	A	0.765949	3.15865	0.00170062	0.00990099	0.90099	0.904152	0.393366
NYAP2	226491844	+	2	protein_coding	511343	ENSG00000144460.10	2	225980501	A	G	-1.28595	3.45934	0.000597425	0.00990099	0.415842	0.407576	0.274768
CTC1	8141947	-	1	protein_coding	-876315	ENSG00000178971.9	17	7265632	C	T	-0.441183	3.67498	0.000268976	0.019802	0.356436	0.360626	0.264804
RP11-466C23.4	63535026	-	2	lincRNA	965385	ENSG00000255651.2	11	64500411	A	G	2.44762	4.05029	6.10321e-05	0.00990099	0.0792079	0.0767526	0.18987
HAUS5	36114132	+	2	protein_coding	875801	ENSG00000249115.4	19	35238331	C	T	1.25272	3.78721	0.000174794	0.00990099	0.316832	0.346172	0.261125
SBNO2	1154401	-	1	protein_coding	-520306	ENSG00000064932.11	19	634095	A	G	0.323782	4.03969	6.37473e-05	0.00990099	0.287129	0.259783	0.241301
MSANTD4	105881794	-	1	protein_coding	643699	ENSG00000170903.6	11	106525493	A	G	-1.38063	3.15292	0.00173357	0.00990099	0.663366	0.63834	0.327184
SPRED1	38591574	+	2	protein_coding	196700	ENSG00000166068.8	15	38394874	G	C	-0.858539	3.62534	0.000324361	0.00990099	0.376238	0.35576	0.263915
ZFHX2	24004583	-	1	protein_coding	-130042	ENSG00000136367.12	14	23874541	C	T	-0.605075	3.1648	0.00166593	0.00990099	0.811881	0.821677	0.371711
CBY3	179105586	-	2	protein_coding	-470914	ENSG00000204659.4	5	178634672	C	T	-1.06277	3.45381	0.00060945	0.00990099	0.693069	0.695815	0.340684
MYSM1	59158603	-	2	protein_coding	498592	ENSG00000162601.5	1	59657195	C	G	0.994118	3.66724	0.000276984	0.00990099	0.415842	0.381581	0.269212
RP11-248J23.7	97684536	+	2	protein_coding	417825	ENSG00000270099.1	10	97266711	G	A	-1.79609	3.10743	0.00201664	0.00990099	0.821782	0.813521	0.369593
HS3ST3A1	13400135	-	2	protein_coding	50297	ENSG00000153976.2	17	13450432	C	T	-1.02457	3.49095	0.000532787	0.00990099	0.683168	0.669974	0.334979
RP11-83B20.1	124998554	+	2	lincRNA	-511550	ENSG00000214650.2	12	125510104	G	A	0.879662	3.48292	0.00054856	0.00990099	0.683168	0.670952	0.335235
PREP	105770956	-	2	protein_coding	742554	ENSG00000085377.9	6	106513510	A	G	-1.15872	3.72127	0.000225463	0.00990099	0.356436	0.369272	0.266676
MARCH1	164976426	-	2	protein_coding	218016	ENSG00000145416.9	4	165194442	T	G	-1.02283	4.33243	1.85095e-05	0.00990099	0.0594059	0.0466253	0.176869
PHACTR3	58422170	+	2	protein_coding	-392140	ENSG00000087495.12	20	58814310	C	T	1.2844	3.57154	0.000396383	0.00990099	0.455446	0.451623	0.28448
RP11-700H6.1	49013086	-	2	lincRNA	-54952	ENSG00000247011.2	17	48958134	T	A	1.3541	3.242	0.00128249	0.00990099	0.772277	0.72793	0.348148
SZRD1	16721533	+	2	protein_coding	-40379	ENSG00000055070.12	1	16761912	T	A	-0.896198	3.43316	0.000656421	0.00990099	0.673267	0.564747	0.310939
RP11-665C16.6	55729874	-	2	lincRNA	-283898	ENSG00000258413.1	14	55445976	C	T	-2.92463	3.59138	0.000368235	0.00990099	0.356436	0.350793	0.262509
NPIPB3	21513642	-	2	protein_coding	747430	ENSG00000169246.12	16	22261072	G	C	-1.73896	3.0267	0.00262603	0.00990099	0.752475	0.678952	0.336698
RBM46	155717894	+	1	protein_coding	-171544	ENSG00000151962.3	4	155889438	G	A	-4.38904	3.56013	0.000413474	0.00990099	0.465347	0.423475	0.27884
TBC1D4	75887034	-	2	protein_coding	106853	ENSG00000136111.8	13	75993887	T	C	-0.603691	3.3217	0.000973751	0.00990099	0.712871	0.613484	0.322332
SLC20A1	113420441	+	1	protein_coding	471763	ENSG00000144136.6	2	112948678	T	C	-2.58063	4.29182	2.20675e-05	0.00990099	0.0594059	0.0538715	0.181365
F2RL2	75914467	-	1	protein_coding	-490917	ENSG00000164220.6	5	75423550	G	A	-0.683649	3.33502	0.000929439	0.00990099	0.752475	0.708715	0.343733
RP11-339B21.15	131067794	-	2	lincRNA	-886193	ENSG00000272960.1	9	130181601	G	-	-1.12549	3.51317	0.000491339	0.00990099	0.356436	0.37105	0.266846
RP11-329B9.4	184456423	+	2	lincRNA	202578	ENSG00000272970.1	3	184253845	T	C	3.04581	3.27158	0.00115863	0.00990099	0.683168	0.679215	0.336761
CENPN	81056333	+	2	protein_coding	-779968	ENSG00000166451.9	16	81836301	C	G	5.88714	3.98673	7.91185e-05	0.00990099	0.148515	0.153469	0.213711
PTPN12	77267941	+	1	protein_coding	295751	ENSG00000127947.11	7	76972190	A	G	0.747366	3.97414	8.32586e-05	0.00990099	0.227723	0.201778	0.227495
CPAMD8	17111332	-	2	protein_coding	902897	ENSG00000160111.8	19	18014229	G	A	0.845749	3.56484	0.000406333	0.00990099	0.49505	0.42888	0.279653
HPS4	26878206	-	2	protein_coding	509904	ENSG00000100099.16	22	27388110	T	C	-0.512177	3.90766	0.000108757	0.00990099	0.247525	0.234262	0.234883
FOXP2	114329979	+	2	protein_coding	402110	ENSG00000128573.18	7	113927869	A	G	1.61228	3.50803	0.000500652	0.019802	0.267327	0.305235	0.252197
RHEB	151168527	-	2	protein_coding	405204	ENSG00000106615.5	7	151573731	G	A	0.617572	4.09151	5.14815e-05	0.00990099	0.108911	0.120503	0.203793
FGF10	44389158	-	2	protein_coding	-437049	ENSG00000070193.4	5	43952109	G	A	2.32598	2.77845	0.00570918	0.00990099	0.891089	0.869519	0.384372
ENOX1	43934193	-	2	protein_coding	550215	ENSG00000120658.8	13	44484408	A	G	-1.26779	3.38842	0.000769981	0.00990099	0.584158	0.526325	0.302404
RASD2	35948077	+	2	protein_coding	742439	ENSG00000100302.6	22	35205638	A	C	-1.57009	3.66624	0.000278034	0.00990099	0.326733	0.307995	0.252672
TAX1BP1	27872328	+	1	protein_coding	-535113	ENSG00000106052.9	7	28407441	G	A	-0.555583	3.64378	0.000302636	0.00990099	0.435644	0.369528	0.266714
PRRT2	29825007	+	2	protein_coding	523013	ENSG00000167371.12	16	29301994	G	C	-1.19785	3.62204	0.000328391	0.00990099	0.247525	0.235091	0.23491
SLC38A1	46662913	-	1	protein_coding	-934146	ENSG00000111371.11	12	45728767	A	C	0.327963	3.20668	0.00144649	0.00990099	0.683168	0.637501	0.327115
SMN2	69373589	+	2	protein_coding	848754	ENSG00000205571.8	5	68524835	G	A	1.84508	1.93364	0.0538355	0.0693069	1	0.993711	0.415812
TONSL	145654528	-	2	protein_coding	-130362	ENSG00000160949.12	8	145524166	T	C	-0.968319	3.31332	0.00100259	0.00990099	0.574257	0.510079	0.298546
ZNF664	124482944	+	2	protein_coding	394956	ENSG00000179195.11	12	124087988	G	C	0.537449	4.33746	1.8109e-05	0.00990099	0.0792079	0.0627334	0.185176
RP5-1198O20.4	44542422	+	2	lincRNA	841958	ENSG00000230615.2	1	43700464	C	T	3.76363	3.3131	0.00100338	0.00990099	0.633663	0.604568	0.320729
IL10RA	117869430	+	2	protein_coding	-319606	ENSG00000110324.5	11	118189036	T	C	4.7201	3.97861	8.17669e-05	0.00990099	0.128713	0.145227	0.211136
TIPIN	66672278	-	2	protein_coding	-129237	ENSG00000075131.5	15	66543041	C	T	-0.705913	3.77542	0.000182983	0.00990099	0.247525	0.213734	0.229875
RP11-423G4.7	109303778	-	2	lincRNA	-437015	ENSG00000260987.1	12	108866763	A	C	2.0107	3.81519	0.000156724	0.00990099	0.217822	0.18604	0.222547
RP11-49C24.1	70611221	+	2	lincRNA	701484	ENSG00000260023.1	16	69909737	A	G	-6.91324	4.69422	3.63886e-06	0.00990099	0.019802	0.0187909	0.157687
PSMB5	23495584	-	1	protein_coding	-424507	ENSG00000100804.14	14	23071077	G	T	-0.409176	3.85445	0.00013432	0.00990099	0.207921	0.183909	0.222449
NOTCH2	120548211	-	2	protein_coding	-60340	ENSG00000134250.13	1	120487871	T	G	-0.867484	3.58025	0.00038378	0.00990099	0.217822	0.204659	0.227726
RECQL	21652549	-	2	protein_coding	442252	ENSG00000004700.11	12	22094801	A	G	-0.313097	3.33069	0.000943616	0.00990099	0.643564	0.617293	0.322723
FN3KRP	80687790	+	2	protein_coding	59013	ENSG00000141560.10	17	80628777	T	C	0.955086	3.43157	0.000660164	0.00990099	0.366337	0.433306	0.280429
ELAC2	12915099	-	1	protein_coding	736507	ENSG00000006744.14	17	13651606	A	G	-0.442723	4.22834	2.89675e-05	0.00990099	0.0990099	0.0920904	0.194823
NCAPH2	50961802	+	2	protein_coding	841917	ENSG00000025770.14	22	50119885	G	A	0.690597	3.33749	0.000921429	0.00990099	0.613861	0.5887	0.317176
PAQR3	79847872	-	2	protein_coding	-334265	ENSG00000163291.10	4	79513607	A	C	-0.515791	3.34192	0.000907227	0.00990099	0.564356	0.522196	0.301473
APBA2	29393802	+	2	protein_coding	-22806	ENSG00000034053.10	15	29416608	G	A	-2.14473	4.58904	5.90429e-06	0.00990099	0.00990099	0.00719835	0.142362
ANTXR2	80990661	-	2	protein_coding	313444	ENSG00000163297.12	4	81304105	C	T	-2.52452	3.7637	0.000191479	0.00990099	0.148515	0.156675	0.214927
CTB-113I20.2	133340838	+	2	lincRNA	685990	ENSG00000271737.1	5	132654848	C	A	-0.605204	3.20938	0.00143328	0.00990099	0.782178	0.723691	0.347147
FXYD3	35613860	+	2	protein_coding	872146	ENSG00000089356.12	19	34741714	T	C	-2.46743	5.04072	6.93327e-07	0.00990099	0.00990099	0.00403482	0.131178
UBE2J1	90039400	-	2	protein_coding	636390	ENSG00000198833.6	6	90675790	A	G	-0.61679	3.5427	0.000440917	0.00990099	0.465347	0.427102	0.279282
RP11-131L12.2	118813596	-	2	lincRNA	-386434	ENSG00000270482.1	12	118427162	A	G	1.99385	3.3311	0.000942279	0.00990099	0.811881	0.787375	0.363261
NALCN	102021339	-	2	protein_coding	42404	ENSG00000102452.11	13	102063743	G	A	-0.695716	3.50726	0.000502063	0.00990099	0.524752	0.451558	0.284468
TNFAIP8L3	51350080	-	2	protein_coding	298076	ENSG00000183578.5	15	51648156	A	G	-2.35094	3.75951	0.000194603	0.00990099	0.158416	0.15281	0.213525
CTD-2369P2.10	10419226	-	2	protein_coding	-21996	ENSG00000167807.11	19	10397230	C	T	1.56604	3.48942	0.000535767	0.00990099	0.49505	0.457984	0.285996
KIAA1324	109745566	+	2	protein_coding	-677786	ENSG00000116299.12	1	110423352	A	T	-1.05124	4.17156	3.68444e-05	0.00990099	0.0594059	0.0653756	0.185225
SETMAR	4354582	+	1	protein_coding	-282365	ENSG00000170364.8	3	4636947	G	A	-0.875263	4.37942	1.50762e-05	0.00990099	0.0594059	0.0348288	0.175825
POPDC3	105607996	-	2	protein_coding	16825	ENSG00000132429.5	6	105624821	G	C	-1.12202	3.39083	0.000763413	0.00990099	0.60396	0.54263	0.305595
RP11-315D16.2	68486446	-	2	protein_coding	296029	ENSG00000260007.1	15	68782475	A	G	-0.757336	3.38782	0.000771621	0.00990099	0.386139	0.435064	0.281006
ULK1	132405851	+	2	protein_coding	68775	ENSG00000177169.5	12	132337076	G	A	2.41539	4.37168	1.5596e-05	0.00990099	0.0891089	0.0795082	0.19058
CLPB	72140150	-	2	protein_coding	494958	ENSG00000162129.8	11	72635108	C	G	-0.314705	3.17078	0.00163282	0.00990099	0.792079	0.761515	0.356956
AZI1	79173635	-	2	protein_coding	-450400	ENSG00000141577.9	17	78723235	G	T	-0.469853	3.89849	0.000112804	0.00990099	0.207921	0.175608	0.22025
A2ML1	9039103	+	2	protein_coding	213988	ENSG00000166535.15	12	8825115	G	A	2.44051	3.79053	0.000172549	0.019802	0.247525	0.230621	0.233801
PBX1	164815821	+	1	protein_coding	962460	ENSG00000185630.14	1	163853361	C	T	3.47067	4.45125	1.09786e-05	0.00990099	0.0594059	0.0674743	0.185764
PNMA6C	152242643	+	2	protein_coding	-526017	ENSG00000235961.3	23	152768660	G	A	-6.05004	3.39064	0.000763931	0.019802	0.237624	0.229146	0.233356
TCTE1	44247920	-	2	protein_coding	-118026	ENSG00000146221.8	6	44129894	G	C	1.13972	3.24871	0.00125338	0.00990099	0.752475	0.76035	0.356702
MIR146A	159912359	+	2	lincRNA	252659	ENSG00000253522.2	5	159659700	T	C	-2.52823	4.03836	6.40943e-05	0.00990099	0.0891089	0.076648	0.189799
PBX2	32156281	-	2	protein_coding	335488	ENSG00000204304.7	6	32491769	C	T	2.8832	4.36974	1.57296e-05	0.00990099	0.128713	0.139979	0.209357
CTC-367J11.1	149855322	-	2	lincRNA	-985230	ENSG00000254333.1	5	148870092	A	G	1.05233	3.24648	0.00126299	0.00990099	0.772277	0.7543	0.355141
ZACN	74077097	+	2	protein_coding	-484129	ENSG00000186919.8	17	74561226	A	G	-1.41119	3.71616	0.000229911	0.00990099	0.29703	0.308103	0.252672
C19orf73	49622397	-	2	protein_coding	-956511	ENSG00000221916.2	19	48665886	A	T	-4.00383	3.30739	0.00102351	0.00990099	0.772277	0.723788	0.347171
TRMT44	8494993	+	1	protein_coding	844256	ENSG00000155275.14	4	7650737	A	G	2.42758	4.3145	2.00068e-05	0.00990099	0.0990099	0.10251	0.198614
SORBS2	186696520	-	1	protein_coding	-693245	ENSG00000154556.13	4	186003275	C	G	1.06023	3.29091	0.00108377	0.00990099	0.871287	0.837204	0.376236
GBP5	89738487	-	2	protein_coding	380223	ENSG00000154451.10	1	90118710	A	G	-1.141	2.90297	0.00389315	0.00990099	0.950495	0.956155	0.406362
DENND1A	126392755	-	2	protein_coding	1237362	ENSG00000119522.11	9	127630117	T	C	0.886334	3.40477	0.000726508	0.00990099	0.39604	0.406698	0.274677
P2RX5	3593817	-	2	protein_coding	-118799	ENSG00000083454.17	17	3475018	A	G	1.0904	4.24352	2.71508e-05	0.00990099	0.049505	0.0421902	0.175825
SPATA22	3372692	-	1	protein_coding	-773803	ENSG00000141255.8	17	2598889	G	A	-12.6614	3.76732	0.000188818	0.00990099	0.356436	0.35751	0.264283
HINT1	130498196	-	1	protein_coding	554487	ENSG00000169567.7	5	131052683	T	A	-0.619309	4.12297	4.51689e-05	0.00990099	0.049505	0.0513876	0.179641
RARRES1	158422716	-	1	protein_coding	-962194	ENSG00000118849.5	3	157460522	G	C	1.13987	4.05958	5.87416e-05	0.00990099	0.0594059	0.0642448	0.185198
PSKH1	67936935	+	2	protein_coding	989027	ENSG00000159792.5	16	66947908	C	T	1.2905	4.03269	6.56028e-05	0.00990099	0.0693069	0.0439465	0.175825
PRPH2	42666035	-	2	protein_coding	6539	ENSG00000112619.6	6	42672574	G	A	-1.01737	5.41338	1.0472e-07	0.00990099	0.00990099	0.000186673	0.0367859
CFB	31919475	+	1	protein_coding	598388	ENSG00000243649.4	6	31321087	T	G	-2.2792	3.34253	0.000905283	0.00990099	0.871287	0.809114	0.368611
C7orf73	135376319	+	2	protein_coding	991561	ENSG00000243317.3	7	134384758	C	T	-2.3522	3.40052	0.000737575	0.00990099	0.653465	0.605211	0.320836
RP11-346I3.4	67336017	-	1	lincRNA	747462	ENSG00000246145.1	8	68083479	C	G	2.17042	3.25733	0.00121685	0.00990099	0.564356	0.549315	0.307173
CDO1	115148955	-	2	protein_coding	-963513	ENSG00000129596.4	5	114185442	C	A	-1.4335	3.31358	0.00100169	0.019802	0.653465	0.630723	0.325699
ZDHHC13	19187849	+	1	protein_coding	-334152	ENSG00000177054.9	11	19522001	T	C	0.754196	4.06917	5.64664e-05	0.00990099	0.118812	0.128396	0.20608
AC131025.8	148789725	+	2	lincRNA	136364	ENSG00000253864.1	5	148653361	C	T	2.22491	3.26009	0.00120536	0.00990099	0.70297	0.673152	0.335653
CRYL1	21001444	-	2	protein_coding	633699	ENSG00000165475.9	13	21635143	G	A	1.80218	3.9637	8.68486e-05	0.00990099	0.148515	0.166373	0.217331
NDUFA3	54612389	+	2	protein_coding	807619	ENSG00000170906.11	19	53804770	T	C	-1.6853	3.98848	7.85591e-05	0.00990099	0.19802	0.18359	0.222449
RP11-2E17.1	80494356	-	2	lincRNA	600990	ENSG00000259417.2	15	81095346	G	A	-1.08024	3.15255	0.00173573	0.00990099	0.792079	0.800198	0.366453
AP000275.65	33984591	-	2	protein_coding	343667	ENSG00000265590.5	21	34328258	C	T	-3.17764	3.30447	0.00103394	0.00990099	0.762376	0.772522	0.359621
NR6A1	127358087	-	2	protein_coding	-393335	ENSG00000148200.12	9	126964752	G	A	-1.39687	3.78316	0.000177567	0.00990099	0.188119	0.173347	0.219618
RP11-38G5.4	80136646	-	2	lincRNA	-125446	ENSG00000261229.1	15	80011200	G	A	3.83381	3.4663	0.000582591	0.00990099	0.594059	0.575404	0.313695
CPT2	53667995	+	2	protein_coding	-84996	ENSG00000157184.5	1	53752991	T	C	2.12225	4.02442	6.78603e-05	0.00990099	0.19802	0.178524	0.221011
CRTAC1	99640149	-	1	protein_coding	20009	ENSG00000095713.9	10	99660158	G	A	1.41829	3.13176	0.00186032	0.00990099	0.831683	0.787261	0.363231
PI4K2A	99433497	+	2	protein_coding	501965	ENSG00000155252.12	10	98931532	T	C	-1.26651	3.61852	0.000332757	0.00990099	0.346535	0.328645	0.256917
C14orf93	23468611	-	2	protein_coding	391103	ENSG00000100802.10	14	23859714	C	T	1.18367	3.62856	0.000320462	0.00990099	0.415842	0.434549	0.280867
MAFK	1578785	+	2	protein_coding	-957560	ENSG00000198517.5	7	2536345	G	A	-0.851863	3.821	0.000153199	0.00990099	0.336634	0.309253	0.252983
KIF1B	10428525	+	1	protein_coding	-529566	ENSG00000054523.12	1	10958091	G	A	-0.548759	4.11077	4.75236e-05	0.00990099	0.168317	0.145776	0.211333
RNASET2	167347624	-	2	protein_coding	874432	ENSG00000026297.11	6	168222056	G	C	-0.817652	3.86821	0.000127213	0.00990099	0.267327	0.22058	0.231287
GPR6	110301402	+	2	protein_coding	-664055	ENSG00000146360.7	6	110965457	T	C	-5.40473	3.64631	0.000299772	0.00990099	0.316832	0.317203	0.253867
BEAN1	66526865	+	1	protein_coding	-639866	ENSG00000166546.9	16	67166731	G	A	-7.45909	3.9704	8.45285e-05	0.00990099	0.217822	0.197053	0.225694
SIPA1	65418040	+	1	protein_coding	-337722	ENSG00000213445.4	11	65755762	C	T	1.28746	3.56796	0.000401667	0.00990099	0.247525	0.229828	0.233521
LEKR1	156660318	+	1	protein_coding	959208	ENSG00000197980.7	3	155701110	C	T	-1.59118	3.50394	0.000508178	0.00990099	0.405941	0.365776	0.26582
RP11-701H24.3	25273079	-	2	lincRNA	902203	ENSG00000257647.1	15	26175282	C	T	0.666389	3.30648	0.00102675	0.019802	0.712871	0.723848	0.347178
FAT3	92623657	+	2	protein_coding	1159297	ENSG00000165323.11	11	91464360	C	T	-2.26346	3.59164	0.00036787	0.00990099	0.277228	0.299703	0.250908
RPS24	79800373	+	2	protein_coding	-435895	ENSG00000138326.14	10	80236268	C	T	1.29962	4.14148	4.18068e-05	0.00990099	0.049505	0.0650381	0.185225
CCL3	34415952	-	2	protein_coding	-425261	ENSG00000006075.11	17	33990691	G	T	3.12236	3.61117	0.000342026	0.00990099	0.316832	0.322666	0.255319
MFN2	12049222	+	2	protein_coding	648655	ENSG00000116688.12	1	11400567	C	G	0.831645	3.49981	0.000515886	0.00990099	0.544554	0.483707	0.292409
GCK	44193062	-	2	protein_coding	-59280	ENSG00000106633.11	7	44133782	G	A	1.04428	4.13693	4.26092e-05	0.00990099	0.0594059	0.0696091	0.186731
RXRB	33164057	-	2	protein_coding	693372	ENSG00000204231.6	6	33857429	G	C	-1.21146	4.19176	3.38331e-05	0.00990099	0.158416	0.145269	0.211136
RPL9	39458158	-	2	protein_coding	-16784	ENSG00000163682.11	4	39441374	G	C	-2.13156	3.76786	0.000188424	0.00990099	0.178218	0.175389	0.220195
AC104655.3	105761709	+	1	lincRNA	-977613	ENSG00000226508.1	2	106739322	C	A	-3.10775	4.13324	4.3272e-05	0.00990099	0.108911	0.109935	0.201155
PTPRR	71148081	-	1	protein_coding	-242573	ENSG00000153233.8	12	70905508	C	T	0.969581	4.03655	6.45712e-05	0.00990099	0.158416	0.12644	0.205046
ABHD5	43775542	+	1	protein_coding	-87834	ENSG00000011198.3	3	43863376	A	C	1.61456	4.66585	4.15001e-06	0.00990099	0.019802	0.0186172	0.157687
FOSL2	28635313	+	1	protein_coding	-149854	ENSG00000075426.7	2	28785167	T	G	-0.713988	4.29171	2.20782e-05	0.00990099	0.029703	0.0713867	0.187398
GCNT2	10626838	+	2	protein_coding	423598	ENSG00000111846.11	6	10203240	T	C	-3.85023	4.03463	6.5082e-05	0.00990099	0.0990099	0.120866	0.20385
MFAP3L	170953049	-	1	protein_coding	-307630	ENSG00000198948.7	4	170645419	G	A	0.741861	3.35959	0.000852594	0.00990099	0.514851	0.524897	0.30213
MT1A	56673860	+	2	protein_coding	-30265	ENSG00000205362.6	16	56704125	G	A	1.60283	3.7866	0.00017521	0.00990099	0.336634	0.337796	0.25884
SNRNP35	123950826	+	1	protein_coding	76792	ENSG00000184209.14	12	123874034	T	G	0.846444	3.76175	0.000192929	0.00990099	0.306931	0.263554	0.242193
DCAF7	61671565	+	2	protein_coding	-852423	ENSG00000136485.10	17	62523988	G	A	0.653101	3.62016	0.000330716	0.00990099	0.217822	0.218995	0.230837
LIMD2	61776708	-	2	protein_coding	-199493	ENSG00000136490.4	17	61577215	G	A	-0.456008	3.70102	0.000243613	0.00990099	0.168317	0.163281	0.216546
HSD17B6	57180909	+	1	protein_coding	882789	ENSG00000025423.7	12	56298120	A	G	-3.19561	3.29655	0.00106279	0.00990099	0.475248	0.46081	0.286869
RHOC	113247790	-	1	protein_coding	54334	ENSG00000155366.12	1	113302124	C	T	1.2747	3.35707	0.000860187	0.00990099	0.623762	0.630909	0.325699
CBX5	54651476	-	1	protein_coding	-890677	ENSG00000094916.9	12	53760799	T	C	-0.682584	4.63022	4.89028e-06	0.00990099	0.00990099	0.0207852	0.160472
CDON	125893432	-	2	protein_coding	-289771	ENSG00000064309.10	11	125603661	A	C	1.96982	3.41442	0.000701937	0.00990099	0.653465	0.626365	0.324559
DCP2	112343635	+	1	protein_coding	19575	ENSG00000172795.11	5	112324060	G	A	-1.05191	3.97445	8.3157e-05	0.00990099	0.128713	0.123355	0.204675
CD99L2	149997772	-	2	protein_coding	455256	ENSG00000102181.15	23	150453028	T	C	3.43719	3.95194	9.10679e-05	0.00990099	0.0990099	0.0997064	0.197564
IL31RA	55218258	+	1	protein_coding	332859	ENSG00000164509.9	5	54885399	T	C	-1.58515	3.55679	0.000418596	0.00990099	0.376238	0.356499	0.263957
DNAJA2	47006854	-	2	protein_coding	638947	ENSG00000069345.7	16	47645801	T	C	2.32252	6.10571	2.34911e-09	0.00990099	0.00990099	0.00118023	0.0923829
RP11-571I18.4	54863879	-	2	lincRNA	413140	ENSG00000272650.1	4	55277019	T	C	3.43643	3.4624	0.00059085	0.00990099	0.49505	0.446776	0.283593
UQCRC1	48647438	-	2	protein_coding	-623514	ENSG00000010256.6	3	48023924	G	C	-0.357235	2.6772	0.00771778	0.019802	0.792079	0.831626	0.37444
CALHM2	105210557	-	2	protein_coding	70856	ENSG00000138172.6	10	105281413	C	T	-1.3415	4.19762	3.30046e-05	0.00990099	0.0594059	0.0763256	0.189799
OTUB1	63769188	+	2	protein_coding	-231458	ENSG00000167770.7	11	64000646	G	A	1.18303	4.48106	9.61293e-06	0.00990099	0.00990099	0.0113195	0.149854
EIF2AK2	37368780	-	2	protein_coding	159531	ENSG00000055332.12	2	37528311	C	T	0.940258	4.36309	1.61938e-05	0.00990099	0.029703	0.0388381	0.175825
ENDOV	78403927	+	1	protein_coding	106178	ENSG00000173818.12	17	78297749	A	T	-0.651476	4.23494	2.81642e-05	0.00990099	0.0891089	0.1062	0.199878
EHD4	42235362	-	2	protein_coding	-106809	ENSG00000103966.5	15	42128553	C	T	-1.03248	2.96178	0.00323396	0.00990099	0.920792	0.913719	0.3954
INTS4	77698702	-	2	protein_coding	-902543	ENSG00000149262.12	11	76796159	C	T	0.592811	3.64947	0.000296222	0.00990099	0.217822	0.239654	0.236174
RP4-610C12.3	29522148	-	2	lincRNA	407834	ENSG00000225490.1	20	29929982	A	T	3.11058	2.6032	0.00956608	0.00990099	0.732673	0.716796	0.345564
GADD45A	68152033	+	2	protein_coding	208044	ENSG00000116717.7	1	67943989	G	T	0.589344	4.29123	2.21236e-05	0.00990099	0.029703	0.0311665	0.174754
FAM63A	150971987	-	2	protein_coding	-234211	ENSG00000143409.11	1	150737776	T	C	0.620539	4.49491	9.03487e-06	0.00990099	0.019802	0.0214242	0.161111
APOL2	36633406	-	2	protein_coding	195786	ENSG00000128335.9	22	36829192	T	G	3.4126	4.38496	1.47142e-05	0.00990099	0.039604	0.0492102	0.178343
XDH	31606018	-	2	protein_coding	404236	ENSG00000158125.5	2	32010254	C	A	1.92008	3.41015	0.000712718	0.00990099	0.544554	0.50514	0.297717
ZDHHC20	21978461	-	2	protein_coding	-227409	ENSG00000180776.11	13	21751052	C	T	2.44254	3.74246	0.000207839	0.00990099	0.366337	0.355107	0.263905
DSG2	29130322	-	2	protein_coding	235268	ENSG00000046604.8	18	29365590	A	G	0.367311	3.46068	0.000594534	0.00990099	0.39604	0.384555	0.269819
SLC43A2	1520063	-	1	protein_coding	-5278	ENSG00000167703.10	17	1514785	G	C	-0.893081	4.04154	6.32638e-05	0.00990099	0.138614	0.144788	0.210989
TMEM232	110056577	-	1	protein_coding	-866053	ENSG00000186952.10	5	109190524	G	T	4.81597	4.21792	3.02818e-05	0.00990099	0.0693069	0.0589169	0.184746
C9orf78	132594011	-	2	protein_coding	804049	ENSG00000136819.10	9	133398060	C	G	0.755502	4.32036	1.95052e-05	0.00990099	0.029703	0.0367049	0.175825
RP11-395A13.2	128644130	+	2	lincRNA	450191	ENSG00000272667.1	2	128193939	T	G	0.781911	3.16902	0.00164251	0.00990099	0.792079	0.775163	0.36031
BMP8A	39991468	+	2	protein_coding	775965	ENSG00000183682.7	1	39215503	A	G	-0.572753	3.62467	0.000325171	0.00990099	0.316832	0.306856	0.252582
ABCC1	16215832	+	2	protein_coding	915958	ENSG00000103222.14	16	15299874	G	A	-3.15183	3.11655	0.00195669	0.00990099	0.841584	0.813897	0.369672
SMARCD1	50493837	+	1	protein_coding	262749	ENSG00000066117.10	12	50231088	T	C	1.02771	3.71679	0.000229362	0.00990099	0.158416	0.170304	0.218609
STAT1	191874730	-	1	protein_coding	-753548	ENSG00000115415.14	2	191121182	A	T	1.03995	4.15676	3.9211e-05	0.00990099	0.049505	0.0606727	0.184746
PRX	40913626	-	2	protein_coding	-21741	ENSG00000105227.10	19	40891885	G	A	1.16021	4.06417	5.76413e-05	0.00990099	0.108911	0.119072	0.203395
IL18BP	71712940	+	2	protein_coding	-391834	ENSG00000137496.13	11	72104774	G	A	1.53134	3.43392	0.000654631	0.00990099	0.485149	0.497412	0.29584
BAZ2A	57009391	-	1	protein_coding	-18329	ENSG00000076108.7	12	56991062	T	C	0.898517	3.69115	0.000252945	0.00990099	0.257426	0.241975	0.237188
JDP2	75936176	+	2	protein_coding	957340	ENSG00000140044.8	14	74978836	A	G	0.589924	3.92614	0.000101009	0.00990099	0.158416	0.131461	0.206703
ZC3H18	88697509	+	1	protein_coding	-371033	ENSG00000158545.11	16	89068542	A	G	-0.326703	3.34209	0.000906692	0.00990099	0.851485	0.839227	0.376713
PWWP2B	134230576	+	2	protein_coding	-925460	ENSG00000171813.10	10	135156036	A	G	0.81898	4.34039	1.78792e-05	0.00990099	0.049505	0.0655287	0.185225
POMC	25387661	-	2	protein_coding	-961223	ENSG00000115138.6	2	24426438	C	G	2.33606	3.59126	0.000368391	0.00990099	0.257426	0.244749	0.23781
NUF2	163313523	+	1	protein_coding	954844	ENSG00000143228.8	1	162358679	A	G	1.46295	4.08693	5.24688e-05	0.00990099	0.0693069	0.0632475	0.185176
TSC2	2138609	+	1	protein_coding	846352	ENSG00000103197.12	16	1292257	G	T	0.607187	3.78226	0.000178185	0.00990099	0.267327	0.272202	0.244114
METTL22	8739965	+	1	protein_coding	-263285	ENSG00000067365.10	16	9003250	T	G	0.60467	3.91188	0.00010694	0.00990099	0.287129	0.241163	0.236805
ATOH8	86014008	+	1	protein_coding	303782	ENSG00000168874.8	2	85710226	G	A	-0.690888	3.84625	0.000138734	0.00990099	0.158416	0.151254	0.213344
STRIP1	110603484	+	2	protein_coding	-383604	ENSG00000143093.10	1	110987088	C	T	1.10942	3.79169	0.000171775	0.00990099	0.316832	0.299197	0.250908
SS18	23662492	-	2	protein_coding	-213719	ENSG00000141380.9	18	23448773	A	G	-1.5741	4.08013	5.3966e-05	0.00990099	0.0891089	0.0888204	0.194269
HSPA1L	31779762	-	2	protein_coding	-455608	ENSG00000204390.8	6	31324154	G	A	0.689488	3.6622	0.00028231	0.00990099	0.514851	0.483088	0.292215
CACNG2	36981005	-	2	protein_coding	-728034	ENSG00000166862.6	22	36252971	C	T	-4.99781	3.56302	0.000409081	0.00990099	0.366337	0.341246	0.259756
JMJD7-PLA2G4B	42139847	+	1	protein_coding	196001	ENSG00000168970.16	15	41943846	C	T	-0.426627	3.92978	9.95496e-05	0.00990099	0.0792079	0.0904887	0.194823
SEMA5A	9238002	-	2	protein_coding	39225	ENSG00000112902.7	5	9277227	C	T	-1.13179	3.95351	9.04906e-05	0.00990099	0.138614	0.132926	0.206973
STRA6	74489764	-	2	protein_coding	-326579	ENSG00000137868.14	15	74163185	G	A	-0.930541	3.35631	0.000862485	0.00990099	0.594059	0.503867	0.297486
ATP2A3	3856723	-	2	protein_coding	-253551	ENSG00000074370.13	17	3603172	G	A	0.732028	3.57064	0.00039771	0.00990099	0.544554	0.48287	0.292212
TUBGCP5	22869915	+	2	protein_coding	3535	ENSG00000153575.6	15	22866380	C	T	-2.02822	3.34914	0.000884522	0.00990099	0.425743	0.419277	0.277904
CAP2	17539500	+	2	protein_coding	507444	ENSG00000112186.7	6	17032056	G	T	-1.04259	3.37622	0.00080399	0.00990099	0.673267	0.655544	0.331546
ECE2	183996280	+	2	protein_coding	-128556	ENSG00000145194.13	3	184124836	A	G	-0.95331	4.0834	5.32412e-05	0.00990099	0.0891089	0.0975091	0.196609
TCEA3	23743883	-	2	protein_coding	-438244	ENSG00000204219.5	1	23305639	G	A	-1.0231	5.56986	4.58385e-08	0.00990099	0.00990099	0.00156859	0.105158
C7orf25	42950792	-	2	protein_coding	-619373	ENSG00000136197.8	7	42331419	C	T	-0.82104	3.83112	0.000147235	0.00990099	0.19802	0.222432	0.232159
ZNF700	12061066	+	2	protein_coding	-412364	ENSG00000196757.3	19	12473430	G	A	2.20226	3.49412	0.000526689	0.00990099	0.366337	0.354828	0.263829
LDB2	16752550	-	1	protein_coding	184620	ENSG00000169744.8	4	16937170	A	G	1.13424	3.57947	0.000384891	0.00990099	0.425743	0.391457	0.271365
B4GALT1	33113454	-	2	protein_coding	65211	ENSG00000086062.8	9	33178665	A	G	0.695252	4.00413	7.37179e-05	0.00990099	0.148515	0.143007	0.210514
LNX1	54440255	-	2	protein_coding	652371	ENSG00000072201.9	4	55092626	T	C	-0.857529	3.47273	0.000569196	0.00990099	0.465347	0.432522	0.280239
RP11-5A19.5	67198344	+	2	protein_coding	751341	ENSG00000265690.3	16	66447003	T	A	1.54866	3.56266	0.000409625	0.00990099	0.267327	0.257088	0.240819
KCNE3	74168648	-	2	protein_coding	195904	ENSG00000175538.6	11	74364552	G	A	1.05775	2.65832	0.00815584	0.00990099	1	0.992228	0.415633
NOMO3	16388025	+	2	protein_coding	-590636	ENSG00000103226.13	16	16978661	G	C	-0.991254	3.86296	0.000129883	0.00990099	0.287129	0.290172	0.249004
PCBP1	70315944	+	2	protein_coding	-724408	ENSG00000169564.5	2	71040352	A	C	-0.586238	3.70719	0.000237941	0.00990099	0.425743	0.373878	0.267485
TAF3	8056712	+	2	protein_coding	1040976	ENSG00000165632.7	10	7015736	A	G	-0.73161	3.94541	9.34929e-05	0.00990099	0.376238	0.317956	0.254029
FOXD1	72744352	-	2	protein_coding	-964027	ENSG00000251493.2	5	71780325	T	A	-1.21843	3.17174	0.00162753	0.00990099	0.712871	0.727095	0.348062
AOC2	41002363	+	2	protein_coding	-993091	ENSG00000131480.4	17	41995454	C	A	-1.78423	3.38808	0.000770911	0.00990099	0.455446	0.39926	0.272977
MANBA	103675152	-	2	protein_coding	-843520	ENSG00000109323.4	4	102831632	A	G	2.40993	3.763	0.000191995	0.00990099	0.128713	0.145046	0.211032
C9orf16	130925722	+	2	protein_coding	605439	ENSG00000171159.4	9	130320283	T	C	0.574056	3.18123	0.00157643	0.019802	0.693069	0.689425	0.339372
SCN2B	118037604	-	2	protein_coding	-548083	ENSG00000149575.5	11	117489521	C	T	-1.35921	3.77258	0.000185009	0.00990099	0.287129	0.27151	0.244043
KDM5B	202743863	-	1	protein_coding	807586	ENSG00000117139.12	1	203551449	C	T	-0.870671	3.44793	0.000622496	0.00990099	0.49505	0.521822	0.301363
EPB41L4A	111611101	-	2	protein_coding	712959	ENSG00000129595.8	5	112324060	G	A	-1.20013	3.16169	0.00168339	0.019802	0.762376	0.765965	0.358138
LRRC41	46763305	-	2	protein_coding	148857	ENSG00000132128.12	1	46912162	C	T	-0.671143	4.33682	1.81591e-05	0.00990099	0.0693069	0.0773058	0.190016
SYCE1L	77246762	+	2	protein_coding	-951789	ENSG00000205078.5	16	78198551	A	G	0.583141	3.65371	0.000291515	0.00990099	0.445545	0.418222	0.277578
HDAC2	114777021	+	1	protein_coding	558590	ENSG00000196591.7	6	114218431	A	G	0.387945	2.79974	0.0053525	0.029703	0.960396	0.950956	0.404939
POLR1D	28239823	+	2	protein_coding	757924	ENSG00000186184.11	13	27481899	A	C	0.845346	3.88006	0.000121381	0.00990099	0.237624	0.210324	0.228555
MTL5	68514834	-	1	protein_coding	436863	ENSG00000132749.6	11	68951697	G	A	1.05834	3.79027	0.000172727	0.00990099	0.306931	0.247195	0.238218
AC011530.4	46282780	-	2	protein_coding	-307498	ENSG00000268434.1	19	45975282	G	A	1.38704	4.66163	4.23179e-06	0.00990099	0.039604	0.0353771	0.175825
CTC-479C5.10	67916364	+	2	lincRNA	-528556	ENSG00000263126.1	16	68444920	G	A	-0.71677	2.77691	0.00573583	0.019802	0.821782	0.84925	0.379293
RNF112	19319018	+	2	protein_coding	459319	ENSG00000128482.11	17	18859699	A	G	-1.2023	3.09198	0.00212212	0.00990099	0.673267	0.641866	0.32811
TBC1D9B	179320467	-	2	protein_coding	-29622	ENSG00000197226.8	5	179290845	T	G	-0.444192	4.25697	2.56327e-05	0.00990099	0.148515	0.129837	0.206296
GLTSCR1L	42833182	+	2	protein_coding	560833	ENSG00000112624.8	6	42272349	A	G	0.463447	3.94912	9.21052e-05	0.00990099	0.178218	0.150764	0.213178
MAML2	95712114	-	2	protein_coding	-117545	ENSG00000184384.9	11	95594569	A	G	1.65819	4.07118	5.59985e-05	0.00990099	0.0891089	0.0987096	0.197437
CELSR3	48677992	-	2	protein_coding	990941	ENSG00000008300.10	3	49668933	A	G	-1.52137	4.20311	3.22463e-05	0.00990099	0.0891089	0.0775917	0.190016
RP11-37N22.1	125205785	-	1	lincRNA	-257743	ENSG00000214803.3	8	124948042	A	G	0.894231	3.14233	0.00179601	0.00990099	0.861386	0.881421	0.387489
FAM46B	27332437	-	2	protein_coding	716630	ENSG00000158246.7	1	28049067	T	A	1.91822	3.61747	0.000334061	0.00990099	0.207921	0.203073	0.227706
BCL7B	72954382	-	2	protein_coding	48875	ENSG00000106635.3	7	73003257	T	G	1.69961	3.56761	0.000402183	0.00990099	0.277228	0.299666	0.250908
MRPS34	1822514	-	2	protein_coding	-545002	ENSG00000074071.9	16	1277512	G	T	-0.571711	3.47142	0.000571908	0.00990099	0.50495	0.521636	0.301349
ST20	80191275	-	2	protein_coding	-554525	ENSG00000180953.7	15	79636750	G	T	2.25197	3.9309	9.91019e-05	0.00990099	0.178218	0.195459	0.225317
RP11-317L10.1	24538504	-	2	lincRNA	-821731	ENSG00000272554.1	3	23716773	G	A	5.22528	3.22754	0.00134741	0.00990099	0.861386	0.786381	0.36305
EFHC1	52357068	+	2	protein_coding	238674	ENSG00000096093.10	6	52118394	C	T	-1.22568	3.70986	0.000235524	0.00990099	0.287129	0.254869	0.24023
ANO4	101521639	+	2	protein_coding	-505529	ENSG00000151572.12	12	102027168	T	C	-1.95225	3.97345	8.34919e-05	0.00990099	0.118812	0.113154	0.201734
PTS	112104155	+	2	protein_coding	-781187	ENSG00000150787.3	11	112885342	G	T	0.911613	3.65213	0.000293259	0.00990099	0.227723	0.205679	0.227938
SLC29A2	66130909	-	2	protein_coding	-690064	ENSG00000174669.7	11	65440845	A	G	0.485715	2.98828	0.00297175	0.00990099	0.80198	0.776672	0.360677
ABCF2	150923586	-	2	protein_coding	582098	ENSG00000033050.3	7	151505684	G	A	-0.531789	4.94432	1.11038e-06	0.00990099	0.019802	0.0129544	0.15332
RP11-797A18.4	77335533	-	2	lincRNA	-788474	ENSG00000260787.1	15	76547059	A	G	-4.60665	3.77284	0.000184821	0.00990099	0.168317	0.180914	0.221882
SLC35F3	234458987	+	2	protein_coding	55327	ENSG00000183780.8	1	234403660	G	A	-0.683129	4.16835	3.73462e-05	0.00990099	0.0792079	0.0904599	0.194823
CD63	56122136	-	1	protein_coding	-78092	ENSG00000135404.7	12	56044044	A	G	0.602106	3.83174	0.000146878	0.00990099	0.217822	0.216253	0.23065
TUBB3	90002210	+	1	protein_coding	860720	ENSG00000198211.8	16	89141490	C	T	1.45643	3.63366	0.000314383	0.00990099	0.316832	0.280883	0.24654
ZNF595	59951	+	1	protein_coding	-68533	ENSG00000197701.7	4	128484	T	G	-1.60272	3.76272	0.000192205	0.00990099	0.148515	0.12576	0.204807
RAC2	37637055	-	1	protein_coding	-294055	ENSG00000128340.10	22	37343000	C	A	-0.839023	3.6128	0.000339947	0.00990099	0.435644	0.370544	0.266784
RP11-384K6.6	119551595	+	2	lincRNA	-372948	ENSG00000260404.2	4	119924543	C	T	2.31372	3.08852	0.00214637	0.00990099	0.742574	0.712204	0.344582
SRFBP1	121411010	+	2	protein_coding	763351	ENSG00000151304.5	5	120647659	G	A	-3.35141	3.28126	0.00112055	0.019802	0.693069	0.746723	0.353273
TNFAIP3	138199569	+	2	protein_coding	678946	ENSG00000118503.10	6	137520623	A	T	1.24841	3.50775	0.000501169	0.00990099	0.524752	0.505686	0.297829
GOT1	101180562	-	2	protein_coding	-697	ENSG00000120053.9	10	101179865	T	A	-2.92816	3.93102	9.90522e-05	0.00990099	0.0693069	0.0967702	0.196563
MYH15	108174706	-	2	protein_coding	-456157	ENSG00000144821.5	3	107718549	C	T	-2.7563	3.53382	0.000455549	0.019802	0.425743	0.395254	0.272045
SHISA4	201868858	+	2	protein_coding	-834550	ENSG00000198892.6	1	202703408	C	T	-1.97459	4.22714	2.9117e-05	0.00990099	0.0792079	0.0879298	0.194269
NRIP3	9086079	+	1	protein_coding	1045645	ENSG00000175352.6	11	8040434	G	A	1.72771	3.48034	0.000553723	0.00990099	0.465347	0.474919	0.290688
ZFHX3	73092911	-	2	protein_coding	4934	ENSG00000140836.10	16	73097845	C	T	-0.65696	3.71896	0.000227465	0.00990099	0.386139	0.368203	0.266318
PBK	27678211	-	1	protein_coding	1008460	ENSG00000168078.5	8	28686671	C	T	-1.22917	2.95563	0.00329784	0.00990099	0.910891	0.93806	0.401702
DACT1	59113850	+	1	protein_coding	707416	ENSG00000165617.10	14	58406434	T	A	3.45252	5.22599	2.7464e-07	0.00990099	0.049505	0.0379849	0.175825
C1orf228	45190963	+	1	protein_coding	197422	ENSG00000198520.6	1	44993541	C	T	0.632156	3.08403	0.00217831	0.00990099	0.722772	0.692102	0.339865
IQSEC1	13002138	-	1	protein_coding	163719	ENSG00000144711.9	3	13165857	A	G	0.497216	3.57361	0.000393352	0.00990099	0.445545	0.44129	0.282727
ECE1	21599404	-	1	protein_coding	958644	ENSG00000117298.10	1	22558048	G	A	1.60802	4.2093	3.14109e-05	0.00990099	0.0693069	0.0801331	0.19058
POLR2G	62533966	+	2	protein_coding	69273	ENSG00000168002.7	11	62464693	T	C	-1.00021	3.51233	0.00049286	0.00990099	0.554455	0.539904	0.30489
FGF12	192445112	-	2	protein_coding	-391838	ENSG00000114279.9	3	192053274	G	A	-0.840883	4.61346	5.28089e-06	0.00990099	0.019802	0.0172755	0.155337
PGM3	83900733	-	1	protein_coding	-317546	ENSG00000013375.11	6	83583187	G	A	1.58723	3.78029	0.000179558	0.00990099	0.158416	0.128716	0.206118
BUB1B	40512765	+	2	protein_coding	308245	ENSG00000156970.8	15	40204520	C	T	2.84898	3.32975	0.00094674	0.00990099	0.584158	0.597185	0.31894
PPARD	35393854	+	2	protein_coding	692729	ENSG00000112033.9	6	34701125	A	G	-1.80025	4.6803	3.88167e-06	0.00990099	0.00990099	0.0135948	0.153458
HS3ST5	114488843	-	2	protein_coding	-78154	ENSG00000249853.3	6	114410689	A	G	1.94099	3.587	0.000374278	0.019802	0.376238	0.331715	0.257708
PRPF19	60670353	-	1	protein_coding	-125848	ENSG00000110107.4	11	60544505	G	A	0.424489	3.58595	0.000375735	0.00990099	0.405941	0.36563	0.26582
CTDNEP1	7154920	-	2	protein_coding	406576	ENSG00000175826.7	17	7561496	G	A	0.635192	4.50535	8.62158e-06	0.00990099	0.029703	0.033732	0.175165
ALKBH3	43941468	+	2	protein_coding	88585	ENSG00000166199.8	11	43852883	C	T	4.49782	3.98211	8.06165e-05	0.00990099	0.168317	0.154536	0.214054
MARVELD3	71675119	+	2	protein_coding	872180	ENSG00000140832.5	16	70802939	G	A	-0.912969	3.25136	0.00124204	0.00990099	0.455446	0.495058	0.295262
GPR61	110089350	+	1	protein_coding	-524193	ENSG00000156097.8	1	110613543	G	T	-1.57874	3.0356	0.00255137	0.00990099	0.861386	0.886817	0.389033
ZNF23	71490731	-	2	protein_coding	4793	ENSG00000167377.13	16	71495524	C	T	-0.385288	2.94094	0.0034549	0.00990099	0.851485	0.818664	0.371044
SERAC1	158567799	-	2	protein_coding	474054	ENSG00000122335.9	6	159041853	A	G	2.22132	4.2553	2.58175e-05	0.00990099	0.049505	0.0642498	0.185198
C2orf76	120096661	-	1	protein_coding	-544846	ENSG00000186132.10	2	119551815	C	T	1.61248	2.55619	0.0109368	0.039604	1	0.999833	0.416544
FOXL1	86613365	+	2	protein_coding	940941	ENSG00000176678.4	16	85672424	C	T	1.18412	3.76227	0.000192541	0.00990099	0.376238	0.370452	0.266784
SORBS3	22432180	+	2	protein_coding	-827522	ENSG00000120896.9	8	23259702	C	A	1.80223	4.2072	3.1692e-05	0.00990099	0.108911	0.123335	0.204675
CCL5	34199276	-	1	protein_coding	111214	ENSG00000161570.4	17	34310490	T	C	-1.25634	4.25603	2.57363e-05	0.00990099	0.049505	0.0496209	0.178582
ECM1	150482578	+	2	protein_coding	-630720	ENSG00000143369.10	1	151113298	A	G	2.07754	2.79316	0.00546066	0.00990099	0.782178	0.833827	0.375069
TUBA1C	49666036	+	2	protein_coding	1026072	ENSG00000167553.10	12	48639964	G	A	0.964901	3.24849	0.00125433	0.00990099	0.613861	0.576466	0.313859
SCYL2	100732306	+	2	protein_coding	-691166	ENSG00000136021.13	12	101423472	G	A	1.0879	3.53836	0.000448003	0.00990099	0.455446	0.407076	0.274715
OARD1	41039414	-	1	protein_coding	-624082	ENSG00000124596.12	6	40415332	C	T	-1.70851	4.04852	6.14759e-05	0.00990099	0.0693069	0.0952063	0.196357
AAED1	99408306	-	2	protein_coding	484553	ENSG00000158122.7	9	99892859	C	T	-1.35292	3.33859	0.000917872	0.00990099	0.534653	0.497765	0.295846
LY86	6654858	+	2	protein_coding	214190	ENSG00000112799.4	6	6440668	C	A	2.727	4.00162	7.44733e-05	0.00990099	0.0990099	0.112642	0.201725
LARP4B	931700	-	2	protein_coding	793457	ENSG00000107929.10	10	1725157	T	C	1.33676	3.92998	9.94669e-05	0.00990099	0.19802	0.174991	0.220195
ERVW-1	92104620	-	2	protein_coding	-764943	ENSG00000242950.2	7	91339677	G	A	-2.73608	3.16166	0.00168355	0.00990099	0.673267	0.660915	0.332837
PCDHB13	140596090	+	2	protein_coding	-418861	ENSG00000187372.9	5	141014951	G	A	-1.31421	3.19973	0.00148092	0.00990099	0.693069	0.68806	0.339022
SPNS1	28995618	+	1	protein_coding	-347607	ENSG00000169682.13	16	29343225	C	T	1.53061	4.04567	6.22013e-05	0.00990099	0.0990099	0.0974917	0.196609
SMARCD2	61920228	-	1	protein_coding	995122	ENSG00000108604.11	17	62915350	G	C	1.72832	4.25254	2.61236e-05	0.00990099	0.039604	0.0165653	0.153965
RP5-994D16.3	43146865	+	2	lincRNA	732785	ENSG00000234917.1	1	42414080	A	G	1.2232	3.33087	0.000943024	0.00990099	0.445545	0.431289	0.280068
RSPH10B2	6812981	+	2	protein_coding	-879728	ENSG00000169402.11	7	7692709	T	A	-5.63305	4.20337	3.22102e-05	0.00990099	0.049505	0.0847429	0.193049
NRN1	5999437	-	2	protein_coding	723520	ENSG00000124785.4	6	6722957	A	G	-1.67102	3.4758	0.0005629	0.00990099	0.762376	0.723184	0.346976
GPR89B	147464943	+	2	protein_coding	357693	ENSG00000188092.10	1	147107250	C	T	-1.62963	2.81078	0.00517561	0.00990099	0.90099	0.895425	0.391127
TSSK6	19626494	-	2	protein_coding	31096	ENSG00000178093.12	19	19657590	T	C	-0.956915	3.18675	0.00154737	0.019802	0.712871	0.695697	0.340684
SLC14A1	43329914	+	1	protein_coding	-623861	ENSG00000141469.12	18	43953775	G	A	-2.63321	3.3307	0.000943607	0.00990099	0.60396	0.570165	0.312534
RXRA	137328458	+	2	protein_coding	-573917	ENSG00000186350.8	9	137902375	T	C	0.36378	3.79849	0.000167281	0.00990099	0.425743	0.393965	0.271887
MMP11	24124413	+	2	protein_coding	-205996	ENSG00000099953.5	22	24330409	G	T	1.01488	3.49944	0.00051658	0.00990099	0.485149	0.511883	0.299123
RP3-471C18.2	19740469	-	2	lincRNA	375690	ENSG00000237404.1	6	20116159	G	A	2.1783	3.45913	0.000597869	0.00990099	0.534653	0.581751	0.315359
C11orf65	108332296	-	1	protein_coding	-785607	ENSG00000166323.8	11	107546689	T	C	-0.622818	3.47568	0.000563144	0.00990099	0.405941	0.352686	0.263223
AUH	94105515	-	2	protein_coding	-445117	ENSG00000148090.7	9	93660398	T	G	-1.86089	3.58513	0.000376884	0.00990099	0.475248	0.443802	0.283221
NFASC	204985436	+	2	protein_coding	-2747	ENSG00000163531.11	1	204988183	C	A	0.553048	4.55672	6.83839e-06	0.00990099	0.029703	0.0168279	0.153965
APEX2	55032951	+	2	protein_coding	-124424	ENSG00000169188.4	23	55157375	C	A	0.66965	2.82725	0.00492165	0.00990099	0.326733	0.291569	0.249252
INADL	62593644	+	2	protein_coding	1290793	ENSG00000132849.14	1	61302851	T	A	-1.4155	3.21495	0.00140642	0.00990099	0.80198	0.805648	0.367767
RFX4	107103108	+	2	protein_coding	145390	ENSG00000111783.8	12	106957718	A	G	1.67441	3.62704	0.000322291	0.00990099	0.316832	0.301499	0.251144
UBXN7	196127603	-	2	protein_coding	-228457	ENSG00000163960.7	3	195899146	C	T	2.25777	4.33873	1.80086e-05	0.00990099	0.0990099	0.0957403	0.196563
TMEM214	27263579	+	2	protein_coding	-840987	ENSG00000119777.14	2	28104566	G	A	0.713298	4.3344	1.83516e-05	0.00990099	0.039604	0.0403864	0.175825
LINC00568	150490249	+	2	lincRNA	-275031	ENSG00000228126.1	1	150765280	T	A	1.32982	3.60895	0.000344881	0.019802	0.247525	0.225304	0.232868
CXCL3	74903893	-	2	protein_coding	-368459	ENSG00000163734.4	4	74535434	T	C	-0.769248	4.17987	3.55768e-05	0.00990099	0.0792079	0.0697563	0.18676
ZBTB33	119389287	+	2	protein_coding	-857194	ENSG00000177485.6	23	120246481	A	C	3.13252	3.87728	0.000122727	0.00990099	0.0693069	0.101169	0.198098
POMT1	134397434	+	2	protein_coding	-706407	ENSG00000130714.11	9	135103841	G	C	0.442775	3.65759	0.000287278	0.00990099	0.316832	0.266087	0.242998
CCDC85A	56611488	+	2	protein_coding	687657	ENSG00000055813.5	2	55923831	C	A	-1.15955	3.34556	0.000895729	0.00990099	0.693069	0.632267	0.326072
MAP3K3	61769602	+	2	protein_coding	128077	ENSG00000198909.3	17	61641525	T	C	0.672398	5.08472	5.57822e-07	0.00990099	0.00990099	0.00319153	0.127651
RP11-723O4.9	128579369	-	2	lincRNA	-390598	ENSG00000261159.1	3	128188771	C	A	2.3598	3.31153	0.00100887	0.00990099	0.564356	0.505029	0.297699
ZNF510	99538527	-	2	protein_coding	-474795	ENSG00000081386.8	9	99063732	C	T	0.503627	3.93421	9.77961e-05	0.00990099	0.128713	0.139512	0.209357
PTPRD	8733946	-	2	protein_coding	2292450	ENSG00000153707.11	9	11026396	G	A	2.4779	3.86502	0.000128831	0.00990099	0.19802	0.196336	0.225445
NTPCR	233113909	+	2	protein_coding	859782	ENSG00000135778.7	1	232254127	T	C	-0.546126	3.35028	0.000880992	0.00990099	0.683168	0.653471	0.331068
KDELC1	103445768	-	2	protein_coding	-939175	ENSG00000134901.8	13	102506593	T	A	-0.420179	3.2698	0.00116574	0.00990099	0.80198	0.742119	0.352127
INSRR	156810667	-	2	protein_coding	-105203	ENSG00000027644.4	1	156705464	G	A	-2.71923	3.41431	0.000702218	0.00990099	0.534653	0.496958	0.295747
RP11-110I1.12	118867986	-	1	lincRNA	387809	ENSG00000255121.2	11	119255795	G	A	-0.745808	3.86163	0.000130566	0.00990099	0.138614	0.156835	0.214977
ATP1B3	141644373	+	1	protein_coding	-227232	ENSG00000069849.6	3	141871605	C	T	5.20565	4.73845	2.96088e-06	0.00990099	0.049505	0.050334	0.178617
FAM92A1	94740433	+	1	protein_coding	-503762	ENSG00000188343.8	8	95244195	T	A	0.722546	4.43996	1.1543e-05	0.00990099	0.039604	0.0434735	0.175825
IQCH-AS1	67812439	-	2	lincRNA	-76416	ENSG00000259673.1	15	67736023	A	G	-0.724212	4.19653	3.31576e-05	0.00990099	0.0792079	0.0482246	0.177792
RBM4	66413498	+	1	protein_coding	674970	ENSG00000173933.15	11	65738528	G	T	1.05849	2.76857	0.0058819	0.019802	0.930693	0.891319	0.390249
DYM	46944423	-	1	protein_coding	-470245	ENSG00000141627.9	18	46474178	T	C	0.546995	4.55497	6.89288e-06	0.00990099	0.039604	0.0361404	0.175825
DENND2C	115168809	-	1	protein_coding	-369098	ENSG00000175984.10	1	114799711	G	T	-1.01645	4.2307	2.86785e-05	0.00990099	0.0792079	0.0820733	0.191233
KIAA2026	6007901	-	2	protein_coding	-477185	ENSG00000183354.7	9	5530716	G	A	2.03979	3.85655	0.000133211	0.00990099	0.19802	0.207795	0.228324
ZC3H4	47597337	-	2	protein_coding	-488852	ENSG00000130749.5	19	47108485	T	C	0.759344	4.92577	1.21471e-06	0.00990099	0.00990099	0.0114966	0.150047
ZFP28	57061815	+	2	protein_coding	537215	ENSG00000196867.3	19	56524600	T	C	-0.73791	4.17197	3.67806e-05	0.00990099	0.108911	0.106881	0.200065
UBE2V1	48731575	-	2	protein_coding	-557125	ENSG00000244687.7	20	48174450	G	C	-0.717548	3.74545	0.000205458	0.00990099	0.346535	0.275881	0.244662
MCL1	150549842	-	2	protein_coding	471904	ENSG00000143384.8	1	151021746	T	C	-1.51508	4.06968	5.63468e-05	0.00990099	0.0891089	0.10123	0.198147
ANKRD61	6076015	+	1	protein_coding	-694048	ENSG00000157999.5	7	6770063	C	T	-2.11317	3.84179	0.00014119	0.00990099	0.227723	0.276483	0.24505
MUC1	155162038	-	2	protein_coding	417055	ENSG00000185499.12	1	155579093	T	G	-1.22913	4.41655	1.28031e-05	0.00990099	0.019802	0.0167732	0.153965
TNRC6B	40697154	+	2	protein_coding	-8885	ENSG00000100354.16	22	40706039	C	T	3.07434	4.30588	2.07669e-05	0.00990099	0.039604	0.045278	0.175825
EPB41L4B	112003944	-	2	protein_coding	-858491	ENSG00000095203.10	9	111145453	G	C	-1.57207	4.1968	3.31197e-05	0.00990099	0.049505	0.0603382	0.184746
SP6	45925852	-	2	protein_coding	626394	ENSG00000189120.3	17	46552246	G	A	-1.49067	3.17492	0.00161024	0.019802	0.50495	0.528102	0.302444
FAM184A	119332461	-	1	protein_coding	490998	ENSG00000111879.14	6	119823459	C	A	-0.47676	3.47679	0.00056089	0.00990099	0.336634	0.343988	0.260616
COPG2	130353563	-	2	protein_coding	793605	ENSG00000158623.10	7	131147168	C	T	-0.885327	3.39192	0.000760482	0.019802	0.633663	0.620378	0.323281
PPM1N	46005456	+	1	protein_coding	561809	ENSG00000213889.6	19	45443647	T	C	-0.921426	3.76649	0.000189426	0.00990099	0.376238	0.301448	0.251144
SPEF1	3758861	-	2	protein_coding	-841634	ENSG00000101222.8	20	2917227	C	A	-1.74221	3.44693	0.000624747	0.00990099	0.683168	0.668215	0.334497
BRCA2	32972299	+	2	protein_coding	800495	ENSG00000139618.10	13	32171804	G	A	-0.646671	3.25853	0.00121185	0.00990099	0.712871	0.691743	0.339734
SPTSSA	34904409	-	2	protein_coding	290548	ENSG00000165389.6	14	35194957	C	T	-0.905834	4.19256	3.37195e-05	0.00990099	0.128713	0.112007	0.201629
AGO4	36320278	+	2	protein_coding	-620442	ENSG00000134698.10	1	36940720	C	G	0.686559	4.10936	4.78027e-05	0.00990099	0.019802	0.0331656	0.175163
RASSF2	4764921	-	2	protein_coding	-586052	ENSG00000101265.11	20	4178869	C	A	-0.912639	3.46258	0.000590484	0.00990099	0.60396	0.587818	0.317114
RP11-670E13.2	54946308	+	2	lincRNA	-724871	ENSG00000262951.1	17	55671179	G	T	-5.22544	3.47754	0.000559374	0.00990099	0.475248	0.482418	0.292135
SAAL1	18115512	-	1	protein_coding	636629	ENSG00000166788.5	11	18752141	C	T	-0.888374	3.30789	0.00102174	0.00990099	0.633663	0.6339	0.326507
MEF2B	19256608	-	1	protein_coding	503043	ENSG00000213999.11	19	19759651	T	C	0.489103	4.5232	7.95673e-06	0.00990099	0.00990099	0.0160654	0.153594
RP11-890B15.2	130714931	-	1	lincRNA	929040	ENSG00000254842.2	11	131643971	T	A	1.64107	3.14909	0.00175591	0.00990099	0.881188	0.860591	0.38215
RP11-166O4.5	66804784	+	2	lincRNA	231796	ENSG00000235475.1	7	66572988	C	T	-1.38205	3.42446	0.000677203	0.00990099	0.425743	0.383934	0.269819
TMC4	54675852	-	1	protein_coding	-891599	ENSG00000167608.7	19	53784253	G	A	0.959761	3.73637	0.000212759	0.00990099	0.544554	0.482718	0.292143
RP11-664I21.6	124761936	+	2	protein_coding	160558	ENSG00000254943.1	11	124601378	C	T	-2.16502	3.36992	0.000822082	0.00990099	0.554455	0.60609	0.320987
CMC1	28361000	+	2	protein_coding	767936	ENSG00000187118.8	3	27593064	C	T	-0.639662	3.56328	0.000408677	0.00990099	0.376238	0.346926	0.261483
HSF4	67203628	+	1	protein_coding	630438	ENSG00000102878.11	16	66573190	G	A	0.946812	4.24004	2.75579e-05	0.00990099	0.029703	0.0319731	0.175163
CARHSP1	8953192	-	1	protein_coding	-593283	ENSG00000153048.6	16	8359909	G	A	1.774	3.76067	0.000193737	0.00990099	0.445545	0.406113	0.274588
GNL3	52727648	+	2	protein_coding	-133168	ENSG00000163938.12	3	52860816	C	T	0.826868	3.33047	0.000944338	0.019802	0.50495	0.465158	0.287816
METTL1	58165040	-	2	protein_coding	-962932	ENSG00000037897.12	12	57202108	T	G	1.51314	3.90829	0.000108482	0.00990099	0.148515	0.119243	0.203395
SACM1L	45781079	+	2	protein_coding	-483539	ENSG00000211456.6	3	46264618	G	T	-0.288947	2.98224	0.00302974	0.019802	0.871287	0.851033	0.379743
CA4	58235919	+	2	protein_coding	262823	ENSG00000167434.5	17	57973096	C	T	-1.19149	4.22988	2.87788e-05	0.00990099	0.019802	0.0224506	0.162546
TFPI2	93519631	-	1	protein_coding	74040	ENSG00000105825.7	7	93593671	T	C	-1.48325	3.51943	0.00048023	0.00990099	0.287129	0.300239	0.250952
RP11-649A18.7	73163344	-	2	lincRNA	-671665	ENSG00000265242.1	17	72491679	C	T	0.585223	2.95681	0.00328544	0.00990099	0.930693	0.946084	0.403651
GTPBP2	43593297	-	2	protein_coding	-405531	ENSG00000172432.14	6	43187766	G	A	1.36213	3.52611	0.000468623	0.00990099	0.49505	0.468864	0.288696
XXYLT1	194947585	-	1	protein_coding	981683	ENSG00000173950.11	3	195929268	A	G	-1.17091	3.85377	0.000134683	0.00990099	0.405941	0.392617	0.271587
CCDC121	27851758	-	2	protein_coding	-950543	ENSG00000176714.9	2	26901215	A	G	1.54406	4.17511	3.62972e-05	0.00990099	0.0891089	0.0702232	0.186876
CHP1	41564378	+	2	protein_coding	310838	ENSG00000187446.7	15	41253540	C	G	0.884729	4.04038	6.35649e-05	0.00990099	0.0891089	0.0715746	0.187398
STRN4	47239525	-	2	protein_coding	951647	ENSG00000090372.10	19	48191172	A	G	0.299162	3.86213	0.000130308	0.00990099	0.326733	0.28813	0.248759
KLF16	1854759	-	2	protein_coding	-818068	ENSG00000129911.4	19	1036691	C	T	0.756277	4.51435	8.27987e-06	0.00990099	0.039604	0.0518425	0.18006
RNASEH2B	51530494	+	2	protein_coding	-299324	ENSG00000136104.14	13	51829818	C	G	0.767298	4.80856	2.12833e-06	0.00990099	0.019802	0.0148354	0.153594
ARSE	2876476	-	2	protein_coding	-62706	ENSG00000157399.10	23	2813770	T	C	-1.3321	2.83334	0.00483057	0.019802	0.712871	0.665311	0.333852
SLC9A7	46465805	-	2	protein_coding	916512	ENSG00000065923.5	23	47382317	C	T	-1.22871	3.23552	0.00131124	0.00990099	0.29703	0.261674	0.241952
RP4-794H19.2	59364719	+	2	lincRNA	224325	ENSG00000234807.4	1	59140394	G	A	1.22804	3.7641	0.000191184	0.00990099	0.19802	0.197304	0.225694
TSPAN3	77362400	-	1	protein_coding	-72359	ENSG00000140391.10	15	77290041	G	A	0.538971	4.21759	3.03234e-05	0.00990099	0.049505	0.0608139	0.184746
NLRP1	5487820	-	2	protein_coding	878872	ENSG00000091592.11	17	6366692	A	G	-1.07818	3.70792	0.000237273	0.00990099	0.287129	0.318751	0.254186
ADNP2	77905360	+	1	protein_coding	564173	ENSG00000101544.4	18	77341187	C	T	0.631111	3.70693	0.000238172	0.00990099	0.247525	0.24047	0.236378
CEP41	130061848	-	2	protein_coding	-261428	ENSG00000106477.14	7	129800420	C	G	-2.08389	3.59839	0.000358744	0.00990099	0.554455	0.50921	0.298437
TOR1AIP2	179845312	-	2	protein_coding	-990403	ENSG00000169905.8	1	178854909	G	A	-1.48436	4.04185	6.31843e-05	0.00990099	0.128713	0.151252	0.213344
LA16c-431H6.6	1735758	+	2	protein_coding	924837	ENSG00000261732.1	16	810921	C	T	1.35504	3.87931	0.00012174	0.00990099	0.425743	0.419323	0.27791
ZNF662	42954693	+	2	protein_coding	-880864	ENSG00000182983.10	3	43835557	G	A	-1.97588	3.19967	0.00148126	0.00990099	0.732673	0.654886	0.331462
PARP16	65559106	-	1	protein_coding	211551	ENSG00000138617.10	15	65770657	C	T	-2.73774	2.94306	0.00343183	0.00990099	0.910891	0.913221	0.395277
PSMB7	127174771	-	2	protein_coding	341406	ENSG00000136930.8	9	127516177	T	C	-0.39349	3.68852	0.000255487	0.00990099	0.257426	0.221804	0.231913
FAM166B	35562697	-	2	protein_coding	-793693	ENSG00000215187.5	9	34769004	A	G	-0.89657	3.46482	0.000585709	0.00990099	0.514851	0.47695	0.290926
CRTAP	33174047	+	2	protein_coding	815733	ENSG00000170275.10	3	32358314	G	A	1.66504	3.17185	0.00162697	0.00990099	0.811881	0.799437	0.366264
SIRT4	120750687	+	2	protein_coding	-858807	ENSG00000089163.4	12	121609494	C	T	1.48405	4.05289	6.03821e-05	0.00990099	0.0891089	0.0910264	0.194823
SRRD	26887429	+	2	protein_coding	-675574	ENSG00000100104.8	22	27563003	A	G	-2.66968	3.60655	0.000347978	0.00990099	0.485149	0.459198	0.286341
MAPRE1	31436532	+	2	protein_coding	-103933	ENSG00000101367.8	20	31540465	C	T	-2.49519	3.55981	0.000413965	0.00990099	0.386139	0.314441	0.25354
DDR2	162742044	+	2	protein_coding	944523	ENSG00000162733.12	1	161797521	A	G	1.27733	3.31171	0.00100825	0.00990099	0.712871	0.678716	0.336698
ALG1	5136502	+	1	protein_coding	954790	ENSG00000033011.7	16	4181712	A	G	-1.2064	4.6004	5.60598e-06	0.00990099	0.039604	0.0437605	0.175825
SUSD1	114886716	-	1	protein_coding	-180672	ENSG00000106868.12	9	114706044	G	C	0.616537	3.41247	0.000706832	0.00990099	0.544554	0.570035	0.312486
RP11-521D12.5	9899428	-	2	lincRNA	658638	ENSG00000243491.1	2	10558066	A	G	-1.03417	4.03886	6.39648e-05	0.00990099	0.138614	0.134841	0.207872
DAPL1	159719216	+	2	protein_coding	338188	ENSG00000163331.6	2	159381028	C	T	-2.34916	3.44586	0.000627149	0.00990099	0.415842	0.414084	0.276311
FUT8	66209126	+	1	protein_coding	570687	ENSG00000033170.12	14	65638439	C	A	0.674626	4.54881	7.08783e-06	0.00990099	0.019802	0.0259261	0.169412
WNT10B	49364352	-	2	protein_coding	165113	ENSG00000169884.9	12	49529465	G	C	-7.00709	4.16843	3.73341e-05	0.00990099	0.039604	0.058904	0.184746
PKIG	43247003	+	2	protein_coding	1012067	ENSG00000168734.9	20	42234936	T	C	-0.617911	3.79427	0.000170054	0.00990099	0.277228	0.2596	0.241301
SLC25A5	118604864	+	2	protein_coding	813060	ENSG00000005022.5	23	117791804	G	A	-0.915518	3.58318	0.000379628	0.00990099	0.287129	0.269887	0.243824
KHDRBS3	136668469	+	2	protein_coding	477914	ENSG00000131773.9	8	136190555	G	A	-3.41543	3.79357	0.000170517	0.00990099	0.158416	0.197625	0.225832
ACTR1B	98275466	-	2	protein_coding	-496275	ENSG00000115073.6	2	97779191	C	G	0.98851	3.71599	0.000230065	0.00990099	0.148515	0.136016	0.208315
NDUFA12	95365396	-	1	protein_coding	-306983	ENSG00000184752.8	12	95058413	C	A	0.754502	3.31029	0.00101323	0.00990099	0.752475	0.744945	0.352881
ADAM8	135086934	-	1	protein_coding	-869346	ENSG00000151651.11	10	134217588	T	G	1.3456	3.26708	0.00117674	0.00990099	0.712871	0.710882	0.344293
MAZ	29823290	+	2	protein_coding	959232	ENSG00000103495.9	16	28864058	T	C	-1.507	4.15553	3.94144e-05	0.00990099	0.049505	0.0488354	0.178343
OSGEP	20920308	-	1	protein_coding	709418	ENSG00000092094.6	14	21629726	G	A	-1.25702	4.10083	4.95296e-05	0.00990099	0.0891089	0.0650974	0.185225
CYS1	10199085	-	2	protein_coding	-106712	ENSG00000205795.4	2	10092373	C	T	0.844759	3.59124	0.000368421	0.00990099	0.544554	0.501496	0.296769
FAM84A	14789663	+	2	protein_coding	-449435	ENSG00000162981.12	2	15239098	T	C	-3.32804	3.95576	8.96743e-05	0.00990099	0.0693069	0.0998322	0.197564
KLHL9	21334658	-	2	protein_coding	-352859	ENSG00000198642.5	9	20981799	G	A	0.88249	3.53077	0.000460674	0.00990099	0.485149	0.447905	0.283778
EPHA8	22915870	+	2	protein_coding	491606	ENSG00000070886.6	1	22424264	A	C	1.90984	3.67123	0.000272828	0.00990099	0.346535	0.319931	0.254616
EHF	34668267	+	1	protein_coding	793205	ENSG00000135373.8	11	33875062	C	T	0.680803	4.31039	2.03656e-05	0.00990099	0.049505	0.0446194	0.175825
HPGD	175429227	-	1	protein_coding	-924313	ENSG00000164120.9	4	174504914	T	C	0.943095	3.37566	0.000805577	0.00990099	0.574257	0.491143	0.294115
CCDC18	93730258	+	1	protein_coding	522374	ENSG00000122483.13	1	93207884	T	C	-2.04854	3.53669	0.00045076	0.00990099	0.376238	0.381897	0.269375
SPATA17	218040364	+	2	protein_coding	-46341	ENSG00000162814.6	1	218086705	G	T	-1.08108	4.11814	4.60885e-05	0.00990099	0.0990099	0.078215	0.190196
C15orf54	39544886	+	2	protein_coding	-865099	ENSG00000175746.4	15	40409985	G	A	-1.39103	3.55453	0.000422109	0.00990099	0.485149	0.446088	0.283432
RP11-636O21.1	37421836	-	2	lincRNA	272248	ENSG00000267413.1	18	37694084	T	G	-1.86835	3.26739	0.00117548	0.00990099	0.653465	0.572359	0.313011
ASAP3	23782519	-	1	protein_coding	667165	ENSG00000088280.14	1	24449684	C	G	1.12546	4.05983	5.86824e-05	0.00990099	0.0792079	0.0726465	0.188292
KMT2E	104751218	+	2	protein_coding	-764798	ENSG00000005483.15	7	105516016	C	A	2.51639	5.28496	2.03368e-07	0.00990099	0.029703	0.0108345	0.149854
ATP8B2	154321316	+	2	protein_coding	-493037	ENSG00000143515.12	1	154814353	C	T	0.439956	3.27091	0.00116131	0.019802	0.594059	0.523195	0.301693
FBXL22	63893495	+	2	protein_coding	741919	ENSG00000197361.5	15	63151576	C	A	-0.804207	3.41591	0.000698212	0.019802	0.613861	0.519995	0.301044
KIAA1614	180919476	+	2	protein_coding	-436959	ENSG00000135835.6	1	181356435	G	A	2.95742	3.05271	0.00241334	0.029703	0.910891	0.902562	0.393065
MIR29B1	130569155	-	2	lincRNA	150564	ENSG00000226380.3	7	130719719	G	A	1.0153	3.97354	8.34618e-05	0.00990099	0.237624	0.219326	0.230881
FAM134C	40744180	-	2	protein_coding	-209683	ENSG00000141699.6	17	40534497	G	A	1.47335	3.64515	0.00030108	0.00990099	0.267327	0.226531	0.232919
SEZ6	27309057	-	1	protein_coding	-577828	ENSG00000063015.15	17	26731229	T	A	-1.16972	3.37337	0.000812124	0.00990099	0.346535	0.342594	0.260125
KCNA5	5155153	+	2	protein_coding	713449	ENSG00000130037.3	12	4441704	G	C	-0.702459	3.31163	0.00100852	0.00990099	0.851485	0.826719	0.373374
RP11-505K9.4	83965850	+	2	protein_coding	-477933	ENSG00000260300.1	16	84443783	C	G	-0.860954	4.50255	8.73093e-06	0.00990099	0.049505	0.0910541	0.194823
CEP44	175237317	+	2	protein_coding	-130384	ENSG00000164118.8	4	175367701	A	G	-0.46678	3.25952	0.00120773	0.00990099	0.792079	0.790652	0.363989
GC	72649771	-	2	protein_coding	498160	ENSG00000145321.8	4	73147931	A	C	1.9037	3.21877	0.00138828	0.00990099	0.613861	0.555547	0.308754
LINC01001	133778	-	2	lincRNA	589191	ENSG00000230724.5	11	722969	C	A	0.874762	3.66137	0.000283205	0.00990099	0.237624	0.23564	0.23491
SLC48A1	48172811	+	2	protein_coding	658530	ENSG00000211584.9	12	47514281	C	A	3.48578	4.15442	3.95978e-05	0.00990099	0.0990099	0.0924233	0.194823
MOCOS	33846712	+	2	protein_coding	-19278	ENSG00000075643.5	18	33865990	A	G	-0.677352	3.60719	0.00034715	0.00990099	0.277228	0.25989	0.241301
RAB24	176730321	-	2	protein_coding	682558	ENSG00000169228.9	5	177412879	G	C	0.769873	3.85284	0.000135179	0.00990099	0.287129	0.244809	0.23781
CHMP1A	89715905	-	1	protein_coding	-350017	ENSG00000131165.10	16	89365888	T	C	0.774322	4.1292	4.40087e-05	0.00990099	0.158416	0.130358	0.206511
HTR1D	23521222	-	2	protein_coding	-994492	ENSG00000179546.3	1	22526730	T	C	-2.28336	3.53109	0.000460127	0.00990099	0.49505	0.443164	0.283206
LTK	41797503	-	1	protein_coding	-915187	ENSG00000062524.11	15	40882316	A	G	0.952964	3.0918	0.00212339	0.029703	0.683168	0.637122	0.327115
RP11-92K15.3	80945535	-	2	lincRNA	-310519	ENSG00000272264.1	8	80635016	G	C	0.686253	3.492	0.000530762	0.00990099	0.415842	0.378229	0.268531
GANAB	62402472	-	1	protein_coding	680979	ENSG00000089597.12	11	63083451	C	G	-0.304244	3.555	0.00042137	0.00990099	0.405941	0.373857	0.267485
PPP1R12A	80239200	-	1	protein_coding	-122793	ENSG00000058272.11	12	80116407	A	G	-0.735935	3.81942	0.000154151	0.00990099	0.178218	0.235483	0.23491
FAM217B	58518995	+	2	protein_coding	-837800	ENSG00000196227.6	20	59356795	G	C	0.715792	3.91306	0.000106438	0.00990099	0.316832	0.254875	0.24023
ARNTL	13408143	+	2	protein_coding	73206	ENSG00000133794.13	11	13334937	G	A	3.63269	3.88863	0.000117317	0.00990099	0.247525	0.236765	0.235251
BRINP3	190424070	-	2	protein_coding	826921	ENSG00000162670.8	1	191250991	G	A	-3.69709	2.73294	0.00654474	0.019802	0.950495	0.940107	0.402117
SH2D7	78395855	+	1	protein_coding	274595	ENSG00000183476.8	15	78121260	G	A	1.1759	3.10131	0.00205783	0.019802	0.831683	0.820707	0.371468
RPRD1B	36718128	+	2	protein_coding	695974	ENSG00000101413.7	20	36022154	T	C	-0.849403	3.43663	0.000648304	0.00990099	0.465347	0.435142	0.281006
SRRM2	2822323	+	1	protein_coding	-775997	ENSG00000167978.12	16	3598320	A	G	-2.45705	3.49625	0.000522624	0.00990099	0.574257	0.54488	0.306053
DGKE	54940150	+	1	protein_coding	-439226	ENSG00000153933.5	17	55379376	C	A	0.635509	4.1654	3.7813e-05	0.00990099	0.0792079	0.0738444	0.189057
RAD18	8988974	-	2	protein_coding	31779	ENSG00000070950.5	3	9020753	A	C	-1.85015	3.6506	0.000294953	0.00990099	0.475248	0.443257	0.283206
BNIP3	133784140	-	2	protein_coding	-497318	ENSG00000176171.7	10	133286822	A	G	5.44033	3.68941	0.000254625	0.00990099	0.435644	0.398865	0.272925
LGALS8	236708462	+	2	protein_coding	88232	ENSG00000116977.14	1	236620230	G	T	-0.415038	3.75721	0.000196344	0.00990099	0.257426	0.231941	0.23402
IFITM1	319357	+	2	protein_coding	108342	ENSG00000185885.11	11	211015	C	T	0.635848	3.36385	0.000839888	0.00990099	0.574257	0.558901	0.309429
IRF2BPL	77495034	-	2	protein_coding	-695900	ENSG00000119669.3	14	76799134	A	T	0.861955	3.69953	0.000245001	0.00990099	0.386139	0.364312	0.265725
TMEM182	103431207	+	1	protein_coding	724535	ENSG00000170417.10	2	102706672	C	G	-0.451518	2.86636	0.00436308	0.019802	0.861386	0.870611	0.384624
ZCCHC12	117960414	+	2	protein_coding	115751	ENSG00000174460.3	23	117844663	G	A	3.12729	2.13357	0.0334624	0.029703	1	0.996246	0.416162
C12orf76	110488789	-	1	protein_coding	834619	ENSG00000174456.9	12	111323408	C	G	0.567422	4.10243	4.92011e-05	0.00990099	0.049505	0.04413	0.175825
MRFAP1L1	6710370	-	2	protein_coding	785605	ENSG00000178988.10	4	7495975	C	T	2.84827	4.7558	2.72949e-06	0.00990099	0.029703	0.0240569	0.166058
FGF11	7345095	+	2	protein_coding	896166	ENSG00000161958.6	17	6448929	G	A	1.11571	3.77921	0.000180309	0.00990099	0.257426	0.259885	0.241301
PROB1	138730885	-	2	protein_coding	748454	ENSG00000228672.2	5	139479339	A	G	1.73618	2.62593	0.00896003	0.019802	0.980198	0.990947	0.415309
IGFN1	201197514	+	2	protein_coding	-189402	ENSG00000163395.12	1	201386916	C	T	1.75233	3.68197	0.000261934	0.00990099	0.376238	0.368001	0.266305
LAMTOR4	99753199	+	2	protein_coding	-28925	ENSG00000188186.6	7	99782124	T	C	-0.43558	3.46634	0.000582513	0.00990099	0.445545	0.375547	0.267827
FKBP10	39978475	+	1	protein_coding	-267746	ENSG00000141756.14	17	40246221	G	A	0.996057	3.68668	0.000257282	0.00990099	0.287129	0.206811	0.228324
ARSG	66416330	+	2	protein_coding	-230088	ENSG00000141337.8	17	66646418	T	C	-0.845648	3.69308	0.000251098	0.00990099	0.356436	0.325716	0.256033
TMEM194A	57464676	-	2	protein_coding	-906693	ENSG00000166881.5	12	56557983	A	T	-2.65978	2.57638	0.0103281	0.039604	0.990099	0.983053	0.413483
CAMKK1	3783728	-	2	protein_coding	908028	ENSG00000004660.10	17	4691756	A	C	-1.85203	3.75556	0.0001976	0.00990099	0.316832	0.292252	0.249325
GOLGA8Q	30851426	+	2	protein_coding	331409	ENSG00000178115.10	15	30520017	G	A	1.63567	3.53564	0.000452512	0.00990099	0.534653	0.463252	0.287379
BTF3L4	52549012	+	2	protein_coding	-592100	ENSG00000134717.13	1	53141112	C	T	-1.79901	2.89289	0.00401765	0.019802	0.90099	0.908925	0.394326
PPP1CC	111169706	-	2	protein_coding	-549299	ENSG00000186298.7	12	110620407	A	T	-1.05255	3.36229	0.000844514	0.00990099	0.306931	0.29171	0.249305
C1QTNF4	47611603	-	2	protein_coding	-44146	ENSG00000172247.3	11	47567457	G	A	0.567326	2.55064	0.0111099	0.00990099	0.881188	0.870717	0.384626
PLSCR1	146258967	-	2	protein_coding	960843	ENSG00000188313.8	3	147219810	C	T	1.56843	4.71245	3.34305e-06	0.00990099	0.00990099	0.00512406	0.134797
BASP1	17276007	+	2	protein_coding	806592	ENSG00000176788.7	5	16469415	A	G	-0.806572	3.50859	0.000499631	0.00990099	0.534653	0.515943	0.300089
NAALADL2	175205316	+	2	protein_coding	1626850	ENSG00000177694.10	3	173578466	A	C	2.29238	4.14245	4.1636e-05	0.00990099	0.049505	0.0500029	0.178617
RP11-444E17.6	44344772	+	2	protein_coding	203483	ENSG00000272442.2	6	44141289	C	T	2.65884	4.00798	7.25712e-05	0.00990099	0.148515	0.108829	0.201041
WI2-1959D15.1	139143051	-	2	lincRNA	-996639	ENSG00000264527.1	9	138146412	C	T	-2.64978	4.05022	6.10492e-05	0.00990099	0.138614	0.125544	0.204807
PROC	128186520	+	2	protein_coding	-215175	ENSG00000115718.13	2	128401695	T	A	-2.02305	4.06545	5.73377e-05	0.00990099	0.0891089	0.0941568	0.195645
KCNH7	163358804	-	2	protein_coding	249420	ENSG00000184611.7	2	163608224	T	A	2.92085	3.33516	0.000928968	0.00990099	0.564356	0.522392	0.301505
RRP9	51967524	-	2	protein_coding	354285	ENSG00000114767.6	3	52321809	A	C	1.36924	3.44204	0.000635832	0.019802	0.287129	0.273561	0.244213
CBX1	46154403	-	2	protein_coding	-618887	ENSG00000108468.10	17	45535516	G	A	-1.54965	4.08414	5.30776e-05	0.00990099	0.0594059	0.0707376	0.186876
SFMBT1	53077270	-	2	protein_coding	136268	ENSG00000163935.9	3	53213538	C	G	-1.30854	3.0748	0.00224532	0.019802	0.742574	0.727443	0.348102
ILF3	10799855	+	2	protein_coding	-372149	ENSG00000129351.13	19	11172004	T	C	-0.442513	3.17802	0.00159354	0.019802	0.861386	0.843	0.377608
WSCD2	108626508	+	1	protein_coding	602939	ENSG00000075035.5	12	108023569	C	T	2.59966	3.42741	0.000670083	0.00990099	0.49505	0.457023	0.285729
PLAGL2	30784257	-	2	protein_coding	92368	ENSG00000126003.6	20	30876625	T	C	1.7102	2.96157	0.00323614	0.00990099	0.851485	0.859249	0.381759
CAMKK2	121712388	-	2	protein_coding	515446	ENSG00000110931.14	12	122227834	C	T	0.858006	3.45311	0.000610985	0.019802	0.534653	0.492151	0.294355
SMAD6	67009409	+	2	protein_coding	-184567	ENSG00000137834.10	15	67193976	G	A	-0.660986	3.9188	0.000104021	0.00990099	0.19802	0.187825	0.222972
FAM115A	143573715	-	2	protein_coding	-395409	ENSG00000198420.5	7	143178306	C	T	0.534405	3.52268	0.000474546	0.019802	0.366337	0.470758	0.289213
CCDC43	42759506	-	1	protein_coding	-816804	ENSG00000180329.9	17	41942702	A	G	-0.923207	4.29613	2.16608e-05	0.00990099	0.0792079	0.0780702	0.190196
RP11-728K20.2	149701497	+	2	lincRNA	799225	ENSG00000260555.1	7	148902272	C	T	-4.96116	2.93237	0.00354966	0.019802	0.970297	0.97126	0.410482
RRAGD	90087532	-	2	protein_coding	-681405	ENSG00000025039.10	6	89406127	A	T	-0.99235	3.626	0.000323555	0.00990099	0.386139	0.367176	0.266181
FAM73B	131832526	+	2	protein_coding	35710	ENSG00000148343.14	9	131796816	C	T	-0.345407	3.56137	0.000411573	0.00990099	0.415842	0.420872	0.278401
ATRIP	48500758	+	2	protein_coding	-117908	ENSG00000164053.13	3	48618666	A	G	-1.21133	2.68692	0.00750056	0.00990099	0.851485	0.862021	0.382488
S100A6	153507836	-	2	protein_coding	66263	ENSG00000197956.5	1	153574099	G	A	1.02902	3.77193	0.000185473	0.00990099	0.227723	0.224257	0.232452
LIPE	42914994	-	2	protein_coding	959869	ENSG00000079435.5	19	43874863	C	T	0.509449	3.81589	0.000156296	0.00990099	0.188119	0.178611	0.221022
TNNI1	201386940	-	2	protein_coding	793461	ENSG00000159173.14	1	202180401	A	G	0.820819	3.53252	0.000457716	0.00990099	0.514851	0.488005	0.293373
RP11-122A3.2	91971237	-	1	protein_coding	-582388	ENSG00000253250.2	8	91388849	G	A	-1.19592	2.77949	0.00569141	0.00990099	0.910891	0.906383	0.393833
MAD2L1BP	43604118	+	2	protein_coding	-217602	ENSG00000124688.9	6	43821720	A	G	0.546031	3.68654	0.000257423	0.00990099	0.277228	0.268771	0.243614
UBE2Q1	154524940	-	2	protein_coding	-887536	ENSG00000160714.5	1	153637404	A	G	-0.404747	3.86855	0.000127042	0.00990099	0.0891089	0.121611	0.204198
PCGF5	93038071	+	2	protein_coding	855786	ENSG00000180628.10	10	92182285	T	G	0.552583	3.45255	0.000612225	0.00990099	0.356436	0.371899	0.267073
PVRIG	99818872	+	2	protein_coding	-397690	ENSG00000213413.2	7	100216562	G	C	1.53778	3.94959	9.19339e-05	0.00990099	0.108911	0.0863268	0.193705
PAFAH2	26317354	-	2	protein_coding	94129	ENSG00000158006.9	1	26411483	C	T	1.5362	4.64693	4.52855e-06	0.00990099	0.039604	0.0402592	0.175825
TFAP2A	10418917	-	1	protein_coding	-123331	ENSG00000137203.6	6	10295586	G	A	-1.18807	2.97429	0.00310769	0.00990099	0.950495	0.951286	0.405033
IL33	6242192	+	2	protein_coding	672786	ENSG00000137033.7	9	5569406	G	A	2.53564	3.75477	0.000198201	0.00990099	0.306931	0.268688	0.243614
TMPRSS4	117985853	+	1	protein_coding	-29020	ENSG00000137648.12	11	118014873	C	T	-1.68915	3.45821	0.000599861	0.00990099	0.49505	0.484117	0.292538
IDNK	86258693	+	1	protein_coding	855362	ENSG00000148057.11	9	85403331	C	T	1.83558	3.76592	0.00018984	0.00990099	0.237624	0.232812	0.234393
C20orf112	31136688	-	2	protein_coding	-469740	ENSG00000197183.8	20	30666948	T	C	-0.821422	4.37592	1.53089e-05	0.00990099	0.0693069	0.0565047	0.183244
CCDC125	68609733	-	1	protein_coding	48766	ENSG00000183323.8	5	68658499	G	A	0.527794	3.41731	0.000694718	0.00990099	0.39604	0.369791	0.266714
EMD	153609242	+	2	protein_coding	572070	ENSG00000102119.6	23	153037172	G	A	0.720636	2.61725	0.00918719	0.019802	0.841584	0.819584	0.371269
COL8A2	36565088	-	2	protein_coding	334935	ENSG00000171812.6	1	36900023	C	T	-2.14169	3.73755	0.0002118	0.00990099	0.138614	0.122899	0.204478
IQSEC3	287177	+	1	protein_coding	30117	ENSG00000120645.7	12	257060	C	T	0.488786	3.53164	0.00045921	0.00990099	0.346535	0.353184	0.263308
TRIM6-TRIM34	5664937	+	2	protein_coding	-19465	ENSG00000258588.2	11	5684402	C	G	0.99656	3.10146	0.00205684	0.00990099	0.930693	0.930675	0.399852
RP11-134G8.8	201434022	-	2	lincRNA	667543	ENSG00000224818.1	1	202101565	G	A	2.27041	4.58897	5.90616e-06	0.00990099	0.039604	0.0209226	0.160881
PITPNM1	67271347	-	1	protein_coding	425164	ENSG00000110697.8	11	67696511	T	G	0.446889	3.49921	0.000517021	0.00990099	0.366337	0.345543	0.261102
RDH12	68195908	+	2	protein_coding	263270	ENSG00000139988.5	14	67932638	A	C	1.65444	3.53243	0.000457878	0.00990099	0.356436	0.345137	0.261035
SLC6A12	321276	-	2	protein_coding	255708	ENSG00000111181.8	12	576984	C	T	-1.03483	3.65895	0.000285807	0.00990099	0.287129	0.245897	0.237982
S100A3	153520160	-	2	protein_coding	-982206	ENSG00000188015.5	1	152537954	G	A	-0.577993	3.0268	0.00262518	0.019802	0.811881	0.752337	0.354733
LIAS	39467637	+	1	protein_coding	247570	ENSG00000121897.9	4	39220067	A	G	1.98222	4.30353	2.09794e-05	0.00990099	0.118812	0.108035	0.200841
MVB12B	129265456	+	2	protein_coding	565071	ENSG00000196814.10	9	128700385	A	G	-1.50462	3.18383	0.00156267	0.019802	0.683168	0.701706	0.342321
CLIC2	154508619	-	1	protein_coding	-844287	ENSG00000155962.8	23	153664332	A	G	2.01049	2.72918	0.00661854	0.00990099	0.356436	0.347884	0.261807
F11R	160970567	-	2	protein_coding	649073	ENSG00000158769.13	1	161619640	G	A	-0.914885	5.3972	1.13934e-07	0.00990099	0.00990099	0.00783947	0.143232
ESPL1	53683188	+	2	protein_coding	-365953	ENSG00000135476.7	12	54049141	A	G	2.59123	4.90184	1.36328e-06	0.00990099	0.00990099	0.00310213	0.127651
DENND2A	140302342	-	2	protein_coding	-303584	ENSG00000146966.8	7	139998758	T	C	0.826098	4.1961	3.32184e-05	0.00990099	0.049505	0.0845079	0.19283
ANKRD20A1	67968911	+	2	protein_coding	-175303	ENSG00000196774.3	9	68144214	C	T	0.162663	0.340166	0.733903	0.772277	0.792079	0.815637	0.370055
IZUMO1	49247796	-	2	protein_coding	-718888	ENSG00000182264.4	19	48528908	C	G	3.00278	3.74932	0.000202412	0.00990099	0.39604	0.319556	0.254527
TJP2	71862928	+	2	protein_coding	-399898	ENSG00000119139.12	9	72262826	G	T	-0.738555	3.77359	0.000184283	0.00990099	0.257426	0.251132	0.239352
NPR3	32716537	+	1	protein_coding	-230007	ENSG00000113389.11	5	32946544	C	T	3.72993	3.70272	0.000242036	0.00990099	0.267327	0.25951	0.241301
MYOZ2	120107353	+	2	protein_coding	-756591	ENSG00000172399.5	4	120863944	C	A	-4.32604	2.87549	0.0042413	0.029703	0.930693	0.919144	0.397078
EYA4	133834084	+	1	protein_coding	-125224	ENSG00000112319.13	6	133959308	C	A	4.74971	3.94348	9.42186e-05	0.00990099	0.178218	0.143126	0.210514
UTP18	49375143	+	2	protein_coding	-559161	ENSG00000011260.9	17	49934304	G	T	2.24751	4.13813	4.23961e-05	0.00990099	0.217822	0.189958	0.223294
FGF20	16850583	-	2	protein_coding	313342	ENSG00000078579.8	8	17163925	G	C	-2.9595	3.73635	0.000212778	0.00990099	0.346535	0.329779	0.257287
MTX3	79279509	-	2	protein_coding	-54569	ENSG00000177034.10	5	79224940	G	A	2.86428	4.1937	3.35571e-05	0.00990099	0.029703	0.0600993	0.184746
FUS	31202720	+	2	protein_coding	744000	ENSG00000089280.14	16	30458720	A	C	0.509697	3.73481	0.00021404	0.00990099	0.158416	0.14324	0.210514
KIRREL3	126420546	-	2	protein_coding	1313957	ENSG00000149571.6	11	127734503	C	T	-2.78236	3.59476	0.00036363	0.00990099	0.544554	0.455646	0.285417
CENPF	214830276	+	2	protein_coding	1033265	ENSG00000117724.8	1	213797011	A	G	1.92643	3.8705	0.000126068	0.00990099	0.207921	0.169784	0.218492
EXTL1	26361327	+	2	protein_coding	219710	ENSG00000158008.5	1	26141617	A	G	1.58945	2.89118	0.00403922	0.00990099	0.881188	0.886867	0.389033
MS4A7	60161260	+	1	protein_coding	-57743	ENSG00000166927.8	11	60219003	A	G	0.990283	3.70882	0.000236465	0.00990099	0.19802	0.15778	0.215162
IFITM2	315111	+	2	protein_coding	-121739	ENSG00000185201.12	11	436850	G	A	1.15064	3.80295	0.000164398	0.00990099	0.267327	0.23641	0.235117
SLC8B1	113772640	-	2	protein_coding	980841	ENSG00000089060.7	12	114753481	G	T	-0.836881	3.72129	0.000225445	0.00990099	0.346535	0.306453	0.252576
ZRANB1	126672028	+	2	protein_coding	408996	ENSG00000019995.6	10	126263032	C	T	0.543837	3.65248	0.000292878	0.019802	0.257426	0.270779	0.244043
HNRNPR	23665101	-	2	protein_coding	-550240	ENSG00000125944.14	1	23114861	G	A	1.12375	4.06308	5.79011e-05	0.00990099	0.0792079	0.0696334	0.186731
RCC1	28864344	+	1	protein_coding	247693	ENSG00000180198.11	1	28616651	G	A	0.777781	3.63691	0.000310564	0.00990099	0.257426	0.271769	0.244043
FAIM	138341030	+	2	protein_coding	-484835	ENSG00000158234.8	3	138825865	A	G	2.70758	3.88282	0.000120058	0.00990099	0.148515	0.136357	0.208411
DEGS1	224380034	+	2	protein_coding	-418692	ENSG00000143753.8	1	224798726	C	T	-0.518525	3.3096	0.00101569	0.019802	0.584158	0.610311	0.321984
PRR3	30530166	+	2	protein_coding	778755	ENSG00000204576.7	6	29751411	G	A	2.24466	3.48812	0.000538298	0.00990099	0.564356	0.578244	0.314381
RNF125	29648261	+	2	protein_coding	-613026	ENSG00000101695.4	18	30261287	A	G	1.28587	3.11964	0.00193676	0.00990099	0.782178	0.778028	0.360954
PON3	95006988	-	2	protein_coding	-582434	ENSG00000105852.6	7	94424554	G	C	1.38266	3.11222	0.00198499	0.00990099	0.752475	0.687618	0.338926
CDAN1	43028978	-	2	protein_coding	-697430	ENSG00000140326.8	15	42331548	C	T	0.583187	4.4829	9.53394e-06	0.00990099	0.049505	0.0345267	0.175825
ODF2L	86852769	-	1	protein_coding	-388838	ENSG00000122417.11	1	86463931	T	C	1.28921	4.12048	4.56411e-05	0.00990099	0.0693069	0.0755232	0.189589
C9orf152	112963230	-	2	protein_coding	629277	ENSG00000188959.9	9	113592507	C	T	-0.727405	3.89463	0.000114553	0.00990099	0.217822	0.176847	0.220744
SPATS1	44344772	+	1	protein_coding	-54405	ENSG00000249481.2	6	44399177	A	G	-4.88628	3.07167	0.00226845	0.00990099	0.811881	0.855926	0.380746
CTSW	65650250	+	2	protein_coding	-173834	ENSG00000172543.3	11	65824084	C	T	-0.92663	2.80408	0.00528232	0.00990099	0.950495	0.962564	0.408073
LANCL2	55498919	+	2	protein_coding	469381	ENSG00000132434.5	7	55029538	A	C	-1.52318	3.53754	0.000449361	0.00990099	0.356436	0.351715	0.262829
DLGAP3	35371035	-	2	protein_coding	-624892	ENSG00000116544.7	1	34746143	A	T	-1.64606	3.76057	0.000193812	0.00990099	0.217822	0.190203	0.223441
ABHD16A	31660926	-	1	protein_coding	827097	ENSG00000204427.7	6	32488023	A	T	-0.673238	3.21157	0.00142265	0.00990099	0.861386	0.864714	0.383214
TET2	106155054	+	2	protein_coding	-526675	ENSG00000168769.8	4	106681729	G	A	-1.91161	3.47662	0.000561237	0.00990099	0.445545	0.405721	0.274498
ORAI1	122078947	+	1	protein_coding	265157	ENSG00000182500.7	12	121813790	T	C	0.87381	3.96584	8.61027e-05	0.00990099	0.188119	0.180968	0.221882
TEFM	29231547	-	2	protein_coding	-670455	ENSG00000172171.6	17	28561092	A	T	-1.0412	3.51546	0.00048724	0.00990099	0.356436	0.309794	0.252983
RP11-420A23.1	129391988	+	2	lincRNA	-425231	ENSG00000251432.2	4	129817219	T	C	0.984143	3.9134	0.000106294	0.00990099	0.138614	0.131684	0.206703
CTC-366B18.4	74904642	+	2	lincRNA	-815437	ENSG00000272040.1	5	75720079	T	C	3.38287	3.59194	0.000367466	0.00990099	0.386139	0.336023	0.258351
ASB2	94434639	-	1	protein_coding	-215690	ENSG00000100628.7	14	94218949	G	A	-2.50587	3.18093	0.00157798	0.029703	0.891089	0.890068	0.389862
EPB41L2	131277639	-	1	protein_coding	343437	ENSG00000079819.12	6	131621076	G	C	-0.653056	3.66598	0.000278308	0.00990099	0.306931	0.26112	0.241839
PIK3R3	46597628	-	2	protein_coding	198092	ENSG00000117461.10	1	46795720	G	A	0.895912	3.04908	0.00244204	0.00990099	0.80198	0.795943	0.365558
RP11-225B17.2	32798494	+	2	lincRNA	972399	ENSG00000273014.1	7	31826095	A	G	-1.04921	4.3971	1.39493e-05	0.00990099	0.049505	0.0415405	0.175825
TCF7L1	85531378	+	1	protein_coding	-22702	ENSG00000152284.4	2	85554080	G	A	0.456251	3.59878	0.000358225	0.00990099	0.287129	0.293928	0.249436
C1QTNF9	24895904	+	2	protein_coding	-498682	ENSG00000240654.2	13	25394586	A	G	5.49863	4.45256	1.09152e-05	0.00990099	0.049505	0.039156	0.175825
EPX	56282097	+	2	protein_coding	786489	ENSG00000121053.5	17	55495608	G	A	-2.3437	3.56723	0.000402751	0.00990099	0.366337	0.323219	0.25536
TSACC	156316771	+	2	protein_coding	-489753	ENSG00000163467.7	1	156806524	G	A	-2.77087	3.62222	0.000328171	0.00990099	0.287129	0.267622	0.243207
FHIT	61229824	-	2	protein_coding	-964819	ENSG00000189283.5	3	60265005	T	G	0.869499	4.02562	6.75266e-05	0.00990099	0.188119	0.141023	0.209441
VCAM1	101200731	+	2	protein_coding	159677	ENSG00000162692.6	1	101041054	C	A	-0.653381	3.39749	0.000745565	0.00990099	0.465347	0.483946	0.292471
RAB3GAP2	220441093	-	2	protein_coding	-402770	ENSG00000118873.11	1	220038323	A	G	-0.485216	3.82129	0.000153025	0.00990099	0.237624	0.230788	0.233805
IER5	181059020	+	2	protein_coding	-802503	ENSG00000162783.8	1	181861523	A	G	-3.04247	3.96596	8.60605e-05	0.00990099	0.217822	0.210273	0.228555
MICALCL	12380024	+	1	protein_coding	-153687	ENSG00000133808.4	11	12533711	T	C	-0.701622	3.6424	0.000304215	0.00990099	0.475248	0.445375	0.283409
TRIM35	27151827	-	1	protein_coding	-272025	ENSG00000104228.8	8	26879802	C	T	0.965046	4.44693	1.11916e-05	0.00990099	0.0693069	0.0492249	0.178343
CTSC	88068250	-	2	protein_coding	-25980	ENSG00000109861.11	11	88042270	G	A	-2.42315	3.73879	0.000210791	0.00990099	0.316832	0.2884	0.248759
CSF1R	149459899	-	2	protein_coding	-965150	ENSG00000182578.9	5	148494749	C	T	1.35271	4.28463	2.27618e-05	0.00990099	0.0594059	0.0457347	0.17603
CASS4	55026875	+	2	protein_coding	618470	ENSG00000087589.12	20	54408405	T	C	3.4797	3.97655	8.24514e-05	0.00990099	0.118812	0.132878	0.206973
HOXA1	27139398	+	1	protein_coding	-920045	ENSG00000105991.7	7	28059443	C	T	3.26582	3.46519	0.00058494	0.00990099	0.49505	0.473842	0.290275
RP11-479O17.10	81727969	+	2	lincRNA	901623	ENSG00000273372.1	10	80826346	A	G	2.92179	3.17817	0.00159276	0.029703	0.891089	0.873798	0.385315
MTIF2	55491001	-	1	protein_coding	-542395	ENSG00000085760.10	2	54948606	G	C	0.927728	6.52272	2.00707e-10	0.00990099	0.00990099	0.00248368	0.121359
MBTPS1	84135712	-	2	protein_coding	-103452	ENSG00000140943.12	16	84032260	G	A	-2.15807	3.63843	0.000308789	0.019802	0.653465	0.623989	0.324136
TBP	170881351	+	2	protein_coding	420439	ENSG00000112592.8	6	170460912	C	T	0.776933	3.32729	0.00095491	0.00990099	0.475248	0.406663	0.274677
AC105053.4	86117845	+	1	lincRNA	502871	ENSG00000232504.4	2	85614974	A	C	-3.93397	4.00056	7.47948e-05	0.00990099	0.0792079	0.0914339	0.194823
ENTHD2	79212673	-	2	protein_coding	715471	ENSG00000167302.5	17	79928144	C	T	-0.428925	3.49462	0.000525721	0.00990099	0.564356	0.586833	0.316863
KRBA1	149427518	+	1	protein_coding	-792074	ENSG00000133619.13	7	150219592	G	A	0.420208	4.02537	6.75965e-05	0.00990099	0.178218	0.169117	0.218243
PLXNB1	48463852	-	2	protein_coding	697808	ENSG00000164050.8	3	49161660	T	C	-0.436183	3.28997	0.00108728	0.00990099	0.247525	0.266664	0.243138
CUZD1	124591796	-	2	protein_coding	-297876	ENSG00000138161.8	10	124293920	G	A	-0.643338	3.83238	0.000146514	0.00990099	0.19802	0.195967	0.225379
FAM188A	15879632	-	2	protein_coding	-795142	ENSG00000148481.9	10	15084490	C	T	-0.508991	3.66769	0.00027651	0.00990099	0.356436	0.326129	0.25611
AP000350.5	24249255	-	2	lincRNA	150570	ENSG00000273295.1	22	24399825	T	G	3.29101	4.18143	3.5343e-05	0.00990099	0.0990099	0.114475	0.202615
GS1-259H13.10	99205296	+	2	protein_coding	875979	ENSG00000272647.1	7	98329317	A	G	-0.964914	4.43165	1.19762e-05	0.00990099	0.039604	0.0155783	0.153594
SMOC1	70478202	+	2	protein_coding	268129	ENSG00000198732.6	14	70210073	T	G	0.811444	3.73201	0.000216356	0.00990099	0.306931	0.319903	0.254616
CTC-435M10.3	41930511	+	2	protein_coding	105320	ENSG00000255730.2	19	41825191	C	T	-0.595429	3.25759	0.00121575	0.00990099	0.712871	0.670748	0.335198
RP11-706O15.1	3747433	-	2	protein_coding	779649	ENSG00000205664.6	23	4527082	G	A	1.47473	3.96022	8.80752e-05	0.00990099	0.0891089	0.0653648	0.185225
NKTR	42687380	+	2	protein_coding	394174	ENSG00000114857.13	3	42293206	C	G	-0.382479	3.35535	0.000865419	0.00990099	0.574257	0.602909	0.320329
TRNT1	3182194	+	2	protein_coding	213142	ENSG00000072756.12	3	2969052	C	T	-0.613868	3.69534	0.00024894	0.00990099	0.465347	0.441481	0.282737
CUL1	148497672	+	2	protein_coding	552917	ENSG00000055130.11	7	147944755	A	T	0.549721	3.19109	0.00152482	0.019802	0.80198	0.784213	0.362531
COLCA2	111179160	+	2	protein_coding	-814687	ENSG00000214290.3	11	111993847	G	A	0.763144	4.23566	2.80782e-05	0.00990099	0.029703	0.0286785	0.171843
SIRT2	39389554	-	2	protein_coding	356258	ENSG00000068903.15	19	39745812	C	T	0.839357	3.9399	9.55859e-05	0.00990099	0.138614	0.158705	0.215476
UBE3A	25599498	-	1	protein_coding	-662404	ENSG00000114062.13	15	24937094	C	T	2.49967	3.62712	0.000322191	0.00990099	0.633663	0.610744	0.32213
TOR1A	132585125	-	2	protein_coding	333080	ENSG00000136827.11	9	132918205	G	A	0.686808	3.45698	0.00060253	0.00990099	0.50495	0.479609	0.291376
ITIH5	7618975	-	1	protein_coding	-662860	ENSG00000123243.10	10	6956115	C	T	0.647057	4.16432	3.79851e-05	0.00990099	0.128713	0.115395	0.202615
NHLRC3	39618227	+	1	protein_coding	-831912	ENSG00000188811.8	13	40450139	C	A	0.670758	3.14861	0.00175874	0.00990099	0.811881	0.763133	0.357489
PCDHB14	140605472	+	2	protein_coding	-499519	ENSG00000120327.4	5	141104991	C	T	3.36226	3.29345	0.00107428	0.00990099	0.673267	0.648877	0.32978
LPHN2	82456075	+	2	protein_coding	1393849	ENSG00000117114.15	1	81062226	A	T	-0.444961	3.337	0.00092301	0.00990099	0.683168	0.636417	0.327033
VDR	48272898	-	1	protein_coding	975716	ENSG00000111424.6	12	49248614	G	A	-1.04704	3.93938	9.57863e-05	0.00990099	0.0990099	0.0971789	0.196563
CELF5	3293317	+	2	protein_coding	266916	ENSG00000161082.8	19	3026401	A	G	1.51918	3.48007	0.000554256	0.00990099	0.613861	0.624478	0.324139
PHC2	33838048	-	2	protein_coding	976624	ENSG00000134686.12	1	34814672	G	T	-0.95791	3.10514	0.00203198	0.019802	0.792079	0.792748	0.364586
RCAN3	24862273	+	2	protein_coding	72888	ENSG00000117602.7	1	24789385	C	T	0.686017	4.25037	2.63677e-05	0.00990099	0.108911	0.101775	0.198519
CBWD3	70883850	+	2	protein_coding	-948279	ENSG00000196873.11	9	71832129	A	T	-4.49494	2.86889	0.00432896	0.00990099	0.792079	0.778615	0.361169
WDR63	85595802	+	2	protein_coding	758498	ENSG00000162643.8	1	84837304	C	T	-2.59815	3.64267	0.000303902	0.00990099	0.376238	0.319615	0.254547
NAT14	55998723	+	2	protein_coding	-3606	ENSG00000090971.4	19	56002329	C	T	-0.985489	3.84281	0.000140623	0.00990099	0.306931	0.311773	0.253441
LINC00938	46121558	-	2	lincRNA	616573	ENSG00000273015.1	12	46738131	A	C	1.81745	3.56482	0.000406358	0.00990099	0.19802	0.203451	0.227706
RP11-384O8.1	223186074	+	2	lincRNA	-758874	ENSG00000267034.1	2	223944948	C	T	-1.2443	3.43791	0.000645314	0.00990099	0.544554	0.499552	0.296211
F2RL3	17000618	+	2	protein_coding	922586	ENSG00000127533.3	19	16078032	G	A	1.25033	3.84506	0.000139385	0.00990099	0.277228	0.254453	0.240151
DNLZ	139256466	-	2	protein_coding	-3588	ENSG00000213221.4	9	139252878	C	G	2.04598	4.18929	3.41891e-05	0.00990099	0.0990099	0.137886	0.20887
C2orf66	197670132	-	2	protein_coding	-361425	ENSG00000187944.2	2	197308707	C	T	1.12528	4.18278	3.51427e-05	0.00990099	0.039604	0.0360992	0.175825
ACVR1C	158390432	-	2	protein_coding	914506	ENSG00000123612.11	2	159304938	C	A	-0.780358	3.92366	0.00010202	0.00990099	0.0891089	0.0854831	0.193184
RP11-804H8.6	50708802	+	2	lincRNA	-430044	ENSG00000273356.1	3	51138846	C	T	0.964283	4.33222	1.85261e-05	0.00990099	0.00990099	0.0159255	0.153594
ITIH2	7774301	+	1	protein_coding	-325562	ENSG00000151655.13	10	8099863	G	A	-4.65719	3.88876	0.000117259	0.00990099	0.316832	0.279276	0.245962
RP4-782L23.1	60254291	+	2	lincRNA	-488197	ENSG00000231816.1	1	60742488	C	G	-6.63943	3.35403	0.000869446	0.00990099	0.554455	0.557622	0.30926
PIGX	196449286	+	2	protein_coding	10542	ENSG00000163964.9	3	196438744	A	G	0.823675	3.64406	0.000302316	0.00990099	0.445545	0.443142	0.283206
RP11-166P13.3	55156771	-	2	lincRNA	518287	ENSG00000263004.1	17	55675058	G	C	-1.10404	4.21393	3.07992e-05	0.00990099	0.0594059	0.0789961	0.190465
PLAG1	57122042	-	2	protein_coding	-311066	ENSG00000181690.3	8	56810976	T	C	-0.695791	4.36242	1.62412e-05	0.00990099	0.0594059	0.0371084	0.175825
TAC1	97369186	+	2	protein_coding	673345	ENSG00000006128.7	7	96695841	C	G	-3.70835	4.58735	5.94979e-06	0.00990099	0.039604	0.0264827	0.169847
COTL1	84650081	-	2	protein_coding	-925189	ENSG00000103187.6	16	83724892	A	G	-0.879011	4.29967	2.13322e-05	0.00990099	0.0990099	0.0858121	0.193309
C2CD5	22688278	-	2	protein_coding	-511145	ENSG00000111731.8	12	22177133	G	T	-1.29456	3.33847	0.000918278	0.00990099	0.623762	0.609889	0.321903
MMAB	110006668	-	2	protein_coding	-215916	ENSG00000139428.7	12	109790752	C	A	0.521039	3.46312	0.00058933	0.00990099	0.346535	0.359893	0.264566
COMMD8	47462316	-	2	protein_coding	228163	ENSG00000169019.9	4	47690479	C	T	0.812304	3.46279	0.000590027	0.00990099	0.29703	0.307454	0.25264
LRCH2	114347781	-	2	protein_coding	1072606	ENSG00000130224.10	23	115420387	T	C	-1.15707	3.22169	0.00137454	0.00990099	0.386139	0.328168	0.256847
ENTPD3	40466261	+	1	protein_coding	-616700	ENSG00000168032.4	3	41082961	G	T	-0.747993	3.3445	0.00089906	0.00990099	0.49505	0.475191	0.290692
OPA3	46057169	-	2	protein_coding	860613	ENSG00000125741.4	19	46917782	T	C	-0.906653	3.06773	0.00229789	0.00990099	0.930693	0.923562	0.3982
TTK	80749913	+	1	protein_coding	632859	ENSG00000112742.5	6	80117054	C	G	2.22709	3.81573	0.000156391	0.00990099	0.178218	0.184536	0.222449
LRPAP1	3519919	-	2	protein_coding	47760	ENSG00000163956.6	4	3567679	A	G	1.16177	4.73402	3.02276e-06	0.00990099	0.019802	0.0349312	0.175825
ZNF816	53459357	-	1	protein_coding	156634	ENSG00000180257.8	19	53615991	A	G	-0.935991	3.62419	0.000325758	0.00990099	0.613861	0.590488	0.317407
CHMP6	78983285	+	2	protein_coding	760720	ENSG00000176108.5	17	78222565	A	G	-0.546334	4.46175	1.04775e-05	0.00990099	0.039604	0.0412388	0.175825
PWAR6	25277020	+	2	lincRNA	352180	ENSG00000257151.1	15	24924840	G	A	2.20176	5.15111	4.00618e-07	0.00990099	0.019802	0.0145088	0.153594
MPO	56357375	-	2	protein_coding	27770	ENSG00000005381.6	17	56385145	C	T	-3.74531	4.46706	1.02329e-05	0.00990099	0.029703	0.0234113	0.164145
ASB1	239360426	+	1	protein_coding	-101132	ENSG00000065802.7	2	239461558	C	A	-0.542738	2.98435	0.00300937	0.00990099	0.980198	0.9764	0.412139
ZKSCAN8	28120834	+	2	protein_coding	-928236	ENSG00000198315.6	6	29049070	T	C	1.04691	3.14575	0.00177562	0.00990099	0.445545	0.445965	0.283432
TMEM177	120443288	+	1	protein_coding	368267	ENSG00000144120.8	2	120075021	T	C	1.71082	4.34117	1.78188e-05	0.00990099	0.0693069	0.100484	0.19793
ZNF616	52633841	-	2	protein_coding	894573	ENSG00000204611.2	19	53528414	T	C	-0.704585	4.61878	5.15374e-06	0.00990099	0.039604	0.0263393	0.169847
ZBTB11	101390722	-	2	protein_coding	568012	ENSG00000066422.4	3	101958734	T	C	0.912164	3.45333	0.000610499	0.00990099	0.336634	0.359827	0.264566
SLC24A5	48428880	+	2	protein_coding	716223	ENSG00000188467.6	15	47712657	A	G	-0.413235	2.8892	0.00406419	0.00990099	0.851485	0.8548	0.380465
USP14	211133	+	1	protein_coding	-160961	ENSG00000101557.10	18	372094	C	T	1.247	3.25899	0.00120994	0.00990099	0.683168	0.67373	0.335698
RP11-566E18.3	217082311	+	2	lincRNA	561967	ENSG00000260804.2	2	216520344	T	C	0.959001	3.55386	0.000423157	0.00990099	0.485149	0.439949	0.282388
AL132709.5	101426139	+	1	lincRNA	-511674	ENSG00000225746.4	14	101937813	G	A	-0.632375	3.47835	0.000557736	0.00990099	0.534653	0.545619	0.306235
SMG6	2139931	-	1	protein_coding	-325934	ENSG00000070366.9	17	1813997	A	G	-0.524037	3.31028	0.00101327	0.00990099	0.732673	0.73124	0.34897
CCNE1	30314562	+	1	protein_coding	309680	ENSG00000105173.9	19	30004882	A	G	-2.38039	3.94936	9.20167e-05	0.00990099	0.168317	0.158822	0.215476
C1QC	22974274	+	2	protein_coding	-696211	ENSG00000159189.7	1	23670485	A	G	2.83465	4.0182	6.96061e-05	0.00990099	0.138614	0.135952	0.208315
TRABD2A	85129002	-	1	protein_coding	608360	ENSG00000186854.6	2	85737362	G	T	-0.801115	2.901	0.00391719	0.019802	0.960396	0.962865	0.408141
ASIC1	50476499	+	2	protein_coding	-743252	ENSG00000110881.7	12	51219751	T	C	2.88461	3.47354	0.000567533	0.00990099	0.267327	0.254924	0.24023
BCL2L2	23780305	+	2	protein_coding	799545	ENSG00000129473.5	14	22980760	C	G	-0.641827	3.76809	0.000188256	0.00990099	0.267327	0.299485	0.250908
PTX3	157160766	+	2	protein_coding	673804	ENSG00000163661.3	3	156486962	G	A	-2.24209	4.34347	1.76413e-05	0.00990099	0.0594059	0.0599543	0.184746
CD200	112080390	+	2	protein_coding	-19849	ENSG00000091972.14	3	112100239	G	A	0.649059	3.69244	0.000251704	0.00990099	0.425743	0.391941	0.271468
TTC1	159492441	+	1	protein_coding	331298	ENSG00000113312.6	5	159161143	G	A	0.942642	3.13711	0.00182751	0.019802	0.90099	0.88717	0.38912
MMP15	58074713	+	2	protein_coding	-98738	ENSG00000102996.4	16	58173451	C	A	-1.24643	4.02262	6.83597e-05	0.00990099	0.19802	0.177196	0.220745
IPO4	24657844	-	2	protein_coding	209749	ENSG00000196497.11	14	24867593	C	T	1.88285	5.13908	4.25508e-07	0.00990099	0.00990099	0.00293627	0.127651
QKI	163991726	+	2	protein_coding	-186651	ENSG00000112531.12	6	164178377	C	T	1.6763	3.55526	0.000420974	0.00990099	0.50495	0.459151	0.286341
KIF21B	200972909	-	2	protein_coding	-353607	ENSG00000116852.10	1	200619302	T	C	-3.01433	4.56627	6.54865e-06	0.00990099	0.019802	0.0197096	0.159708
CISH	50645040	-	2	protein_coding	470559	ENSG00000114737.11	3	51115599	T	C	3.13253	4.09319	5.11256e-05	0.00990099	0.0693069	0.0462439	0.176528
HEY2	126080946	+	2	protein_coding	601437	ENSG00000135547.4	6	125479509	C	T	-0.868556	3.19219	0.0015192	0.00990099	0.693069	0.635069	0.326673
UBE4A	118267153	+	2	protein_coding	-428902	ENSG00000110344.5	11	118696055	A	C	-1.73457	3.39425	0.000754222	0.00990099	0.693069	0.663136	0.333348
MRPS23	55926771	-	2	protein_coding	-27802	ENSG00000181610.8	17	55898969	C	T	-1.53736	4.39907	1.38293e-05	0.00990099	0.039604	0.0410893	0.175825
hsa-mir-8072	123850072	+	2	lincRNA	553778	ENSG00000256092.2	12	123296294	G	A	-0.671071	3.5192	0.000480619	0.00990099	0.346535	0.354541	0.263669
PCDHGB4	140890738	+	2	protein_coding	-294238	ENSG00000253953.1	5	141184976	T	C	-1.76602	4.21173	3.10883e-05	0.00990099	0.0594059	0.0492609	0.178343
RPS27L	63447754	-	1	protein_coding	835061	ENSG00000185088.8	15	64282815	A	G	-0.921097	3.49074	0.0005332	0.00990099	0.574257	0.537601	0.304493
PKP3	404531	+	2	protein_coding	-968764	ENSG00000184363.5	11	1373295	C	A	0.911883	3.89051	0.000116444	0.00990099	0.267327	0.253477	0.239935
PRKX	3530366	-	2	protein_coding	-248259	ENSG00000183943.5	23	3282107	C	T	5.22138	3.89969	0.000112266	0.00990099	0.0891089	0.0788326	0.190465
BSCL2	62474796	-	1	protein_coding	-260680	ENSG00000168000.10	11	62214116	C	T	-1.41537	3.84606	0.000138839	0.00990099	0.128713	0.122847	0.204478
GOLGA8O	32747103	-	2	protein_coding	-65983	ENSG00000206127.6	15	32681120	G	C	1.6974	2.99689	0.00289085	0.00990099	0.960396	0.966611	0.409076
WWC2-AS2	184020352	-	2	lincRNA	-772751	ENSG00000251359.3	4	183247601	G	A	1.15273	3.93433	9.77476e-05	0.00990099	0.29703	0.239181	0.236087
NPW	2070618	+	2	protein_coding	944011	ENSG00000183971.5	16	1126607	C	T	1.00908	4.01697	6.99576e-05	0.00990099	0.237624	0.191596	0.223894
AMBRA1	46570050	-	1	protein_coding	-828561	ENSG00000110497.10	11	45741489	T	C	0.89383	2.81316	0.0051383	0.019802	0.821782	0.811285	0.369269
RGPD5	110613439	+	2	protein_coding	723058	ENSG00000015568.8	2	109890381	G	A	0.658264	3.07075	0.00227532	0.00990099	0.762376	0.723181	0.346976
TNFSF12-TNFSF13	7464148	+	2	protein_coding	-681207	ENSG00000248871.1	17	8145355	A	T	-0.772932	3.67391	0.000270072	0.00990099	0.267327	0.277664	0.245454
AP4B1	114443022	-	2	protein_coding	650940	ENSG00000134262.8	1	115093962	C	A	-2.96265	5.86882	8.97335e-09	0.00990099	0.00990099	2.49317e-06	0.00308993
TRIM46	155156273	+	2	protein_coding	-623759	ENSG00000163462.13	1	155780032	G	A	-1.06751	4.14195	4.17231e-05	0.00990099	0.0693069	0.0526301	0.180889
YPEL2	57474462	+	2	protein_coding	146147	ENSG00000175155.4	17	57328315	C	G	1.9648	3.15242	0.0017365	0.00990099	0.49505	0.404242	0.274021
CADPS2	122131474	-	2	protein_coding	228218	ENSG00000081803.11	7	122359692	C	T	0.680262	3.91041	0.000107569	0.00990099	0.148515	0.144253	0.210662
ATOX1	151125888	-	2	protein_coding	-436250	ENSG00000177556.7	5	150689638	T	C	1.35735	3.4109	0.000710797	0.00990099	0.39604	0.463448	0.287381
CCDC124	18047060	+	2	protein_coding	108608	ENSG00000007080.6	19	17938452	A	G	-0.627581	3.27142	0.00115926	0.00990099	0.861386	0.853967	0.380258
GLRA2	14549268	+	2	protein_coding	-754375	ENSG00000101958.9	23	15303643	C	T	-2.78058	3.19007	0.00153011	0.00990099	0.613861	0.534116	0.303793
MYEOV	69182063	+	2	protein_coding	105293	ENSG00000172927.3	11	69076770	A	G	-2.27396	3.93771	9.64304e-05	0.00990099	0.237624	0.211964	0.229298
PRAM1	8567518	-	2	protein_coding	-738354	ENSG00000133246.7	19	7829164	T	C	-1.21166	3.17367	0.00161703	0.00990099	0.881188	0.882051	0.387583
SLC30A7	101437851	+	2	protein_coding	629565	ENSG00000162695.7	1	100808286	G	C	-0.552382	3.73068	0.000217465	0.00990099	0.158416	0.146284	0.211571
TRAPPC2	13738101	-	2	protein_coding	-382	ENSG00000196459.9	23	13737719	C	T	-1.34357	4.3505	1.71089e-05	0.00990099	0.019802	0.0182763	0.157687
ENC1	73932323	-	1	protein_coding	770416	ENSG00000171617.9	5	74702739	A	G	-3.60796	5.01738	7.77586e-07	0.00990099	0.019802	0.00905222	0.147164
USP50	50805709	-	2	protein_coding	-517433	ENSG00000170236.10	15	50288276	A	G	-1.40597	3.48735	0.000539805	0.00990099	0.405941	0.408641	0.274972
CROT	87011390	+	1	protein_coding	211026	ENSG00000005469.7	7	86800364	G	C	1.68193	3.85091	0.000136208	0.00990099	0.0990099	0.106053	0.199825
FAM114A1	38940089	+	2	protein_coding	759801	ENSG00000197712.7	4	38180288	G	A	0.492334	4.11987	4.57572e-05	0.00990099	0.0990099	0.0974204	0.196565
RAB11FIP1	37727907	-	2	protein_coding	48352	ENSG00000156675.11	8	37776259	T	G	-4.23532	5.04446	6.8067e-07	0.00990099	0.00990099	0.00338804	0.129065
ORC2	201822856	-	2	protein_coding	720654	ENSG00000115942.4	2	202543510	C	T	-0.356958	3.40678	0.000721331	0.019802	0.415842	0.400789	0.273224
KCNIP4	21731735	-	2	protein_coding	1052558	ENSG00000185774.10	4	22784293	T	C	1.15865	4.21367	3.08336e-05	0.00990099	0.019802	0.0108924	0.149854
C22orf26	46447349	-	2	protein_coding	-33350	ENSG00000182257.5	22	46413999	C	T	2.59013	3.65721	0.000287689	0.00990099	0.475248	0.473318	0.29009
CTDSPL	38023380	+	1	protein_coding	173303	ENSG00000144677.10	3	37850077	A	G	-1.17306	3.75072	0.000201322	0.00990099	0.277228	0.240498	0.236378
VPS37D	73085704	+	2	protein_coding	813624	ENSG00000176428.5	7	72272080	T	C	1.38626	3.45718	0.000602102	0.00990099	0.465347	0.449935	0.284167
SNRPN	25223589	+	1	protein_coding	1004813	ENSG00000128739.16	15	24218776	G	T	-1.92418	3.7624	0.000192441	0.00990099	0.356436	0.357465	0.264283
MEAF6	37967597	-	2	protein_coding	964479	ENSG00000163875.11	1	38932076	T	G	4.23994	3.40627	0.000722649	0.00990099	0.623762	0.572828	0.313047
DNAJB5	34993197	+	1	protein_coding	399585	ENSG00000137094.10	9	34593612	G	A	2.27914	3.80753	0.000161487	0.00990099	0.19802	0.184142	0.222449
PIK3IP1	31733654	+	2	protein_coding	595604	ENSG00000100100.8	22	31138050	G	A	-0.787849	3.89384	0.000114913	0.00990099	0.237624	0.185318	0.222449
TRIM16	15586265	-	2	protein_coding	951132	ENSG00000221926.7	17	16537397	T	C	0.697071	4.16329	3.81502e-05	0.00990099	0.049505	0.0744103	0.189057
DYNC1I1	95685080	+	1	protein_coding	-664962	ENSG00000158560.10	7	96350042	C	T	-0.973689	4.19685	3.3113e-05	0.00990099	0.0990099	0.0985135	0.197437
PROCR	33764614	+	2	protein_coding	543404	ENSG00000101000.4	20	33221210	G	A	2.33209	3.19579	0.00150082	0.00990099	0.386139	0.413251	0.276138
RASSF7	563558	+	2	protein_coding	-138539	ENSG00000099849.10	11	702097	T	C	-0.325569	3.62124	0.000329376	0.00990099	0.29703	0.315893	0.2538
TMEM63C	77722869	+	2	protein_coding	812699	ENSG00000165548.6	14	76910170	T	C	0.45382	3.55038	0.00042862	0.00990099	0.574257	0.520446	0.301083
ZCCHC7	37356832	+	2	protein_coding	396506	ENSG00000147905.13	9	36960326	A	G	-2.22103	4.23754	2.78531e-05	0.00990099	0.0990099	0.114854	0.202615
GYPC	127453522	+	1	protein_coding	12364	ENSG00000136732.10	2	127441158	A	G	0.610527	3.9752	8.29042e-05	0.00990099	0.118812	0.126974	0.205291
MED6	71063419	-	1	protein_coding	-671610	ENSG00000133997.7	14	70391809	G	A	1.22361	3.00403	0.00282527	0.00990099	0.841584	0.8571	0.381068
RUNDC1	41142883	+	1	protein_coding	-537321	ENSG00000198863.3	17	41680204	C	T	0.935711	3.03308	0.00257235	0.00990099	0.653465	0.651218	0.330394
MED26	16738984	-	2	protein_coding	68444	ENSG00000105085.6	19	16807428	G	C	0.906094	4.86832	1.60123e-06	0.00990099	0.00990099	0.0158936	0.153594
ZNF268	133778730	+	2	protein_coding	461496	ENSG00000090612.16	12	133317234	C	T	-2.04045	3.38553	0.000777906	0.019802	0.544554	0.488025	0.293373
C22orf29	19840009	-	2	protein_coding	-77897	ENSG00000215012.4	22	19762112	G	A	1.43918	3.6028	0.000352887	0.00990099	0.445545	0.376972	0.268151
LINC00936	90102736	+	2	lincRNA	-403507	ENSG00000271614.1	12	90506243	G	A	0.918014	2.82157	0.00500792	0.019802	0.930693	0.904369	0.393438
RAB33B	140394278	+	2	protein_coding	-148054	ENSG00000172007.5	4	140542332	A	G	0.65752	2.80785	0.00522206	0.019802	0.980198	0.988566	0.414681
CC2D1B	52821974	-	2	protein_coding	-507818	ENSG00000154222.10	1	52314156	A	T	0.611388	3.15136	0.00174263	0.019802	0.613861	0.614614	0.322402
DYNLL2	56166638	+	2	protein_coding	580663	ENSG00000264364.2	17	55585975	C	A	1.99163	3.6617	0.000282847	0.00990099	0.277228	0.329871	0.257287
GS1-124K5.3	65957326	-	2	lincRNA	952335	ENSG00000223473.1	7	66909661	A	G	-0.750933	3.41483	0.000700912	0.00990099	0.366337	0.351191	0.262637
PRR14L	32134897	-	2	protein_coding	359943	ENSG00000183530.9	22	32494840	G	A	1.77614	3.95805	8.88514e-05	0.00990099	0.168317	0.149747	0.212914
CTB-60E11.4	39916575	+	2	lincRNA	-96825	ENSG00000269410.1	19	40013400	T	C	-2.48794	4.21205	3.10459e-05	0.00990099	0.0594059	0.0436254	0.175825
TRMT112	64084481	-	2	protein_coding	328478	ENSG00000173113.2	11	64412959	A	G	-1.67559	4.40509	1.34674e-05	0.00990099	0.0693069	0.0556557	0.182798
FOXA3	46376314	+	2	protein_coding	984060	ENSG00000170608.2	19	45392254	C	T	1.007	3.78693	0.000174982	0.00990099	0.336634	0.309815	0.252983
ZC3HC1	129679387	-	1	protein_coding	-967210	ENSG00000091732.11	7	128712177	A	G	-1.57897	3.8002	0.000166169	0.00990099	0.217822	0.2019	0.227495
NELFE	31922873	-	2	protein_coding	-626546	ENSG00000204356.7	6	31296327	G	A	0.671471	3.86531	0.00012868	0.00990099	0.356436	0.33883	0.259137
PCDH17	58299426	+	2	protein_coding	-750490	ENSG00000118946.7	13	59049916	G	A	-1.50989	3.72313	0.000223855	0.00990099	0.188119	0.200194	0.226881
BAI3	70098781	+	2	protein_coding	1255959	ENSG00000135298.9	6	68842822	A	G	-2.80197	3.25042	0.00124606	0.00990099	0.70297	0.658852	0.33236
FOXK1	4798942	+	2	protein_coding	-500465	ENSG00000164916.9	7	5299407	G	A	0.661755	3.96974	8.47556e-05	0.00990099	0.316832	0.300139	0.250942
SP110	231081643	-	2	protein_coding	-21356	ENSG00000135899.12	2	231060287	C	T	2.37125	4.03695	6.44669e-05	0.00990099	0.108911	0.13423	0.207689
COMMD4	75633170	+	2	protein_coding	-668140	ENSG00000140365.11	15	76301310	A	G	2.12594	3.10814	0.00201193	0.00990099	0.732673	0.687845	0.338961
CNTFR	34581203	-	2	protein_coding	933450	ENSG00000122756.10	9	35514653	C	T	-0.923892	3.35594	0.00086362	0.00990099	0.465347	0.38718	0.270296
KCMF1	85255012	+	1	protein_coding	-53167	ENSG00000176407.13	2	85308179	T	C	0.512469	4.7092	3.3941e-06	0.00990099	0.00990099	0.00472378	0.134797
RNF44	175959517	-	2	protein_coding	-226235	ENSG00000146083.7	5	175733282	G	T	-0.663843	3.90696	0.000109061	0.00990099	0.118812	0.140709	0.209441
DDX56	44612343	-	1	protein_coding	-558468	ENSG00000136271.6	7	44053875	G	A	-1.3088	3.55713	0.000418077	0.00990099	0.247525	0.253826	0.239935
MPC1	166778941	-	2	protein_coding	417091	ENSG00000060762.14	6	167196032	G	A	-0.837462	4.99017	8.88379e-07	0.00990099	0.019802	0.00516513	0.134797
STX5	62595103	-	2	protein_coding	611123	ENSG00000162236.7	11	63206226	C	T	2.34068	3.73564	0.000213361	0.00990099	0.217822	0.213918	0.229959
GNPDA1	141391606	-	1	protein_coding	443989	ENSG00000113552.11	5	141835595	T	C	-0.464634	3.63921	0.000307891	0.00990099	0.346535	0.349746	0.26237
ZNF821	71913926	-	2	protein_coding	-498527	ENSG00000102984.10	16	71415399	G	A	-0.472654	3.95236	9.09124e-05	0.00990099	0.0990099	0.10873	0.201041
THPO	184090769	-	2	protein_coding	390884	ENSG00000090534.13	3	184481653	C	T	2.36096	3.67759	0.000266322	0.00990099	0.386139	0.366321	0.265933
ABCD2	39947716	-	2	protein_coding	-755788	ENSG00000173208.3	12	39191928	C	A	-1.23897	3.16267	0.00167789	0.00990099	0.673267	0.663501	0.333461
PARP14	122439675	+	2	protein_coding	-296920	ENSG00000173193.9	3	122736595	A	G	1.81032	3.55642	0.000419166	0.00990099	0.39604	0.36471	0.265725
C16orf74	85741616	-	2	protein_coding	946218	ENSG00000154102.6	16	86687834	A	G	1.41621	4.26722	2.4531e-05	0.00990099	0.108911	0.119322	0.203395
LRGUK	133826366	+	2	protein_coding	-656002	ENSG00000155530.2	7	134482368	G	A	-2.6393	3.29416	0.00107163	0.00990099	0.50495	0.53572	0.304033
MFSD6L	8702667	-	2	protein_coding	-752879	ENSG00000185156.4	17	7949788	G	A	-2.34923	3.70619	0.000238852	0.00990099	0.346535	0.311024	0.253155
HNF1B	36091821	-	1	protein_coding	-578056	ENSG00000108753.8	17	35513765	T	C	0.781162	4.06646	5.70993e-05	0.00990099	0.0891089	0.0615044	0.184746
RASAL2-AS1	178062545	-	2	lincRNA	604470	ENSG00000224687.1	1	178667015	C	T	1.16975	3.47185	0.000571023	0.00990099	0.455446	0.414414	0.276381
ATP9B	77133898	+	1	protein_coding	472809	ENSG00000166377.15	18	76661089	C	A	-1.71931	3.512	0.000493447	0.00990099	0.524752	0.52253	0.301561
AC090044.2	899428	+	2	lincRNA	-913514	ENSG00000224239.1	3	1812942	T	G	2.77092	3.60752	0.000346732	0.00990099	0.564356	0.454678	0.285177
CENPI	100417954	+	2	protein_coding	521216	ENSG00000102384.9	23	99896738	A	G	-5.60923	3.09	0.00213598	0.00990099	0.386139	0.380117	0.268893
SNAPC3	15453205	+	2	protein_coding	58527	ENSG00000164975.11	9	15394678	A	G	-0.610589	3.80533	0.000162876	0.00990099	0.316832	0.35782	0.264283
RNF145	158609059	-	1	protein_coding	-735111	ENSG00000145860.7	5	157873948	G	A	-4.23486	3.54449	0.000438016	0.00990099	0.356436	0.3283	0.256897
DPEP1	89704460	+	2	protein_coding	884107	ENSG00000015413.5	16	88820353	C	T	0.535739	3.74095	0.000209046	0.00990099	0.29703	0.300042	0.250939
SEMA3C	80545049	-	1	protein_coding	-399999	ENSG00000075223.9	7	80145050	G	A	2.428	4.23605	2.80315e-05	0.00990099	0.178218	0.158948	0.215503
ITPR1	4878458	+	2	protein_coding	440974	ENSG00000150995.13	3	4437484	T	C	-0.599508	3.70897	0.000236328	0.00990099	0.544554	0.484813	0.292599
ABCB4	87104787	-	2	protein_coding	133730	ENSG00000005471.11	7	87238517	A	G	3.21231	4.25921	2.53883e-05	0.00990099	0.029703	0.040368	0.175825
PML	74335330	+	2	protein_coding	206493	ENSG00000140464.15	15	74128837	T	C	2.51495	4.91425	1.28414e-06	0.00990099	0.049505	0.0284907	0.171587
NQO2	3010259	+	2	protein_coding	-287731	ENSG00000124588.15	6	3297990	C	A	0.803226	3.86689	0.000127879	0.00990099	0.178218	0.180734	0.221882
TRMT5	61447769	-	1	protein_coding	907789	ENSG00000126814.6	14	62355558	A	G	3.60413	3.67387	0.000270114	0.00990099	0.316832	0.322177	0.255262
CCDC113	58286631	+	2	protein_coding	380924	ENSG00000103021.5	16	57905707	T	C	-1.91227	3.2347	0.00131489	0.00990099	0.732673	0.771184	0.359291
ASF1A	119221931	+	2	protein_coding	-779339	ENSG00000111875.7	6	120001270	T	C	1.68887	3.5798	0.000384423	0.00990099	0.287129	0.272658	0.244152
GRINA	145066860	+	1	protein_coding	-891095	ENSG00000178719.12	8	145957955	G	T	-1.54093	3.65215	0.000293234	0.00990099	0.306931	0.280395	0.246322
ZNF93	20045625	+	1	protein_coding	990425	ENSG00000184635.9	19	19055200	C	T	-1.49385	3.78983	0.000173018	0.00990099	0.207921	0.195367	0.225272
SDC2	97605708	+	1	protein_coding	709239	ENSG00000169439.7	8	96896469	T	C	-0.855686	4.96797	9.89908e-07	0.00990099	0.00990099	0.00955251	0.147195
CD248	66084515	-	2	protein_coding	-768133	ENSG00000174807.3	11	65316382	T	C	0.578897	4.143	4.15416e-05	0.00990099	0.0594059	0.059033	0.184746
RP11-458N5.1	25451090	-	2	lincRNA	-711740	ENSG00000272048.1	2	24739350	C	G	-0.990914	3.80738	0.000161579	0.00990099	0.148515	0.129143	0.206296
AFAP1L2	116083020	-	2	protein_coding	854924	ENSG00000169129.10	10	116937944	G	A	1.93047	4.6073	5.43199e-06	0.00990099	0.029703	0.00594386	0.139169
GCLC	53387325	-	2	protein_coding	799674	ENSG00000001084.6	6	54186999	A	G	0.653262	4.14208	4.17013e-05	0.019802	0.108911	0.10387	0.198997
ENHO	34521854	-	2	protein_coding	596961	ENSG00000168913.6	9	35118815	C	T	2.18493	3.65673	0.00028821	0.00990099	0.237624	0.246842	0.238167
EXO5	40980187	+	2	protein_coding	213264	ENSG00000164002.7	1	40766923	G	A	2.58812	3.81227	0.000158524	0.00990099	0.267327	0.25107	0.239352
PHGDH	120286509	+	2	protein_coding	1069535	ENSG00000092621.7	1	119216974	C	T	-1.84442	4.21434	3.07461e-05	0.00990099	0.0594059	0.0625614	0.185176
FGF17	21905467	+	1	protein_coding	222302	ENSG00000158815.6	8	21683165	C	T	-0.764624	3.78086	0.000179161	0.00990099	0.29703	0.275448	0.244598
CCDC74B	130902651	-	2	protein_coding	41305	ENSG00000152076.14	2	130943956	G	A	-1.2723	3.54542	0.000436517	0.00990099	0.19802	0.207657	0.228324
P2RX4	121666528	+	1	protein_coding	263596	ENSG00000135124.10	12	121402932	C	T	0.688204	3.54576	0.000435976	0.00990099	0.445545	0.394349	0.271974
SNX7	99150441	+	2	protein_coding	-635449	ENSG00000162627.12	1	99785890	G	A	0.966314	3.34912	0.000884576	0.00990099	0.554455	0.476141	0.290793
FAM83H	144806524	-	2	protein_coding	804140	ENSG00000180921.6	8	145610664	G	A	0.780289	4.99	8.89105e-07	0.00990099	0.00990099	0.00304161	0.127651
TNPO1	72204536	+	2	protein_coding	455085	ENSG00000083312.13	5	71749451	A	T	1.13113	3.12068	0.00193008	0.00990099	0.712871	0.694878	0.340576
SLC35F6	27000910	+	2	protein_coding	-751527	ENSG00000213699.4	2	27752437	C	T	-1.13014	3.67388	0.000270099	0.00990099	0.29703	0.259013	0.241301
LRRC37B	30377022	+	1	protein_coding	359879	ENSG00000185158.8	17	30017143	C	A	-0.689194	4.27613	2.36097e-05	0.00990099	0.029703	0.0314057	0.175163
FIBIN	27016707	+	2	protein_coding	39271	ENSG00000176971.2	11	26977436	A	T	3.77557	4.30123	2.11889e-05	0.00990099	0.039604	0.0593546	0.184746
NIPAL1	48040718	+	2	protein_coding	-19316	ENSG00000163293.7	4	48060034	T	G	-0.487257	4.09651	5.04247e-05	0.00990099	0.049505	0.0430124	0.175825
RP11-82L18.4	91625393	-	2	lincRNA	377181	ENSG00000231632.1	9	92002574	C	T	5.78272	3.00939	0.00277692	0.00990099	0.920792	0.899006	0.392261
CRADD	94243746	+	2	protein_coding	-8366	ENSG00000169372.8	12	94252112	G	A	-1.30176	3.54061	0.000444311	0.019802	0.50495	0.462688	0.287241
YIF1A	66055763	-	1	protein_coding	268766	ENSG00000174851.10	11	66324529	G	A	-0.532374	3.63157	0.000316853	0.00990099	0.237624	0.248007	0.238719
LDHD	75148583	-	2	protein_coding	-816022	ENSG00000166816.9	16	74332561	G	A	-2.68844	4.00602	7.31514e-05	0.00990099	0.128713	0.169296	0.218243
WNT7A	13916670	-	1	protein_coding	614635	ENSG00000154764.5	3	14531305	G	T	0.833813	4.0662	5.71605e-05	0.00990099	0.138614	0.139262	0.209357
LZTFL1	45896029	-	1	protein_coding	627991	ENSG00000163818.12	3	46524020	G	A	0.722258	3.2173	0.00139525	0.00990099	0.663366	0.639345	0.327391
EHMT1	140729225	+	1	protein_coding	1097378	ENSG00000181090.13	9	139631847	C	T	0.277813	3.09576	0.00209583	0.019802	0.861386	0.873307	0.385245
RP11-566J3.4	101203922	+	2	lincRNA	-657322	ENSG00000273087.1	14	101861244	C	T	3.30444	3.86058	0.000131111	0.00990099	0.168317	0.172886	0.219541
ZNF879	178451439	+	1	protein_coding	648644	ENSG00000234284.2	5	177802795	G	A	-0.539928	3.17118	0.00163064	0.00990099	0.881188	0.892343	0.390392
IQCE	2646758	+	2	protein_coding	-219654	ENSG00000106012.13	7	2866412	G	A	-2.13621	3.68352	0.000260398	0.00990099	0.445545	0.431269	0.280068
FCHSD1	141027468	-	1	protein_coding	170834	ENSG00000197948.6	5	141198302	A	G	-0.669244	3.57551	0.000390595	0.00990099	0.49505	0.519	0.301006
FBP1	97382773	-	2	protein_coding	-943766	ENSG00000165140.5	9	96439007	G	T	0.660735	3.39395	0.000755016	0.00990099	0.455446	0.390424	0.271003
NAP1L6	72347919	-	2	protein_coding	-767975	ENSG00000204118.1	23	71579944	C	T	1.932	2.57223	0.0104505	0.029703	0.445545	0.429357	0.279717
EPB42	43500531	-	2	protein_coding	-622075	ENSG00000166947.7	15	42878456	T	C	-1.05014	3.254	0.00123082	0.00990099	0.356436	0.346083	0.261113
C1orf56	151022057	+	2	protein_coding	741020	ENSG00000143443.9	1	150281037	G	A	2.70018	3.94737	9.27566e-05	0.00990099	0.108911	0.131134	0.206703
TNFRSF14	2494587	+	2	protein_coding	231165	ENSG00000157873.13	1	2263422	C	G	-1.5455	5.14938	4.04121e-07	0.00990099	0.029703	0.0208702	0.160823
TAOK1	27857425	+	2	protein_coding	-788768	ENSG00000160551.5	17	28646193	G	A	2.0489	3.4044	0.000727464	0.00990099	0.39604	0.363312	0.265654
ATP2B4	203708893	+	2	protein_coding	-273935	ENSG00000058668.10	1	203982828	G	A	1.16758	3.65879	0.000285979	0.00990099	0.445545	0.356309	0.263954
UHRF1BP1L	100497729	-	2	protein_coding	-477290	ENSG00000111647.8	12	100020439	G	A	-1.10399	2.97496	0.00310101	0.00990099	0.881188	0.885621	0.388646
ASPN	95237209	-	1	protein_coding	568754	ENSG00000106819.7	9	95805963	G	A	0.752932	3.46495	0.000585431	0.00990099	0.554455	0.456351	0.285528
ADAT1	75654718	-	2	protein_coding	-837037	ENSG00000065457.6	16	74817681	C	T	1.61945	4.18955	3.41511e-05	0.00990099	0.128713	0.120877	0.20385
RAB3GAP1	135927304	+	2	protein_coding	435537	ENSG00000115839.13	2	135491767	T	C	-1.18101	3.15943	0.00169617	0.00990099	0.623762	0.603435	0.320517
CCDC64B	3080813	-	2	protein_coding	628513	ENSG00000162069.10	16	3709326	C	T	-1.13463	3.79724	0.000168098	0.00990099	0.227723	0.200282	0.226881
PPM1F	22306520	-	1	protein_coding	-955573	ENSG00000100034.9	22	21350947	A	G	0.512261	3.39646	0.00074831	0.029703	0.405941	0.384512	0.269819
NRSN2	334758	+	2	protein_coding	-202962	ENSG00000125841.8	20	537720	A	T	-2.69602	4.01058	7.18036e-05	0.00990099	0.148515	0.115401	0.202615
ALG5	37559877	-	2	protein_coding	368101	ENSG00000120697.4	13	37927978	T	C	-0.55224	3.30344	0.00103766	0.00990099	0.623762	0.59423	0.318162
CSNK1G1	64481607	-	2	protein_coding	-559803	ENSG00000169118.11	15	63921804	G	A	-1.69329	3.39993	0.000739146	0.00990099	0.435644	0.457456	0.285858
RP11-108P20.3	56419632	-	2	lincRNA	-755110	ENSG00000267705.1	18	55664522	G	C	6.73432	5.13371	4.3708e-07	0.00990099	0.019802	0.0149607	0.153594
EHBP1L1	65359674	+	2	protein_coding	876025	ENSG00000173442.7	11	64483649	C	T	-0.965342	3.90085	0.000111749	0.00990099	0.128713	0.132887	0.206973
TUBA4A	220117715	-	1	protein_coding	1023772	ENSG00000127824.9	2	221141487	T	A	-0.87816	4.38147	1.49415e-05	0.00990099	0.019802	0.0169301	0.153965
LRP1	57606198	+	1	protein_coding	-122578	ENSG00000123384.9	12	57728776	T	G	-0.482259	3.78819	0.000174126	0.00990099	0.306931	0.363891	0.265654
TTC37	94882855	-	2	protein_coding	1004079	ENSG00000198677.6	5	95886934	C	A	-0.425153	4.25372	2.59925e-05	0.00990099	0.0693069	0.0733981	0.189057
ZNF75A	3367190	+	1	protein_coding	-97523	ENSG00000162086.10	16	3464713	A	G	0.819444	3.73682	0.000212397	0.00990099	0.237624	0.236808	0.235263
NUDC	27272621	+	2	protein_coding	-919509	ENSG00000090273.9	1	28192130	G	A	2.07794	3.33846	0.000918313	0.00990099	0.425743	0.42319	0.278793
FAM98C	38899391	+	2	protein_coding	-493614	ENSG00000130244.8	19	39393005	C	T	-0.365954	3.91505	0.000105595	0.00990099	0.108911	0.104124	0.198997
IER3IP1	44682550	-	2	protein_coding	550083	ENSG00000134049.3	18	45232633	G	A	-0.60059	4.08685	5.24856e-05	0.00990099	0.118812	0.0957913	0.196563
ADAM17	9668083	-	1	protein_coding	734231	ENSG00000151694.8	2	10402314	T	G	-2.85656	3.75391	0.000198862	0.00990099	0.465347	0.402222	0.273633
TACO1	61685162	+	2	protein_coding	-474822	ENSG00000136463.7	17	62159984	T	C	2.71561	4.12158	4.54313e-05	0.00990099	0.0792079	0.0700564	0.186876
FRS3	41744360	-	2	protein_coding	370566	ENSG00000137218.6	6	42114926	A	G	-0.877847	3.56733	0.000402601	0.00990099	0.524752	0.445685	0.283409
CDC37	10505819	-	1	protein_coding	-41279	ENSG00000105401.2	19	10464540	C	T	2.31022	4.23077	2.867e-05	0.019802	0.217822	0.2244	0.232493
FAM162B	117073762	-	2	protein_coding	478627	ENSG00000183807.6	6	117552389	T	G	2.03736	3.19926	0.00148331	0.00990099	0.70297	0.684319	0.33812
PIGZ	196678902	-	1	protein_coding	994586	ENSG00000119227.3	3	197673488	T	C	-1.11826	4.59523	5.73987e-06	0.00990099	0.00990099	0.0188773	0.157687
C15orf65	55710421	+	2	protein_coding	378885	ENSG00000261652.2	15	55331536	T	C	0.887328	3.71592	0.000230124	0.00990099	0.346535	0.305015	0.252099
RP11-276H19.1	89613509	+	2	lincRNA	112999	ENSG00000226237.1	9	89500510	C	T	2.87566	3.08428	0.00217652	0.00990099	0.871287	0.893767	0.390814
AC079354.1	203061523	+	2	protein_coding	1122283	ENSG00000182329.6	2	201939240	C	T	-8.11177	3.41537	0.000699551	0.00990099	0.485149	0.450298	0.284167
RP11-562A8.5	50786327	-	2	lincRNA	-216978	ENSG00000259618.1	15	50569349	T	G	-0.617194	3.38014	0.000792916	0.019802	0.475248	0.449274	0.284166
CPLX4	56963932	-	2	protein_coding	608830	ENSG00000166569.4	18	57572762	C	T	1.15773	4.01268	7.11922e-05	0.00990099	0.158416	0.136233	0.208319
N4BP2L1	32999968	-	1	protein_coding	-13963	ENSG00000139597.12	13	32986005	C	T	1.3112	3.51988	0.000479435	0.00990099	0.376238	0.413687	0.276253
LAMP5	9510465	+	2	protein_coding	255891	ENSG00000125869.5	20	9254574	T	C	2.50218	4.17498	3.63184e-05	0.019802	0.227723	0.213519	0.229802
PLOD1	12034710	+	2	protein_coding	542393	ENSG00000083444.12	1	11492317	G	A	1.11292	3.3975	0.000745538	0.00990099	0.475248	0.508263	0.298173
LINC00886	156471241	-	2	lincRNA	-761141	ENSG00000240875.1	3	155710100	C	T	-2.98841	3.2364	0.00130729	0.00990099	0.584158	0.567783	0.311688
VPS13C	62276211	-	2	protein_coding	-532730	ENSG00000129003.11	15	61743481	G	A	-0.487904	3.14294	0.00179231	0.00990099	0.891089	0.904028	0.393366
PRSS53	31097504	-	2	protein_coding	256292	ENSG00000151006.7	16	31353796	C	T	0.559506	4.10649	4.83773e-05	0.00990099	0.049505	0.035847	0.175825
SLC25A32	104413889	-	2	protein_coding	-832908	ENSG00000164933.7	8	103580981	G	C	0.828447	3.13102	0.0018649	0.00990099	0.841584	0.84544	0.378246
KCTD14	77727641	-	1	protein_coding	-890089	ENSG00000151364.11	11	76837552	C	T	-1.18792	3.85591	0.000133551	0.00990099	0.128713	0.144254	0.210662
ZHX3	39897723	-	1	protein_coding	104362	ENSG00000174306.17	20	40002085	G	A	3.15377	4.53312	7.60859e-06	0.00990099	0.039604	0.0672745	0.185645
ATP11B	182631649	+	1	protein_coding	37419	ENSG00000058063.11	3	182594230	G	C	0.620856	3.10794	0.00201329	0.029703	0.742574	0.756173	0.355666
RP11-111J6.2	18729470	-	2	lincRNA	-19856	ENSG00000260331.1	2	18709614	C	T	1.89607	3.80439	0.000163475	0.00990099	0.227723	0.202937	0.227706
ANO6	45740805	+	2	protein_coding	-382329	ENSG00000177119.11	12	46123134	G	C	0.540581	4.11371	4.69465e-05	0.00990099	0.0891089	0.0874024	0.194269
EML4	42546675	+	2	protein_coding	469877	ENSG00000143924.14	2	42076798	T	C	-0.655052	3.88813	0.00011755	0.00990099	0.267327	0.233609	0.234703
DCLK1	36424859	-	2	protein_coding	731226	ENSG00000133083.10	13	37156085	C	T	-1.51311	3.9751	8.29368e-05	0.00990099	0.158416	0.151375	0.213402
ACAP2	195162849	-	1	protein_coding	36266	ENSG00000114331.8	3	195199115	C	T	-0.733089	2.87139	0.00429554	0.019802	0.990099	0.995089	0.415967
RHBDF1	115037	-	1	protein_coding	940059	ENSG00000007384.11	16	1055096	A	G	0.61261	3.16173	0.00168315	0.00990099	0.70297	0.717558	0.345565
TMC3	81630265	-	2	protein_coding	912807	ENSG00000188869.8	15	82543072	G	A	-5.99256	4.1307	4.3735e-05	0.00990099	0.049505	0.050213	0.178617
AC226150.4	133787772	-	2	protein_coding	-740306	ENSG00000255748.1	12	133047466	G	A	-3.42339	3.63779	0.000309532	0.00990099	0.287129	0.259507	0.241301
NKPD1	45655198	-	2	protein_coding	-443352	ENSG00000179846.7	19	45211846	G	T	-2.86734	3.45442	0.000608125	0.00990099	0.643564	0.623507	0.324072
ALS2CL	46713258	-	2	protein_coding	-89568	ENSG00000178038.12	3	46623690	C	A	-0.367928	3.41368	0.000703791	0.00990099	0.356436	0.350475	0.26237
TK1	76171250	-	2	protein_coding	726468	ENSG00000167900.7	17	76897718	T	C	3.44184	3.26432	0.00118795	0.00990099	0.80198	0.806675	0.368021
TMSB15A	101769017	-	2	protein_coding	741701	ENSG00000158164.6	23	102510718	A	T	2.3159	2.44705	0.0148157	0.00990099	0.831683	0.786942	0.3632
JRKL	96125386	+	2	protein_coding	1001786	ENSG00000183340.5	11	95123600	C	T	-1.35113	3.58302	0.000379856	0.00990099	0.405941	0.353207	0.263308
MRPL24	156708556	-	2	protein_coding	66916	ENSG00000143314.8	1	156775472	A	G	1.10333	3.35692	0.000860645	0.00990099	0.594059	0.589293	0.317271
KLK11	51528954	-	2	protein_coding	575535	ENSG00000167757.9	19	52104489	C	G	0.852784	4.23459	2.82069e-05	0.00990099	0.0693069	0.0771819	0.190016
INTS10	19709160	+	1	protein_coding	-4558	ENSG00000104613.7	8	19713718	G	A	-1.52704	4.74305	2.89771e-06	0.00990099	0.019802	0.00587368	0.138766
FAM104A	71205819	-	1	protein_coding	191793	ENSG00000133193.8	17	71397612	G	A	-1.93284	3.91966	0.000103666	0.00990099	0.277228	0.262973	0.242119
MBD2	51729268	-	1	protein_coding	506682	ENSG00000134046.7	18	52235950	T	C	0.930019	3.45054	0.000616673	0.00990099	0.425743	0.382467	0.269428
ADRM1	60881704	+	2	protein_coding	-629922	ENSG00000130706.8	20	61511626	C	T	0.959169	4.46018	1.05514e-05	0.00990099	0.0594059	0.071933	0.187423
CTIF	46389250	+	2	protein_coding	56855	ENSG00000134030.9	18	46332395	A	G	-0.471527	4.25471	2.5883e-05	0.00990099	0.0891089	0.0716207	0.187398
KCTD15	34304915	+	2	protein_coding	-309754	ENSG00000153885.10	19	34614669	A	G	-0.704318	3.78667	0.000175159	0.00990099	0.376238	0.32927	0.257169
MSTN	190921986	-	2	protein_coding	-170035	ENSG00000138379.4	2	190751951	G	C	-3.27206	4.00269	7.415e-05	0.00990099	0.039604	0.0487572	0.178343
IFIT5	91178403	+	2	protein_coding	-725486	ENSG00000152778.7	10	91903889	C	G	2.27303	4.21703	3.03962e-05	0.00990099	0.0990099	0.10199	0.198519
PTPN3	112151659	-	2	protein_coding	407650	ENSG00000070159.9	9	112559309	G	A	-3.28272	3.32266	0.000970493	0.00990099	0.663366	0.644667	0.328931
KLC1	104167538	+	1	protein_coding	-376516	ENSG00000126214.16	14	104544054	C	T	-0.574442	3.90294	0.000110825	0.00990099	0.138614	0.145512	0.211176
EXD2	69703124	+	1	protein_coding	736935	ENSG00000081177.14	14	68966189	A	G	1.20971	3.1889	0.00153614	0.00990099	0.851485	0.815971	0.370184
COASY	40717924	+	2	protein_coding	183427	ENSG00000068120.10	17	40534497	G	A	1.58918	3.20414	0.00145896	0.00990099	0.554455	0.566936	0.311476
DTD2	31917660	-	2	protein_coding	410290	ENSG00000129480.8	14	32327950	C	T	1.45255	3.03597	0.00254834	0.00990099	0.861386	0.844693	0.378074
CYP7B1	65509201	-	2	protein_coding	1200862	ENSG00000172817.3	8	66710063	G	A	-1.12442	3.23656	0.0013066	0.00990099	0.663366	0.631225	0.325736
GSTK1	142982931	-	2	protein_coding	880419	ENSG00000197448.9	7	143863350	A	T	1.42712	4.70158	3.51658e-06	0.00990099	0.00990099	0.00322225	0.127651
ISY1-RAB43	128810189	-	2	protein_coding	-608657	ENSG00000261796.1	3	128201532	G	A	-0.610903	4.1084	4.79952e-05	0.00990099	0.0594059	0.0662924	0.185235
AC073610.5	49315965	-	2	protein_coding	-306561	ENSG00000255863.1	12	49009404	A	G	0.557458	3.50814	0.000500459	0.00990099	0.405941	0.381194	0.269094
GAD2	26513586	+	2	protein_coding	897333	ENSG00000136750.7	10	25616253	G	T	-1.60775	2.9287	0.00359095	0.00990099	0.950495	0.940603	0.402215
NGFRAP1	102632753	+	2	protein_coding	192582	ENSG00000166681.9	23	102440171	G	A	-3.51136	3.50231	0.000511214	0.00990099	0.0891089	0.0786979	0.190418
ZFPL1	64854788	+	1	protein_coding	747267	ENSG00000162300.7	11	64107521	G	A	-0.592973	4.56397	6.61738e-06	0.00990099	0.00990099	0.0139454	0.153594
NRBP2	144922401	-	2	protein_coding	-963090	ENSG00000185189.11	8	143959311	G	A	0.959306	3.27242	0.00115528	0.00990099	0.683168	0.644821	0.328958
SPAG5	26926017	-	2	protein_coding	221807	ENSG00000076382.12	17	27147824	T	A	1.54684	3.82578	0.000150357	0.00990099	0.108911	0.0933833	0.195518
SMARCA5	144469081	+	2	protein_coding	-659857	ENSG00000153147.5	4	145128938	A	C	-1.33845	3.77032	0.000186633	0.00990099	0.188119	0.202327	0.227581
NPIPB15	74425976	+	1	protein_coding	280985	ENSG00000196436.7	16	74144991	T	C	2.38885	2.79092	0.00549787	0.00990099	1	0.999469	0.416513
NFU1	69638272	-	2	protein_coding	-47108	ENSG00000169599.8	2	69591164	C	T	1.52185	3.60249	0.000353292	0.00990099	0.39604	0.334318	0.258159
CACNA1F	49078803	-	2	protein_coding	-323423	ENSG00000102001.8	23	48755380	G	A	2.65575	2.82697	0.00492576	0.019802	0.287129	0.261185	0.241869
MORC2	31371199	+	2	protein_coding	-975861	ENSG00000133422.8	22	32347060	A	C	1.68909	3.42134	0.000684797	0.00990099	0.50495	0.463965	0.287534
RP11-532F6.3	711405	-	2	lincRNA	-255	ENSG00000272463.1	6	711150	A	C	-0.714946	3.21527	0.00140488	0.00990099	0.871287	0.847488	0.378752
FBXO33	39901174	-	2	protein_coding	834243	ENSG00000165355.7	14	40735417	G	A	0.645459	3.32079	0.00097682	0.00990099	0.574257	0.519557	0.301044
IPMK	59955839	-	2	protein_coding	-502628	ENSG00000151151.5	10	59453211	A	G	-0.634245	3.90186	0.000111303	0.00990099	0.138614	0.137806	0.208834
SPATA12	57108293	+	2	protein_coding	147775	ENSG00000186451.1	3	56960518	C	T	-0.901136	3.31232	0.00100612	0.00990099	0.445545	0.457516	0.285872
GTF2E1	120469370	+	2	protein_coding	888025	ENSG00000153767.5	3	119581345	C	T	-0.719486	4.44214	1.14319e-05	0.00990099	0.019802	0.0130008	0.15332
ANK1	41646815	-	1	protein_coding	-130330	ENSG00000029534.15	8	41516485	T	C	-0.748881	3.75331	0.000199318	0.00990099	0.247525	0.210202	0.228555
C3orf35	37459115	+	2	protein_coding	637633	ENSG00000198590.7	3	36821482	T	C	-4.05459	4.68544	3.7903e-06	0.00990099	0.039604	0.0339835	0.175825
TBC1D9	141592080	-	2	protein_coding	-211354	ENSG00000109436.7	4	141380726	C	T	1.25162	2.90726	0.00384112	0.00990099	0.920792	0.927462	0.399089
ZNF776	58268240	+	1	protein_coding	-81899	ENSG00000152443.8	19	58350139	C	T	2.08084	3.47924	0.000555929	0.019802	0.485149	0.475612	0.290772
FBXO3	33784832	-	1	protein_coding	121646	ENSG00000110429.9	11	33906478	G	A	0.736519	3.32244	0.00097121	0.00990099	0.60396	0.57842	0.314394
SNRPA1	101833377	-	2	protein_coding	-27986	ENSG00000131876.12	15	101805391	A	G	-1.07634	3.6044	0.000350787	0.00990099	0.50495	0.511345	0.298918
POLR2H	184085965	+	1	protein_coding	397298	ENSG00000163882.5	3	183688667	A	T	-0.914952	3.58285	0.000380094	0.00990099	0.346535	0.336893	0.258606
RASL11B	53731502	+	2	protein_coding	596557	ENSG00000128045.5	4	53134945	C	T	2.28212	3.4153	0.000699741	0.00990099	0.356436	0.305507	0.252254
ASAH2B	52576010	+	2	protein_coding	-782798	ENSG00000204147.5	10	53358808	A	G	-0.824752	3.86836	0.00012714	0.00990099	0.118812	0.0988467	0.197437
TSPAN5	99408035	-	2	protein_coding	372266	ENSG00000168785.3	4	99780301	T	C	3.6016	3.12684	0.00189103	0.019802	0.772277	0.760188	0.356671
HSPA5	127998873	-	2	protein_coding	-978578	ENSG00000044574.7	9	127020295	C	G	1.15014	3.80756	0.000161469	0.00990099	0.158416	0.164882	0.21693
SCGB3A1	180017254	-	2	protein_coding	-497970	ENSG00000161055.3	5	179519284	A	G	-1.08418	4.18958	3.41474e-05	0.00990099	0.0594059	0.0938137	0.195645
CDC25B	3784051	+	2	protein_coding	295223	ENSG00000101224.13	20	3488828	T	C	3.45836	3.72149	0.000225273	0.00990099	0.50495	0.461631	0.287059
MPZ	161275661	-	2	protein_coding	-932212	ENSG00000158887.11	1	160343449	G	A	2.07053	3.78879	0.000173718	0.00990099	0.29703	0.245364	0.237982
GAD1	171716219	+	2	protein_coding	-333913	ENSG00000128683.9	2	172050132	T	C	-1.65031	2.88817	0.00407722	0.00990099	0.920792	0.955077	0.40609
RER1	2334474	+	2	protein_coding	-679616	ENSG00000157916.14	1	3014090	A	G	0.551855	4.56008	6.73505e-06	0.019802	0.049505	0.0290042	0.172629
IFRD1	112120930	+	1	protein_coding	-941221	ENSG00000006652.9	7	113062151	G	C	-1.21025	3.88157	0.000120652	0.00990099	0.207921	0.188618	0.223015
MRC1L1	17896830	+	2	protein_coding	-799467	ENSG00000183748.4	10	18696297	T	C	1.36269	4.03096	6.60678e-05	0.00990099	0.0891089	0.10473	0.199011
CNPY4	99722348	+	2	protein_coding	239311	ENSG00000166997.3	7	99483037	G	A	-1.15836	2.83505	0.00480521	0.00990099	0.940594	0.916153	0.396177
TMEM41A	185213103	-	1	protein_coding	166527	ENSG00000163900.6	3	185379630	G	A	-3.60976	5.36994	1.31266e-07	0.00990099	0.00990099	0.00237776	0.121107
ZNF785	30594764	-	2	protein_coding	-630952	ENSG00000197162.8	16	29963812	C	T	0.802827	3.24843	0.00125458	0.00990099	0.50495	0.466792	0.288157
CEP170B	105361048	+	2	protein_coding	601878	ENSG00000099814.11	14	104759170	C	G	0.986293	4.03837	6.40913e-05	0.00990099	0.0891089	0.093979	0.195645
ZNF69	12024224	+	2	protein_coding	-524157	ENSG00000198429.5	19	12548381	A	G	-2.38526	4.10522	4.8634e-05	0.00990099	0.0693069	0.109455	0.201041
ERV3-1	64466700	-	2	protein_coding	151148	ENSG00000213462.4	7	64617848	T	C	-1.22016	4.27123	2.41121e-05	0.00990099	0.029703	0.0106757	0.149854
TEAD4	3131010	+	2	protein_coding	915550	ENSG00000197905.4	12	2215460	T	G	-1.03601	3.69007	0.00025399	0.00990099	0.475248	0.440173	0.282388
LPHN1	14281603	-	1	protein_coding	187232	ENSG00000072071.12	19	14468835	G	A	-0.300149	3.52341	0.000473274	0.00990099	0.524752	0.49685	0.295747
TRIP12	230744844	-	1	protein_coding	-373094	ENSG00000153827.9	2	230371750	A	G	-1.65163	3.65364	0.000291595	0.00990099	0.425743	0.392777	0.271622
CDR2L	73000167	+	2	protein_coding	528758	ENSG00000109089.7	17	72471409	C	T	-0.521409	4.18591	3.46804e-05	0.00990099	0.0693069	0.0835948	0.192055
EIF3D	36920779	-	1	protein_coding	-362718	ENSG00000100353.13	22	36558061	G	A	0.745064	4.36379	1.61444e-05	0.00990099	0.019802	0.0520824	0.180507
LOH12CR1	12618708	+	2	protein_coding	-379329	ENSG00000165714.6	12	12998037	C	T	-0.688658	3.87834	0.00012221	0.00990099	0.158416	0.177252	0.220745
ZNF684	41012234	+	2	protein_coding	895764	ENSG00000117010.11	1	40116470	C	A	1.7139	3.40168	0.000734541	0.00990099	0.584158	0.535166	0.3039
TFCP2L1	121981963	-	2	protein_coding	1006885	ENSG00000115112.7	2	122988848	A	C	-2.2322	3.53244	0.000457857	0.00990099	0.49505	0.435111	0.281006
RP11-181C3.1	98880966	-	2	protein_coding	111736	ENSG00000245017.2	12	98992702	T	C	3.66853	3.46512	0.000585083	0.00990099	0.584158	0.505431	0.297771
CEP70	138310798	-	1	protein_coding	690046	ENSG00000114107.4	3	139000844	C	T	0.527462	3.9601	8.81211e-05	0.00990099	0.0594059	0.0851232	0.193184
FOXRED1	126147330	+	2	protein_coding	-123511	ENSG00000110074.6	11	126270841	C	T	1.46826	4.2659	2.46708e-05	0.00990099	0.049505	0.0457709	0.17603
RP11-348P10.2	44708904	+	2	lincRNA	-777080	ENSG00000272077.1	3	45485984	A	G	0.833945	2.93591	0.00351026	0.00990099	0.90099	0.885364	0.388602
CXCL9	76924753	-	2	protein_coding	-106703	ENSG00000138755.5	4	76818050	T	C	-1.43594	3.57789	0.000387158	0.00990099	0.39604	0.388832	0.270554
RP1-317E23.6	26150135	+	2	protein_coding	-984074	ENSG00000255054.3	1	27134209	T	C	1.54294	3.63333	0.000314774	0.00990099	0.356436	0.343444	0.260489
DLEU2L	64015259	+	2	protein_coding	-324420	ENSG00000116652.5	1	64339679	A	G	0.864324	2.9789	0.00306223	0.00990099	0.920792	0.949638	0.404633
INS-IGF2	2170575	-	2	protein_coding	660966	ENSG00000129965.9	11	2831541	T	C	-0.992505	3.82476	0.000150959	0.00990099	0.257426	0.275063	0.24451
GGPS1	235498557	+	1	protein_coding	687545	ENSG00000152904.7	1	234811012	T	C	-0.330964	3.50196	0.000511864	0.00990099	0.485149	0.473124	0.29009
KCTD6	58486701	+	1	protein_coding	-20149	ENSG00000168301.8	3	58506850	C	T	0.634637	3.45873	0.000598732	0.00990099	0.356436	0.359646	0.264566
THAP8	36531038	-	1	protein_coding	-153861	ENSG00000161277.9	19	36377177	T	C	0.823627	3.98372	8.00894e-05	0.00990099	0.128713	0.138421	0.209062
RP11-184M15.1	129490442	-	2	lincRNA	-630695	ENSG00000248187.1	4	128859747	A	T	2.93858	3.93392	9.79074e-05	0.00990099	0.108911	0.116363	0.202777
CARS	3061811	-	2	protein_coding	-910916	ENSG00000110619.12	11	2150895	C	T	1.90324	3.72236	0.000224521	0.00990099	0.435644	0.403145	0.273808
MRPS12	39423338	+	2	protein_coding	134346	ENSG00000128626.7	19	39288992	A	G	-0.562791	4.22335	2.95904e-05	0.00990099	0.0792079	0.059232	0.184746
ZNF148	125032500	-	1	protein_coding	208832	ENSG00000163848.14	3	125241332	C	T	0.775962	3.93684	9.67674e-05	0.00990099	0.267327	0.252357	0.239699
TRIM7	180630499	-	2	protein_coding	-779697	ENSG00000146054.13	5	179850802	A	G	1.21484	4.11527	4.66426e-05	0.00990099	0.029703	0.039007	0.175825
ADRBK2	26080486	+	2	protein_coding	-88371	ENSG00000100077.10	22	26168857	C	T	1.78179	4.28583	2.26446e-05	0.00990099	0.108911	0.100942	0.19806
PLK2	57754919	-	2	protein_coding	655807	ENSG00000145632.10	5	58410726	G	C	4.0401	4.92861	1.19812e-06	0.00990099	0.00990099	0.016556	0.153965
TPPP3	67425020	-	2	protein_coding	-122457	ENSG00000159713.6	16	67302563	A	T	2.49548	2.71521	0.0068992	0.00990099	0.881188	0.892434	0.390392
GON4L	155796819	-	2	protein_coding	229983	ENSG00000116580.14	1	156026802	C	G	-0.696779	3.94062	9.53082e-05	0.00990099	0.0990099	0.116812	0.202777
AKR1B10	134225799	+	2	protein_coding	-402406	ENSG00000198074.5	7	134628205	T	C	-0.78488	3.7251	0.000222176	0.00990099	0.217822	0.196179	0.225445
AC002985.3	19017921	-	2	protein_coding	186604	ENSG00000268193.1	19	19204525	C	T	1.85223	3.92232	0.000102568	0.019802	0.257426	0.253466	0.239935
CHEK1	125545823	+	2	protein_coding	-406064	ENSG00000149554.8	11	125951887	A	C	-1.46137	3.62384	0.00032619	0.00990099	0.386139	0.365723	0.26582
RP11-285F16.1	102172691	+	2	lincRNA	471736	ENSG00000273030.1	10	101700955	C	T	2.44093	3.34412	0.000900246	0.00990099	0.623762	0.603271	0.320453
HHATL	42740637	-	1	protein_coding	946636	ENSG00000010282.10	3	43687273	G	A	0.595149	3.11024	0.00199802	0.019802	0.722772	0.740138	0.351703
RP11-108K14.8	135233667	+	1	protein_coding	434348	ENSG00000254536.1	10	134799319	G	T	0.859668	3.56695	0.000403176	0.00990099	0.405941	0.380078	0.268892
PET117	18122999	+	2	protein_coding	262680	ENSG00000232838.3	20	17860319	C	T	-1.47729	4.54155	7.32445e-06	0.00990099	0.00990099	0.0105157	0.149854
UBR7	93693379	+	2	protein_coding	567964	ENSG00000012963.9	14	93125415	G	C	-0.541143	4.10686	4.8303e-05	0.00990099	0.108911	0.103459	0.198846
MED13	60108999	-	2	protein_coding	667414	ENSG00000108510.5	17	60776413	T	C	-1.18843	3.1226	0.00191787	0.00990099	0.792079	0.774254	0.36
TEF	41790100	+	2	protein_coding	-217845	ENSG00000167074.10	22	42007945	C	T	1.01991	3.2142	0.00141001	0.00990099	0.49505	0.439545	0.282375
PCDHA3	140183255	+	2	protein_coding	-936712	ENSG00000255408.2	5	141119967	A	G	-0.524681	2.72557	0.00669009	0.019802	0.970297	0.96749	0.409355
DESI1	41999385	-	1	protein_coding	490622	ENSG00000100418.7	22	42490007	T	A	-2.14364	3.44237	0.000635071	0.00990099	0.376238	0.365508	0.26582
RP11-112L6.4	48792818	+	1	lincRNA	-278293	ENSG00000231742.1	20	49071111	C	G	1.34773	3.12946	0.00187461	0.00990099	0.851485	0.84692	0.378647
ACTA2	90708710	-	2	protein_coding	495357	ENSG00000107796.8	10	91204067	A	G	-0.775922	3.90572	0.000109602	0.00990099	0.178218	0.183797	0.222449
CX3CR1	39308009	-	2	protein_coding	-605862	ENSG00000168329.9	3	38702147	G	A	7.1769	3.38249	0.000786349	0.019802	0.465347	0.452026	0.28448
PIRT	10729100	-	2	protein_coding	-756899	ENSG00000233670.6	17	9972201	C	T	-6.00542	4.56821	6.49116e-06	0.00990099	0.049505	0.0252267	0.167615
LEAP2	132210157	+	2	protein_coding	518089	ENSG00000164406.7	5	131692068	T	C	-1.27464	3.48578	0.000542892	0.00990099	0.435644	0.399012	0.272939
ODF2	131262346	+	2	protein_coding	385921	ENSG00000136811.12	9	130876425	G	A	-1.02954	3.08303	0.00218552	0.00990099	0.80198	0.831391	0.374384
PXDN	1684134	-	2	protein_coding	309473	ENSG00000130508.6	2	1993607	C	T	0.300399	3.9242	0.000101797	0.00990099	0.237624	0.203665	0.227706
C21orf62	34166796	-	2	protein_coding	528860	ENSG00000205929.5	21	34695656	T	G	1.00777	3.49588	0.000523327	0.00990099	0.50495	0.452317	0.284569
NFKBIE	44228276	-	2	protein_coding	624598	ENSG00000146232.10	6	44852874	C	T	-2.96168	4.09436	5.08762e-05	0.00990099	0.168317	0.162354	0.216275
PCDHGA10	140890738	+	2	protein_coding	-294238	ENSG00000253846.1	5	141184976	T	C	-1.80123	4.28856	2.23797e-05	0.00990099	0.039604	0.0341306	0.175825
PSMD14	162267813	+	2	protein_coding	539192	ENSG00000115233.7	2	161728621	C	T	1.43023	3.71783	0.000228454	0.00990099	0.227723	0.226133	0.232919
GPX8	54456158	+	1	protein_coding	593433	ENSG00000164294.9	5	53862725	C	A	0.453141	3.78872	0.000173766	0.00990099	0.267327	0.250066	0.2391
SENP6	76407141	+	2	protein_coding	1057469	ENSG00000112701.13	6	75349672	T	G	-0.512854	3.45862	0.000598968	0.00990099	0.405941	0.344398	0.260794
FAM81A	59750749	+	2	protein_coding	-450887	ENSG00000157470.7	15	60201636	C	T	-0.948616	3.63692	0.000310557	0.00990099	0.237624	0.274873	0.244473
MACROD1	63916506	-	2	protein_coding	844281	ENSG00000133315.6	11	64760787	C	T	-0.577212	2.9256	0.00362615	0.019802	0.871287	0.895957	0.391243
COPS5	67974259	-	1	protein_coding	-735752	ENSG00000121022.9	8	67238507	C	T	1.43884	4.71737	3.26719e-06	0.00990099	0.019802	0.0206986	0.160472
CTD-3162L10.1	36803424	+	2	lincRNA	806347	ENSG00000267053.2	19	35997077	G	C	-2.79176	3.01761	0.00270433	0.029703	0.851485	0.864248	0.383111
CHKA	67838324	-	1	protein_coding	-307777	ENSG00000110721.7	11	67530547	T	A	1.88007	3.88443	0.000119293	0.00990099	0.128713	0.110814	0.201264
GART	34911629	-	2	protein_coding	-82249	ENSG00000159131.12	21	34829380	G	A	1.22573	3.92683	0.000100731	0.00990099	0.227723	0.203268	0.227706
RPS27	153964541	+	2	protein_coding	611108	ENSG00000177954.7	1	153353433	T	C	1.83242	3.04444	0.00247917	0.00990099	0.841584	0.863624	0.382994
TSPAN8	71551567	-	2	protein_coding	-562424	ENSG00000127324.4	12	70989143	G	A	-0.625775	3.72324	0.000223763	0.00990099	0.257426	0.243243	0.237406
AMBP	116823871	-	2	protein_coding	-246722	ENSG00000106927.7	9	116577149	T	C	-2.92699	3.77808	0.000181106	0.00990099	0.178218	0.185216	0.222449
LRRIQ3	74649368	-	1	protein_coding	50883	ENSG00000162620.11	1	74700251	C	T	0.684083	4.19428	3.34747e-05	0.00990099	0.029703	0.0419235	0.175825
UCKL1	62577996	-	2	protein_coding	-822604	ENSG00000198276.9	20	61755392	C	A	-0.306387	3.68915	0.000254879	0.00990099	0.336634	0.297671	0.250387
CTNNAL1	111754317	-	2	protein_coding	-259398	ENSG00000119326.10	9	111494919	G	A	-1.6079	5.34343	1.50569e-07	0.00990099	0.019802	0.00422104	0.131178
OXLD1	79632614	-	1	protein_coding	-293849	ENSG00000204237.4	17	79338765	C	T	0.639154	3.46742	0.000580231	0.00990099	0.544554	0.522346	0.301502
CASP8	202151315	+	1	protein_coding	-617286	ENSG00000064012.17	2	202768601	A	G	1.07818	2.87096	0.00430133	0.00990099	0.920792	0.943718	0.402942
TRIM71	32933301	+	2	protein_coding	-210590	ENSG00000206557.5	3	33143891	G	A	-1.60502	3.2948	0.00106924	0.00990099	0.613861	0.618244	0.32286
NDST3	119158228	+	2	protein_coding	291633	ENSG00000164100.7	4	118866595	A	G	-2.6945	2.97649	0.0030859	0.00990099	0.881188	0.888699	0.389537
TSEN2	12574161	+	1	protein_coding	1011534	ENSG00000154743.13	3	11562627	A	G	0.84108	3.33663	0.0009242	0.00990099	0.722772	0.69095	0.33959
HVCN1	111121069	-	1	protein_coding	-192621	ENSG00000122986.9	12	110928448	A	G	-1.4547	3.25402	0.00123074	0.00990099	0.465347	0.380525	0.269003
ANKRD54	38245325	-	2	protein_coding	-86584	ENSG00000100124.8	22	38158741	A	G	0.614887	3.53127	0.000459826	0.00990099	0.435644	0.446085	0.283432
SCAMP3	155231525	-	2	protein_coding	-724335	ENSG00000116521.6	1	154507190	T	C	1.33029	3.72956	0.000218399	0.00990099	0.168317	0.166072	0.217227
BEGAIN	101012604	-	2	protein_coding	-638923	ENSG00000183092.11	14	100373681	C	T	1.53336	3.92019	0.000103445	0.00990099	0.237624	0.211763	0.229148
CTD-2515H24.4	57819887	-	2	lincRNA	-126934	ENSG00000261265.1	15	57692953	T	C	1.47606	3.36202	0.000845311	0.00990099	0.693069	0.63836	0.327184
ANKRD6	90340152	+	1	protein_coding	166731	ENSG00000135299.12	6	90173421	C	G	-0.60342	3.74332	0.00020715	0.00990099	0.227723	0.206847	0.228324
ZNF415	53619634	-	2	protein_coding	21550	ENSG00000170954.7	19	53641184	T	C	-0.901221	3.79423	0.000170084	0.019802	0.50495	0.447551	0.283741
IRGQ	44099492	-	2	protein_coding	763066	ENSG00000167378.4	19	44862558	A	G	-0.537416	3.74387	0.000206711	0.00990099	0.19802	0.181686	0.222102
GNAI1	79818267	+	2	protein_coding	-100576	ENSG00000127955.11	7	79918843	G	C	-0.551924	3.62335	0.000326784	0.00990099	0.306931	0.295507	0.249765
OSBP	59361728	-	2	protein_coding	261650	ENSG00000110048.7	11	59623378	C	A	-0.57189	3.34033	0.000912316	0.019802	0.50495	0.497769	0.295846
ADAP2	29284853	+	1	protein_coding	-577261	ENSG00000184060.6	17	29862114	T	C	0.858406	4.57105	6.40795e-06	0.00990099	0.019802	0.0107988	0.149854
BMP8B	40229359	-	2	protein_coding	899946	ENSG00000116985.6	1	41129305	A	T	2.2358	3.52052	0.000478315	0.00990099	0.386139	0.380788	0.269055
STIM1	4110114	+	1	protein_coding	-69815	ENSG00000167323.5	11	4179929	T	C	-0.383222	3.2757	0.00114228	0.00990099	0.792079	0.81164	0.369346
C17orf61-PLSCR3	7297590	-	2	protein_coding	-708743	ENSG00000262481.1	17	6588847	C	A	0.747251	4.55017	7.04442e-06	0.00990099	0.029703	0.0291685	0.172968
IFI16	159024611	+	2	protein_coding	154336	ENSG00000163565.14	1	158870275	C	T	-0.538008	3.5469	0.000434149	0.00990099	0.405941	0.441574	0.282737
BRD1	50214634	-	2	protein_coding	-954451	ENSG00000100425.14	22	49260183	G	A	-0.545603	4.01699	6.9952e-05	0.00990099	0.247525	0.219099	0.230837
DOCK9	99607805	-	2	protein_coding	-553278	ENSG00000088387.13	13	99054527	C	T	0.960423	3.50217	0.000511465	0.00990099	0.524752	0.5022	0.296879
PARPBP	102589729	+	1	protein_coding	716489	ENSG00000185480.7	12	101873240	A	C	-1.60684	3.87482	0.000123926	0.00990099	0.247525	0.272848	0.244152
EIF4A1	7481419	+	2	protein_coding	-486162	ENSG00000161960.10	17	7967581	A	G	0.741886	6.06696	2.93328e-09	0.00990099	0.00990099	0.00024291	0.0440565
ZSCAN30	32869787	-	2	protein_coding	453704	ENSG00000186814.8	18	33323491	C	G	-0.604098	4.05805	5.91146e-05	0.00990099	0.118812	0.09531	0.196436
ARHGAP31	119043739	+	2	protein_coding	478706	ENSG00000031081.6	3	118565033	T	C	-0.67915	3.29374	0.00107319	0.00990099	0.584158	0.559844	0.309569
RP11-309G3.3	181060245	+	2	lincRNA	-455966	ENSG00000272198.1	1	181516211	A	G	-1.62049	3.79721	0.000168121	0.00990099	0.108911	0.114819	0.202615
PI3	43805011	+	2	protein_coding	878848	ENSG00000124102.4	20	42926163	G	C	-0.657927	3.42383	0.000678715	0.00990099	0.514851	0.427594	0.279462
UAP1L1	139976450	+	2	protein_coding	479766	ENSG00000197355.6	9	139496684	G	A	0.774587	3.68065	0.000263244	0.00990099	0.306931	0.326311	0.25611
ECI2	4130794	-	1	protein_coding	-28332	ENSG00000198721.8	6	4102462	G	A	1.06946	5.1296	4.4614e-07	0.00990099	0.019802	0.00772676	0.143232
RAB40A	102755754	-	2	protein_coding	-209484	ENSG00000172476.3	23	102546270	G	A	-1.2246	2.923	0.00365594	0.00990099	0.524752	0.532538	0.303381
C8B	57425849	-	2	protein_coding	65334	ENSG00000021852.8	1	57491183	G	T	4.47021	3.17696	0.00159924	0.00990099	0.732673	0.732938	0.349509
UPP1	48147815	+	2	protein_coding	-4556	ENSG00000183696.9	7	48152371	T	C	-0.463945	3.79721	0.000168116	0.00990099	0.316832	0.324805	0.255806
CASP1	104902007	-	1	protein_coding	491055	ENSG00000137752.18	11	105393062	G	A	1.02943	3.15937	0.00169655	0.00990099	0.633663	0.600938	0.319784
NAGK	71305448	+	1	protein_coding	-480774	ENSG00000124357.8	2	71786222	C	T	-0.675103	3.91366	0.000106182	0.00990099	0.158416	0.125959	0.20482
TMEM133	100863427	+	2	protein_coding	227563	ENSG00000170647.2	11	100635864	A	G	-0.937868	4.27068	2.41696e-05	0.00990099	0.049505	0.0640316	0.185176
S1PR2	10335623	-	2	protein_coding	849391	ENSG00000267534.1	19	11185014	A	G	-0.597467	3.92583	0.000101137	0.00990099	0.188119	0.178987	0.221097
ADRB1	115805323	+	2	protein_coding	7231	ENSG00000043591.4	10	115798092	A	G	3.15361	3.95633	8.947e-05	0.00990099	0.178218	0.173519	0.219703
USP46	53497311	-	2	protein_coding	-80746	ENSG00000109189.8	4	53416565	G	A	-1.577	3.14947	0.0017537	0.00990099	0.584158	0.566416	0.311298
MSX2	174156162	+	1	protein_coding	-455178	ENSG00000120149.7	5	174611340	T	C	-0.814722	3.80589	0.000162521	0.00990099	0.326733	0.296323	0.249855
IL17RA	17577952	+	1	protein_coding	-449233	ENSG00000177663.9	22	18027185	C	A	1.67477	2.89675	0.00396961	0.00990099	0.970297	0.976872	0.412188
CCBE1	57122183	-	2	protein_coding	335314	ENSG00000183287.9	18	57457497	G	C	-0.832325	2.98031	0.00304846	0.019802	0.970297	0.965635	0.408784
RNF214	117155802	+	2	protein_coding	206240	ENSG00000167257.6	11	116949562	C	T	1.88244	4.68153	3.85957e-06	0.00990099	0.019802	0.0122434	0.150992
ALKBH8	107424699	-	2	protein_coding	5166	ENSG00000137760.10	11	107429865	A	G	0.590907	3.04609	0.00246594	0.019802	0.811881	0.8213	0.371622
AAMDC	77611617	+	1	protein_coding	-750195	ENSG00000087884.10	11	78361812	G	C	-2.37629	3.7469	0.000204312	0.00990099	0.148515	0.161182	0.215948
CLSTN1	9809704	-	2	protein_coding	-857675	ENSG00000171603.12	1	8952029	C	T	-1.88978	3.68183	0.000262073	0.019802	0.445545	0.370568	0.266784
PCDH12	141337810	-	2	protein_coding	650417	ENSG00000113555.4	5	141988227	G	C	-1.89552	3.65947	0.000285242	0.00990099	0.257426	0.249101	0.238767
PLSCR4	145940158	-	2	protein_coding	102448	ENSG00000114698.10	3	146042606	C	T	-0.505971	3.94465	9.3776e-05	0.00990099	0.29703	0.24069	0.236528
RGL1	183895424	+	2	protein_coding	-115930	ENSG00000143344.11	1	184011354	C	T	0.666491	4.22703	2.91296e-05	0.00990099	0.049505	0.0322626	0.175163
ERBB3	56493958	+	2	protein_coding	-753919	ENSG00000065361.10	12	57247877	T	C	-0.364066	3.8447	0.000139582	0.00990099	0.158416	0.12758	0.205704
LRRC66	52860547	-	2	protein_coding	605690	ENSG00000188993.3	4	53466237	A	G	-2.09568	3.11166	0.00198865	0.00990099	0.386139	0.408778	0.275015
RARB	25638105	+	1	protein_coding	803727	ENSG00000077092.14	3	24834378	C	T	-0.615682	3.50163	0.000512477	0.00990099	0.524752	0.484424	0.292566
ZNF583	56945148	+	2	protein_coding	653504	ENSG00000198440.5	19	56291644	C	T	1.37454	3.61866	0.000332578	0.00990099	0.485149	0.458589	0.286254
BLVRB	40953953	-	2	protein_coding	652267	ENSG00000090013.5	19	41606220	A	C	0.730189	2.90798	0.00383254	0.00990099	0.990099	0.991888	0.415563
KLHL17	899487	+	2	protein_coding	-10922	ENSG00000187961.9	1	910409	T	C	0.753794	3.19615	0.00149896	0.00990099	0.60396	0.606302	0.321008
SATB1	18462483	-	1	protein_coding	-788933	ENSG00000182568.12	3	17673550	A	C	-1.30929	3.49155	0.000531627	0.00990099	0.336634	0.366259	0.265933
UNC119B	121154431	+	2	protein_coding	806581	ENSG00000175970.7	12	120347850	A	G	-0.486858	4.32274	1.93048e-05	0.00990099	0.039604	0.0457869	0.17603
IRF8	85952023	+	2	protein_coding	-783028	ENSG00000140968.6	16	86735051	T	C	-1.10913	4.4573	1.06873e-05	0.00990099	0.0693069	0.0642488	0.185198
GNAI2	50294932	+	1	protein_coding	-801992	ENSG00000114353.12	3	51096924	A	C	0.820694	2.77398	0.00578681	0.029703	0.811881	0.736523	0.350672
UFC1	161127044	+	2	protein_coding	370845	ENSG00000143222.7	1	160756199	A	G	-0.585552	4.46509	1.0323e-05	0.00990099	0.019802	0.0298463	0.173025
RP11-391L3.1	81420455	+	2	lincRNA	-32403	ENSG00000272923.1	16	81452858	G	C	1.13323	3.65759	0.000287277	0.00990099	0.445545	0.412141	0.275975
C19orf57	14015726	-	1	protein_coding	279358	ENSG00000132016.7	19	14295084	A	G	0.554759	3.25509	0.00122622	0.00990099	0.841584	0.80004	0.366444
ATP1B1	169100791	+	2	protein_coding	527598	ENSG00000143153.8	1	168573193	G	C	0.872608	3.75002	0.000201866	0.00990099	0.247525	0.229733	0.233521
PRKDC	48869823	-	1	protein_coding	886721	ENSG00000253729.3	8	49756544	T	G	-1.38099	3.11857	0.00194364	0.00990099	0.485149	0.459208	0.286341
KDM3A	86718004	+	1	protein_coding	756652	ENSG00000115548.12	2	85961352	C	A	1.83096	3.44294	0.000633763	0.00990099	0.386139	0.329062	0.257087
ZNF585A	37656595	-	2	protein_coding	973863	ENSG00000196967.6	19	38630458	C	A	-1.28748	3.2119	0.00142109	0.00990099	0.50495	0.486006	0.292941
GPR137C	53101656	+	2	protein_coding	719261	ENSG00000180998.7	14	52382395	G	A	4.28907	4.38645	1.46181e-05	0.00990099	0.0693069	0.0504308	0.178662
IGSF10	151156385	-	1	protein_coding	199699	ENSG00000152580.8	3	151356084	A	T	0.720704	2.74056	0.0063976	0.019802	1	0.997277	0.416344
KIF18B	43010141	-	1	protein_coding	42807	ENSG00000186185.9	17	43052948	T	A	-4.30754	3.84644	0.00013863	0.00990099	0.148515	0.136476	0.208432
ANGEL1	77275986	-	1	protein_coding	219900	ENSG00000013523.5	14	77495886	C	T	0.548232	4.22189	2.97749e-05	0.00990099	0.118812	0.0846519	0.193034
ADAMTS2	178578132	-	2	protein_coding	-163214	ENSG00000087116.9	5	178414918	G	A	1.07102	3.2745	0.00114702	0.00990099	0.851485	0.830549	0.374309
SOX2	181431100	+	2	protein_coding	886248	ENSG00000181449.2	3	180544852	G	A	-2.53166	3.83043	0.000147636	0.00990099	0.0891089	0.102266	0.198519
GMPPB	49760735	-	2	protein_coding	-404158	ENSG00000173540.8	3	49356577	A	G	-0.797473	3.49897	0.000517466	0.00990099	0.118812	0.143194	0.210514
PHC1	9087720	+	2	protein_coding	573903	ENSG00000111752.6	12	8513817	C	T	0.560981	3.14071	0.00180571	0.019802	0.881188	0.905079	0.393562
SUSD3	95847027	+	2	protein_coding	-267948	ENSG00000157303.6	9	96114975	T	A	-5.25784	3.18172	0.00157383	0.00990099	0.70297	0.632849	0.326246
PRKCE	46386745	+	1	protein_coding	-83059	ENSG00000171132.9	2	46469804	C	T	0.712413	3.73404	0.000214678	0.00990099	0.356436	0.319912	0.254616
POLR2J3	102210371	-	2	protein_coding	-121511	ENSG00000168255.14	7	102088860	A	G	1.69745	2.69859	0.00724693	0.019802	0.970297	0.974546	0.411564
AC026150.8	30838015	+	2	lincRNA	-645552	ENSG00000260693.1	15	31483567	T	C	4.62911	2.92937	0.00358343	0.019802	0.950495	0.948725	0.404337
LRRTM4	77779782	-	2	protein_coding	-48785	ENSG00000176204.9	2	77730997	A	T	-0.66378	3.39866	0.000742472	0.00990099	0.643564	0.624976	0.324249
SCRN1	29986839	-	2	protein_coding	-298912	ENSG00000136193.12	7	29687927	T	C	-0.451326	3.88754	0.000117826	0.00990099	0.158416	0.1925	0.224345
PI4KA	21193019	-	1	protein_coding	877097	ENSG00000241973.6	22	22070116	G	C	0.815696	3.75305	0.000199518	0.00990099	0.29703	0.321094	0.255042
CRHR1	43911990	+	2	protein_coding	1125279	ENSG00000120088.10	17	42786711	G	A	2.50904	3.12574	0.00189792	0.00990099	0.693069	0.670577	0.33516
NAA40	63721810	+	1	protein_coding	-319980	ENSG00000110583.8	11	64041790	C	T	-1.80887	4.23789	2.78117e-05	0.00990099	0.0693069	0.0765422	0.189799
TBX18	85472466	-	2	protein_coding	-433917	ENSG00000112837.12	6	85038549	A	G	-0.854272	2.86115	0.00443399	0.00990099	0.891089	0.899217	0.392282
FABP4	82391150	-	2	protein_coding	502616	ENSG00000170323.4	8	82893766	A	G	2.11556	3.43126	0.000660895	0.00990099	0.475248	0.446489	0.283508
ST6GALNAC6	130667603	-	1	protein_coding	-9935	ENSG00000160408.10	9	130657668	G	A	1.57969	4.04595	6.2128e-05	0.00990099	0.0594059	0.0734225	0.189057
C2CD2	43373260	-	2	protein_coding	107260	ENSG00000157617.12	21	43480520	C	T	-1.03348	3.91256	0.000106648	0.00990099	0.257426	0.243016	0.237371
RP11-834C11.4	54525774	+	2	lincRNA	-59159	ENSG00000250742.1	12	54584933	C	G	1.92969	3.35143	0.000877418	0.00990099	0.693069	0.626549	0.324602
WDR26	224619283	-	1	protein_coding	-79699	ENSG00000162923.10	1	224539584	G	A	-1.68159	4.41859	1.26883e-05	0.00990099	0.039604	0.0183027	0.157687
RP11-66A2.2	232864435	-	2	lincRNA	400706	ENSG00000236497.1	1	233265141	G	A	4.05378	3.82096	0.000153225	0.00990099	0.237624	0.250573	0.239267
TMEM9	201123087	-	2	protein_coding	-239154	ENSG00000116857.12	1	200883933	G	T	0.518279	3.23473	0.00131479	0.00990099	0.792079	0.804024	0.367364
ELN	73470601	+	2	protein_coding	-71069	ENSG00000049540.12	7	73541670	T	C	-0.809315	3.38511	0.000779062	0.00990099	0.455446	0.422869	0.278764
ARHGAP33	36277315	+	1	protein_coding	-348157	ENSG00000004777.14	19	36625472	C	A	-0.765301	3.43309	0.000656576	0.00990099	0.524752	0.504386	0.297568
AC090616.2	30469311	-	2	protein_coding	-550273	ENSG00000214708.4	17	29919038	C	T	1.34678	3.74696	0.000204264	0.00990099	0.277228	0.277665	0.245454
FEZ1	125359718	-	1	protein_coding	-160014	ENSG00000149557.8	11	125199704	T	C	2.09122	4.27621	2.3602e-05	0.00990099	0.168317	0.167439	0.217867
CMTM4	66655963	-	2	protein_coding	-838577	ENSG00000183723.8	16	65817386	G	C	-0.425879	3.82804	0.000149025	0.00990099	0.148515	0.134394	0.207786
TGS1	56711473	+	2	protein_coding	-292700	ENSG00000137574.6	8	57004173	G	T	2.67336	4.18436	3.49091e-05	0.00990099	0.0594059	0.0626679	0.185176
GPR125	22474854	-	1	protein_coding	-931701	ENSG00000152990.9	4	21543153	G	T	1.55887	3.61628	0.000335548	0.00990099	0.366337	0.329786	0.257287
SERPINF1	1680481	+	1	protein_coding	-321176	ENSG00000132386.6	17	2001657	C	T	0.835308	4.07022	5.62222e-05	0.00990099	0.247525	0.250463	0.23924
AGBL3	134672640	+	2	protein_coding	40722	ENSG00000146856.10	7	134631918	G	A	1.38766	4.88341	1.48954e-06	0.00990099	0.00990099	0.00452579	0.134797
PLAC9	81904656	+	2	protein_coding	-85382	ENSG00000189129.9	10	81990038	T	C	-0.552027	2.99655	0.00289397	0.00990099	0.891089	0.904647	0.393489
TCEANC2	54562144	+	2	protein_coding	927133	ENSG00000116205.6	1	53635011	A	T	0.479756	3.53061	0.000460939	0.00990099	0.554455	0.564725	0.310939
MTA3	42950029	+	2	protein_coding	-19241	ENSG00000057935.9	2	42969270	C	T	-0.474546	4.18537	3.47599e-05	0.00990099	0.0792079	0.0841592	0.192442
RNF170	42743014	-	2	protein_coding	-256919	ENSG00000120925.9	8	42486095	C	T	-0.507921	3.85881	0.000132029	0.00990099	0.138614	0.123413	0.204675
CGREF1	27325459	-	2	protein_coding	-579065	ENSG00000138028.10	2	26746394	G	C	1.6776	3.86198	0.000130387	0.00990099	0.108911	0.100446	0.19793
NADK2	36225725	-	1	protein_coding	-354041	ENSG00000152620.8	5	35871684	C	T	-0.584378	4.51898	8.10922e-06	0.00990099	0.019802	0.0234251	0.164145
HS3ST2	22926265	+	2	protein_coding	51825	ENSG00000122254.6	16	22874440	G	A	-2.37957	2.90317	0.00389065	0.00990099	0.920792	0.928236	0.399196
DTX3L	122290592	+	1	protein_coding	-105505	ENSG00000163840.5	3	122396097	C	G	0.683472	4.14127	4.18421e-05	0.00990099	0.039604	0.0525626	0.180872
PPP1R2	195256702	-	2	protein_coding	-111708	ENSG00000184203.3	3	195144994	A	G	-0.798046	4.99722	8.583e-07	0.00990099	0.00990099	0.00322727	0.127651
B3GNT3	17922929	+	2	protein_coding	9257	ENSG00000179913.6	19	17913672	T	A	0.910284	5.23112	2.67582e-07	0.00990099	0.00990099	0.000768021	0.0737331
NEDD8	24697918	-	2	protein_coding	-810228	ENSG00000129559.8	14	23887690	C	T	0.788665	3.88368	0.000119646	0.00990099	0.227723	0.229577	0.233481
KIAA1191	175786570	-	2	protein_coding	-645853	ENSG00000122203.10	5	175140717	T	A	0.939681	5.3823	1.23111e-07	0.00990099	0.00990099	0.00017563	0.0367859
EID1	49171064	+	1	protein_coding	-958694	ENSG00000255302.3	15	50129758	C	T	0.465139	3.85942	0.000131711	0.00990099	0.178218	0.174665	0.220195
TRIM55	67086706	+	2	protein_coding	985250	ENSG00000147573.12	8	66101456	G	A	-5.24013	3.23027	0.00133494	0.00990099	0.584158	0.515224	0.299905
CCDC153	119066209	-	2	protein_coding	-535775	ENSG00000248712.3	11	118530434	G	T	2.02401	3.02623	0.00262999	0.019802	0.910891	0.875539	0.385809
SF3B5	144416754	-	2	protein_coding	-304296	ENSG00000169976.5	6	144112458	A	C	0.83993	3.40005	0.000738805	0.00990099	0.475248	0.420903	0.278401
FBLN5	92406960	-	1	protein_coding	314787	ENSG00000140092.10	14	92721747	G	A	1.00228	3.45771	0.000600953	0.00990099	0.49505	0.505384	0.297767
RP11-108M9.4	17215280	-	1	lincRNA	-27888	ENSG00000238142.1	1	17187392	G	A	2.91025	3.31886	0.000983421	0.00990099	0.70297	0.63573	0.326861
PDCL3	101188290	+	1	protein_coding	900353	ENSG00000115539.9	2	100287937	T	G	1.47751	3.71899	0.000227437	0.00990099	0.336634	0.281991	0.246943
NME6	48340013	-	1	protein_coding	564505	ENSG00000172113.4	3	48904518	G	A	-0.959927	2.38791	0.01739	0.029703	0.980198	0.987195	0.414432
NUPL1	25923700	+	2	protein_coding	-383207	ENSG00000139496.11	13	26306907	A	T	0.478483	3.52584	0.000469075	0.00990099	0.485149	0.469599	0.288882
LINC00319	44873001	+	2	lincRNA	673315	ENSG00000188660.3	21	44199686	T	C	0.935468	3.435	0.000652087	0.00990099	0.70297	0.675865	0.336108
PTPLAD1	65868641	+	1	protein_coding	-464341	ENSG00000074696.8	15	66332982	G	C	0.275336	3.22399	0.00136381	0.00990099	0.653465	0.61436	0.322372
CACNA2D4	1993487	-	2	protein_coding	892113	ENSG00000151062.10	12	2885600	T	C	-2.40003	3.26273	0.00119447	0.00990099	0.792079	0.787031	0.3632
IQCJ-SCHIP1	159614561	+	1	protein_coding	143227	ENSG00000250588.2	3	159471334	G	A	1.17967	3.12245	0.00191881	0.00990099	0.673267	0.699626	0.341792
C12orf61	62997214	-	2	protein_coding	210050	ENSG00000221949.2	12	63207264	T	C	-1.97499	2.99909	0.00287049	0.019802	0.910891	0.925899	0.398768
TTC12	113236947	+	2	protein_coding	30148	ENSG00000149292.12	11	113206799	A	C	0.537371	3.26951	0.00116692	0.00990099	0.643564	0.638696	0.327254
CTD-2626G11.2	20938056	-	2	lincRNA	264695	ENSG00000268416.1	19	21202751	A	T	1.85764	4.25101	2.62955e-05	0.00990099	0.0792079	0.0665812	0.185338
NAAA	76861318	-	1	protein_coding	-17394	ENSG00000138744.10	4	76843924	T	C	0.653144	3.89416	0.000114765	0.00990099	0.108911	0.110944	0.201264
TMEM65	125326203	-	2	protein_coding	-848599	ENSG00000164983.6	8	124477604	C	G	1.76817	4.12232	4.52915e-05	0.00990099	0.118812	0.109001	0.201041
FKBP8	18652781	-	2	protein_coding	679550	ENSG00000105701.11	19	19332331	T	C	0.678227	4.01291	7.11246e-05	0.00990099	0.158416	0.124312	0.204807
CAMK2D	114680570	-	1	protein_coding	-611464	ENSG00000145349.12	4	114069106	G	A	-0.396586	2.94799	0.00337869	0.00990099	0.891089	0.894726	0.391004
XXbac-BPG181M17.5	32920899	-	2	protein_coding	-428110	ENSG00000248993.1	6	32492789	C	G	-1.8706	3.72943	0.000218515	0.00990099	0.405941	0.370813	0.266784
BPHL	3152722	+	1	protein_coding	330278	ENSG00000137274.8	6	2822444	T	G	2.43606	3.33429	0.000931804	0.00990099	0.792079	0.739149	0.351456
RHOF	122231145	-	2	protein_coding	255796	ENSG00000139725.3	12	122486941	A	T	-0.755323	4.14741	4.078e-05	0.00990099	0.029703	0.0303586	0.173025
DPY19L1	35050173	-	2	protein_coding	579023	ENSG00000173852.9	7	35629196	G	C	-0.458869	3.37464	0.000808486	0.00990099	0.584158	0.593543	0.317942
CHD6	40179999	-	2	protein_coding	489731	ENSG00000124177.10	20	40669730	C	T	-0.583596	3.98442	7.98629e-05	0.00990099	0.188119	0.152357	0.213402
CTD-2639E6.9	49468019	+	2	lincRNA	-981608	ENSG00000267898.1	19	50449627	T	C	2.82247	5.0369	7.06482e-07	0.00990099	0.00990099	0.00663862	0.141005
PHOSPHO1	47304120	-	1	protein_coding	820228	ENSG00000173868.7	17	48124348	G	T	-1.53294	3.88742	0.000117883	0.00990099	0.138614	0.155573	0.214462
TMEM178A	39944150	+	2	protein_coding	40434	ENSG00000152154.6	2	39903716	G	A	1.92288	3.51699	0.000484535	0.00990099	0.405941	0.423727	0.278844
DNAH9	11828477	+	1	protein_coding	188949	ENSG00000007174.13	17	11639528	T	C	-0.9088	3.42221	0.000682672	0.00990099	0.50495	0.49041	0.293952
AF127936.7	16225752	-	2	lincRNA	-588999	ENSG00000235609.4	21	15636753	G	A	-0.589989	3.65009	0.000295526	0.00990099	0.445545	0.410055	0.275362
C19orf53	13889010	+	1	protein_coding	722530	ENSG00000104979.4	19	13166480	G	A	0.967381	4.31902	1.96183e-05	0.00990099	0.0891089	0.0650811	0.185225
RN7SL832P	10831664	+	2	lincRNA	951442	ENSG00000243819.3	2	9880222	C	T	1.38317	3.9636	8.68848e-05	0.00990099	0.227723	0.202822	0.227706
DGKI	137456939	-	2	protein_coding	386097	ENSG00000157680.11	7	137843036	T	C	-2.28361	3.34846	0.000886625	0.00990099	0.673267	0.588218	0.317143
BMI1	22618142	+	2	protein_coding	-248496	ENSG00000168283.9	10	22866638	C	T	-1.69264	3.58442	0.00037789	0.00990099	0.257426	0.29025	0.249004
TMEM14A	52550845	+	2	protein_coding	-89268	ENSG00000096092.5	6	52640113	A	C	0.611442	4.19967	3.27199e-05	0.00990099	0.0792079	0.0745324	0.189094
RBP7	10075888	+	2	protein_coding	847264	ENSG00000162444.11	1	9228624	T	C	1.43241	3.5505	0.000428435	0.00990099	0.445545	0.423613	0.27884
TBC1D22B	37298946	+	2	protein_coding	635589	ENSG00000065491.8	6	36663357	C	A	0.614545	4.509	8.48137e-06	0.00990099	0.039604	0.0501818	0.178617
CYC1	145151937	+	2	protein_coding	290314	ENSG00000179091.4	8	144861623	C	T	1.39441	3.28002	0.00112537	0.00990099	0.653465	0.683221	0.337837
BRD7	50384078	-	2	protein_coding	794003	ENSG00000166164.11	16	51178081	A	G	-0.755325	3.66083	0.000283777	0.00990099	0.346535	0.314705	0.25354
CTA-211A9.5	27117613	+	1	lincRNA	-320773	ENSG00000244625.1	22	27438386	T	C	-1.44646	4.32084	1.94647e-05	0.00990099	0.029703	0.0396808	0.175825
SEPHS1	13380808	-	2	protein_coding	-650284	ENSG00000086475.10	10	12730524	T	C	1.48807	4.01534	7.04255e-05	0.00990099	0.168317	0.171504	0.219003
STX4	31051233	+	1	protein_coding	955201	ENSG00000103496.10	16	30096032	T	G	-1.55406	3.62524	0.000324473	0.019802	0.158416	0.139045	0.209257
NDUFS6	1802263	+	2	protein_coding	595898	ENSG00000145494.7	5	1206365	T	C	0.861957	3.66641	0.000277851	0.00990099	0.514851	0.474632	0.29056
PRIMA1	94187892	-	2	protein_coding	624138	ENSG00000175785.8	14	94812030	G	A	-4.01108	3.92623	0.000100974	0.00990099	0.267327	0.217987	0.230837
RNF6	26795467	-	2	protein_coding	-718469	ENSG00000127870.12	13	26076998	C	T	0.448014	4.02122	6.87536e-05	0.00990099	0.138614	0.139471	0.209357
RELA	65429559	-	2	protein_coding	-967586	ENSG00000173039.14	11	64461973	C	G	0.320546	3.72916	0.000218736	0.00990099	0.158416	0.165448	0.216995
AFTPH	64812556	+	2	protein_coding	-650152	ENSG00000119844.10	2	65462708	G	A	-0.922955	4.42667	1.22432e-05	0.00990099	0.039604	0.0417125	0.175825
KCNH6	61623261	+	2	protein_coding	661522	ENSG00000173826.10	17	60961739	C	A	-1.19586	3.38418	0.000781651	0.00990099	0.356436	0.369445	0.266714
HDAC7	48192755	-	2	protein_coding	-53153	ENSG00000061273.13	12	48139602	G	A	0.469488	3.93107	9.90329e-05	0.00990099	0.217822	0.20013	0.226881
ENO3	4860273	+	1	protein_coding	-737909	ENSG00000108515.13	17	5598182	A	G	-1.69255	3.50406	0.000507951	0.029703	0.544554	0.553786	0.308283
TH	2188262	-	2	protein_coding	-322702	ENSG00000180176.10	11	1865560	C	T	-2.34714	3.52832	0.000464835	0.00990099	0.663366	0.654015	0.331246
RUSC1	155296401	+	2	protein_coding	509188	ENSG00000160753.11	1	154787213	G	A	-0.597979	3.61644	0.000335356	0.00990099	0.306931	0.286217	0.248225
GRHL3	24669382	+	2	protein_coding	-254730	ENSG00000158055.11	1	24924112	A	G	-1.37533	4.12907	4.40337e-05	0.00990099	0.0594059	0.058819	0.184746
OTUD5	48791885	-	2	protein_coding	246065	ENSG00000068308.9	23	49037950	T	C	1.40187	3.33759	0.000921119	0.00990099	0.108911	0.117043	0.202879
RHOU	228882063	+	2	protein_coding	595743	ENSG00000116574.4	1	228286320	C	T	3.08342	3.85191	0.000135673	0.00990099	0.138614	0.155772	0.214508
RP11-401P9.4	50705059	+	2	lincRNA	778685	ENSG00000261685.2	16	49926374	G	T	0.908576	3.50214	0.00051152	0.00990099	0.524752	0.520735	0.301193
DAP3	155708400	+	2	protein_coding	773147	ENSG00000132676.11	1	154935253	G	C	-1.63874	3.40078	0.000736889	0.00990099	0.554455	0.486729	0.293139
FAM179A	29268190	+	2	protein_coding	224038	ENSG00000189350.8	2	29044152	G	A	-1.45116	2.59833	0.00970063	0.00990099	1	0.999258	0.416513
MSI2	55752333	+	2	protein_coding	-70870	ENSG00000153944.6	17	55823203	C	T	-2.46521	4.40187	1.36599e-05	0.00990099	0.0891089	0.0947671	0.196157
NPPC	232790137	-	2	protein_coding	563431	ENSG00000163273.3	2	233353568	A	T	-1.22779	4.13506	4.29449e-05	0.00990099	0.019802	0.0737498	0.189057
PLXDC1	37283257	-	1	protein_coding	244070	ENSG00000161381.9	17	37527327	C	T	-1.08066	3.02721	0.00262169	0.00990099	0.881188	0.871171	0.384746
DKC1	154005074	+	1	protein_coding	962837	ENSG00000130826.11	23	153042237	G	A	0.624709	3.57788	0.000387172	0.00990099	0.039604	0.0686257	0.186171
PLXNB3	153044390	+	2	protein_coding	831880	ENSG00000198753.7	23	152212510	G	A	-1.85357	2.78266	0.00563703	0.00990099	0.643564	0.669661	0.334905
FYN	112041265	-	2	protein_coding	622001	ENSG00000010810.13	6	112663266	T	G	0.668434	3.3862	0.000776066	0.00990099	0.475248	0.445203	0.283409
PRELID2	145214495	-	1	protein_coding	-295861	ENSG00000186314.7	5	144918634	G	C	0.905781	4.10699	4.82774e-05	0.00990099	0.128713	0.11933	0.203395
PLXNA2	208403815	-	1	protein_coding	254585	ENSG00000076356.6	1	208658400	A	C	2.08139	4.74503	2.87094e-06	0.00990099	0.00990099	0.010864	0.149854
DBNDD2	44038572	+	2	protein_coding	-847457	ENSG00000244274.3	20	44886029	G	A	1.84183	4.61096	5.34165e-06	0.00990099	0.029703	0.00945975	0.147164
GFOD2	67717487	-	2	protein_coding	-279722	ENSG00000141098.8	16	67437765	C	T	-1.06451	3.2037	0.00146114	0.00990099	0.415842	0.47098	0.289301
NAF1	164078606	-	2	protein_coding	943449	ENSG00000145414.4	4	165022055	G	A	-2.04891	3.62228	0.000328093	0.00990099	0.39604	0.389637	0.270785
ADRA2C	3769720	+	2	protein_coding	-855572	ENSG00000184160.6	4	4625292	G	A	0.649201	3.99924	7.51976e-05	0.00990099	0.188119	0.176949	0.220744
ARHGEF2	155959142	-	2	protein_coding	187498	ENSG00000116584.13	1	156146640	G	A	-1.24906	4.48533	9.43106e-06	0.00990099	0.019802	0.0186326	0.157687
ZNF852	44544602	-	2	protein_coding	-717780	ENSG00000178917.10	3	43826822	T	C	-0.439423	3.21394	0.00141127	0.00990099	0.70297	0.647152	0.329543
HIVEP3	42314116	-	2	protein_coding	-588619	ENSG00000127124.9	1	41725497	A	T	1.61111	3.49847	0.000518414	0.00990099	0.435644	0.404674	0.274188
TK2	66580553	-	2	protein_coding	-424631	ENSG00000166548.11	16	66155922	C	T	0.872924	3.85673	0.00013312	0.00990099	0.148515	0.145505	0.211176
ZNF638	71660295	+	1	protein_coding	359481	ENSG00000075292.14	2	71300814	G	A	-2.36005	4.15083	4.01995e-05	0.00990099	0.148515	0.135982	0.208315
HGD	120393836	-	1	protein_coding	-80681	ENSG00000113924.7	3	120313155	G	A	-2.18167	3.32728	0.000954932	0.00990099	0.534653	0.496594	0.295633
ZNF528	52916857	+	1	protein_coding	-860473	ENSG00000167555.9	19	53777330	G	A	-0.967303	3.86507	0.000128803	0.00990099	0.267327	0.250124	0.2391
UXS1	106774574	-	2	protein_coding	-435194	ENSG00000115652.10	2	106339380	G	A	-1.77181	3.51044	0.000496268	0.00990099	0.49505	0.486172	0.292994
PRSS22	2906254	-	1	protein_coding	385726	ENSG00000005001.5	16	3291980	G	C	0.944827	4.99593	8.63702e-07	0.00990099	0.00990099	0.00706325	0.141192
SACS	23928015	-	1	protein_coding	118165	ENSG00000151835.9	13	24046180	A	T	0.985677	4.41293	1.30094e-05	0.00990099	0.0594059	0.0640145	0.185176
CCRL2	46453946	+	2	protein_coding	-117194	ENSG00000121797.9	3	46571140	G	A	-1.80094	4.59158	5.83621e-06	0.00990099	0.0594059	0.0221957	0.162125
RGL4	24040602	+	1	protein_coding	-979886	ENSG00000159496.10	22	25020488	A	G	-0.595613	3.4887	0.000537171	0.00990099	0.544554	0.529376	0.30267
QDPR	17492368	-	2	protein_coding	1003307	ENSG00000151552.7	4	18495675	A	C	-1.43909	2.93785	0.00348878	0.00990099	0.950495	0.974593	0.411564
TOP2A	38573147	-	1	protein_coding	841533	ENSG00000131747.10	17	39414680	C	A	3.01664	3.8188	0.000154524	0.00990099	0.207921	0.187174	0.222804
FBXO25	420566	+	2	protein_coding	-929131	ENSG00000147364.12	8	1349697	A	T	-0.935059	3.33204	0.000939183	0.00990099	0.712871	0.701513	0.342304
TMEM181	159052918	+	2	protein_coding	93563	ENSG00000146433.8	6	158959355	T	G	-0.441078	3.34804	0.000887955	0.019802	0.693069	0.715886	0.345364
CISD2	103808585	+	1	protein_coding	680695	ENSG00000145354.5	4	103127890	G	C	-0.765258	4.03721	6.4397e-05	0.00990099	0.039604	0.0236562	0.164949
FAM118A	45736267	+	1	protein_coding	289553	ENSG00000100376.7	22	45446714	C	T	-1.60564	4.29673	2.16051e-05	0.00990099	0.0693069	0.064148	0.185176
N6AMT2	21331756	-	2	protein_coding	169153	ENSG00000150456.6	13	21500909	T	C	-0.529105	3.94131	9.50451e-05	0.00990099	0.148515	0.174709	0.220195
TCP11L2	106717716	+	1	protein_coding	-821432	ENSG00000166046.6	12	107539148	G	C	-0.825514	5.19211	3.25978e-07	0.00990099	0.00990099	0.00312939	0.127651
SMIM8	88049990	+	2	protein_coding	-626403	ENSG00000111850.6	6	88676393	T	C	-0.472439	3.91512	0.000105563	0.00990099	0.0990099	0.0832251	0.191959
SGPP1	64152825	-	2	protein_coding	974941	ENSG00000126821.7	14	65127766	T	C	-0.745175	3.3974	0.000745806	0.00990099	0.445545	0.426076	0.279141
TTC32	20101402	-	1	protein_coding	769177	ENSG00000183891.5	2	20870579	G	A	-0.39556	3.56671	0.000403539	0.00990099	0.405941	0.360175	0.264682
RALGPS1	129979185	+	2	protein_coding	964317	ENSG00000136828.14	9	129014868	G	T	-1.01396	2.90489	0.00386977	0.00990099	0.940594	0.95655	0.406433
RP5-1052I5.2	87633857	+	2	protein_coding	-706059	ENSG00000267561.1	1	88339916	G	A	-2.06408	3.17103	0.00163146	0.00990099	0.792079	0.76793	0.358669
CA3	86369092	-	2	protein_coding	862799	ENSG00000164879.6	8	87231891	G	A	2.55825	4.88886	1.45109e-06	0.00990099	0.019802	0.00774401	0.143232
TOR2A	130494970	-	2	protein_coding	-876896	ENSG00000160404.13	9	129618074	C	T	1.49489	3.97381	8.33714e-05	0.00990099	0.108911	0.134057	0.207508
BBS12	123663038	+	2	protein_coding	451324	ENSG00000181004.5	4	123211714	G	A	2.40686	3.86871	0.000126962	0.00990099	0.227723	0.19398	0.224816
RP11-477N3.1	54311707	+	2	lincRNA	864108	ENSG00000272156.1	2	53447599	T	A	-0.96574	3.10913	0.00200534	0.00990099	0.821782	0.814451	0.36975
TSPAN33	128807614	+	2	protein_coding	875377	ENSG00000158457.4	7	127932237	C	T	5.08057	2.90342	0.00388762	0.00990099	0.940594	0.964235	0.408442
CCSAP	229463285	-	2	protein_coding	470501	ENSG00000154429.6	1	229933786	G	A	-2.17089	4.13767	4.24778e-05	0.00990099	0.0891089	0.081989	0.191233
PDE7B	136477101	+	2	protein_coding	-535489	ENSG00000171408.9	6	137012590	A	C	0.865931	2.94256	0.00343725	0.00990099	0.861386	0.838557	0.376594
C5orf51	41911150	+	2	protein_coding	344323	ENSG00000205765.4	5	41566827	C	G	-3.07603	4.23623	2.80102e-05	0.00990099	0.0990099	0.0821515	0.191233
UCN2	48600569	-	2	protein_coding	-839943	ENSG00000145040.3	3	47760626	A	G	-2.62082	3.32594	0.00095941	0.00990099	0.178218	0.147564	0.212122
TRMU	46752739	+	2	protein_coding	-351567	ENSG00000100416.8	22	47104306	C	T	-1.07308	4.6198	5.1299e-06	0.00990099	0.019802	0.0366321	0.175825
GPR75	54082002	-	2	protein_coding	-711474	ENSG00000119737.5	2	53370528	G	A	-0.713628	3.89901	0.000112574	0.00990099	0.19802	0.158667	0.215476
CAPS	5914284	+	2	protein_coding	-819233	ENSG00000105519.8	19	6733517	A	G	-0.637972	3.85262	0.000135294	0.00990099	0.316832	0.300789	0.250952
ENTPD8	140331203	-	2	protein_coding	-222346	ENSG00000188833.5	9	140108857	T	C	-1.0704	3.8635	0.000129606	0.00990099	0.19802	0.170668	0.218633
RPS6KB1	58027521	+	1	protein_coding	470709	ENSG00000108443.9	17	57556812	C	T	-1.18471	2.55814	0.0108767	0.049505	0.940594	0.934692	0.400953
CPA5	130008436	+	1	protein_coding	200125	ENSG00000158525.11	7	129808311	C	T	-3.7089	3.48162	0.000551152	0.00990099	0.574257	0.47905	0.291298
SLC2A9	10037764	-	2	protein_coding	765158	ENSG00000109667.7	4	10802922	C	T	-2.7723	4.10502	4.86747e-05	0.00990099	0.0792079	0.0784965	0.190196
DBF4B	42825709	+	2	protein_coding	-366972	ENSG00000161692.13	17	43192681	C	A	-0.788637	3.59239	0.000366846	0.00990099	0.405941	0.383204	0.269643
TACC1	38705473	+	2	protein_coding	929214	ENSG00000147526.15	8	37776259	T	G	3.32972	5.02384	7.53332e-07	0.00990099	0.00990099	0.00803264	0.14428
ZNF8	58806900	+	2	protein_coding	599515	ENSG00000083842.8	19	58207385	T	C	0.56109	3.72961	0.000218364	0.00990099	0.158416	0.152679	0.213525
PTPRA	3018777	+	2	protein_coding	328394	ENSG00000132670.16	20	2690383	G	A	-0.565378	3.88809	0.000117568	0.00990099	0.257426	0.239543	0.236174
TP53I3	24307730	-	2	protein_coding	-543047	ENSG00000115129.9	2	23764683	G	A	-1.13758	4.14698	4.08546e-05	0.00990099	0.0891089	0.0784888	0.190196
RP11-923I11.3	52204384	-	2	lincRNA	604575	ENSG00000260122.1	12	52808959	A	G	-1.33076	3.30893	0.00101805	0.00990099	0.693069	0.683292	0.337837
RP11-77I22.2	30932320	+	2	lincRNA	-454764	ENSG00000246331.2	12	31387084	G	A	1.76863	3.76246	0.000192402	0.00990099	0.188119	0.218643	0.230837
PCDHGA5	140890738	+	2	protein_coding	-294238	ENSG00000253485.1	5	141184976	T	C	-1.79864	4.29093	2.21521e-05	0.00990099	0.049505	0.042525	0.175825
RP11-255C15.3	179058110	+	2	lincRNA	-349944	ENSG00000260743.1	3	179408054	C	T	4.89704	3.97523	8.28923e-05	0.00990099	0.158416	0.190754	0.223578
RHOT1	30568814	+	2	protein_coding	-870091	ENSG00000126858.12	17	31438905	C	T	-0.85784	3.31094	0.00101095	0.019802	0.732673	0.689298	0.339359
RP11-464F9.22	75390314	+	2	lincRNA	-913229	ENSG00000272791.1	10	76303543	C	T	3.02064	3.13973	0.00181166	0.00990099	0.455446	0.400617	0.2732
SLC41A1	205780215	-	2	protein_coding	-115048	ENSG00000133065.6	1	205665167	A	T	0.663831	4.00974	7.20508e-05	0.00990099	0.138614	0.12939	0.206296
TOB1	48941321	-	1	protein_coding	-540408	ENSG00000141232.4	17	48400913	G	A	1.14962	4.17895	3.57152e-05	0.00990099	0.0693069	0.0552593	0.182715
CERS1	18988828	-	2	protein_coding	-510356	ENSG00000223802.3	19	18478472	G	A	-1.88036	3.17539	0.00160773	0.00990099	0.861386	0.823043	0.372189
TGFBRAP1	105883842	-	2	protein_coding	662906	ENSG00000135966.8	2	106546748	G	T	-0.64735	4.79799	2.23752e-06	0.00990099	0.029703	0.00826832	0.146048
NFE2L1	46137331	+	1	protein_coding	445983	ENSG00000082641.11	17	45691348	T	A	-1.11387	3.72649	0.000220988	0.00990099	0.306931	0.265269	0.242749
RP11-1007O24.2	72758603	-	2	lincRNA	522295	ENSG00000261187.1	15	73280898	T	G	2.82824	3.44515	0.000628743	0.00990099	0.405941	0.372733	0.26722
BLOC1S5-TXNDC5	7883499	-	2	protein_coding	-175888	ENSG00000259040.3	6	7707611	C	T	-0.833042	3.97447	8.31499e-05	0.00990099	0.168317	0.139741	0.209357
AC109826.1	99379041	-	1	lincRNA	5257	ENSG00000226791.3	2	99384298	C	T	-2.71396	3.47402	0.000566541	0.00990099	0.287129	0.267725	0.243207
FGL1	17749316	-	1	protein_coding	-359447	ENSG00000104760.12	8	17389869	G	C	-1.84891	4.0554	5.97616e-05	0.00990099	0.237624	0.193761	0.224709
SKA1	47911586	+	2	protein_coding	-831893	ENSG00000154839.5	18	48743479	T	A	-4.37128	3.4257	0.000674202	0.00990099	0.564356	0.528308	0.302444
CYP39A1	46555866	-	2	protein_coding	391722	ENSG00000146233.3	6	46947588	C	T	-1.14603	2.91267	0.0037766	0.019802	0.910891	0.924531	0.398376
PNLIP	118310610	+	2	protein_coding	-975579	ENSG00000175535.6	10	119286189	G	T	-1.98798	4.5018	8.76037e-06	0.00990099	0.029703	0.0401696	0.175825
DPH1	1945899	+	2	protein_coding	352561	ENSG00000108963.13	17	1593338	T	C	-1.23499	4.27705	2.35167e-05	0.00990099	0.138614	0.161136	0.215948
KLHL1	70275836	-	2	protein_coding	-58607	ENSG00000150361.7	13	70217229	C	T	2.84124	3.75195	0.000200374	0.00990099	0.217822	0.205094	0.227867
ZNF750	80788020	-	2	protein_coding	-74552	ENSG00000141579.6	17	80713468	A	G	-4.90427	3.13143	0.00186239	0.019802	0.80198	0.739737	0.351664
ATP1A2	160111084	+	2	protein_coding	565144	ENSG00000018625.10	1	159545940	T	C	-4.25576	3.70478	0.000240135	0.00990099	0.287129	0.279588	0.24607
DUSP28	241503091	+	1	protein_coding	86044	ENSG00000188542.5	2	241417047	G	T	0.713386	3.52522	0.00047014	0.00990099	0.60396	0.598393	0.319226
ATAD2	124384926	-	1	protein_coding	128001	ENSG00000156802.8	8	124512927	C	T	2.59979	4.46033	1.05443e-05	0.00990099	0.0594059	0.038003	0.175825
METTL10	126449072	-	2	protein_coding	-864120	ENSG00000203791.9	10	125584952	A	G	-1.05522	3.85849	0.000132195	0.00990099	0.257426	0.217678	0.230837
RNF103-CHMP3	86850151	-	2	protein_coding	74909	ENSG00000249884.4	2	86925060	C	T	1.47459	2.88174	0.00415963	0.00990099	0.792079	0.784233	0.362531
ABR	1131592	-	1	protein_coding	-421686	ENSG00000159842.10	17	709906	C	T	-0.78252	3.68581	0.000258138	0.00990099	0.554455	0.521023	0.301263
SYN1	47432335	-	2	protein_coding	-320594	ENSG00000008056.8	23	47111741	C	T	-0.475132	2.15419	0.0317986	0.019802	0.990099	0.985235	0.413927
UBR5	103372418	-	1	protein_coding	815578	ENSG00000104517.8	8	104187996	G	C	-0.431423	3.68723	0.000256747	0.00990099	0.435644	0.392493	0.271557
SLC25A27	46645348	+	2	protein_coding	225572	ENSG00000153291.11	6	46419776	T	A	1.83144	3.26613	0.00118059	0.00990099	0.742574	0.713179	0.344755
ARHGAP22	49791197	-	1	protein_coding	-91216	ENSG00000128805.10	10	49699981	A	G	-2.0113	2.89623	0.00397601	0.019802	0.940594	0.934057	0.400749
ATP2A2	110788097	+	1	protein_coding	921280	ENSG00000174437.12	12	109866817	C	T	-0.631551	3.16472	0.00166639	0.00990099	0.574257	0.640298	0.327611
CTC-273B12.7	48973610	+	2	protein_coding	763877	ENSG00000268465.1	19	48209733	T	C	0.547522	3.77196	0.000185452	0.00990099	0.277228	0.290835	0.249074
NCAPH	97039087	+	1	protein_coding	610539	ENSG00000121152.5	2	96428548	A	C	-2.79471	3.08546	0.00216811	0.00990099	0.445545	0.450451	0.284167
RP11-379B18.5	125605908	-	2	lincRNA	523272	ENSG00000241288.3	3	126129180	C	T	1.22994	3.90078	0.000111781	0.00990099	0.287129	0.2677	0.243207
GUCY1A2	106558277	-	2	protein_coding	-90557	ENSG00000152402.6	11	106467720	A	C	-2.3722	4.04801	6.16052e-05	0.00990099	0.0693069	0.085611	0.193207
ARHGEF16	3397012	+	2	protein_coding	-768186	ENSG00000130762.10	1	4165198	G	A	-1.87012	4.49596	8.99244e-06	0.00990099	0.039604	0.0562265	0.18298
NPHP1	110936512	-	1	protein_coding	887137	ENSG00000144061.8	2	111823649	C	T	0.975605	3.95807	8.88434e-05	0.00990099	0.118812	0.106053	0.199825
CACTIN	3616690	-	1	protein_coding	-594894	ENSG00000105298.9	19	3021796	G	C	0.57512	4.35094	1.70756e-05	0.00990099	0.049505	0.0324895	0.175163
REEP5	112222795	-	1	protein_coding	-609801	ENSG00000129625.8	5	111612994	C	T	-1.74071	3.15327	0.00173154	0.019802	0.861386	0.86698	0.383681
MTF1	38323381	-	2	protein_coding	-419390	ENSG00000188786.9	1	37903991	G	A	-2.7094	3.33964	0.000914525	0.00990099	0.712871	0.661947	0.333058
RABEP1	5284891	+	1	protein_coding	698081	ENSG00000029725.12	17	4586810	A	G	-1.08267	3.61923	0.000331871	0.00990099	0.514851	0.497588	0.29584
DOK6	67448540	+	2	protein_coding	318203	ENSG00000206052.6	18	67130337	T	A	-1.02813	3.87657	0.000123072	0.00990099	0.148515	0.147033	0.212015
ARHGAP42	100859444	+	2	protein_coding	225908	ENSG00000165895.13	11	100633536	T	C	-0.783587	4.53198	7.64805e-06	0.00990099	0.00990099	0.0161935	0.153594
AC105339.1	83379327	-	2	lincRNA	661399	ENSG00000228141.2	15	84040726	T	A	6.43499	3.89237	0.000115588	0.00990099	0.0990099	0.0772687	0.190016
MRPS14	174983987	-	2	protein_coding	905989	ENSG00000120333.4	1	175889976	C	T	0.577781	2.66902	0.00790493	0.019802	0.980198	0.991237	0.415384
HSPE1	198367763	+	1	protein_coding	230515	ENSG00000115541.6	2	198137248	A	C	1.03806	3.43006	0.000663756	0.00990099	0.366337	0.31257	0.253452
ZYX	143085582	+	1	protein_coding	672454	ENSG00000159840.11	7	142413128	G	T	-1.78506	3.7509	0.000201186	0.00990099	0.227723	0.172624	0.219541
CCDC92	124428911	-	1	protein_coding	429024	ENSG00000119242.4	12	124857935	C	A	-0.337459	3.18877	0.0015368	0.00990099	0.811881	0.813475	0.369593
RP11-428J1.4	5034916	-	2	lincRNA	100260	ENSG00000271978.1	6	5135176	A	T	2.27843	3.48988	0.000534864	0.00990099	0.564356	0.506024	0.297829
EMP1	13366615	+	1	protein_coding	921518	ENSG00000134531.5	12	12445097	G	C	-1.50472	3.58152	0.000381982	0.00990099	0.386139	0.407344	0.274753
TMEM198	220408772	+	2	protein_coding	-215955	ENSG00000188760.6	2	220624727	C	T	-0.586834	3.38626	0.000775889	0.019802	0.50495	0.521445	0.301309
GAL3ST4	99764428	-	2	protein_coding	572110	ENSG00000197093.6	7	100336538	C	T	2.59913	3.7332	0.000215374	0.00990099	0.247525	0.231468	0.23399
RP11-599B13.6	8066293	-	2	protein_coding	747262	ENSG00000263620.1	17	8813555	G	A	0.747941	3.87383	0.000124412	0.00990099	0.257426	0.224449	0.232493
CHST9	24497294	-	2	protein_coding	-487040	ENSG00000154080.8	18	24010254	C	T	-0.983454	3.47891	0.000556589	0.00990099	0.60396	0.578392	0.314394
FAM183A	43621877	+	1	protein_coding	320956	ENSG00000186973.6	1	43300921	C	G	1.15176	3.25875	0.00121094	0.00990099	0.564356	0.55043	0.307455
AP3S2	90431864	-	2	protein_coding	-181648	ENSG00000157823.12	15	90250216	A	T	-2.02527	3.08381	0.00217991	0.00990099	0.80198	0.847005	0.37865
SLC52A3	746978	-	1	protein_coding	-88856	ENSG00000101276.10	20	658122	G	A	-0.528927	3.13007	0.0018708	0.00990099	0.930693	0.921077	0.397566
DHFRL1	93780450	-	2	protein_coding	628717	ENSG00000178700.3	3	94409167	C	T	1.49513	3.24789	0.0012569	0.00990099	0.366337	0.327779	0.256779
GFI1	92948603	-	2	protein_coding	-715139	ENSG00000162676.7	1	92233464	T	C	-0.792916	4.13601	4.27741e-05	0.00990099	0.0792079	0.0868278	0.194222
KIAA1715	176857951	-	2	protein_coding	43249	ENSG00000144320.9	2	176901200	A	G	-0.376258	3.76557	0.000190096	0.00990099	0.366337	0.345595	0.261102
CST6	65780869	+	2	protein_coding	204081	ENSG00000175315.2	11	65576788	C	G	0.936923	3.28145	0.00111981	0.019802	0.534653	0.521139	0.301265
HMGCS2	120298220	-	2	protein_coding	36265	ENSG00000134240.7	1	120334485	T	C	1.16228	3.76827	0.00018812	0.00990099	0.128713	0.165534	0.216995
ALKBH4	102100248	-	2	protein_coding	-14859	ENSG00000160993.3	7	102085389	T	C	0.900197	3.80617	0.000162347	0.00990099	0.118812	0.110572	0.201264
SMC5	72967107	+	2	protein_coding	389719	ENSG00000198887.7	9	72577388	A	G	-0.685068	3.45666	0.000603221	0.00990099	0.475248	0.493163	0.294675
CHST6	75513742	-	2	protein_coding	-590964	ENSG00000183196.4	16	74922778	T	C	-0.986368	3.44315	0.000633292	0.00990099	0.623762	0.671493	0.335287
JAK2	5126684	+	2	protein_coding	419606	ENSG00000096968.8	9	4707078	A	G	-1.43479	3.41805	0.000692891	0.00990099	0.633663	0.634831	0.32667
JAKMIP2	147028037	-	2	protein_coding	-330664	ENSG00000176049.11	5	146697373	A	C	0.871012	4.58581	5.99172e-06	0.00990099	0.019802	0.00973744	0.147195
BCL6B	6933135	+	2	protein_coding	-684385	ENSG00000161940.6	17	7617520	G	C	-2.02022	3.19999	0.00147964	0.00990099	0.881188	0.858923	0.381637
NINL	25469960	-	2	protein_coding	386019	ENSG00000101004.10	20	25855979	A	C	0.622007	4.24784	2.66551e-05	0.00990099	0.019802	0.0163473	0.153912
BRIP1	59938930	-	1	protein_coding	774993	ENSG00000136492.4	17	60713923	A	G	2.80979	3.99739	7.57674e-05	0.00990099	0.118812	0.131313	0.206703
RPH3A	113334455	+	1	protein_coding	119003	ENSG00000089169.10	12	113215452	T	G	-0.769202	2.71383	0.00692755	0.00990099	0.960396	0.966468	0.409038
AAAS	53709566	-	1	protein_coding	-321451	ENSG00000094914.8	12	53388115	G	C	-0.605756	3.84983	0.000136789	0.00990099	0.148515	0.149928	0.213019
DHX58	40263911	-	2	protein_coding	-593813	ENSG00000108771.8	17	39670098	G	T	-0.641817	3.82125	0.000153049	0.00990099	0.128713	0.136205	0.208319
PCK1	56140406	+	2	protein_coding	-261049	ENSG00000124253.9	20	56401455	A	G	1.34032	4.83502	1.87704e-06	0.00990099	0.019802	0.00905339	0.147164
COX18	73934376	-	1	protein_coding	195990	ENSG00000163626.12	4	74130366	T	G	2.0226	3.49877	0.000517842	0.00990099	0.346535	0.311553	0.253391
RBM38	55982900	+	2	protein_coding	953649	ENSG00000132819.12	20	55029251	C	A	2.55979	4.39207	1.42616e-05	0.00990099	0.0792079	0.0916434	0.194823
ODAM	71069892	+	2	protein_coding	34537	ENSG00000109205.12	4	71035355	T	A	6.37874	3.83983	0.000142282	0.00990099	0.0693069	0.108896	0.201041
IRX3	54319525	-	2	protein_coding	-845275	ENSG00000177508.11	16	53474250	G	A	0.778306	3.56653	0.000403793	0.019802	0.415842	0.39874	0.272909
AKAP9	91736607	+	1	protein_coding	997965	ENSG00000127914.12	7	90738642	C	A	-1.88668	2.79785	0.00538346	0.00990099	0.891089	0.923617	0.3982
VIPR2	158910017	-	1	protein_coding	115163	ENSG00000106018.9	7	159025180	C	T	0.64709	3.62964	0.000319165	0.00990099	0.29703	0.326236	0.25611
CELA2B	15817790	+	2	protein_coding	-84394	ENSG00000215704.5	1	15902184	T	C	-4.10832	5.482	7.30622e-08	0.00990099	0.00990099	0.00249697	0.121359
CALCR	93055901	-	2	protein_coding	-23903	ENSG00000004948.9	7	93031998	G	A	3.55992	3.66143	0.000283141	0.00990099	0.277228	0.272487	0.244114
ANG	21162165	+	1	protein_coding	371498	ENSG00000214274.5	14	20790667	T	G	-5.44196	3.43714	0.000647106	0.00990099	0.60396	0.600062	0.319524
UTP23	117861127	+	2	protein_coding	938028	ENSG00000147679.7	8	116923099	C	T	-1.24933	3.70949	0.000235855	0.00990099	0.227723	0.247325	0.238231
FAM171A2	42437039	-	2	protein_coding	-945871	ENSG00000161682.10	17	41491168	T	C	0.598261	3.83096	0.000147332	0.00990099	0.158416	0.176162	0.220474
GYPE	144796662	-	2	protein_coding	-157619	ENSG00000197465.9	4	144639043	G	T	2.87952	3.50881	0.000499226	0.00990099	0.336634	0.301725	0.251223
PSMD1	232037249	+	1	protein_coding	-760446	ENSG00000173692.8	2	232797695	A	G	0.431692	3.57046	0.000397969	0.00990099	0.455446	0.398568	0.272909
ALPK1	113348726	+	2	protein_coding	820820	ENSG00000073331.13	4	112527906	G	A	0.652749	4.07255	5.56822e-05	0.00990099	0.118812	0.115142	0.202615
NR2C1	95461167	-	1	protein_coding	-966080	ENSG00000120798.12	12	94495087	T	C	1.50718	3.70862	0.000236643	0.00990099	0.435644	0.400674	0.2732
SMAD3	67482751	+	1	protein_coding	493683	ENSG00000166949.11	15	66989068	G	A	1.13467	3.18946	0.00153324	0.00990099	0.722772	0.73713	0.350855
NDN	23932450	-	2	protein_coding	206988	ENSG00000182636.4	15	24139438	G	C	-0.675758	3.91535	0.000105469	0.00990099	0.217822	0.209608	0.228434
CARD14	78169357	+	2	protein_coding	-965478	ENSG00000141527.12	17	79134835	A	G	-0.867673	3.67474	0.000269223	0.00990099	0.386139	0.423377	0.27884
COQ10A	56664235	+	2	protein_coding	-919395	ENSG00000135469.9	12	57583630	G	A	-2.23572	3.28458	0.00110778	0.00990099	0.60396	0.567739	0.311687
NEK2	211840406	-	2	protein_coding	577638	ENSG00000117650.8	1	212418044	T	C	-1.13839	3.33492	0.000929771	0.00990099	0.613861	0.605334	0.320838
TANGO2	20052065	+	2	protein_coding	803787	ENSG00000183597.11	22	19248278	G	A	1.20268	3.82106	0.000153159	0.00990099	0.227723	0.221185	0.231581
NUP98	3803375	-	1	protein_coding	-857606	ENSG00000110713.11	11	2945769	G	A	-1.56296	4.23654	2.79723e-05	0.00990099	0.0891089	0.0739149	0.189057
PILRA	99973744	+	2	protein_coding	-898023	ENSG00000085514.11	7	100871767	G	A	-1.94521	2.93361	0.00353582	0.00990099	0.871287	0.883162	0.387865
ATP5G3	176044906	-	2	protein_coding	579455	ENSG00000154518.5	2	176624361	G	A	0.644545	4.47707	9.7857e-06	0.00990099	0.049505	0.00885044	0.147164
RAE1	55953069	+	2	protein_coding	-749809	ENSG00000101146.8	20	56702878	G	A	2.75955	3.74326	0.0002072	0.00990099	0.306931	0.377468	0.268242
ALYREF	79847205	-	2	protein_coding	666842	ENSG00000183684.6	17	80514047	C	T	2.05364	3.84639	0.000138655	0.00990099	0.287129	0.24627	0.237982
SOCS6	67993510	+	2	protein_coding	934182	ENSG00000170677.5	18	67059328	G	A	-0.545725	3.49678	0.000521605	0.00990099	0.643564	0.649843	0.330036
HNRNPL	39336375	-	2	protein_coding	-5079	ENSG00000104824.12	19	39331296	C	A	-1.83433	3.54665	0.000434551	0.00990099	0.49505	0.449027	0.284123
DEPDC1	68954187	-	2	protein_coding	-874045	ENSG00000024526.12	1	68080142	G	C	-5.16354	3.66833	0.000275841	0.00990099	0.257426	0.269681	0.243824
KIAA1683	18378375	-	2	protein_coding	-746857	ENSG00000130518.12	19	17631518	A	C	-0.655967	3.89286	0.000115364	0.00990099	0.257426	0.219238	0.230837
UBE2G1	4200109	-	1	protein_coding	229038	ENSG00000132388.8	17	4429147	G	A	-0.383639	3.10835	0.00201054	0.00990099	0.930693	0.943254	0.40279
TRMT6	5923432	-	2	protein_coding	764973	ENSG00000089195.10	20	6688405	C	T	-0.401487	3.84648	0.00013861	0.00990099	0.237624	0.216029	0.230637
CCNL1	156877268	-	2	protein_coding	-147306	ENSG00000163660.7	3	156729962	T	A	-0.874333	4.31723	1.97711e-05	0.00990099	0.039604	0.0386655	0.175825
VWA7	31744019	-	2	protein_coding	-392478	ENSG00000204396.6	6	31351541	A	G	1.39075	4.15951	3.8761e-05	0.00990099	0.207921	0.19289	0.22436
AVL9	32625538	+	1	protein_coding	501999	ENSG00000105778.13	7	32123539	G	A	-0.442538	3.62647	0.000322985	0.00990099	0.356436	0.364544	0.265725
TDRD5	179660076	+	2	protein_coding	314482	ENSG00000162782.11	1	179345594	G	A	2.85785	3.3327	0.000937023	0.00990099	0.524752	0.471613	0.28957
CCL11	32614707	+	2	protein_coding	837474	ENSG00000172156.3	17	31777233	G	A	-1.13325	3.53211	0.000458406	0.00990099	0.60396	0.526903	0.302404
DSG3	29056221	+	2	protein_coding	-74263	ENSG00000134757.4	18	29130484	G	C	3.65023	3.01866	0.00269521	0.029703	0.861386	0.894599	0.391002
IL12RB2	67861230	+	2	protein_coding	-722056	ENSG00000081985.6	1	68583286	C	A	2.64808	4.23952	2.76191e-05	0.00990099	0.0693069	0.0696611	0.186731
SNAP25	10286777	+	2	protein_coding	48441	ENSG00000132639.8	20	10238336	T	G	0.756442	3.10723	0.00201799	0.00990099	0.930693	0.932174	0.400265
ANKRD49	94231237	+	1	protein_coding	974247	ENSG00000168876.4	11	93256990	T	C	1.47472	3.56476	0.00040645	0.00990099	0.316832	0.30773	0.252658
B3GALT1	168726528	+	2	protein_coding	238245	ENSG00000172318.4	2	168488283	T	C	-1.17399	3.19768	0.00149124	0.00990099	0.70297	0.680139	0.337017
RPS6KA2	166944801	-	1	protein_coding	1127883	ENSG00000071242.7	6	168072684	G	A	-0.689186	3.65298	0.000292318	0.00990099	0.445545	0.384258	0.269819
RRM2B	103264027	+	1	protein_coding	-74103	ENSG00000048392.7	8	103338130	C	T	1.04542	3.46849	0.000577988	0.00990099	0.584158	0.570842	0.312695
HLA-DRA	32412429	+	1	protein_coding	131809	ENSG00000204287.9	6	32280620	A	C	2.76752	4.14623	4.09825e-05	0.00990099	0.138614	0.110143	0.201238
MURC	103348731	+	2	protein_coding	-25313	ENSG00000170681.6	9	103374044	A	G	0.819154	3.40097	0.000736403	0.00990099	0.435644	0.421928	0.278618
ERP44	102744896	-	2	protein_coding	956838	ENSG00000023318.7	9	103701734	A	C	-1.24753	3.25494	0.00122686	0.00990099	0.564356	0.53149	0.303156
PPIE	40229361	+	1	protein_coding	241327	ENSG00000084072.12	1	39988034	C	T	0.972221	4.58109	6.12191e-06	0.00990099	0.049505	0.0426474	0.175825
OAZ1	2272971	+	1	protein_coding	-697822	ENSG00000104904.8	19	2970793	C	T	0.51994	4.10169	4.93526e-05	0.00990099	0.19802	0.187632	0.222885
RP11-221N13.3	66006472	+	1	lincRNA	-554504	ENSG00000256268.1	12	66560976	A	T	4.45686	3.33971	0.000914276	0.019802	0.524752	0.500312	0.296399
AC006547.14	20137163	-	1	protein_coding	-128675	ENSG00000234409.4	22	20008488	C	T	-4.66551	3.8891	0.000117097	0.00990099	0.178218	0.163949	0.216586
MRE11A	94217005	-	2	protein_coding	44250	ENSG00000020922.8	11	94261255	C	G	-0.475453	3.91743	0.000104593	0.00990099	0.168317	0.162046	0.216153
CLTC	57771089	+	1	protein_coding	-814419	ENSG00000141367.7	17	58585508	T	A	-0.782529	3.35267	0.000873625	0.00990099	0.465347	0.413419	0.276138
JMJD7	42129266	+	1	protein_coding	-658193	ENSG00000243789.6	15	42787459	G	A	1.16212	3.78392	0.000177044	0.00990099	0.138614	0.118276	0.203303
LIPT2	74203409	-	1	protein_coding	744286	ENSG00000175536.6	11	74947695	G	A	1.84929	3.60619	0.000348455	0.00990099	0.277228	0.313518	0.253461
SRF	43146926	+	2	protein_coding	958007	ENSG00000112658.6	6	42188919	C	G	-1.18716	3.765	0.000190517	0.00990099	0.356436	0.307667	0.252658
HS6ST3	97485450	+	2	protein_coding	386143	ENSG00000185352.7	13	97099307	C	T	-0.902465	3.36485	0.000836942	0.00990099	0.534653	0.529377	0.30267
SLC6A8	152959592	+	2	protein_coding	89350	ENSG00000130821.11	23	152870242	A	T	-1.46499	3.28058	0.00112318	0.00990099	0.19802	0.218992	0.230837
GSPT1	12009060	-	2	protein_coding	534757	ENSG00000103342.8	16	12543817	C	T	1.83676	3.44899	0.00062013	0.00990099	0.633663	0.648322	0.329688
NOP14	2939942	-	1	protein_coding	-558185	ENSG00000087269.11	4	2381757	A	T	0.343176	3.37969	0.000794174	0.00990099	0.623762	0.601832	0.320054
RP11-367N14.3	184438047	+	2	lincRNA	-769731	ENSG00000272744.1	4	185207778	G	A	-1.57257	3.1715	0.00162888	0.019802	0.910891	0.93784	0.401631
DMXL1	118582690	+	2	protein_coding	-75781	ENSG00000172869.10	5	118658471	T	C	-3.45886	3.7737	0.000184208	0.00990099	0.316832	0.254789	0.24023
VIPAS39	77923704	-	2	protein_coding	-978999	ENSG00000151445.11	14	76944705	A	G	0.383457	3.33127	0.000941705	0.00990099	0.722772	0.702984	0.34266
USP45	99973973	+	2	protein_coding	-598534	ENSG00000123552.13	6	100572507	C	T	-1.30242	3.53702	0.000450219	0.00990099	0.356436	0.338482	0.258929
MEGF9	123367470	-	2	protein_coding	-87234	ENSG00000106780.7	9	123280236	T	C	-1.63015	3.46804	0.000578943	0.00990099	0.435644	0.42432	0.278923
CHMP4C	82670777	+	2	protein_coding	-386504	ENSG00000164695.4	8	83057281	T	C	-1.78034	2.86076	0.00443933	0.019802	0.920792	0.946663	0.40378
RP11-572M11.3	112863182	-	2	lincRNA	62284	ENSG00000243795.1	3	112925466	C	T	3.80588	3.43113	0.000661214	0.00990099	0.475248	0.477246	0.291035
RNF165	44035937	+	2	protein_coding	771290	ENSG00000141622.9	18	43264647	T	C	0.91123	3.88615	0.000118478	0.00990099	0.247525	0.231185	0.233895
RNF139-AS1	125486817	-	1	lincRNA	-898902	ENSG00000245149.3	8	124587915	G	A	-0.826901	4.17128	3.68881e-05	0.00990099	0.0693069	0.0736189	0.189057
TATDN1	125534441	-	1	protein_coding	-962040	ENSG00000147687.12	8	124572401	G	A	1.02624	3.53034	0.000461409	0.00990099	0.485149	0.500589	0.296439
ZNF782	99615296	-	2	protein_coding	-519492	ENSG00000196597.7	9	99095804	G	A	-3.65581	3.93242	9.84988e-05	0.00990099	0.108911	0.109767	0.201087
TMEM231	75579975	-	2	protein_coding	455408	ENSG00000205084.6	16	76035383	A	T	1.35984	3.92818	0.000100188	0.00990099	0.168317	0.148524	0.212348
APOBEC3C	39414274	+	2	protein_coding	382004	ENSG00000244509.3	22	39032270	C	T	-0.625389	4.00412	7.3719e-05	0.00990099	0.158416	0.130579	0.206671
TBX6	30099819	-	2	protein_coding	-69624	ENSG00000149922.6	16	30030195	A	C	-0.744505	3.85393	0.000134595	0.00990099	0.128713	0.143219	0.210514
AKIRIN2	88410564	-	2	protein_coding	-970850	ENSG00000135334.8	6	87439714	A	C	-0.519705	4.78436	2.3863e-06	0.00990099	0.00990099	0.0171152	0.154831
PCDP1	120413938	+	1	protein_coding	963707	ENSG00000163075.8	2	119450231	G	A	-1.99812	3.67039	0.000273699	0.00990099	0.237624	0.238969	0.236054
SUN2	39148670	-	1	protein_coding	630179	ENSG00000100242.11	22	39778849	C	T	1.54154	4.1455	4.11077e-05	0.00990099	0.217822	0.194585	0.225022
FLT3	28578311	-	2	protein_coding	-830991	ENSG00000122025.10	13	27747320	T	C	-1.16927	3.87817	0.000122292	0.00990099	0.138614	0.130077	0.206303
NRP1	33538351	-	2	protein_coding	-672579	ENSG00000099250.13	10	32865772	T	C	-1.65461	4.6476	4.51454e-06	0.00990099	0.019802	0.0159719	0.153594
RNF126	652884	-	2	protein_coding	388468	ENSG00000070423.13	19	1041352	A	G	0.899448	4.57267	6.36091e-06	0.00990099	0.029703	0.052098	0.180507
ACTRT3	169485222	-	2	protein_coding	817973	ENSG00000184378.2	3	170303195	C	A	4.07276	3.68618	0.000257778	0.00990099	0.257426	0.246187	0.237982
LINC00116	110969199	-	2	lincRNA	-949457	ENSG00000175701.6	2	110019742	C	A	-0.477251	3.18216	0.00157147	0.00990099	0.564356	0.538297	0.304678
SEC11A	85234875	-	1	protein_coding	-970203	ENSG00000140612.9	15	84264672	T	C	-2.13459	3.73699	0.000212252	0.00990099	0.207921	0.169865	0.218492
AP2S1	47349399	-	2	protein_coding	-801931	ENSG00000042753.7	19	46547468	C	T	0.938274	3.33535	0.000928362	0.00990099	0.712871	0.706499	0.343218
HSPB3	53752070	+	2	protein_coding	512461	ENSG00000169271.1	5	53239609	G	A	4.3602	3.29087	0.00108391	0.00990099	0.722772	0.709058	0.343834
MFF	228221702	+	1	protein_coding	165334	ENSG00000168958.15	2	228056368	G	A	-0.735673	3.55187	0.000426268	0.00990099	0.376238	0.344984	0.260999
ZC3H10	56514295	+	2	protein_coding	443378	ENSG00000135482.2	12	56070917	C	T	1.1594	4.4826	9.5467e-06	0.00990099	0.039604	0.0347912	0.175825
MARCH8	46089072	-	2	protein_coding	-491137	ENSG00000165406.11	10	45597935	T	C	-0.742879	3.53651	0.000451066	0.019802	0.39604	0.339532	0.259248
FAM227B	49907440	-	1	protein_coding	-916808	ENSG00000166262.11	15	48990632	T	C	0.693562	3.24993	0.00124816	0.00990099	0.653465	0.608782	0.321693
RP11-521O16.2	127782787	+	2	lincRNA	269548	ENSG00000260163.1	2	127513239	T	A	3.95243	3.42608	0.00067327	0.00990099	0.544554	0.506674	0.297937
CTD-2619J13.19	58951815	+	2	lincRNA	687816	ENSG00000269473.1	19	58263999	G	A	3.988	6.01159	4.02102e-09	0.00990099	0.00990099	0.0001925	0.0367859
BRMS1L	36339566	+	2	protein_coding	-773155	ENSG00000100916.9	14	37112721	A	G	-1.00298	4.27362	2.38663e-05	0.00990099	0.108911	0.124112	0.204807
RANGRF	8192821	+	2	protein_coding	619764	ENSG00000108961.9	17	7573057	G	A	2.3275	3.98964	7.81913e-05	0.00990099	0.108911	0.110048	0.201213
ALDH1B1	38397297	+	2	protein_coding	191059	ENSG00000137124.6	9	38206238	C	T	-1.80597	3.04105	0.00250666	0.00990099	0.841584	0.83128	0.374384
UGT2B7	69978192	+	1	protein_coding	-889986	ENSG00000171234.9	4	70868178	G	C	-2.64366	3.4751	0.000564332	0.00990099	0.336634	0.328903	0.25699
FYB	39269921	-	2	protein_coding	-563721	ENSG00000082074.11	5	38706200	T	A	1.04973	3.4238	0.000678806	0.00990099	0.50495	0.474523	0.290518
CNTLN	17462914	+	2	protein_coding	953534	ENSG00000044459.10	9	16509380	C	A	-3.41449	3.3841	0.000781863	0.00990099	0.653465	0.641169	0.327911
ZNF394	99096465	-	1	protein_coding	-942112	ENSG00000160908.14	7	98154353	G	A	-0.522433	3.13721	0.0018269	0.00990099	0.712871	0.68195	0.33754
CTCF	67644727	+	2	protein_coding	-150667	ENSG00000102974.10	16	67795394	A	G	-1.29096	3.20915	0.00143438	0.00990099	0.544554	0.429517	0.279745
HOMER3	19049858	-	2	protein_coding	816149	ENSG00000051128.14	19	19866007	G	A	0.942332	2.87408	0.00425992	0.00990099	0.960396	0.950098	0.404676
PTPN14	214706750	-	1	protein_coding	252931	ENSG00000152104.7	1	214959681	G	C	1.85337	3.22441	0.00136188	0.00990099	0.663366	0.690619	0.339563
HRH1	11302185	+	2	protein_coding	-637261	ENSG00000196639.6	3	11939446	G	A	-0.745246	3.94145	9.49931e-05	0.00990099	0.178218	0.158958	0.215503
ERCC5	103547631	+	2	protein_coding	-710012	ENSG00000134899.13	13	104257643	G	A	-0.537564	3.24585	0.0012657	0.00990099	0.752475	0.750114	0.354172
RP11-638I8.1	45854201	+	2	lincRNA	-852535	ENSG00000272556.1	7	46706736	A	T	-4.00536	3.1536	0.00172961	0.00990099	0.782178	0.807282	0.368174
CIB2	78403618	-	2	protein_coding	87429	ENSG00000136425.8	15	78491047	T	C	-6.68466	4.61732	5.1885e-06	0.00990099	0.019802	0.0150838	0.153594
TSPAN1	46651158	+	2	protein_coding	-651201	ENSG00000117472.5	1	47302359	T	G	-5.01128	3.99702	7.58795e-05	0.00990099	0.0792079	0.0877473	0.194269
MRPS27	71591416	-	2	protein_coding	1011312	ENSG00000113048.12	5	72602728	C	T	0.709206	3.58863	0.000372011	0.00990099	0.435644	0.410072	0.275362
SLC45A2	33964121	-	2	protein_coding	811595	ENSG00000164175.10	5	34775716	C	T	0.708715	3.44781	0.000622754	0.00990099	0.50495	0.465684	0.287975
MTNR1B	92718145	+	1	protein_coding	343241	ENSG00000134640.2	11	92374904	C	T	7.03908	3.89239	0.000115578	0.00990099	0.118812	0.124702	0.204807
DDX58	32466403	-	2	protein_coding	112021	ENSG00000107201.5	9	32578424	A	C	-0.792629	4.57551	6.27935e-06	0.00990099	0.019802	0.0154988	0.153594
PYGM	64521154	-	2	protein_coding	656018	ENSG00000068976.9	11	65177172	G	A	-1.50323	3.22048	0.00138021	0.00990099	0.643564	0.652125	0.330739
RP11-594N15.2	79447956	-	2	lincRNA	374773	ENSG00000254266.1	8	79822729	T	C	-1.20115	3.03182	0.00258283	0.00990099	0.821782	0.806562	0.368021
C19orf60	18700682	+	2	protein_coding	-210222	ENSG00000006015.13	19	18910904	T	G	-1.5987	3.85596	0.000133525	0.00990099	0.158416	0.163426	0.216547
ERCC6L	71424866	-	1	protein_coding	-741647	ENSG00000186871.5	23	70683219	G	A	-2.10865	2.50987	0.0124564	0.019802	0.613861	0.623947	0.324136
C17orf62	80415424	-	1	protein_coding	-144853	ENSG00000178927.12	17	80270571	T	A	-0.814753	4.90584	1.33728e-06	0.00990099	0.019802	0.0120341	0.150906
GPN1	27870703	+	2	protein_coding	573379	ENSG00000198522.9	2	27297324	C	G	-3.03028	4.63214	4.84745e-06	0.00990099	0.039604	0.0360039	0.175825
EIF4ENIF1	31864270	-	1	protein_coding	372336	ENSG00000184708.13	22	32236606	C	G	-1.56127	3.74581	0.000205171	0.00990099	0.287129	0.244805	0.23781
TXNL4B	72124685	-	2	protein_coding	935343	ENSG00000140830.4	16	73060028	A	G	1.54609	3.48646	0.000541563	0.00990099	0.346535	0.320621	0.25483
ICA1L	203693739	-	1	protein_coding	-267338	ENSG00000163596.12	2	203426401	T	C	1.72577	3.9074	0.000108867	0.00990099	0.0990099	0.115128	0.202615
EXOC3L1	67223670	-	1	protein_coding	-220052	ENSG00000179044.11	16	67003618	C	T	2.30344	3.47897	0.000556485	0.00990099	0.277228	0.281184	0.246717
ACOX3	8417726	-	2	protein_coding	-218282	ENSG00000087008.11	4	8199444	A	G	-3.35204	3.68416	0.000259765	0.00990099	0.544554	0.505494	0.297784
CENPB	3767337	-	2	protein_coding	-521907	ENSG00000125817.7	20	3245430	C	G	-0.452301	3.44757	0.000623303	0.00990099	0.60396	0.537816	0.304568
AC131097.4	242836366	-	1	protein_coding	97159	ENSG00000216921.3	2	242933525	A	G	-0.934241	3.50986	0.000497326	0.00990099	0.455446	0.441419	0.282727
FAM53B	126355980	-	1	protein_coding	-596582	ENSG00000189319.9	10	125759398	A	G	0.4687	3.67352	0.000270471	0.00990099	0.366337	0.304523	0.252078
PPP2R3C	35579835	-	2	protein_coding	27466	ENSG00000092020.6	14	35607301	C	-	0.930722	4.1532	3.98024e-05	0.00990099	0.039604	0.0620532	0.185093
ZNF211	58153547	+	2	protein_coding	108519	ENSG00000121417.9	19	58045028	A	G	2.35791	3.38992	0.000765892	0.00990099	0.544554	0.533154	0.303476
CCR9	45943388	+	1	protein_coding	-955847	ENSG00000173585.11	3	46899235	G	A	-2.9607	3.0308	0.00259144	0.00990099	0.881188	0.886098	0.38881
LAIR1	54880307	-	2	protein_coding	-902296	ENSG00000167613.11	19	53978011	T	A	2.40397	4.40513	1.34652e-05	0.00990099	0.039604	0.0500943	0.178617
CLVS1	62412014	+	1	protein_coding	841027	ENSG00000177182.6	8	61570987	A	C	-0.623283	3.97399	8.3309e-05	0.019802	0.227723	0.192986	0.22436
CPSF3	9613045	+	2	protein_coding	-945468	ENSG00000119203.9	2	10558513	T	G	-0.495976	3.31684	0.000990385	0.00990099	0.633663	0.6696	0.334905
ZNF706	102213971	-	1	protein_coding	931372	ENSG00000120963.7	8	103145343	C	T	1.24389	4.54278	7.28388e-06	0.00990099	0.039604	0.0271627	0.170037
NSFL1C	1445071	-	2	protein_coding	-613820	ENSG00000088833.13	20	831251	A	G	0.845062	4.58051	6.1381e-06	0.00990099	0.049505	0.0555275	0.182798
SPESP1	69237938	+	2	protein_coding	-833344	ENSG00000258484.3	15	70071282	A	T	-2.76794	3.49086	0.000532958	0.00990099	0.346535	0.379819	0.268866
TOX	59720308	-	2	protein_coding	556688	ENSG00000198846.5	8	60276996	A	G	1.65209	3.97509	8.29396e-05	0.00990099	0.207921	0.187013	0.222748
CTD-2006C1.10	12128751	-	2	protein_coding	136800	ENSG00000257355.1	19	12265551	A	G	-1.22374	2.89743	0.00396114	0.019802	0.930693	0.936424	0.401279
RBM22	150080472	-	2	protein_coding	-589376	ENSG00000086589.7	5	149491096	G	C	-0.824563	3.67674	0.000267188	0.00990099	0.415842	0.330759	0.25752
ITIH3	52842568	+	2	protein_coding	132708	ENSG00000162267.8	3	52709860	G	A	5.29109	3.7895	0.000173244	0.00990099	0.128713	0.139716	0.209357
EGLN2	41314066	+	2	protein_coding	-172309	ENSG00000269858.1	19	41486375	T	C	-0.267317	3.27523	0.00114413	0.00990099	0.693069	0.699089	0.341692
BAI1	143625581	+	2	protein_coding	897772	ENSG00000181790.6	8	142727809	T	G	0.785643	3.51554	0.000487108	0.00990099	0.554455	0.547039	0.306623
DSN1	35399876	-	2	protein_coding	-91033	ENSG00000149636.11	20	35308843	A	G	1.95975	3.94015	9.54902e-05	0.00990099	0.0594059	0.079079	0.190465
ULK3	75133850	-	2	protein_coding	13482	ENSG00000140474.8	15	75147332	A	C	-0.465201	3.71905	0.000227386	0.019802	0.267327	0.214959	0.230294
SPOCD1	32266218	-	1	protein_coding	22961	ENSG00000134668.8	1	32289179	T	A	-0.628325	3.01333	0.00274191	0.00990099	0.811881	0.805489	0.367739
ATP5O	35349029	+	1	protein_coding	-633140	ENSG00000241837.2	21	35982169	A	T	0.769975	4.1274	4.43404e-05	0.00990099	0.0792079	0.0791489	0.190465
RP11-66B24.8	101425472	+	2	lincRNA	-532256	ENSG00000272639.1	15	101957728	C	T	-0.788341	3.80547	0.00016279	0.00990099	0.356436	0.320699	0.254865
ISPD	16316986	-	2	protein_coding	162618	ENSG00000214960.5	7	16479604	G	A	1.20217	3.55513	0.000421173	0.00990099	0.485149	0.480246	0.291549
ERAP2	96251507	+	1	protein_coding	5615	ENSG00000164308.12	5	96245892	C	T	0.806474	3.59634	0.000361488	0.00990099	0.29703	0.273412	0.244213
RP11-134K13.4	71306141	+	2	lincRNA	-435977	ENSG00000271967.1	6	71742118	C	A	0.997181	3.13403	0.00184638	0.00990099	0.821782	0.771507	0.359384
MTHFR	11863186	-	2	protein_coding	-820316	ENSG00000177000.6	1	11042870	G	A	2.69769	4.58379	6.04706e-06	0.00990099	0.0990099	0.0626554	0.185176
RDH10	74210237	-	2	protein_coding	272866	ENSG00000121039.5	8	74483103	A	C	-0.819927	3.67937	0.000264533	0.00990099	0.287129	0.308142	0.252672
ZNF577	52384130	-	2	protein_coding	751133	ENSG00000161551.8	19	53135263	G	A	0.789807	3.63596	0.00031168	0.00990099	0.435644	0.394978	0.272037
CRBN	3215945	-	2	protein_coding	-25739	ENSG00000113851.9	3	3190206	T	C	1.87624	4.26765	2.44862e-05	0.00990099	0.128713	0.165445	0.216995
MATR3	138661855	+	1	protein_coding	263751	ENSG00000015479.13	5	138398104	A	C	-0.518593	3.23184	0.00132783	0.00990099	0.50495	0.46601	0.288026
NUP85	73231673	+	1	protein_coding	-40385	ENSG00000125450.6	17	73272058	T	A	-0.690487	3.64161	0.000305124	0.00990099	0.435644	0.435728	0.281069
SMIM15	60456026	-	2	protein_coding	807962	ENSG00000188725.3	5	61263988	C	T	1.08294	4.42244	1.24742e-05	0.00990099	0.019802	0.0219809	0.161882
C1orf109	38157253	-	2	protein_coding	-67857	ENSG00000116922.10	1	38089396	A	G	-0.524049	3.5153	0.000487534	0.00990099	0.39604	0.410343	0.275469
NDUFAF3	49060135	+	2	protein_coding	-276836	ENSG00000178057.10	3	49336971	G	A	0.418245	2.83554	0.00479801	0.00990099	0.712871	0.689302	0.339359
TIMMDC1	119232488	+	1	protein_coding	-795340	ENSG00000113845.5	3	120027828	C	G	-1.61331	4.18041	3.5495e-05	0.00990099	0.039604	0.0449365	0.175825
CDK12	37721013	+	1	protein_coding	85363	ENSG00000167258.9	17	37635650	A	C	-0.70548	3.57786	0.000387206	0.00990099	0.39604	0.312959	0.253452
NHLRC2	115618287	+	2	protein_coding	-107890	ENSG00000196865.4	10	115726177	T	C	1.75116	3.98093	8.1001e-05	0.00990099	0.178218	0.183682	0.222449
FAM90A1	8377484	-	2	protein_coding	602606	ENSG00000171847.6	12	8980090	A	C	-1.81979	3.74844	0.000203105	0.00990099	0.247525	0.202949	0.227706
SLC37A4	118899136	-	2	protein_coding	971482	ENSG00000137700.12	11	119870618	C	G	-0.789276	3.60589	0.000348841	0.00990099	0.39604	0.362827	0.265476
GLUD2	120183213	+	2	protein_coding	-934308	ENSG00000182890.3	23	121117521	T	C	1.81706	3.87309	0.00012478	0.00990099	0.0891089	0.0576007	0.184731
RP11-222A11.1	67457861	+	1	lincRNA	-245053	ENSG00000228065.6	10	67702914	T	C	1.07926	3.99282	7.71863e-05	0.00990099	0.178218	0.177455	0.220804
LRRC4B	51052130	-	2	protein_coding	804926	ENSG00000131409.8	19	51857056	C	A	-1.79138	3.78525	0.00017613	0.00990099	0.356436	0.295643	0.249765
CLHC1	55449629	-	1	protein_coding	-17293	ENSG00000162994.11	2	55432336	G	C	0.744705	3.44775	0.000622898	0.00990099	0.39604	0.398129	0.272748
CENPA	27023797	+	2	protein_coding	-103454	ENSG00000115163.10	2	27127251	T	C	2.30195	3.55551	0.000420585	0.019802	0.386139	0.358102	0.264399
TFAP2E	36060275	+	2	protein_coding	310536	ENSG00000116819.6	1	35749739	T	G	-1.57839	2.92569	0.00362517	0.00990099	0.90099	0.909624	0.394454
TMEM80	703800	+	1	protein_coding	282217	ENSG00000177042.10	11	421583	A	G	1.60286	3.78523	0.000176143	0.00990099	0.277228	0.257552	0.240968
SOCS7	36533540	+	1	protein_coding	342808	ENSG00000174111.8	17	36190732	C	T	1.44147	3.82081	0.000153314	0.00990099	0.227723	0.180073	0.22155
C15orf37	80215506	+	2	protein_coding	304782	ENSG00000259642.1	15	79910724	C	T	0.592227	3.51649	0.000485417	0.00990099	0.574257	0.468037	0.288533
TUBB4A	6502814	-	2	protein_coding	781056	ENSG00000104833.6	19	7283870	C	A	-2.07308	4.16089	3.85363e-05	0.00990099	0.0891089	0.0847623	0.193049
POLDIP2	26675257	-	2	protein_coding	-29265	ENSG00000004142.7	17	26645992	C	T	0.631949	2.77414	0.00578398	0.00990099	0.960396	0.942937	0.402721
RPIA	89049593	+	2	protein_coding	769753	ENSG00000153574.8	2	88279840	C	A	-0.873226	3.07022	0.00227922	0.00990099	0.524752	0.519957	0.301044
PRKAG1	49406893	-	1	protein_coding	563672	ENSG00000181929.7	12	49970565	T	G	-2.05889	4.16315	3.81727e-05	0.00990099	0.049505	0.0488001	0.178343
GCHFR	41059545	+	1	protein_coding	614034	ENSG00000137880.4	15	40445511	A	G	-0.398165	3.30464	0.00103336	0.00990099	0.683168	0.623605	0.3241
ECH1	39322156	-	2	protein_coding	-504528	ENSG00000104823.4	19	38817628	G	A	-2.4272	3.52037	0.000478577	0.019802	0.60396	0.520074	0.301044
CCDC178	31017740	-	2	protein_coding	488978	ENSG00000166960.12	18	31506718	C	T	-3.21637	3.37127	0.00081818	0.00990099	0.534653	0.524713	0.302077
RP11-422N16.3	110657574	+	1	protein_coding	940873	ENSG00000248050.1	8	109716701	T	A	-2.9658	3.49632	0.000522491	0.00990099	0.257426	0.288997	0.248759
TMEM99	38984309	+	2	protein_coding	-434764	ENSG00000167920.4	17	39419073	T	C	-2.38164	2.96811	0.00316953	0.00990099	0.910891	0.899234	0.392282
NFKBID	36388758	-	1	protein_coding	-746461	ENSG00000167604.9	19	35642297	T	C	0.791794	3.70138	0.000243271	0.00990099	0.356436	0.341004	0.259678
BBS2	56543946	-	1	protein_coding	461816	ENSG00000125124.7	16	57005762	C	T	1.30855	3.29471	0.00106957	0.00990099	0.722772	0.783756	0.362465
GLDN	51669549	+	2	protein_coding	-425051	ENSG00000186417.9	15	52094600	T	G	-3.63482	3.5665	0.000403844	0.00990099	0.356436	0.301271	0.251126
RP11-107F6.3	42063161	-	2	lincRNA	-217514	ENSG00000260814.2	15	41845647	C	G	2.32525	4.81248	2.08911e-06	0.00990099	0.00990099	0.000705495	0.0717984
CCDC71	49201693	-	2	protein_coding	346533	ENSG00000177352.9	3	49548226	A	G	2.53323	2.42245	0.0158427	0.00990099	0.940594	0.926051	0.39881
MAP4	48040369	-	1	protein_coding	-105207	ENSG00000047849.17	3	47935162	T	C	-0.92577	2.96238	0.00322781	0.039604	0.60396	0.556797	0.309054
PEX3	143827107	+	1	protein_coding	822141	ENSG00000034693.10	6	143004966	T	C	-0.677273	3.65387	0.000291341	0.00990099	0.277228	0.261364	0.241944
MRPL47	179306662	-	2	protein_coding	-120839	ENSG00000136522.9	3	179185823	A	T	-0.667049	2.93556	0.00351411	0.00990099	0.930693	0.938567	0.40179
IL1RL1	102959730	+	2	protein_coding	-620977	ENSG00000115602.12	2	103580707	G	A	-5.73852	4.03207	6.5769e-05	0.00990099	0.0990099	0.0947434	0.196157
ZBTB16	114121048	+	2	protein_coding	468128	ENSG00000109906.9	11	113652920	G	T	4.61221	3.85532	0.000133862	0.00990099	0.29703	0.232157	0.234067
FTX	73500920	-	2	lincRNA	203226	ENSG00000230590.3	23	73704146	C	A	-0.510514	2.31175	0.0212791	0.029703	0.60396	0.576139	0.313842
ATF6B	32094029	-	2	protein_coding	606204	ENSG00000213676.6	6	32700233	T	G	-1.13428	4.42066	1.25729e-05	0.00990099	0.178218	0.149114	0.212608
PAK4	39669064	+	2	protein_coding	-144020	ENSG00000130669.13	19	39813084	T	C	2.83657	4.20316	3.22396e-05	0.00990099	0.158416	0.117321	0.20309
TNK2	195623168	-	1	protein_coding	-727813	ENSG00000061938.12	3	194895355	C	T	0.601007	4.06144	5.82931e-05	0.00990099	0.188119	0.181788	0.22219
RP1-153G14.4	27374743	-	2	lincRNA	927282	ENSG00000271755.1	6	28302025	G	A	-3.66944	3.72327	0.000223735	0.00990099	0.168317	0.164385	0.216775
RP11-46D6.1	46658363	-	2	lincRNA	978818	ENSG00000261512.2	16	47637181	G	T	4.24718	3.02335	0.0026546	0.00990099	0.39604	0.393161	0.271711
CD300E	72615486	-	1	protein_coding	-688725	ENSG00000186407.4	17	71926761	T	C	-4.45751	3.98741	7.88997e-05	0.00990099	0.108911	0.105752	0.199696
RP11-418I22.2	9611317	+	2	lincRNA	774116	ENSG00000260071.1	16	8837201	G	C	1.76379	4.10885	4.79059e-05	0.00990099	0.128713	0.111624	0.201428
RGS11	325082	-	2	protein_coding	492846	ENSG00000076344.11	16	817928	A	G	-1.03667	3.97987	8.13496e-05	0.00990099	0.138614	0.1317	0.206703
CLIC1	31698621	-	2	protein_coding	-770279	ENSG00000213719.4	6	30928342	A	T	-0.621096	3.69599	0.000248329	0.00990099	0.544554	0.534415	0.303876
MAT2B	162945199	+	2	protein_coding	-259513	ENSG00000038274.12	5	163204712	G	C	0.408911	4.01528	7.04423e-05	0.00990099	0.168317	0.130686	0.206703
RP11-410E4.1	187221500	-	2	lincRNA	-724430	ENSG00000259915.1	2	186497070	A	G	3.88342	3.04619	0.00246513	0.00990099	0.534653	0.536188	0.304156
PLD6	17106083	-	2	protein_coding	-510281	ENSG00000179598.5	17	16595802	G	A	2.32114	4.07746	5.45653e-05	0.00990099	0.0891089	0.0886242	0.194269
COX6A1P2	37012963	+	2	protein_coding	-998921	ENSG00000226976.1	6	38011884	A	G	1.15502	3.43868	0.000643541	0.00990099	0.613861	0.571574	0.312914
CADM3	159170594	+	2	protein_coding	-290193	ENSG00000162706.8	1	159460787	G	A	1.48471	5.27064	2.18817e-07	0.00990099	0.00990099	0.00215876	0.118036
BICC1	60573854	+	2	protein_coding	1271012	ENSG00000122870.7	10	59302842	G	A	-0.486361	3.93347	9.80839e-05	0.00990099	0.138614	0.156321	0.214902
LUCAT1	90609046	-	2	lincRNA	432043	ENSG00000248323.1	5	91041089	T	C	1.75382	4.0422	6.30938e-05	0.00990099	0.0792079	0.0481413	0.177792
GRN	42430135	+	1	protein_coding	-103121	ENSG00000030582.12	17	42533256	C	A	1.75821	3.09179	0.00212344	0.00990099	0.811881	0.79613	0.365559
PKDCC	42396805	-	2	protein_coding	150663	ENSG00000162878.8	2	42547468	T	A	0.775142	4.30557	2.07953e-05	0.00990099	0.0693069	0.0502693	0.178617
DPH5	101491022	-	2	protein_coding	-892156	ENSG00000117543.15	1	100598866	G	A	-0.537736	3.84586	0.000138946	0.00990099	0.168317	0.163717	0.216568
IFI30	18288659	+	2	protein_coding	-628069	ENSG00000216490.3	19	18916728	A	G	-1.13187	3.75604	0.000197233	0.00990099	0.287129	0.316763	0.253867
PCCB	136048747	+	1	protein_coding	-304784	ENSG00000114054.9	3	136353531	C	T	1.12136	3.03728	0.00253753	0.00990099	0.722772	0.671517	0.335287
SHANK1	51214744	-	1	protein_coding	324717	ENSG00000161681.11	19	51539461	A	G	-1.66166	3.52762	0.000466027	0.00990099	0.643564	0.612701	0.322215
SPON2	1198904	-	1	protein_coding	155621	ENSG00000159674.7	4	1354525	T	C	-0.499454	4.3355	1.82636e-05	0.00990099	0.0792079	0.0612944	0.184746
CTA-445C9.15	26921002	-	2	lincRNA	-674	ENSG00000260065.1	22	26920328	A	T	1.04052	4.39909	1.38276e-05	0.00990099	0.108911	0.0622736	0.185173
NSUN2	6620411	-	1	protein_coding	297390	ENSG00000037474.10	5	6917801	A	G	1.57781	4.33697	1.81473e-05	0.00990099	0.0594059	0.0644382	0.185225
FAM120AOS	96213265	-	2	protein_coding	-644960	ENSG00000188938.11	9	95568305	G	A	-3.00052	3.65034	0.000295242	0.019802	0.366337	0.307699	0.252658
HIST1H2BN	27806818	+	2	protein_coding	-327699	ENSG00000233822.3	6	28134517	C	T	1.77653	3.4413	0.00063752	0.00990099	0.267327	0.252784	0.239823
UNC5C	96169762	-	1	protein_coding	-405367	ENSG00000182168.10	4	95764395	A	G	-0.881118	3.28681	0.00109926	0.00990099	0.613861	0.589275	0.317271
XPA	100447322	-	2	protein_coding	725372	ENSG00000136936.6	9	101172694	T	C	-0.710813	4.35682	1.66434e-05	0.00990099	0.019802	0.0107136	0.149854
MYO1C	1387597	-	2	protein_coding	-428091	ENSG00000197879.10	17	959506	G	C	1.29202	3.84368	0.000140145	0.00990099	0.356436	0.399304	0.272977
TMEM66	29931571	-	1	protein_coding	-299732	ENSG00000133872.9	8	29631839	T	C	-0.558577	3.43225	0.000658564	0.00990099	0.534653	0.519828	0.301044
ATAD3B	1430865	+	2	protein_coding	-785113	ENSG00000160072.15	1	2215978	G	C	1.48727	4.65286	4.4066e-06	0.00990099	0.039604	0.0345702	0.175825
AP000721.4	63755813	+	2	protein_coding	-519470	ENSG00000256100.1	11	64275283	C	T	1.63034	3.26184	0.00119815	0.00990099	0.633663	0.573297	0.313109
KCNN1	18077934	+	2	protein_coding	776054	ENSG00000105642.11	19	17301880	T	C	-1.10111	3.46058	0.000594759	0.00990099	0.613861	0.587638	0.317086
LHFPL5	35801387	+	2	protein_coding	-748241	ENSG00000197753.6	6	36549628	G	A	2.90144	3.74241	0.000207878	0.00990099	0.237624	0.209526	0.228434
TM4SF4	149216509	+	1	protein_coding	609194	ENSG00000169903.6	3	148607315	A	G	-1.97552	3.98618	7.92973e-05	0.00990099	0.108911	0.1178	0.20309
ATP6C	2563966	+	2	protein_coding	-446162	ENSG00000259784.1	16	3010128	G	A	0.742567	4.43224	1.19449e-05	0.00990099	0.039604	0.0376208	0.175825
RP11-347C12.1	30246900	-	2	protein_coding	904621	ENSG00000198064.9	16	31151521	A	G	-2.94641	3.69585	0.000248461	0.00990099	0.188119	0.164611	0.216852
SLC31A2	115925029	+	2	protein_coding	-475907	ENSG00000136867.6	9	116400936	G	T	0.73374	3.78762	0.000174513	0.00990099	0.267327	0.208891	0.228434
CDC42	22404922	+	2	protein_coding	-794850	ENSG00000070831.11	1	23199772	G	A	-0.991579	3.82436	0.000151196	0.00990099	0.267327	0.249354	0.238855
ZNF777	149128869	-	2	protein_coding	33096	ENSG00000196453.7	7	149161965	G	A	-0.985612	3.91043	0.00010756	0.00990099	0.188119	0.174658	0.220195
RBFA	77805774	+	2	protein_coding	440679	ENSG00000101546.8	18	77365095	G	A	1.79212	2.75455	0.00613514	0.029703	0.980198	0.990122	0.415127
SLC25A24	108743471	-	2	protein_coding	969800	ENSG00000085491.11	1	109713271	G	A	0.712913	3.43866	0.000643579	0.00990099	0.524752	0.531095	0.303135
TMEM169	216965263	+	2	protein_coding	144294	ENSG00000163449.6	2	216820969	A	G	-1.37811	3.38374	0.00078285	0.00990099	0.564356	0.539943	0.30489
PTER	16528351	+	2	protein_coding	205922	ENSG00000165983.10	10	16322429	A	G	0.616149	3.73079	0.000217374	0.00990099	0.366337	0.30986	0.252983
NXT1	23335099	+	2	protein_coding	-950375	ENSG00000132661.3	20	24285474	T	A	2.47912	3.51463	0.000488723	0.00990099	0.346535	0.353942	0.263407
ANKRD1	92672625	-	2	protein_coding	-308578	ENSG00000148677.6	10	92364047	C	T	-2.16068	3.78505	0.000176265	0.00990099	0.277228	0.248751	0.238723
MON1A	49950792	-	1	protein_coding	47804	ENSG00000164077.9	3	49998596	C	T	-1.31152	3.50226	0.000511308	0.00990099	0.257426	0.316982	0.253867
MORN2	39109654	+	2	protein_coding	562736	ENSG00000188010.8	2	38546918	G	A	-0.936522	3.36272	0.000843237	0.00990099	0.594059	0.527672	0.302444
NUDT2	34343436	+	2	protein_coding	965835	ENSG00000164978.13	9	33377601	T	G	-1.47506	3.57823	0.000386666	0.00990099	0.386139	0.290871	0.249074
WDR3	118481103	+	2	protein_coding	268009	ENSG00000065183.11	1	118213094	G	A	0.428004	4.01234	7.12909e-05	0.00990099	0.108911	0.123687	0.204709
RP1-30G7.2	46185889	-	2	lincRNA	-474908	ENSG00000236751.1	23	45710981	C	T	-5.7898	2.86211	0.00442079	0.019802	0.405941	0.441019	0.282666
LDLR	11243771	+	1	protein_coding	770379	ENSG00000130164.7	19	10473392	G	A	0.677707	3.28426	0.00110899	0.00990099	0.673267	0.652422	0.330822
STPG2	98480211	-	2	protein_coding	908716	ENSG00000163116.5	4	99388927	A	C	-1.00872	4.00202	7.43518e-05	0.00990099	0.0693069	0.0790592	0.190465
ZHX2	123963532	+	2	protein_coding	1113668	ENSG00000178764.6	8	122849864	T	C	-1.01286	3.76833	0.000188076	0.00990099	0.217822	0.183344	0.222449
ZNF160	53599019	-	2	protein_coding	126735	ENSG00000170949.13	19	53725754	G	A	0.806514	3.94362	9.41677e-05	0.00990099	0.257426	0.228633	0.233235
SLC47A2	19622150	-	2	protein_coding	899593	ENSG00000180638.13	17	20521743	T	A	2.22492	2.92467	0.00363683	0.00990099	0.752475	0.760255	0.35668
GNA11	3119204	+	2	protein_coding	358488	ENSG00000088256.4	19	2760716	C	T	0.417154	3.91724	0.000104673	0.00990099	0.148515	0.145493	0.211176
UBE2D2	139002953	+	2	protein_coding	96123	ENSG00000131508.11	5	138906830	A	G	-0.931838	3.68443	0.000259496	0.00990099	0.188119	0.168759	0.218209
SLC35B4	133984350	-	2	protein_coding	498253	ENSG00000205060.6	7	134482603	A	G	-2.56092	3.32286	0.000969818	0.019802	0.524752	0.528039	0.302444
GCSAML	247737682	+	1	protein_coding	52118	ENSG00000169224.8	1	247685564	C	T	3.92531	4.12897	4.40521e-05	0.00990099	0.0594059	0.0766018	0.189799
LINC00883	107004167	+	2	lincRNA	-843529	ENSG00000243701.1	3	107847696	G	A	0.960036	3.45777	0.000600818	0.019802	0.623762	0.541569	0.305368
DTX3	58002705	+	2	protein_coding	388932	ENSG00000178498.11	12	57613773	C	T	-1.56586	3.67429	0.000269684	0.00990099	0.247525	0.22372	0.232452
CCDC136	128461853	+	1	protein_coding	705338	ENSG00000128596.12	7	127756515	C	T	-1.53147	4.01948	6.92433e-05	0.00990099	0.138614	0.100324	0.197877
MYCBP	39332681	-	2	protein_coding	950678	ENSG00000214114.4	1	40283359	A	G	0.786355	4.26171	2.51174e-05	0.00990099	0.039604	0.0501193	0.178617
L3MBTL4	6356806	-	2	protein_coding	-678801	ENSG00000154655.10	18	5678005	G	A	1.35668	3.39567	0.000750416	0.00990099	0.70297	0.667575	0.334289
ZNF574	42585447	+	2	protein_coding	321967	ENSG00000105732.9	19	42263480	A	G	-1.35684	3.79121	0.000172094	0.00990099	0.19802	0.172385	0.219391
SEPT5	19711377	+	2	protein_coding	45092	ENSG00000184702.13	22	19666285	T	G	-2.33487	5.43464	9.37032e-08	0.00990099	0.00990099	0.00193124	0.111538
C3	6719414	-	2	protein_coding	-98623	ENSG00000125730.12	19	6620791	C	T	-0.928054	4.16747	3.74849e-05	0.00990099	0.049505	0.0551796	0.182715
RAB38	87847158	-	1	protein_coding	-482675	ENSG00000123892.7	11	87364483	C	T	-1.46166	3.45441	0.000608137	0.00990099	0.445545	0.426799	0.279205
TRIM22	5757226	+	1	protein_coding	-533005	ENSG00000132274.11	11	6290231	G	C	2.33913	3.76931	0.000187368	0.00990099	0.435644	0.380374	0.268973
TCOF1	149772268	+	1	protein_coding	91676	ENSG00000070814.13	5	149680592	G	A	-0.776716	3.32114	0.000975626	0.00990099	0.683168	0.646476	0.329337
TBCCD1	186282134	-	1	protein_coding	-356473	ENSG00000113838.8	3	185925661	A	C	1.75748	4.22987	2.87802e-05	0.00990099	0.039604	0.0557091	0.182798
CTB-31O20.9	1875605	+	2	lincRNA	386850	ENSG00000267232.1	19	1488755	C	T	1.77614	3.51754	0.000483555	0.00990099	0.732673	0.638027	0.327115
DHCR7	71156004	-	1	protein_coding	-730282	ENSG00000172893.11	11	70425722	G	A	-0.753549	3.71318	0.000232556	0.00990099	0.257426	0.241527	0.237069
DEF8	90032269	+	2	protein_coding	-48368	ENSG00000140995.12	16	90080637	G	C	-0.975944	4.42127	1.25389e-05	0.00990099	0.0594059	0.0404317	0.175825
C21orf90	45945707	+	1	protein_coding	-475034	ENSG00000182912.6	21	46420741	C	T	1.96996	4.56532	6.57684e-06	0.00990099	0.039604	0.0359207	0.175825
NUDT12	102895951	-	1	protein_coding	347650	ENSG00000112874.5	5	103243601	A	T	0.740302	2.58018	0.0102169	0.00990099	0.990099	0.997534	0.416369
RAB3A	18316266	+	2	protein_coding	561127	ENSG00000105649.5	19	17755139	A	G	0.580526	3.73527	0.000213664	0.00990099	0.356436	0.325572	0.256016
DGKB	14775819	-	2	protein_coding	940402	ENSG00000136267.9	7	15716221	C	T	-0.783711	3.50341	0.000509164	0.00990099	0.544554	0.500582	0.296439
SNRNP40	31766195	-	2	protein_coding	224943	ENSG00000060688.8	1	31991138	T	C	0.827748	3.18665	0.00154787	0.00990099	0.653465	0.662071	0.333058
LIN54	83905870	-	2	protein_coding	-192699	ENSG00000189308.6	4	83713171	G	T	1.32839	4.4887	9.28994e-06	0.00990099	0.0594059	0.024924	0.167241
USP34	61575615	-	2	protein_coding	-749824	ENSG00000115464.10	2	60825791	A	C	-1.21727	3.78184	0.00017848	0.00990099	0.316832	0.274879	0.244473
GDA	74866728	+	2	protein_coding	-854806	ENSG00000119125.12	9	75721534	C	A	-2.17921	3.92451	0.000101671	0.00990099	0.207921	0.190457	0.223562
C14orf105	57949902	-	1	protein_coding	758137	ENSG00000100557.5	14	58708039	C	T	-2.19782	3.80041	0.000166033	0.00990099	0.148515	0.193188	0.22436
TAF1C	84219189	-	2	protein_coding	-139969	ENSG00000103168.12	16	84079220	G	T	0.675711	4.57442	6.31064e-06	0.00990099	0.0594059	0.0625433	0.185176
IGF2BP2	185531888	-	2	protein_coding	825525	ENSG00000073792.11	3	186357413	A	G	0.713206	3.93313	9.82172e-05	0.00990099	0.148515	0.125273	0.204807
MEG8	101381009	+	2	lincRNA	177249	ENSG00000258399.2	14	101203760	A	G	-2.55719	4.48609	9.39902e-06	0.00990099	0.039604	0.024722	0.167241
GABARAP	7144654	-	2	protein_coding	125644	ENSG00000170296.5	17	7270298	G	C	-0.691943	4.28514	2.27116e-05	0.00990099	0.128713	0.11142	0.201428
ACBD3	226342534	-	2	protein_coding	-84103	ENSG00000182827.8	1	226258431	G	A	-0.537482	3.88045	0.000121193	0.00990099	0.19802	0.189436	0.223098
TM2D1	62165827	-	2	protein_coding	-230537	ENSG00000162604.8	1	61935290	G	C	2.32237	3.84387	0.000140041	0.00990099	0.227723	0.199679	0.226867
LETMD1	51453144	+	1	protein_coding	-347454	ENSG00000050426.11	12	51800598	G	T	-1.40641	4.46605	1.0279e-05	0.00990099	0.019802	0.0229116	0.163203
PLA2G10	14766606	-	2	protein_coding	-634122	ENSG00000069764.5	16	14132484	G	A	0.893647	2.6084	0.00942412	0.019802	0.990099	0.993059	0.415731
USP21	161135147	+	2	protein_coding	-984947	ENSG00000143258.11	1	162120094	C	G	-0.594954	4.23291	2.84097e-05	0.00990099	0.0891089	0.0672812	0.185645
ALG14	95501438	-	2	protein_coding	-918946	ENSG00000172339.9	1	94582492	T	C	0.762501	4.19866	3.28603e-05	0.00990099	0.0693069	0.0737715	0.189057
GBAS	56051421	+	1	protein_coding	857713	ENSG00000146729.5	7	55193708	G	A	-0.85858	2.95708	0.00328264	0.00990099	0.881188	0.895402	0.391127
MAP4K2	64569229	-	2	protein_coding	990323	ENSG00000168067.7	11	65559552	A	G	-1.36579	4.03841	6.40804e-05	0.00990099	0.0693069	0.0963495	0.196563
PRPF38B	109241784	+	2	protein_coding	74079	ENSG00000134186.7	1	109167705	T	C	2.88892	4.21763	3.03193e-05	0.00990099	0.0990099	0.110129	0.201238
LAPTM5	31215396	-	2	protein_coding	-573189	ENSG00000162511.7	1	30642207	G	A	-1.678	3.45819	0.00059991	0.019802	0.564356	0.557179	0.309105
TULP2	49398760	-	1	protein_coding	24011	ENSG00000104804.3	19	49422771	A	G	-2.38764	3.32383	0.000966523	0.00990099	0.70297	0.656513	0.331762
USF1	161011636	-	1	protein_coding	174583	ENSG00000158773.10	1	161186219	G	T	1.4294	3.69159	0.000252523	0.00990099	0.306931	0.302745	0.251494
ADH1A	100208145	-	2	protein_coding	-837180	ENSG00000187758.3	4	99370965	T	C	-2.18211	3.05333	0.00240848	0.00990099	0.821782	0.82685	0.373391
CLSTN2	140275355	+	2	protein_coding	884187	ENSG00000158258.11	3	139391168	T	C	-0.662243	3.99128	7.76717e-05	0.00990099	0.0693069	0.10191	0.198519
MCF2L	113751088	+	1	protein_coding	663317	ENSG00000126217.16	13	113087771	A	G	0.362781	4.15566	3.9393e-05	0.00990099	0.0891089	0.0768016	0.18987
CCDC93	118753078	-	2	protein_coding	287503	ENSG00000125633.6	2	119040581	G	C	0.852851	3.75826	0.000195548	0.00990099	0.237624	0.195854	0.225379
ZNF540	38101889	+	1	protein_coding	-164885	ENSG00000171817.12	19	38266774	T	C	1.05636	2.98466	0.00300638	0.029703	0.831683	0.810837	0.369139
HMCN1	186158644	+	2	protein_coding	1230479	ENSG00000143341.7	1	184928165	T	C	0.575571	3.1706	0.0016338	0.00990099	0.594059	0.589819	0.317271
DCDC1	31284612	-	2	protein_coding	-707355	ENSG00000170959.10	11	30577257	T	C	0.918393	2.95769	0.00327629	0.00990099	0.90099	0.882863	0.387795
HSPA9	137909539	-	2	protein_coding	-909058	ENSG00000113013.8	5	137000481	C	T	1.34642	3.70633	0.000238721	0.00990099	0.118812	0.120071	0.203757
RP11-540O11.1	41201027	+	2	lincRNA	878567	ENSG00000251161.2	15	40322460	C	T	-2.73455	3.57871	0.000385981	0.00990099	0.39604	0.32269	0.255319
SOX15	7493409	-	2	protein_coding	-803759	ENSG00000129194.3	17	6689650	C	T	-0.611663	3.73088	0.000217298	0.00990099	0.49505	0.452862	0.28471
DNAJA4	78572587	+	1	protein_coding	170967	ENSG00000140403.8	15	78401620	C	T	1.86947	3.89948	0.000112362	0.00990099	0.217822	0.176158	0.220474
PDGFC	157888897	-	2	protein_coding	852562	ENSG00000145431.6	4	158741459	T	C	0.593167	3.88867	0.000117299	0.00990099	0.108911	0.114392	0.202615
TMEM160	47549247	-	2	protein_coding	-502152	ENSG00000130748.6	19	47047095	T	A	-1.71859	4.21181	3.10778e-05	0.00990099	0.039604	0.0390333	0.175825
RP11-95O2.1	34816205	-	2	lincRNA	-411093	ENSG00000267651.1	18	34405112	C	T	2.029	3.54358	0.000439495	0.00990099	0.445545	0.427102	0.279282
CALM2	47389531	-	2	protein_coding	106431	ENSG00000143933.12	2	47495962	C	T	-1.55138	3.79041	0.000172627	0.00990099	0.326733	0.29973	0.250908
CIAPIN1	57474922	-	1	protein_coding	-446471	ENSG00000005194.10	16	57028451	C	T	-1.00236	4.07168	5.58825e-05	0.00990099	0.148515	0.149183	0.21261
RP11-252A24.3	74401360	+	2	lincRNA	257061	ENSG00000261079.1	16	74144299	A	G	-0.950328	3.05197	0.00241916	0.019802	0.970297	0.956548	0.406433
TRA2B	185649562	-	2	protein_coding	1003896	ENSG00000136527.13	3	186653458	T	A	-1.52266	3.94769	9.26379e-05	0.00990099	0.178218	0.175216	0.220195
RP11-71H17.9	124467422	+	2	lincRNA	5667	ENSG00000272947.1	3	124461755	C	T	-1.01992	4.07569	5.49659e-05	0.00990099	0.0990099	0.0804148	0.19058
NEURL2	44517399	-	1	protein_coding	876671	ENSG00000124257.6	20	45394070	T	C	3.01825	4.67965	3.89334e-06	0.00990099	0.019802	0.0325493	0.175163
FAM3B	42729122	+	2	protein_coding	39485	ENSG00000183844.12	21	42689637	G	T	-1.10662	6.17755	1.55161e-09	0.00990099	0.00990099	1.4972e-05	0.0123047
ADAMTSL3	84651025	+	2	protein_coding	681963	ENSG00000156218.8	15	83969062	C	G	2.09708	3.86265	0.000130044	0.00990099	0.148515	0.150369	0.213178
RP11-443B7.1	235097313	-	2	lincRNA	435861	ENSG00000238005.2	1	235533174	C	T	1.57064	3.15272	0.00173474	0.019802	0.891089	0.893268	0.390665
VPS36	53010539	-	2	protein_coding	-782348	ENSG00000136100.8	13	52228191	G	C	-4.56435	3.37308	0.00081296	0.00990099	0.50495	0.451841	0.28448
AADAC	151542632	+	2	protein_coding	-674264	ENSG00000114771.9	3	152216896	C	A	0.94994	5.1787	3.48778e-07	0.00990099	0.00990099	0.00136046	0.101166
DLL3	39998651	+	2	protein_coding	894932	ENSG00000090932.6	19	39103719	G	A	-4.09055	3.011	0.00276263	0.00990099	0.881188	0.867507	0.383869
ARRDC3	90672585	-	1	protein_coding	537796	ENSG00000113369.4	5	91210381	G	T	-0.915915	3.33998	0.000913409	0.00990099	0.524752	0.441799	0.2828
VGLL1	135638610	+	2	protein_coding	-796152	ENSG00000102243.8	23	136434762	C	A	-2.40002	2.79121	0.00549302	0.019802	0.564356	0.568848	0.312011
MAGIX	49020882	+	2	protein_coding	-518354	ENSG00000017621.11	23	49539236	C	G	0.782036	3.1445	0.00178303	0.00990099	0.118812	0.141494	0.209781
MRPL40	19423161	+	2	protein_coding	814534	ENSG00000185608.4	22	18608627	T	C	-0.687055	3.06264	0.0023364	0.00990099	0.910891	0.907126	0.394003
SNX12	70280868	-	2	protein_coding	-635817	ENSG00000147164.7	23	69645051	C	T	2.01357	2.80227	0.00531155	0.00990099	0.811881	0.801744	0.366847
PHYHIP	22081856	-	1	protein_coding	885691	ENSG00000168490.9	8	22967547	G	A	-1.094	3.7726	0.000184991	0.00990099	0.267327	0.267761	0.243207
HDAC11	13544384	+	1	protein_coding	-827765	ENSG00000163517.10	3	14372149	C	G	1.57159	3.52876	0.000464091	0.00990099	0.425743	0.414284	0.276344
RP11-1021N1.1	15609162	+	2	protein_coding	-442840	ENSG00000261130.1	16	16052002	A	G	2.81087	3.73246	0.000215981	0.00990099	0.207921	0.209238	0.228434
STX11	144508626	+	2	protein_coding	140318	ENSG00000135604.9	6	144368308	A	G	0.837985	4.07454	5.52282e-05	0.00990099	0.168317	0.162082	0.216153
CDV3	133307201	+	1	protein_coding	-8802	ENSG00000091527.11	3	133316003	C	T	-0.370477	3.6381	0.000309176	0.00990099	0.366337	0.330302	0.257445
BCL7C	30899188	-	2	protein_coding	-409708	ENSG00000099385.7	16	30489480	C	T	-2.50597	4.54477	7.21866e-06	0.00990099	0.019802	0.0117587	0.150408
C2orf72	231911597	+	1	protein_coding	436614	ENSG00000204128.5	2	231474983	C	G	-0.506258	3.84098	0.000141644	0.00990099	0.188119	0.195138	0.225145
CHSY1	101775782	-	1	protein_coding	-632093	ENSG00000131873.5	15	101143689	A	G	1.38869	3.34981	0.000882444	0.00990099	0.722772	0.711415	0.344381
TRAPPC1	7834894	-	2	protein_coding	-659997	ENSG00000170043.7	17	7174897	T	C	0.377092	3.8864	0.000118365	0.00990099	0.237624	0.227975	0.233235
BAZ2B	160412376	-	1	protein_coding	-879870	ENSG00000123636.13	2	159532506	T	C	1.07776	3.92599	0.00010107	0.00990099	0.227723	0.18928	0.223096
MAP6D1	183538231	-	1	protein_coding	-11662	ENSG00000180834.3	3	183526569	G	T	0.913201	4.22358	2.95607e-05	0.00990099	0.0693069	0.0582603	0.184746
WIBG	56308072	-	2	protein_coding	177126	ENSG00000170473.12	12	56485198	T	A	1.85909	3.73306	0.000215487	0.00990099	0.148515	0.127074	0.205333
PIGK	77620306	-	2	protein_coding	-177673	ENSG00000142892.10	1	77442633	G	A	0.758279	3.59487	0.000363473	0.00990099	0.485149	0.416201	0.277001
STOML1	74282798	-	1	protein_coding	993652	ENSG00000067221.9	15	75276450	C	T	1.12054	3.3769	0.000802065	0.00990099	0.584158	0.517011	0.300427
LAMC1	183106804	+	1	protein_coding	363322	ENSG00000135862.5	1	182743482	G	A	-1.4609	3.17693	0.0015994	0.019802	0.811881	0.777887	0.360944
ZNF697	120165330	-	2	protein_coding	446168	ENSG00000143067.4	1	120611498	G	C	1.15284	3.49945	0.000516569	0.00990099	0.346535	0.356131	0.263948
GGT5	24641050	-	2	protein_coding	663098	ENSG00000099998.13	22	25304148	T	C	-0.640487	3.7727	0.000184919	0.00990099	0.287129	0.277065	0.245274
ACTA1	229567248	-	2	protein_coding	822754	ENSG00000143632.10	1	230390002	A	G	-1.03899	3.92597	0.000101078	0.00990099	0.178218	0.140863	0.209441
YWHAE	1302560	-	1	protein_coding	-304967	ENSG00000108953.12	17	997593	C	G	-0.43657	4.32197	1.93693e-05	0.00990099	0.108911	0.102674	0.198678
OPA1	193412395	+	1	protein_coding	1065838	ENSG00000198836.4	3	192346557	A	T	-0.466561	4.0055	7.33082e-05	0.00990099	0.188119	0.180986	0.221882
DUOX2	45393472	-	2	protein_coding	-871338	ENSG00000140279.8	15	44522134	G	A	1.3934	4.02076	6.88827e-05	0.00990099	0.0594059	0.0750753	0.18933
ZMYM6	35496314	-	2	protein_coding	-41322	ENSG00000163867.12	1	35454992	G	A	-0.768614	2.96492	0.00320187	0.00990099	0.871287	0.871322	0.384746
LRRC14	145749645	+	2	protein_coding	508829	ENSG00000160959.3	8	145240816	C	T	-0.628747	3.11433	0.00197115	0.00990099	0.673267	0.686787	0.338732
ZNF33A	38345486	+	2	protein_coding	587013	ENSG00000189180.11	10	37758473	C	T	-2.82446	3.71432	0.000231536	0.00990099	0.128713	0.12171	0.204198
PIWIL2	22212862	+	1	protein_coding	124230	ENSG00000197181.7	8	22088632	A	G	-1.02997	4.13736	4.25326e-05	0.00990099	0.118812	0.106773	0.200065
C18orf21	33558967	+	1	protein_coding	-202461	ENSG00000141428.12	18	33761428	G	A	0.989086	3.11512	0.00196597	0.00990099	0.742574	0.793177	0.364626
TTI2	33370230	-	1	protein_coding	-531156	ENSG00000129696.8	8	32839074	C	T	-1.16105	3.06851	0.00229202	0.019802	0.712871	0.724145	0.347298
RP11-182J1.16	84850893	+	2	protein_coding	952736	ENSG00000259511.1	15	83898157	G	A	-1.67011	3.60541	0.000349471	0.00990099	0.227723	0.227784	0.233235
ABHD16B	62494301	+	2	protein_coding	636390	ENSG00000183260.5	20	61857911	C	T	0.845635	3.8608	0.000130996	0.00990099	0.207921	0.176301	0.220531
POLG2	62487086	-	1	protein_coding	440109	ENSG00000256525.2	17	62927195	G	A	1.76084	4.23575	2.80668e-05	0.00990099	0.128713	0.0770996	0.190016
GNG10	114431549	+	2	protein_coding	779550	ENSG00000242616.3	9	113651999	T	G	2.46556	3.31147	0.0010091	0.00990099	0.663366	0.617231	0.322723
FLAD1	154965378	+	2	protein_coding	-353326	ENSG00000160688.14	1	155318704	C	T	-0.733107	4.13078	4.37205e-05	0.00990099	0.0990099	0.0993559	0.197544
ADNP	49520538	-	2	protein_coding	-928535	ENSG00000101126.11	20	48592003	T	C	-0.797901	3.67067	0.000273402	0.00990099	0.39604	0.388692	0.270554
ZSCAN16	28097726	+	2	protein_coding	-668865	ENSG00000196812.4	6	28766591	G	A	0.929878	3.56386	0.000407808	0.00990099	0.207921	0.208214	0.228422
[truncated: 15,853 more rows]
