# Supplementary material for: Genetic variant effects on gene expression in human pancreatic islets and their implications for T2D
Source: Nat Commun. 2020 Sep 30;11:4912. doi: 10.1038/s41467-020-18581-8 (PMC7528108; doi:10.1038/s41467-020-18581-8)
Supplement: Supplementary file 14 — Supplementary Data 12 [file 41467_2020_18581_MOESM14_ESM.csv]

footprint	tf	overlap_highBeta	expected_overlap_highBeta	pval_highBeta	qval_highBeta	enrichment_highBeta	overlap_lowBeta	expected_overlap_lowBeta	pval_lowBeta	qval_lowBeta	enrichment_lowBeta	significance
AHR__ARNT_2	AHR::ARNT	12	4.06080238368181	0.000842513612488	0.01139609039089	2.9550810076899	18	3.96428041651881	1.07172565325889E-07	8.5128270310697E-06	4.54054660840731	Low Beta Significant
AHR_1	AhR	16	4.90756235553175	4.26484736818161E-05	0.00094211697587	3.26027441749466	17	3.75833155883062	3.60548079626356E-07	2.32072261311807E-05	4.52328373212752	Both Significant
AHR_2	AhR	8	1.8254421948344	0.000511839056114	0.007522942564211	4.38249977054231	7	1.37515285648858	0.000509958139836	0.008423917986613	5.09034320582683	Both Significant
AP1_disc2	FOS	2	0.946169317904802	0.244712800923462	1	2.11378657302987	3	0.660614422457949	0.028607595802326	0.244392551149847	4.54122692150422	None Significant
AP1_disc6	JUND	9	3.58699025228354	0.010264952450608	0.101112715229118	2.50906731465759	11	2.65250125879837	8.69116164863585E-05	0.001983357715229	4.1470291346754	Low Beta Significant
AP1_known1	AP1	2	1.83792476268185	0.551581222253612	1	1.08818382591551	6	1.48500068516426	0.003770188220693	0.044122528268331	4.04040217620258	None Significant
AP1_known3	AP1	8	1.78956851526107	0.00044608050391	0.006769649388707	4.47035133428961	7	1.58685288864981	0.001033960627121	0.015819844700086	4.41124697195845	High Beta Significant
AP1_known4	AP1	1	1.7002682238945	0.820945296925926	1	0.588142497722788	7	1.43731132787324	0.00061688722441	0.009969694194351	4.87020443257604	Low Beta Significant
AP1_known6	AP1	8	2.17881009348915	0.001603841026349	0.020228219070358	3.67172890556459	9	2.01981723481467	0.000198137897357	0.003812886353024	4.45584870000666	Low Beta Significant
AP1_known8	AP1	4	1.24535551296223	0.035947122806828	0.292374499036408	3.21193422951613	5	1.09143033886724	0.004435771639538	0.049879160690341	4.58114441384261	None Significant
ARNT_1	Arnt	11	1.96746367930345	4.14311888177842E-06	0.000135678359723	5.59095454503861	4	1.80520103615737	0.101803276746423	0.758598661146691	2.21581968981946	High Beta Significant
ARNT_2	Arnt	4	1.63073352132793	0.080595066882916	0.602970347597999	2.4528839002112	5	1.60325080484723	0.019132599478191	0.173788165588671	3.11866364568982	None Significant
ATF3_disc2	ATF3	57	14.5474371302827	8.92905870887765E-19	1.66672413274187E-15	3.91821593656149	57	11.6969346404671	5.50116246364141E-23	2.05372605001885E-19	4.87307159969937	Both Significant
ATF3_known13	CREB1	6	1.29533054869619	0.001615881309366	0.020276254017027	4.63202230970255	2	0.646474395690431	0.137398455024115	0.999890690941493	3.09370334437455	None Significant
ATF3_known4	CREB1	10	2.52867978360041	0.000213103889434	0.003567586846754	3.95463279488939	7	2.02857841570399	0.004314429265097	0.049028089067201	3.45069233992157	High Beta Significant
ATF3_known5	CREB1	3	2.0707131914858	0.342675304151896	1	1.44877620538429	9	2.12089956717984	0.000307194909472	0.005513643988415	4.24348240683895	Low Beta Significant
ATF3_known9	ATF3	8	2.54321563462398	0.004006834669704	0.045171979192218	3.14562394595487	1	2.01826277104168	0.869378799402658	1	0.495475621087671	None Significant
BACH1_1	Bach1	5	2.15532490684111	0.065930400143645	0.503343996800169	2.31983585589799	7	1.90782566459075	0.00304369652008	0.037377978081392	3.66909835102862	None Significant
BACH2_1	Bach2	4	1.56456455679828	0.07207186350405	0.545766498136562	2.5566218936888	6	1.65889037215236	0.00617203109907	0.06564611512972	3.61687553362262	None Significant
BCL_disc1	BCLAF1	10	1.4942138937258	3.08462043556545E-06	0.000108638536646	6.69248227579062	8	1.36717612278219	7.83904423243882E-05	0.001840577172897	5.85147726521151	Both Significant
BCL_disc4	BCL11A	10	2.1822004116077	7.94837162314523E-05	0.001553577195774	4.58253052598073	4	2.01144791472035	0.143248665412882	1	1.98861723971417	High Beta Significant
BCL_disc6	BCL3	14	3.76967193505727	1.61055470279732E-05	0.000423423713608	3.71385103032509	9	2.41668821544184	0.000829765361321	0.013015665685878	3.7241047241812	High Beta Significant
BCL_disc7	BCL3	6	2.71654420816239	0.053993840658337	0.421700741641395	2.20868851755544	7	1.68102082011972	0.00161711723758	0.02244281178725	4.16413640819836	None Significant
BHLHE40_disc1	BHLHE40	6	1.61375412310782	0.005763688228746	0.059936871852975	3.71803852525254	4	1.20526210827757	0.033404420017165	0.283425747113538	3.31878018277399	None Significant
BHLHE40_known1	BHLHE40	7	1.38655933786809	0.000484826422449	0.007182469333787	5.04846767738255	6	1.53383603847047	0.003521331587186	0.042000129142933	3.91176100281433	High Beta Significant
BHLHE40_known2	BHLHE40	6	1.85908850085556	0.010913486088223	0.106656708549508	3.22738804378532	7	1.79489838053256	0.001776256797091	0.024290203129272	3.89994223401274	None Significant
BHLHE40_known3	BHLHE40	2	0.943020626345272	0.243527391127873	1	2.1208443846569	6	1.10788478710949	0.000508587979725	0.008423917986613	5.41572559693162	Low Beta Significant
BHLHE40_known4	BHLHE40	3	0.717770638838392	0.035217342562651	0.287064272694886	4.17960813339351	5	0.994648390803242	0.00199804235282	0.026640029371378	5.02690201505497	None Significant
BHLHE41_1	BHLHB3	4	1.12382666723487	0.026324249201581	0.223861553925082	3.55926773818407	6	1.32385731747021	0.001530822017584	0.021565864238954	4.53221047375826	None Significant
CACD_1	CACCC-binding-factor	24	8.5566960291522	6.97621765512644E-06	0.000211740020784	2.80482091665209	35	6.69452045573761	4.11942861688878E-15	7.68944556501747E-12	5.2281564051392	Both Significant
CENPB_1	CENPB	7	2.02405162156276	0.003496047569433	0.040158918930063	3.45840981792516	6	1.46173261194385	0.00369765201934	0.043546656595839	4.10471788819232	None Significant
CLOCK__ARNTL_1	CLOCK::ARNTL	3	0.919400150025833	0.064466356460862	0.49520485840638	3.26299707468582	4	0.726715371081474	0.006131731562814	0.065403822376524	5.50421823890601	None Significant
CREB3L1_1	CREB3L1	7	1.44430644054753	0.000657013277027	0.009284775433243	4.84661689755142	3	1.45044317548897	0.178018811355908	1	2.06833335541646	High Beta Significant
CREB3L1_4	CREB3L1	9	1.81836170318654	9.37977162270066E-05	0.001786587264657	4.94951031152283	4	1.73837608380459	0.097681162136555	0.732267089555897	2.30099806207967	High Beta Significant
CREB3L2_1	Creb3l2	9	1.40297104541061	1.31920735967385E-05	0.000362128076652	6.41495776369779	5	1.60564697232335	0.022571966816143	0.199052517229328	3.11400954642294	High Beta Significant
CTCF_disc1	CTCF	14	5.34596528592886	0.001049856492841	0.01384941865607	2.61879740163099	13	4.45732892501956	0.000600311746561	0.009829468501837	2.91654491258864	Low Beta Significant
CTCF_disc10	CTCF	6	1.91132716406213	0.012825517402666	0.121525303212793	3.13917999640012	4	1.50839130965522	0.065988308248815	0.50794103165013	2.65183177229674	None Significant
CTCF_disc2	CTCF	11	4.21948033709635	0.003822100393397	0.04323905475123	2.60695609914127	13	3.69506273456774	8.99480989626553E-05	0.002010775378549	3.51820819667918	Low Beta Significant
CTCF_disc4	CTCF	14	4.22364650266091	9.31970790079163E-05	0.001784250102468	3.31467133700227	5	3.41243797737407	0.256800575259326	1	1.46522809591036	High Beta Significant
CTCF_disc6	CTCF	6	1.16694993690593	0.001085549739433	0.014219781014867	5.14160874450921	2	0.728799396530142	0.165589013531712	1	2.74423937440415	None Significant
CTCF_known2	CTCF	11	3.95794331071405	0.002370562400333	0.028640523586513	2.77922121072914	14	3.7991499890214	3.64006098731443E-05	0.000993180368506	3.68503482106696	Low Beta Significant
CTCFL_disc1	CTCFL	20	6.0640687033702	4.17960290412305E-06	0.00013568293294	3.29811566760197	19	5.11442631272913	1.25892577342354E-06	6.26652681261026E-05	3.7149816691486	Both Significant
E2F_disc2	E2F6	13	3.46683796466275	4.5405677562216E-05	0.000985529786221	3.7498147108426	11	2.77776285474107	9.53664595726082E-05	0.002119212071483	3.96002127439542	Both Significant
E2F_disc4	E2F4	3	0.856821871802084	0.053786107075307	0.420958975636875	3.50131118115641	4	0.532018193641795	0.001990230727459	0.026630987127841	7.51853986913308	None Significant
E2F_known10	E2F1	5	1.38173360600426	0.012459801564122	0.118662392273705	3.61864253592207	5	1.06715004335417	0.004367175179114	0.049405433463801	4.685376748226	None Significant
E2F_known11	E2F1	7	1.37433304434016	0.000420241568908	0.006403552370275	5.09337967883965	5	0.886901311318774	0.001936186043409	0.026094883186457	5.63760582625058	High Beta Significant
E2F_known15	E2F1	11	3.06470512152549	0.000273127201287	0.004433279977356	3.58925233058789	10	2.04043053181658	4.22512608331288E-05	0.001126677648233	4.9009264682474	Both Significant
E2F_known16	E2F1	12	2.24221974089952	2.71660498836574E-06	9.8665277701263E-05	5.35183942104885	9	1.9635286378964	0.000162584566544	0.003263280562708	4.58358479030997	Both Significant
E2F_known17	E2F1	16	2.75613920200801	1.66930136769653E-08	1.09332161550029E-06	5.8052220251949	11	2.35219152537205	2.88074573456804E-05	0.000827274458621	4.67648993772313	Both Significant
E2F_known18	E2F1	19	3.10528477023966	4.06110591176262E-10	5.22798531250645E-08	6.11860148289512	15	2.50872281674852	4.92697126405057E-08	4.27759451881252E-06	5.97913802986057	Both Significant
E2F_known20	E2F1	14	1.99562770341356	1.35689817683173E-08	9.21027527082735E-07	7.01533656606026	7	1.76963838372921	0.00207391844132	0.027553285630459	3.95561040287152	High Beta Significant
E2F_known21	E2F1	11	2.35804300331116	2.11104522562391E-05	0.000525405142554	4.66488523939293	5	2.04607116588517	0.055482715233718	0.4407049104055	2.4437077670448	High Beta Significant
E2F_known23	E2F3	18	4.62586085226298	1.09761063609611E-06	4.40609035695631E-05	3.89116762800904	19	4.25236086372736	4.08843721691012E-08	3.74534855259408E-06	4.4681062141433	Both Significant
E2F_known3	E2F1	7	0.902579960841807	2.85242289126196E-05	0.000688461656163	7.75554555130088	5	0.681922910032522	0.000611894975842	0.009932008719255	7.33220709619734	Both Significant
E2F_known5	E2F1	6	1.41663984987436	0.002893039343925	0.033993112028569	4.23537429116662	5	1.02815090537888	0.003752658169575	0.044055478957637	4.86309935034047	None Significant
E2F_known6	E2F1	8	1.96446784601163	0.000773911906508	0.010583198017328	4.07234967792526	5	1.48096276589223	0.016777593991427	0.154273626220748	3.37618211284851	None Significant
E2F_known7	E2F1	7	1.05416641475724	7.47288974632721E-05	0.001483393200686	6.64031779234022	5	0.824437676586597	0.001389723860316	0.019878153849472	6.06473981235477	High Beta Significant
E2F_known8	E2F1	5	1.0826457474056	0.004709829650615	0.050671500568798	4.61831583598029	4	1.11428430203781	0.025588314934528	0.220110113946074	3.58974813939744	None Significant
E2F_known9	E2F1	9	1.99603041878432	0.000160463902808	0.002773394440475	4.50894932026208	4	1.65494235040212	0.084732161984411	0.642941154739754	2.41700262189077	High Beta Significant
E2F2_1	E2F2	22	5.35453473323467	2.37672020811519E-08	1.45457548775865E-06	4.10866697034381	15	4.47922480483887	3.87113270664064E-05	0.001039707795607	3.34879374301455	Both Significant
E2F8_1	E2F8	5	1.60605052389634	0.022801904855314	0.197049539028047	3.11322709068318	1	1.04361489336675	0.65424922369176	1	0.958207866096998	None Significant
EBF1_known1	EBF1	18	7.63088358854064	0.000686187811683	0.009630512603191	2.35883561728431	16	5.50881199641206	0.000175069431629	0.003439891637022	2.90443747407262	Both Significant
EBF1_known2	EBF1	11	3.26324804829143	0.000473209282678	0.007066449953952	3.3708746124155	7	2.46053923937265	0.012485106420729	0.118299815577638	2.84490484361662	High Beta Significant
EBF1_known3	EBF1	9	3.45633339752486	0.008268471145364	0.083427942274833	2.60391546904736	9	2.64925286097075	0.001551989538497	0.021619320323678	3.39718421468541	None Significant
EBF1_known4	EBF1	9	2.92219828171019	0.002895542905933	0.033993112028569	3.07987314082357	10	2.2761026064474	0.000116334123685	0.002481744767816	4.39347504443495	Low Beta Significant
EGR1_disc2	EGR1	11	2.34669191760703	2.62395957726769E-05	0.000644468349052	4.68744956143068	10	1.81745864502051	1.70231630753173E-05	0.000516681829834	5.50218846926619	Both Significant
EGR1_disc3	EGR1	16	4.01358117221628	2.90706257777798E-06	0.00010336014796	3.98646478380924	15	3.31899786545326	1.08651070522668E-06	5.481385301046E-05	4.51943647090943	Both Significant
EGR1_disc5	EGR1	8	1.40920608070571	8.83055273261575E-05	0.00170812095337	5.67695535062815	10	1.2583683225809	5.4107288032959E-07	3.20629337871456E-05	7.94679889866435	Both Significant
EGR1_disc7	EGR1	17	2.62756370395779	1.36205364078814E-09	1.45282802217978E-07	6.46987168166222	5	2.48924878588229	0.101749364022063	0.758598661146691	2.00863811940268	High Beta Significant
EGR1_known1	EGR1	21	4.64618272012879	1.2155050183471E-08	8.40332261962765E-07	4.51983946068696	9	3.66129186307482	0.012139017254855	0.115903036015212	2.45814874546539	High Beta Significant
EGR1_known10	EGR2	26	4.67764792548949	2.89914470451921E-12	7.21550404639884E-10	5.55834907076279	12	4.26535940816484	0.001259165889009	0.018728253079531	2.81336198235238	High Beta Significant
EGR1_known11	EGR2	40	9.0019507692419	6.20724390821773E-15	2.89665561537725E-12	4.44348131037031	26	7.82177843166917	1.23003159943833E-07	9.5667201962949E-06	3.32405222509628	Both Significant
EGR1_known2	EGR2	18	3.30397097073118	7.91926690548774E-09	6.0336059204352E-07	5.44798975519344	7	2.62016333995499	0.017140972157566	0.156842345110857	2.67158916898679	High Beta Significant
EGR1_known5	EGR1	25	5.98435137219917	2.57950373826172E-09	2.49504908112311E-07	4.17756218596049	10	4.65848786133354	0.020064139228046	0.180826508814569	2.14661931031358	High Beta Significant
EGR1_known8	EGR1	41	8.66815128576627	3.54414371058741E-16	3.30780099276772E-13	4.72995897837235	23	7.05806826728354	9.54178757041225E-07	5.01717715083924E-05	3.25868199753926	Both Significant
EGR1_known9	EGR1	32	6.60538150196999	2.39759065554155E-13	6.88525018975729E-11	4.84453471619411	17	4.9373520434131	1.3464202421201E-05	0.00042961833864	3.44314115147605	Both Significant
EGR3_1	Egr-3	23	3.95627229994775	1.92897096460882E-11	3.60067344486752E-09	5.81355332905264	11	3.02266736301366	0.000276438299355	0.005083820587105	3.63916987181573	Both Significant
EGR3_2	EGR3	48	10.2412585214502	6.17070833270883E-19	1.66672413274187E-15	4.68692396539591	27	8.37682281674244	1.40980487678402E-07	1.06633863470248E-05	3.22317907286234	Both Significant
EGR3_3	Egr3	37	7.16691717216892	5.40476638673569E-16	4.03547780894219E-13	5.16261024247371	20	5.82150905985274	2.06352536492425E-06	8.85479680839466E-05	3.43553532157621	Both Significant
EGR4_1	NGFI-C	18	5.06533223254743	4.48497502137197E-06	0.000144341123133	3.55356750033897	12	4.18867809616846	0.001197894797408	0.018032462543873	2.86486565080684	High Beta Significant
EHF_1	Ehf	7	1.78180816751075	0.002253990624242	0.027320549467685	3.92859350834566	9	1.75979977071817	8.0653158650934E-05	0.001881869218921	5.11421819104291	Low Beta Significant
EHF_2	EHF	5	1.58480970648493	0.021575365875655	0.187753878829186	3.15495291298403	7	1.37305740649267	0.000466688501357	0.007919403306411	5.09811167901622	Low Beta Significant
ELF1_disc1	ELF1	7	1.42532944961846	0.000575026287161	0.008320626615917	4.9111452807446	7	1.15878489761553	0.000183831938512	0.003574438086982	6.04081052005781	Both Significant
ELF1_known2	ELF1	6	1.52036240323553	0.004124127978901	0.045686750926809	3.94642750125313	4	1.22472814570756	0.034592308160364	0.290892092047207	3.26603092614409	None Significant
ELF1_known3	ELF1	5	1.26591865346381	0.008793296752781	0.087774460437456	3.94970086452158	5	1.18293594788913	0.006712372375919	0.070365268281579	4.22677154153796	None Significant
ELF2_1	ELF2	20	7.65096786981935	9.89736153598668E-05	0.001866131678481	2.61404835836439	23	5.71124838409876	2.38627348069405E-08	2.40772305664919E-06	4.02714055722678	Both Significant
ELF3_2	ELF3	4	1.36860012265989	0.048306300489091	0.383701910394761	2.92269446259142	7	1.10802577622846	0.00013513930162	0.002787347631075	6.31754256099246	Low Beta Significant
ELF3_3	ELF3	5	1.77635087822284	0.032300392208367	0.265607285759138	2.81475921300091	9	1.42063945956211	1.28871682050172E-05	0.000420319580996	6.33517528984737	Low Beta Significant
ELF4_1	ELF4	8	1.60275638891107	0.000212704487674	0.003567586846754	4.99140109835113	7	1.36742894969933	0.000461322930486	0.007891071495144	5.11909595122961	Both Significant
ELF5_2	ELF5	3	1.3698080269374	0.158355726801416	1	2.19008791086395	10	1.397432067638	1.68066937018999E-06	7.94224417489362E-05	7.15598291436265	Low Beta Significant
ELF5_3	ELF5	5	1.46172004992939	0.016021928579886	0.146602936436064	3.42062763676364	12	1.48052154004861	4.113277940329E-08	3.74534855259408E-06	8.10525188279665	Low Beta Significant
ELF5_4	Elf5	3	1.38097523320561	0.161048805857912	1	2.17237784419653	11	1.42546568054965	2.42949078475032E-07	1.70381899897533E-05	7.7167764542451	Low Beta Significant
ELK3_1	ELK3	7	0.932992139277012	4.57111534061435E-05	0.000986425106728	7.50274274060272	6	0.785372976922715	0.000150995647537	0.003047058142916	7.63968226091695	Both Significant
ELK3_2	Elk3	4	0.964996177721068	0.01618534442672	0.147375784474712	4.14509413855544	6	0.659237756233253	5.90206822223573E-05	0.001459201672603	9.10142045607756	Low Beta Significant
ELK4_1	ELK4	7	0.642343928864993	3.95097984053097E-06	0.000131696681565	10.8975887922983	4	0.469578948112656	0.00133229269006	0.019428877972312	8.51826943281189	High Beta Significant
ELK4_2	ELK4	7	0.953217942375747	5.11505019288633E-05	0.001097459980203	7.34354620156812	6	0.689264548167571	7.55071663689466E-05	0.001784099725066	8.70493051753665	Both Significant
EOMES_3	EOMES	9	1.43759475987457	1.35562163663555E-05	0.000369407718588	6.26045687644636	4	1.18020687204273	0.030761910851808	0.261599451982745	3.38923632352412	High Beta Significant
EP300_disc1	EP300	4	0.927555827354689	0.014211044717678	0.131973882668929	4.31240889446802	5	1.01896603389584	0.003278006385035	0.039476272864427	4.90693490624351	None Significant
EP300_disc4	EP300	7	1.16174830966525	0.000163199002927	0.002807668361278	6.02540149338974	5	0.95831694666718	0.002918817915692	0.036322337495866	5.21748051872496	High Beta Significant
EP300_disc5	EP300	11	3.89644668699092	0.001988816176968	0.024423567520677	2.82308494986618	11	2.9770189715785	0.000233155183365	0.004374012696408	3.69497141436337	Low Beta Significant
EP300_known1	EP300	12	4.4250916650649	0.001839689721581	0.022833655846551	2.71180823094294	16	3.81943968229367	1.90880976811689E-06	8.4815948466226E-05	4.18909613212994	Low Beta Significant
ERF_1	ERF	4	0.878454679469854	0.011638819645409	0.112275762786021	4.55345061445173	4	0.640544586646359	0.004075905362456	0.046819715626469	6.24468629255371	None Significant
ERG_1	ERG	6	0.863370521716859	0.00023638364172	0.003904784051238	6.94950759735076	5	0.670374303126208	0.000608878794422	0.009926208825615	7.45851978019312	Both Significant
ERG_2	ERG	4	1.11994913004248	0.025499042129013	0.217836409632168	3.5715907916713	4	0.814862815959756	0.00902298272328	0.09128760233719	4.90880172914596	None Significant
ERG_3	ERG	7	0.875782356833014	2.94795007562814E-05	0.000700984657772	7.99285341316221	5	0.68207933018733	0.000660305864988	0.010579795535566	7.33052561294706	High Beta Significant
ERG_4	ERG	5	1.04366725396387	0.004028715603167	0.045171979192218	4.79079896490945	4	0.889825396961855	0.012184897694671	0.116044312794151	4.49526391768235	None Significant
ESR2_1	ESR2	7	4.15737694948084	0.125110735465931	0.914032667829607	1.68375398359635	9	3.52735191010643	0.009773901722105	0.09678647177029	2.55148911403298	None Significant
ESRRA_disc1	ESR1	7	3.60621527602777	0.071431431173299	0.542016228167573	1.94109321385563	5	2.54736552371884	0.112671165444534	0.834584454493462	1.96281214982474	None Significant
ESRRA_disc2	ESRRA	7	3.50514752328971	0.0635234411173	0.488967865237968	1.99706287780728	8	2.59843047542878	0.004845843165796	0.053264169219343	3.07878162438804	None Significant
ESRRA_disc3	ESR1	11	2.52039150632267	4.48600847440536E-05	0.000984815389714	4.3644013132108	6	2.0844207711591	0.018195325962139	0.166082767509312	2.87849751020449	High Beta Significant
ESRRA_known1	ESR1	6	3.68574346251739	0.162091974319407	1	1.62789409003033	6	2.46683970445222	0.037482787527071	0.313750959957388	2.43226180816331	None Significant
ESRRA_known4	ESR1	34	10.5476235142793	2.99783950703889E-09	2.72968518575222E-07	3.22347493290513	17	7.89050511528724	0.002831513165385	0.035472382764711	2.15448817935164	High Beta Significant
ESRRG_1	ESRRG	4	2.57946747570013	0.257569251955653	1	1.55070767035522	7	1.95535814656085	0.003606393882029	0.042741587114628	3.57990683819833	None Significant
ESRRG_2	ESRRG	8	2.08302119250209	0.001277688856332	0.016504991504182	3.84057542419457	6	2.11441663562345	0.019623906357049	0.177387679290123	2.83766212340212	None Significant
ETS_1	Ets	14	3.45773985967972	9.17508637232779E-06	0.000270850073574	4.04888758788719	11	2.58792669091608	7.17227037124464E-05	0.001716406281325	4.25050680091181	Both Significant
ETS_2	Ets	9	1.61437754767707	4.09145556008208E-05	0.000909194076379	5.57490409411981	7	1.59217733703934	0.001206973507846	0.018096160169056	4.39649518753767	High Beta Significant
ETS_disc2	GABPA	7	1.48230738168255	0.000771699859309	0.010583198017328	4.72236736219608	4	1.27788079081269	0.039442047630837	0.326490803129251	3.13018243075407	None Significant
ETS_known1	ELK1	10	2.64706600783399	0.000341979764884	0.005297505395158	3.77776752464994	5	2.07132413730637	0.058387016237207	0.45792818016004	2.41391480451833	High Beta Significant
ETS_known10	GABPA	7	1.55881853799837	0.001034635650814	0.013745772756706	4.49058041674849	7	1.35376854825609	0.000428194743493	0.00740074808266	5.1707509448475	Low Beta Significant
ETS_known11	ELK1	7	0.898629309167846	3.65880424752289E-05	0.000827834022654	7.78964132216228	6	0.771190438026319	0.00013641675432	0.002798236165587	7.78017945263376	Both Significant
ETS_known12	ELK1	4	1.00259724658282	0.018365374064841	0.164814147606687	3.98963792652863	6	0.677691619857358	6.88978666109022E-05	0.001659442150281	8.85358446849748	Low Beta Significant
ETS_known13	ELK1	8	1.92360517984133	0.000757266165829	0.010431993390997	4.15885758878019	12	1.72821265596664	1.90542939538844E-07	1.39479610406568E-05	6.94358993296924	Low Beta Significant
ETS_known14	ETS1	6	0.974361254082303	0.000451419592087	0.00679134917862	6.15788032915068	5	0.744154964258228	0.000974994269874	0.015040931667046	6.71903063226083	High Beta Significant
ETS_known15	ETS1	4	2.05858511703647	0.151775812942616	1	1.94308215234665	6	1.67327745681421	0.006789775462154	0.070804429300306	3.58577710801383	None Significant
ETS_known16	ETS1	6	0.924274677163719	0.000332348361831	0.005213202876953	6.49157674470963	4	0.606991914376564	0.003373292939873	0.04036337791977	6.58987361323975	High Beta Significant
ETS_known17	ETS1	7	2.92300400631466	0.028624591449808	0.239067100659366	2.39479658080443	7	2.36172056265991	0.009998323843255	0.09874689313987	2.96394082800219	None Significant
ETS_known18	GABPA	6	1.28722675518642	0.001841000496893	0.022833655846551	4.66118341296523	6	0.881597386992691	0.000280490075315	0.005108009294961	6.80582779455283	Low Beta Significant
ETS_known2	ELK1	13	2.71285925418124	3.86924702747721E-06	0.000130134221906	4.79199205781263	11	2.1614809918582	1.31983550292109E-05	0.000424766108919	5.08910327753724	Both Significant
ETS_known3	ETS1	7	1.60672374881099	0.001133535057107	0.014796430683078	4.3566916871554	5	1.20006578705803	0.007410084393096	0.076419224206518	4.16643825190412	None Significant
ETS_known4	ETS1	13	4.21240263777114	0.000328282435328	0.005171152450629	3.08612474112364	10	3.39199346128377	0.002359918119722	0.030804838948092	2.9481188905993	High Beta Significant
ETS_known5	ETS2	5	2.34831665856347	0.083337076505541	0.620995675988433	2.12918474251196	9	1.6204830558366	4.32626918267238E-05	0.001145466694452	5.55389947928435	Low Beta Significant
ETS_known6	GABP	19	4.57076038710464	2.56461878621776E-07	1.22748518001102E-05	4.15685758842318	19	3.80926142705737	1.57751944597432E-08	1.84040237064744E-06	4.98784353970617	Both Significant
ETS_known7	ELK1	5	1.66814892627291	0.026666947435038	0.225747399551289	2.99733430346134	7	1.18506137861839	0.000209661232916	0.004013946362871	5.90686704190882	Low Beta Significant
ETS_known9	GABPA	15	2.64513324626231	8.75440568896436E-08	4.72746716128914E-06	5.67079182918126	12	2.3488520188873	4.47930188006492E-06	0.000167223909815	5.10887867924717	Both Significant
ETV1_1	ETV1	7	0.980603915320579	6.20751365039332E-05	0.001301924266305	7.13845813853554	6	0.636561943712899	4.86618375565907E-05	0.001261577844434	9.42563415746089	Both Significant
ETV2_1	ETV2	3	0.891121022333346	0.059330962962128	0.460494408969441	3.36654609734678	3	0.525789880825719	0.01611967821206	0.150072126416085	5.70570128753466	None Significant
ETV3_1	ETV3	5	0.955536255750022	0.002726720264024	0.032522527455918	5.23266382611028	4	0.714137470385064	0.005862124731272	0.063068662497422	5.60116247344253	None Significant
ETV4_2	ETV4	9	0.91686409157211	4.17196412724321E-07	1.89939265375719E-05	9.81606770592146	6	0.667094717722422	6.29146444339771E-05	0.001545240916851	8.99422501872755	Both Significant
ETV5_1	ETV5	10	0.86366509142984	1.98414000578471E-08	1.27712192609337E-06	11.5785622218961	6	0.871608541834168	0.000260886623301	0.004821570075577	6.88382423074229	Both Significant
ETV6_1	ETV6	15	4.19510796586737	1.8961947164406E-05	0.000488205840606	3.57559331536742	14	3.06075024178147	3.066042978118E-06	0.00012048768881	4.57404194856862	Both Significant
ETV6_2	ETV6	13	1.59824076719311	9.79911738442786E-09	7.03512239199839E-07	8.1339434375905	8	1.39352669864514	8.71278218651437E-05	0.001983357715229	5.74083008799044	Both Significant
FEV_2	FEV	5	0.842335136033543	0.001618512085154	0.020276254017027	5.93587965894954	6	0.643327411825539	5.12714072290934E-05	0.001311023337483	9.32651071555321	Low Beta Significant
FLI1_1	FLI1	7	1.02130410521184	7.50982898587615E-05	0.001483393200686	6.85398204538506	4	0.643494122648673	0.004134306379054	0.047344888525524	6.21606298987733	High Beta Significant
FLI1_2	FLI1	4	0.893450336906107	0.012613538299575	0.119820856786211	4.47702556568666	3	0.788078186695347	0.044385622806788	0.361008704432074	3.80672888889352	None Significant
FLI1_3	FLI1	5	0.819063857024884	0.001401430154129	0.017856316632785	6.10453013781085	5	0.62011423109789	0.000425476052116	0.007387962831033	8.0630305663969	Low Beta Significant
FLI1_4	FLI1	4	1.0936638279931	0.023450146139009	0.201717633690073	3.65743101089857	4	0.841971712983709	0.010093090397953	0.099158193776364	4.75075342593771	None Significant
FOXO1_1	FOXO1	4	0.604554263720063	0.003120854003161	0.036123784076322	6.61644494141255	4	0.61273285618472	0.003259730249258	0.039383220233495	6.52813042360197	None Significant
FOXO1_5	FOXO1	13	3.78808995095315	0.000123769104088	0.002221452099843	3.43180868678395	9	2.86704627092171	0.002620350204199	0.033616646678954	3.13911920127701	High Beta Significant
FOXO4_5	FOXO4	10	2.91776681074859	0.000742061760293	0.010323687201724	3.42727868558981	7	2.42785477945399	0.011579886022195	0.110847963485623	2.88320374811473	None Significant
FOXO6_3	FOXO6	14	4.0873115938897	7.14066437264791E-05	0.001441194965549	3.42523433274067	12	3.1382119873577	8.76914308018555E-05	0.001984089473006	3.8238334594164	Both Significant
GATA_disc3	GATA2	12	3.73074782059219	0.000348651152811	0.005378532292036	3.21651330432064	7	2.3139057166168	0.009192778734397	0.092149891538379	3.02518808339124	High Beta Significant
GATA_disc5	GATA3	7	2.09535502528715	0.004985325289899	0.053481342192546	3.34072265345139	5	1.47284490730534	0.016452247051394	0.152030911081778	3.39479056837546	None Significant
GATA_known1	GATA1	5	1.95799689582667	0.045784722813634	0.365226916807721	2.55363019760508	11	1.66546700066355	1.08555556952936E-06	5.481385301046E-05	6.60475409937118	Low Beta Significant
GATA_known2	GATA2	5	1.76995271689564	0.031643406205507	0.261356215216266	2.82493422127661	10	1.6252784555314	6.0810690819741E-06	0.000214171714189	6.15279182835806	Low Beta Significant
GCM_1	GCM	5	2.05031001010498	0.055476295009504	0.432374404040014	2.438655605912	7	1.71080547594858	0.001721536835156	0.023628462137841	4.09163993125446	None Significant
GCM1_1	Gcm1	11	2.6002607368004	7.14177927835384E-05	0.001441194965549	4.23034499745415	10	2.25574946920858	0.000102346748031	0.002247569693677	4.43311641496627	Both Significant
GCM1_2	GCM1	7	1.2910283593996	0.000315591672172	0.00501339739791	5.42203426364343	3	1.14718506988492	0.107408856165382	0.79718688906793	2.61509679541152	High Beta Significant
GCM1_3	GCM1	5	3.04571344994059	0.190855350246438	1	1.64165148238011	6	2.67374483682599	0.053197472208611	0.425216106263583	2.24404360407204	None Significant
GCM1_4	GCM1	8	1.64960606724455	0.000270104910518	0.00442268159058	4.84964268673123	5	1.42043370434683	0.014667132220927	0.137578375115594	3.52005164668997	High Beta Significant
GCM2_1	GCM2	8	1.94050170072319	0.00078256419283	0.010662460870701	4.12264518862238	7	1.74286046594416	0.001865229387969	0.025413807003073	4.01638578462326	None Significant
GLI_1	GLI	14	4.36822484866265	0.000141166950714	0.002474237992089	3.20496322534454	13	3.76082911862214	0.000118846947698	0.002520945201725	3.45668457405553	Both Significant
GLI2_1	GLI2	27	6.46788133273381	4.45683896656569E-10	5.54617704098627E-08	4.17447361987821	15	4.75565963463604	0.000108644308129	0.002358123642533	3.15413657671234	Both Significant
GLI2_2	GLI2	13	2.82224324213963	5.33920602520934E-06	0.000167501136807	4.60626490512714	9	1.95706755770985	0.000172513152627	0.003407598736495	4.59871707777516	Both Significant
GLIS1_1	GLIS1	14	4.40249824649079	0.000115174184348	0.002107720496056	3.18001262377772	11	3.25751382942588	0.000492783074218	0.008295204661471	3.37680838086839	Both Significant
GLIS2_1	Glis2	21	5.8680601568967	6.55998055523816E-07	2.84768627243159E-05	3.57869541867576	23	5.03914542209397	1.89135298198407E-09	2.71573432437374E-07	4.56426597636124	Both Significant
GLIS2_2	GLIS2	31	8.35228370042089	5.07665993055076E-10	5.92265090297251E-08	3.71155974963325	24	6.09512621805753	2.2431249834925E-08	2.3926185692538E-06	3.9375722735482	Both Significant
GLIS3_1	GLIS3	18	4.74162955483516	1.16841617884586E-06	4.64042490751851E-05	3.79616327927705	9	3.23573108741412	0.005588518444984	0.060473573750008	2.78144251078432	High Beta Significant
GMEB1_1	Gmeb1	5	1.74300904544658	0.030915642535877	0.256480176684425	2.86860243959258	5	1.36173618467917	0.012399291892845	0.1177856476793	3.67178316641268	None Significant
GMEB2_3	GMEB2	3	0.491391786848909	0.013152843577919	0.123997380380721	6.10510814443553	3	0.406264320158905	0.007947862764316	0.081514903125905	7.38435508889038	None Significant
GRHL1_1	GRHL1	2	0.988273650537995	0.25937637400039	1	2.02373097664927	8	0.681670965231804	4.36735412028189E-07	2.71741017944262E-05	11.7358673143422	Low Beta Significant
GTF2I_1	TFII-I	12	4.22610897836899	0.001001087133103	0.013347560221397	2.83949137644606	7	3.54629249744863	0.066302472600681	0.509309170840864	1.97389245388984	None Significant
HAND1_1	HAND1	8	2.25134353701705	0.002009464047616	0.024596224134544	3.55343370234812	5	1.88734244440769	0.041878778415074	0.343613841030354	2.64922776193335	None Significant
HDAC2_disc3	HDAC2	18	6.83018649331287	0.000215949013753	0.00359907790554	2.63535995944225	21	6.45675770673126	2.18388506910624E-06	9.26478078355315E-05	3.25240638627452	Both Significant
HDAC2_disc4	HDAC2	19	3.68609201821387	5.19480511107179E-09	4.30967763708182E-07	5.15451049678533	11	2.97179174530311	0.000217645960089	0.004124510608411	3.70147067585924	Both Significant
HERPUD1_1	MIF-1	2	2.16803855067891	0.640020474140412	1	0.922492821621511	10	2.08024071883131	5.43353531612031E-05	0.00137059397902	4.8071359768489	Low Beta Significant
HES1_1	HES1	23	4.56792485139133	2.81154398177824E-10	3.88748886784247E-08	5.03510910276786	8	3.98565162148386	0.048268547430735	0.389198608999088	2.00720001639822	High Beta Significant
HEY2_1	HEY2	9	2.61120953718714	0.001314323290001	0.016861540717377	3.44667858776857	7	2.38772423632187	0.009177777717234	0.092149891538379	2.93166182824489	None Significant
HIC1_3	Hic1	8	2.87272688116397	0.008647118471985	0.086779373445173	2.7848105061622	9	2.48880169599944	0.000984622574118	0.01512695642093	3.61619811432418	None Significant
HIC1_4	Hic1	34	6.1741589355564	1.3660195710485E-15	8.4995065329061E-13	5.5068229300346	18	5.09935933850574	5.42430410433135E-06	0.000194714696071	3.52985518476415	Both Significant
HIF1A_1	HIF1	9	1.76359082928518	7.93148067677463E-05	0.001553577195774	5.10322454083518	5	1.58119340992788	0.021590899021958	0.191915245869731	3.16216850424899	High Beta Significant
HIF1A_2	HIF1	14	2.38894332515581	1.73894664364122E-07	8.54202238651851E-06	5.86033157529466	10	2.04495926801853	4.58937924126321E-05	0.001206573113051	4.89007294980967	Both Significant
HINFP_2	HINFP1	21	4.94950212255014	3.57269875299796E-08	2.15125924524784E-06	4.24285099390565	17	4.31192505655104	2.34317421068139E-06	9.71963844614466E-05	3.94255460775511	Both Significant
HINFP_3	HINFP1	41	9.90810641374425	3.27866280929569E-14	1.3600105765891E-11	4.13802580310663	35	7.79721636795626	3.13762496015178E-13	1.60672065377211E-10	4.48878142510414	Both Significant
HINFP_4	HINFP1	48	11.295285358407	1.77822972865635E-17	2.21286363915292E-14	4.24956063321357	24	8.31010814473334	4.53107670268772E-06	0.000167481977906	2.88804905808721	Both Significant
HMGN3_disc1	HMGN3	4	1.33450769878054	0.044687133093774	0.357407346724443	2.99736000298474	5	1.18278148869162	0.006324294756767	0.066507678806878	4.22732351478627	None Significant
HMX3_1	HMX3	9	1.82981481909183	7.23640294034255E-05	0.00145243878685	4.91853050160937	3	1.18670154364072	0.115515178130231	0.848008621019824	2.52801558747131	High Beta Significant
HNF1_3	HNF1	4	0.594692732563264	0.002988892469756	0.034869711438338	6.72616257266012	2	0.500986162768749	0.089944230743301	0.678353630617297	3.9921262274926	None Significant
HNF1A_1	HNF1A	5	0.747982907588325	0.0008075138012	0.010962391314294	6.68464472820802	3	0.606894732313883	0.022837130175604	0.199198378691414	4.94319663735097	None Significant
HNF1A_4	HNF1A	2	0.418056954521745	0.065488244262365	0.502021626931662	4.78403714701503	3	0.400067092474133	0.007296564348772	0.075456951561115	7.49874222707775	None Significant
HNF4_known1	HNF4A	11	4.79888171496167	0.008771643660932	0.087774460437456	2.29220069452949	8	3.32112183105428	0.019621710501084	0.177387679290123	2.40882461016506	None Significant
HNF4_known15	HNF4A	12	3.83634314597178	0.000510236665516	0.007522942564211	3.12797879214746	3	2.98929555127624	0.579981060747415	1	1.00358092685723	High Beta Significant
HNF4_known17	HNF4A	7	1.9682932602507	0.003714104033683	0.042273505366458	3.55638061734175	4	1.84440388661323	0.11349694069171	0.83737825567419	2.16872238723426	None Significant
HNF4_known22	HNF4A	6	1.48811152102972	0.004029260182032	0.045171979192218	4.03195588180664	4	1.32331664119713	0.044700646603899	0.362780566399501	3.02270815273767	None Significant
HNF4_known24	NR2F1	8	2.74580143618673	0.006328893311374	0.065269043007348	2.91353915638929	3	1.74275316175911	0.253727611093672	1	1.72141417719297	None Significant
HNF4_known26	NR2F1	7	2.12055057792106	0.005526199052775	0.058114728323121	3.30102949341705	4	1.66055526839989	0.086242451646773	0.653073731378213	2.40883280196654	None Significant
HNF4_known4	HNF4A	5	1.08286566442461	0.004666742774488	0.050353052771328	4.61737791146679	2	0.904092262205271	0.229149624557421	1	2.21216360719821	None Significant
HNF4_known6	HNF4	8	2.58210594213886	0.004519032971095	0.049389560084146	3.09824622973188	5	2.07295696074798	0.056349231936211	0.446637449201228	2.41201341594466	None Significant
HNF4_known7	HNF4	9	2.68487008624776	0.001539316847133	0.019480228530022	3.35211749950179	7	2.10134593151246	0.004791848502674	0.053083704031664	3.33119830249068	None Significant
HSF_known2	HSF1	5	2.29176311305144	0.079643928891101	0.598252232668743	2.18172636234754	6	1.77935977204235	0.009208006165588	0.092149891538379	3.37199935295446	None Significant
HSF_known3	HSF1	4	2.43997197953155	0.22803617458325	1	1.63936308841053	5	1.7776147730125	0.033743053494526	0.285003472792928	2.81275790227967	None Significant
IKZF2_1	Ik-2	6	1.88533098987813	0.011431925073477	0.110565619993648	3.1824650590334	3	1.60131186021934	0.216433308051253	1	1.8734639232542	None Significant
INSM1_1	INSM1	17	5.23658257103488	2.70212448963028E-05	0.000659328674149	3.24639204469574	10	4.59451084199504	0.017045698270809	0.156353795517085	2.17651026276777	High Beta Significant
IRF_known11	IRF3	7	1.90305236052541	0.002175467788055	0.026454668420417	3.67830131487679	2	0.938276271814113	0.241872766726595	1	2.1315683451454	None Significant
IRF_known12	IRF5	4	0.582939003506516	0.002586265933723	0.031145802572481	6.86178138010848	2	0.412096272227072	0.062871493038954	0.488990675118938	4.85323487444207	None Significant
IRF_known14	IRF3	7	2.57476776783461	0.013864776651438	0.12972629748369	2.71869179327463	7	2.09768698173951	0.004943934236492	0.054126051579999	3.33700883922883	None Significant
IRF_known15	IRF5	6	0.936610061026276	0.000272853006217	0.004433279977356	6.40608108931223	4	0.675348242430314	0.004037234131883	0.046533889821838	5.92287023003949	High Beta Significant
IRF_known16	IRF5	3	0.615431361043283	0.02307171698166	0.198920737237469	4.87462971486273	1	0.354790896298446	0.302311098423605	1	2.81856161032613	None Significant
IRF_known17	IRF7	3	0.939668584936835	0.06761734929856	0.514120226867569	3.19261497946285	6	0.700753647013845	7.31491246217716E-05	0.001739392214042	8.56221016553833	Low Beta Significant
IRF_known19	IRF8	3	0.79373210892045	0.044708728117154	0.357407346724443	3.77961275131011	4	0.645523363686256	0.004013019302189	0.046526825066207	6.19652242663694	None Significant
IRF_known20	IRF8	7	0.792064830214244	1.2633954078172E-05	0.000349376400683	8.83766041992621	6	0.658212931231238	4.73969207521367E-05	0.001237377261697	9.11559119444302	Both Significant
IRF_known21	IRF9	4	0.91219360400704	0.013044495439222	0.123287268458843	4.3850340349121	4	0.878842796676697	0.011452004363346	0.109905631088377	4.55143970585617	None Significant
IRF_known3	IRF9	6	1.52495405157284	0.00417340944859	0.046095903901605	3.93454477779943	4	1.40323685941698	0.051977125140709	0.418198350286309	2.85055225933983	None Significant
IRF_known5	IRF8	4	1.3235450488865	0.042498164156915	0.3426708955479	3.02218651595214	6	1.00518520960346	0.00045709707662	0.007863877701735	5.96904922861625	Low Beta Significant
IRF4_1	Irf4	3	0.573205199897706	0.018998907917507	0.168474657782909	5.23372781777866	2	0.68893508467737	0.150109473608537	1	2.90303113382098	None Significant
IRF4_2	IRF4	4	0.718132136370998	0.005517514956504	0.058114728323121	5.57000557058143	3	0.52788461938052	0.015903232917681	0.148427191245593	5.68306006627081	None Significant
IRF6_1	Irf6	3	0.398524394775301	0.00723968890452	0.074048298050651	7.52777004201081	2	0.476976925995551	0.080939467673833	0.616669266463671	4.19307494974852	None Significant
J4118	RXRG	7	2.10362563482031	0.005300228427437	0.056191072396465	3.32758827622764	5	1.84258302447841	0.037761280357841	0.315374974981346	2.71358193013603	None Significant
J4123	BHLHE40	4	0.923741181575829	0.013952821086058	0.130223713283688	4.33021725108793	5	1.13140400948417	0.003951391630586	0.04595503318997	4.41928785658061	None Significant
J4138	RFX5	4	1.08929068006356	0.023665319659077	0.203100577825489	3.67211440730091	6	0.812133043427171	0.000177663592532	0.003472586826127	7.38795207085803	Low Beta Significant
J4143	YY2	6	1.87618499845389	0.011289719651754	0.109758957668507	3.19797887998488	4	1.25191177983743	0.037941281010102	0.316170988277037	3.19511331742515	None Significant
J4148	EGR4	27	5.23860998830278	4.20783492991119E-12	8.44543867836463E-10	5.15403896458945	11	4.20703370255795	0.00379478499515	0.044271601969744	2.61466885642295	High Beta Significant
J4168	NFIX	5	2.27254818456249	0.076760683305052	0.580096071018154	2.20017337100494	4	1.50473529710946	0.065006344548459	0.502454402075789	2.65827485251649	None Significant
J4173	TFAP2A	14	6.01661906980961	0.002939220795352	0.034397713068544	2.32688821372283	17	4.0857586989628	8.69250726924682E-07	4.63591071804473E-05	4.1607939314467	Low Beta Significant
J4178	TFAP2A	23	7.14054073691052	1.03811869373478E-06	4.21257091692905E-05	3.22104457455296	23	5.21912102491161	4.1856449619182E-09	5.787442166886E-07	4.40687232394453	Both Significant
J4183	TFAP2A	33	8.63940117670461	6.67112414063356E-11	1.03770956904411E-08	3.81970918181015	30	6.46342646325013	5.92777600133506E-12	1.7023014643345E-09	4.64150093925792	Both Significant
J4188	HES5	6	2.13048495603463	0.019997548375529	0.175661208749429	2.81626020545459	6	1.83473472119875	0.009078794175548	0.091604010352914	3.27022753244666	None Significant
J4198	ESRRA	12	2.85826727884632	2.60197817409878E-05	0.000643301764866	4.19834775033479	7	2.43150500869725	0.011348324232272	0.109305171959778	2.8788754187064	High Beta Significant
J4213	CREB3L1	10	1.77530887192643	1.24483877821875E-05	0.000346813784888	5.63282263618092	5	1.71806919275087	0.029736007144736	0.253452502003091	2.91024367417607	High Beta Significant
J4218	ELK1;KCNH4	4	1.00693636156476	0.01867288499747	0.16677201710538	3.97244568046393	6	0.822607577201301	0.000188273547475	0.003641833089556	7.29387883881811	Low Beta Significant
JDP2_2	JDP2	2	0.55423721203988	0.106740714321281	0.78443043131342	3.60856318658028	5	0.625812748442967	0.000291718073957	0.005286693809407	7.98961033063019	Low Beta Significant
JDP2_4	JDP2	2	0.60174781171044	0.122197977188978	0.89450316511543	3.32365147172716	5	0.696742550377296	0.000523094826389	0.008602855106866	7.1762518268655	Low Beta Significant
KLF12_2	Klf12	31	6.84677993084938	4.29821141273243E-12	8.44543867836463E-10	4.52767582908923	25	5.72730882878291	9.9799441389862E-10	1.68339165562467E-07	4.36505185024441	Both Significant
KLF13_1	KLF13	18	4.24777744478101	3.53459724942022E-07	1.64944557069449E-05	4.23751014124234	14	3.68648152929496	2.45162973892075E-05	0.000720674575114	3.79765906562877	Both Significant
KLF14_1	KLF14	40	8.81048333453851	2.2130187922482E-15	1.18025297194911E-12	4.5400460430126	27	7.07104881075232	4.57237652329424E-09	6.09637952396919E-07	3.81838687903603	Both Significant
LHX6_2	Lhx6	2	0.278594679562888	0.031846019668293	0.26244904563374	7.17888799290057	3	0.325842420403346	0.004320687171754	0.049028089067201	9.20690435667165	None Significant
LHX8_1	Lhx8	6	0.460349882355869	6.36558720338856E-06	0.000198036511217	13.0335647514335	2	0.381824234276818	0.056684030618148	0.447391392254545	5.23801220681562	High Beta Significant
LMO2_1	LMO2	9	3.95038806419858	0.01908517108015	0.16883856302292	2.27825718732923	8	3.10266625004052	0.013904730621148	0.130755544548014	2.57842750566405	None Significant
LMO2_2	LMO2	3	0.65408773501421	0.027972725312011	0.234146657660641	4.58654067246013	1	0.525364130013608	0.41223332253882	1	1.90344171379591	None Significant
MA0014_2	PAX5	25	8.78750414401081	3.84925782767642E-06	0.000130134221906	2.84494887174977	23	7.5325595875497	3.13894489264508E-06	0.000122067626203	3.05341095980387	Both Significant
MA0024_2	E2F1	32	8.08244736976748	6.47474780845492E-11	1.03770956904411E-08	3.95919682937825	19	5.97158018131504	1.29324243369641E-05	0.000420319580996	3.18173740000187	Both Significant
MA0050_2	IRF1	10	3.74812038852846	0.004565857358576	0.049567032275704	2.66800394955459	9	2.88642388453397	0.002649462209789	0.033873721987884	3.11804515207339	None Significant
MA0058_2	MAX	8	1.85597396473844	0.000524715592838	0.007681956270898	4.310405292311	5	1.73509493113994	0.026812586177881	0.230111058044996	2.88168670789387	High Beta Significant
MA0060_2	NFYA	6	2.6519954195018	0.049348523941247	0.39031946451825	2.2624473465822	7	1.69998227176036	0.001683474203361	0.023191306512617	4.11768999964416	None Significant
MA0076_2	ELK4	13	2.45740130609447	1.46791434142173E-06	5.76852991402215E-05	5.29014124301122	12	2.11741936236356	1.93450618088835E-06	8.4815948466226E-05	5.66727603104803	Both Significant
MA0080_3	SPI1	17	5.20159867113672	1.96543083229128E-05	0.000495774391477	3.26822599642908	11	3.70276231177536	0.001456258120362	0.020671436251516	2.970755094114	High Beta Significant
MA0093_2	USF1	10	1.752185317296	9.30688695007583E-06	0.000271445414666	5.70715888398846	6	1.3301018409478	0.002256377404434	0.029556630536976	4.51093278370665	High Beta Significant
MA0095_2	YY1	6	1.96018856433938	0.011886098177993	0.113779166245283	3.06093000905865	4	1.43840024302961	0.05667251992922	0.447391392254545	2.78086716085021	None Significant
MA0098_2	ETS1	24	5.78340325100357	5.72390322818266E-09	4.54655517257922E-07	4.14980573866008	21	4.51594049753428	9.30166098760291E-09	1.15751677364807E-06	4.65019413153607	Both Significant
MA0105_3	NFKB1	6	2.20004094164487	0.021315082707231	0.185922218961193	2.72722197411202	6	1.58259339192269	0.005445315577528	0.059095260605618	3.7912454523209	None Significant
MA0145_2	TCFCP2L1	23	6.58123656185798	2.71738891443075E-07	1.28414110826083E-05	3.49478396404987	18	4.93823329774834	3.2441362341364E-06	0.000124857717171	3.64502827523507	Both Significant
MA0150_2	NFE2L2	7	2.64494360376705	0.016148743651931	0.147375784474712	2.64655926501808	12	2.1021783497557	1.59250257529661E-06	7.62208138227368E-05	5.70836437421904	Low Beta Significant
MA0154_2	EBF1	11	5.1683777206585	0.015436310680379	0.141940234419126	2.12832741617006	11	3.59982104011234	0.001147246219474	0.017339945288464	3.05570745807317	None Significant
MA0258_2	ESR2	9	3.82975781579015	0.015515469969301	0.142317585374954	2.35001805150521	6	3.58490315243318	0.149215302111076	1	1.67368538141055	None Significant
MA0463_1	BCL6	3	1.79988030337276	0.268092353170153	1	1.66677750424757	6	1.57928893521069	0.004850941460459	0.053264169219343	3.79917814038224	None Significant
MA0464_1	BHLHE40	4	1.70070490215614	0.091863614453194	0.679110103657282	2.35196593772902	7	1.85680535719604	0.002190841413995	0.02879921451378	3.76991587883541	None Significant
MA0470_1	E2F4	31	8.85666201535039	2.2617063901972E-09	2.28203626579497E-07	3.50019002037909	19	6.09533562116056	1.74563196657044E-05	0.000525556052513	3.11713762471744	Both Significant
MA0471_1	E2F6	29	8.56535489178482	1.09800042926955E-08	7.73418722749921E-07	3.38573244966352	17	5.6202457414768	6.65615452428104E-05	0.001613580793011	3.02477876982173	Both Significant
MA0473_1	ELF1;ELOF1	14	3.63940423677792	1.58674951018476E-05	0.00042241011541	3.84678345387503	13	2.70253439589445	4.43733425295304E-06	0.000167223909815	4.81029955428095	Both Significant
MA0474_1	ERG	12	3.4885365547616	0.000195975452841	0.003325577220544	3.43983782644355	12	2.41743470446939	7.67940518713891E-06	0.000265455585704	4.96393965794163	Both Significant
MA0475_1	FLI1;FLII	12	3.11578934596731	6.73342224594463E-05	0.00139653358759	3.8513515092191	13	2.31090596806569	8.23042180836533E-07	4.45308559971355E-05	5.62549934079813	Both Significant
MA0477_1	FOSL1	6	1.6153878507828	0.005705845710349	0.059501105956854	3.71427827508574	8	1.50555208279188	0.000123898757916	0.00259857341571	5.31366539320572	Low Beta Significant
MA0478_1	FOSL2	9	1.9417988265687	0.0001493358908	0.002605184372915	4.63487765923912	5	1.63117242200236	0.023400408382301	0.203162253785525	3.06527987633717	High Beta Significant
MA0480_1	FOXO1	9	1.49757665897162	1.5953845481501E-05	0.00042241011541	6.00970904967246	3	1.31621842436456	0.143900457279031	1	2.27925695649514	High Beta Significant
MA0481_1	FOXP1	11	2.65339788934623	6.97336407460598E-05	0.001438307701833	4.14562777944709	8	1.71431893195318	0.000364917571821	0.006456547671418	4.66657624254627	Both Significant
MA0488_1	JUN	6	1.02873149660522	0.000587355658182	0.008401342504871	5.83242568133648	1	1.06601585835073	0.65962388503233	1	0.938072348705144	High Beta Significant
MA0490_1	JUNB	5	1.52107118258398	0.018283165513448	0.164471758184266	3.28715714113133	7	1.40747422984422	0.000495500306775	0.008295204661471	4.97344807568858	Low Beta Significant
MA0491_1	JUND	3	1.08559189202637	0.095595332316635	0.703909406476325	2.76346942348675	8	1.27836413797612	3.75970653532618E-05	0.001017098237577	6.25799782890143	Low Beta Significant
MA0492_1	JUND	5	1.52107118258398	0.018283165513448	0.164471758184266	3.28715714113133	7	1.40747422984422	0.000495500306775	0.008295204661471	4.97344807568858	Low Beta Significant
MA0493_1	KLF1	33	6.71909899862894	8.868229437292E-14	3.00976284281804E-11	4.911372790717	28	4.93195890309082	3.44304201624454E-13	1.60672065377211E-10	5.67725736369227	Both Significant
MA0494_1	NR1H3	12	3.28865095427295	0.000122780357616	0.002221452099843	3.64891262917653	7	2.27363012137884	0.008434786102836	0.08603616212923	3.07877694537001	High Beta Significant
MA0501_1	NFE2	7	2.28044261690408	0.007075262382768	0.072565335464913	3.06957954044166	6	1.42528225557378	0.00322628144212	0.039105655892311	4.20969248479457	None Significant
MA0502_1	NFYB	6	1.53509364444779	0.00419551082814	0.046203320583131	3.90855634227992	6	1.08273062559796	0.000813001815254	0.012806522301781	5.54154455240091	None Significant
MA0503_1	NKX2-5	33	6.71909899862894	8.868229437292E-14	3.00976284281804E-11	4.911372790717	28	4.93195890309082	3.44304201624454E-13	1.60672065377211E-10	5.67725736369227	Both Significant
MA0504_1	NR2C2	21	7.96326165044579	6.1437106091684E-05	0.001295822525772	2.63711038539395	17	6.26655525007672	0.000237934897156	0.004441362164165	2.7128141892297	Both Significant
MA0505_1	NR5A2	12	3.05199890938341	5.68187510659741E-05	0.001212108998676	3.93184937357148	6	2.41644020355429	0.034596076143171	0.290892092047207	2.48299129900865	High Beta Significant
MA0506_1	NRF1	24	7.57698318342563	8.46515218975653E-07	3.55085390850962E-05	3.16748756318994	24	6.19267253924547	2.11008167158403E-08	2.33177441650206E-06	3.87554805262224	Both Significant
MA0509_1	RFX1	6	2.84961658021754	0.066448705170082	0.506265675477657	2.10554642391292	11	2.15998482296049	1.39632730257279E-05	0.000441766992408	5.09262837547318	Low Beta Significant
MA0510_1	RFX5	12	5.62670462577117	0.011755570545527	0.113026985211998	2.13268703408353	16	4.44326211803925	1.26054892012079E-05	0.000420319580996	3.6009579392225	Low Beta Significant
MA0511_1	RUNX2	17	3.82831175503699	3.83152320132725E-07	1.76593405480821E-05	4.44059969192236	7	2.7562075910343	0.021404415731001	0.191314860703341	2.53972161704016	High Beta Significant
MA0513_1	SMAD2	10	3.11307870325534	0.001295697630757	0.01667991017774	3.21225415520109	5	2.83418841434606	0.156009902001868	1	1.76417346662313	None Significant
MA0518_1	STAT4	3	2.23701173325417	0.388234356783509	1	1.34107477193958	6	1.41824098030627	0.003154907824985	0.038365100538471	4.23059274362831	None Significant
MA0521_1	TCF12	8	2.70098383869629	0.006228755681085	0.064593205355297	2.96188369785339	6	2.67443713536544	0.053304947322435	0.425216106263583	2.2434627161951	None Significant
MA0525_1	TP63	19	5.63291318723793	4.12726909227299E-06	0.000135678359723	3.37303263310482	15	3.95339163836887	1.44458525881701E-05	0.000449883823548	3.79421048358084	Both Significant
MA0526_1	USF2	9	1.87803813978677	0.000108963713721	0.002023829303965	4.79223494418588	5	1.51806258845954	0.018602708401901	0.169387111685954	3.29367184068067	High Beta Significant
MA0527_1	ZBTB33	13	3.75826492862977	0.000115018005766	0.002107720496056	3.45904300172359	9	2.84118446838552	0.002437667592035	0.031598759732709	3.16769294642603	High Beta Significant
MA0591_1	BACH1;BRIP1	14	3.30793712097937	6.72216283746886E-06	0.000207401407408	4.23224489704178	9	2.7882892753516	0.002123808352431	0.028016696775847	3.22778561018032	High Beta Significant
MA0595_1	SREBF1	3	1.85091995718726	0.282776370370127	1	1.62081563189741	5	1.59279881295177	0.022274742613542	0.197343432702687	3.13912840676596	None Significant
MA0597_1	THAP1	13	3.80420137973223	0.000128785312192	0.002300425059186	3.41727440331117	7	3.21555342398529	0.044002100586814	0.359455596976517	2.17691920394977	High Beta Significant
MA0600_1	RFX2	15	4.77612954009777	9.52966415643053E-05	0.001805923753042	3.14061833416959	18	4.07478277999196	1.42816079844293E-07	1.06633863470248E-05	4.41741338664328	Both Significant
MAF_known1	MAF	14	3.61143136698208	1.9325892974952E-05	0.000494168154867	3.87657927767826	10	2.65464191383687	0.000402001010342	0.007045885510869	3.76698640516323	Both Significant
MAF_known10	MAFB	3	1.4532696039702	0.173133866247657	1	2.06431070449989	7	0.838699038570493	2.39039833644579E-05	0.000708251941399	8.34625971663332	Low Beta Significant
MAF_known2	MAF	7	2.73410376443717	0.018940178186542	0.168474657782909	2.56025396367536	5	2.05360793915975	0.055274772639918	0.43998934855777	2.43473932129703	None Significant
MAF_known3	MAFB	5	1.56294170168052	0.020270650291282	0.17764219182129	3.19909565060799	7	1.24349144427044	0.000278168225673	0.005090558044071	5.62931094721518	Low Beta Significant
MESP1_1	MESP1	7	2.88063834848599	0.026242870573853	0.223679029074484	2.4300169452646	8	2.6392121368118	0.00538025750684	0.058559449169356	3.03120764277179	None Significant
MNT_1	MNT	3	1.0357893341358	0.085234785459719	0.632611275148329	2.89634185362897	5	1.14229214508074	0.004038558020101	0.046533889821838	4.37716395191231	None Significant
MTF1_1	MTF-1	25	6.84651186139033	3.92606085185188E-08	2.29015614276363E-06	3.6514944406922	22	5.89446427808731	2.04125581563164E-07	1.46548754678333E-05	3.73231543395471	Both Significant
MTF1_2	Mtf1	9	2.25732212060869	0.000476818146787	0.007091973348307	3.98702512053226	4	1.69383125845204	0.091440184089123	0.688245619798705	2.36151032166895	High Beta Significant
MTF1_3	MTF1	7	2.22504931183709	0.007288384423067	0.074342682344053	3.14599769216823	10	2.33938731064529	0.00012638793005	0.002635970896991	4.27462351124818	Low Beta Significant
MXI1_disc1	MXI1	8	3.64997605817825	0.030439849842212	0.253095373004363	2.19179519878629	17	2.48647052510925	8.40833754114741E-10	1.49478552507136E-07	6.83700041015087	Low Beta Significant
MXI1_known1	MXI1	11	2.41845740562491	3.64595191766219E-05	0.000827834022654	4.54835382852554	11	1.97558122684895	5.82007018725696E-06	0.000206931670577	5.56798164029175	Both Significant
MYB_1	c-Myb	21	4.34715773514743	3.14506993112149E-09	2.79556153958589E-07	4.83074258617575	12	2.9655012055321	5.31792318323874E-05	0.001350556526075	4.04653350928139	Both Significant
MYB_6	Myb	4	0.324108325644884	0.000316924704003	0.00501339739791	12.3415527572182	1	0.230546160021438	0.209222011631623	1	4.33752615921693	High Beta Significant
MYBL2_1	MYBL2	2	0.339035215518603	0.041043145146463	0.332374539743823	5.89909221359413	2	0.31651081287667	0.038679750968246	0.320892226352169	6.31889944555957	None Significant
MYC_disc2	MYC	14	3.00148227856701	2.10263694829284E-06	8.00988455822486E-05	4.66436203870708	7	2.45248688375759	0.010784976855784	0.104308560895271	2.85424564198888	High Beta Significant
MYC_disc3	MAX	5	1.06076564159286	0.004056996929803	0.045346759027567	4.71357649979305	5	0.999453594876803	0.002942161072106	0.036491186981729	5.00273351922489	None Significant
MYC_disc6	USF2	3	1.03785088202388	0.085115234300139	0.632611275148329	2.89058866929881	4	0.732578522229282	0.006248831572571	0.066086409112447	5.46016553669599	None Significant
MYC_disc8	MYC	5	2.16297291330992	0.065688892621825	0.502527878015825	2.31163320133708	10	1.47581792708976	2.49390501603863E-06	0.000100111737997	6.77590359653613	Low Beta Significant
MYC_known11	MYC	14	3.86737134685689	3.4965708134181E-05	0.000805777904767	3.6200299232651	9	2.86023931451218	0.002506474530189	0.032266609920331	3.14658985153309	High Beta Significant
MYC_known14	MYC	11	2.73256660970118	9.16292450499297E-05	0.001763276499092	4.02551943690877	4	1.64057183743817	0.083455531863623	0.634543906559105	2.43817424432092	High Beta Significant
MYC_known17	USF1	3	0.726542700252266	0.036332847852173	0.294869361499766	4.12914478248609	4	0.610496524654626	0.003313297745067	0.039772978621227	6.55204385031169	None Significant
MYC_known18	MYC	11	2.52019773604326	4.51089684957866E-05	0.000984815389714	4.36473687865069	5	1.88942603467235	0.038375025468499	0.319073235753386	2.64630628997714	High Beta Significant
MYC_known19	MAX	13	2.507593184785	1.55206833154214E-06	6.03570000159917E-05	5.18425400056055	6	2.24525568582581	0.023499930432429	0.203552924939153	2.67230143893086	High Beta Significant
MYC_known20	MAX	8	1.92516142902528	0.000699442855191	0.009779778478718	4.15549567915998	6	1.45854673782188	0.002713704880621	0.034459052059229	4.11368374040594	High Beta Significant
MYC_known6	MYC	9	2.60702316774173	0.001217218331104	0.015833416214954	3.45221327963726	10	1.91383034555862	2.50655154971611E-05	0.000731062844585	5.22512354514953	Low Beta Significant
MYC_known7	MYC	7	1.33148818954856	0.00039167674004	0.005992747729015	5.25727532166346	6	1.20597571149109	0.001355281938963	0.019535202955585	4.97522457776657	High Beta Significant
MYC_known8	MYC::MAX	19	3.81727837233339	9.63949797127413E-09	7.03512239199839E-07	4.97736820497737	9	2.76161579499783	0.001973026681828	0.026495749144935	3.25896166161197	High Beta Significant
MYCN_2	Mycn	14	2.65935198010472	5.0091241216783E-07	2.25305473127635E-05	5.26444039929183	7	2.2439323917446	0.006728813992605	0.070365268281579	3.11952357644683	High Beta Significant
MYF_1	Myf	18	5.38732631719886	9.89031818662265E-06	0.000286225679003	3.34117499853974	7	3.9465687441793	0.10308061799755	0.766586800954541	1.77369265651945	High Beta Significant
MYF6_1	Myf6	12	4.27239310249269	0.001248671733743	0.016186160175609	2.80873030924956	6	3.29112099728792	0.112986780894551	0.835265027856012	1.82308702868851	None Significant
MYOD1_1	MyoD	6	2.344268844665	0.031509988133133	0.260831319622877	2.55943340869567	6	2.14002569892677	0.021469577073583	0.191314860703341	2.80370464850446	None Significant
MYOD1_3	MyoD	34	10.4119288527654	2.67332059208023E-09	2.49504908112311E-07	3.26548524109148	28	8.51055344111957	6.77957557828974E-08	5.50215367136472E-06	3.29003280382628	Both Significant
MZF1_1	MZF1	10	4.44182232698587	0.014184040103575	0.131973882668929	2.25132823058814	11	3.48862077548908	0.000899035857624	0.013984721205941	3.15310855146125	None Significant
MZF1_2	MZF1	24	8.36021265782149	3.71160563339006E-06	0.000127122776023	2.87074037256056	21	6.21891196429145	1.86737474232476E-06	8.4815948466226E-05	3.37679647510377	Both Significant
MZF1_4	MZF1	12	5.01799275495896	0.004118045396439	0.045686750926809	2.39139444514765	13	3.46589912588583	5.61710707794432E-05	0.001407390046672	3.75083045634728	Low Beta Significant
NANOG_disc3	NANOG	14	6.41997653169285	0.005608105394003	0.058810410348341	2.18069332977895	11	4.82960874300911	0.010268260084171	0.100350961576779	2.27761721193721	None Significant
NFE2_disc1	NFE2	8	2.38699733718953	0.002737050499154	0.032541772388154	3.35149096120034	4	1.87235258496629	0.117445612013591	0.858032891213368	2.13634976238838	None Significant
NFE2_known1	NFE2	8	1.9979246327919	0.000916430440168	0.012306732227749	4.00415504603935	5	1.48049755287834	0.016194789059484	0.150396345493574	3.37724300204289	None Significant
NFE2_known2	NFE2	3	0.8408095600873	0.052778790054477	0.415689571174368	3.56798987833644	6	0.846773271835861	0.000212402109019	0.004045673159468	7.08572199851278	Low Beta Significant
NFE2L2_1	Nrf-2	9	2.01687831489563	0.000225422676325	0.003740271468419	4.46234159667969	10	2.08689238677323	5.01987918748586E-05	0.001292448669547	4.79181392551922	Both Significant
NFIA_1	NFIA	8	2.4478042481612	0.003104053497021	0.036100415958483	3.26823519732414	4	1.67000604372832	0.08761728261859	0.662141596608037	2.39520091260863	None Significant
NFIB_1	NFIB	8	2.45801262603962	0.00318922522706	0.036747535777471	3.25466188222544	4	1.73738446076551	0.097673442475377	0.732267089555897	2.3023113711041	None Significant
NFIC_1	NFIC	19	7.32788642149049	0.000140341511746	0.002471373185974	2.59283494682433	18	5.33158022002611	9.45575213284722E-06	0.000320916047804	3.37610975680149	Both Significant
NFIC_2	NF-1	14	4.71938541265282	0.000338485991044	0.005265231833334	2.96648795889091	15	4.31561905767941	3.64469048393188E-05	0.000993180368506	3.47574700165167	Both Significant
NFIC_3	NF-1	11	3.23787383483672	0.000452967837627	0.00679134917862	3.39729111173188	9	2.91105141698286	0.002886158607995	0.036036038852151	3.09166644996191	High Beta Significant
NFIX_1	NFIX	9	3.41717069426703	0.0074342050872	0.07562345488977	2.63375780879172	6	2.38243777586773	0.033673059926179	0.285003472792928	2.5184288382158	None Significant
NFKB_disc4	NFKB1	6	1.28183359627492	0.001868952854647	0.023103588681363	4.6807947751068	6	1.28111235492901	0.001627381352358	0.02250161097258	4.68342997155193	None Significant
NFKB_known1	NFKB1	13	3.62412762963408	7.07335560900053E-05	0.001441194965549	3.58707013894888	9	2.8408961747689	0.002432158556056	0.031598759732709	3.16801440331839	High Beta Significant
NFKB_known10	NFKB1	6	2.15274338803946	0.019669697800286	0.173598257288327	2.78714129762781	6	1.63170725861827	0.006291498227685	0.066349683789832	3.67713017657395	None Significant
NFKB_known11	NFKB2	11	2.1649877190121	9.14708935271077E-06	0.000270850073574	5.08086023001525	6	1.75047224260111	0.008787137374577	0.089143080580771	3.42764646818067	High Beta Significant
NFKB_known2	RELA	5	1.31673378859113	0.010738743202173	0.105501321931261	3.79727477438691	2	1.34255349824686	0.389539390324459	1	1.48969855027129	None Significant
NFKB_known3	NFKB	6	2.40576441843951	0.032664554903817	0.267269527104877	2.49400978500292	9	1.85015700996171	0.000116013493088	0.002481744767816	4.86445201760809	Low Beta Significant
NFKB_known5	NFKB	7	2.30647745893613	0.008135448877384	0.082308217219241	3.03493102561201	5	1.59755345582363	0.022770751633857	0.199198378691414	3.12978572439832	None Significant
NFKB_known6	NFKB	8	4.18066350338357	0.058361791971677	0.45391592720248	1.91357185134018	9	3.13986183803976	0.004815997108411	0.053193376455	2.86636816020503	None Significant
NFKB_known7	NFKB	7	2.45600359310243	0.011147024420164	0.108654625548579	2.85015869669701	9	1.88233956792772	0.000132505477234	0.002748206524666	4.78128396881555	Low Beta Significant
NFKB_known9	RELA	5	1.42704864378926	0.0143407188451	0.132847662151682	3.50373480382802	4	1.23076421403803	0.035532950469875	0.298098163455379	3.25001324735982	None Significant
NFY_known3	NFY	4	1.49046933322044	0.061417795294669	0.473736559645071	2.68371841731037	4	1.06626414119802	0.022607133024956	0.199052517229328	3.75141566282603	None Significant
NFY_known4	NFY	2	1.40161174269999	0.41058483872586	1	1.42692868436398	6	1.05267121768753	0.000658391505452	0.010579795535566	5.69978536430452	None Significant
NFY_known5	NFY	4	1.47837674492971	0.061155711009319	0.472691649132811	2.70567026552503	3	0.925111407340044	0.065923643185211	0.50794103165013	3.2428526728752	None Significant
NHLH1_1	HEN1	33	11.1544619544772	4.13426296650307E-08	2.33852599834164E-06	2.95845735407743	26	8.87891629247689	1.42782003234148E-06	7.01371184951485E-05	2.92828529333358	Both Significant
NHLH1_2	HEN1	30	9.56966731246601	3.99024142149989E-08	2.29178491675043E-06	3.13490521879692	22	6.77606968377245	1.87633538577966E-06	8.4815948466226E-05	3.24671985777925	Both Significant
NHLH1_3	NHLH1	11	4.38458073835922	0.005002293302753	0.053509607616205	2.50879175373935	7	3.58755313568495	0.069951726202258	0.536237912472436	1.95119061244609	None Significant
NHLH1_4	NHLH1	12	4.07964724679849	0.000928927186006	0.012429839210047	2.94143078409954	8	3.41943784261894	0.022745711482632	0.199198378691414	2.33956584918438	None Significant
NKX2-1_2	NKX2-1	8	3.45337564422379	0.02256757759385	0.195477022420468	2.31657393350214	8	2.47600337796895	0.00353282351609	0.0420030024231	3.2310133625756	None Significant
NKX3-1_4	Nkx3-1	4	0.851413126491338	0.009803131020456	0.097075916123237	4.69807180033029	2	0.587105559598873	0.116295925390704	0.85129947111265	3.40654243057493	None Significant
NR1H_1	LXR	16	4.2501003551484	6.8762815377004E-06	0.000210417501764	3.76461698854199	8	3.38599143607585	0.021472108251706	0.191314860703341	2.36267579260965	High Beta Significant
NR1H_2	LXR-direct-repeat-4	15	2.85971526853913	1.69289503690716E-07	8.42668596009792E-06	5.24527744598247	7	2.37061539889075	0.010088802334709	0.099158193776364	2.95281976286639	High Beta Significant
NR1H_3	LXR,-PXR,-CAR,-COUP,-RAR	19	5.07327858452935	1.02731910057978E-06	4.21257091692905E-05	3.7451126886545	11	4.31914071329016	0.004417279536681	0.049821285657013	2.54680287820968	High Beta Significant
NR2C2_disc2	NR2C2	16	3.94510180296694	2.61575738683469E-06	9.66861189105891E-05	4.05566213474316	5	3.18038615856143	0.214192257389493	1	1.57213613401639	High Beta Significant
NR2C2_disc3	NR2C2	11	3.20546890347704	0.000374648248149	0.005755797065701	3.43163522443411	11	2.40731585907799	2.53934259565602E-05	0.000734885415158	4.56940453348446	Both Significant
NR2E1__NFIC_1	TLX1::NFIC	8	2.59983966943592	0.004574845877958	0.049567032275704	3.07711282893677	5	2.15664791331788	0.064917090546676	0.502454402075789	2.31841274095955	None Significant
NR2F2_1	NR2F2	8	3.57002640685724	0.02716309835122	0.228909396692114	2.2408797830273	10	2.3051682899166	0.000121126678207	0.002554786318514	4.33807806733356	Low Beta Significant
NR2F2_2	Nr2f2	4	1.94841228967655	0.130177299911594	0.947340130794459	2.05295358748945	5	1.56893998175296	0.020863125153273	0.187229412066869	3.18686505420912	None Significant
NR2F6_1	NR2F6	7	1.88426458362038	0.002690297974647	0.032190952817619	3.7149772175574	5	1.57199048365808	0.020101207808405	0.180826508814569	3.180680832345	None Significant
NR2F6_4	Nr2f6	7	1.79843572319124	0.002038525855544	0.024870403912033	3.89227143885845	6	1.19467790164858	0.001307899097531	0.019223327475641	5.02227419768992	None Significant
NR3C1_disc2	NR3C1	4	1.2000518912612	0.032619343069513	0.267269527104877	3.33318919717395	5	1.10212888127993	0.004665243595664	0.051834998324611	4.5366745077884	None Significant
NR3C1_disc4	NR3C1	4	1.61318386328564	0.07867840878671	0.593387522585837	2.47956856687931	6	1.3140996646746	0.002116178478941	0.028015038648672	4.56586373263076	None Significant
NR5A2_1	NR5A2	9	2.12861800691394	0.000336913228776	0.005262695030076	4.22809539840742	5	2.06151472841367	0.057471690977227	0.451698248673659	2.42540105636184	High Beta Significant
NR6A1_1	GCNF	7	1.42831808983847	0.000567009904764	0.008236554243896	4.90086910597879	3	1.2805133575074	0.137106740576546	0.999716560676738	2.34281039116975	High Beta Significant
NRF1_disc1	NRF1	34	8.17893243854021	3.82761926369671E-12	8.44543867836463E-10	4.15702174525706	29	6.33502414968756	1.99284684031948E-11	5.31415145267929E-09	4.57772524851863	Both Significant
NRF1_known1	NRF1	10	1.79009142563365	1.37656289854661E-05	0.000372396006143	5.58630685383024	2	1.69401735657456	0.506576716292401	1	1.18062544768972	High Beta Significant
NRF1_known2	NRF1	11	2.42119668264753	2.94019087791512E-05	0.000700984657772	4.54320794292999	7	1.80960995014492	0.002455618756538	0.031721311893204	3.86823690897556	High Beta Significant
OVOL2_1	MOVO-B	17	5.91837663298834	0.000113977428058	0.002106471192207	2.8724092862296	27	4.89809653359057	1.48429342679506E-12	4.86399736859703E-10	5.51234542129523	Both Significant
PAX1_2	PAX1	6	1.9721022035558	0.014494074600436	0.133935951721851	3.04243866731739	5	1.64961899129939	0.025302415659584	0.218194818256472	3.03100293241747	None Significant
PAX2_3	Pax2	4	0.978487217964967	0.016560891130389	0.150428429411524	4.08794302731833	4	0.98279002085896	0.016721933549604	0.154141475156705	4.07004539637469	None Significant
PAX2_4	PAX2	6	2.55210167954936	0.043834678146548	0.352685725433861	2.35100350745408	8	2.14103630032564	0.001440714261694	0.020528849215859	3.73650834354525	None Significant
PAX3_1	Pax-3	11	1.84793684772242	2.12431036557218E-06	8.01070639625861E-05	5.95258437189425	5	1.12406541734599	0.005746594769748	0.06200440085929	4.44813969262163	High Beta Significant
PAX4_3	Pax-4	19	5.35238742302345	2.72215923742342E-06	9.8665277701263E-05	3.5498177725833	18	5.03631799419807	3.84553728789142E-06	0.000146493714787	3.57403961003581	Both Significant
PAX4_4	Pax-4	15	4.79028902218059	0.00010312576848	0.001924975662461	3.13133506778926	9	3.74314476067323	0.013803727251782	0.130133534134354	2.40439538821931	High Beta Significant
PAX5_disc1	PAX5	36	11.03054826757	8.35047143245806E-10	9.16896085152232E-08	3.26366370254148	26	8.98202136127613	1.87420819981579E-06	8.4815948466226E-05	2.89467136118078	Both Significant
PAX5_disc3	PAX5	9	2.3416087734767	0.000605105523103	0.00862219551353	3.84351139350971	5	2.08754837197176	0.059067009898278	0.462290158793209	2.39515407984407	High Beta Significant
PAX5_disc4	PAX5	11	2.87771035754421	0.000167037020835	0.002860515351659	3.82248337507713	6	2.01678590698098	0.016385420246381	0.151789097646827	2.97503070565466	High Beta Significant
PAX5_disc5	PAX5	34	9.14862757399196	6.14696693296336E-11	1.03770956904411E-08	3.71640442514639	23	6.67792713295558	3.30366171353643E-07	2.16375834322491E-05	3.4441825348011	Both Significant
PAX5_known1	PAX5	55	17.5808425969476	1.17449242526367E-13	3.65390300876694E-11	3.12840523408981	42	14.1356292663367	6.07591510705562E-10	1.19384003075285E-07	2.97121544493395	Both Significant
PAX5_known2	PAX5	16	4.40927320025321	8.79713125047808E-06	0.000264854543339	3.62871595234361	17	3.31582095868247	5.61590128788281E-08	4.65902448214348E-06	5.12693544429338	Both Significant
PAX5_known3	PAX5	7	1.44783422630577	0.000659066499911	0.009284775433243	4.83480765464489	7	1.64276986157434	0.00127879827431	0.018869898373906	4.26109594760375	High Beta Significant
PAX5_known4	PAX5	40	11.1877911835988	3.92187932678441E-12	8.44543867836463E-10	3.57532593731635	33	8.37778715328413	4.16764557306442E-11	1.03725983216797E-08	3.9389876343497	Both Significant
PAX5_known5	PAX5	6	2.71371963645857	0.053611043936066	0.420470326594255	2.21098742824814	8	2.15672637122638	0.001501668329807	0.02123528703056	3.7093254418969	None Significant
PAX6_2	Pax-6	11	2.93823186499182	0.0002042783142	0.003450786039429	3.7437481129593	4	2.32151188835464	0.203808181348653	1	1.72301508343125	High Beta Significant
PBX3_disc1	PBX3	3	1.00845356442094	0.079997795344561	0.599703683766145	2.97485189783886	6	0.678176755151663	6.50329463332462E-05	0.001586828676711	8.84725103657998	Low Beta Significant
PBX3_disc2	PBX3	4	1.88199183782819	0.118478757219919	0.868981935835753	2.12540773004413	7	1.24771006201937	0.00025404770295	0.004718535815985	5.61027775048217	Low Beta Significant
PBX3_disc3	PBX3	29	9.23877482884736	8.20148866105499E-08	4.50268760666137E-06	3.13894434459532	21	7.42933545018855	2.34866895882296E-05	0.000701455033257	2.82663236043098	Both Significant
PPARA_2	PPARA	21	5.32806895930796	1.49132193765397E-07	7.62669865965666E-06	3.94139042876194	17	4.96495167794572	1.2947604413634E-05	0.000420319580996	3.4240010986439	Both Significant
PRDM1_disc2	PRDM1	4	0.877764289342851	0.011777244850929	0.113026985211998	4.55703205127501	5	0.980644642049883	0.002744132165679	0.034706901431423	5.09868691022294	None Significant
PRDM1_known2	PRDM1	9	2.15357052486099	0.000298405684953	0.004781225339422	4.17910623130438	4	1.85370316280522	0.114458502338508	0.842807012589342	2.15784278748642	High Beta Significant
PRDM4_1	PRDM4	7	1.98774651720339	0.003608038903274	0.041318224632965	3.52157578414398	6	1.72158034148486	0.007785282758534	0.08006741482002	3.48516990779821	None Significant
PTEN_1	PTEN	8	2.42160314620544	0.003125415194307	0.036123784076322	3.30359663288995	6	1.81623284843554	0.010127342406473	0.099233557035622	3.30354117599418	None Significant
PTF1A_1	PTF1A	9	3.54185524226695	0.009545139476087	0.094772530055007	2.54104117316765	10	2.63837146511378	0.000349068089866	0.006205530230463	3.79021685620328	Low Beta Significant
RAD21_disc1	RAD21	31	10.1940440041447	6.2039810178759E-08	3.45687518067523E-06	3.04099138549883	32	8.11660586672648	8.2422041176764E-11	1.92314231513805E-08	3.94253466602118	Both Significant
RAD21_disc3	RAD21	4	1.73947622245748	0.095430057522903	0.703909406476325	2.29954278670675	6	1.29746524272375	0.001886625935788	0.025519065068349	4.62440133456237	None Significant
RAD21_disc4	RAD21	4	1.64171734309745	0.083280822692996	0.620995675988433	2.43647301212835	6	1.52635199671213	0.004533418265939	0.050671920446025	3.93094123303434	None Significant
RAR_1	RAR	6	2.68735206257236	0.052760122564157	0.415689571174368	2.23268104077764	5	1.86553675520981	0.039744871325891	0.328269626744063	2.68019377588605	None Significant
RARA_10	Rara	4	1.37381076618461	0.048880175270275	0.387435925017376	2.91160915204422	4	1.32748618149531	0.040714392298048	0.334795910831576	3.0132140400093	None Significant
RARA_6	RARA	11	3.7611066990107	0.001373119718885	0.017555515772872	2.92467108228899	11	3.16011130487307	0.00037002494123	0.006516031547053	3.48089005062492	Low Beta Significant
RARA_8	Rara	9	3.15812737435467	0.004498775600879	0.049389560084146	2.84979006011088	9	2.61864734856779	0.001362400447456	0.019562279986564	3.43688889797336	None Significant
RARB_2	Rarb	8	2.59655775601426	0.004524527405086	0.049389560084146	3.08100213887792	8	2.10584979486222	0.001342427946692	0.019445564407672	3.79894141525104	None Significant
RARG_1	RARG	8	1.51213607931395	0.000101505321355	0.001904249169806	5.29052914578268	4	1.30118635644115	0.040422214460732	0.333127082069345	3.07411769282636	High Beta Significant
RARG_3	RARG	10	2.86719274124412	0.000581644730675	0.008364236978157	3.48773204401349	10	2.50816906961963	0.000219181111918	0.004132624788811	3.98697205907117	Both Significant
RARG_4	RARG	5	1.67878113737387	0.02704449358875	0.228425521536463	2.97835131017825	6	1.3789473124371	0.002700490783554	0.03440829238118	4.3511452148203	None Significant
RARG_6	RARG	11	3.3906325122264	0.0006102503067	0.008662441181287	3.24423244345553	8	2.61164048002124	0.005056883791838	0.055200741097241	3.06320876138929	High Beta Significant
RARG_7	Rarg	7	1.28951332482451	0.000308274735991	0.004918244533836	5.42840455018379	3	1.1986456579066	0.115619212997307	0.848008621019824	2.5028247340748	High Beta Significant
RARG_9	Rarg	7	2.45149476341661	0.011417277757215	0.110565619993648	2.85540075567782	8	2.02810694886891	0.001044715810033	0.015854447084704	3.94456515444694	None Significant
REST_disc1	REST	15	4.86064644219642	0.000116621825652	0.002123801951843	3.08600927435936	17	4.16196707919664	1.05559427702256E-06	5.4733418196716E-05	4.08460703232699	Both Significant
REST_disc3	REST	9	3.89565730879221	0.016904669263409	0.153178390925149	2.31026481197093	13	3.29965299858979	3.13134932394303E-05	0.000885616355716	3.93980821788108	Low Beta Significant
REST_known3	REST	33	11.1308572400462	3.92121243239018E-08	2.29015614276363E-06	2.96473122315088	38	8.57862225161763	3.49348738559416E-14	4.34736360822291E-11	4.42961572213236	Both Significant
REST_known4	REST	22	8.11321963584125	2.85840270749887E-05	0.000688461656163	2.71162386665979	27	6.84817031895411	1.73289622058983E-09	2.5877396886394E-07	3.9426589501243	Both Significant
RFX2_3	Rfx2	5	1.12050182788455	0.005199575141797	0.055303011748509	4.46228633954105	4	0.746506071007921	0.006815166509661	0.070871245205281	5.35829533790564	None Significant
RFX3_1	Rfx3	8	2.51688081243771	0.003774010020381	0.042824785054883	3.17853748197621	4	2.1790149062482	0.17118198740237	1	1.83569189386003	None Significant
RFX3_2	RFX3	4	1.32391429117994	0.041990816569156	0.339312911339709	3.02134362220306	5	0.796402658512552	0.001271482762978	0.018836403155166	6.27823117685034	None Significant
RFX5_disc2	RFX5	2	0.963255523085913	0.251022502969814	1	2.07629227351092	5	0.719877554185522	0.000795869517454	0.012589773272601	6.94562564276234	None Significant
RFX5_known2	RFX1	8	2.0105980804194	0.000903216867008	0.012173075369921	3.97891556642253	10	1.22039924946885	4.46819871092721E-07	2.73458032508744E-05	8.19403978194207	Low Beta Significant
RFX5_known6	RFX4	5	1.43870881628194	0.01384675398546	0.12972629748369	3.47533840302829	6	0.918913404771787	0.000324638769108	0.005798853509997	6.52945094591378	Low Beta Significant
RFX5_known8	RFX5	4	0.996808927091271	0.017572918058351	0.158848044625262	4.01280515381435	5	0.690373573064996	0.000671589127391	0.010669002948738	7.24245567193701	None Significant
RFX5_known9	RFX5	5	1.31807907391582	0.009856459484235	0.097345791823278	3.79339912069595	6	0.781056972847699	0.000143098083617	0.002903381034137	7.68189800306662	Low Beta Significant
RUNX_1	AML	11	2.40590675431603	3.3805605924076E-05	0.000783882356224	4.57208076758036	3	2.2089033404093	0.380242584666805	1	1.35814000781225	High Beta Significant
RUNX_2	PEBP	6	2.28603540188533	0.027676202782875	0.232185200268921	2.62463126994958	5	2.12535733540913	0.061826782255704	0.482877298829564	2.35254557748874	None Significant
RUNX2_4	RUNX2	15	3.12952854926295	7.24332481261115E-07	3.07286392870379E-05	4.79305421371942	8	2.99933292462688	0.009653050472893	0.095843965230336	2.66725975443197	High Beta Significant
RUNX2_5	RUNX2	17	4.48356216502819	2.79593975439894E-06	0.000100365051265	3.79162803464622	13	3.05445409688981	1.4460842056793E-05	0.000449883823548	4.25607967500223	Both Significant
RUNX3_1	RUNX3	20	3.95138013998576	3.82513482978165E-09	3.32098055878267E-07	5.0615226304377	10	3.61120379026672	0.002992402049316	0.036869339364152	2.76915969875558	High Beta Significant
RUNX3_3	RUNX3	20	5.81895418834352	1.80080348517437E-06	6.93078822849692E-05	3.43704372859024	17	3.88246730172165	4.93687659171135E-07	2.97268315769828E-05	4.37865889880424	Both Significant
RXRA_known11	RXRA	6	1.85292684208034	0.010899775286779	0.106656708549508	3.23812028825898	2	1.49564386312259	0.442295682005344	1	1.33721673274841	None Significant
RXRA_known15	RXRA	6	1.18170043366822	0.001080250064912	0.014200184983357	5.07742895665602	1	0.970770498945013	0.626126646887811	1	1.03010958932802	None Significant
RXRA_known7	PPARG	21	7.21756801122537	1.55785856214038E-05	0.000418409239428	2.90956731787481	14	5.99835051901327	0.003067560662457	0.037547528998887	2.33397497455734	High Beta Significant
RXRA_known9	RXRA	13	3.28309631349063	3.00231931668499E-05	0.000704932927559	3.95967670719298	7	2.31965303002563	0.009231629998009	0.092149891538379	3.01769269342952	High Beta Significant
SEF1_1	SEF-1	12	3.89933433351345	0.000582521066537	0.008364236978157	3.07744834723817	8	2.99115981293318	0.010509979541525	0.102306565372186	2.67454783439173	High Beta Significant
SETDB1_disc1	SETDB1	38	9.69047665989326	1.54738454168949E-12	4.1262758600929E-10	3.92137573142027	33	7.29961268262062	1.36875109879798E-12	4.86399736859703E-10	4.52078780543638	Both Significant
SIN3A_disc1	SIN3A	14	3.841369118466	3.37732204427296E-05	0.000783882356224	3.64453390659597	14	2.90994720092394	1.49287053937592E-06	7.23801474259976E-05	4.81108385593898	Both Significant
SIN3A_disc2	SIN3A	6	2.17265166283822	0.021892351834973	0.19006931275708	2.7616023786169	7	1.68394728581808	0.001547914035539	0.021619320323678	4.15689971945845	None Significant
SIN3A_disc3	SIN3A	4	1.69166880323372	0.090563540263644	0.670827558672392	2.36452903331537	6	1.46319785354982	0.003696728873182	0.043546656595839	4.10060743695296	None Significant
SMAD3_2	Smad3	8	2.64576062096025	0.005313173343859	0.056191072396465	3.0237051442305	7	2.5220235270437	0.013512335767872	0.127708961613858	2.77554904819042	None Significant
SMAD4_1	SMAD4	15	4.05610698047691	1.79245064917205E-05	0.000466725151836	3.69812731079305	11	3.63417193063646	0.001217364994697	0.018178951947078	3.02682432475712	High Beta Significant
SMARC_disc1	SMARCB1	5	1.67291072231955	0.026435628849999	0.224297798117049	2.98880264995093	5	1.62090402123378	0.022996767748454	0.200123250293434	3.08469837479591	None Significant
SMC3_disc2	SMC3	11	3.01150438122403	0.000247196225171	0.004065406883864	3.65265947098806	7	2.02086042194979	0.004574354778163	0.050976859712086	3.46387109370284	High Beta Significant
SMC3_disc4	SMC3	11	4.5410853540243	0.00631374163529	0.065269043007348	2.42232839562283	6	2.66253222674789	0.052676931402879	0.422009854246331	2.25349385059974	None Significant
SP1_disc1	SP1	7	3.21916783095318	0.044049918028382	0.35365531759037	2.17447500956399	7	2.28517997032462	0.00865568353475	0.088048780690401	3.06321606652522	None Significant
SP1_known3	SP3	27	8.2072243351247	8.86417905001486E-08	4.72746716128914E-06	3.28978457240986	15	6.05230495778983	0.001343854401746	0.019445564407672	2.47839461240196	High Beta Significant
SP2_disc2	SP2	12	4.44076154281921	0.001897633089366	0.02338070794212	2.70223921827197	16	3.88160998389398	1.90807722236216E-06	8.4815948466226E-05	4.12200093940118	Low Beta Significant
SP2_disc3	SP2	16	4.78870412735404	2.9959267029899E-05	0.000704932927559	3.34119619305874	15	3.45297761336537	2.71260618325905E-06	0.00010773254877	4.34407681704619	Both Significant
SPDEF_1	Spdef	9	1.17414867236348	3.40589792409328E-06	0.000117732377216	7.66512811523572	7	1.26716286862541	0.000296599866019	0.005349197659604	5.52415176716269	Both Significant
SPDEF_2	SPDEF	4	0.64563034718096	0.004089107875983	0.045569241707408	6.19549563843359	4	0.647260547589604	0.00416089551828	0.047503662949173	6.17989156746226	None Significant
SPDEF_5	SPDEF	4	0.682559115868237	0.005101684234211	0.054416871654818	5.86029826136286	3	0.870819242300652	0.057053684227965	0.449358947148291	3.44503182092552	None Significant
SPDEF_6	SPDEF	8	2.4192917880041	0.002861792348659	0.033809525558746	3.30675284381466	5	1.67679601261016	0.027392734698332	0.234550813157099	2.98187731983977	None Significant
SPI1_known3	SPI1	10	2.36156407726969	0.000123669695871	0.002221452099843	4.2344817556513	6	1.61948194356991	0.006119449718354	0.065403822376524	3.70488848228458	High Beta Significant
SREBP_disc1	SREBF1	11	3.6276409394026	0.001043023852679	0.013808076131139	3.03227364112047	16	2.7666440885404	2.33524104339641E-08	2.40772305664919E-06	5.78317972531159	Low Beta Significant
SREBP_known2	SREBF1	6	2.08633648042212	0.018514981732412	0.165758296098501	2.87585442535427	5	1.4323014377025	0.014710705177995	0.137641259148412	3.4908852762309	None Significant
SREBP_known4	SREBF	7	2.34337773334359	0.00931549522595	0.092739066652688	2.98714112556332	8	1.92763691065547	0.000671325150043	0.010669002948738	4.15015916938408	None Significant
STAT_known11	STAT3	12	2.3542234037331	4.89127817297741E-06	0.000156071836769	5.09722228611421	4	1.75509644409868	0.100643238653306	0.752960335430103	2.27907703502538	High Beta Significant
STAT_known14	STAT6	5	2.801593604787	0.150523089233355	1	1.78469853424017	3	1.91502324340717	0.300356201639795	1	1.56656062025778	None Significant
STAT_known15	STAT	6	1.99446376075896	0.015398447133096	0.141940234419126	3.00832741012893	4	1.60576445420255	0.077279002840513	0.589984621263135	2.49102537394656	None Significant
STAT_known2	STAT1	4	2.16997446030564	0.173731848664252	1	1.84333966743397	5	1.63756814349925	0.025307211121324	0.218194818256472	3.05330805307174	None Significant
STAT_known3	STAT3	4	1.61422908630583	0.079542134412873	0.598252232668743	2.47796303135264	5	1.13903927702151	0.006025398093796	0.064638987139626	4.38966425554224	None Significant
TAL1_known2	TAL1	6	2.60386338489116	0.04789289664814	0.381229327419098	2.30426835555768	7	2.14512356034978	0.006196807299439	0.065722393086741	3.26321528949996	None Significant
TATA_disc8	TAF1	24	6.83934668872941	1.34470955784915E-07	6.97242796640376E-06	3.50910709637657	21	5.59410693278816	2.4645020039721E-07	1.70381899897533E-05	3.75395040751096	Both Significant
TBX20_1	TBX20	3	1.72899963816963	0.249776949544611	1	1.73510736137336	8	1.4468176923312	8.96183999342201E-05	0.002010775378549	5.52937667434099	Low Beta Significant
TCF12_disc6	TCF12	7	2.31710784386532	0.008496448939185	0.085497139179838	3.02100742463624	5	1.98224673964785	0.045467533323157	0.368204005995229	2.52239032608436	None Significant
TCF12_known1	TCF12	13	3.78326732917388	0.000131949453618	0.002345720926921	3.43618329578595	7	3.51823315593523	0.062080296725998	0.483845060217739	1.98963504968142	High Beta Significant
TCF3_1	E47	31	7.55561396810465	4.78986175897918E-11	8.51513868154951E-09	4.1029094565794	13	6.20791870477839	0.010550576564176	0.102306565372186	2.09409958767559	High Beta Significant
TCF3_2	E47	11	4.08701667243638	0.002688426630839	0.032190952817619	2.6914497496881	10	3.21795117689124	0.001537457130779	0.021577912085792	3.10756734651912	None Significant
TCF3_3	E12	7	2.94342926957574	0.029657365259715	0.247139744210546	2.37817843029364	9	2.72394667385514	0.001878825725216	0.025505970028722	3.30402943874907	None Significant
TCF3_4	E2A	21	6.02622317128644	9.29487380480881E-07	3.85557387809467E-05	3.48476971448056	13	5.31154298692407	0.002751816767436	0.034706901431423	2.44749972503345	High Beta Significant
TCF3_5	E2A	3	1.80256220518369	0.269876775435293	1	1.6642976266632	8	1.77996145881951	0.000462905192304	0.007891071495144	4.49447933850528	Low Beta Significant
TCF3_6	TCF3	10	4.82931123314297	0.024208434982471	0.207285186124374	2.07068865874107	12	4.18735398289105	0.001040114592428	0.015849046730467	2.86577157055036	None Significant
TCF4_2	TCF4	3	2.40614070081364	0.432736324235189	1	1.24680988064644	11	2.39684629693624	3.44387678469062E-05	0.000959468778837	4.58936395465187	Low Beta Significant
TFAP2_disc1	TFAP2A	6	1.23151796929761	0.00141901752623	0.018018908083377	4.87203609657606	7	1.15998471249394	0.000137924633966	0.002813706482849	6.03456228742029	Low Beta Significant
TFAP2_known10	TFAP2C	19	6.88753664596375	7.11333677478191E-05	0.001441194965549	2.75860601208335	16	5.02982649475649	5.78092823710064E-05	0.001438779893315	3.18102423944041	Both Significant
TFAP2_known12	TFAP2A	22	7.69038323996494	1.0749006886342E-05	0.000308683225524	2.86071569043161	23	5.80860535812361	2.71909391746685E-08	2.67133683474192E-06	3.95964238951669	Both Significant
TFAP2_known13	TFAP2A	28	8.06029850245966	1.64180497764923E-08	1.09332161550029E-06	3.47381675647069	24	6.23313411360237	3.36445313300878E-08	3.22060836628314E-06	3.85039043963863	Both Significant
TFAP2_known14	TFAP2C	19	7.21547926976202	0.000136854261651	0.002421385355539	2.63322771636577	24	5.27054029847409	1.0822020965195E-09	1.68339165562467E-07	4.55361284438872	Both Significant
TFAP2_known15	TFAP2C	11	5.66726481234955	0.027655514533922	0.232185200268921	1.94097159109803	18	3.76768458983444	5.22694494021874E-08	4.43489446618614E-06	4.77746997414955	Low Beta Significant
TFAP2_known16	TFAP2C	28	7.83677823216201	8.43010166266488E-09	6.29434942281705E-07	3.57289681684349	23	5.62837011215448	2.12362294563666E-08	2.33177441650206E-06	4.08644057545744	Both Significant
TFAP2_known18	TFAP2C	24	6.88302631578754	1.54292144672473E-07	7.78395178074302E-06	3.48683833228291	30	5.55486470830347	8.77135965615425E-14	8.18643783881466E-11	5.40067158704256	Both Significant
TFAP2_known19	TFAP2C	21	7.14676796678871	1.22090248838783E-05	0.000342702583797	2.93839118572028	19	5.67049742958523	5.41039503605034E-06	0.000194714696071	3.35067606253897	Both Significant
TFAP2_known21	TFAP2A	28	8.90183686006545	1.08008513257896E-07	5.6792067609426E-06	3.14541823672492	28	6.95357621851415	6.66793050818903E-10	1.24465535010928E-07	4.02670498174004	Both Significant
TFAP2_known22	TFAP2A	29	7.90514017210519	2.62803673028072E-09	2.49504908112311E-07	3.66849914974716	21	5.77695585024022	5.95656029231585E-07	3.31901167611118E-05	3.63513250653054	Both Significant
TFAP2_known6	TFAP2A	32	9.76166802836952	5.41036769079787E-09	4.39093481731878E-07	3.27812827756497	30	7.55263274516511	1.88172088699259E-10	4.13232361451194E-08	3.97212482219591	Both Significant
TFAP2_known7	TFAP2A	16	5.21915969084157	7.48173515378336E-05	0.001483393200686	3.06562760056496	8	3.99312435684774	0.047342320795911	0.382556520956981	2.00344374105979	High Beta Significant
TFAP2_known9	TFAP2A	21	7.38021835600671	1.96437442863166E-05	0.000495774391477	2.84544426560337	18	5.55072187439817	1.60284950585154E-05	0.000490479610056	3.24282145769583	Both Significant
TFAP2B_1	TFAP2B	21	6.40371906918344	2.48560265520229E-06	9.27939677608785E-05	3.27934435804002	22	4.99279883482049	1.01221653435756E-08	1.2189889650798E-06	4.40634616531491	Both Significant
TFAP2B_2	TFAP2B	21	7.66851655868746	3.52006358585011E-05	0.000806215131608	2.73846966871443	25	5.50480459987488	4.96318024703407E-10	1.02937966209072E-07	4.54148726742603	Both Significant
TFAP2B_3	TFAP2B	12	6.10976699322113	0.02059857577872	0.180093218426208	1.96406835372186	21	4.58200154287683	8.85797918189428E-09	1.14031463516626E-06	4.58314991897953	Low Beta Significant
TFAP2B_4	TFAP2B	30	7.84333908395363	4.8030089329169E-10	5.78415258956559E-08	3.82490157302721	25	5.65198307296251	1.05345812200835E-09	1.68339165562467E-07	4.42322626895203	Both Significant
TFAP2E_1	TFAP2E	23	7.64385505458965	3.21512734421216E-06	0.000112176643795	3.00895292175771	18	5.91615522639084	3.29612135631568E-05	0.000925208455271	3.04251651811052	Both Significant
TFAP4_1	AP-4	27	7.0839504812775	4.45063519084986E-09	3.77622064220315E-07	3.81143262807378	17	5.38431529006914	3.55264178726577E-05	0.000982439221221	3.15731882034377	Both Significant
TFAP4_2	AP-4	7	2.67998326382977	0.018954755054031	0.168474657782909	2.61195660975763	7	2.2721276164766	0.008386435350133	0.08577734106799	3.08081286862528	None Significant
TFAP4_4	AP-4	12	3.10022282928982	6.33519509012429E-05	0.00132128043221	3.87068951516265	3	2.70013503174415	0.507501328300646	1	1.11105554527106	High Beta Significant
TFCP2_1	CP2	9	3.4248866376092	0.007793149171252	0.079059344919413	2.62782420333848	11	2.72257457978261	0.000101020640223	0.002231574822057	4.04029336117519	Low Beta Significant
TFCP2_3	TFCP2	24	7.37042481847473	5.77552719041462E-07	2.56684939253454E-05	3.25625735165788	19	5.74391241580018	7.3690234174869E-06	0.000257107176955	3.30784988081214	Both Significant
TFCP2L1_1	TFCP2L1	23	6.46062565265612	1.98156349470323E-07	9.60738751938615E-06	3.56002672752664	18	4.83810212900404	2.43733280597714E-06	9.89042713063745E-05	3.72046714187603	Both Significant
TFE3_1	TFE3	5	1.13261092836511	0.005678890541087	0.0593858972628	4.41457862958938	5	1.28326371610503	0.007295614802324	0.075456951561115	3.89631526026157	None Significant
THAP1_disc1	THAP1	16	6.14895949564366	0.000538340783826	0.007850645338299	2.60206625386547	14	5.28396219730949	0.000954892867677	0.014791957413131	2.64952690371793	High Beta Significant
THRA_1	THRA	3	1.65651963101053	0.230660562697128	1	1.81102592679201	5	1.31682082533828	0.010533395905997	0.102306565372186	3.79702378925815	None Significant
THRB_1	THRB	3	1.71240430374185	0.24558437065675	1	1.75192271675828	5	1.27805162755158	0.009388771427087	0.093468557284859	3.91220502537814	None Significant
THRB_3	THRB	6	1.94436901276967	0.01360471383876	0.12793428473194	3.08583399580785	5	1.59634243525423	0.022307304132668	0.197343432702687	3.13216004885801	None Significant
TRIM28_disc2	TRIM28	7	2.18912588312981	0.006380061429883	0.065615474855261	3.1976233317346	8	1.38734355918843	8.48905308703229E-05	0.00195948379184	5.76641592993725	Low Beta Significant
VDR_2	VDR	6	2.68661490485206	0.053594204944573	0.420470326594255	2.23329364739395	9	1.94055342366307	0.000168507958146	0.003349112180943	4.63785221795709	Low Beta Significant
VDR_3	VDR	20	6.63622857387952	1.15444546156504E-05	0.000326503266412	3.01375996582168	13	5.2875452907216	0.002772249962304	0.03484688625693	2.45860778210485	High Beta Significant
YY1_disc1	YY1	12	4.82355507642195	0.003701655962976	0.042260666350905	2.487791641202	14	3.77500322189524	3.124145852981E-05	0.000885616355716	3.70860610629394	Low Beta Significant
YY1_known2	YY1	16	4.6000631085863	1.80026176128856E-05	0.000466725151836	3.478213151062	10	3.51703144847379	0.003118597442448	0.038047483097533	2.84330696114176	High Beta Significant
YY1_known7	YY1	6	0.981796933157093	0.000451143425995	0.00679134917862	6.11124337158626	6	0.954476316311439	0.000411041086035	0.007170666128718	6.28616959631531	Both Significant
YY2_1	YY2	6	0.806663549608886	0.00015110679174	0.002623817146318	7.43804527043415	5	0.741499885986494	0.000895361510731	0.013984721205941	6.74308937127884	High Beta Significant
YY2_2	YY2	5	1.55024948917271	0.019790843197656	0.174255495034939	3.22528730692777	4	1.40036213817336	0.052529675545078	0.421735156824674	2.85640399076886	None Significant
ZBTB14_1	ZBTB14	24	5.89880312443616	7.28497761911615E-09	5.66597984557299E-07	4.06862197190113	19	5.00400503851808	6.49530765023573E-07	3.5659796003921E-05	3.79695860690556	Both Significant
ZBTB14_2	ZBTB14	29	7.06898867201302	1.69944378660562E-10	2.44017794012574E-08	4.10242558667755	22	5.48468333018103	4.78793761696353E-08	4.25585902668526E-06	4.01117050440064	Both Significant
ZBTB14_3	Zfp161	19	5.93574341213093	9.21392426057872E-06	0.000270850073574	3.20094698857258	17	4.41099895117338	1.95383521737959E-06	8.4815948466226E-05	3.85400227662212	Both Significant
ZBTB3_1	Zbtb3	16	5.82236856672094	0.000277141238267	0.004478960310469	2.748022530118	18	4.36575873857199	5.83490849035295E-07	3.30048797408171E-05	4.12299466779231	Both Significant
ZBTB33_disc4	ZBTB33	4	1.23091629827246	0.032717311162712	0.267269527104877	3.24961169627361	3	0.60270793418712	0.02280389271394	0.199198378691414	4.97753527012406	None Significant
ZBTB33_known1	ZBTB33	4	2.01637870215768	0.14371412912939	1	1.98375433926161	7	1.61271384673575	0.001315896703043	0.019265028651284	4.34050964104296	None Significant
ZBTB49_1	ZBTB49	11	3.09980868683505	0.000281311766339	0.004526765044462	3.54860609518169	12	2.51237469116537	8.58405451800456E-06	0.000294004521937	4.77635761982373	Both Significant
ZBTB6_1	ZID	7	3.48955822231707	0.060661254424702	0.469842598290585	2.0059845843042	8	2.55733683274824	0.004532477820235	0.050671920446025	3.12825432205691	None Significant
ZBTB7A_disc1	ZBTB7A	14	4.01260391836934	6.13949410777631E-05	0.001295822525772	3.48900621262648	17	3.90794309080718	4.2994211229255E-07	2.71741017944262E-05	4.35011452443865	Both Significant
ZBTB7A_disc2	ZBTB7A	9	1.27408954903112	5.00105214140671E-06	0.000158222199001	7.06386769033938	7	1.14913581071517	0.000168655109606	0.003349112180943	6.09153412044789	Both Significant
ZBTB7A_known1	ZBTB7A	18	5.52417799590947	1.15045468449312E-05	0.000326503266412	3.25840333409398	17	4.31355502541115	2.25913690805967E-06	9.47633892459616E-05	3.94106482932361	Both Significant
ZBTB7A_known2	ZBTB7B	13	3.61576742916276	8.26675083751969E-05	0.00160739147334	3.59536398695039	12	3.19505836796243	0.000105294317085	0.002298777102936	3.75579993164654	Both Significant
ZBTB7A_known3	ZBTB7A	21	4.86969612037289	2.03382732631648E-08	1.28691572436988E-06	4.31238407508515	17	4.02583146565312	5.67364035427333E-07	3.25864077219232E-05	4.22273017264573	Both Significant
ZBTB7A_known4	ZBTB7B	17	3.99331089852421	5.99003081337258E-07	2.63086262716827E-05	4.25711907537242	14	3.01855379971251	2.37012533053514E-06	9.72339570744712E-05	4.63798259992364	Both Significant
ZBTB7C_1	ZBTB7C	19	4.95099966430304	7.07922068860593E-07	3.03776545832236E-05	3.83760882413121	14	3.54027876504681	1.55742787232148E-05	0.00048051905386	3.95449085485077	Both Significant
ZEB1_known1	ZEB1	4	1.91184610788549	0.125400211248359	0.914358166273783	2.092218606666	6	1.40246446455621	0.002981735112482	0.036859560916308	4.27818326355856	None Significant
ZEB1_known3	ZEB1	12	2.87174720094163	3.82372442160715E-05	0.000859936806309	4.17864079263846	6	2.58889389791648	0.044194018951607	0.360235128054817	2.31759208240583	High Beta Significant
ZIC1_1	Zic1	9	3.69965395111942	0.012202388183392	0.116508100070914	2.43265995114944	11	2.7312425542673	8.5029308887486E-05	0.00195948379184	4.0274709336282	Low Beta Significant
ZIC1_3	ZIC1	35	9.77990042031204	1.02845673258963E-10	1.53579785872274E-08	3.57876854526125	25	7.61718946567579	2.99765484770203E-07	1.99839640724636E-05	3.28205043509208	Both Significant
ZIC2_1	Zic2	10	3.73159589132963	0.004580616903526	0.049567032275704	2.67981857929338	15	3.04384277079518	5.60490798589773E-07	3.25864077219232E-05	4.92798121634954	Low Beta Significant
ZIC3_1	Zic3	12	4.01344815363947	0.000743873481075	0.010323687201724	2.98994768105281	8	3.00202390296425	0.011360158649975	0.109305171959778	2.66486885467523	None Significant
ZIC3_3	ZIC3	33	10.8072746296094	2.1857714806809E-08	1.3600082585367E-06	3.05349878956418	37	8.92944087129786	6.20029719910486E-13	2.57192345149693E-10	4.14359650657748	Both Significant
ZIC3_4	Zic3	36	10.6974369250847	3.69627938767185E-10	4.92827348296267E-08	3.36529210240844	36	8.74994285282042	1.56345914278865E-12	4.86399736859703E-10	4.1143125852983	Both Significant
ZIC4_1	ZIC4	36	11.5300962097754	2.1824837164282E-09	2.26327096610878E-07	3.12226362599461	37	8.71609096932436	3.12255125133151E-13	1.60672065377211E-10	4.24502223877869	Both Significant
ZKSCAN3_1	ZNF306	3	1.5533839452878	0.20411819976461	1	1.93126754599242	4	1.50538936409586	0.06399534328997	0.496696772036586	2.65711987569569	None Significant
ZNF143_known1	ZNF143	32	8.91602178657936	5.61097031684174E-10	6.3476368427315E-08	3.58904461720442	23	6.55666656889299	2.68128085782414E-07	1.81998437322854E-05	3.5078800726454	Both Significant
ZNF282_1	ZNF282	4	2.62737831217002	0.269166349985692	1	1.52243016602215	9	2.2663239784523	0.000498257204474	0.008304119869476	3.97118862332569	Low Beta Significant
ZNF350_1	ZBRK1	10	3.49781251529091	0.002835424692756	0.033604358114158	2.85892967569999	6	2.88870804959563	0.071352202356651	0.545852874221391	2.07705309674333	None Significant
ZNF423_2	ZNF423	12	3.99337286425225	0.000752204330682	0.010400641003031	3.00497860027578	7	3.18106255329205	0.042475904337676	0.347748953911077	2.20052258725808	None Significant
ZNF524_1	ZNF524	12	3.41760867177237	0.000181531962242	0.003094546608084	3.5112270457158	12	2.55921690462003	1.26982480794934E-05	0.000420319580996	4.68893432922273	Both Significant
ZNF524_2	ZNF524	13	3.16594208165462	2.00721964382445E-05	0.000502917410867	4.10620272408957	12	2.33421320566819	4.93747744245958E-06	0.000180714497145	5.14091856342013	Both Significant
ZNF589_1	SZF1-1	17	5.48147059498544	4.09099014301666E-05	0.000909194076379	3.10135751080229	14	4.25676929868458	0.000109967205182	0.002373040363794	3.28887919867451	Both Significant
ZSCAN16_1	ZNF435	7	1.79018970481064	0.001825131355155	0.022788250182244	3.91020012079694	2	1.19631338125219	0.337022818498958	1	1.67180274946568	None Significant
