# Supplementary material for: Genetic variant effects on gene expression in human pancreatic islets and their implications for T2D
Source: Nat Commun. 2020 Sep 30;11:4912. doi: 10.1038/s41467-020-18581-8 (PMC7528108; doi:10.1038/s41467-020-18581-8)
Supplement: Supplementary file 15 — Supplementary Data 13 [file 41467_2020_18581_MOESM15_ESM.txt]

rsID	Trait
rs3768321	T2D
rs58432198	T2D
rs12140153	T2D
rs184660829	T2D
rs1127215	T2D
rs1493694	T2D
rs10305745	T2D
rs145904381	T2D
rs539515	T2D
rs12048743	T2D
rs9430095	T2D
rs79687284	T2D
rs340874	T2D
rs114526150	T2D
rs553014999	T2D
rs2820446	T2D
rs348330	T2D
rs291367	T2D
rs62107261	T2D
rs35913461	T2D
rs11680058	T2D
rs17802463	T2D
rs1260326	T2D
rs28525376	T2D
rs6708643	T2D
rs80147536	T2D
rs10193538	T2D
rs6545714	T2D
rs243024	T2D
rs2249105	T2D
rs2052261	T2D
rs2028150	T2D
rs79046683	T2D
rs562386202	T2D
rs11688931	T2D
rs11688682	T2D
rs66477705	T2D
rs35999103	T2D
rs13426680	T2D
rs3772071	T2D
rs10195252	T2D
rs13024606	T2D
rs113414093	T2D
rs2972144	T2D
rs11709077	T2D
rs17819328	T2D
rs35352848	T2D
rs17013314	T2D
rs11926707	T2D
rs75423501	T2D
rs4688760	T2D
rs2581787	T2D
rs76263492	T2D
rs3774723	T2D
rs74368513	T2D
rs9860730	T2D
rs13085136	T2D
rs2272163	T2D
rs11708067	T2D
rs649961	T2D
rs9828772	T2D
rs559138871	T2D
rs62271373	T2D
rs13065698	T2D
rs74653713	T2D
rs35497231	T2D
rs7629630	T2D
rs9873618	T2D
rs2872246	T2D
rs6780171	T2D
rs150111048	T2D
rs11717959	T2D
rs1516728	T2D
rs3887925	T2D
rs7645517	T2D
rs4686471	T2D
rs111827885	T2D
rs1531583	T2D
rs35654957	T2D
rs56337234	T2D
rs362307	T2D
rs1801212	T2D
rs10937721	T2D
rs12640250	T2D
rs10938398	T2D
rs2102278	T2D
rs114447556	T2D
rs12642790	T2D
rs1903002	T2D
rs576406049	T2D
rs6821438	T2D
rs1580278	T2D
rs1296328	T2D
rs7669833	T2D
rs28819812	T2D
rs58730668	T2D
rs3845281	T2D
rs146886108	T2D
rs17250977	T2D
rs6885132	T2D
rs76549217	T2D
rs62368490	T2D
rs6884702	T2D
rs17261179	T2D
rs3811978	T2D
rs62357230	T2D
rs62370480	T2D
rs702634	T2D
rs279744	T2D
rs465002	T2D
rs2431115	T2D
rs9687832	T2D
rs96844	T2D
rs4976033	T2D
rs2307111	T2D
rs4457053	T2D
rs1316776	T2D
rs7719891	T2D
rs138337556	T2D
rs78408340	T2D
rs115505614	T2D
rs244665	T2D
rs329122	T2D
rs3934712	T2D
rs112498319	T2D
rs9379084	T2D
rs9505097	T2D
rs7756992	T2D
rs601945	T2D
rs77136196	T2D
rs2233632	T2D
rs34298980	T2D
rs11967262	T2D
rs6458354	T2D
rs3798519	T2D
rs2465043	T2D
rs555402748	T2D
rs4946812	T2D
rs11759026	T2D
rs2800733	T2D
rs9494624	T2D
rs2982521	T2D
rs616279	T2D
rs474513	T2D
rs4709746	T2D
rs17168486	T2D
rs10228066	T2D
rs2908334	T2D
rs78840640	T2D
rs4279506	T2D
rs1708302	T2D
rs917195	T2D
rs878521	T2D
rs116913033	T2D
rs56376556	T2D
rs11496066	T2D
rs62482405	T2D
rs39328	T2D
rs6976111	T2D
rs2268382	T2D
rs1562396	T2D
rs62492368	T2D
rs6459733	T2D
rs17689007	T2D
rs57327348	T2D
rs10096633	T2D
rs10954772	T2D
rs13262861	T2D
rs4736819	T2D
rs148766658	T2D
rs11786992	T2D
rs10097617	T2D
rs187936726	T2D
rs149364428	T2D
rs12680028	T2D
rs3802177	T2D
rs80244329	T2D
rs17772814	T2D
rs1561927	T2D
rs4977213	T2D
rs12719778	T2D
rs510807	T2D
rs79103584	T2D
rs10974438	T2D
rs7022807	T2D
rs7867635	T2D
rs7847880	T2D
rs1412830	T2D
rs76011118	T2D
rs10811660	T2D
rs10757283	T2D
rs1333052	T2D
rs1575972	T2D
rs1412234	T2D
rs12001437	T2D
rs11137820	T2D
rs17791513	T2D
rs2796441	T2D
rs55653563	T2D
rs12236906	T2D
rs505922	T2D
rs78403475	T2D
rs28505901	T2D
rs11793035	T2D
9:139737088:G:A	T2D
rs11257655	T2D
rs177045	T2D
rs61850200	T2D
rs41277236	T2D
rs549498088	T2D
rs2642588	T2D
rs703972	T2D
rs1317617	T2D
rs11202627	T2D
rs7078559	T2D
rs10882101	T2D
rs1112718	T2D
rs536643418	T2D
rs140242150	T2D
rs7918400	T2D
rs184509201	T2D
rs180988137	T2D
rs7903146	T2D
rs78025551	T2D
rs34855922	T2D
rs72631105	T2D
rs2280141	T2D
rs12802972	T2D
rs11042596	T2D
rs555759341	T2D
rs571342427	T2D
rs4929965	T2D
rs4930091	T2D
rs2283164	T2D
rs80102379	T2D
rs231349	T2D
rs231361	T2D
rs2283220	T2D
rs234853	T2D
rs2237895	T2D
rs2237897	T2D
rs445084	T2D
rs141521721	T2D
rs5213	T2D
rs67254669	T2D
rs4923543	T2D
rs7943101	T2D
rs145678014	T2D
rs528122639	T2D
rs286925	T2D
rs2767036	T2D
rs1061810	T2D
rs7115753	T2D
rs7124681	T2D
rs1783541	T2D
rs61881115	T2D
rs11820019	T2D
rs77464186	T2D
rs10830963	T2D
rs57235767	T2D
rs10893829	T2D
rs10750397	T2D
rs67232546	T2D
rs112595469	T2D
rs10848958	T2D
rs11063028	T2D
rs4238013	T2D
rs3217792	T2D
rs76895963	T2D
rs3217860	T2D
rs2066827	T2D
rs718314	T2D
rs10842994	T2D
rs2258238	T2D
rs1042725	T2D
rs1796330	T2D
rs2197973	T2D
rs759111467	T2D
rs557027608	T2D
rs77864822	T2D
rs1426371	T2D
rs34965774	T2D
rs12578639	T2D
rs11065299	T2D
rs73226260	T2D
rs1800574	T2D
rs56348580	T2D
rs28638142	T2D
rs73224262	T2D
rs4148856	T2D
rs7978610	T2D
rs825452	T2D
rs12811407	T2D
rs34584161	T2D
rs11842871	T2D
rs576674	T2D
rs963740	T2D
rs9537803	T2D
rs9569864	T2D
rs9563615	T2D
rs76251711	T2D
rs1359790	T2D
rs7987740	T2D
rs4771648	T2D
rs17122772	T2D
rs17522122	T2D
rs8017808	T2D
rs17836088	T2D
rs8010382	T2D
rs62007683	T2D
rs8032939	T2D
rs34715063	T2D
rs11070332	T2D
rs543786825	T2D
rs2456530	T2D
rs528350911	T2D
rs117483894	T2D
rs8037894	T2D
rs7178762	T2D
rs4776970	T2D
rs13737	T2D
rs1005752	T2D
rs4932265	T2D
rs12910825	T2D
rs6600191	T2D
rs3751837	T2D
rs8046545	T2D
rs11642430	T2D
rs199795270	T2D
rs4281707	T2D
rs78020297	T2D
rs1421085	T2D
rs862320	T2D
rs72802342	T2D
rs3115960	T2D
rs2925979	T2D
rs12920022	T2D
rs1043246	T2D
rs3826482	T2D
rs1377807	T2D
rs1641523	T2D
rs62059712	T2D
rs7222481	T2D
rs4925109	T2D
rs71372253	T2D
rs10962	T2D
rs2189301	T2D
rs10908278	T2D
rs34855406	T2D
rs35895680	T2D
rs569511541	T2D
rs2727301	T2D
rs60276348	T2D
rs11657492	T2D
rs558308082	T2D
rs61676547	T2D
rs7240767	T2D
rs62080313	T2D
rs76197067	T2D
rs72926932	T2D
rs28719468	T2D
rs17684074	T2D
rs9957145	T2D
rs523288	T2D
rs74452128	T2D
rs10469140	T2D
rs12454712	T2D
rs7249758	T2D
rs116953931	T2D
rs75253922	T2D
rs4804833	T2D
rs755734872	T2D
rs3111316	T2D
rs8107974	T2D
rs188247550	T2D
rs10406327	T2D
rs745903616	T2D
rs429358	T2D
rs10406431	T2D
rs2238689	T2D
rs533172266	T2D
rs3810291	T2D
rs13041756	T2D
rs2268078	T2D
rs76811102	T2D
rs4810426	T2D
rs191830490	T2D
rs1800961	T2D
rs11696357	T2D
rs560716466	T2D
rs6063048	T2D
rs11699802	T2D
rs34454109	T2D
rs6070625	T2D
rs862016	T2D
rs6011155	T2D
rs59944054	T2D
rs6518681	T2D
rs117001013	T2D
rs5758223	T2D
rs738408	T2D
rs1801645	T2D
rs112915006	T2D
rs2476601	T1D
rs6691977	T1D
rs3024505	T1D
rs2111485	T1D
rs3087243	T1D
rs4849135	T1D
rs478222	T1D
rs9653442	T1D
rs113010081	T1D
rs2611215	T1D
rs10517086	T1D
rs11954020	T1D
rs1538171	T1D
rs597325	T1D
rs924043	T1D
rs6920220	T1D
rs1738074	T1D
rs7804356	T1D
rs4948088	T1D
rs62447205	T1D
rs10758593	T1D
rs722988	T1D
rs11258747	T1D
rs2104286	T1D
rs10509540	T1D
rs689	T1D
rs7928968	T1D
rs694739	T1D
rs9585056	T1D
rs4900384	T1D
rs911263	T1D
rs1465788	T1D
rs56994090	T1D
rs3825932	T1D
rs12908309	T1D
rs4788084	T1D
rs12708716	T1D
rs8056814	T1D
rs1052553	T1D
rs7221109	T1D
rs12453507	T1D
rs763361	T1D
rs1893217	T1D
rs516246	T1D
rs425105	T1D
rs34536443	T1D
rs6043409	T1D
rs11203203	T1D
rs5753037	T1D
rs229533	T1D
rs10885122	Glycaemic_traits
rs7923866	Glycaemic_traits
rs11605924	Glycaemic_traits
rs1483121	Glycaemic_traits
rs174550	Glycaemic_traits
rs11603334	Glycaemic_traits
rs10830963	Glycaemic_traits
rs340874	Glycaemic_traits
rs11619319	Glycaemic_traits
rs576674	Glycaemic_traits
rs3783347	Glycaemic_traits
rs4502156	Glycaemic_traits
rs1549318	Glycaemic_traits
rs4790333	Glycaemic_traits
rs61741902	Glycaemic_traits
rs11671664	Glycaemic_traits
rs9727115	Glycaemic_traits
rs6113722	Glycaemic_traits
rs6072275	Glycaemic_traits
rs560887	Glycaemic_traits
rs16856247	Glycaemic_traits
rs1371614	Glycaemic_traits
rs780094	Glycaemic_traits
rs3736594	Glycaemic_traits
rs895636	Glycaemic_traits
rs11708067	Glycaemic_traits
rs11920090	Glycaemic_traits
rs7651090	Glycaemic_traits
rs11715915	Glycaemic_traits
rs35658696	Glycaemic_traits
rs36046591	Glycaemic_traits
rs7708285	Glycaemic_traits
rs1019503	Glycaemic_traits
rs9368222	Glycaemic_traits
rs17762454	Glycaemic_traits
rs6947345	Glycaemic_traits
rs6947830	Glycaemic_traits
rs10259649	Glycaemic_traits
rs4607517	Glycaemic_traits
rs6943153	Glycaemic_traits
rs11558471	Glycaemic_traits
rs2722425	Glycaemic_traits
rs12549902	Glycaemic_traits
rs983309	Glycaemic_traits
rs16913693	Glycaemic_traits
rs3829109	Glycaemic_traits
rs10811661	Glycaemic_traits
rs7034200	Glycaemic_traits
rs6235	Glycaemic_traits
rs7903146	Glycaemic_traits
rs10501320	Glycaemic_traits
