# Supplementary material for: Genetic variant effects on gene expression in human pancreatic islets and their implications for T2D
Source: Nat Commun. 2020 Sep 30;11:4912. doi: 10.1038/s41467-020-18581-8 (PMC7528108; doi:10.1038/s41467-020-18581-8)
Supplement: Supplementary file 16 — Supplementary Data 14 [file 41467_2020_18581_MOESM16_ESM.txt]

Trait	Tissue	Median_FC	CI90_L_FC	P_enrich_onesided
Glycemic	Adipose_Subcutaneous	0.880602899	0.780058117	0.96879792
Glycemic	Adipose_Visceral_Omentum	1.0157855	0.915918739	0.404360291
Glycemic	Adrenal_Gland	1.081048588	0.975442273	0.101140076
Glycemic	Artery_Aorta	1.025620681	0.920053471	0.350423362
Glycemic	Artery_Coronary	1.05234954	0.948488537	0.206613774
Glycemic	Artery_Tibial	0.973565187	0.858890963	0.655910394
Glycemic	Brain_Anterior_cingulate_cortex_BA24	1.02535019	0.929924974	0.345023002
Glycemic	Brain_Caudate_basal_ganglia	0.95341539	0.864443901	0.775785052
Glycemic	Brain_Cerebellar_Hemisphere	0.941760204	0.848495595	0.832788853
Glycemic	Brain_Cerebellum	0.971370247	0.879644152	0.698713248
Glycemic	Brain_Cortex	1.025113575	0.93604393	0.329888659
Glycemic	Brain_Frontal_Cortex_BA9	0.978784056	0.887077064	0.637909194
Glycemic	Brain_Hippocampus	0.975470377	0.889413814	0.675845056
Glycemic	Brain_Hypothalamus	1.030292169	0.939505846	0.298886592
Glycemic	Brain_Nucleus_accumbens_basal_ganglia	0.898859929	0.81176539	0.954796986
Glycemic	Brain_Putamen_basal_ganglia	1.017161423	0.926196331	0.385292353
Glycemic	Breast_Mammary_Tissue	1.038841989	0.931053888	0.28015201
Glycemic	Cells_Transformed_fibroblasts	0.978926144	0.858573381	0.6005067
Glycemic	Colon_Sigmoid	0.988904583	0.894182556	0.570704714
Glycemic	Colon_Transverse	0.95898193	0.861473318	0.735249017
Glycemic	Esophagus_Gastroesophageal_Junction	0.898658709	0.81010301	0.964330955
Glycemic	Esophagus_Mucosa	1.050850953	0.937486056	0.228081872
Glycemic	Esophagus_Muscularis	1.008898925	0.902763546	0.445763051
Glycemic	Heart_Atrial_Appendage	1.042390253	0.944209462	0.249283286
Glycemic	Heart_Left_Ventricle	0.953019677	0.854579274	0.75825055
Glycemic	Islet	1.276554466	1.112485646	0.003666911
Glycemic	Liver	1.040160028	0.942592103	0.253083539
Glycemic	Lung	1.011134709	0.906923042	0.431762117
Glycemic	Muscle_Skeletal	1.033950129	0.917275872	0.321154744
Glycemic	Nerve_Tibial	0.96077855	0.853766068	0.729048603
Glycemic	Ovary	1.136728785	1.025552869	0.020001333
Glycemic	Pancreas	0.978931559	0.888869827	0.648109874
Glycemic	Pituitary	0.986352279	0.896818238	0.598173212
Glycemic	Prostate	0.961855484	0.876812994	0.747649843
Glycemic	Skin_Not_Sun_Exposed_Suprapubic	0.961896062	0.861986194	0.739582639
Glycemic	Skin_Sun_Exposed_Lower_leg	1.084056505	0.961071324	0.128941929
Glycemic	Small_Intestine_Terminal_Ileum	0.920530204	0.840220996	0.920528035
Glycemic	Spleen	0.991880155	0.900527415	0.555303687
Glycemic	Stomach	0.948040839	0.852331415	0.804120275
Glycemic	Testis	0.979831578	0.882817177	0.630575372
Glycemic	Thyroid	0.992103154	0.879400152	0.545636376
Glycemic	Uterus	1.008034935	0.917827764	0.445763051
Glycemic	Vagina	0.981950468	0.896619117	0.618574572
Glycemic	Whole_Blood	0.997307976	0.891226761	0.514034269
T1D	Adipose_Subcutaneous	0.98656639	0.885535432	0.583638909
T1D	Adipose_Visceral_Omentum	1.060007897	0.955695239	0.175545036
T1D	Adrenal_Gland	1.035731751	0.931105323	0.277351823
T1D	Artery_Aorta	1.021553939	0.919488026	0.367757851
T1D	Artery_Coronary	1.048993012	0.956980136	0.206813788
T1D	Artery_Tibial	0.983642097	0.877577758	0.599106607
T1D	Brain_Anterior_cingulate_cortex_BA24	1.031041164	0.937434458	0.312354157
T1D	Brain_Caudate_basal_ganglia	1.130682621	1.022038199	0.022468165
T1D	Brain_Cerebellar_Hemisphere	1.095533319	0.993986691	0.061004067
T1D	Brain_Cerebellum	1.027522936	0.939796143	0.29155277
T1D	Brain_Cortex	1.080840212	0.993074328	0.065137676
T1D	Brain_Frontal_Cortex_BA9	1.095715199	0.992831697	0.063870925
T1D	Brain_Hippocampus	1.084529253	0.991101571	0.065804387
T1D	Brain_Hypothalamus	1.08089312	0.984262633	0.083872258
T1D	Brain_Nucleus_accumbens_basal_ganglia	1.102997626	0.991660574	0.064470965
T1D	Brain_Putamen_basal_ganglia	1.066668742	0.971990092	0.132408827
T1D	Breast_Mammary_Tissue	1.031576383	0.926020365	0.31135409
T1D	Cells_Transformed_fibroblasts	0.976423992	0.866554922	0.625708381
T1D	Colon_Sigmoid	1.056186103	0.959321824	0.16434429
T1D	Colon_Transverse	1.094217073	0.985846784	0.074271618
T1D	Esophagus_Gastroesophageal_Junction	0.991184431	0.900520837	0.560437362
T1D	Esophagus_Mucosa	1.02498294	0.914008982	0.339689313
T1D	Esophagus_Muscularis	1.089270032	0.980034281	0.088139209
T1D	Heart_Atrial_Appendage	1.082511634	0.979350797	0.105873725
T1D	Heart_Left_Ventricle	1.051440086	0.941021345	0.21534769
T1D	Islet	1.005344117	0.881675101	0.4774985
T1D	Liver	1.047454832	0.954034533	0.211214081
T1D	Lung	1.040250156	0.939211624	0.247816521
T1D	Muscle_Skeletal	1.021986198	0.921606865	0.360024002
T1D	Nerve_Tibial	0.993601895	0.888734085	0.552636842
T1D	Ovary	0.970050267	0.884514815	0.702380159
T1D	Pancreas	0.987480797	0.896533438	0.596039736
T1D	Pituitary	1.009447711	0.925432091	0.429895326
T1D	Prostate	1.032372112	0.939695794	0.287752517
T1D	Skin_Not_Sun_Exposed_Suprapubic	1.01114769	0.912767987	0.430895393
T1D	Skin_Sun_Exposed_Lower_leg	1.054640423	0.941366333	0.210147343
T1D	Small_Intestine_Terminal_Ileum	1.0530539	0.959280695	0.183078872
T1D	Spleen	1.006546397	0.91596902	0.445229682
T1D	Stomach	1.029570891	0.937288765	0.311754117
T1D	Testis	1.025350396	0.927721682	0.330888726
T1D	Thyroid	1.037634409	0.931545917	0.289419295
T1D	Uterus	1.02856875	0.935076844	0.305687046
T1D	Vagina	1.080019168	0.979642756	0.096873125
T1D	Whole_Blood	0.979532669	0.870083999	0.619574638
T2D (all)	Adipose_Subcutaneous	1.058013551	1.00921847	0.0240016
T2D (all)	Adipose_Visceral_Omentum	1.011594535	0.970994657	0.321221415
T2D (all)	Adrenal_Gland	1.039869632	0.998306476	0.058003867
T2D (all)	Artery_Aorta	1.044314154	0.999878841	0.050470031
T2D (all)	Artery_Coronary	1.01734878	0.978779924	0.229881992
T2D (all)	Artery_Tibial	1.023150716	0.976781531	0.206880459
T2D (all)	Brain_Anterior_cingulate_cortex_BA24	1.020800543	0.982084557	0.195479699
T2D (all)	Brain_Caudate_basal_ganglia	1.00796441	0.970204574	0.363890926
T2D (all)	Brain_Cerebellar_Hemisphere	1.006694068	0.967179054	0.3964931
T2D (all)	Brain_Cerebellum	1.019687924	0.981007188	0.19854657
T2D (all)	Brain_Cortex	1.056668081	1.017450995	0.007667178
T2D (all)	Brain_Frontal_Cortex_BA9	1.031326769	0.992714965	0.092206147
T2D (all)	Brain_Hippocampus	1.019748635	0.981012498	0.201880125
T2D (all)	Brain_Hypothalamus	1.021799799	0.984822454	0.164744316
T2D (all)	Brain_Nucleus_accumbens_basal_ganglia	1.000657225	0.960786276	0.489299287
T2D (all)	Brain_Putamen_basal_ganglia	1.017470592	0.978744088	0.227148477
T2D (all)	Breast_Mammary_Tissue	1.050515656	1.00958403	0.021534769
T2D (all)	Cells_Transformed_fibroblasts	0.982202824	0.934118632	0.728381892
T2D (all)	Colon_Sigmoid	1.031799419	0.991015351	0.102340156
T2D (all)	Colon_Transverse	0.991691216	0.950256864	0.630108674
T2D (all)	Esophagus_Gastroesophageal_Junction	1.022807472	0.982438726	0.176545103
T2D (all)	Esophagus_Mucosa	1.057990069	1.0118341	0.017134476
T2D (all)	Esophagus_Muscularis	1.042981092	0.996940588	0.062870858
T2D (all)	Heart_Atrial_Appendage	1.051858405	1.011580642	0.018067871
T2D (all)	Heart_Left_Ventricle	1.034431687	0.99037539	0.101473432
T2D (all)	Islet	1.086306154	1.031055515	0.005333689
T2D (all)	Liver	1.007529469	0.967806035	0.375358357
T2D (all)	Lung	1.078759026	1.032724927	0.002133476
T2D (all)	Muscle_Skeletal	1.061595175	1.014641011	0.015201013
T2D (all)	Nerve_Tibial	1.025987969	0.982533264	0.171211414
T2D (all)	Ovary	1.063870215	1.022958039	0.00420028
T2D (all)	Pancreas	1.048475516	1.009449386	0.019601307
T2D (all)	Pituitary	1.044760947	1.007178467	0.023534902
T2D (all)	Prostate	1.03286432	0.995234633	0.077138476
T2D (all)	Skin_Not_Sun_Exposed_Suprapubic	1.01565576	0.973741799	0.276285086
T2D (all)	Skin_Sun_Exposed_Lower_leg	1.037033027	0.992392695	0.087672512
T2D (all)	Small_Intestine_Terminal_Ileum	1.018082618	0.979623279	0.220414694
T2D (all)	Spleen	1.029794802	0.990558145	0.10620708
T2D (all)	Stomach	1.017053287	0.976679677	0.241482766
T2D (all)	Testis	1.03758505	0.99776401	0.060870725
T2D (all)	Thyroid	1.06938285	1.023129842	0.006667111
T2D (all)	Uterus	1.037401152	0.998428077	0.057737182
T2D (all)	Vagina	1.026533981	0.988131171	0.128741916
T2D (all)	Whole_Blood	1.045956723	0.996454014	0.061070738
T2D (BC)	Adipose_Subcutaneous	0.990704247	0.883841352	0.555370358
T2D (BC)	Adipose_Visceral_Omentum	0.992728957	0.895100428	0.54770318
T2D (BC)	Adrenal_Gland	1.063985093	0.956099603	0.171811454
T2D (BC)	Artery_Aorta	1.097099941	0.985359635	0.076938463
T2D (BC)	Artery_Coronary	1.032570229	0.934521921	0.298886592
T2D (BC)	Artery_Tibial	0.910946861	0.811914329	0.915127675
T2D (BC)	Brain_Anterior_cingulate_cortex_BA24	0.975922134	0.885448232	0.655377025
T2D (BC)	Brain_Caudate_basal_ganglia	1.03622667	0.939047547	0.27355157
T2D (BC)	Brain_Cerebellar_Hemisphere	0.999958023	0.899089117	0.50030002
T2D (BC)	Brain_Cerebellum	0.958697684	0.86886438	0.750850057
T2D (BC)	Brain_Cortex	1.035284724	0.940528381	0.275151677
T2D (BC)	Brain_Frontal_Cortex_BA9	1.047750933	0.945982411	0.225681712
T2D (BC)	Brain_Hippocampus	1.07749058	0.975230777	0.108273885
T2D (BC)	Brain_Hypothalamus	0.998976199	0.906028536	0.50690046
T2D (BC)	Brain_Nucleus_accumbens_basal_ganglia	1.028208851	0.924074016	0.331822121
T2D (BC)	Brain_Putamen_basal_ganglia	1.041195383	0.941570788	0.250883392
T2D (BC)	Breast_Mammary_Tissue	1.017963498	0.917897653	0.386625775
T2D (BC)	Cells_Transformed_fibroblasts	0.994457417	0.879179411	0.529635309
T2D (BC)	Colon_Sigmoid	1.06774867	0.962364214	0.146809787
T2D (BC)	Colon_Transverse	1.045075273	0.937169263	0.253016868
T2D (BC)	Esophagus_Gastroesophageal_Junction	1.003609808	0.90431046	0.477098473
T2D (BC)	Esophagus_Mucosa	1.016416211	0.907026399	0.40969398
T2D (BC)	Esophagus_Muscularis	1.065397418	0.948834191	0.183212214
T2D (BC)	Heart_Atrial_Appendage	1.069049749	0.965290901	0.138075872
T2D (BC)	Heart_Left_Ventricle	1.115495205	0.996619415	0.0540036
T2D (BC)	Islet	1.155324832	1.015166018	0.03420228
T2D (BC)	Liver	1.008133085	0.911065465	0.44629642
T2D (BC)	Lung	0.981980169	0.880885318	0.619174612
T2D (BC)	Muscle_Skeletal	1.033802024	0.92446641	0.310354024
T2D (BC)	Nerve_Tibial	1.031495494	0.920481416	0.324088273
T2D (BC)	Ovary	1.196118733	1.083455443	0.001600107
T2D (BC)	Pancreas	1.093472008	0.99213795	0.066537769
T2D (BC)	Pituitary	1.016731732	0.926059571	0.385892393
T2D (BC)	Prostate	1.045714716	0.948637625	0.228015201
T2D (BC)	Skin_Not_Sun_Exposed_Suprapubic	0.984227537	0.885371043	0.599506634
T2D (BC)	Skin_Sun_Exposed_Lower_leg	1.116019452	1.000859788	0.048869925
T2D (BC)	Small_Intestine_Terminal_Ileum	1.015021826	0.918321939	0.401760117
T2D (BC)	Spleen	1.040586588	0.942800322	0.255750383
T2D (BC)	Stomach	0.985394949	0.88879455	0.591172745
T2D (BC)	Testis	1.012629133	0.915639063	0.413627575
T2D (BC)	Thyroid	1.04980435	0.940476848	0.227548503
T2D (BC)	Uterus	1.06084638	0.962636186	0.156010401
T2D (BC)	Vagina	1.056278724	0.956694601	0.185679045
T2D (BC)	Whole_Blood	1.079666797	0.955772941	0.145609707
