# Supplementary material for: Genetic variant effects on gene expression in human pancreatic islets and their implications for T2D
Source: Nat Commun. 2020 Sep 30;11:4912. doi: 10.1038/s41467-020-18581-8 (PMC7528108; doi:10.1038/s41467-020-18581-8)
Supplement: Supplementary file 17 — Supplementary Data 15 [file 41467_2020_18581_MOESM17_ESM.xlsx]

## Sheet: Paper_revised
New_Locus_index	GWAS_Loci_by_Nearest_gene	GWAS_Index_variant_GWAS	GWAS_Risk_allele	GWAS_Primary/Secondary	GWAS_Trait	COLO_Gene	COLOC_Index_variant	COLOC_Qvalue	COLOC_ProbShared	COLOC_colocProbDifferent	RTC_Gene	RTC_variant	RTC_Score	Summary	Candidate_Genes	Prior_knowledge
1	ACDY5	rs11708067	A	Primary	FG (MAGIC)	ADCY5	rs11708067	9.27e-31	0.999	0.001	ADCY5	rs11708067	1	COLOC+RTC	ADCY5	Van de Bunt et al (2015); Varshney et al (2017)
1	ADCY5	rs11708067	A	Primary	T2D_BMI_unadjusted	ADCY5	rs11708067	9.27e-31	1	0	ADCY5	rs11708067	1	COLOC+RTC	ADCY5
2	AP3S2	rs4932265	T	Primary	T2D_BMI_unadjusted	C15orf38-AP3S2	rs4932265	5.24e-55	0.91	0.09	AP3S2	rs2165069	0.966825	COLOC+RTC	AP3S2; C15orf38-AP3S2	Van de Bunt et al (2015); Varshney et al (2017)
2	AP3S2	rs4932265	T	Primary	T2D_BMI_unadjusted	C15orf38-AP3S2	rs4932265	5.24e-55	0.91	0.09	C15orf38-AP3S2	rs2165069	0.966825	COLOC+RTC	AP3S2; C15orf38-AP3S2
2	AP3S2	rs4932265	T	Primary	T2D_BMI_unadjusted	AP3S2	rs4932265	1.61e-52	0.93	0.07	AP3S2	rs2165069	0.966825	COLOC+RTC	AP3S2; C15orf38-AP3S2
3	ATP2A1	rs8046545	G	Primary	T2D_BMI_unadjusted	RP11-1348G14.4	rs8046545	2.41e-15	0.613257	0.38	RP11-1348G14.4	rs62036616	0.909292	RTC	EIF3C	NA
3	ATP2A1	rs8046545	G	Primary	T2D_BMI_unadjusted	EIF3C	rs8046545	1.22e-09	0.95	0.05	EIF3C	rs56226746	0.919248	COLOC+RTC	EIF3C
4	CDC123/CAMK1D	rs11257655	T	Primary	T2D_BMI_unadjusted	CAMK1D	rs11257655	2.34e-15	1	0	CAMK1D	rs11257658	0.996743	COLOC+RTC	CAMK1D	Van de Bunt et al (2015); Varshney et al (2017)
5	CENTD2-ARAP1	rs11603334	C	Primary	FG (MAGIC)	STARD10	rs11603334	2.36e-26	0.998	0.001	STARD10	rs11603334	1	COLOC+RTC	STARD10	Van de Bunt et al (2015); Varshney et al (2017)
5	CENTD2/ARAP1	rs77464186	A	Primary	T2D_BMI_unadjusted	STARD10	rs77464186	2.36e-26	0.92	0.08	STARD10	rs11603334	0.974227	COLOC+RTC	STARD10	Van de Bunt et al (2015); Varshney et al (2017)
5	CENTD2/ARAP1	rs77464186	A	Primary	T2D_BMI_unadjusted	PDE2A	rs77464186	0.0208	0.95101	0.04	NA	NA	NA	COLOC	STARD10
6	CEP68	rs2052261	G	Secondary	T2D_BMI_unadjusted	CEP68	rs2052261	2.93e-19	0.99	0.01	CEP68	rs2540945	0.868946	COLOC	-	NA
6	CEP68	rs2249105	A	Primary	T2D_BMI_unadjusted	CEP68	rs2249105	2.93e-19	0.99	0.01	CEP68	rs2540945	0.994302	COLOC+RTC	CEP68
7	CLUAP1	rs3751837	T	Primary	T2D_BMI_unadjusted	CLUAP1	rs3751837	1.82e-38	0.92	0.08	CLUAP1	rs12933120	0.948819	COLOC+RTC	CLUAP1	NA
8	CTTNBP2	rs6976111	A	Primary	T2D_BMI_unadjusted	CTTNBP2	rs6976111	0.0022	0.98	0.02	CTTNBP2	rs6466627	0.98374	COLOC+RTC	CTTNBP2	NA
9	DGKB	rs10228066	T	Primary	T2D_BMI_unadjusted	DGKB	rs10228066	4.8e-10	0.96	0.04	DGKB	rs10231021	0.893805	COLOC	DGKB	Van de Bunt et al (2015)
9	DGKB	rs17168486	T	Secondary	T2D_BMI_unadjusted	DGKB	rs17168486	4.8e-10	0.96	0.04	DGKB	rs17168486	1	COLOC+RTC	DGKB	Van de Bunt et al (2015)
9	DGKB	rs2908334	T	Secondary	T2D_BMI_unadjusted	DGKB	rs2908334	4.8e-10	0.96	0.04	NA	NA	NA	COLOC	-	NA
9	DGKB-TMEM195	rs6947830	G	Primary	FG (MAGIC+ENGAGE)	DGKB	rs6947830	4.8e-10	0.96	0.04	NA	NA	NA	COLOC	DGKB	Van de Bunt et al (2015)
10	GPSM1	rs28505901	G	Primary	T2D_BMI_unadjusted	QSOX2	rs28505901	8.23e-12	5.54e-11	1	QSOX2	rs1475259	0.903448	RTC	GPSM1	Varshney et al (2017)
10	GPSM1	rs28505901	G	Primary	T2D_BMI_unadjusted	CARD9	rs28505901	1.6e-19	0.00317199	1	CARD9	rs61386106	0.990805	RTC	GPSM1
10	GPSM1	rs28505901	G	Primary	T2D_BMI_unadjusted	DNLZ	rs28505901	4.25e-18	0.0278297	0.97	DNLZ	rs28679497	0.986207	RTC	GPSM1
10	GPSM1	rs28505901	G	Primary	T2D_BMI_unadjusted	GPSM1	rs28505901	2.69e-11	0.96	0.04	GPSM1	rs28642213	0.981609	COLOC+RTC	GPSM1
10	GPSM1	rs78403475	G	Secondary	T2D_BMI_unadjusted	GPSM1	rs78403475	2.69e-11	0.96	0.04	GPSM1	rs28642213	0.537931	COLOC	-
10	GPSM1	rs11793035	C	Secondary	T2D_BMI_unadjusted	SNAPC4	rs11793035	0.00513	0.94	0.06	NA	NA	NA	COLOC	-
11	HMG20A	rs1005752	A	Primary	T2D_BMI_unadjusted	HMG20A	rs1005752	2.12e-10	0.98	0.02	HMG20A	rs59153558	0.998108	COLOC+RTC	HMG20A	Varshney et al (2017)
12	IKBKAP	rs16913693	T	Primary	FG (MAGIC+ENGAGE)	CTNNAL1	rs16913693	5.28e-12	0.93	0.06	CTNNAL1	rs16913693	0.951356	COLOC+RTC	CTNNAL1	NA
13	MADD	rs10501320	G	Primary	FG (MAGIC)	MADD	rs11039165	8.14e-11	0.996	0.004	MADD	rs11039165	0.99	COLOC+RTC	MADD	Van de Bunt et al (2015); Varshney et al (2017)
14	MARK3	rs62007683	G	Primary	T2D_BMI_unadjusted	MARK3	rs62007683	1.33e-05	0.93	0.07	MARK3	rs11622320	0.953125	COLOC+RTC	MARK3	NA
15	MTNR1B	rs57235767	C	Secondary	T2D_BMI_unadjusted	CCDC67	rs57235767	8.49e-59	0.97	0.03	CCDC67	rs7943372	0.996273	COLOC+RTC	CCDC67	NA
16	NFAT5	rs862320	C	Primary	T2D_BMI_unadjusted	WWP2	rs862320	4.62e-05	0.96	0.03	WWP2	rs6499273	0.962803	COLOC+RTC	WWP2	NA
17	PHF15	rs329122	A	Primary	T2D_BMI_unadjusted	PHF15	rs329122	0.00722	0.96	0.03	PHF15	rs6871635	0.919811	COLOC+RTC	PHF15	NA
18	PLEKHA1	rs2280141	T	Primary	T2D_BMI_unadjusted	PLEKHA1	rs2280141	2.31e-07	0.97	0.03	PLEKHA1	rs71486610	0.925208	COLOC+RTC	PLEKHA1	NA
19	RBMS1	rs3772071	T	Primary	T2D_BMI_unadjusted	ITGB6	rs3772071	8.01e-11	0.95	0.05	ITGB6	rs764729	0.965922	COLOC+RTC	ITGB6	NA
20	RNF6	rs34584161	A	Primary	T2D_BMI_unadjusted	RNF6	rs34584161	6.41e-14	1	0	RNF6	rs34584161	1	COLOC+RTC	RNF6	NA
21	TCF7L2	rs7903146	T	Primary	T2D_BMI_unadjusted	TCF7L2	rs7903146	0.00297	0.99	0.01	TCF7L2	rs7903146	1	COLOC+RTC	TCF7L2	NA
24	TCF7L2	rs7903146	T	Primary	FG (MAGIC+ENGAGE)	TCF7L2	rs7903146	0.00297	0.98	0.02	TCF7L2	rs7903146	1	COLOC+RTC	TCF7L2
24	TCF7L2	rs140242150	A	Secondary	T2D_BMI_unadjusted	TCF7L2	rs140242150	0.00297	0.99	0.01	NA	NA	NA	COLOC	-	-
24	TCF7L2	rs180988137	G	Secondary	T2D_BMI_unadjusted	TCF7L2	rs180988137	0.00297	0.99	0.01	NA	NA	NA	COLOC	TCF7L2	-
24	TCF7L2	rs184509201	C	Secondary	T2D_BMI_unadjusted	TCF7L2	rs184509201	0.00297	0.99	0.01	NA	NA	NA	COLOC	TCF7L2	-
24	TCF7L2	rs34855922	A	Secondary	T2D_BMI_unadjusted	TCF7L2	rs34855922	0.00297	0.99	0.01	NA	NA	NA	COLOC	TCF7L2	-
24	TCF7L2	rs536643418	G	Secondary	T2D_BMI_unadjusted	TCF7L2	rs536643418	0.00297	0.99	0.01	NA	NA	NA	COLOC	TCF7L2	-
24	TCF7L2	rs78025551	C	Secondary	T2D_BMI_unadjusted	TCF7L2	rs78025551	0.00297	0.99	0.01	TCF7L2	rs7903146	0.209459	COLOC	TCF7L2	-
24	TCF7L2	rs7918400	T	Secondary	T2D_BMI_unadjusted	TCF7L2	rs7918400	0.00297	0.99	0.01	NA	NA	NA	COLOC	TCF7L2	-
22	UBE2E2	rs35352848	T	Primary	T2D_BMI_unadjusted	UBE2E2	rs35352848	6.34e-08	1	0	UBE2E2	rs13094957	0.998944	COLOC+RTC	UBE2E2	Varshney et al (2017)
23	ADRA2A	rs10885122	T	Primary	FG (ENGAGE)	ADRA2A	rs10885122	0.00583	0.85	0.06	ADRA2A	rs36106955	0.992982	RTC	ADRA2A	NA
24	ANK1	rs12549902	A	Primary	FG (MAGIC)	NKX6-3	rs12549902	1.37e-08	0.151	0.036	NKX6-3	rs4736819	0.992188	RTC	NKX6-3	Van de Bunt et al (2015)
27	ANK1	rs13262861	C	Primary	T2D_BMI_unadjusted	NKX6-3	rs13262861	1.37e-08	0.073758	0.93	NKX6-3	rs4736819	0.958984	RTC	NKX6-3	Varshney et al (2017)
27	ANK1	rs4736819	T	Secondary	T2D_BMI_unadjusted	NKX6-3	rs4736819	1.37e-08	0.0737576	0.93	NKX6-3	rs4736819	1	RTC	-
25	BOP1	rs12719778	T	Secondary	T2D_BMI_unadjusted	KIFC2	rs12719778	0.000113	0.472	0.53	KIFC2	rs750472	0.901991	RTC	KIFC2	NA
26	FADS1	rs174550	T	Primary	FG (MAGIC+ENGAGE)	FADS1	rs174550	1.72e-08	0.94	0.06	FADS1	rs61896141	0.733333	COLOC	FADS1	Van de Bunt et al (2015); Varshney et al (2017)
27	FAM57B	rs11642430	G	Primary	T2D_BMI_unadjusted	ALDOA	rs11642430	0.00181	0.752778	0.24	ALDOA	rs12445768	0.929134	RTC	ALDOA	NA
31	FAM57B	rs11642430	G	Primary	T2D_BMI_unadjusted	YPEL3	rs11642430	0.00904	0.242783	0.6	YPEL3	rs12444973	0.900787	RTC	ALDOA
28	FARSA	rs3111316	A	Primary	T2D_BMI_unadjusted	GCDH	rs3111316	9.17e-06	0.488047	0.51	GCDH	rs8012	0.955665	RTC	GCDH	NA
29	GRB10	rs6943153	T	Primary	FG (MAGIC)	GRB10	rs6943153	0.0028	0.964	0.027	NA	NA	NA	COLOC	GRB10	NA
30	GRB14/COBLL1	rs10195252	T	Primary	T2D_BMI_unadjusted	GRB14	rs10195252	0.0626	0.963484	0.01	NA	NA	NA	COLOC	GRB14	NA
36	GRB14/COBLL1	rs13024606	T	Secondary	T2D_BMI_unadjusted	GRB14	rs13024606	0.0626	0.963314	0.01	NA	NA	NA	COLOC	-	-
31	HAUS6	rs7022807	G	Primary	T2D_BMI_unadjusted	HAUS6	rs7022807	3.96e-06	0.94	0.06	HAUS6	rs151056170	0.650602	COLOC	HAUS6	NA
32	HMGB1	rs11842871	G	Primary	T2D_BMI_unadjusted	HMGB1	rs11842871	0.0489	0.951611	0.02	NA	NA	NA	COLOC	HMGB1	NA
33	IGF2BP2	rs11717959	G	Secondary	T2D_BMI_unadjusted	IGF2BP2	rs11717959	6.46e-06	0.96	0.04	IGF2BP2	rs9854769	0.444444	COLOC	-	-
39	IGF2BP2	rs150111048	G	Secondary	T2D_BMI_unadjusted	IGF2BP2	rs150111048	6.46e-06	0.96	0.04	IGF2BP2	rs9854769	0.642857	COLOC	-	-
39	IGF2BP2	rs6780171	A	Primary	T2D_BMI_unadjusted	IGF2BP2	rs6780171	6.46e-06	0.96	0.04	IGF2BP2	rs9854769	0.746032	COLOC	IGF2BP2	Varshney et al (2017)
39	IGF2BP2	rs7651090	A	Primary	FG (MAGIC)	IGF2BP2	rs7651090	6.46e-06	0.908	0.019	IGF2BP2	rs9854769	0.79	COLOC	IGF2BP2	Varshney et al (2017)
39	IGF2BP2	rs7651090	A	Primary	FG (MAGIC)	IGF2BP2	rs7651090	6.46e-06	0.908	0.019	IGF2BP2	rs9854769	0.79	COLOC	IGF2BP2
34	ITFG3	rs6600191	T	Primary	T2D_BMI_unadjusted	ITFG3	rs6600191	0.00257	0.869068	0.1	ITFG3	rs55985014	0.92278	RTC	ITFG3	NA
35	KLHDC5	rs10842994	C	Primary	T2D_BMI_unadjusted	KLHL42	rs10842994	1.13e-07	0.93	0.07	NA	NA	NA	COLOC	KLHL42	Varshney et al (2017)
36	MAP3K11	rs1783541	T	Primary	T2D_BMI_unadjusted	LTBP3	rs1783541	2.97e-11	0.00682244	0.99	LTBP3	rs1194077	0.963899	RTC	LTBP3	NA
37	MPHOSPH9	rs4148856	C	Primary	T2D_BMI_unadjusted	ABCB9	rs4148856	4e-16	0.243858	0.76	ABCB9	rs4275659	0.931108	RTC	ABCB9	Varshney et al (2017)
38	RFT1	rs2581787	T	Primary	T2D_BMI_unadjusted	RFT1	rs2581787	1e-09	0.97	0.03	RFT1	rs62255925	0.105541	COLOC	RFT1	NA
39	SCD5	rs12642790	A	Primary	T2D_BMI_unadjusted	SCD5	rs12642790	3.64e-15	0.99	0.01	NA	NA	NA	COLOC	SCD5	NA
40	SIX3-SIX2	rs895636	T	Primary	FG (MAGIC)	SIX3	rs895636	5.38e-17	0.475	0.026	SIX3	rs12712929	0.97	RTC	SIX3;SIX3;RP11-89K21.1;AC012354.6	Varshney et al (2017)
48	SIX3-SIX2	rs895636	T	Primary	FG (ENGAGE)	SIX3	rs895637	5.38e-17	0.13	0.05	SIX3	rs12712929	0.97	RTC	SIX3;SIX3;RP11-89K21.1;AC012354.7
48	SIX3-SIX2	rs895636	T	Primary	FG (MAGIC)	SIX2	rs895638	2.94e-05	0.503	0.019	SIX2	rs12712928	0.99	RTC	SIX3;SIX3;RP11-89K21.1;AC012354.8
48	SIX3-SIX2	rs895636	T	Primary	FG (ENGAGE)	SIX2	rs895639	2.94e-05	0.11	0.05	SIX2	rs12712928	0.99	RTC	SIX3;SIX3;RP11-89K21.1;AC012354.9
48	SIX3-SIX2	rs895636	T	Primary	FG (MAGIC)	RP11-89K21.1	rs895640	2.39e-09	0.391	0.031	RP11-89K21.1	rs12712929	0.96	RTC	SIX3;SIX3;RP11-89K21.1;AC012354.10
48	SIX3-SIX2	rs895636	T	Primary	FG (ENGAGE)	RP11-89K21.1	rs895641	2.39e-09	0.13	0.05	RP11-89K21.1	rs12712929	0.96	RTC	SIX3;SIX3;RP11-89K21.1;AC012354.11
48	SIX3-SIX2	rs895636	T	Primary	FG (MAGIC)	AC012354.6	rs895642	3.56e-15	0.484	0.026	AC012354.6	rs12712928	0.98	RTC	SIX3;SIX3;RP11-89K21.1;AC012354.12
48	SIX3-SIX2	rs895636	T	Primary	FG (ENGAGE)	AC012354.6	rs895643	3.56e-15	0.11	0.06	AC012354.6	rs12712928	0.98	RTC	SIX3;SIX3;RP11-89K21.1;AC012354.13
41	SLC12A8	rs649961	T	Primary	T2D_BMI_unadjusted	SLC12A8	rs649961	7.66e-11	0.97	0.03	SLC12A8	rs9872582	0.702703	COLOC	SLC12A8	NA
42	SLC7A7	rs17122772	G	Primary	T2D_BMI_unadjusted	SLC7A7	rs17122772	0.0259	0.921968	0.03	NA	NA	NA	COLOC	SLC7A7	NA
43	WARS	rs3783347	G	Primary	FG (MAGIC)	WARS	rs3783347	1.6e-71	0.597	0.035	WARS	rs2146105	0.953947	RTC	WARS	van de Bunt
44	ZBED3	rs4457053	G	Primary	T2D_BMI_unadjusted	PDE8B	rs4457053	0.000732	0.99	0.01	NA	NA	NA	COLOC	PDE8B	NA
53	ZBED3	rs7708285	A	Primary	FG (MAGIC)	PDE8B	rs7708285	0.000732	0.98	0.004	NA	NA	NA	COLOC	PDE8B
53	ZBED3	rs7708285	A	Primary	FG (MAGIC)	PDE8B	rs7708285	0.000732	0.98	0.004	NA	NA	NA	COLOC	PDE8B
45	ZBTB46	rs6011155	T	Secondary	T2D_BMI_adjusted	RTEL1-TNFRSF6B	rs6011155	0.0288	0.942193	0.03	NA	NA	NA	COLOC	RTEL1-TNFRSF6B	NA
46	ZNF664	rs7978610	G	Primary	T2D_BMI_adjusted	CCDC92	rs7978610	9.82e-06	0.885039	0.11	CCDC92	rs77112003	0.943239	RTC	CCDC92	NA
