# Supplementary material for: Genetic variant effects on gene expression in human pancreatic islets and their implications for T2D
Source: Nat Commun. 2020 Sep 30;11:4912. doi: 10.1038/s41467-020-18581-8 (PMC7528108; doi:10.1038/s41467-020-18581-8)
Supplement: Supplementary file 21 — Source Data [file 41467_2020_18581_MOESM21_ESM.xlsx]

## Sheet: Figure1A
Tissues	Qvalues	Colour	Names	Size
Adipose_Subcutaneous	0.73	#FF6600	Adipose - Subcutaneous	298
Adipose_Visceral_Omentum	0.68	#FFAA00	Adipose - Visceral (Omentum)	185
Adrenal_Gland	0.62	#33DD33	Adrenal Gland	126
Artery_Aorta	0.71	#FF5555	Artery - Aorta	197
Artery_Coronary	0.57	#FFAA99	Artery - Coronary	118
Artery_Tibial	0.7	#FF0000	Artery - Tibial	285
Brain_Anterior_cingulate_cortex_BA24	0.48	#EEEE00	Brain - Anterior cingulate cortex (BA24)	72
Brain_Caudate_basal_ganglia	0.52	#EEEE00	Brain - Caudate (basal ganglia)	100
Brain_Cerebellar_Hemisphere	0.48	#EEEE00	Brain - Cerebellar Hemisphere	89
Brain_Cerebellum	0.61	#EEEE00	Brain - Cerebellum	103
Brain_Cortex	0.53	#EEEE00	Brain - Cortex	96
Brain_Frontal_Cortex_BA9	0.41	#EEEE00	Brain - Frontal Cortex (BA9)	92
Brain_Hippocampus	0.45	#EEEE00	Brain - Hippocampus	81
Brain_Hypothalamus	0.4	#EEEE00	Brain - Hypothalamus	81
Brain_Nucleus_accumbens_basal_ganglia	0.58	#EEEE00	Brain - Nucleus accumbens (basal ganglia)	93
Brain_Putamen_basal_ganglia	0.47	#EEEE00	Brain - Putamen (basal ganglia)	82
Breast_Mammary_Tissue	0.65	#33CCCC	Breast - Mammary Tissue	183
Cells_EBV-transformed_lymphocytes	0.63	#CC66FF	Cells - EBV-transformed lymphocytes	114
Cells_Transformed_fibroblasts	0.7	#AAEEFF	Cells - Transformed fibroblasts	272
Colon_Sigmoid	0.6	#EEBB77	Colon - Sigmoid	124
Colon_Transverse	0.6	#CC9955	Colon - Transverse	169
Esophagus_Gastroesophageal_Junction	0.62	#8B7355	Esophagus - Gastroesophageal Junction	127
Esophagus_Mucosa	0.66	#552200	Esophagus - Mucosa	241
Esophagus_Muscularis	0.68	#BB9988	Esophagus - Muscularis	218
Heart_Atrial_Appendage	0.61	#9900FF	Heart - Atrial Appendage	159
Heart_Left_Ventricle	0.62	#660099	Heart - Left Ventricle	190
Liver	0.51	#AABB66	Liver	97
Lung	0.66	#99FF00	Lung	278
Muscle_Skeletal	0.65	#AAAAFF	Muscle - Skeletal	361
Nerve_Tibial	0.71	#FFD700	Nerve - Tibial	256
Ovary	0.5	#FFAAFF	Ovary	85
Pancreas	0.65	#995522	Pancreas	149
Pituitary	0.62	#AAFF99	Pituitary	87
Prostate	0.55	#DDDDDD	Prostate	87
Skin_Not_Sun_Exposed_Suprapubic	0.64	#0000FF	Skin - Not Sun Exposed (Suprapubic)	196
Skin_Sun_Exposed_Lower_leg	0.68	#7777FF	Skin - Sun Exposed (Lower leg)	302
Small_Intestine_Terminal_Ileum	0.54	#555522	Small Intestine - Terminal Ileum	77
Spleen	0.63	#778855	Spleen	89
Stomach	0.58	#FFDD99	Stomach	170
Testis	0.59	#AAAAAA	Testis	157
Thyroid	0.71	#006600	Thyroid	278
Uterus	0.51	#FF66FF	Uterus	70
Vagina	0.46	#FF5599	Vagina	79
Whole_Blood	0.57	#FF00BB	Whole Blood	338

## Sheet: Figure1B
Comparison between eQTLs discovered in islets and their p-values in β-cells
X = Pvalues included in Supplementary Data 1
Y = Pvalues included in Supplementary Data 6
Comparison between eQTLs discovered in islets and their p-values in pancreas
X = Pvalues included in Supplementary Data 1
Y = Pvalues included in Supplementary Data 7

## Sheet: Figure2A
eqtl_lead_snp	chromatinState	absolute_islet_eqtl_effect_size	#eSNPs
chr2:100894802	5_Strong_transcription	0.178622	533
chr2:101635538	5_Strong_transcription	0.963423	533
chr2:101635538	6_Weak_transcription	0.963423	2212
chr2:101887152	5_Strong_transcription	0.684676	533
chr2:101887152	2_Weak_TSS	0.684676	220
chr2:101887152	1_Active_TSS	0.684676	646
chr2:101887152	10_Active_enhancer_2	0.684676	646
chr2:101887152	stretch6kbEnhancer	0.684676	116
chr2:101887152	stretchEnhancer	0.684676	279
chr2:101887152	6_Weak_transcription	0.684676	2212
chr2:101887152	18_Quiescent_low_signal	0.684676	814
chr2:101887152	stretch4_2kbEnhancer	0.684676	197
chr2:10949682	5_Strong_transcription	0.163547	533
chr2:10949682	6_Weak_transcription	0.163547	2212
chr2:113328882	5_Strong_transcription	0.177407	533
chr2:114471921	5_Strong_transcription	0.406642	533
chr2:114471921	6_Weak_transcription	0.406642	2212
chr2:114471921	18_Quiescent_low_signal	0.406642	814
chr2:114514338	5_Strong_transcription	0.199669	533
chr2:114514338	1_Active_TSS	0.199669	646
chr2:114514338	6_Weak_transcription	0.199669	2212
chr2:114514338	18_Quiescent_low_signal	0.199669	814
chr2:118750865	5_Strong_transcription	0.138542	533
chr2:118750865	1_Active_TSS	0.138542	646
chr2:118750865	10_Active_enhancer_2	0.138542	646
chr2:118750865	stretch6kbEnhancer	0.138542	116
chr2:118750865	stretchEnhancer	0.138542	279
chr2:118750865	6_Weak_transcription	0.138542	2212
chr2:118750865	18_Quiescent_low_signal	0.138542	814
chr2:118750865	stretch4_2kbEnhancer	0.138542	197
chr2:11924950	5_Strong_transcription	0.326824	533
chr2:120823749	5_Strong_transcription	0.172163	533
chr2:120823749	6_Weak_transcription	0.172163	2212
chr2:128003247	5_Strong_transcription	0.110291	533
chr2:128003247	6_Weak_transcription	0.110291	2212
chr2:128003247	18_Quiescent_low_signal	0.110291	814
chr2:132283550	5_Strong_transcription	0.320527	533
chr2:132283550	1_Active_TSS	0.320527	646
chr2:132283550	6_Weak_transcription	0.320527	2212
chr2:132283550	18_Quiescent_low_signal	0.320527	814
chr2:152298751	5_Strong_transcription	0.15189	533
chr2:152298751	6_Weak_transcription	0.15189	2212
chr2:175225626	5_Strong_transcription	0.273382	533
chr2:175225626	6_Weak_transcription	0.273382	2212
chr2:187519338	5_Strong_transcription	0.144713	533
chr2:187519338	6_Weak_transcription	0.144713	2212
chr2:202031516	5_Strong_transcription	0.16679	533
chr2:202031516	9_Active_enhancer_1	0.16679	29
chr2:202031516	10_Active_enhancer_2	0.16679	646
chr2:202031516	intermediateEnhancer	0.16679	372
chr2:202031516	6_Weak_transcription	0.16679	2212
chr2:202181247	5_Strong_transcription	0.334927	533
chr2:202181247	6_Weak_transcription	0.334927	2212
chr2:202325997	5_Strong_transcription	0.505827	533
chr2:202325997	6_Weak_transcription	0.505827	2212
chr2:206981536	5_Strong_transcription	0.227297	533
chr2:206981536	6_Weak_transcription	0.227297	2212
chr2:209187451	5_Strong_transcription	0.240122	533
chr2:209187451	6_Weak_transcription	0.240122	2212
chr2:219117482	5_Strong_transcription	0.180379	533
chr2:219117482	1_Active_TSS	0.180379	646
chr2:219117482	10_Active_enhancer_2	0.180379	646
chr2:219117482	17_Weak_repressed_polycomb	0.180379	567
chr2:219117482	intermediateEnhancer	0.180379	372
chr2:219117482	6_Weak_transcription	0.180379	2212
chr2:219133137	5_Strong_transcription	0.16868	533
chr2:219133137	2_Weak_TSS	0.16868	220
chr2:219133137	1_Active_TSS	0.16868	646
chr2:219133137	10_Active_enhancer_2	0.16868	646
chr2:219133137	typicalEnhancer	0.16868	189
chr2:219133137	intermediateEnhancer	0.16868	372
chr2:219133137	6_Weak_transcription	0.16868	2212
chr2:219328577	5_Strong_transcription	0.261142	533
chr2:219328577	2_Weak_TSS	0.261142	220
chr2:219328577	1_Active_TSS	0.261142	646
chr2:219328577	10_Active_enhancer_2	0.261142	646
chr2:219328577	intermediateEnhancer	0.261142	372
chr2:219328577	6_Weak_transcription	0.261142	2212
chr2:228088	5_Strong_transcription	1.07695	533
chr2:228088	6_Weak_transcription	1.07695	2212
chr2:238668802	5_Strong_transcription	0.345845	533
chr2:240901267	5_Strong_transcription	0.404693	533
chr2:240901267	6_Weak_transcription	0.404693	2212
chr2:242105065	5_Strong_transcription	0.193196	533
chr2:242105065	2_Weak_TSS	0.193196	220
chr2:242105065	6_Weak_transcription	0.193196	2212
chr2:242192848	5_Strong_transcription	0.23597	533
chr2:242268436	5_Strong_transcription	0.18201	533
chr2:242268436	2_Weak_TSS	0.18201	220
chr2:242268436	6_Weak_transcription	0.18201	2212
chr2:27267248	5_Strong_transcription	0.193931	533
chr2:27267248	1_Active_TSS	0.193931	646
chr2:27267248	9_Active_enhancer_1	0.193931	29
chr2:27267248	10_Active_enhancer_2	0.193931	646
chr2:27267248	17_Weak_repressed_polycomb	0.193931	567
chr2:27267248	intermediateEnhancer	0.193931	372
chr2:27267248	6_Weak_transcription	0.193931	2212
chr2:27706640	5_Strong_transcription	0.271823	533
chr2:44538484	5_Strong_transcription	0.31193	533
chr2:47132945	5_Strong_transcription	0.155417	533
chr2:70076954	5_Strong_transcription	0.163751	533
chr2:70076954	6_Weak_transcription	0.163751	2212
chr2:70153848	5_Strong_transcription	0.253581	533
chr2:70153848	6_Weak_transcription	0.253581	2212
chr2:71365116	5_Strong_transcription	0.296866	533
chr2:71365116	1_Active_TSS	0.296866	646
chr2:71365116	6_Weak_transcription	0.296866	2212
chr2:75932627	5_Strong_transcription	0.245081	533
chr2:75932627	6_Weak_transcription	0.245081	2212
chr2:85605205	5_Strong_transcription	0.142776	533
chr2:86422416	5_Strong_transcription	0.13443	533
chr2:86422416	1_Active_TSS	0.13443	646
chr2:86422416	6_Weak_transcription	0.13443	2212
chr2:86772560	5_Strong_transcription	0.179585	533
chr2:86772560	6_Weak_transcription	0.179585	2212
chr2:96962859	5_Strong_transcription	0.13417	533
chr9:100452435	5_Strong_transcription	0.452729	533
chr9:100452435	6_Weak_transcription	0.452729	2212
chr9:102803899	5_Strong_transcription	0.211746	533
chr9:102803899	10_Active_enhancer_2	0.211746	646
chr9:102803899	stretch6kbEnhancer	0.211746	116
chr9:102803899	stretchEnhancer	0.211746	279
chr9:102803899	6_Weak_transcription	0.211746	2212
chr9:102803899	stretch4_2kbEnhancer	0.211746	197
chr9:106858192	5_Strong_transcription	0.418464	533
chr9:106858192	2_Weak_TSS	0.418464	220
chr9:106858192	1_Active_TSS	0.418464	646
chr9:106858192	6_Weak_transcription	0.418464	2212
chr9:111835034	5_Strong_transcription	0.15447	533
chr9:111835034	1_Active_TSS	0.15447	646
chr9:111835034	10_Active_enhancer_2	0.15447	646
chr9:111835034	intermediateEnhancer	0.15447	372
chr9:111835034	stretchEnhancer	0.15447	279
chr9:111835034	6_Weak_transcription	0.15447	2212
chr9:123537382	5_Strong_transcription	0.142406	533
chr9:123537382	6_Weak_transcription	0.142406	2212
chr9:130188676	5_Strong_transcription	0.499097	533
chr9:130188676	2_Weak_TSS	0.499097	220
chr9:130188676	1_Active_TSS	0.499097	646
chr9:130188676	10_Active_enhancer_2	0.499097	646
chr9:130188676	typicalEnhancer	0.499097	189
chr9:130188676	6_Weak_transcription	0.499097	2212
chr9:139109247	5_Strong_transcription	0.18406	533
chr9:139315594	5_Strong_transcription	0.191603	533
chr9:139315594	6_Weak_transcription	0.191603	2212
chr9:17242708	5_Strong_transcription	0.343701	533
chr9:34256347	5_Strong_transcription	0.231265	533
chr9:34256347	10_Active_enhancer_2	0.231265	646
chr9:34256347	stretchEnhancer	0.231265	279
chr9:34256347	6_Weak_transcription	0.231265	2212
chr9:34256347	18_Quiescent_low_signal	0.231265	814
chr9:34256347	stretch4_2kbEnhancer	0.231265	197
chr9:75501504	5_Strong_transcription	0.360152	533
chr9:75501504	6_Weak_transcription	0.360152	2212
chr9:91967514	5_Strong_transcription	0.295066	533
chr9:96431859	5_Strong_transcription	0.146896	533
chr9:96431859	6_Weak_transcription	0.146896	2212
chr16:11981487	5_Strong_transcription	0.118814	533
chr16:15124327	5_Strong_transcription	0.367805	533
chr16:15124327	6_Weak_transcription	0.367805	2212
chr16:15128416	5_Strong_transcription	0.823181	533
chr16:15129940	5_Strong_transcription	1.05761	533
chr16:23657976	5_Strong_transcription	0.274149	533
chr16:23657976	typicalEnhancer	0.274149	189
chr16:23657976	6_Weak_transcription	0.274149	2212
chr16:23657976	11_Weak_enhancer	0.274149	107
chr16:25149206	5_Strong_transcription	0.968256	533
chr16:25149206	6_Weak_transcription	0.968256	2212
chr16:28826307	5_Strong_transcription	0.427874	533
chr16:28826307	10_Active_enhancer_2	0.427874	646
chr16:28826307	typicalEnhancer	0.427874	189
chr16:28826307	17_Weak_repressed_polycomb	0.427874	567
chr16:28826307	6_Weak_transcription	0.427874	2212
chr16:28826307	18_Quiescent_low_signal	0.427874	814
chr16:28927818	5_Strong_transcription	0.27254	533
chr16:30089911	5_Strong_transcription	0.247013	533
chr16:30089911	6_Weak_transcription	0.247013	2212
chr16:30968589	5_Strong_transcription	0.298603	533
chr16:30968589	2_Weak_TSS	0.298603	220
chr16:30968589	1_Active_TSS	0.298603	646
chr16:30968589	17_Weak_repressed_polycomb	0.298603	567
chr16:30968589	6_Weak_transcription	0.298603	2212
chr16:31134213	5_Strong_transcription	0.179747	533
chr16:31134213	6_Weak_transcription	0.179747	2212
chr16:3723248	5_Strong_transcription	0.274279	533
chr16:3728517	5_Strong_transcription	0.357264	533
chr16:56543142	5_Strong_transcription	0.307047	533
chr16:56543142	1_Active_TSS	0.307047	646
chr16:56543142	6_Weak_transcription	0.307047	2212
chr16:57698931	5_Strong_transcription	0.199196	533
chr16:68388661	5_Strong_transcription	0.126053	533
chr16:68388661	10_Active_enhancer_2	0.126053	646
chr16:68388661	intermediateEnhancer	0.126053	372
chr16:68388661	6_Weak_transcription	0.126053	2212
chr16:69973127	5_Strong_transcription	0.529353	533
chr16:69973127	6_Weak_transcription	0.529353	2212
chr16:84100628	5_Strong_transcription	0.17813	533
chr16:84120718	5_Strong_transcription	0.200428	533
chr16:8868640	5_Strong_transcription	0.146123	533
chr16:8868640	6_Weak_transcription	0.146123	2212
chr16:88687806	5_Strong_transcription	0.133642	533
chr16:88687806	6_Weak_transcription	0.133642	2212
chr16:88927044	5_Strong_transcription	0.186011	533
chr16:89605495	5_Strong_transcription	0.605537	533
chr16:90098616	5_Strong_transcription	0.366807	533
chr11:10786644	5_Strong_transcription	0.266936	533
chr11:111734844	5_Strong_transcription	0.212676	533
chr11:111734844	1_Active_TSS	0.212676	646
chr11:111734844	6_Weak_transcription	0.212676	2212
chr11:113209428	5_Strong_transcription	0.559818	533
chr11:113209428	6_Weak_transcription	0.559818	2212
chr11:113244177	5_Strong_transcription	0.294582	533
chr11:113244177	6_Weak_transcription	0.294582	2212
chr11:118947634	5_Strong_transcription	0.409429	533
chr11:118947634	1_Active_TSS	0.409429	646
chr11:118947634	6_Weak_transcription	0.409429	2212
chr11:120355230	5_Strong_transcription	0.212125	533
chr11:120355230	6_Weak_transcription	0.212125	2212
chr11:125439492	5_Strong_transcription	0.549138	533
chr11:125439492	1_Active_TSS	0.549138	646
chr11:125439492	6_Weak_transcription	0.549138	2212
chr11:126114630	5_Strong_transcription	0.544957	533
chr11:126114630	1_Active_TSS	0.544957	646
chr11:126114630	6_Weak_transcription	0.544957	2212
chr11:130755700	5_Strong_transcription	0.1926	533
chr11:130755700	6_Weak_transcription	0.1926	2212
chr11:130771662	5_Strong_transcription	0.436631	533
chr11:18026663	5_Strong_transcription	0.22638	533
chr11:18026663	intermediateEnhancer	0.22638	372
chr11:18026663	6_Weak_transcription	0.22638	2212
chr11:18026663	11_Weak_enhancer	0.22638	107
chr11:18343878	5_Strong_transcription	0.197142	533
chr11:18343878	1_Active_TSS	0.197142	646
chr11:18343878	typicalEnhancer	0.197142	189
chr11:18343878	17_Weak_repressed_polycomb	0.197142	567
chr11:18343878	6_Weak_transcription	0.197142	2212
chr11:18343878	11_Weak_enhancer	0.197142	107
chr11:18420440	5_Strong_transcription	0.256729	533
chr11:18420440	1_Active_TSS	0.256729	646
chr11:18420440	6_Weak_transcription	0.256729	2212
chr11:18645843	5_Strong_transcription	0.246868	533
chr11:18645843	1_Active_TSS	0.246868	646
chr11:18645843	10_Active_enhancer_2	0.246868	646
chr11:18645843	intermediateEnhancer	0.246868	372
chr11:18645843	6_Weak_transcription	0.246868	2212
chr11:18645843	18_Quiescent_low_signal	0.246868	814
chr11:202856	5_Strong_transcription	0.304019	533
chr11:202856	1_Active_TSS	0.304019	646
chr11:202856	10_Active_enhancer_2	0.304019	646
chr11:202856	typicalEnhancer	0.304019	189
chr11:202856	6_Weak_transcription	0.304019	2212
chr11:2956166	5_Strong_transcription	0.138192	533
chr11:2956166	10_Active_enhancer_2	0.138192	646
chr11:2956166	intermediateEnhancer	0.138192	372
chr11:2956166	6_Weak_transcription	0.138192	2212
chr11:33081976	5_Strong_transcription	0.293125	533
chr11:33081976	6_Weak_transcription	0.293125	2212
chr11:33358431	5_Strong_transcription	0.212893	533
chr11:33358431	6_Weak_transcription	0.212893	2212
chr11:43878485	5_Strong_transcription	0.700789	533
chr11:45958444	5_Strong_transcription	0.276108	533
chr11:46024076	5_Strong_transcription	0.35083	533
chr11:46024076	6_Weak_transcription	0.35083	2212
chr11:47312689	5_Strong_transcription	0.262744	533
chr11:47354787	5_Strong_transcription	0.150338	533
chr11:47354787	1_Active_TSS	0.150338	646
chr11:47354787	10_Active_enhancer_2	0.150338	646
chr11:47354787	stretchEnhancer	0.150338	279
chr11:47354787	6_Weak_transcription	0.150338	2212
chr11:47495746	5_Strong_transcription	0.115598	533
chr11:47495746	6_Weak_transcription	0.115598	2212
chr11:47495746	18_Quiescent_low_signal	0.115598	814
chr11:47566352	5_Strong_transcription	0.120364	533
chr11:47566352	10_Active_enhancer_2	0.120364	646
chr11:47566352	typicalEnhancer	0.120364	189
chr11:47566352	6_Weak_transcription	0.120364	2212
chr11:60678244	5_Strong_transcription	0.150561	533
chr11:60678244	1_Active_TSS	0.150561	646
chr11:60678244	10_Active_enhancer_2	0.150561	646
chr11:60678244	stretch6kbEnhancer	0.150561	116
chr11:60678244	intermediateEnhancer	0.150561	372
chr11:60678244	stretchEnhancer	0.150561	279
chr11:60678244	6_Weak_transcription	0.150561	2212
chr11:60678244	stretch4_2kbEnhancer	0.150561	197
chr11:65705432	5_Strong_transcription	0.218826	533
chr11:65705432	17_Weak_repressed_polycomb	0.218826	567
chr11:65705432	16_Repressed_polycomb	0.218826	42
chr11:65828625	5_Strong_transcription	0.161468	533
chr11:65828625	1_Active_TSS	0.161468	646
chr11:65828625	6_Weak_transcription	0.161468	2212
chr11:6622857	5_Strong_transcription	0.23825	533
chr11:66285088	5_Strong_transcription	0.135936	533
chr11:66285088	9_Active_enhancer_1	0.135936	29
chr11:66285088	typicalEnhancer	0.135936	189
chr11:66285088	6_Weak_transcription	0.135936	2212
chr11:67211569	5_Strong_transcription	0.192652	533
chr11:67211569	1_Active_TSS	0.192652	646
chr11:67211569	17_Weak_repressed_polycomb	0.192652	567
chr11:67211569	6_Weak_transcription	0.192652	2212
chr11:68023032	5_Strong_transcription	1.47225	533
chr11:68023032	6_Weak_transcription	1.47225	2212
chr11:68023032	18_Quiescent_low_signal	1.47225	814
chr11:68656769	5_Strong_transcription	0.780367	533
chr11:68656769	2_Weak_TSS	0.780367	220
chr11:68656769	1_Active_TSS	0.780367	646
chr11:68656769	9_Active_enhancer_1	0.780367	29
chr11:68656769	8_Genic_enhancer	0.780367	19
chr11:68656769	typicalEnhancer	0.780367	189
chr11:68656769	6_Weak_transcription	0.780367	2212
chr11:68656769	18_Quiescent_low_signal	0.780367	814
chr11:68679692	5_Strong_transcription	0.407133	533
chr11:68679692	1_Active_TSS	0.407133	646
chr11:68679692	10_Active_enhancer_2	0.407133	646
chr11:68679692	typicalEnhancer	0.407133	189
chr11:68679692	6_Weak_transcription	0.407133	2212
chr11:68679692	18_Quiescent_low_signal	0.407133	814
chr11:71182185	5_Strong_transcription	0.334793	533
chr11:71182185	1_Active_TSS	0.334793	646
chr11:71182185	10_Active_enhancer_2	0.334793	646
chr11:71182185	intermediateEnhancer	0.334793	372
chr11:71182185	6_Weak_transcription	0.334793	2212
chr11:74644305	5_Strong_transcription	0.753394	533
chr11:74644305	1_Active_TSS	0.753394	646
chr11:74644305	8_Genic_enhancer	0.753394	19
chr11:74644305	17_Weak_repressed_polycomb	0.753394	567
chr11:74644305	intermediateEnhancer	0.753394	372
chr11:74644305	6_Weak_transcription	0.753394	2212
chr11:8015651	5_Strong_transcription	0.872874	533
chr11:82981852	5_Strong_transcription	0.19818	533
chr11:82981852	2_Weak_TSS	0.19818	220
chr11:82981852	6_Weak_transcription	0.19818	2212
chr11:93481908	5_Strong_transcription	0.536358	533
chr11:93481908	2_Weak_TSS	0.536358	220
chr11:93481908	1_Active_TSS	0.536358	646
chr11:93481908	10_Active_enhancer_2	0.536358	646
chr11:93481908	intermediateEnhancer	0.536358	372
chr11:93481908	6_Weak_transcription	0.536358	2212
chr11:94724428	5_Strong_transcription	0.166343	533
chr11:94724428	1_Active_TSS	0.166343	646
chr11:94724428	6_Weak_transcription	0.166343	2212
chr11:94724428	18_Quiescent_low_signal	0.166343	814
chr11:95568757	5_Strong_transcription	0.250817	533
chr11:95568757	1_Active_TSS	0.250817	646
chr11:95568757	6_Weak_transcription	0.250817	2212
chr20:1438230	5_Strong_transcription	0.129502	533
chr20:1438230	6_Weak_transcription	0.129502	2212
chr20:23334192	5_Strong_transcription	0.163654	533
chr20:23334192	1_Active_TSS	0.163654	646
chr20:23334192	10_Active_enhancer_2	0.163654	646
chr20:23334192	intermediateEnhancer	0.163654	372
chr20:23334192	6_Weak_transcription	0.163654	2212
chr20:25354694	5_Strong_transcription	0.721988	533
chr20:25354694	10_Active_enhancer_2	0.721988	646
chr20:25354694	typicalEnhancer	0.721988	189
chr20:25354694	intermediateEnhancer	0.721988	372
chr20:25354694	stretchEnhancer	0.721988	279
chr20:25354694	6_Weak_transcription	0.721988	2212
chr20:25354694	11_Weak_enhancer	0.721988	107
chr20:25354694	18_Quiescent_low_signal	0.721988	814
chr20:25438783	5_Strong_transcription	0.358242	533
chr20:29565636	5_Strong_transcription	0.314192	533
chr20:29565636	2_Weak_TSS	0.314192	220
chr20:29565636	typicalEnhancer	0.314192	189
chr20:29565636	17_Weak_repressed_polycomb	0.314192	567
chr20:29565636	6_Weak_transcription	0.314192	2212
chr20:29565636	11_Weak_enhancer	0.314192	107
chr20:29565636	18_Quiescent_low_signal	0.314192	814
chr20:33870053	5_Strong_transcription	0.275339	533
chr20:33870053	1_Active_TSS	0.275339	646
chr20:33870053	typicalEnhancer	0.275339	189
chr20:33870053	17_Weak_repressed_polycomb	0.275339	567
chr20:33870053	6_Weak_transcription	0.275339	2212
chr20:33870053	11_Weak_enhancer	0.275339	107
chr20:35779637	5_Strong_transcription	0.595482	533
chr20:35779637	10_Active_enhancer_2	0.595482	646
chr20:35779637	intermediateEnhancer	0.595482	372
chr20:35779637	6_Weak_transcription	0.595482	2212
chr20:35779637	18_Quiescent_low_signal	0.595482	814
chr20:44010136	5_Strong_transcription	0.498798	533
chr20:44010136	2_Weak_TSS	0.498798	220
chr20:44010136	1_Active_TSS	0.498798	646
chr20:44010136	10_Active_enhancer_2	0.498798	646
chr20:44010136	typicalEnhancer	0.498798	189
chr20:44010136	stretchEnhancer	0.498798	279
chr20:44010136	6_Weak_transcription	0.498798	2212
chr20:44010136	11_Weak_enhancer	0.498798	107
chr20:44010136	18_Quiescent_low_signal	0.498798	814
chr20:47714214	5_Strong_transcription	0.617894	533
chr20:47714214	1_Active_TSS	0.617894	646
chr20:47714214	10_Active_enhancer_2	0.617894	646
chr20:47714214	stretchEnhancer	0.617894	279
chr20:47714214	6_Weak_transcription	0.617894	2212
chr20:54941905	5_Strong_transcription	0.198923	533
chr20:60776275	5_Strong_transcription	0.387434	533
chr20:7980647	5_Strong_transcription	0.472271	533
chr5:10255821	5_Strong_transcription	0.139679	533
chr5:10740422	5_Strong_transcription	0.79802	533
chr5:112217964	5_Strong_transcription	0.222482	533
chr5:131705297	5_Strong_transcription	0.313058	533
chr5:131705297	2_Weak_TSS	0.313058	220
chr5:131705297	1_Active_TSS	0.313058	646
chr5:131705297	10_Active_enhancer_2	0.313058	646
chr5:131705297	intermediateEnhancer	0.313058	372
chr5:131705297	stretchEnhancer	0.313058	279
chr5:131705297	6_Weak_transcription	0.313058	2212
chr5:131705297	stretch4_2kbEnhancer	0.313058	197
chr5:134012124	5_Strong_transcription	0.165749	533
chr5:134012124	6_Weak_transcription	0.165749	2212
chr5:137276668	5_Strong_transcription	0.248438	533
chr5:137276668	17_Weak_repressed_polycomb	0.248438	567
chr5:137276668	6_Weak_transcription	0.248438	2212
chr5:137276668	18_Quiescent_low_signal	0.248438	814
chr5:139836925	5_Strong_transcription	0.234271	533
chr5:139836925	1_Active_TSS	0.234271	646
chr5:139836925	6_Weak_transcription	0.234271	2212
chr5:141310649	5_Strong_transcription	0.352729	533
chr5:149008521	5_Strong_transcription	0.275678	533
chr5:149008521	6_Weak_transcription	0.275678	2212
chr5:149822331	5_Strong_transcription	0.353039	533
chr5:149822331	6_Weak_transcription	0.353039	2212
chr5:162885845	5_Strong_transcription	0.470221	533
chr5:162885845	2_Weak_TSS	0.470221	220
chr5:162885845	1_Active_TSS	0.470221	646
chr5:162885845	6_Weak_transcription	0.470221	2212
chr5:162885845	18_Quiescent_low_signal	0.470221	814
chr5:176425281	5_Strong_transcription	0.552968	533
chr5:176425281	1_Active_TSS	0.552968	646
chr5:176425281	3_Flanking_TSS	0.552968	31
chr5:176425281	17_Weak_repressed_polycomb	0.552968	567
chr5:176425281	6_Weak_transcription	0.552968	2212
chr5:178020821	5_Strong_transcription	0.166196	533
chr5:178020821	10_Active_enhancer_2	0.166196	646
chr5:178020821	17_Weak_repressed_polycomb	0.166196	567
chr5:178020821	intermediateEnhancer	0.166196	372
chr5:178020821	6_Weak_transcription	0.166196	2212
chr5:178020821	16_Repressed_polycomb	0.166196	42
chr5:178147833	5_Strong_transcription	0.165806	533
chr5:178147833	2_Weak_TSS	0.165806	220
chr5:178147833	8_Genic_enhancer	0.165806	19
chr5:178147833	17_Weak_repressed_polycomb	0.165806	567
chr5:178147833	intermediateEnhancer	0.165806	372
chr5:178147833	6_Weak_transcription	0.165806	2212
chr5:178400938	5_Strong_transcription	0.293136	533
chr5:179712754	5_Strong_transcription	0.141843	533
chr5:179712754	6_Weak_transcription	0.141843	2212
chr5:31523281	5_Strong_transcription	0.254608	533
chr5:31523281	6_Weak_transcription	0.254608	2212
chr5:33451944	5_Strong_transcription	0.280236	533
chr5:33451944	1_Active_TSS	0.280236	646
chr5:33451944	6_Weak_transcription	0.280236	2212
chr5:33451944	18_Quiescent_low_signal	0.280236	814
chr5:42756940	5_Strong_transcription	0.304891	533
chr5:42756940	2_Weak_TSS	0.304891	220
chr5:42756940	1_Active_TSS	0.304891	646
chr5:42756940	10_Active_enhancer_2	0.304891	646
chr5:42756940	typicalEnhancer	0.304891	189
chr5:42756940	intermediateEnhancer	0.304891	372
chr5:42756940	6_Weak_transcription	0.304891	2212
chr5:42756940	18_Quiescent_low_signal	0.304891	814
chr5:43472984	5_Strong_transcription	0.302565	533
chr5:43472984	1_Active_TSS	0.302565	646
chr5:43472984	10_Active_enhancer_2	0.302565	646
chr5:43472984	typicalEnhancer	0.302565	189
chr5:43472984	6_Weak_transcription	0.302565	2212
chr5:43472984	18_Quiescent_low_signal	0.302565	814
chr5:52403786	5_Strong_transcription	0.379909	533
chr5:52403786	6_Weak_transcription	0.379909	2212
chr5:52403786	18_Quiescent_low_signal	0.379909	814
chr5:56136235	5_Strong_transcription	0.356412	533
chr5:56136235	2_Weak_TSS	0.356412	220
chr5:56136235	1_Active_TSS	0.356412	646
chr5:56136235	typicalEnhancer	0.356412	189
chr5:56136235	6_Weak_transcription	0.356412	2212
chr5:56136235	11_Weak_enhancer	0.356412	107
chr5:56136235	18_Quiescent_low_signal	0.356412	814
chr5:6370215	5_Strong_transcription	0.253123	533
chr5:6370215	6_Weak_transcription	0.253123	2212
chr5:64917640	5_Strong_transcription	0.142424	533
chr5:64917640	2_Weak_TSS	0.142424	220
chr5:64917640	1_Active_TSS	0.142424	646
chr5:64917640	10_Active_enhancer_2	0.142424	646
chr5:64917640	intermediateEnhancer	0.142424	372
chr5:64917640	6_Weak_transcription	0.142424	2212
chr5:6615060	5_Strong_transcription	0.177222	533
chr5:6615060	6_Weak_transcription	0.177222	2212
chr5:6671309	5_Strong_transcription	0.21986	533
chr5:72884115	5_Strong_transcription	0.240383	533
chr5:72884115	1_Active_TSS	0.240383	646
chr5:72884115	6_Weak_transcription	0.240383	2212
chr5:76780753	5_Strong_transcription	0.742805	533
chr5:76780753	10_Active_enhancer_2	0.742805	646
chr5:76780753	typicalEnhancer	0.742805	189
chr5:76780753	stretchEnhancer	0.742805	279
chr5:76780753	6_Weak_transcription	0.742805	2212
chr5:7900833	5_Strong_transcription	0.173188	533
chr5:96110211	5_Strong_transcription	0.65138	533
chr5:98157875	5_Strong_transcription	0.221763	533
chr5:98157875	10_Active_enhancer_2	0.221763	646
chr5:98157875	intermediateEnhancer	0.221763	372
chr5:98157875	6_Weak_transcription	0.221763	2212
chr5:98157875	18_Quiescent_low_signal	0.221763	814
chr14:100832282	5_Strong_transcription	1.66531	533
chr14:100832282	10_Active_enhancer_2	1.66531	646
chr14:100832282	intermediateEnhancer	1.66531	372
chr14:100832282	6_Weak_transcription	1.66531	2212
chr14:103912194	5_Strong_transcription	0.221036	533
chr14:103912194	10_Active_enhancer_2	0.221036	646
chr14:103912194	intermediateEnhancer	0.221036	372
chr14:103912194	stretchEnhancer	0.221036	279
chr14:103912194	6_Weak_transcription	0.221036	2212
chr14:103912194	11_Weak_enhancer	0.221036	107
chr14:104142792	5_Strong_transcription	0.261682	533
chr14:104142792	1_Active_TSS	0.261682	646
chr14:104142792	10_Active_enhancer_2	0.261682	646
chr14:104142792	typicalEnhancer	0.261682	189
chr14:104142792	intermediateEnhancer	0.261682	372
chr14:104142792	6_Weak_transcription	0.261682	2212
chr14:104142792	11_Weak_enhancer	0.261682	107
chr14:20786009	5_Strong_transcription	0.483289	533
chr14:21957986	5_Strong_transcription	0.254006	533
chr14:21957986	2_Weak_TSS	0.254006	220
chr14:21957986	6_Weak_transcription	0.254006	2212
chr14:23948188	5_Strong_transcription	0.368855	533
chr14:23948188	1_Active_TSS	0.368855	646
chr14:23948188	6_Weak_transcription	0.368855	2212
chr14:23948188	18_Quiescent_low_signal	0.368855	814
chr14:24772829	5_Strong_transcription	0.503891	533
chr14:24772829	6_Weak_transcription	0.503891	2212
chr14:24778674	5_Strong_transcription	0.257597	533
chr14:24778674	1_Active_TSS	0.257597	646
chr14:24778674	9_Active_enhancer_1	0.257597	29
chr14:24778674	10_Active_enhancer_2	0.257597	646
chr14:24778674	stretchEnhancer	0.257597	279
chr14:24778674	6_Weak_transcription	0.257597	2212
chr14:31178217	5_Strong_transcription	0.163447	533
chr14:31178217	6_Weak_transcription	0.163447	2212
chr14:55790062	5_Strong_transcription	0.342118	533
chr14:55790062	1_Active_TSS	0.342118	646
chr14:55790062	10_Active_enhancer_2	0.342118	646
chr14:55790062	17_Weak_repressed_polycomb	0.342118	567
chr14:55790062	intermediateEnhancer	0.342118	372
chr14:55790062	6_Weak_transcription	0.342118	2212
chr14:55790062	18_Quiescent_low_signal	0.342118	814
chr14:69842979	5_Strong_transcription	0.354561	533
chr14:69842979	2_Weak_TSS	0.354561	220
chr14:69842979	1_Active_TSS	0.354561	646
chr14:69842979	6_Weak_transcription	0.354561	2212
chr14:73399706	5_Strong_transcription	0.303897	533
chr14:73399706	6_Weak_transcription	0.303897	2212
chr14:74410124	5_Strong_transcription	0.312247	533
chr14:74410124	6_Weak_transcription	0.312247	2212
chr14:75623487	5_Strong_transcription	0.786536	533
chr14:75623487	1_Active_TSS	0.786536	646
chr14:75623487	10_Active_enhancer_2	0.786536	646
chr14:75623487	typicalEnhancer	0.786536	189
chr14:75623487	intermediateEnhancer	0.786536	372
chr14:75623487	6_Weak_transcription	0.786536	2212
chr14:75623487	11_Weak_enhancer	0.786536	107
chr14:75623487	18_Quiescent_low_signal	0.786536	814
chr14:88398561	5_Strong_transcription	0.179317	533
chr14:88398561	6_Weak_transcription	0.179317	2212
chr14:88934702	5_Strong_transcription	0.15165	533
chr14:92587277	5_Strong_transcription	0.868793	533
chr14:92587277	1_Active_TSS	0.868793	646
chr14:92587277	10_Active_enhancer_2	0.868793	646
chr14:92587277	typicalEnhancer	0.868793	189
chr14:92587277	6_Weak_transcription	0.868793	2212
chr14:92587277	11_Weak_enhancer	0.868793	107
chr14:93688307	5_Strong_transcription	0.178226	533
chr14:93688307	6_Weak_transcription	0.178226	2212
chr14:96773765	5_Strong_transcription	0.182346	533
chr14:96773765	6_Weak_transcription	0.182346	2212
chr13:111562280	5_Strong_transcription	0.178223	533
chr13:111562280	10_Active_enhancer_2	0.178223	646
chr13:111562280	intermediateEnhancer	0.178223	372
chr13:111562280	stretchEnhancer	0.178223	279
chr13:111562280	6_Weak_transcription	0.178223	2212
chr13:111562280	11_Weak_enhancer	0.178223	107
chr13:111933098	5_Strong_transcription	0.160521	533
chr13:27260589	5_Strong_transcription	0.15462	533
chr13:27260589	6_Weak_transcription	0.15462	2212
chr13:28007891	5_Strong_transcription	0.729298	533
chr13:28007891	intermediateEnhancer	0.729298	372
chr13:28007891	6_Weak_transcription	0.729298	2212
chr13:28007891	11_Weak_enhancer	0.729298	107
chr13:33092929	5_Strong_transcription	0.41748	533
chr13:33092929	10_Active_enhancer_2	0.41748	646
chr13:33092929	intermediateEnhancer	0.41748	372
chr13:33092929	6_Weak_transcription	0.41748	2212
chr13:33092929	18_Quiescent_low_signal	0.41748	814
chr13:36890674	5_Strong_transcription	0.142375	533
chr13:36890674	1_Active_TSS	0.142375	646
chr13:36890674	6_Weak_transcription	0.142375	2212
chr13:48567216	5_Strong_transcription	0.146309	533
chr13:48567216	6_Weak_transcription	0.146309	2212
chr13:48567216	18_Quiescent_low_signal	0.146309	814
chr13:96584043	5_Strong_transcription	0.354103	533
chr13:96584043	6_Weak_transcription	0.354103	2212
chr18:19254919	5_Strong_transcription	0.274132	533
chr18:19254919	10_Active_enhancer_2	0.274132	646
chr18:19254919	stretch6kbEnhancer	0.274132	116
chr18:19254919	stretchEnhancer	0.274132	279
chr18:19254919	6_Weak_transcription	0.274132	2212
chr18:19254919	stretch4_2kbEnhancer	0.274132	197
chr18:21114917	5_Strong_transcription	0.255235	533
chr18:33709762	5_Strong_transcription	0.756231	533
chr18:33709762	1_Active_TSS	0.756231	646
chr18:33709762	10_Active_enhancer_2	0.756231	646
chr18:33709762	typicalEnhancer	0.756231	189
chr18:33709762	6_Weak_transcription	0.756231	2212
chr18:43651272	5_Strong_transcription	0.593696	533
chr18:43651272	1_Active_TSS	0.593696	646
chr18:43651272	10_Active_enhancer_2	0.593696	646
chr18:43651272	typicalEnhancer	0.593696	189
chr18:43651272	6_Weak_transcription	0.593696	2212
chr18:43651272	11_Weak_enhancer	0.593696	107
chr18:44412757	5_Strong_transcription	0.275964	533
chr18:44412757	2_Weak_TSS	0.275964	220
chr18:44412757	6_Weak_transcription	0.275964	2212
chr18:44412757	18_Quiescent_low_signal	0.275964	814
chr18:51825773	5_Strong_transcription	0.27952	533
chr18:51825773	1_Active_TSS	0.27952	646
chr18:51825773	10_Active_enhancer_2	0.27952	646
chr18:51825773	typicalEnhancer	0.27952	189
chr18:51825773	6_Weak_transcription	0.27952	2212
chr18:55291682	5_Strong_transcription	0.118699	533
chr18:55291682	1_Active_TSS	0.118699	646
chr18:55291682	6_Weak_transcription	0.118699	2212
chr18:59707887	5_Strong_transcription	0.285162	533
chr18:59707887	6_Weak_transcription	0.285162	2212
chr18:59865998	5_Strong_transcription	0.145059	533
chr18:59865998	6_Weak_transcription	0.145059	2212
chr18:76813958	5_Strong_transcription	0.413132	533
chr18:76813958	1_Active_TSS	0.413132	646
chr18:76813958	17_Weak_repressed_polycomb	0.413132	567
chr18:76813958	6_Weak_transcription	0.413132	2212
chr18:76813958	16_Repressed_polycomb	0.413132	42
chr18:9164009	5_Strong_transcription	0.431075	533
chr18:9164009	10_Active_enhancer_2	0.431075	646
chr18:9164009	stretchEnhancer	0.431075	279
chr18:9164009	6_Weak_transcription	0.431075	2212
chr18:9164009	stretch4_2kbEnhancer	0.431075	197
chr18:9952527	5_Strong_transcription	0.144508	533
chr7:102079091	5_Strong_transcription	0.310582	533
chr7:102079091	2_Weak_TSS	0.310582	220
chr7:102079091	6_Weak_transcription	0.310582	2212
chr7:128225804	5_Strong_transcription	0.306887	533
chr7:128225804	2_Weak_TSS	0.306887	220
chr7:128225804	17_Weak_repressed_polycomb	0.306887	567
chr7:128225804	6_Weak_transcription	0.306887	2212
chr7:128408313	5_Strong_transcription	1.44246	533
chr7:128408313	6_Weak_transcription	1.44246	2212
chr7:128602142	5_Strong_transcription	0.434407	533
chr7:128602142	6_Weak_transcription	0.434407	2212
chr7:133990114	5_Strong_transcription	0.357676	533
chr7:133990114	6_Weak_transcription	0.357676	2212
chr7:139758615	5_Strong_transcription	0.300381	533
chr7:139758615	10_Active_enhancer_2	0.300381	646
chr7:139758615	intermediateEnhancer	0.300381	372
chr7:141463556	5_Strong_transcription	0.34126	533
chr7:141463556	6_Weak_transcription	0.34126	2212
chr7:151209774	5_Strong_transcription	0.260902	533
chr7:151209774	6_Weak_transcription	0.260902	2212
chr7:151254995	5_Strong_transcription	0.163639	533
chr7:158532706	5_Strong_transcription	0.15577	533
chr7:2271980	5_Strong_transcription	0.487515	533
chr7:2271980	1_Active_TSS	0.487515	646
chr7:2271980	6_Weak_transcription	0.487515	2212
chr7:23744549	5_Strong_transcription	0.767723	533
chr7:23744549	6_Weak_transcription	0.767723	2212
chr7:30022565	5_Strong_transcription	0.141423	533
chr7:30022565	10_Active_enhancer_2	0.141423	646
chr7:30022565	intermediateEnhancer	0.141423	372
chr7:30022565	6_Weak_transcription	0.141423	2212
chr7:5037459	5_Strong_transcription	0.35577	533
chr7:6062229	5_Strong_transcription	0.104607	533
chr7:6085346	5_Strong_transcription	0.264238	533
chr7:6085346	6_Weak_transcription	0.264238	2212
chr7:63798273	5_Strong_transcription	0.906789	533
chr7:63798273	2_Weak_TSS	0.906789	220
chr7:63798273	6_Weak_transcription	0.906789	2212
chr7:64151829	5_Strong_transcription	0.409445	533
chr7:64151829	6_Weak_transcription	0.409445	2212
chr7:64299988	5_Strong_transcription	0.230885	533
chr7:64299988	6_Weak_transcription	0.230885	2212
chr7:64393451	5_Strong_transcription	0.375248	533
chr7:64393451	2_Weak_TSS	0.375248	220
chr7:64393451	1_Active_TSS	0.375248	646
chr7:64393451	10_Active_enhancer_2	0.375248	646
chr7:64393451	typicalEnhancer	0.375248	189
chr7:64393451	17_Weak_repressed_polycomb	0.375248	567
chr7:64393451	6_Weak_transcription	0.375248	2212
chr7:6476500	5_Strong_transcription	0.290499	533
chr7:6476500	1_Active_TSS	0.290499	646
chr7:6476500	10_Active_enhancer_2	0.290499	646
chr7:6476500	intermediateEnhancer	0.290499	372
chr7:6476500	6_Weak_transcription	0.290499	2212
chr7:65832253	5_Strong_transcription	0.168012	533
chr7:65832253	2_Weak_TSS	0.168012	220
chr7:65832253	1_Active_TSS	0.168012	646
chr7:65832253	10_Active_enhancer_2	0.168012	646
chr7:65832253	stretch6kbEnhancer	0.168012	116
chr7:65832253	typicalEnhancer	0.168012	189
chr7:65832253	17_Weak_repressed_polycomb	0.168012	567
chr7:65832253	intermediateEnhancer	0.168012	372
chr7:65832253	stretchEnhancer	0.168012	279
chr7:65832253	6_Weak_transcription	0.168012	2212
chr7:65832253	11_Weak_enhancer	0.168012	107
chr7:65832253	18_Quiescent_low_signal	0.168012	814
chr7:65832253	stretch4_2kbEnhancer	0.168012	197
chr7:72364533	5_Strong_transcription	0.206471	533
chr7:72364533	6_Weak_transcription	0.206471	2212
chr7:75068835	5_Strong_transcription	0.335006	533
chr7:75068835	6_Weak_transcription	0.335006	2212
chr7:75068835	18_Quiescent_low_signal	0.335006	814
chr7:90001160	5_Strong_transcription	0.449263	533
chr7:90001160	6_Weak_transcription	0.449263	2212
chr7:90001160	18_Quiescent_low_signal	0.449263	814
chr7:94193681	5_Strong_transcription	0.745426	533
chr7:94193681	6_Weak_transcription	0.745426	2212
chr7:99503625	5_Strong_transcription	0.329317	533
chr7:99503625	2_Weak_TSS	0.329317	220
chr7:99503625	1_Active_TSS	0.329317	646
chr7:99503625	intermediateEnhancer	0.329317	372
chr7:99503625	6_Weak_transcription	0.329317	2212
chr7:99503625	11_Weak_enhancer	0.329317	107
chr7:99642745	5_Strong_transcription	0.404524	533
chr7:99642745	typicalEnhancer	0.404524	189
chr7:99642745	6_Weak_transcription	0.404524	2212
chr7:99642745	11_Weak_enhancer	0.404524	107
chr7:99650317	5_Strong_transcription	0.371535	533
chr7:99650317	1_Active_TSS	0.371535	646
chr7:99650317	10_Active_enhancer_2	0.371535	646
chr7:99650317	typicalEnhancer	0.371535	189
chr7:99650317	intermediateEnhancer	0.371535	372
chr7:99650317	6_Weak_transcription	0.371535	2212
chr22:17586631	5_Strong_transcription	0.266101	533
chr22:18097735	5_Strong_transcription	0.125068	533
chr22:18097735	6_Weak_transcription	0.125068	2212
chr22:21166895	5_Strong_transcription	0.539995	533
chr22:21166895	10_Active_enhancer_2	0.539995	646
chr22:21166895	stretch6kbEnhancer	0.539995	116
chr22:21166895	stretchEnhancer	0.539995	279
chr22:21166895	6_Weak_transcription	0.539995	2212
chr22:21166895	stretch4_2kbEnhancer	0.539995	197
chr22:24809489	5_Strong_transcription	0.101777	533
chr22:24809489	10_Active_enhancer_2	0.101777	646
chr22:24809489	intermediateEnhancer	0.101777	372
chr22:24809489	6_Weak_transcription	0.101777	2212
chr22:26905708	5_Strong_transcription	0.40136	533
chr22:26905708	1_Active_TSS	0.40136	646
chr22:26905708	6_Weak_transcription	0.40136	2212
chr22:29942208	5_Strong_transcription	0.65433	533
chr22:29942208	6_Weak_transcription	0.65433	2212
chr22:29948409	5_Strong_transcription	0.124118	533
chr22:29948409	6_Weak_transcription	0.124118	2212
chr22:39043021	5_Strong_transcription	0.165696	533
chr22:39043021	1_Active_TSS	0.165696	646
chr22:39043021	6_Weak_transcription	0.165696	2212
chr22:39043021	18_Quiescent_low_signal	0.165696	814
chr22:41664513	5_Strong_transcription	0.235697	533
chr22:43206346	5_Strong_transcription	0.295867	533
chr22:43206346	10_Active_enhancer_2	0.295867	646
chr22:43206346	stretch6kbEnhancer	0.295867	116
chr22:43206346	intermediateEnhancer	0.295867	372
chr22:43206346	stretchEnhancer	0.295867	279
chr22:43206346	6_Weak_transcription	0.295867	2212
chr22:43206346	stretch4_2kbEnhancer	0.295867	197
chr22:45577231	5_Strong_transcription	0.237761	533
chr22:45577231	6_Weak_transcription	0.237761	2212
chr12:104167185	5_Strong_transcription	0.250555	533
chr12:104167185	6_Weak_transcription	0.250555	2212
chr12:104350851	5_Strong_transcription	0.991353	533
chr12:104350851	1_Active_TSS	0.991353	646
chr12:104350851	6_Weak_transcription	0.991353	2212
chr12:106884480	5_Strong_transcription	0.308013	533
chr12:106884480	6_Weak_transcription	0.308013	2212
chr12:109976893	5_Strong_transcription	0.241353	533
chr12:109976893	10_Active_enhancer_2	0.241353	646
chr12:109976893	stretch6kbEnhancer	0.241353	116
chr12:109976893	intermediateEnhancer	0.241353	372
chr12:109976893	stretchEnhancer	0.241353	279
chr12:109976893	6_Weak_transcription	0.241353	2212
chr12:109976893	stretch4_2kbEnhancer	0.241353	197
chr12:110291572	5_Strong_transcription	0.178019	533
chr12:110291572	6_Weak_transcription	0.178019	2212
chr12:110602173	5_Strong_transcription	0.242869	533
chr12:110602173	6_Weak_transcription	0.242869	2212
chr12:110888857	5_Strong_transcription	0.16932	533
chr12:110888857	1_Active_TSS	0.16932	646
chr12:110888857	6_Weak_transcription	0.16932	2212
chr12:110888857	18_Quiescent_low_signal	0.16932	814
chr12:120634289	5_Strong_transcription	0.180766	533
chr12:121025718	5_Strong_transcription	0.185638	533
chr12:121025718	2_Weak_TSS	0.185638	220
chr12:121025718	1_Active_TSS	0.185638	646
chr12:121025718	10_Active_enhancer_2	0.185638	646
chr12:121025718	typicalEnhancer	0.185638	189
chr12:121025718	6_Weak_transcription	0.185638	2212
chr12:122692820	5_Strong_transcription	0.151383	533
chr12:122736455	5_Strong_transcription	0.172545	533
chr12:122736455	6_Weak_transcription	0.172545	2212
chr12:123892934	5_Strong_transcription	0.174456	533
chr12:123892934	6_Weak_transcription	0.174456	2212
chr12:124154838	5_Strong_transcription	0.482993	533
chr12:124154838	1_Active_TSS	0.482993	646
chr12:124154838	6_Weak_transcription	0.482993	2212
chr12:124213409	5_Strong_transcription	0.146787	533
chr12:124213409	6_Weak_transcription	0.146787	2212
chr12:129299134	5_Strong_transcription	0.173168	533
chr12:129299134	6_Weak_transcription	0.173168	2212
chr12:21599302	5_Strong_transcription	0.78518	533
chr12:21599302	2_Weak_TSS	0.78518	220
chr12:21599302	10_Active_enhancer_2	0.78518	646
chr12:21599302	17_Weak_repressed_polycomb	0.78518	567
chr12:21599302	intermediateEnhancer	0.78518	372
chr12:21599302	6_Weak_transcription	0.78518	2212
chr12:21603039	5_Strong_transcription	0.423402	533
chr12:21603039	2_Weak_TSS	0.423402	220
chr12:21603039	1_Active_TSS	0.423402	646
chr12:21603039	10_Active_enhancer_2	0.423402	646
chr12:21603039	17_Weak_repressed_polycomb	0.423402	567
chr12:21603039	intermediateEnhancer	0.423402	372
chr12:21603039	6_Weak_transcription	0.423402	2212
chr12:30892205	5_Strong_transcription	0.1482	533
chr12:30892205	6_Weak_transcription	0.1482	2212
chr12:42805939	5_Strong_transcription	0.294925	533
chr12:42805939	10_Active_enhancer_2	0.294925	646
chr12:42805939	typicalEnhancer	0.294925	189
chr12:42805939	6_Weak_transcription	0.294925	2212
chr12:42805939	18_Quiescent_low_signal	0.294925	814
chr12:49436724	5_Strong_transcription	0.641284	533
chr12:49436724	6_Weak_transcription	0.641284	2212
chr12:50512293	5_Strong_transcription	1.22112	533
chr12:50512293	10_Active_enhancer_2	1.22112	646
chr12:50512293	intermediateEnhancer	1.22112	372
chr12:50512293	6_Weak_transcription	1.22112	2212
chr12:54070445	5_Strong_transcription	0.604115	533
chr12:54070445	1_Active_TSS	0.604115	646
chr12:54070445	10_Active_enhancer_2	0.604115	646
chr12:54070445	intermediateEnhancer	0.604115	372
chr12:54070445	6_Weak_transcription	0.604115	2212
chr12:58193448	5_Strong_transcription	0.365433	533
chr12:58193448	2_Weak_TSS	0.365433	220
chr12:58193448	1_Active_TSS	0.365433	646
chr12:58193448	6_Weak_transcription	0.365433	2212
chr12:65270436	5_Strong_transcription	0.374164	533
chr12:6569545	5_Strong_transcription	0.612649	533
chr12:6569545	9_Active_enhancer_1	0.612649	29
chr12:6569545	typicalEnhancer	0.612649	189
chr12:6569545	6_Weak_transcription	0.612649	2212
chr12:66508494	5_Strong_transcription	0.541807	533
chr12:66508494	1_Active_TSS	0.541807	646
chr12:66508494	6_Weak_transcription	0.541807	2212
chr12:6711147	5_Strong_transcription	0.169462	533
chr12:69758547	5_Strong_transcription	0.199144	533
chr12:69758547	6_Weak_transcription	0.199144	2212
chr6:107087081	5_Strong_transcription	0.399381	533
chr6:107087081	6_Weak_transcription	0.399381	2212
chr6:133135886	5_Strong_transcription	0.351469	533
chr6:133135886	1_Active_TSS	0.351469	646
chr6:133135886	18_Quiescent_low_signal	0.351469	814
chr6:143789861	5_Strong_transcription	0.196667	533
chr6:143789861	6_Weak_transcription	0.196667	2212
chr6:150039361	5_Strong_transcription	0.228183	533
chr6:150039361	1_Active_TSS	0.228183	646
chr6:150039361	10_Active_enhancer_2	0.228183	646
chr6:150039361	intermediateEnhancer	0.228183	372
chr6:150039361	6_Weak_transcription	0.228183	2212
chr6:160193853	5_Strong_transcription	0.310635	533
chr6:160193853	1_Active_TSS	0.310635	646
chr6:160193853	6_Weak_transcription	0.310635	2212
chr6:160223618	5_Strong_transcription	0.227394	533
chr6:160223618	typicalEnhancer	0.227394	189
chr6:160223618	6_Weak_transcription	0.227394	2212
chr6:160223618	11_Weak_enhancer	0.227394	107
chr6:26657204	5_Strong_transcription	0.210612	533
chr6:26657204	6_Weak_transcription	0.210612	2212
chr6:27362483	5_Strong_transcription	0.333721	533
chr6:27362483	2_Weak_TSS	0.333721	220
chr6:27362483	1_Active_TSS	0.333721	646
chr6:27362483	6_Weak_transcription	0.333721	2212
chr6:27362483	18_Quiescent_low_signal	0.333721	814
chr6:32796480	5_Strong_transcription	0.337798	533
chr6:32796480	6_Weak_transcription	0.337798	2212
chr6:33742097	5_Strong_transcription	0.119189	533
chr6:36888327	5_Strong_transcription	0.167392	533
chr6:41749896	5_Strong_transcription	0.159136	533
chr6:41749896	1_Active_TSS	0.159136	646
chr6:41749896	6_Weak_transcription	0.159136	2212
chr6:41749896	18_Quiescent_low_signal	0.159136	814
chr6:42163839	5_Strong_transcription	0.295916	533
chr6:42163839	17_Weak_repressed_polycomb	0.295916	567
chr6:42163839	6_Weak_transcription	0.295916	2212
chr6:44093742	5_Strong_transcription	0.132172	533
chr6:44093742	2_Weak_TSS	0.132172	220
chr6:44093742	10_Active_enhancer_2	0.132172	646
chr6:44093742	typicalEnhancer	0.132172	189
chr6:44093742	intermediateEnhancer	0.132172	372
chr6:44093742	6_Weak_transcription	0.132172	2212
chr6:44093742	11_Weak_enhancer	0.132172	107
chr6:45252789	5_Strong_transcription	0.405452	533
chr6:45252789	6_Weak_transcription	0.405452	2212
chr6:45252789	18_Quiescent_low_signal	0.405452	814
chr6:47493940	5_Strong_transcription	0.266832	533
chr6:47493940	10_Active_enhancer_2	0.266832	646
chr6:47493940	intermediateEnhancer	0.266832	372
chr6:47493940	6_Weak_transcription	0.266832	2212
chr6:71195442	5_Strong_transcription	0.311306	533
chr6:71195442	6_Weak_transcription	0.311306	2212
chr6:7892143	5_Strong_transcription	0.15296	533
chr6:79743735	5_Strong_transcription	0.528785	533
chr6:79743735	2_Weak_TSS	0.528785	220
chr6:79743735	10_Active_enhancer_2	0.528785	646
chr6:79743735	stretchEnhancer	0.528785	279
chr6:79743735	6_Weak_transcription	0.528785	2212
chr6:79743735	18_Quiescent_low_signal	0.528785	814
chr6:83777810	5_Strong_transcription	0.206853	533
chr6:83777810	1_Active_TSS	0.206853	646
chr6:83777810	10_Active_enhancer_2	0.206853	646
chr6:83777810	stretchEnhancer	0.206853	279
chr6:83777810	6_Weak_transcription	0.206853	2212
chr19:11302606	5_Strong_transcription	0.217943	533
chr19:12588380	5_Strong_transcription	0.45992	533
chr19:12588380	1_Active_TSS	0.45992	646
chr19:12588380	8_Genic_enhancer	0.45992	19
chr19:12588380	intermediateEnhancer	0.45992	372
chr19:12588380	6_Weak_transcription	0.45992	2212
chr19:13871554	5_Strong_transcription	0.585137	533
chr19:13871554	10_Active_enhancer_2	0.585137	646
chr19:13871554	intermediateEnhancer	0.585137	372
chr19:13871554	6_Weak_transcription	0.585137	2212
chr19:16355959	5_Strong_transcription	0.366672	533
chr19:16355959	17_Weak_repressed_polycomb	0.366672	567
chr19:16355959	6_Weak_transcription	0.366672	2212
chr19:18667472	5_Strong_transcription	0.172948	533
chr19:18667472	1_Active_TSS	0.172948	646
chr19:18667472	10_Active_enhancer_2	0.172948	646
chr19:18667472	typicalEnhancer	0.172948	189
chr19:18667472	6_Weak_transcription	0.172948	2212
chr19:21037775	5_Strong_transcription	0.68437	533
chr19:21037775	2_Weak_TSS	0.68437	220
chr19:21037775	10_Active_enhancer_2	0.68437	646
chr19:21037775	17_Weak_repressed_polycomb	0.68437	567
chr19:21037775	intermediateEnhancer	0.68437	372
chr19:21037775	6_Weak_transcription	0.68437	2212
chr19:21037775	18_Quiescent_low_signal	0.68437	814
chr19:2120314	5_Strong_transcription	0.112462	533
chr19:2120314	6_Weak_transcription	0.112462	2212
chr19:2144804	5_Strong_transcription	0.358126	533
chr19:2144804	10_Active_enhancer_2	0.358126	646
chr19:2144804	stretchEnhancer	0.358126	279
chr19:2144804	6_Weak_transcription	0.358126	2212
chr19:2144804	stretch4_2kbEnhancer	0.358126	197
chr19:21571691	5_Strong_transcription	0.516441	533
chr19:21571691	2_Weak_TSS	0.516441	220
chr19:21571691	6_Weak_transcription	0.516441	2212
chr19:21571691	18_Quiescent_low_signal	0.516441	814
chr19:28259364	5_Strong_transcription	0.360277	533
chr19:28259364	17_Weak_repressed_polycomb	0.360277	567
chr19:28259364	6_Weak_transcription	0.360277	2212
chr19:33418554	5_Strong_transcription	0.328641	533
chr19:33418554	6_Weak_transcription	0.328641	2212
chr19:35240440	5_Strong_transcription	0.254137	533
chr19:35240440	2_Weak_TSS	0.254137	220
chr19:35240440	8_Genic_enhancer	0.254137	19
chr19:35240440	typicalEnhancer	0.254137	189
chr19:35240440	intermediateEnhancer	0.254137	372
chr19:37469457	5_Strong_transcription	0.265204	533
chr19:37469457	6_Weak_transcription	0.265204	2212
chr19:37482151	5_Strong_transcription	0.423674	533
chr19:37482151	6_Weak_transcription	0.423674	2212
chr19:37852690	5_Strong_transcription	1.16058	533
chr19:37852690	1_Active_TSS	1.16058	646
chr19:37852690	6_Weak_transcription	1.16058	2212
chr19:38164208	5_Strong_transcription	0.54671	533
chr19:38164208	2_Weak_TSS	0.54671	220
chr19:38164208	1_Active_TSS	0.54671	646
chr19:38164208	17_Weak_repressed_polycomb	0.54671	567
chr19:38164208	6_Weak_transcription	0.54671	2212
chr19:38312337	5_Strong_transcription	0.216568	533
chr19:44062654	5_Strong_transcription	0.24617	533
chr19:44062654	6_Weak_transcription	0.24617	2212
chr19:44377669	5_Strong_transcription	0.324271	533
chr19:44377669	2_Weak_TSS	0.324271	220
chr19:44377669	17_Weak_repressed_polycomb	0.324271	567
chr19:44377669	6_Weak_transcription	0.324271	2212
chr19:44826140	5_Strong_transcription	0.150759	533
chr19:44826140	2_Weak_TSS	0.150759	220
chr19:44826140	8_Genic_enhancer	0.150759	19
chr19:44826140	17_Weak_repressed_polycomb	0.150759	567
chr19:44826140	intermediateEnhancer	0.150759	372
chr19:45379309	5_Strong_transcription	0.231911	533
chr19:46359553	5_Strong_transcription	0.175376	533
chr19:46359553	6_Weak_transcription	0.175376	2212
chr19:48662593	5_Strong_transcription	0.188123	533
chr19:48662593	6_Weak_transcription	0.188123	2212
chr19:51297826	5_Strong_transcription	0.155673	533
chr19:51297826	17_Weak_repressed_polycomb	0.155673	567
chr19:51297826	6_Weak_transcription	0.155673	2212
chr19:52520607	5_Strong_transcription	0.368298	533
chr19:52520607	8_Genic_enhancer	0.368298	19
chr19:52520607	intermediateEnhancer	0.368298	372
chr19:52668553	5_Strong_transcription	0.604872	533
chr19:52917907	5_Strong_transcription	0.55059	533
chr19:52917907	8_Genic_enhancer	0.55059	19
chr19:52917907	intermediateEnhancer	0.55059	372
chr19:53087622	5_Strong_transcription	0.317447	533
chr19:53087622	6_Weak_transcription	0.317447	2212
chr19:53388952	5_Strong_transcription	0.751459	533
chr19:53388952	6_Weak_transcription	0.751459	2212
chr19:53618445	5_Strong_transcription	0.378477	533
chr19:53703876	5_Strong_transcription	1.32434	533
chr19:55564035	5_Strong_transcription	0.293945	533
chr19:57006069	5_Strong_transcription	0.16807	533
chr19:57006069	6_Weak_transcription	0.16807	2212
chr19:57969289	5_Strong_transcription	0.313584	533
chr19:57969289	2_Weak_TSS	0.313584	220
chr19:57969289	1_Active_TSS	0.313584	646
chr19:57969289	8_Genic_enhancer	0.313584	19
chr19:57969289	17_Weak_repressed_polycomb	0.313584	567
chr19:57969289	intermediateEnhancer	0.313584	372
chr19:57969289	stretchEnhancer	0.313584	279
chr19:57969289	6_Weak_transcription	0.313584	2212
chr19:58010038	5_Strong_transcription	0.334422	533
chr19:58010038	6_Weak_transcription	0.334422	2212
chr19:58032619	5_Strong_transcription	0.395361	533
chr19:58032619	2_Weak_TSS	0.395361	220
chr19:58032619	6_Weak_transcription	0.395361	2212
chr19:58484209	5_Strong_transcription	0.231212	533
chr19:58653114	5_Strong_transcription	0.241058	533
chr19:58794033	5_Strong_transcription	0.798958	533
chr19:58794033	1_Active_TSS	0.798958	646
chr19:58794033	6_Weak_transcription	0.798958	2212
chr19:58798137	5_Strong_transcription	0.254573	533
chr19:58798137	6_Weak_transcription	0.254573	2212
chr19:58922551	5_Strong_transcription	0.159233	533
chr19:58922551	2_Weak_TSS	0.159233	220
chr19:58922551	1_Active_TSS	0.159233	646
chr19:58922551	6_Weak_transcription	0.159233	2212
chr19:58929222	5_Strong_transcription	0.479088	533
chr19:58929222	2_Weak_TSS	0.479088	220
chr19:58929222	1_Active_TSS	0.479088	646
chr19:58929222	typicalEnhancer	0.479088	189
chr19:58929222	6_Weak_transcription	0.479088	2212
chr19:58929222	11_Weak_enhancer	0.479088	107
chr19:8529887	5_Strong_transcription	0.425365	533
chr19:8529887	10_Active_enhancer_2	0.425365	646
chr19:8529887	8_Genic_enhancer	0.425365	19
chr19:8529887	intermediateEnhancer	0.425365	372
chr19:8529887	stretchEnhancer	0.425365	279
chr19:8529887	6_Weak_transcription	0.425365	2212
chr19:8529887	stretch4_2kbEnhancer	0.425365	197
chr19:9258488	5_Strong_transcription	0.167939	533
chr19:9258488	6_Weak_transcription	0.167939	2212
chr19:9536203	5_Strong_transcription	0.673223	533
chr19:9536203	2_Weak_TSS	0.673223	220
chr19:9536203	1_Active_TSS	0.673223	646
chr19:9536203	8_Genic_enhancer	0.673223	19
chr19:9536203	stretch6kbEnhancer	0.673223	116
chr19:9536203	stretchEnhancer	0.673223	279
chr19:9536203	6_Weak_transcription	0.673223	2212
chr19:9536203	stretch4_2kbEnhancer	0.673223	197
chr19:9743601	5_Strong_transcription	0.358138	533
chr19:9743601	2_Weak_TSS	0.358138	220
chr19:9743601	17_Weak_repressed_polycomb	0.358138	567
chr19:9743601	6_Weak_transcription	0.358138	2212
chr1:10461177	5_Strong_transcription	0.270265	533
chr1:10461177	1_Active_TSS	0.270265	646
chr1:10461177	10_Active_enhancer_2	0.270265	646
chr1:10461177	intermediateEnhancer	0.270265	372
chr1:10461177	6_Weak_transcription	0.270265	2212
chr1:108743042	5_Strong_transcription	0.230159	533
chr1:108743042	1_Active_TSS	0.230159	646
chr1:108743042	6_Weak_transcription	0.230159	2212
chr1:110906780	5_Strong_transcription	0.166376	533
chr1:110906780	2_Weak_TSS	0.166376	220
chr1:110906780	6_Weak_transcription	0.166376	2212
chr1:112980141	5_Strong_transcription	0.283726	533
chr1:112980141	6_Weak_transcription	0.283726	2212
chr1:112980141	16_Repressed_polycomb	0.283726	42
chr1:11301196	5_Strong_transcription	0.170047	533
chr1:11301196	6_Weak_transcription	0.170047	2212
chr1:113637657	5_Strong_transcription	0.274342	533
chr1:113637657	typicalEnhancer	0.274342	189
chr1:113637657	6_Weak_transcription	0.274342	2212
chr1:113637657	11_Weak_enhancer	0.274342	107
chr1:114167780	5_Strong_transcription	0.448186	533
chr1:114167780	6_Weak_transcription	0.448186	2212
chr1:12042261	5_Strong_transcription	0.225222	533
chr1:12042261	intermediateEnhancer	0.225222	372
chr1:12042261	11_Weak_enhancer	0.225222	107
chr1:145614482	5_Strong_transcription	0.598525	533
chr1:145614482	6_Weak_transcription	0.598525	2212
chr1:150381835	5_Strong_transcription	0.230128	533
chr1:150381835	1_Active_TSS	0.230128	646
chr1:150381835	10_Active_enhancer_2	0.230128	646
chr1:150381835	typicalEnhancer	0.230128	189
chr1:150381835	intermediateEnhancer	0.230128	372
chr1:150381835	6_Weak_transcription	0.230128	2212
chr1:150381835	11_Weak_enhancer	0.230128	107
chr1:150467393	5_Strong_transcription	0.209479	533
chr1:150467393	1_Active_TSS	0.209479	646
chr1:150467393	10_Active_enhancer_2	0.209479	646
chr1:150467393	intermediateEnhancer	0.209479	372
chr1:150467393	stretchEnhancer	0.209479	279
chr1:150467393	6_Weak_transcription	0.209479	2212
chr1:151231546	5_Strong_transcription	0.265191	533
chr1:151231546	2_Weak_TSS	0.265191	220
chr1:151231546	6_Weak_transcription	0.265191	2212
chr1:153604422	5_Strong_transcription	0.439208	533
chr1:153604422	1_Active_TSS	0.439208	646
chr1:153604422	10_Active_enhancer_2	0.439208	646
chr1:153604422	8_Genic_enhancer	0.439208	19
chr1:153604422	typicalEnhancer	0.439208	189
chr1:153604422	intermediateEnhancer	0.439208	372
chr1:153604422	6_Weak_transcription	0.439208	2212
chr1:154554219	5_Strong_transcription	0.158845	533
chr1:154554219	6_Weak_transcription	0.158845	2212
chr1:155235493	5_Strong_transcription	0.189588	533
chr1:155235493	1_Active_TSS	0.189588	646
chr1:155235493	6_Weak_transcription	0.189588	2212
chr1:155750326	5_Strong_transcription	0.309123	533
chr1:155750326	6_Weak_transcription	0.309123	2212
chr1:156230936	5_Strong_transcription	0.463597	533
chr1:156230936	6_Weak_transcription	0.463597	2212
chr1:156247907	5_Strong_transcription	1.14047	533
chr1:156247907	2_Weak_TSS	1.14047	220
chr1:156247907	6_Weak_transcription	1.14047	2212
chr1:160060272	5_Strong_transcription	0.167802	533
chr1:162562775	5_Strong_transcription	0.289075	533
chr1:162562775	6_Weak_transcription	0.289075	2212
chr1:16624078	5_Strong_transcription	0.200865	533
chr1:16624078	6_Weak_transcription	0.200865	2212
chr1:1686040	5_Strong_transcription	0.206631	533
chr1:1686040	6_Weak_transcription	0.206631	2212
chr1:1696326	5_Strong_transcription	0.646886	533
chr1:1696326	1_Active_TSS	0.646886	646
chr1:1696326	6_Weak_transcription	0.646886	2212
chr1:180346810	5_Strong_transcription	0.184417	533
chr1:180346810	1_Active_TSS	0.184417	646
chr1:180346810	6_Weak_transcription	0.184417	2212
chr1:185171869	5_Strong_transcription	0.194959	533
chr1:185171869	6_Weak_transcription	0.194959	2212
chr1:19745800	5_Strong_transcription	0.288419	533
chr1:19745800	6_Weak_transcription	0.288419	2212
chr1:201961711	5_Strong_transcription	0.262446	533
chr1:209970610	5_Strong_transcription	0.159509	533
chr1:209970610	1_Active_TSS	0.159509	646
chr1:209970610	intermediateEnhancer	0.159509	372
chr1:209970610	6_Weak_transcription	0.159509	2212
chr1:209970610	11_Weak_enhancer	0.159509	107
chr1:213247113	5_Strong_transcription	0.240425	533
chr1:213247113	6_Weak_transcription	0.240425	2212
chr1:213247113	18_Quiescent_low_signal	0.240425	814
chr1:220154306	5_Strong_transcription	0.0857954	533
chr1:220154306	6_Weak_transcription	0.0857954	2212
chr1:222836996	5_Strong_transcription	0.415138	533
chr1:222836996	6_Weak_transcription	0.415138	2212
chr1:227078721	5_Strong_transcription	0.230448	533
chr1:227078721	6_Weak_transcription	0.230448	2212
chr1:227922918	5_Strong_transcription	0.193709	533
chr1:227922918	1_Active_TSS	0.193709	646
chr1:227922918	6_Weak_transcription	0.193709	2212
chr1:23354814	5_Strong_transcription	0.174249	533
chr1:23354814	1_Active_TSS	0.174249	646
chr1:23354814	6_Weak_transcription	0.174249	2212
chr1:235601681	5_Strong_transcription	0.25655	533
chr1:235601681	1_Active_TSS	0.25655	646
chr1:235601681	10_Active_enhancer_2	0.25655	646
chr1:235601681	typicalEnhancer	0.25655	189
chr1:235601681	6_Weak_transcription	0.25655	2212
chr1:236377733	5_Strong_transcription	0.184522	533
chr1:23710475	5_Strong_transcription	0.4361	533
chr1:246709732	5_Strong_transcription	0.160611	533
chr1:246709732	6_Weak_transcription	0.160611	2212
chr1:247081383	5_Strong_transcription	0.659208	533
chr1:247081383	6_Weak_transcription	0.659208	2212
chr1:25570081	5_Strong_transcription	0.345541	533
chr1:26510439	5_Strong_transcription	0.265981	533
chr1:38010751	5_Strong_transcription	0.438164	533
chr1:38010751	6_Weak_transcription	0.438164	2212
chr1:38344602	5_Strong_transcription	0.503473	533
chr1:38344602	6_Weak_transcription	0.503473	2212
chr1:39496819	5_Strong_transcription	0.544772	533
chr1:39496819	1_Active_TSS	0.544772	646
chr1:39496819	6_Weak_transcription	0.544772	2212
chr1:40210468	5_Strong_transcription	0.98872	533
chr1:40210468	2_Weak_TSS	0.98872	220
chr1:40210468	1_Active_TSS	0.98872	646
chr1:40210468	10_Active_enhancer_2	0.98872	646
chr1:40210468	typicalEnhancer	0.98872	189
chr1:40210468	intermediateEnhancer	0.98872	372
chr1:40210468	6_Weak_transcription	0.98872	2212
chr1:40210468	11_Weak_enhancer	0.98872	107
chr1:40223140	5_Strong_transcription	0.833635	533
chr1:40938997	5_Strong_transcription	0.230544	533
chr1:40938997	6_Weak_transcription	0.230544	2212
chr1:41011395	5_Strong_transcription	0.417012	533
chr1:41011395	18_Quiescent_low_signal	0.417012	814
chr1:43179060	5_Strong_transcription	0.2072	533
chr1:43179060	6_Weak_transcription	0.2072	2212
chr1:43856410	5_Strong_transcription	0.312881	533
chr1:43856410	1_Active_TSS	0.312881	646
chr1:43856410	10_Active_enhancer_2	0.312881	646
chr1:43856410	intermediateEnhancer	0.312881	372
chr1:43856410	stretchEnhancer	0.312881	279
chr1:43856410	6_Weak_transcription	0.312881	2212
chr1:43856410	18_Quiescent_low_signal	0.312881	814
chr1:43878712	5_Strong_transcription	0.242982	533
chr1:43878712	2_Weak_TSS	0.242982	220
chr1:43878712	1_Active_TSS	0.242982	646
chr1:43878712	6_Weak_transcription	0.242982	2212
chr1:44754588	5_Strong_transcription	0.156552	533
chr1:44754588	10_Active_enhancer_2	0.156552	646
chr1:44754588	stretchEnhancer	0.156552	279
chr1:44754588	6_Weak_transcription	0.156552	2212
chr1:45995028	5_Strong_transcription	1.01384	533
chr1:45995028	2_Weak_TSS	1.01384	220
chr1:45995028	1_Active_TSS	1.01384	646
chr1:45995028	6_Weak_transcription	1.01384	2212
chr1:45995028	18_Quiescent_low_signal	1.01384	814
chr1:46181206	5_Strong_transcription	0.17983	533
chr1:46181206	1_Active_TSS	0.17983	646
chr1:46181206	10_Active_enhancer_2	0.17983	646
chr1:46181206	typicalEnhancer	0.17983	189
chr1:46181206	6_Weak_transcription	0.17983	2212
chr1:46181206	11_Weak_enhancer	0.17983	107
chr1:46181206	18_Quiescent_low_signal	0.17983	814
chr1:46842457	5_Strong_transcription	0.175407	533
chr1:46842457	1_Active_TSS	0.175407	646
chr1:46842457	10_Active_enhancer_2	0.175407	646
chr1:46842457	3_Flanking_TSS	0.175407	31
chr1:46842457	typicalEnhancer	0.175407	189
chr1:46842457	intermediateEnhancer	0.175407	372
chr1:46842457	6_Weak_transcription	0.175407	2212
chr1:46842457	11_Weak_enhancer	0.175407	107
chr1:46842457	18_Quiescent_low_signal	0.175407	814
chr1:47846152	5_Strong_transcription	0.126972	533
chr1:47846152	17_Weak_repressed_polycomb	0.126972	567
chr1:47846152	6_Weak_transcription	0.126972	2212
chr1:53074532	5_Strong_transcription	0.611028	533
chr1:53074532	6_Weak_transcription	0.611028	2212
chr1:53684924	5_Strong_transcription	0.21639	533
chr1:53684924	1_Active_TSS	0.21639	646
chr1:53684924	6_Weak_transcription	0.21639	2212
chr1:6695244	5_Strong_transcription	0.201458	533
chr1:6695244	1_Active_TSS	0.201458	646
chr1:6695244	6_Weak_transcription	0.201458	2212
chr1:75170143	5_Strong_transcription	0.559096	533
chr1:89426902	5_Strong_transcription	0.457261	533
chr1:89426902	6_Weak_transcription	0.457261	2212
chr1:94350162	5_Strong_transcription	0.172824	533
chr1:94350162	6_Weak_transcription	0.172824	2212
chr15:101121817	5_Strong_transcription	0.183051	533
chr15:101121817	typicalEnhancer	0.183051	189
chr15:101121817	6_Weak_transcription	0.183051	2212
chr15:101121817	11_Weak_enhancer	0.183051	107
chr15:101121817	18_Quiescent_low_signal	0.183051	814
chr15:101722525	5_Strong_transcription	0.248641	533
chr15:101722525	6_Weak_transcription	0.248641	2212
chr15:31210981	5_Strong_transcription	0.215105	533
chr15:31210981	6_Weak_transcription	0.215105	2212
chr15:40328292	5_Strong_transcription	0.335033	533
chr15:40328665	5_Strong_transcription	0.28206	533
chr15:41817367	5_Strong_transcription	0.201752	533
chr15:42116903	5_Strong_transcription	0.193026	533
chr15:42116903	1_Active_TSS	0.193026	646
chr15:42116903	10_Active_enhancer_2	0.193026	646
chr15:42116903	typicalEnhancer	0.193026	189
chr15:42116903	6_Weak_transcription	0.193026	2212
chr15:52185099	5_Strong_transcription	0.173021	533
chr15:52185099	10_Active_enhancer_2	0.173021	646
chr15:52185099	stretch6kbEnhancer	0.173021	116
chr15:52185099	stretchEnhancer	0.173021	279
chr15:52185099	6_Weak_transcription	0.173021	2212
chr15:52185099	stretch4_2kbEnhancer	0.173021	197
chr15:66653713	5_Strong_transcription	0.530173	533
chr15:66653713	6_Weak_transcription	0.530173	2212
chr15:66653713	18_Quiescent_low_signal	0.530173	814
chr15:75846750	5_Strong_transcription	0.527305	533
chr15:75846750	1_Active_TSS	0.527305	646
chr15:75846750	10_Active_enhancer_2	0.527305	646
chr15:75846750	intermediateEnhancer	0.527305	372
chr15:75846750	6_Weak_transcription	0.527305	2212
chr15:80198408	5_Strong_transcription	0.157625	533
chr15:80198408	6_Weak_transcription	0.157625	2212
chr15:85333953	5_Strong_transcription	0.243101	533
chr15:85333953	10_Active_enhancer_2	0.243101	646
chr15:85333953	intermediateEnhancer	0.243101	372
chr10:101474499	5_Strong_transcription	0.179275	533
chr10:101474499	6_Weak_transcription	0.179275	2212
chr10:101912194	5_Strong_transcription	0.434516	533
chr10:101912194	6_Weak_transcription	0.434516	2212
chr10:102279294	5_Strong_transcription	0.337695	533
chr10:102279294	2_Weak_TSS	0.337695	220
chr10:102279294	1_Active_TSS	0.337695	646
chr10:102279294	10_Active_enhancer_2	0.337695	646
chr10:102279294	intermediateEnhancer	0.337695	372
chr10:102279294	6_Weak_transcription	0.337695	2212
chr10:102750851	5_Strong_transcription	0.74	533
chr10:102750851	1_Active_TSS	0.74	646
chr10:102750851	intermediateEnhancer	0.74	372
chr10:102750851	6_Weak_transcription	0.74	2212
chr10:102750851	11_Weak_enhancer	0.74	107
chr10:1055868	5_Strong_transcription	0.169174	533
chr10:114200867	5_Strong_transcription	0.18381	533
chr10:114200867	6_Weak_transcription	0.18381	2212
chr10:122655884	5_Strong_transcription	0.501414	533
chr10:122655884	17_Weak_repressed_polycomb	0.501414	567
chr10:122655884	6_Weak_transcription	0.501414	2212
chr10:127495832	5_Strong_transcription	0.366692	533
chr10:127529135	5_Strong_transcription	0.458216	533
chr10:127529135	10_Active_enhancer_2	0.458216	646
chr10:127529135	intermediateEnhancer	0.458216	372
chr10:13172872	5_Strong_transcription	0.404887	533
chr10:13172872	6_Weak_transcription	0.404887	2212
chr10:27508758	5_Strong_transcription	0.237183	533
chr10:27515771	5_Strong_transcription	0.388134	533
chr10:27515771	6_Weak_transcription	0.388134	2212
chr10:30612640	5_Strong_transcription	0.208253	533
chr10:30612640	1_Active_TSS	0.208253	646
chr10:30612640	17_Weak_repressed_polycomb	0.208253	567
chr10:30612640	6_Weak_transcription	0.208253	2212
chr10:3189380	5_Strong_transcription	0.175387	533
chr10:33195070	5_Strong_transcription	0.53404	533
chr10:33195070	6_Weak_transcription	0.53404	2212
chr10:35857541	5_Strong_transcription	0.187815	533
chr10:35857541	6_Weak_transcription	0.187815	2212
chr10:38393183	5_Strong_transcription	0.164833	533
chr10:38393183	2_Weak_TSS	0.164833	220
chr10:38393183	1_Active_TSS	0.164833	646
chr10:38393183	17_Weak_repressed_polycomb	0.164833	567
chr10:38393183	6_Weak_transcription	0.164833	2212
chr10:38393183	18_Quiescent_low_signal	0.164833	814
chr10:46141837	5_Strong_transcription	0.400408	533
chr10:46141837	6_Weak_transcription	0.400408	2212
chr10:46141837	18_Quiescent_low_signal	0.400408	814
chr10:75489721	5_Strong_transcription	0.166605	533
chr10:75489721	1_Active_TSS	0.166605	646
chr10:75489721	6_Weak_transcription	0.166605	2212
chr10:79579251	5_Strong_transcription	0.199512	533
chr10:79579251	6_Weak_transcription	0.199512	2212
chr10:79579251	18_Quiescent_low_signal	0.199512	814
chr10:89478709	5_Strong_transcription	0.193582	533
chr10:89478709	10_Active_enhancer_2	0.193582	646
chr10:89478709	intermediateEnhancer	0.193582	372
chr10:89478709	6_Weak_transcription	0.193582	2212
chr10:93624017	5_Strong_transcription	0.22107	533
chr10:93624017	6_Weak_transcription	0.22107	2212
chr10:97365163	5_Strong_transcription	0.14862	533
chr10:99155561	5_Strong_transcription	0.265024	533
chr10:99155561	1_Active_TSS	0.265024	646
chr10:99155561	10_Active_enhancer_2	0.265024	646
chr10:99155561	typicalEnhancer	0.265024	189
chr10:99155561	6_Weak_transcription	0.265024	2212
chr10:99243326	5_Strong_transcription	0.144767	533
chr10:99243326	6_Weak_transcription	0.144767	2212
chr21:34629175	5_Strong_transcription	0.27931	533
chr21:34629175	6_Weak_transcription	0.27931	2212
chr21:35280630	5_Strong_transcription	0.135358	533
chr21:38469523	5_Strong_transcription	0.310071	533
chr21:38469523	2_Weak_TSS	0.310071	220
chr21:38469523	1_Active_TSS	0.310071	646
chr21:38469523	10_Active_enhancer_2	0.310071	646
chr21:38469523	intermediateEnhancer	0.310071	372
chr21:38469523	6_Weak_transcription	0.310071	2212
chr21:40710419	5_Strong_transcription	0.259625	533
chr21:40710419	6_Weak_transcription	0.259625	2212
chr21:40710419	18_Quiescent_low_signal	0.259625	814
chr21:46285823	5_Strong_transcription	0.228278	533
chr21:46285823	6_Weak_transcription	0.228278	2212
chr21:47661235	5_Strong_transcription	0.211181	533
chr4:106286947	5_Strong_transcription	0.26566	533
chr4:106286947	6_Weak_transcription	0.26566	2212
chr4:106364118	5_Strong_transcription	0.723266	533
chr4:106364118	6_Weak_transcription	0.723266	2212
chr4:121803735	5_Strong_transcription	0.311363	533
chr4:121803735	6_Weak_transcription	0.311363	2212
chr4:129051792	5_Strong_transcription	0.216377	533
chr4:129051792	10_Active_enhancer_2	0.216377	646
chr4:129051792	intermediateEnhancer	0.216377	372
chr4:129051792	6_Weak_transcription	0.216377	2212
chr4:142143252	5_Strong_transcription	0.251992	533
chr4:142143252	1_Active_TSS	0.251992	646
chr4:142143252	6_Weak_transcription	0.251992	2212
chr4:155466777	5_Strong_transcription	0.163305	533
chr4:155466777	1_Active_TSS	0.163305	646
chr4:155466777	6_Weak_transcription	0.163305	2212
chr4:155466777	18_Quiescent_low_signal	0.163305	814
chr4:157597	5_Strong_transcription	1.1655	533
chr4:157597	2_Weak_TSS	1.1655	220
chr4:157597	17_Weak_repressed_polycomb	1.1655	567
chr4:157597	6_Weak_transcription	1.1655	2212
chr4:159629151	5_Strong_transcription	0.24632	533
chr4:159629151	6_Weak_transcription	0.24632	2212
chr4:351741	5_Strong_transcription	0.609476	533
chr4:39140078	5_Strong_transcription	0.322404	533
chr4:39140078	10_Active_enhancer_2	0.322404	646
chr4:39140078	intermediateEnhancer	0.322404	372
chr4:39140078	6_Weak_transcription	0.322404	2212
chr4:39140078	18_Quiescent_low_signal	0.322404	814
chr4:39452499	5_Strong_transcription	1.22689	533
chr4:39452499	2_Weak_TSS	1.22689	220
chr4:39452499	1_Active_TSS	1.22689	646
chr4:39452499	10_Active_enhancer_2	1.22689	646
chr4:39452499	8_Genic_enhancer	1.22689	19
chr4:39452499	intermediateEnhancer	1.22689	372
chr4:39452499	6_Weak_transcription	1.22689	2212
chr4:42091491	5_Strong_transcription	0.232227	533
chr4:42091491	10_Active_enhancer_2	0.232227	646
chr4:42091491	typicalEnhancer	0.232227	189
chr4:42091491	6_Weak_transcription	0.232227	2212
chr4:42091491	18_Quiescent_low_signal	0.232227	814
chr4:4245740	5_Strong_transcription	0.1671	533
chr4:4245740	1_Active_TSS	0.1671	646
chr4:4245740	6_Weak_transcription	0.1671	2212
chr4:57224519	5_Strong_transcription	0.275085	533
chr4:57224519	6_Weak_transcription	0.275085	2212
chr4:57357244	5_Strong_transcription	0.251485	533
chr4:57357244	1_Active_TSS	0.251485	646
chr4:57357244	6_Weak_transcription	0.251485	2212
chr4:76401701	5_Strong_transcription	0.168707	533
chr4:76401701	1_Active_TSS	0.168707	646
chr4:76401701	6_Weak_transcription	0.168707	2212
chr4:77041534	5_Strong_transcription	0.277136	533
chr4:77041534	2_Weak_TSS	0.277136	220
chr4:77041534	6_Weak_transcription	0.277136	2212
chr4:83874623	5_Strong_transcription	0.51685	533
chr4:83874623	1_Active_TSS	0.51685	646
chr4:83874623	6_Weak_transcription	0.51685	2212
chr3:100071070	5_Strong_transcription	0.170005	533
chr3:100071070	6_Weak_transcription	0.170005	2212
chr3:10319720	5_Strong_transcription	0.12014	533
chr3:10319720	6_Weak_transcription	0.12014	2212
chr3:113117165	5_Strong_transcription	0.381768	533
chr3:113117165	6_Weak_transcription	0.381768	2212
chr3:11825712	5_Strong_transcription	0.225617	533
chr3:11825712	6_Weak_transcription	0.225617	2212
chr3:118948256	5_Strong_transcription	0.228403	533
chr3:118948256	6_Weak_transcription	0.228403	2212
chr3:121497502	5_Strong_transcription	0.327101	533
chr3:121497502	2_Weak_TSS	0.327101	220
chr3:121497502	17_Weak_repressed_polycomb	0.327101	567
chr3:121497502	6_Weak_transcription	0.327101	2212
chr3:134231251	5_Strong_transcription	0.406109	533
chr3:134231251	2_Weak_TSS	0.406109	220
chr3:134231251	1_Active_TSS	0.406109	646
chr3:134231251	10_Active_enhancer_2	0.406109	646
chr3:134231251	typicalEnhancer	0.406109	189
chr3:134231251	6_Weak_transcription	0.406109	2212
chr3:134231251	18_Quiescent_low_signal	0.406109	814
chr3:136551794	5_Strong_transcription	0.218989	533
chr3:136551794	1_Active_TSS	0.218989	646
chr3:136551794	10_Active_enhancer_2	0.218989	646
chr3:136551794	intermediateEnhancer	0.218989	372
chr3:136551794	stretchEnhancer	0.218989	279
chr3:136551794	6_Weak_transcription	0.218989	2212
chr3:136551794	stretch4_2kbEnhancer	0.218989	197
chr3:14174427	5_Strong_transcription	0.159838	533
chr3:142749436	5_Strong_transcription	0.215918	533
chr3:142749436	2_Weak_TSS	0.215918	220
chr3:142749436	1_Active_TSS	0.215918	646
chr3:142749436	typicalEnhancer	0.215918	189
chr3:142749436	17_Weak_repressed_polycomb	0.215918	567
chr3:142749436	6_Weak_transcription	0.215918	2212
chr3:142749436	11_Weak_enhancer	0.215918	107
chr3:142749436	18_Quiescent_low_signal	0.215918	814
chr3:14702272	5_Strong_transcription	0.477489	533
chr3:14702272	6_Weak_transcription	0.477489	2212
chr3:183522929	5_Strong_transcription	0.856593	533
chr3:183522929	10_Active_enhancer_2	0.856593	646
chr3:183522929	intermediateEnhancer	0.856593	372
chr3:183522929	6_Weak_transcription	0.856593	2212
chr3:183960252	5_Strong_transcription	0.26325	533
chr3:183960252	10_Active_enhancer_2	0.26325	646
chr3:183960252	stretch6kbEnhancer	0.26325	116
chr3:183960252	intermediateEnhancer	0.26325	372
chr3:183960252	stretchEnhancer	0.26325	279
chr3:183960252	6_Weak_transcription	0.26325	2212
chr3:183960252	stretch4_2kbEnhancer	0.26325	197
chr3:193326651	5_Strong_transcription	0.159841	533
chr3:193326651	10_Active_enhancer_2	0.159841	646
chr3:193326651	typicalEnhancer	0.159841	189
chr3:193326651	stretchEnhancer	0.159841	279
chr3:193326651	6_Weak_transcription	0.159841	2212
chr3:196128938	5_Strong_transcription	0.291251	533
chr3:196128938	6_Weak_transcription	0.291251	2212
chr3:33174168	5_Strong_transcription	0.115818	533
chr3:33174168	6_Weak_transcription	0.115818	2212
chr3:33846698	5_Strong_transcription	0.267094	533
chr3:33846698	1_Active_TSS	0.267094	646
chr3:33846698	6_Weak_transcription	0.267094	2212
chr3:42700456	5_Strong_transcription	0.255776	533
chr3:42700456	6_Weak_transcription	0.255776	2212
chr3:44652287	5_Strong_transcription	0.490715	533
chr3:44652287	6_Weak_transcription	0.490715	2212
chr3:44802823	5_Strong_transcription	0.176028	533
chr3:44802823	2_Weak_TSS	0.176028	220
chr3:44802823	1_Active_TSS	0.176028	646
chr3:44802823	8_Genic_enhancer	0.176028	19
chr3:44802823	17_Weak_repressed_polycomb	0.176028	567
chr3:44802823	intermediateEnhancer	0.176028	372
chr3:44802823	6_Weak_transcription	0.176028	2212
chr3:44802823	18_Quiescent_low_signal	0.176028	814
chr3:44989742	5_Strong_transcription	0.246086	533
chr3:44989742	17_Weak_repressed_polycomb	0.246086	567
chr3:44989742	6_Weak_transcription	0.246086	2212
chr3:47321669	5_Strong_transcription	0.437967	533
chr3:47321669	2_Weak_TSS	0.437967	220
chr3:47321669	1_Active_TSS	0.437967	646
chr3:47321669	6_Weak_transcription	0.437967	2212
chr3:47929955	5_Strong_transcription	0.461355	533
chr3:47929955	typicalEnhancer	0.461355	189
chr3:47929955	6_Weak_transcription	0.461355	2212
chr3:47929955	11_Weak_enhancer	0.461355	107
chr3:48744484	5_Strong_transcription	0.138795	533
chr3:48744484	6_Weak_transcription	0.138795	2212
chr3:49016056	5_Strong_transcription	0.452742	533
chr3:49016056	1_Active_TSS	0.452742	646
chr3:49016056	10_Active_enhancer_2	0.452742	646
chr3:49016056	stretch6kbEnhancer	0.452742	116
chr3:49016056	intermediateEnhancer	0.452742	372
chr3:49016056	stretchEnhancer	0.452742	279
chr3:49016056	6_Weak_transcription	0.452742	2212
chr3:49016056	18_Quiescent_low_signal	0.452742	814
chr3:49016056	stretch4_2kbEnhancer	0.452742	197
chr3:49125652	5_Strong_transcription	0.141071	533
chr3:49125652	10_Active_enhancer_2	0.141071	646
chr3:49125652	stretch6kbEnhancer	0.141071	116
chr3:49125652	stretchEnhancer	0.141071	279
chr3:49125652	6_Weak_transcription	0.141071	2212
chr3:49125652	stretch4_2kbEnhancer	0.141071	197
chr3:52618018	5_Strong_transcription	0.452639	533
chr3:52618018	2_Weak_TSS	0.452639	220
chr3:52618018	1_Active_TSS	0.452639	646
chr3:52618018	10_Active_enhancer_2	0.452639	646
chr3:52618018	8_Genic_enhancer	0.452639	19
chr3:52618018	intermediateEnhancer	0.452639	372
chr3:52618018	stretchEnhancer	0.452639	279
chr3:52618018	6_Weak_transcription	0.452639	2212
chr3:52854186	5_Strong_transcription	0.314639	533
chr3:52854186	10_Active_enhancer_2	0.314639	646
chr3:52854186	stretchEnhancer	0.314639	279
chr3:52854186	6_Weak_transcription	0.314639	2212
chr3:56726105	5_Strong_transcription	0.382688	533
chr3:56726105	2_Weak_TSS	0.382688	220
chr3:56726105	1_Active_TSS	0.382688	646
chr3:56726105	intermediateEnhancer	0.382688	372
chr3:56726105	6_Weak_transcription	0.382688	2212
chr3:56726105	11_Weak_enhancer	0.382688	107
chr3:56726105	18_Quiescent_low_signal	0.382688	814
chr3:57543614	5_Strong_transcription	0.341516	533
chr3:57543614	2_Weak_TSS	0.341516	220
chr3:57543614	1_Active_TSS	0.341516	646
chr3:57543614	typicalEnhancer	0.341516	189
chr3:57543614	6_Weak_transcription	0.341516	2212
chr3:57543614	11_Weak_enhancer	0.341516	107
chr3:57543614	18_Quiescent_low_signal	0.341516	814
chr3:58393574	5_Strong_transcription	0.230648	533
chr3:58393574	10_Active_enhancer_2	0.230648	646
chr3:58393574	intermediateEnhancer	0.230648	372
chr3:58393574	6_Weak_transcription	0.230648	2212
chr3:73061538	5_Strong_transcription	0.14794	533
chr3:73061538	10_Active_enhancer_2	0.14794	646
chr3:73061538	intermediateEnhancer	0.14794	372
chr3:73061538	6_Weak_transcription	0.14794	2212
chr3:73061538	11_Weak_enhancer	0.14794	107
chr3:9416832	5_Strong_transcription	0.255865	533
chr3:9416832	10_Active_enhancer_2	0.255865	646
chr3:9416832	intermediateEnhancer	0.255865	372
chr3:9416832	6_Weak_transcription	0.255865	2212
chr17:12896553	5_Strong_transcription	0.123346	533
chr17:16016039	5_Strong_transcription	0.287239	533
chr17:16016039	2_Weak_TSS	0.287239	220
chr17:16016039	1_Active_TSS	0.287239	646
chr17:16016039	typicalEnhancer	0.287239	189
chr17:16016039	6_Weak_transcription	0.287239	2212
chr17:16016039	11_Weak_enhancer	0.287239	107
chr17:16243508	5_Strong_transcription	0.304184	533
chr17:16243508	6_Weak_transcription	0.304184	2212
chr17:1688220	5_Strong_transcription	0.162114	533
chr17:1688220	10_Active_enhancer_2	0.162114	646
chr17:1688220	intermediateEnhancer	0.162114	372
chr17:1688220	6_Weak_transcription	0.162114	2212
chr17:17166463	5_Strong_transcription	0.126651	533
chr17:17166463	1_Active_TSS	0.126651	646
chr17:17166463	6_Weak_transcription	0.126651	2212
chr17:18189625	5_Strong_transcription	0.427711	533
chr17:18189625	1_Active_TSS	0.427711	646
chr17:18189625	6_Weak_transcription	0.427711	2212
chr17:25647880	5_Strong_transcription	0.821477	533
chr17:25647880	1_Active_TSS	0.821477	646
chr17:25647880	10_Active_enhancer_2	0.821477	646
chr17:25647880	typicalEnhancer	0.821477	189
chr17:25647880	intermediateEnhancer	0.821477	372
chr17:25647880	6_Weak_transcription	0.821477	2212
chr17:25647880	11_Weak_enhancer	0.821477	107
chr17:26947652	5_Strong_transcription	0.251948	533
chr17:26947652	10_Active_enhancer_2	0.251948	646
chr17:26947652	intermediateEnhancer	0.251948	372
chr17:26947652	6_Weak_transcription	0.251948	2212
chr17:34910357	5_Strong_transcription	0.213876	533
chr17:34910357	3_Flanking_TSS	0.213876	31
chr17:34910357	6_Weak_transcription	0.213876	2212
chr17:35830300	5_Strong_transcription	0.239215	533
chr17:35830300	1_Active_TSS	0.239215	646
chr17:35830300	10_Active_enhancer_2	0.239215	646
chr17:35830300	typicalEnhancer	0.239215	189
chr17:35830300	intermediateEnhancer	0.239215	372
chr17:35830300	6_Weak_transcription	0.239215	2212
chr17:35891384	5_Strong_transcription	0.195255	533
chr17:36918551	5_Strong_transcription	0.192299	533
chr17:36918551	6_Weak_transcription	0.192299	2212
chr17:39982990	5_Strong_transcription	0.604005	533
chr17:39982990	2_Weak_TSS	0.604005	220
chr17:39982990	1_Active_TSS	0.604005	646
chr17:39982990	6_Weak_transcription	0.604005	2212
chr17:4027047	5_Strong_transcription	0.158229	533
chr17:40624656	5_Strong_transcription	0.255619	533
chr17:40624656	10_Active_enhancer_2	0.255619	646
chr17:40624656	typicalEnhancer	0.255619	189
chr17:40624656	intermediateEnhancer	0.255619	372
chr17:40624656	6_Weak_transcription	0.255619	2212
chr17:42378198	5_Strong_transcription	0.361492	533
chr17:42378198	6_Weak_transcription	0.361492	2212
chr17:42378198	18_Quiescent_low_signal	0.361492	814
chr17:43157709	5_Strong_transcription	0.145529	533
chr17:43157709	6_Weak_transcription	0.145529	2212
chr17:44995534	5_Strong_transcription	0.202584	533
chr17:44995534	17_Weak_repressed_polycomb	0.202584	567
chr17:44996100	5_Strong_transcription	0.492599	533
chr17:44996100	17_Weak_repressed_polycomb	0.492599	567
chr17:44996100	6_Weak_transcription	0.492599	2212
chr17:45765249	5_Strong_transcription	0.191744	533
chr17:45765249	10_Active_enhancer_2	0.191744	646
chr17:45765249	intermediateEnhancer	0.191744	372
chr17:46142680	5_Strong_transcription	0.563289	533
chr17:46142680	1_Active_TSS	0.563289	646
chr17:46142680	9_Active_enhancer_1	0.563289	29
chr17:46142680	10_Active_enhancer_2	0.563289	646
chr17:46142680	8_Genic_enhancer	0.563289	19
chr17:46142680	typicalEnhancer	0.563289	189
chr17:46142680	intermediateEnhancer	0.563289	372
chr17:46142680	stretchEnhancer	0.563289	279
chr17:46142680	6_Weak_transcription	0.563289	2212
chr17:46142680	stretch4_2kbEnhancer	0.563289	197
chr17:49271342	5_Strong_transcription	0.354312	533
chr17:49271342	6_Weak_transcription	0.354312	2212
chr17:5284770	5_Strong_transcription	0.20394	533
chr17:5284770	10_Active_enhancer_2	0.20394	646
chr17:5284770	intermediateEnhancer	0.20394	372
chr17:5284770	6_Weak_transcription	0.20394	2212
chr17:53036028	5_Strong_transcription	0.148392	533
chr17:53036028	6_Weak_transcription	0.148392	2212
chr17:53037587	5_Strong_transcription	0.132548	533
chr17:53037587	6_Weak_transcription	0.132548	2212
chr17:5331896	5_Strong_transcription	0.302205	533
chr17:5331896	6_Weak_transcription	0.302205	2212
chr17:61851686	5_Strong_transcription	0.23843	533
chr17:61851686	1_Active_TSS	0.23843	646
chr17:61851686	10_Active_enhancer_2	0.23843	646
chr17:61851686	typicalEnhancer	0.23843	189
chr17:61851686	intermediateEnhancer	0.23843	372
chr17:61851686	6_Weak_transcription	0.23843	2212
chr17:61863488	5_Strong_transcription	0.400251	533
chr17:61863488	2_Weak_TSS	0.400251	220
chr17:61863488	1_Active_TSS	0.400251	646
chr17:61863488	9_Active_enhancer_1	0.400251	29
chr17:61863488	10_Active_enhancer_2	0.400251	646
chr17:61863488	intermediateEnhancer	0.400251	372
chr17:61863488	6_Weak_transcription	0.400251	2212
chr17:73222865	5_Strong_transcription	0.480759	533
chr17:74083948	5_Strong_transcription	0.228942	533
chr17:76793825	5_Strong_transcription	0.500463	533
chr17:76793825	6_Weak_transcription	0.500463	2212
chr17:7848794	5_Strong_transcription	0.211359	533
chr8:110570060	5_Strong_transcription	0.400032	533
chr8:141711951	5_Strong_transcription	0.411124	533
chr8:141711951	6_Weak_transcription	0.411124	2212
chr8:145618862	5_Strong_transcription	0.218176	533
chr8:145618862	6_Weak_transcription	0.218176	2212
chr8:22108611	5_Strong_transcription	0.161931	533
chr8:33338238	5_Strong_transcription	0.364828	533
chr8:33338238	1_Active_TSS	0.364828	646
chr8:33338238	6_Weak_transcription	0.364828	2212
chr8:33338238	18_Quiescent_low_signal	0.364828	814
chr8:38274193	5_Strong_transcription	0.255026	533
chr8:38274193	10_Active_enhancer_2	0.255026	646
chr8:38274193	stretchEnhancer	0.255026	279
chr8:38274193	6_Weak_transcription	0.255026	2212
chr8:38938607	5_Strong_transcription	0.245121	533
chr8:38938607	2_Weak_TSS	0.245121	220
chr8:38938607	1_Active_TSS	0.245121	646
chr8:38938607	6_Weak_transcription	0.245121	2212
chr8:66522802	5_Strong_transcription	0.371692	533
chr8:66522802	2_Weak_TSS	0.371692	220
chr8:66522802	1_Active_TSS	0.371692	646
chr8:66522802	17_Weak_repressed_polycomb	0.371692	567
chr8:66522802	6_Weak_transcription	0.371692	2212
chr8:87517679	5_Strong_transcription	0.782031	533
chr8:87517679	1_Active_TSS	0.782031	646
chr8:87517679	6_Weak_transcription	0.782031	2212
chr8:95513395	5_Strong_transcription	0.341518	533
chr8:95513395	2_Weak_TSS	0.341518	220
chr8:95513395	1_Active_TSS	0.341518	646
chr8:95513395	10_Active_enhancer_2	0.341518	646
chr8:95513395	intermediateEnhancer	0.341518	372
chr8:95513395	stretchEnhancer	0.341518	279
chr8:95513395	6_Weak_transcription	0.341518	2212
chr8:95513395	18_Quiescent_low_signal	0.341518	814
chr10:120515726	2_Weak_TSS	0.156068	220
chr10:120515726	1_Active_TSS	0.156068	646
chr10:120515726	6_Weak_transcription	0.156068	2212
chr10:120515726	18_Quiescent_low_signal	0.156068	814
chr10:120862228	2_Weak_TSS	0.338088	220
chr10:120862228	6_Weak_transcription	0.338088	2212
chr10:120862228	18_Quiescent_low_signal	0.338088	814
chr10:124601514	2_Weak_TSS	0.275784	220
chr10:124601514	6_Weak_transcription	0.275784	2212
chr10:21824619	2_Weak_TSS	0.210757	220
chr10:42970831	2_Weak_TSS	0.297053	220
chr10:44026462	2_Weak_TSS	0.241249	220
chr10:44026462	17_Weak_repressed_polycomb	0.241249	567
chr10:5020810	2_Weak_TSS	0.963346	220
chr10:5020810	1_Active_TSS	0.963346	646
chr10:5020810	6_Weak_transcription	0.963346	2212
chr10:90754953	2_Weak_TSS	0.231938	220
chr10:90754953	1_Active_TSS	0.231938	646
chr10:90754953	6_Weak_transcription	0.231938	2212
chr21:45759197	2_Weak_TSS	0.192351	220
chr21:45759197	1_Active_TSS	0.192351	646
chr21:45759197	6_Weak_transcription	0.192351	2212
chr7:100894697	2_Weak_TSS	0.296569	220
chr7:100894697	1_Active_TSS	0.296569	646
chr7:100894697	10_Active_enhancer_2	0.296569	646
chr7:100894697	stretchEnhancer	0.296569	279
chr7:100894697	6_Weak_transcription	0.296569	2212
chr7:116141778	2_Weak_TSS	0.170253	220
chr7:116141778	1_Active_TSS	0.170253	646
chr7:116141778	17_Weak_repressed_polycomb	0.170253	567
chr7:1199790	2_Weak_TSS	0.337736	220
chr7:1199790	1_Active_TSS	0.337736	646
chr7:1199790	10_Active_enhancer_2	0.337736	646
chr7:1199790	intermediateEnhancer	0.337736	372
chr7:1199790	6_Weak_transcription	0.337736	2212
chr7:134786759	2_Weak_TSS	0.403062	220
chr7:134786759	1_Active_TSS	0.403062	646
chr7:134786759	9_Active_enhancer_1	0.403062	29
chr7:134786759	intermediateEnhancer	0.403062	372
chr7:134786759	6_Weak_transcription	0.403062	2212
chr7:134786759	18_Quiescent_low_signal	0.403062	814
chr7:152342974	2_Weak_TSS	0.398625	220
chr7:152342974	18_Quiescent_low_signal	0.398625	814
chr7:36410969	2_Weak_TSS	0.133299	220
chr7:36410969	18_Quiescent_low_signal	0.133299	814
chr7:43727805	2_Weak_TSS	0.248242	220
chr7:43727805	10_Active_enhancer_2	0.248242	646
chr7:43727805	intermediateEnhancer	0.248242	372
chr7:43727805	6_Weak_transcription	0.248242	2212
chr7:43727805	18_Quiescent_low_signal	0.248242	814
chr7:64447612	2_Weak_TSS	0.670975	220
chr7:64447612	1_Active_TSS	0.670975	646
chr7:64447612	10_Active_enhancer_2	0.670975	646
chr7:64447612	typicalEnhancer	0.670975	189
chr7:64447612	17_Weak_repressed_polycomb	0.670975	567
chr7:64447612	intermediateEnhancer	0.670975	372
chr7:64447612	6_Weak_transcription	0.670975	2212
chr7:64447612	11_Weak_enhancer	0.670975	107
chr7:64447612	18_Quiescent_low_signal	0.670975	814
chr7:73248662	2_Weak_TSS	0.756051	220
chr7:73248662	1_Active_TSS	0.756051	646
chr7:73248662	9_Active_enhancer_1	0.756051	29
chr7:73248662	10_Active_enhancer_2	0.756051	646
chr7:73248662	3_Flanking_TSS	0.756051	31
chr7:73248662	intermediateEnhancer	0.756051	372
chr7:73248662	stretchEnhancer	0.756051	279
chr7:73248662	6_Weak_transcription	0.756051	2212
chr7:73248662	stretch4_2kbEnhancer	0.756051	197
chr7:94953895	2_Weak_TSS	0.470756	220
chr7:94954863	2_Weak_TSS	0.781577	220
chr7:94954863	17_Weak_repressed_polycomb	0.781577	567
chr17:15695414	2_Weak_TSS	0.266148	220
chr17:15695414	1_Active_TSS	0.266148	646
chr17:15695414	18_Quiescent_low_signal	0.266148	814
chr17:260182	2_Weak_TSS	0.970363	220
chr17:45972272	2_Weak_TSS	0.13339	220
chr17:4801887	2_Weak_TSS	0.185689	220
chr17:7210836	2_Weak_TSS	0.179196	220
chr17:7210836	10_Active_enhancer_2	0.179196	646
chr17:7210836	stretchEnhancer	0.179196	279
chr12:31237196	2_Weak_TSS	0.892886	220
chr12:31237196	1_Active_TSS	0.892886	646
chr12:31237196	6_Weak_transcription	0.892886	2212
chr12:31237196	18_Quiescent_low_signal	0.892886	814
chr12:3186792	2_Weak_TSS	0.215579	220
chr12:4128735	2_Weak_TSS	0.290521	220
chr12:4128735	6_Weak_transcription	0.290521	2212
chr12:4757393	2_Weak_TSS	0.344682	220
chr12:93863162	2_Weak_TSS	0.168655	220
chr12:93863162	1_Active_TSS	0.168655	646
chr12:93863162	6_Weak_transcription	0.168655	2212
chr12:93863162	18_Quiescent_low_signal	0.168655	814
chr9:116006367	2_Weak_TSS	0.281633	220
chr9:116006367	6_Weak_transcription	0.281633	2212
chr9:139304016	2_Weak_TSS	0.209595	220
chr9:139377938	2_Weak_TSS	0.17727	220
chr9:139377938	6_Weak_transcription	0.17727	2212
chr9:34010291	2_Weak_TSS	0.247541	220
chr9:34010291	1_Active_TSS	0.247541	646
chr9:34010291	6_Weak_transcription	0.247541	2212
chr9:99981948	2_Weak_TSS	0.71416	220
chr9:99981948	17_Weak_repressed_polycomb	0.71416	567
chr9:99981948	6_Weak_transcription	0.71416	2212
chr9:99981948	18_Quiescent_low_signal	0.71416	814
chr2:102003125	2_Weak_TSS	0.291477	220
chr2:119983250	2_Weak_TSS	0.187839	220
chr2:119983250	17_Weak_repressed_polycomb	0.187839	567
chr2:119983250	6_Weak_transcription	0.187839	2212
chr2:129073674	2_Weak_TSS	0.154338	220
chr2:129073674	1_Active_TSS	0.154338	646
chr2:129073674	6_Weak_transcription	0.154338	2212
chr2:134878142	2_Weak_TSS	0.146932	220
chr2:134878142	1_Active_TSS	0.146932	646
chr2:134878142	18_Quiescent_low_signal	0.146932	814
chr2:160761808	2_Weak_TSS	0.635034	220
chr2:160761808	1_Active_TSS	0.635034	646
chr2:160761808	6_Weak_transcription	0.635034	2212
chr2:162101261	2_Weak_TSS	0.978881	220
chr2:17954647	2_Weak_TSS	0.347022	220
chr2:17954647	17_Weak_repressed_polycomb	0.347022	567
chr2:17954647	6_Weak_transcription	0.347022	2212
chr2:191227734	2_Weak_TSS	0.45987	220
chr2:191227734	10_Active_enhancer_2	0.45987	646
chr2:191227734	3_Flanking_TSS	0.45987	31
chr2:191227734	typicalEnhancer	0.45987	189
chr2:191227734	intermediateEnhancer	0.45987	372
chr2:191227734	6_Weak_transcription	0.45987	2212
chr2:191227734	11_Weak_enhancer	0.45987	107
chr2:26465027	2_Weak_TSS	0.20236	220
chr2:56247813	2_Weak_TSS	0.263975	220
chr19:16582937	2_Weak_TSS	0.214961	220
chr19:16582937	typicalEnhancer	0.214961	189
chr19:16582937	6_Weak_transcription	0.214961	2212
chr19:16582937	11_Weak_enhancer	0.214961	107
chr19:20720259	2_Weak_TSS	0.440495	220
chr19:20720259	8_Genic_enhancer	0.440495	19
chr19:20720259	intermediateEnhancer	0.440495	372
chr19:20720259	6_Weak_transcription	0.440495	2212
chr19:20822894	2_Weak_TSS	0.367188	220
chr19:20822894	6_Weak_transcription	0.367188	2212
chr19:22127535	2_Weak_TSS	0.32222	220
chr19:22127535	17_Weak_repressed_polycomb	0.32222	567
chr19:22127535	6_Weak_transcription	0.32222	2212
chr19:27960787	2_Weak_TSS	0.267578	220
chr19:27960787	17_Weak_repressed_polycomb	0.267578	567
chr19:27960787	6_Weak_transcription	0.267578	2212
chr19:27960787	14_Bivalent_poised_TSS	0.267578	8
chr19:33074614	2_Weak_TSS	0.179018	220
chr19:33074614	6_Weak_transcription	0.179018	2212
chr19:46265029	2_Weak_TSS	0.354522	220
chr19:46265029	1_Active_TSS	0.354522	646
chr19:46265029	10_Active_enhancer_2	0.354522	646
chr19:46265029	intermediateEnhancer	0.354522	372
chr19:46265029	6_Weak_transcription	0.354522	2212
chr19:46265029	18_Quiescent_low_signal	0.354522	814
chr19:47247781	2_Weak_TSS	0.431172	220
chr19:47247781	1_Active_TSS	0.431172	646
chr19:47247781	10_Active_enhancer_2	0.431172	646
chr19:47247781	3_Flanking_TSS	0.431172	31
chr19:47247781	stretchEnhancer	0.431172	279
chr19:47247781	6_Weak_transcription	0.431172	2212
chr19:47247781	stretch4_2kbEnhancer	0.431172	197
chr19:49253261	2_Weak_TSS	0.233636	220
chr19:49253261	6_Weak_transcription	0.233636	2212
chr19:52074537	2_Weak_TSS	0.397427	220
chr19:52074537	1_Active_TSS	0.397427	646
chr19:52074537	17_Weak_repressed_polycomb	0.397427	567
chr19:52074537	6_Weak_transcription	0.397427	2212
chr19:52362158	2_Weak_TSS	0.398009	220
chr19:52362158	17_Weak_repressed_polycomb	0.398009	567
chr19:52362158	6_Weak_transcription	0.398009	2212
chr19:52536117	2_Weak_TSS	0.242496	220
chr19:52536117	6_Weak_transcription	0.242496	2212
chr19:57060606	2_Weak_TSS	0.202396	220
chr19:57069080	2_Weak_TSS	0.291705	220
chr19:57069080	6_Weak_transcription	0.291705	2212
chr19:58545433	2_Weak_TSS	0.138574	220
chr19:58545433	10_Active_enhancer_2	0.138574	646
chr19:58545433	intermediateEnhancer	0.138574	372
chr19:58783027	2_Weak_TSS	0.256928	220
chr19:58783027	6_Weak_transcription	0.256928	2212
chr5:102555746	2_Weak_TSS	0.238811	220
chr5:102555746	1_Active_TSS	0.238811	646
chr5:102555746	typicalEnhancer	0.238811	189
chr5:102555746	6_Weak_transcription	0.238811	2212
chr5:102555746	11_Weak_enhancer	0.238811	107
chr5:102555746	18_Quiescent_low_signal	0.238811	814
chr5:135479348	2_Weak_TSS	0.360062	220
chr5:135479348	1_Active_TSS	0.360062	646
chr5:135479348	10_Active_enhancer_2	0.360062	646
chr5:135479348	stretch6kbEnhancer	0.360062	116
chr5:135479348	typicalEnhancer	0.360062	189
chr5:135479348	intermediateEnhancer	0.360062	372
chr5:135479348	stretchEnhancer	0.360062	279
chr5:135479348	6_Weak_transcription	0.360062	2212
chr5:135479348	11_Weak_enhancer	0.360062	107
chr5:135479348	stretch4_2kbEnhancer	0.360062	197
chr5:140186438	2_Weak_TSS	0.213349	220
chr5:140227876	2_Weak_TSS	0.495735	220
chr5:140509905	2_Weak_TSS	0.191819	220
chr5:140509905	17_Weak_repressed_polycomb	0.191819	567
chr5:140564048	2_Weak_TSS	0.422384	220
chr5:140564048	17_Weak_repressed_polycomb	0.422384	567
chr5:140564048	6_Weak_transcription	0.422384	2212
chr5:140591702	2_Weak_TSS	0.182014	220
chr5:140591702	17_Weak_repressed_polycomb	0.182014	567
chr5:140607232	2_Weak_TSS	0.207718	220
chr5:140607232	17_Weak_repressed_polycomb	0.207718	567
chr5:159739570	2_Weak_TSS	0.214928	220
chr5:473580	2_Weak_TSS	0.53336	220
chr5:473580	6_Weak_transcription	0.53336	2212
chr5:53833108	2_Weak_TSS	0.155352	220
chr5:54529458	2_Weak_TSS	0.219477	220
chr5:54529458	1_Active_TSS	0.219477	646
chr5:65017152	2_Weak_TSS	0.172588	220
chr5:65017152	6_Weak_transcription	0.172588	2212
chr5:73936660	2_Weak_TSS	0.209711	220
chr5:73936660	1_Active_TSS	0.209711	646
chr5:73936660	17_Weak_repressed_polycomb	0.209711	567
chr5:73936660	6_Weak_transcription	0.209711	2212
chr5:73936660	16_Repressed_polycomb	0.209711	42
chr5:7850055	2_Weak_TSS	0.33605	220
chr5:7850055	1_Active_TSS	0.33605	646
chr5:7850055	6_Weak_transcription	0.33605	2212
chr5:7850055	18_Quiescent_low_signal	0.33605	814
chr5:89835255	2_Weak_TSS	0.321482	220
chr5:89835255	18_Quiescent_low_signal	0.321482	814
chr15:101390674	2_Weak_TSS	0.318917	220
chr15:31283334	2_Weak_TSS	0.241789	220
chr15:31283334	1_Active_TSS	0.241789	646
chr15:31283334	6_Weak_transcription	0.241789	2212
chr15:90775919	2_Weak_TSS	0.251516	220
chr4:103680984	2_Weak_TSS	0.864903	220
chr4:104128410	2_Weak_TSS	0.331924	220
chr4:104128410	17_Weak_repressed_polycomb	0.331924	567
chr4:104128410	18_Quiescent_low_signal	0.331924	814
chr4:114032304	2_Weak_TSS	0.173346	220
chr4:114032304	17_Weak_repressed_polycomb	0.173346	567
chr4:184356945	2_Weak_TSS	0.216857	220
chr4:184356945	1_Active_TSS	0.216857	646
chr4:184356945	10_Active_enhancer_2	0.216857	646
chr4:184356945	typicalEnhancer	0.216857	189
chr4:184356945	stretchEnhancer	0.216857	279
chr4:184356945	6_Weak_transcription	0.216857	2212
chr4:184356945	11_Weak_enhancer	0.216857	107
chr4:184356945	stretch4_2kbEnhancer	0.216857	197
chr14:67981403	2_Weak_TSS	0.245332	220
chr14:67981403	1_Active_TSS	0.245332	646
chr14:67981403	10_Active_enhancer_2	0.245332	646
chr14:67981403	typicalEnhancer	0.245332	189
chr14:67981403	intermediateEnhancer	0.245332	372
chr14:67981403	6_Weak_transcription	0.245332	2212
chr14:67981403	11_Weak_enhancer	0.245332	107
chr14:91282875	2_Weak_TSS	0.241478	220
chr14:91282875	intermediateEnhancer	0.241478	372
chr14:91282875	6_Weak_transcription	0.241478	2212
chr14:91282875	11_Weak_enhancer	0.241478	107
chr14:93797981	2_Weak_TSS	0.144087	220
chr14:93797981	1_Active_TSS	0.144087	646
chr14:93797981	3_Flanking_TSS	0.144087	31
chr14:93797981	6_Weak_transcription	0.144087	2212
chr13:43597706	2_Weak_TSS	0.70205	220
chr13:43597706	1_Active_TSS	0.70205	646
chr13:43597706	6_Weak_transcription	0.70205	2212
chr13:53174463	2_Weak_TSS	0.241293	220
chr13:53174463	17_Weak_repressed_polycomb	0.241293	567
chr13:53174463	18_Quiescent_low_signal	0.241293	814
chr8:101170413	2_Weak_TSS	0.202639	220
chr8:101170413	1_Active_TSS	0.202639	646
chr8:101170413	10_Active_enhancer_2	0.202639	646
chr8:101170413	typicalEnhancer	0.202639	189
chr8:101170413	6_Weak_transcription	0.202639	2212
chr8:101170413	18_Quiescent_low_signal	0.202639	814
chr8:144328671	2_Weak_TSS	0.221992	220
chr8:144328671	3_Flanking_TSS	0.221992	31
chr8:144328671	17_Weak_repressed_polycomb	0.221992	567
chr8:144328671	6_Weak_transcription	0.221992	2212
chr8:145703508	2_Weak_TSS	0.13766	220
chr8:21906359	2_Weak_TSS	0.462941	220
chr8:21906359	1_Active_TSS	0.462941	646
chr8:90791611	2_Weak_TSS	0.213366	220
chr8:90791611	10_Active_enhancer_2	0.213366	646
chr8:90791611	typicalEnhancer	0.213366	189
chr8:90791611	6_Weak_transcription	0.213366	2212
chr8:99078915	2_Weak_TSS	0.213975	220
chr3:112362188	2_Weak_TSS	0.205033	220
chr3:125802874	2_Weak_TSS	0.219838	220
chr3:125802874	1_Active_TSS	0.219838	646
[truncated: 5,028 more rows]

## Sheet: Figure2B
eqtl_lead_snp	islet lead eSNP for which either it or any proxy SNP r2>0.8 overlaps the ATAC-seq peaks in the chromtatin state
chromatinState	Islet chromatin state
absolute_islet_eqtl_effect_size	absolute effect size of eQTL
#eSNPs	Number of unique lead eSNPs where either the eSNP or any proxy SNP r2>0.8 overlap ATAC-seq peaks in the chromatin state

## Sheet: Figure2C
Fold Enrichment for transcription factor footprint motifs to overlap low vs high effect size islet eQTL SNPs.
Data included in Supplementary data 4.
X = column Motif directionality
Y = column eQTL_folder_Enrichment.

## Sheet: Figure2D
TF footprint motif directionality fraction vs fold enrichment for the TF footprint motif to overlap islet eQTLs
Data included in Supplementary data 12.
X = column enrichment_lowBeta
Y= column enrichment_highBeta.

## Sheet: Figure3A
Enrichment of eQTL effect sizes in different GTEx tissues at T2D(all) and glycemic GWAS-associated variants.
Data included in Supplementary data 14.

## Sheet: Figure3B
rsid	eQTL_pval	GWAS_pval
rs4918702	0.054	0.054
rs12411926	0.064	0.064
rs7081632	0.17	0.17
rs7081397	0.16	0.16
rs118075748	0.58	0.58
rs2111636	0.056	0.056
rs10749106	0.18	0.18
rs11195767	0.17	0.17
rs10787423	0.17	0.17
rs7096364	0.17	0.17
rs77552745	0.0043	0.0043
rs7096770	0.17	0.17
rs10885298	0.18	0.18
rs10885299	0.17	0.17
rs10787424	0.16	0.16
rs7909619	0.17	0.17
rs35329327	0.024	0.024
rs10787425	0.17	0.17
rs7901313	0.087	0.087
rs4918706	0.16	0.16
rs4918707	0.17	0.17
rs7076630	0.17	0.17
rs6585128	0.06	0.06
rs11195768	0.17	0.17
rs6585129	0.36	0.36
rs11195769	0.16	0.16
rs4996885	0.071	0.071
rs7070223	0.17	0.17
rs1861861	0.13	0.13
rs10885300	0.16	0.16
rs7083951	0.062	0.062
rs6585130	0.17	0.17
rs75004717	0.004	0.004
rs6585131	0.13	0.13
rs1019382	0.17	0.17
rs1019381	0.27	0.27
rs150563654	0.0037	0.0037
rs7080023	0.21	0.21
rs12573489	0.18	0.18
rs74907824	0.008	0.008
rs4465315	0.0039	0.0039
rs74156568	0.17	0.17
rs4917625	0.2	0.2
rs147757320	0.33	0.33
rs17129421	0.0049	0.0049
rs12572953	0.066	0.066
rs79053135	0.0057	0.0057
rs17129425	0.0062	0.0062
rs79434190	0.0057	0.0057
rs10885302	0.0087	0.0087
rs10787426	0.097	0.097
rs888380	0.019	0.019
rs146710410	0.0056	0.0056
rs2019369	0.51	0.51
rs10885303	0.14	0.14
rs78420904	0.65	0.65
rs888378	0.098	0.098
rs3981455	0.0037	0.0037
rs918216	0.092	0.092
rs7088433	0.1	0.1
rs7088312	0.12	0.12
rs7088446	0.097	0.097
rs7088990	0.075	0.075
rs144883470	0.79	0.79
rs4918708	0.042	0.042
rs11195773	0.34	0.34
rs1421062	0.0052	0.0052
rs1421063	0.085	0.085
rs79563122	0.0054	0.0054
rs80265129	0.0093	0.0093
rs952500	0.054	0.054
rs12766171	0.0052	0.0052
rs56325222	0.024	0.024
rs34843674	0.091	0.091
rs1421064	0.24	0.24
rs1421065	0.22	0.22
rs7923493	0.4	0.4
rs73352391	0.45	0.45
rs60216448	0.43	0.43
rs67368049	0.3	0.3
rs74485975	0.062	0.062
rs35446231	0.66	0.66
rs67084482	0.31	0.31
rs7916562	0.025	0.025
rs147765983	0.37	0.37
rs2052358	0.069	0.069
rs11195775	0.39	0.39
rs191008899	0.49	0.49
rs11195776	0.33	0.33
rs79434161	0.18	0.18
rs7906853	0.36	0.36
rs7906623	0.047	0.047
rs118049733	0.15	0.15
rs7087417	0.37	0.37
rs4918709	0.06	0.06
rs12358433	0.43	0.43
rs11195777	0.26	0.26
rs7896884	0.23	0.23
rs7896896	0.27	0.27
rs7090460	0.26	0.26
rs7076029	0.32	0.32
rs12355044	0.34	0.34
rs7077470	0.27	0.27
rs57778597	0.31	0.31
rs151243786	0.16	0.16
rs12354545	0.45	0.45
rs11195778	0.42	0.42
rs11195779	0.37	0.37
rs11195780	0.37	0.37
rs79338654	0.031	0.031
rs11195781	0.024	0.024
rs11195782	0.025	0.025
rs61872035	0.28	0.28
rs11195783	0.27	0.27
rs10509955	0.015	0.015
rs1421049	0.028	0.028
rs1421050	0.023	0.023
rs11195784	0.25	0.25
rs11195785	0.26	0.26
rs1421051	0.29	0.29
rs78162426	0.17	0.17
rs11195786	0.26	0.26
rs17129453	0.061	0.061
rs11195787	0.52	0.52
rs10885304	0.51	0.51
rs10885305	0.26	0.26
rs17129454	0.54	0.54
rs74362948	0.23	0.23
rs80094012	0.15	0.15
rs17129458	0.28	0.28
rs6585132	0.53	0.53
rs10885306	0.15	0.15
rs10749107	0.42	0.42
rs7089025	0.9	0.9
rs7092820	0.13	0.13
rs76676394	0.082	0.082
rs7092919	0.14	0.14
rs7093240	0.56	0.56
rs11195789	0.14	0.14
rs1421052	0.47	0.47
rs7071753	0.51	0.51
rs144344725	0.068	0.068
rs2792730	0.17	0.17
rs117944900	0.75	0.75
rs2792729	0.37	0.37
rs2792728	0.82	0.82
rs2792727	0.96	0.96
rs113718241	0.24	0.24
rs12254157	0.22	0.22
rs78128190	0.17	0.17
rs2804576	0.52	0.52
rs2792725	0.93	0.93
rs2804577	0.22	0.22
rs2804579	0.22	0.22
rs71483137	0.19	0.19
rs2792723	0.36	0.36
rs2792722	0.84	0.84
rs2792721	0.43	0.43
rs7070615	0.28	0.28
rs61872036	0.25	0.25
rs11195790	0.29	0.29
rs2792720	0.84	0.84
rs11195791	0.28	0.28
rs11195792	0.28	0.28
rs10219033	0.28	0.28
rs2804581	0.38	0.38
rs2804582	0.87	0.87
rs2804583	0.88	0.88
rs2792719	0.17	0.17
rs11195794	0.18	0.18
rs2804584	0.18	0.18
rs2792718	0.19	0.19
rs2804585	0.18	0.18
rs2804586	0.39	0.39
rs11195797	0.18	0.18
rs1361492	0.45	0.45
rs2804587	0.85	0.85
rs1361491	0.94	0.94
rs60022235	0.25	0.25
rs59140405	0.24	0.24
rs9325539	0.5	0.5
rs2804588	0.16	0.16
rs117193665	0.19	0.19
rs2792717	0.12	0.12
rs2804591	0.28	0.28
rs7070954	0.36	0.36
rs2792716	0.27	0.27
rs77247595	0.87	0.87
rs2792715	0.17	0.17
rs2792714	0.47	0.47
rs2792712	0.29	0.29
rs2792711	0.22	0.22
rs2792710	0.29	0.29
rs2804593	0.29	0.29
rs117644198	0.67	0.67
rs118104202	0.8	0.8
rs116873494	0.22	0.22
rs2792709	0.36	0.36
rs142678085	0.32	0.32
rs2804594	0.31	0.31
rs2804595	0.33	0.33
rs2804596	0.33	0.33
rs11818045	0.25	0.25
rs2792708	0.15	0.15
rs2792707	0.26	0.26
rs78923008	0.76	0.76
rs56787804	0.43	0.43
rs75064120	0.77	0.77
rs2792706	0.83	0.83
rs2792705	0.59	0.59
rs2792704	0.35	0.35
rs74428723	0.37	0.37
rs9420122	0.17	0.17
rs61872042	0.79	0.79
rs2792702	0.38	0.38
rs2419601	0.19	0.19
rs2245930	0.11	0.11
rs2246040	0.15	0.15
rs76435187	0.96	0.96
rs2804598	0.26	0.26
rs76534599	0.56	0.56
rs2792701	0.31	0.31
rs2804599	0.36	0.36
rs111426695	0.26	0.26
rs78043637	0.12	0.12
rs144052556	0.52	0.52
rs35155640	0.87	0.87
rs2792699	0.37	0.37
rs2249725	0.35	0.35
rs2249846	0.35	0.35
rs116927505	0.6	0.6
rs137906383	0.88	0.88
rs2804600	0.37	0.37
rs2804601	0.29	0.29
rs2804602	0.25	0.25
rs7079688	0.13	0.13
rs116882129	0.87	0.87
rs2246065	0.27	0.27
rs12776848	0.63	0.63
rs1977791	0.14	0.14
rs9663981	0.61	0.61
rs12253205	0.87	0.87
rs147461310	0.37	0.37
rs1832713	0.66	0.66
rs2900940	0.52	0.52
rs17095522	0.62	0.62
rs2804603	0.64	0.64
rs2792697	0.35	0.35
rs142440181	0.16	0.16
rs2792695	0.63	0.63
rs74902038	0.62	0.62
rs2792694	0.14	0.14
rs2804604	0.95	0.95
rs11195809	0.21	0.21
rs11195810	0.25	0.25
rs17129494	0.68	0.68
rs117443630	0.083	0.083
rs7090741	0.25	0.25
rs2792690	0.22	0.22
rs2792689	0.68	0.68
rs6585133	0.7	0.7
rs7075710	0.74	0.74
rs138148681	0.58	0.58
rs2804608	0.14	0.14
rs2804609	0.86	0.86
rs2804610	0.95	0.95
rs2804611	0.082	0.082
rs4918711	0.048	0.048
rs2792760	0.32	0.32
rs2804614	0.054	0.054
rs2804616	0.053	0.053
rs17129504	0.86	0.86
rs2804618	0.048	0.048
rs2419602	0.039	0.039
rs72836620	0.039	0.039
rs11195812	0.051	0.051
rs11195813	0.064	0.064
rs11195814	0.67	0.67
rs17129509	0.66	0.66
rs117001980	0.3	0.3
rs77316535	0.3	0.3
rs11195815	0.73	0.73
rs11195816	0.073	0.073
rs117165525	0.14	0.14
rs117937356	0.65	0.65
rs113113322	0.076	0.076
rs190302541	0.83	0.83
rs111515831	0.66	0.66
rs145271503	0.22	0.22
rs117831245	0.21	0.21
rs7096652	0.019	0.019
rs117617424	0.1	0.1
rs7072545	0.72	0.72
rs7072502	0.036	0.036
rs138716883	0.062	0.062
rs9665693	0.74	0.74
rs11595744	0.44	0.44
rs11195817	0.84	0.84
rs11195818	0.74	0.74
rs68191236	0.65	0.65
rs12218089	0.15	0.15
rs61874966	0.95	0.95
rs34859940	0.68	0.68
rs9663470	0.71	0.71
rs71483143	0.67	0.67
rs2792755	0.72	0.72
rs2792754	0.68	0.68
rs4918714	0.69	0.69
rs4918715	0.72	0.72
rs12252769	0.56	0.56
rs34320793	0.72	0.72
rs10885312	0.44	0.44
rs2792752	0.67	0.67
rs12766562	0.68	0.68
rs113224270	0.23	0.23
rs118143247	0.093	0.093
rs74156572	0.13	0.13
rs74156573	0.13	0.13
rs74368225	0.071	0.071
rs76536650	0.08	0.08
rs2803592	0.093	0.093
rs12570017	0.054	0.054
rs2803593	0.065	0.065
rs11195826	0.1	0.1
rs74156577	0.084	0.084
rs77438940	0.096	0.096
rs3962222	0.4	0.4
rs2803594	0.098	0.098
rs61874971	0.36	0.36
rs2803595	0.086	0.086
rs148896136	0.24	0.24
rs112520072	0.12	0.12
rs2803599	0.019	0.019
rs142134408	0.088	0.088
rs35551680	0.091	0.091
rs2803601	0.053	0.053
rs117893917	0.12	0.12
rs2803602	0.036	0.036
rs57229899	0.12	0.12
rs60024320	0.12	0.12
rs117517045	0.097	0.097
rs78827059	0.12	0.12
rs116564265	0.12	0.12
rs76323218	0.12	0.12
rs78695392	0.12	0.12
rs2803603	0.023	0.023
rs76960179	0.075	0.075
rs12255978	0.28	0.28
rs117498629	0.075	0.075
rs2900941	0.078	0.078
rs2246253	0.069	0.069
rs2792747	0.026	0.026
rs111394356	0.054	0.054
rs17129542	0.084	0.084
rs75607517	0.17	0.17
rs77362866	0.068	0.068
rs34820178	0.0004	0.0004
rs58175211	0.00045	0.00045
rs2792744	0.00049	0.00049
rs72836628	0.00045	0.00045
rs2803606	0.00033	0.00033
rs78880873	0.045	0.045
rs2792743	0.041	0.041
rs11598741	0.074	0.074
rs2419603	0.012	0.012
rs2792742	0.2	0.2
rs11195829	0.14	0.14
rs61874975	0.022	0.022
rs3824627	0.079	0.079
rs2900942	0.083	0.083
rs1129555	0.00067	0.00067
rs144051314	0.32	0.32
rs12146169	0.2	0.2
rs7078775	0.046	0.046
rs17129557	0.047	0.047
rs2297991	0.001	0.001
rs1807800	0.00078	0.00078
rs2297992	0.077	0.077
rs4918719	0.074	0.074
rs2803608	0.00069	0.00069
rs4918720	0.067	0.067
rs2254532	0.00066	0.00066
rs2254537	0.00062	0.00062
rs75818360	0.16	0.16
rs6585138	0.06	0.06
rs6585139	0.00069	0.00069
rs6585140	0.06	0.06
rs17129561	0.05	0.05
rs10787427	0.06	0.06
rs74429467	0.016	0.016
rs7898897	0.058	0.058
rs3740148	0.1	0.1
rs2277207	0.056	0.056
rs3824626	0.058	0.058
rs2792736	0.00062	0.00062
rs2250802	0.00069	0.00069
rs35704531	0.69	0.69
rs2792735	0.001	0.001
rs10885313	0.54	0.54
rs4918721	0.054	0.054
rs2803611	0.00099	0.00099
rs10736219	0.05	0.05
rs7897449	0.054	0.054
rs2803613	0.097	0.097
rs10749108	0.047	0.047
rs10749111	0.068	0.068
rs2251579	0.07	0.07
rs2803616	0.065	0.065
rs17129583	0.044	0.044
rs2251697	0.067	0.067
rs2900943	0.79	0.79
rs61872275	0.017	0.017
rs2792703	0.001	0.001
rs2792700	0.053	0.053
rs35116854	0.72	0.72
rs2803618	0.049	0.049
rs2255141	0.00091	0.00091
rs2803619	0.00071	0.00071
rs117661489	0.62	0.62
rs10787428	0.05	0.05
rs2255400	0.00058	0.00058
rs7089231	0.067	0.067
rs2792759	0.001	0.001
rs2487294	0.0009	0.0009
rs61872276	0.053	0.053
rs4917627	0.069	0.069
rs12783877	0.56	0.56
rs186931653	0.47	0.47
rs2803621	0.00094	0.00094
rs117334161	0.26	0.26
rs144738893	0.5	0.5
rs61872277	0.053	0.053
rs2792751	0.00074	0.00074
rs10885314	0.085	0.085
rs144406723	0.47	0.47
rs79259123	0.83	0.83
rs77943568	0.17	0.17
rs2419604	0.00094	0.00094
rs2001808	0.046	0.046
rs11195836	0.84	0.84
rs2263608	0.00078	0.00078
rs10749112	0.056	0.056
rs117812504	0.07	0.07
rs10749113	0.067	0.067
rs34675642	0.048	0.048
rs4918722	0.00085	0.00085
rs76103678	0.4	0.4
rs4918723	0.046	0.046
rs4917628	0.0009	0.0009
rs59835848	0.05	0.05
rs60565462	0.053	0.053
rs74964251	0.17	0.17
rs61872281	0.043	0.043
rs10787429	0.0012	0.0012
rs7096937	0.0012	0.0012
rs58205068	0.042	0.042
rs117169261	0.017	0.017
rs72836650	0.013	0.013
rs7084039	0.086	0.086
rs74156595	0.39	0.39
rs74156596	0.46	0.46
rs73353087	0.17	0.17
rs10787430	0.82	0.82
rs34525937	0.67	0.67
rs72836652	0.78	0.78
rs10885315	0.66	0.66
rs117001410	0.13	0.13
rs118001625	0.55	0.55
rs11195838	0.2	0.2
rs78491398	0.25	0.25
rs76344050	0.28	0.28
rs7895216	0.0067	0.0067
rs61872283	0.46	0.46
rs72836654	0.082	0.082
rs117749767	0.12	0.12
rs11195839	0.28	0.28
rs11195841	0.0081	0.0081
rs12414677	0.038	0.038
rs73353095	0.4	0.4
rs7071332	0.0078	0.0078
rs73359228	0.43	0.43
rs78891963	0.14	0.14
rs60161502	0.42	0.42
rs6585142	0.36	0.36
rs6585143	0.0095	0.0095
rs7070789	0.07	0.07
rs77389754	0.14	0.14
rs77126241	0.13	0.13
rs7913457	0.07	0.07
rs7913485	0.025	0.025
rs7898893	0.066	0.066
rs7913950	0.26	0.26
rs76759472	0.092	0.092
rs7903422	0.48	0.48
rs7079286	0.0075	0.0075
rs118081487	0.17	0.17
rs12246288	0.085	0.085
rs35535747	0.12	0.12
rs7895593	0.092	0.092
rs7895952	0.062	0.062
rs142687994	0.079	0.079
rs7908735	0.011	0.011
rs7088682	0.049	0.049
rs75654614	0.057	0.057
rs1962270	0.019	0.019
rs12414355	0.6	0.6
rs9645581	0.021	0.021
rs11195843	0.023	0.023
rs12356901	0.021	0.021
rs61872284	0.68	0.68
rs2419605	0.67	0.67
rs2419606	0.62	0.62
rs2419607	0.0053	0.0053
rs9645550	0.021	0.021
rs12415159	0.61	0.61
rs11195844	0.02	0.02
rs78907895	0.068	0.068
rs4306236	0.65	0.65
rs7898213	0.05	0.05
rs73359234	0.99	0.99
rs17129638	0.73	0.73
rs4575188	0.045	0.045
rs2419608	0.024	0.024
rs117896386	0.46	0.46
rs80208164	0.015	0.015
rs4918724	0.85	0.85
rs10787431	0.051	0.051
rs60847460	0.5	0.5
rs11195845	0.0012	0.0012
rs11195846	0.0011	0.0011
rs7911354	0.081	0.081
rs55645497	0.5	0.5
rs79964399	0.63	0.63
rs12413488	0.51	0.51
rs4573621	0.53	0.53
rs12571496	0.53	0.53
rs117861761	0.11	0.11
rs4615956	0.00062	0.00062
rs2419610	0.00049	0.00049
rs60191209	0.53	0.53
rs12572167	0.00062	0.00062
rs79312642	0.00065	0.00065
rs57128949	0.43	0.43
rs12572492	0.11	0.11
rs61872287	0.54	0.54
rs7082582	0.1	0.1
rs11195847	0.11	0.11
rs10885316	0.021	0.021
rs78053742	0.11	0.11
rs10885317	0.021	0.021
rs11195848	0.1	0.1
rs7922421	0.026	0.026
rs12572599	0.21	0.21
rs12572629	0.68	0.68
rs10787432	0.4	0.4
rs4491148	0.024	0.024
rs4360631	0.025	0.025
rs148629190	0.12	0.12
rs80211284	0.1	0.1
rs10509956	0.00038	0.00038
rs76586435	0.00048	0.00048
rs117511172	0.094	0.094
rs75372776	0.12	0.12
rs12358126	0.00055	0.00055
rs17129649	0.093	0.093
rs2001737	0.0035	0.0035
rs72819608	0.3	0.3
rs77452791	0.11	0.11
rs11195849	0.00038	0.00038
rs7908951	0.11	0.11
rs76774385	0.1	0.1
rs7909604	0.11	0.11
rs4918725	0.026	0.026
rs113326657	0.13	0.13
rs61383545	0.22	0.22
rs7902884	0.023	0.023
rs4262665	0.11	0.11
rs4405244	0.13	0.13
rs76871107	0.00045	0.00045
rs75853319	0.093	0.093
rs78442939	0.094	0.094
rs7923427	0.091	0.091
rs12416473	0.65	0.65
rs7923202	0.11	0.11
rs115729793	0.0006	0.0006
rs116034828	0.00048	0.00048
rs12218263	0.096	0.096
rs2419611	0.029	0.029
rs1986539	0.029	0.029
rs1986540	0.029	0.029
rs12221367	0.1	0.1
rs4285809	0.65	0.65
rs4285810	0.25	0.25
rs79446367	0.00054	0.00054
rs78308382	0.12	0.12
rs12218288	0.11	0.11
rs7913225	0.24	0.24
rs67991485	0.24	0.24
rs10885318	0.094	0.094
rs4918727	0.23	0.23
rs7098802	0.1	0.1
rs11195850	0.002	0.002
rs1887137	0.23	0.23
rs77156158	0.13	0.13
rs11195851	0.024	0.024
rs6585145	0.002	0.002
rs7902995	0.0019	0.0019
rs7903487	0.002	0.002
rs1815343	0.094	0.094
rs4918728	0.0021	0.0021
rs4918729	0.0021	0.0021
rs1926563	0.023	0.023
rs10787433	0.0021	0.0021
rs11195852	0.00054	0.00054
rs12356568	0.00064	0.00064
rs116765493	0.088	0.088
rs117200056	0.61	0.61
rs7072514	0.00059	0.00059
rs79615973	0.61	0.61
rs12218182	0.088	0.088
rs7086979	0.0015	0.0015
rs4918731	0.0019	0.0019
rs7096918	0.0016	0.0016
rs77615791	0.00068	0.00068
rs117765391	0.00099	0.00099
rs10885321	0.093	0.093
rs12415348	0.0018	0.0018
rs7897127	0.0018	0.0018
rs7897067	0.0018	0.0018
rs7897221	0.21	0.21
rs7897367	0.0018	0.0018
rs12357806	0.0019	0.0019
rs4917629	0.0019	0.0019
rs4918732	0.0018	0.0018
rs4917630	0.002	0.002
rs10787434	0.02	0.02
rs12219777	0.12	0.12
rs56116476	0.00063	0.00063
rs11195857	0.61	0.61
rs11815425	0.00066	0.00066
rs148053342	0.88	0.88
rs17672268	0.00072	0.00072
rs17129668	0.13	0.13
rs7895373	0.22	0.22
rs7075132	0.0018	0.0018
rs57594838	0.22	0.22
rs10787435	0.022	0.022
rs66870305	0.21	0.21
rs12358434	0.0008	0.0008
rs36014933	0.22	0.22
rs79765579	0.00061	0.00061
rs11817654	0.0008	0.0008
rs7084806	0.021	0.021
rs77752626	0.098	0.098
rs12358863	0.0008	0.0008
rs2182518	0.79	0.79
rs17672352	0.75	0.75
rs2419613	0.022	0.022
rs2419614	0.14	0.14
rs11195859	0.13	0.13
rs7099249	0.00071	0.00071
rs7069732	0.00063	0.00063
rs147382854	0.12	0.12
rs7895527	0.00072	0.00072
rs6585147	0.034	0.034
rs7088815	0.00058	0.00058
rs2419615	0.46	0.46
rs11195861	0.00068	0.00068
rs11195862	0.11	0.11
rs7077592	0.00089	0.00089
rs11195863	0.00098	0.00098
rs4918733	0.038	0.038
rs11195864	0.00085	0.00085
rs75807493	0.75	0.75
rs11195865	0.15	0.15
rs10885322	0.083	0.083
rs11195866	0.097	0.097
rs10885323	0.036	0.036
rs56884579	0.00061	0.00061
rs58624758	0.00053	0.00053
rs10885324	0.00062	0.00062
rs7912328	0.054	0.054
rs11195867	0.087	0.087
rs11195868	0.99	0.99
rs4918734	0.054	0.054
rs11195869	0.00088	0.00088
rs72819629	0.018	0.018
rs56397607	0.71	0.71
rs12414592	0.5	0.5
rs12414593	0.73	0.73
rs11195870	0.0008	0.0008
rs12411967	0.52	0.52
rs41313475	0.81	0.81
rs41314509	0.51	0.51
rs10885325	0.087	0.087
rs12570235	0.49	0.49
rs943263	0.1	0.1
rs12412743	0.45	0.45
rs7091455	0.012	0.012
rs147615429	0.84	0.84
rs12220694	0.085	0.085
rs74158709	0.12	0.12
rs11195871	0.092	0.092
rs11195872	0.092	0.092
rs11195873	0.085	0.085
rs7904701	0.016	0.016
rs7905078	0.00088	0.00088
rs943264	0.79	0.79
rs943265	0.4	0.4
rs11195874	0.89	0.89
rs79984997	0.74	0.74
rs2419616	0.013	0.013
rs78734143	0.62	0.62
rs11195875	0.0011	0.0011
rs2148489	0.88	0.88
rs74848039	0.00094	0.00094
rs4918735	0.0095	0.0095
rs11195876	0.01	0.01
rs17129699	0.47	0.47
rs17129701	0.43	0.43
rs74158712	0.069	0.069
rs17129703	0.072	0.072
rs11195877	0.076	0.076
rs75279365	0.95	0.95
rs4348828	0.82	0.82
rs1926559	0.13	0.13
rs1926560	0.0033	0.0033
rs726009	0.29	0.29
rs41298239	0.63	0.63
rs10509957	0.27	0.27
rs10885326	0.026	0.026
rs7075065	0.23	0.23
rs10509958	0.028	0.028
rs12414050	0.11	0.11
rs10509959	0.1	0.1
rs61872308	0.58	0.58
rs12258992	0.38	0.38
rs12251373	0.46	0.46
rs876284	0.47	0.47
rs876283	0.74	0.74
rs78039812	0.54	0.54
rs876282	0.51	0.51
rs876281	0.46	0.46
rs61872309	0.46	0.46
rs79737654	0.59	0.59
rs41306846	0.57	0.57
rs117348691	0.6	0.6
rs10430630	0.59	0.59
rs10787437	0.78	0.78
rs1926561	0.33	0.33
rs10218937	0.46	0.46
rs10749114	0.021	0.021
rs10885327	0.33	0.33
rs76437242	0.087	0.087
rs41317266	0.9	0.9
rs11195881	0.34	0.34
rs11195882	0.34	0.34
rs7904244	0.82	0.82
rs150390879	0.75	0.75
rs11195883	0.57	0.57
rs11195884	0.61	0.61
rs1926562	0.8	0.8
rs2148490	0.56	0.56
rs12248581	0.71	0.71
rs78476354	0.46	0.46
rs112397089	0.43	0.43
rs7097870	0.34	0.34
rs7921254	0.46	0.46
rs10787438	0.53	0.53
rs12247848	0.47	0.47
rs11195886	0.46	0.46
rs10885328	0.46	0.46
rs12414024	0.46	0.46
rs10787439	0.46	0.46
rs61606888	0.46	0.46
rs10885329	0.74	0.74
rs10885330	0.49	0.49
rs10885331	0.46	0.46
rs11195887	0.45	0.45
rs9804183	0.44	0.44
rs9804185	0.43	0.43
rs9804357	0.42	0.42
rs7088191	0.68	0.68
rs11195888	0.7	0.7
rs7076400	0.73	0.73
rs9804385	0.7	0.7
rs943266	0.69	0.69
rs943267	0.55	0.55
rs1887136	0.71	0.71
rs4918736	0.51	0.51
rs10509960	0.5	0.5
rs2419618	0.019	0.019
rs78216331	0.43	0.43
rs112866737	0.56	0.56
rs78193806	0.41	0.41
rs4918737	0.25	0.25
rs11195892	0.4	0.4
rs4917631	0.26	0.26
rs11195893	0.4	0.4
rs36024197	0.66	0.66
rs112593127	0.62	0.62
rs11195894	0.51	0.51
rs12218188	0.4	0.4
rs11195897	0.25	0.25
rs61872313	0.38	0.38
rs61872314	0.38	0.38
rs12413150	0.25	0.25
rs141542781	0.0004	0.0004
rs7896275	0.57	0.57
rs61872315	0.38	0.38
rs11195898	0.42	0.42
rs10885332	0.47	0.47
rs7093844	0.25	0.25
rs74804696	0.41	0.41
rs724548	0.25	0.25
rs139933346	0.00029	0.00029
rs10787440	0.21	0.21
rs11592670	0.38	0.38
rs78129659	0.2	0.2
rs2076869	0.4	0.4
rs2076870	0.25	0.25
rs10749115	0.2	0.2
rs78654830	0.43	0.43
rs6585148	0.35	0.35
rs74463162	0.088	0.088
rs4918738	0.24	0.24
rs4917632	0.63	0.63
rs61872316	0.41	0.41
rs56392195	0.22	0.22
rs11596180	0.42	0.42
rs4917633	0.016	0.016
rs1926566	0.33	0.33
rs11195902	0.58	0.58
rs79172158	0.4	0.4
rs73361388	0.41	0.41
rs2419625	0.74	0.74
rs4256909	0.41	0.41
rs7898941	0.42	0.42
rs117934655	0.46	0.46
rs11596676	0.43	0.43
rs7903484	0.41	0.41
rs7904058	0.25	0.25
rs77114092	0.12	0.12
rs117787572	0.00041	0.00041
rs7907700	0.39	0.39
rs12572974	0.31	0.31
rs12569887	0.31	0.31
rs10787441	0.47	0.47
rs59235388	0.28	0.28
rs17673844	0.16	0.16
rs79128353	0.41	0.41
rs6585149	0.015	0.015
rs11195905	0.26	0.26
rs10787442	0.9	0.9
rs10787443	0.45	0.45
rs7086869	0.45	0.45
rs78959891	0.35	0.35
rs7087000	0.26	0.26
rs11817985	0.33	0.33
rs10885333	0.33	0.33
rs7091176	0.65	0.65
rs7091334	0.67	0.67
rs77011474	0.25	0.25
rs76873953	0.42	0.42
rs75931981	0.43	0.43
rs2148494	0.43	0.43
rs117517685	0.094	0.094
rs58334421	0.43	0.43
rs7097428	0.93	0.93
rs7068399	0.82	0.82
rs6585150	0.66	0.66
rs61872330	0.96	0.96
rs34086415	0.64	0.64
rs7099904	0.0055	0.0055
rs11195907	0.25	0.25
rs11195908	0.023	0.023
rs10787444	0.005	0.005
rs11195909	0.0011	0.0011
rs56272992	0.3	0.3
rs11195910	0.024	0.024
rs11195911	0.31	0.31
rs11195912	0.33	0.33
rs11195913	0.33	0.33
rs11195914	0.043	0.043
rs11195915	0.33	0.33
rs75444568	0.13	0.13
rs10749116	0.0026	0.0026
rs10749117	0.0026	0.0026
rs11195916	0.051	0.051
rs10787445	0.027	0.027
rs79013277	0.31	0.31
rs10885335	0.31	0.31
rs6585151	0.023	0.023
rs11195917	0.32	0.32
rs10885336	0.3	0.3
rs10885337	0.31	0.31
rs6585152	0.21	0.21
rs943262	0.89	0.89
rs2148493	0.0026	0.0026
rs11195918	0.17	0.17
rs12763672	0.041	0.041
rs4918740	0.0023	0.0023
rs12245271	0.49	0.49
rs943261	0.17	0.17
rs11195920	0.0034	0.0034
rs768102	0.34	0.34
rs11195921	0.5	0.5
rs768103	0.0022	0.0022
rs11195922	0.31	0.31
rs10885338	0.33	0.33
rs11195926	0.32	0.32
rs7896482	0.03	0.03
rs71483147	0.033	0.033
rs1887139	0.0021	0.0021
rs1926565	0.31	0.31
rs11195928	0.33	0.33
rs11195929	0.33	0.33
rs7917309	0.05	0.05
rs7902509	0.0096	0.0096
rs11815292	0.34	0.34
rs61872332	0.2	0.2
rs72821844	0.6	0.6
rs117489235	0.042	0.042
rs2419623	0.35	0.35
rs2094266	0.31	0.31
rs2419622	0.34	0.34
rs56145176	0.34	0.34
rs114376812	0.5	0.5
rs148049960	0.85	0.85
rs11195930	0.34	0.34
rs10509961	0.26	0.26
rs74563318	0.17	0.17
rs11195931	0.22	0.22
rs12268778	0.19	0.19
rs75428736	0.34	0.34
rs34817051	0.055	0.055
rs34899326	0.35	0.35
rs11598531	0.26	0.26
rs111823427	0.21	0.21
rs11195932	0.36	0.36
rs11195933	0.36	0.36
rs11195934	0.36	0.36
rs145343128	0.05	0.05
rs12776835	0.005	0.005
rs10885339	0.011	0.011
rs61872333	0.26	0.26
rs35230147	0.055	0.055
rs10885340	0.35	0.35
rs111479265	0.73	0.73
rs117301941	0.068	0.068
rs143280402	0.82	0.82
rs2419620	0.37	0.37
rs10509962	0.36	0.36
rs3808920	0.36	0.36
rs2419621	0.045	0.045
rs41292614	0.64	0.64
rs2277208	0.73	0.73
rs4341465	0.11	0.11
rs77289361	0.8	0.8
rs7076991	0.028	0.028
rs59242079	0.68	0.68
rs113632513	0.58	0.58
rs9787487	0.71	0.71
rs111345722	0.63	0.63
rs1926564	0.028	0.028
rs79671623	0.22	0.22
rs11195937	0.061	0.061
rs11195938	0.72	0.72
rs11195939	0.23	0.23
rs17129748	0.73	0.73
rs7075592	0.72	0.72
rs11813362	0.69	0.69
rs58854276	0.34	0.34
rs12218402	0.69	0.69
rs4918744	0.067	0.067
rs4918745	0.067	0.067
rs117969975	0.046	0.046
rs11195940	0.68	0.68
rs116924245	0.86	0.86
rs12255316	0.69	0.69
rs10885342	0.68	0.68
rs10749118	0.67	0.67
rs7904386	0.42	0.42
rs7077060	0.74	0.74
rs7077197	0.74	0.74
rs11591311	0.74	0.74
rs17674469	0.69	0.69
rs11195942	0.2	0.2
rs4918747	0.035	0.035
rs80341964	0.97	0.97
rs10736220	0.056	0.056
rs11195943	0.2	0.2
rs11195945	0.2	0.2
rs10787446	0.035	0.035
rs17129754	0.055	0.055
rs117971414	0.82	0.82
rs4918748	0.73	0.73
rs10885343	0.73	0.73
rs4333963	0.72	0.72
rs4351741	0.72	0.72
rs61872354	0.72	0.72
rs72821861	0.69	0.69
rs61872355	0.2	0.2
rs61872356	0.42	0.42
rs61872357	0.83	0.83
rs2900945	0.81	0.81
rs12221085	0.19	0.19
rs11195948	0.39	0.39
rs10885345	0.79	0.79
rs11195949	0.8	0.8
rs10885346	0.83	0.83
rs4572070	0.038	0.038
rs11195951	0.048	0.048
rs12258615	0.42	0.42
rs4439448	0.11	0.11
rs4918750	0.063	0.063
rs2419626	0.19	0.19
rs2419627	0.057	0.057
rs3780955	0.57	0.57
rs17129769	0.62	0.62
rs3736947	0.42	0.42
rs3736946	0.22	0.22
rs7919710	0.045	0.045
rs7904918	0.045	0.045
rs2419628	0.28	0.28
rs876873	0.42	0.42
rs3740142	0.24	0.24
rs11195952	0.18	0.18
rs12249109	0.84	0.84
rs4501923	0.83	0.83
rs17129773	0.85	0.85
rs7904008	0.86	0.86
rs2616604	0.027	0.027
rs74620400	0.81	0.81
rs2419629	0.54	0.54
rs2419630	0.54	0.54
rs10787447	0.79	0.79
rs10885347	0.37	0.37
rs2255740	0.026	0.026
rs56382710	0.4	0.4
rs77229576	0.84	0.84
rs11195955	0.23	0.23
rs11598016	0.19	0.19
rs2256368	0.086	0.086
rs8624	0.078	0.078
rs11195956	0.28	0.28
rs3184349	0.26	0.26
rs2256624	0.033	0.033
rs723373	0.38	0.38
rs79869277	0.44	0.44
rs2290965	0.25	0.25
rs12414780	0.46	0.46
rs2900946	0.076	0.076
rs2306158	0.46	0.46
rs7100970	0.29	0.29
rs12098576	0.33	0.33
rs11598819	0.25	0.25
rs11195957	0.51	0.51
rs4917635	0.05	0.05
rs11195958	0.038	0.038
rs7070744	0.29	0.29
rs3736059	0.31	0.31
rs7915778	0.041	0.041
rs11195959	0.036	0.036
rs12264965	0.37	0.37
rs2306159	0.29	0.29
rs55903045	0.48	0.48
rs11195961	0.31	0.31
rs12355831	0.038	0.038
rs2306160	0.29	0.29
rs17129781	0.44	0.44
rs72821869	0.51	0.51
rs72821870	0.49	0.49
rs34350728	0.82	0.82
rs4918752	0.31	0.31
rs6421364	0.11	0.11
rs2277205	0.14	0.14
rs3824624	0.085	0.085
rs2277206	0.53	0.53
rs10885348	0.14	0.14
rs111747576	0.41	0.41
rs7075980	0.23	0.23
rs41292618	0.25	0.25
rs17095534	0.17	0.17
rs7476679	0.81	0.81
rs41292620	0.71	0.71
rs61874560	0.45	0.45
rs80135720	0.44	0.44
rs10885349	0.76	0.76
rs7090959	0.25	0.25
rs7068601	0.25	0.25
rs7070086	0.43	0.43
rs10885350	0.45	0.45
rs114697679	0.16	0.16
rs74158726	1	1
rs59637758	0.97	0.97
rs79310275	0.91	0.91
rs76268637	0.38	0.38
rs12098574	0.96	0.96
rs11195964	0.58	0.58
rs7917657	0.068	0.068
rs11195965	0.19	0.19
rs11195967	0.98	0.98
rs77096154	0.99	0.99
rs2419633	0.04	0.04
rs2419634	0.78	0.78
rs9971143	0.6	0.6
rs9971308	0.79	0.79
rs9971166	0.77	0.77
rs11195969	0.61	0.61
rs78725693	0.87	0.87
rs139469242	0.98	0.98
rs7893418	0.07	0.07
rs6585156	0.78	0.78
rs3740143	0.62	0.62
rs17129806	0.14	0.14
rs3824625	0.93	0.93
rs2419635	0.78	0.78
rs10159566	0.59	0.59
rs10159929	0.044	0.044
rs9325541	0.92	0.92
rs10160176	0.047	0.047
rs10885351	0.79	0.79
rs17129814	0.13	0.13
rs10787449	0.62	0.62
rs74337041	0.98	0.98
rs79496025	0.13	0.13
rs716168	0.59	0.59
rs716169	0.61	0.61
rs12264675	0.95	0.95
rs17129824	0.99	0.99
rs11195970	0.5	0.5
rs79276133	0.32	0.32
rs147756606	0.89	0.89
rs11195971	0.57	0.57
rs2419636	0.93	0.93
rs74729024	1	1
rs113587960	0.97	0.97
rs17675767	0.87	0.87
rs10509963	0.77	0.77
rs7917282	0.99	0.99
rs10885352	0.71	0.71
rs7900925	0.71	0.71
rs187160427	0.45	0.45
rs10749119	0.71	0.71
rs7908819	0.1	0.1
rs74398911	0.79	0.79
rs117527765	0.32	0.32
rs6585157	0.69	0.69
rs12248951	0.99	0.99
rs11195972	0.88	0.88
rs12269496	0.87	0.87
rs10885353	0.45	0.45
rs2290966	0.69	0.69
rs75661007	1	1
rs76846052	0.25	0.25
rs12244714	0.84	0.84
rs12415142	0.37	0.37
rs55701054	0.91	0.91
rs78564717	0.41	0.41
rs78848691	0.62	0.62
rs2419637	0.75	0.75
rs79041805	0.17	0.17
rs9804208	0.22	0.22
rs2419638	0.74	0.74
rs7096739	0.19	0.19
rs10885354	0.95	0.95
rs80109592	0.69	0.69
rs79105741	0.05	0.05
rs142307889	0.25	0.25
rs10787450	0.33	0.33
rs10885355	0.94	0.94
rs10885356	0.97	0.97
rs77705687	0.23	0.23
rs58936340	0.13	0.13
rs117091676	0.74	0.74
rs111936498	0.2	0.2
rs75780477	0.11	0.11
rs77802795	0.22	0.22
rs10885357	0.8	0.8
rs7358096	0.26	0.26
rs11594213	0.44	0.44
rs4918755	0.4	0.4
rs4918756	0.46	0.46
rs11195977	0.92	0.92
rs12263620	0.17	0.17
rs77859302	0.57	0.57
rs76235958	0.11	0.11
rs10509964	0.16	0.16
rs12357160	0.92	0.92
rs12775235	0.27	0.27
rs12780297	0.39	0.39
rs78142102	0.16	0.16
rs34139797	0.16	0.16
rs76880073	0.18	0.18
rs7894915	0.16	0.16
rs7895362	0.16	0.16
rs10082356	0.16	0.16
rs78471698	0.98	0.98
rs4554811	0.2	0.2
rs4414150	0.2	0.2
rs4554812	0.16	0.16
rs67451905	0.74	0.74
rs17129833	0.77	0.77
rs17129834	0.15	0.15
rs12241008	0.16	0.16
rs17129837	0.12	0.12
rs12258007	0.83	0.83
rs7081965	0.16	0.16
rs11195984	0.54	0.54
rs12240720	0.16	0.16
rs117225350	0.99	0.99
rs116932564	0.72	0.72
rs12246635	0.22	0.22
rs11195986	0.22	0.22
rs5018094	0.4	0.4
rs17129851	0.24	0.24
rs4439449	0.25	0.25
rs11195987	0.84	0.84
rs12255141	0.22	0.22
rs11195988	0.18	0.18
rs59006533	0.58	0.58
rs73365049	0.22	0.22
rs12354968	0.6	0.6
rs117983353	0.67	0.67
rs41292622	0.58	0.58
rs72821895	0.69	0.69
rs115412204	0.66	0.66
rs58575880	0.24	0.24
rs12267540	0.65	0.65
rs66472677	0.61	0.61
rs112334048	0.65	0.65
rs56188434	0.15	0.15
rs56342882	0.53	0.53
rs55831503	0.37	0.37
rs143509386	0.86	0.86
rs80207046	0.4	0.4
rs7087366	0.78	0.78
rs74236144	0.17	0.17
rs2290962	0.099	0.099
rs736597	0.088	0.088
rs11195993	0.24	0.24
rs17129858	0.076	0.076
rs116475866	0.72	0.72
rs77455093	0.066	0.066
rs2028783	0.54	0.54
rs116999247	0.78	0.78
rs12266418	0.44	0.44
rs2242205	0.25	0.25
rs80239975	0.066	0.066
rs11815469	0.48	0.48
rs77373153	0.26	0.26
rs10506868	0.076	0.076
rs17129862	0.33	0.33
rs7100296	0.39	0.39
rs12254971	0.37	0.37
rs117625610	0.78	0.78
rs12259387	0.38	0.38
rs11195996	0.22	0.22
rs7090374	0.26	0.26
rs12250914	0.24	0.24
rs78601482	0.021	0.021
rs7084160	0.65	0.65
rs11195997	0.77	0.77
rs113239345	0.56	0.56
rs117535653	0.41	0.41
rs7093363	0.85	0.85
rs7077945	0.18	0.18
rs11195998	0.78	0.78
rs11195999	0.8	0.8
rs145715634	0.14	0.14
rs113760182	0.51	0.51
rs11196000	0.88	0.88
rs7899005	0.9	0.9
rs11196001	0.78	0.78
rs11196002	0.93	0.93
rs11816853	0.89	0.89
rs148654339	0.29	0.29
rs17129867	0.93	0.93
rs34912252	0.69	0.69
rs17129868	0.85	0.85
rs11196003	0.065	0.065
rs12268627	0.15	0.15
rs12254159	0.12	0.12
rs72821897	0.02	0.02
rs12255799	0.036	0.036
rs11196004	0.00067	0.00067
rs12258068	0.025	0.025
rs12243296	0.032	0.032
rs61874595	0.028	0.028
rs115700070	0.54	0.54
rs11196006	0.00036	0.00036
rs10787451	0.08	0.08
rs75678969	0.49	0.49
rs2028785	0.34	0.34
rs2028784	0.0062	0.0062
rs11196007	0.094	0.094
rs11818906	0.36	0.36
rs17351092	0.58	0.58
rs11196008	0.091	0.091
rs113097915	0.03	0.03
rs116344467	0.58	0.58
rs7090239	0.21	0.21
rs2120931	0.32	0.32
rs7918178	0.023	0.023
rs7903835	0.01	0.01
rs7099088	0.058	0.058
rs12264910	0.011	0.011
rs1975517	0.3	0.3
rs61872362	0.031	0.031
rs12257397	0.011	0.011
rs12257504	0.0082	0.0082
rs10736221	0.26	0.26
rs4141742	0.27	0.27
rs12261829	0.01	0.01
rs10736222	0.031	0.031
rs10736223	0.27	0.27
rs76669159	0.48	0.48
rs12267640	0.0089	0.0089
rs1325172	0.4	0.4
rs139105436	0.66	0.66
rs118072186	0.65	0.65
rs117814798	0.51	0.51
rs17260006	0.026	0.026
rs143560443	0.17	0.17
rs1325173	0.29	0.29
rs2120928	0.00043	0.00043
rs7099263	0.00016	0.00016
rs11196014	0.006	0.006
rs7911550	0.05	0.05
rs1536081	0.053	0.053
rs117448095	0.67	0.67
rs112662318	0.28	0.28
rs4285802	0.0003	0.0003
rs4918759	0.062	0.062
rs117799538	0.69	0.69
rs7893991	0.6	0.6
rs12254187	0.26	0.26
rs7908689	0.59	0.59
rs17129898	0.0071	0.0071
rs2044365	0.00021	0.00021
rs2120932	0.26	0.26
rs2044364	0.00015	0.00015
rs12763623	0.82	0.82
rs10885361	0.00015	0.00015
rs12260096	0.27	0.27
rs2038843	0.047	0.047
rs2038844	0.78	0.78
rs11196017	0.024	0.024
rs1961513	0.079	0.079
rs2044367	0.00034	0.00034
rs11196019	0.0078	0.0078
rs35901205	0.098	0.098
rs12245585	0.0075	0.0075
rs7082666	0.00032	0.00032
rs77015135	0.31	0.31
rs61872368	0.0075	0.0075
rs11196020	0.0063	0.0063
rs11196021	0.0058	0.0058
rs4918760	0.035	0.035
rs58996410	0.59	0.59
rs10082351	0.0097	0.0097
rs1977327	0.00012	0.00012
rs1562186	0.9	0.9
rs59823006	0.58	0.58
rs61872369	0.0092	0.0092
rs144189171	0.68	0.68
rs7078027	0.00013	0.00013
rs7078041	0.037	0.037
rs7081728	0.036	0.036
rs7906356	0.00014	0.00014
rs12245132	0.01	0.01
rs12260219	0.0095	0.0095
rs80064652	0.55	0.55
rs9645551	0.023	0.023
rs78523536	0.032	0.032
rs12247608	0.0096	0.0096
rs6585163	0.00023	0.00023
rs6585164	0.039	0.039
rs117716639	0.16	0.16
rs117086588	0.47	0.47
rs7100404	0.0089	0.0089
rs12267930	0.56	0.56
rs7071099	0.012	0.012
rs17352026	0.029	0.029
rs11196024	0.012	0.012
rs10787453	0.025	0.025
rs117670275	0.69	0.69
rs149539801	0.53	0.53
rs6585165	0.043	0.043
rs113647806	0.2	0.2
rs117117699	0.38	0.38
rs7898876	0.026	0.026
rs10787454	0.00028	0.00028
rs10749123	0.078	0.078
rs17267338	0.21	0.21
rs1033922	0.014	0.014
rs12412059	0.35	0.35
rs17129916	0.33	0.33
rs10885362	0.015	0.015
rs2120930	0.13	0.13
rs145602824	0.79	0.79
rs4918761	0.48	0.48
rs76763495	0.053	0.053
rs79970407	0.22	0.22
rs2007532	0.21	0.21
rs703332	0.48	0.48
rs1022906	0.45	0.45
rs1022907	0.24	0.24
rs7894830	0.2	0.2
rs17129933	0.064	0.064
rs11196028	0.5	0.5
rs10490999	0.064	0.064
rs4918762	0.89	0.89
rs17512979	0.9	0.9
rs4918763	0.49	0.49
rs2120929	0.56	0.56
rs145617530	0.28	0.28
rs17352739	0.26	0.26
rs9787556	0.97	0.97
rs11196030	0.91	0.91
rs77409651	0.069	0.069
rs17267872	0.7	0.7
rs10749124	0.42	0.42
rs10885364	0.058	0.058
rs117536501	0.051	0.051
rs10749125	0.49	0.49
rs11196032	0.68	0.68
rs17585058	0.92	0.92
rs4918764	0.004	0.004
rs2057577	0.71	0.71
rs35096135	0.75	0.75
rs10885365	0.85	0.85
rs11196033	0.097	0.097
rs184783030	0.043	0.043
rs4918765	0.86	0.86
rs11196035	0.029	0.029
rs34172599	0.69	0.69
rs2044366	0.69	0.69
rs11196036	0.54	0.54
rs12782053	0.63	0.63
rs10885366	0.97	0.97
rs34631421	0.64	0.64
rs35025552	0.63	0.63
rs11196038	0.92	0.92
rs180702715	0.4	0.4
rs10787456	0.65	0.65
rs11196039	0.06	0.06
rs10787457	0.64	0.64
rs11196040	0.047	0.047
rs34421267	0.69	0.69
rs34817508	0.45	0.45
rs148059209	0.33	0.33
rs11196041	0.46	0.46
rs10885367	0.93	0.93
rs10885368	0.93	0.93
rs11196042	0.051	0.051
rs6585166	0.91	0.91
rs10885369	0.7	0.7
rs7917317	0.93	0.93
rs7093793	0.87	0.87
rs75329208	0.039	0.039
rs7082408	1	1
rs2197444	0.57	0.57
rs11196043	0.043	0.043
rs75982605	0.057	0.057
rs11196044	0.045	0.045
rs11196045	0.057	0.057
rs7092136	0.2	0.2
rs11196046	0.42	0.42
rs6585167	0.78	0.78
rs117672686	0.043	0.043
rs7903748	0.93	0.93
rs11196047	0.063	0.063
rs2859885	0.44	0.44
rs7898049	0.84	0.84
rs11814680	0.27	0.27
rs17130000	0.58	0.58
rs11196048	0.055	0.055
rs148307858	0.018	0.018
rs142976372	0.58	0.58
rs11196051	0.82	0.82
rs117047493	0.69	0.69
rs10885370	0.79	0.79
rs7901272	0.88	0.88
rs117453693	0.087	0.087
rs12773545	0.88	0.88
rs10885371	0.46	0.46
rs10885372	0.31	0.31
rs11196052	0.054	0.054
rs11815993	0.85	0.85
rs79390234	0.14	0.14
rs17130007	0.89	0.89
rs6585169	0.71	0.71
rs17130008	0.63	0.63
rs7906919	0.96	0.96
rs7896164	0.77	0.77
rs7910867	0.96	0.96
rs7911297	0.94	0.94
rs11196054	0.039	0.039
rs116275947	0.31	0.31
rs11196055	0.86	0.86
rs56239644	0.065	0.065
rs11813272	0.68	0.68
rs11196056	0.015	0.015
rs17130010	0.16	0.16
rs7090379	0.63	0.63
rs7095620	0.79	0.79
rs7095558	0.09	0.09
rs7099862	0.03	0.03
rs71483154	0.39	0.39
rs57078314	0.084	0.084
rs7899937	0.92	0.92
rs34965989	0.43	0.43
rs7917140	0.83	0.83
rs765777	0.58	0.58
rs6585170	0.089	0.089
rs71483155	0.4	0.4
rs11196058	0.049	0.049
rs148008143	0.17	0.17
rs7094125	0.083	0.083
rs11196059	0.78	0.78
rs11196060	0.98	0.98
rs11196061	0.98	0.98
rs60562286	0.25	0.25
rs6585171	0.92	0.92
rs6585172	0.93	0.93
rs6585173	0.37	0.37
rs67716984	0.76	0.76
rs7079005	0.48	0.48
rs12763747	0.39	0.39
rs34149287	0.96	0.96
rs11196062	0.39	0.39
rs35059317	0.39	0.39
rs182004550	0.66	0.66
rs7088368	0.41	0.41
rs7088500	0.4	0.4
rs12778643	0.38	0.38
rs12252633	0.14	0.14
rs35679727	0.37	0.37
rs150032814	0.24	0.24
rs145515493	0.088	0.088
rs11599775	0.0029	0.0029
rs146935756	0.2	0.2
rs137943173	0.097	0.097
rs11196063	0.18	0.18
rs12412704	0.38	0.38
rs6585174	0.094	0.094
rs11196064	0.58	0.58
rs193167357	0.28	0.28
rs58693092	0.16	0.16
rs80280837	0.06	0.06
rs7097587	0.42	0.42
rs11196066	0.44	0.44
rs35394320	0.78	0.78
rs79007922	0.16	0.16
rs3802554	1	1
rs7898046	0.99	0.99
rs7897837	0.96	0.96
rs7073681	0.09	0.09
rs7077338	0.98	0.98
rs7095631	0.43	0.43
rs61228232	0.23	0.23
rs12771544	0.41	0.41
rs12217551	0.42	0.42
rs72824030	0.34	0.34
rs7906312	0.97	0.97
rs7906591	0.092	0.092
rs7907012	0.42	0.42
rs7907361	0.39	0.39
rs118126026	0.2	0.2
rs7907540	0.41	0.41
rs7911081	0.82	0.82
rs11196067	0.0013	0.0013
rs7896810	0.93	0.93
rs7896815	0.93	0.93
rs7091778	0.92	0.92
rs10885373	0.95	0.95
rs10885374	0.1	0.1
rs117957969	0.00041	0.00041
rs113887185	0.27	0.27
rs7919503	0.98	0.98
rs11196070	0.37	0.37
rs75900892	0.37	0.37
rs67252875	0.35	0.35
rs66770031	0.37	0.37
rs11196071	0.62	0.62
rs7090942	0.92	0.92
rs10885375	0.0016	0.0016
rs1562187	0.67	0.67
rs7918958	0.7	0.7
rs10885376	0.7	0.7
rs11196072	0.37	0.37
rs7923254	0.44	0.44
rs34856756	0.35	0.35
rs7896021	0.053	0.053
rs11196073	0.092	0.092
rs7342028	0.41	0.41
rs6585178	0.37	0.37
rs12774860	0.35	0.35
rs11196075	0.053	0.053
rs11196076	0.4	0.4
rs17585548	0.38	0.38
rs963460	0.95	0.95
rs12783142	0.38	0.38
rs7922476	0.8	0.8
rs6585179	0.29	0.29
rs6585180	0.85	0.85
rs12784726	0.38	0.38
rs10885377	0.86	0.86
rs67491479	0.34	0.34
rs12415108	0.33	0.33
rs7088796	0.69	0.69
rs7088860	0.095	0.095
rs12763334	0.4	0.4
rs34943800	0.67	0.67
rs11196078	0.33	0.33
rs12265047	0.16	0.16
rs34050148	0.42	0.42
rs1886600	0.43	0.43
rs1886601	0.62	0.62
rs12217293	0.11	0.11
rs77387889	0.14	0.14
rs12766280	0.94	0.94
rs10885378	0.61	0.61
rs7912157	0.027	0.027
rs11196080	0.86	0.86
rs7915752	0.51	0.51
rs2419812	0.97	0.97
rs1885281	0.86	0.86
rs12769033	0.37	0.37
rs75295815	0.96	0.96
rs1885282	0.99	0.99
rs112342409	0.77	0.77
rs7920475	0.94	0.94
rs78758687	0.78	0.78
rs10885379	0.7	0.7
rs10885380	0.96	0.96
rs10787459	0.7	0.7
rs12770115	0.37	0.37
rs41292624	0.12	0.12
rs1408817	0.019	0.019
rs147795738	0.026	0.026
rs7086803	0.23	0.23
rs11196082	0.3	0.3
rs75104663	0.069	0.069
rs117610865	0.035	0.035
rs11196083	0.69	0.69
rs7916100	0.21	0.21
rs7915854	0.39	0.39
rs7916159	0.21	0.21
rs6585182	0.2	0.2
rs7096588	0.2	0.2
rs67467637	0.4	0.4
rs7075510	0.2	0.2
rs7075671	0.2	0.2
rs12217440	0.2	0.2
rs7094841	0.93	0.93
rs7085406	0.2	0.2
rs117893065	0.014	0.014
rs7086477	0.2	0.2
rs7090269	0.21	0.21
rs7090171	0.21	0.21
rs11196085	0.38	0.38
rs11196086	0.21	0.21
rs7918405	0.39	0.39
rs79557978	0.48	0.48
rs7096151	0.39	0.39
rs11196087	0.21	0.21
rs7070850	0.21	0.21
rs11196088	0.18	0.18
rs11196089	0.97	0.97
rs12412082	0.81	0.81
rs78444351	0.48	0.48
rs75994178	0.051	0.051
rs11196090	0.1	0.1
rs114000877	0.11	0.11
rs6585184	0.069	0.069
rs75514019	0.0045	0.0045
rs17130045	0.011	0.011
rs4402225	0.54	0.54
rs10885381	0.94	0.94
rs7068695	0.99	0.99
rs7912892	0.97	0.97
rs12763456	0.25	0.25
rs12411536	0.94	0.94
rs4145776	0.98	0.98
rs17130052	0.98	0.98
rs17130053	0.99	0.99
rs3885400	0.35	0.35
rs7073675	0.68	0.68
rs6585185	0.06	0.06
rs7899331	0.026	0.026
rs115594071	0.45	0.45
rs118076713	0.17	0.17
rs11196093	0.78	0.78
rs78065116	0.0067	0.0067
rs11196096	0.6	0.6
rs12217233	0.6	0.6
rs11196097	0.73	0.73
rs78223856	0.55	0.55
rs76446714	0.078	0.078
rs12414604	0.88	0.88
rs35946469	0.63	0.63
rs11196098	0.9	0.9
rs7071256	0.1	0.1
rs181179830	0.034	0.034
rs12768092	0.89	0.89
rs11196100	0.4	0.4
rs59967370	0.42	0.42
rs11196101	0.41	0.41
rs6585186	0.038	0.038
rs6585187	0.39	0.39
rs79272970	0.19	0.19
rs4244302	0.058	0.058
rs4918769	0.17	0.17
rs4244303	0.033	0.033
rs12774467	0.25	0.25
rs75780407	0.00022	0.00022
rs77997224	0.00031	0.00031
rs12358766	0.01	0.01
rs111582191	0.00022	0.00022
rs7085310	0.0004	0.0004
rs76365283	0.00028	0.00028
rs1815240	0.11	0.11
rs1815239	0.06	0.06
rs78063592	0.032	0.032
rs74544301	0.0004	0.0004
rs7099463	0.00062	0.00062
rs11196106	0.13	0.13
rs78236306	0.019	0.019
rs7898648	0.0021	0.0021
rs11196107	0.13	0.13
rs12412022	0.26	0.26
rs35599895	0.32	0.32
rs7476457	0.001	0.001
rs74768817	0.00035	0.00035
rs80195702	0.00036	0.00036
rs11196109	0.36	0.36
rs75301203	0.00025	0.00025
rs4918770	0.0071	0.0071
rs4918771	0.0068	0.0068
rs1923258	0.017	0.017
rs10430631	0.0022	0.0022
rs6585189	0.017	0.017
rs77913434	0.00039	0.00039
rs12243358	0.2	0.2
rs10400062	0.047	0.047
rs11196110	0.45	0.45
rs11196111	0.25	0.25
rs4918773	0.00062	0.00062
rs35589278	0.84	0.84
rs4918774	0.074	0.074
rs10787460	0.012	0.012
rs76518708	0.00091	0.00091
rs17130065	0.11	0.11
rs10885382	0.82	0.82
rs10787461	0.59	0.59
rs10787462	0.85	0.85
rs7915497	0.59	0.59
rs10787463	0.44	0.44
rs10787464	0.56	0.56
rs10787466	0.56	0.56
rs75694960	0.06	0.06
rs10885383	0.94	0.94
rs10787467	0.16	0.16
rs11196112	0.79	0.79
rs111279720	0.023	0.023
rs111845900	0.055	0.055
rs10787468	0.64	0.64
rs12258588	0.64	0.64
rs4282923	0.46	0.46
rs76569056	0.6	0.6
rs4554813	0.29	0.29
rs12249459	0.75	0.75
rs744340	0.18	0.18
rs7082784	0.0078	0.0078
rs4918777	0.76	0.76
rs941825	0.29	0.29
rs111280726	0.18	0.18
rs941826	0.68	0.68
rs941827	0.76	0.76
rs4918778	0.47	0.47
rs112754114	0.023	0.023
rs112413912	0.052	0.052
rs76962614	0.021	0.021
rs79892480	0.054	0.054
rs112651070	0.053	0.053
rs4918779	0.74	0.74
rs4918780	0.19	0.19
rs72824062	5.4e-07	5.4e-07
rs113595503	0.022	0.022
rs111634633	0.022	0.022
rs10509965	0.54	0.54
rs111597167	0.022	0.022
rs113984031	0.021	0.021
rs4633389	0.072	0.072
rs79053626	0.021	0.021
rs74798733	0.02	0.02
rs79496243	0.02	0.02
rs76872870	0.02	0.02
rs111619920	0.025	0.025
rs11196114	0.69	0.69
rs113066797	0.02	0.02
rs10885385	0.74	0.74
rs146072633	2.7e-06	2.7e-06
rs10885386	0.072	0.072
rs9421142	0.61	0.61
rs12251082	0.8	0.8
rs12772183	0.041	0.041
rs1213134	0.31	0.31
rs7903017	0.64	0.64
rs7078407	0.068	0.068
rs36064961	0.042	0.042
rs113822689	0.035	0.035
rs62000977	0.036	0.036
rs3740144	0.88	0.88
rs113432571	0.035	0.035
rs3740145	0.46	0.46
rs1047468	0.22	0.22
rs77143010	0.03	0.03
rs145220772	5.7e-09	5.7e-09
rs12766378	0.18	0.18
rs2479124	0.84	0.84
rs6585192	0.099	0.099
rs146036114	0.0022	0.0022
rs12358731	0.034	0.034
rs146318452	0.28	0.28
rs12359794	0.0011	0.0011
rs4083480	0.13	0.13
rs12253794	0.14	0.14
rs12254246	0.76	0.76
rs72824074	0.14	0.14
rs115417057	0.45	0.45
rs9420133	0.084	0.084
rs9421144	0.025	0.025
rs12771267	0.95	0.95
rs2479041	0.031	0.031
rs2479040	0.035	0.035
rs2475186	0.65	0.65
rs2475185	0.66	0.66
rs2475184	0.037	0.037
rs481419	0.65	0.65
rs3902359	0.96	0.96
rs2590	0.21	0.21
rs2479039	0.68	0.68
rs11196121	0.96	0.96
rs12774487	0.88	0.88
rs111996497	0.023	0.023
rs137890797	0.014	0.014
rs11591487	0.55	0.55
rs12569567	0.023	0.023
rs117915268	0.05	0.05
rs12569579	0.00047	0.00047
rs12569580	0.00047	0.00047
rs74156823	0.19	0.19
rs74156824	0.089	0.089
rs667027	0.0021	0.0021
rs11196122	7.5e-06	7.5e-06
rs74156825	0.069	0.069
rs74156826	0.085	0.085
rs74156827	0.072	0.072
rs56887951	0.089	0.089
rs11814823	1e-09	1e-09
rs58111154	0.065	0.065
rs11598758	0.039	0.039
rs7094479	0.046	0.046
rs55824216	0.31	0.31
rs34976625	0.97	0.97
rs72641336	0.0041	0.0041
rs4918781	0.0073	0.0073
rs72824077	7.7e-22	7.7e-22
rs72824078	4e-21	4e-21
rs545572	2e-30	2e-30
rs11196124	0.31	0.31
rs17746088	3.6e-22	3.6e-22
rs11196125	0.083	0.083
rs17746147	9.9e-21	9.9e-21
rs10885387	1.6e-12	1.6e-12
rs12259064	4.1e-11	4.1e-11
rs2003083	8.5e-07	8.5e-07
rs10885388	4.8e-07	4.8e-07
rs4917637	0.18	0.18
rs117753849	4.6e-14	4.6e-14
rs60084392	5.9e-14	5.9e-14
rs10787469	0.23	0.23
rs141117847	5.6e-14	5.6e-14
rs12248007	3.4e-10	3.4e-10
rs11196129	4.8e-14	4.8e-14
rs56382423	7e-10	7e-10
rs11196130	5.3e-14	5.3e-14
rs11196131	0.054	0.054
rs11196132	5.6e-14	5.6e-14
rs11196133	6.6e-14	6.6e-14
rs142715520	4.3e-11	4.3e-11
rs150698182	4.2e-12	4.2e-12
rs112826124	5.5e-14	5.5e-14
rs111418641	5.5e-14	5.5e-14
rs61872434	1.1e-09	1.1e-09
rs12769758	4.8e-17	4.8e-17
rs58109850	8.3e-14	8.3e-14
rs56870107	6.6e-14	6.6e-14
rs2479036	6.8e-17	6.8e-17
rs72824085	1.8e-10	1.8e-10
rs75571899	0.00014	0.00014
rs2281632	3.8e-17	3.8e-17
rs11196134	5.5e-14	5.5e-14
rs55753172	1.4e-10	1.4e-10
rs1327692	7.5e-14	7.5e-14
rs145590619	0.15	0.15
rs56253071	9.9e-21	9.9e-21
rs117570962	0.079	0.079
rs477167	4.4e-14	4.4e-14
rs115209691	5.5e-14	5.5e-14
rs4451646	1.5e-10	1.5e-10
rs10787470	0.22	0.22
rs1547191	9.5e-17	9.5e-17
rs11815670	4.9e-14	4.9e-14
rs11595713	2.9e-10	2.9e-10
rs2479118	9.6e-12	9.6e-12
rs4917638	0.12	0.12
rs2475177	5.3e-17	5.3e-17
rs2479116	9.6e-12	9.6e-12
rs182033548	7.8e-06	7.8e-06
rs654404	1.6e-11	1.6e-11
rs2475176	1.5e-10	1.5e-10
rs17746382	1.8e-10	1.8e-10
rs7912868	2.8e-11	2.8e-11
rs117791615	0.027	0.027
rs144584371	0.0041	0.0041
rs2039034	3.7e-11	3.7e-11
rs11595267	1.8e-10	1.8e-10
rs112414110	4e-07	4e-07
rs2479048	5.5e-09	5.5e-09
rs2479047	1.1e-06	1.1e-06
rs115680916	8.7e-14	8.7e-14
rs72824101	7e-06	7e-06
rs2093343	0.97	0.97
rs151153976	0.071	0.071
rs74510559	0.069	0.069
rs75240116	0.073	0.073
rs28562866	9.8e-07	9.8e-07
rs12248034	5.4e-07	5.4e-07
rs61872447	6.6e-06	6.6e-06
rs2145813	7e-06	7e-06
rs1927157	2.9e-17	2.9e-17
rs56203663	8.5e-07	8.5e-07
rs60125070	1.1e-05	1.1e-05
rs28407328	8.5e-07	8.5e-07
rs1327694	6.3e-07	6.3e-07
rs11817840	7.3e-07	7.3e-07
rs11815748	7.9e-14	7.9e-14
rs4133131	4.3e-17	4.3e-17
rs138189252	0.00053	0.00053
rs7898718	7.3e-07	7.3e-07
rs11596544	1.1e-05	1.1e-05
rs10885390	3.5e-06	3.5e-06
rs4111101	2.9e-07	2.9e-07
rs78391365	1.4e-14	1.4e-14
rs141016698	0.15	0.15
rs7909156	2.5e-07	2.5e-07
rs4918784	9.5e-18	9.5e-18
rs11595679	0.071	0.071
rs11595716	2.3e-07	2.3e-07
rs12256188	3.1e-07	3.1e-07
rs4918785	0.0025	0.0025
rs1885283	3.6e-13	3.6e-13
rs56381280	3.8e-08	3.8e-08
rs17746501	2.2e-06	2.2e-06
rs17130133	4.8e-15	4.8e-15
rs113397277	6e-26	6e-26
rs56308043	2.5e-06	2.5e-06
rs2180964	3.8e-08	3.8e-08
rs1556014	2.9e-06	2.9e-06
rs185395039	8.1e-08	8.1e-08
rs61872454	3.3e-06	3.3e-06
rs11196143	3.1e-06	3.1e-06
rs11196145	0.002	0.002
rs61872455	3.5e-06	3.5e-06
rs35098680	3.3e-06	3.3e-06
rs192979457	0.29	0.29
rs61872458	3.8e-06	3.8e-06
rs142553586	2.6e-15	2.6e-15
rs150254892	2.5e-15	2.5e-15
rs116626518	2.5e-15	2.5e-15
rs61875060	4.1e-08	4.1e-08
rs61875062	3.1e-06	3.1e-06
rs11196146	1.8e-05	1.8e-05
rs55929675	3.3e-06	3.3e-06
rs7098452	7.7e-15	7.7e-15
rs11196147	2e-06	2e-06
rs76584689	0.081	0.081
rs79364741	9.6e-06	9.6e-06
rs1813335	3.5e-08	3.5e-08
rs2009075	3.1e-15	3.1e-15
rs72826024	2.9e-06	2.9e-06
rs11592269	2.7e-06	2.7e-06
rs11592285	3.8e-08	3.8e-08
rs73356369	0.0081	0.0081
[truncated: 2,527 more rows]

## Sheet: Figure4A
Phenotype	rsid	pval
ENSG00000136267.9_14184674_14188863	rs76332268	0.944435
ENSG00000136267.9_14184674_14188863	rs74924550	0.104024
ENSG00000136267.9_14184674_14188863	rs2282867	0.0674712
ENSG00000136267.9_14184674_14188863	rs62454620	0.106537
ENSG00000136267.9_14184674_14188863	rs57636218	0.179011
ENSG00000136267.9_14184674_14188863	rs11766860	0.147964
ENSG00000136267.9_14184674_14188863	rs11773782	0.147988
ENSG00000136267.9_14184674_14188863	rs2074670	0.613462
ENSG00000136267.9_14184674_14188863	rs2066977	0.321263
ENSG00000136267.9_14184674_14188863	rs2066976	0.443615
ENSG00000136267.9_14184674_14188863	rs12531288	0.610065
ENSG00000136267.9_14184674_14188863	rs9969142	0.972934
ENSG00000136267.9_14184674_14188863	rs7802610	0.0782926
ENSG00000136267.9_14184674_14188863	rs7806670	0.613281
ENSG00000136267.9_14184674_14188863	rs7806587	0.0787432
ENSG00000136267.9_14184674_14188863	rs17167722	0.118507
ENSG00000136267.9_14184674_14188863	rs77795722	0.163675
ENSG00000136267.9_14184674_14188863	rs74982061	0.886751
ENSG00000136267.9_14184674_14188863	rs2214683	0.0738502
ENSG00000136267.9_14184674_14188863	rs4721288	0.630028
ENSG00000136267.9_14184674_14188863	rs4721289	0.590995
ENSG00000136267.9_14184674_14188863	rs17687519	0.160859
ENSG00000136267.9_14184674_14188863	rs10255497	0.598072
ENSG00000136267.9_14184674_14188863	rs4721290	0.951975
ENSG00000136267.9_14184674_14188863	rs4721291	0.64021
ENSG00000136267.9_14184674_14188863	rs4721292	0.633668
ENSG00000136267.9_14184674_14188863	rs4721293	0.633509
ENSG00000136267.9_14184674_14188863	rs10244180	0.60726
ENSG00000136267.9_14184674_14188863	rs7791209	0.637102
ENSG00000136267.9_14184674_14188863	rs7790949	0.663175
ENSG00000136267.9_14184674_14188863	rs7790991	0.6632
ENSG00000136267.9_14184674_14188863	rs3801104	0.702416
ENSG00000136267.9_14184674_14188863	rs116912390	0.0407897
ENSG00000136267.9_14184674_14188863	rs3801105	0.663376
ENSG00000136267.9_14184674_14188863	rs1319410	0.663391
ENSG00000136267.9_14184674_14188863	rs765982	0.17329
ENSG00000136267.9_14184674_14188863	rs78681161	0.206594
ENSG00000136267.9_14184674_14188863	rs765981	0.663441
ENSG00000136267.9_14184674_14188863	rs765980	0.663408
ENSG00000136267.9_14184674_14188863	rs2282866	0.663461
ENSG00000136267.9_14184674_14188863	rs2282865	0.66346
ENSG00000136267.9_14184674_14188863	rs10235014	0.663508
ENSG00000136267.9_14184674_14188863	rs2214684	0.662093
ENSG00000136267.9_14184674_14188863	rs3801107	0.955645
ENSG00000136267.9_14184674_14188863	rs3801108	0.670534
ENSG00000136267.9_14184674_14188863	rs3801109	0.67116
ENSG00000136267.9_14184674_14188863	rs76271501	0.671594
ENSG00000136267.9_14184674_14188863	rs7779470	0.230851
ENSG00000136267.9_14184674_14188863	rs3801110	0.674814
ENSG00000136267.9_14184674_14188863	rs3823704	0.65709
ENSG00000136267.9_14184674_14188863	rs10215655	0.677609
ENSG00000136267.9_14184674_14188863	rs3213661	0.0838289
ENSG00000136267.9_14184674_14188863	rs3823705	0.644565
ENSG00000136267.9_14184674_14188863	rs3823706	0.733699
ENSG00000136267.9_14184674_14188863	rs3823707	0.684566
ENSG00000136267.9_14184674_14188863	rs17739245	0.563571
ENSG00000136267.9_14184674_14188863	rs3823708	0.684173
ENSG00000136267.9_14184674_14188863	rs2357844	0.684154
ENSG00000136267.9_14184674_14188863	rs2357845	0.685018
ENSG00000136267.9_14184674_14188863	rs2884302	0.685326
ENSG00000136267.9_14184674_14188863	rs2357846	0.934949
ENSG00000136267.9_14184674_14188863	rs2884303	0.934929
ENSG00000136267.9_14184674_14188863	rs7789766	0.686326
ENSG00000136267.9_14184674_14188863	rs7789916	0.12808
ENSG00000136267.9_14184674_14188863	rs6977237	0.699017
ENSG00000136267.9_14184674_14188863	rs17739403	0.647414
ENSG00000136267.9_14184674_14188863	rs80152843	0.299136
ENSG00000136267.9_14184674_14188863	rs2073533	0.551727
ENSG00000136267.9_14184674_14188863	rs2073532	0.552353
ENSG00000136267.9_14184674_14188863	rs41506	0.649653
ENSG00000136267.9_14184674_14188863	rs41505	0.680443
ENSG00000136267.9_14184674_14188863	rs77572271	0.507788
ENSG00000136267.9_14184674_14188863	rs112466353	0.411689
ENSG00000136267.9_14184674_14188863	rs717824	0.621253
ENSG00000136267.9_14184674_14188863	rs41504	0.403202
ENSG00000136267.9_14184674_14188863	rs41503	0.403342
ENSG00000136267.9_14184674_14188863	rs12538431	0.422815
ENSG00000136267.9_14184674_14188863	rs77818559	0.695788
ENSG00000136267.9_14184674_14188863	rs112037758	0.620612
ENSG00000136267.9_14184674_14188863	rs77910011	0.025588
ENSG00000136267.9_14184674_14188863	rs17167731	0.90418
ENSG00000136267.9_14184674_14188863	rs62454644	0.904045
ENSG00000136267.9_14184674_14188863	rs7785120	0.759278
ENSG00000136267.9_14184674_14188863	rs77864473	0.697798
ENSG00000136267.9_14184674_14188863	rs10270149	0.461005
ENSG00000136267.9_14184674_14188863	rs17688394	0.930083
ENSG00000136267.9_14184674_14188863	rs62454645	0.722786
ENSG00000136267.9_14184674_14188863	rs16878042	0.722759
ENSG00000136267.9_14184674_14188863	rs10262408	0.443865
ENSG00000136267.9_14184674_14188863	rs10262618	0.57368
ENSG00000136267.9_14184674_14188863	rs10262900	0.423874
ENSG00000136267.9_14184674_14188863	rs10263141	0.476899
ENSG00000136267.9_14184674_14188863	rs181850167	0.51417
ENSG00000136267.9_14184674_14188863	rs17167734	0.460126
ENSG00000136267.9_14184674_14188863	rs17167735	0.708014
ENSG00000136267.9_14184674_14188863	rs10270713	0.466179
ENSG00000136267.9_14184674_14188863	rs11772231	0.722639
ENSG00000136267.9_14184674_14188863	rs11765313	0.722639
ENSG00000136267.9_14184674_14188863	rs11762089	0.0439843
ENSG00000136267.9_14184674_14188863	rs79714444	0.899248
ENSG00000136267.9_14184674_14188863	rs11772292	0.564704
ENSG00000136267.9_14184674_14188863	rs1990077	0.419694
ENSG00000136267.9_14184674_14188863	rs149048751	0.364342
ENSG00000136267.9_14184674_14188863	rs77159918	0.917912
ENSG00000136267.9_14184674_14188863	rs57156278	0.718333
ENSG00000136267.9_14184674_14188863	rs4308625	0.592491
ENSG00000136267.9_14184674_14188863	rs11972032	0.614144
ENSG00000136267.9_14184674_14188863	rs6971464	0.719221
ENSG00000136267.9_14184674_14188863	rs6975999	0.698
ENSG00000136267.9_14184674_14188863	rs17167741	0.751878
ENSG00000136267.9_14184674_14188863	rs17167742	0.748525
ENSG00000136267.9_14184674_14188863	rs6973062	0.555196
ENSG00000136267.9_14184674_14188863	rs58447577	0.874548
ENSG00000136267.9_14184674_14188863	rs77499321	0.932744
ENSG00000136267.9_14184674_14188863	rs58361379	0.913968
ENSG00000136267.9_14184674_14188863	rs4719388	0.724292
ENSG00000136267.9_14184674_14188863	rs62454649	0.712956
ENSG00000136267.9_14184674_14188863	rs55996062	0.826956
ENSG00000136267.9_14184674_14188863	rs11978520	0.72947
ENSG00000136267.9_14184674_14188863	rs6970150	0.9206
ENSG00000136267.9_14184674_14188863	rs6969768	0.846313
ENSG00000136267.9_14184674_14188863	rs74700246	0.512015
ENSG00000136267.9_14184674_14188863	rs117401984	0.0415495
ENSG00000136267.9_14184674_14188863	rs58711075	0.396399
ENSG00000136267.9_14184674_14188863	rs73054156	0.720949
ENSG00000136267.9_14184674_14188863	rs139443630	0.3961
ENSG00000136267.9_14184674_14188863	rs113913858	0.50201
ENSG00000136267.9_14184674_14188863	rs17517039	0.396083
ENSG00000136267.9_14184674_14188863	rs11973792	0.555225
ENSG00000136267.9_14184674_14188863	rs62454651	0.739128
ENSG00000136267.9_14184674_14188863	rs73679253	0.396
ENSG00000136267.9_14184674_14188863	rs6946618	0.445542
ENSG00000136267.9_14184674_14188863	rs73679254	0.551805
ENSG00000136267.9_14184674_14188863	rs917136	0.901315
ENSG00000136267.9_14184674_14188863	rs73679255	0.395865
ENSG00000136267.9_14184674_14188863	rs10950502	0.516705
ENSG00000136267.9_14184674_14188863	rs9886363	0.930462
ENSG00000136267.9_14184674_14188863	rs9886194	0.928383
ENSG00000136267.9_14184674_14188863	rs9886068	0.793151
ENSG00000136267.9_14184674_14188863	rs28633703	0.783959
ENSG00000136267.9_14184674_14188863	rs62452784	0.782299
ENSG00000136267.9_14184674_14188863	rs28758532	0.792545
ENSG00000136267.9_14184674_14188863	rs28576080	0.792151
ENSG00000136267.9_14184674_14188863	rs10268435	0.792082
ENSG00000136267.9_14184674_14188863	rs17167755	0.789984
ENSG00000136267.9_14184674_14188863	rs10254973	0.931189
ENSG00000136267.9_14184674_14188863	rs10271792	0.797044
ENSG00000136267.9_14184674_14188863	rs7803279	0.184971
ENSG00000136267.9_14184674_14188863	rs12539144	0.225114
ENSG00000136267.9_14184674_14188863	rs17689091	0.593886
ENSG00000136267.9_14184674_14188863	rs62452785	0.814928
ENSG00000136267.9_14184674_14188863	rs138649450	0.787652
ENSG00000136267.9_14184674_14188863	rs12537436	0.225461
ENSG00000136267.9_14184674_14188863	rs148421260	0.134805
ENSG00000136267.9_14184674_14188863	rs17740332	0.849796
ENSG00000136267.9_14184674_14188863	rs10251025	0.572719
ENSG00000136267.9_14184674_14188863	rs62452786	0.827768
ENSG00000136267.9_14184674_14188863	rs62452787	0.828006
ENSG00000136267.9_14184674_14188863	rs7800203	0.551317
ENSG00000136267.9_14184674_14188863	rs9784978	0.199611
ENSG00000136267.9_14184674_14188863	rs73679259	0.226107
ENSG00000136267.9_14184674_14188863	rs10275495	0.87808
ENSG00000136267.9_14184674_14188863	rs7788676	0.346195
ENSG00000136267.9_14184674_14188863	rs2190067	0.224943
ENSG00000136267.9_14184674_14188863	rs9639172	0.621524
ENSG00000136267.9_14184674_14188863	rs62452788	0.840262
ENSG00000136267.9_14184674_14188863	rs73057909	0.921286
ENSG00000136267.9_14184674_14188863	rs62452789	0.878586
ENSG00000136267.9_14184674_14188863	rs17167773	0.846367
ENSG00000136267.9_14184674_14188863	rs12531536	0.540976
ENSG00000136267.9_14184674_14188863	rs116934516	0.848929
ENSG00000136267.9_14184674_14188863	rs73057914	0.851817
ENSG00000136267.9_14184674_14188863	rs12535946	0.224659
ENSG00000136267.9_14184674_14188863	rs2190066	0.628062
ENSG00000136267.9_14184674_14188863	rs2190065	0.629227
ENSG00000136267.9_14184674_14188863	rs62452790	0.629128
ENSG00000136267.9_14184674_14188863	rs3888604	0.628031
ENSG00000136267.9_14184674_14188863	rs59264572	0.32185
ENSG00000136267.9_14184674_14188863	rs6944510	0.695495
ENSG00000136267.9_14184674_14188863	rs73057927	0.861586
ENSG00000136267.9_14184674_14188863	rs76213447	0.864486
ENSG00000136267.9_14184674_14188863	rs12154297	0.862173
ENSG00000136267.9_14184674_14188863	rs6955051	0.976395
ENSG00000136267.9_14184674_14188863	rs6954954	0.743493
ENSG00000136267.9_14184674_14188863	rs75629163	0.444776
ENSG00000136267.9_14184674_14188863	rs11772295	0.865138
ENSG00000136267.9_14184674_14188863	rs2190064	0.97951
ENSG00000136267.9_14184674_14188863	rs17167779	0.634015
ENSG00000136267.9_14184674_14188863	rs77999231	0.889716
ENSG00000136267.9_14184674_14188863	rs78792327	0.716239
ENSG00000136267.9_14184674_14188863	rs7785831	0.947237
ENSG00000136267.9_14184674_14188863	rs7803073	0.766788
ENSG00000136267.9_14184674_14188863	rs62452791	0.871878
ENSG00000136267.9_14184674_14188863	rs10440959	0.848626
ENSG00000136267.9_14184674_14188863	rs10274313	0.846726
ENSG00000136267.9_14184674_14188863	rs73679269	0.204148
ENSG00000136267.9_14184674_14188863	rs75628910	0.896336
ENSG00000136267.9_14184674_14188863	rs11983337	0.773746
ENSG00000136267.9_14184674_14188863	rs62452792	0.872317
ENSG00000136267.9_14184674_14188863	rs77115013	0.845787
ENSG00000136267.9_14184674_14188863	rs75791413	0.858984
ENSG00000136267.9_14184674_14188863	rs78938977	0.845592
ENSG00000136267.9_14184674_14188863	rs10227894	0.953893
ENSG00000136267.9_14184674_14188863	rs17167791	0.867756
ENSG00000136267.9_14184674_14188863	rs115056285	0.799193
ENSG00000136267.9_14184674_14188863	rs73679271	0.206596
ENSG00000136267.9_14184674_14188863	rs73679272	0.204428
ENSG00000136267.9_14184674_14188863	rs35737466	0.887953
ENSG00000136267.9_14184674_14188863	rs1811206	0.461751
ENSG00000136267.9_14184674_14188863	rs60732622	0.245662
ENSG00000136267.9_14184674_14188863	rs79390312	0.757793
ENSG00000136267.9_14184674_14188863	rs73679274	0.204751
ENSG00000136267.9_14184674_14188863	rs62452794	0.862742
ENSG00000136267.9_14184674_14188863	rs7786627	0.467535
ENSG00000136267.9_14184674_14188863	rs62452795	0.862238
ENSG00000136267.9_14184674_14188863	rs59046742	0.207835
ENSG00000136267.9_14184674_14188863	rs28432372	0.396245
ENSG00000136267.9_14184674_14188863	rs58201852	0.601324
ENSG00000136267.9_14184674_14188863	rs60290474	0.445425
ENSG00000136267.9_14184674_14188863	rs10234916	0.395825
ENSG00000136267.9_14184674_14188863	rs10254238	0.70885
ENSG00000136267.9_14184674_14188863	rs73679276	0.318822
ENSG00000136267.9_14184674_14188863	rs7779975	0.448017
ENSG00000136267.9_14184674_14188863	rs117079656	0.910061
ENSG00000136267.9_14184674_14188863	rs10247727	0.553052
ENSG00000136267.9_14184674_14188863	rs10247617	0.549481
ENSG00000136267.9_14184674_14188863	rs78738047	0.250085
ENSG00000136267.9_14184674_14188863	rs73679278	0.21097
ENSG00000136267.9_14184674_14188863	rs79867407	0.752378
ENSG00000136267.9_14184674_14188863	rs62452797	0.849851
ENSG00000136267.9_14184674_14188863	rs11977259	0.552114
ENSG00000136267.9_14184674_14188863	rs11977311	0.712889
ENSG00000136267.9_14184674_14188863	rs17167800	0.949815
ENSG00000136267.9_14184674_14188863	rs13438227	0.719521
ENSG00000136267.9_14184674_14188863	rs17690519	0.983662
ENSG00000136267.9_14184674_14188863	rs76277980	0.756567
ENSG00000136267.9_14184674_14188863	rs62452798	0.842232
ENSG00000136267.9_14184674_14188863	rs60892030	0.213621
ENSG00000136267.9_14184674_14188863	rs73679281	0.214617
ENSG00000136267.9_14184674_14188863	rs10259703	0.598796
ENSG00000136267.9_14184674_14188863	rs11768508	0.833524
ENSG00000136267.9_14184674_14188863	rs10259843	0.575724
ENSG00000136267.9_14184674_14188863	rs12531720	0.215341
ENSG00000136267.9_14184674_14188863	rs11982804	0.834113
ENSG00000136267.9_14184674_14188863	rs12532319	0.575807
ENSG00000136267.9_14184674_14188863	rs56062513	0.559298
ENSG00000136267.9_14184674_14188863	rs114680597	0.843227
ENSG00000136267.9_14184674_14188863	rs2190061	0.435504
ENSG00000136267.9_14184674_14188863	rs6461060	0.740064
ENSG00000136267.9_14184674_14188863	rs149763874	0.157815
ENSG00000136267.9_14184674_14188863	rs10238440	0.957612
ENSG00000136267.9_14184674_14188863	rs11971058	0.943986
ENSG00000136267.9_14184674_14188863	rs10225078	0.804824
ENSG00000136267.9_14184674_14188863	rs73059926	0.898085
ENSG00000136267.9_14184674_14188863	rs4027217	0.623463
ENSG00000136267.9_14184674_14188863	rs10254384	0.392058
ENSG00000136267.9_14184674_14188863	rs78773309	0.443992
ENSG00000136267.9_14184674_14188863	rs62452801	0.89793
ENSG00000136267.9_14184674_14188863	rs11972061	0.433753
ENSG00000136267.9_14184674_14188863	rs11978961	0.432077
ENSG00000136267.9_14184674_14188863	rs77311009	0.759053
ENSG00000136267.9_14184674_14188863	rs150007356	0.732193
ENSG00000136267.9_14184674_14188863	rs10486061	0.456982
ENSG00000136267.9_14184674_14188863	rs73059931	0.897807
ENSG00000136267.9_14184674_14188863	rs17167816	0.897795
ENSG00000136267.9_14184674_14188863	rs62452802	0.897792
ENSG00000136267.9_14184674_14188863	rs78253078	0.38609
ENSG00000136267.9_14184674_14188863	rs6954732	0.722764
ENSG00000136267.9_14184674_14188863	rs76791962	0.386966
ENSG00000136267.9_14184674_14188863	rs62452803	0.835201
ENSG00000136267.9_14184674_14188863	rs77821641	0.758944
ENSG00000136267.9_14184674_14188863	rs62452804	0.897758
ENSG00000136267.9_14184674_14188863	rs12540247	0.390686
ENSG00000136267.9_14184674_14188863	rs182483618	0.190535
ENSG00000136267.9_14184674_14188863	rs11773099	0.897739
ENSG00000136267.9_14184674_14188863	rs4721297	0.773073
ENSG00000136267.9_14184674_14188863	rs28715256	0.758913
ENSG00000136267.9_14184674_14188863	rs28579417	0.758913
ENSG00000136267.9_14184674_14188863	rs76773096	0.758887
ENSG00000136267.9_14184674_14188863	rs6461061	0.750365
ENSG00000136267.9_14184674_14188863	rs6461062	0.72799
ENSG00000136267.9_14184674_14188863	rs6461063	0.72804
ENSG00000136267.9_14184674_14188863	rs78384604	0.758893
ENSG00000136267.9_14184674_14188863	rs6965533	0.752752
ENSG00000136267.9_14184674_14188863	rs17167820	0.472565
ENSG00000136267.9_14184674_14188863	rs6948105	0.729176
ENSG00000136267.9_14184674_14188863	rs6969890	0.729589
ENSG00000136267.9_14184674_14188863	rs6970220	0.752727
ENSG00000136267.9_14184674_14188863	rs28539663	0.758816
ENSG00000136267.9_14184674_14188863	rs77247466	0.758804
ENSG00000136267.9_14184674_14188863	rs10252793	0.731407
ENSG00000136267.9_14184674_14188863	rs17167824	0.478688
ENSG00000136267.9_14184674_14188863	rs10950505	0.791012
ENSG00000136267.9_14184674_14188863	rs41501046	0.419516
ENSG00000136267.9_14184674_14188863	rs10950506	0.795568
ENSG00000136267.9_14184674_14188863	rs139942515	0.838662
ENSG00000136267.9_14184674_14188863	rs77311975	0.757933
ENSG00000136267.9_14184674_14188863	rs7797625	0.579075
ENSG00000136267.9_14184674_14188863	rs115875767	0.715144
ENSG00000136267.9_14184674_14188863	rs6461065	0.801442
ENSG00000136267.9_14184674_14188863	rs62452805	0.895847
ENSG00000136267.9_14184674_14188863	rs17167826	0.897065
ENSG00000136267.9_14184674_14188863	rs6975287	0.586724
ENSG00000136267.9_14184674_14188863	rs4721298	0.473926
ENSG00000136267.9_14184674_14188863	rs6975910	0.494538
ENSG00000136267.9_14184674_14188863	rs144312948	0.541149
ENSG00000136267.9_14184674_14188863	rs73266063	0.605161
ENSG00000136267.9_14184674_14188863	rs79666634	0.755588
ENSG00000136267.9_14184674_14188863	rs73266065	0.602143
ENSG00000136267.9_14184674_14188863	rs75014180	0.462921
ENSG00000136267.9_14184674_14188863	rs79881958	0.149422
ENSG00000136267.9_14184674_14188863	rs11984113	0.556384
ENSG00000136267.9_14184674_14188863	rs62452829	0.887873
ENSG00000136267.9_14184674_14188863	rs73266069	0.657535
ENSG00000136267.9_14184674_14188863	rs73266071	0.644654
ENSG00000136267.9_14184674_14188863	rs1158613	0.681567
ENSG00000136267.9_14184674_14188863	rs28481515	0.743164
ENSG00000136267.9_14184674_14188863	rs2158664	0.691252
ENSG00000136267.9_14184674_14188863	rs78038410	0.615555
ENSG00000136267.9_14184674_14188863	rs62452830	0.887572
ENSG00000136267.9_14184674_14188863	rs10278657	0.809487
ENSG00000136267.9_14184674_14188863	rs113001518	0.646314
ENSG00000136267.9_14184674_14188863	rs139740723	0.182644
ENSG00000136267.9_14184674_14188863	rs73059973	0.853716
ENSG00000136267.9_14184674_14188863	rs57877652	0.586895
ENSG00000136267.9_14184674_14188863	rs62452831	0.914671
ENSG00000136267.9_14184674_14188863	rs73266081	0.157355
ENSG00000136267.9_14184674_14188863	rs2357850	0.340949
ENSG00000136267.9_14184674_14188863	rs28616184	0.976931
ENSG00000136267.9_14184674_14188863	rs2884306	0.385456
ENSG00000136267.9_14184674_14188863	rs6975368	0.323634
ENSG00000136267.9_14184674_14188863	rs56867158	0.980623
ENSG00000136267.9_14184674_14188863	rs62452832	0.985076
ENSG00000136267.9_14184674_14188863	rs62452833	0.985075
ENSG00000136267.9_14184674_14188863	rs969419	0.394289
ENSG00000136267.9_14184674_14188863	rs73266090	0.228568
ENSG00000136267.9_14184674_14188863	rs6972164	0.809202
ENSG00000136267.9_14184674_14188863	rs58298719	0.254275
ENSG00000136267.9_14184674_14188863	rs73679291	0.505531
ENSG00000136267.9_14184674_14188863	rs17167830	0.859467
ENSG00000136267.9_14184674_14188863	rs28693078	0.535141
ENSG00000136267.9_14184674_14188863	rs17691790	0.878095
ENSG00000136267.9_14184674_14188863	rs118070854	0.365459
ENSG00000136267.9_14184674_14188863	rs77366661	0.214137
ENSG00000136267.9_14184674_14188863	rs62452834	0.985184
ENSG00000136267.9_14184674_14188863	rs2190060	0.291296
ENSG00000136267.9_14184674_14188863	rs11760775	0.395061
ENSG00000136267.9_14184674_14188863	rs2158662	0.31186
ENSG00000136267.9_14184674_14188863	rs11764442	0.397627
ENSG00000136267.9_14184674_14188863	rs28678355	0.48437
ENSG00000136267.9_14184674_14188863	rs765001	0.242315
ENSG00000136267.9_14184674_14188863	rs6973510	0.434415
ENSG00000136267.9_14184674_14188863	rs6973553	0.81968
ENSG00000136267.9_14184674_14188863	rs113947995	0.174298
ENSG00000136267.9_14184674_14188863	rs74444403	0.199275
ENSG00000136267.9_14184674_14188863	rs7793592	0.52586
ENSG00000136267.9_14184674_14188863	rs7810552	0.946348
ENSG00000136267.9_14184674_14188863	rs112097556	0.784566
ENSG00000136267.9_14184674_14188863	rs6979390	0.303246
ENSG00000136267.9_14184674_14188863	rs62452835	0.985366
ENSG00000136267.9_14184674_14188863	rs12535252	0.820408
ENSG00000136267.9_14184674_14188863	rs62452837	0.985394
ENSG00000136267.9_14184674_14188863	rs17167836	0.512067
ENSG00000136267.9_14184674_14188863	rs17167837	0.224237
ENSG00000136267.9_14184674_14188863	rs7349970	0.985682
ENSG00000136267.9_14184674_14188863	rs6951324	0.917013
ENSG00000136267.9_14184674_14188863	rs1029545	0.775873
ENSG00000136267.9_14184674_14188863	rs2190059	0.959855
ENSG00000136267.9_14184674_14188863	rs1029544	0.723353
ENSG00000136267.9_14184674_14188863	rs1029543	0.327761
ENSG00000136267.9_14184674_14188863	rs75749771	0.118517
ENSG00000136267.9_14184674_14188863	rs11766850	0.149512
ENSG00000136267.9_14184674_14188863	rs78255665	0.162024
ENSG00000136267.9_14184674_14188863	rs62452838	0.990676
ENSG00000136267.9_14184674_14188863	rs11977587	0.342576
ENSG00000136267.9_14184674_14188863	rs56034432	0.164544
ENSG00000136267.9_14184674_14188863	rs17167847	0.99562
ENSG00000136267.9_14184674_14188863	rs115153140	0.334068
ENSG00000136267.9_14184674_14188863	rs2214751	0.325069
ENSG00000136267.9_14184674_14188863	rs73268010	0.169866
ENSG00000136267.9_14184674_14188863	rs79470149	0.123365
ENSG00000136267.9_14184674_14188863	rs73059980	0.549703
ENSG00000136267.9_14184674_14188863	rs12535205	0.361732
ENSG00000136267.9_14184674_14188863	rs11760381	0.995566
ENSG00000136267.9_14184674_14188863	rs11760382	0.995584
ENSG00000136267.9_14184674_14188863	rs62452839	0.995688
ENSG00000136267.9_14184674_14188863	rs76653824	0.889826
ENSG00000136267.9_14184674_14188863	rs10258467	0.161194
ENSG00000136267.9_14184674_14188863	rs117084687	0.998108
ENSG00000136267.9_14184674_14188863	rs62452840	0.998907
ENSG00000136267.9_14184674_14188863	rs76367216	0.806231
ENSG00000136267.9_14184674_14188863	rs10266772	0.392082
ENSG00000136267.9_14184674_14188863	rs62452841	0.998575
ENSG00000136267.9_14184674_14188863	rs62452842	0.998269
ENSG00000136267.9_14184674_14188863	rs10266833	0.415165
ENSG00000136267.9_14184674_14188863	rs28503263	0.814487
ENSG00000136267.9_14184674_14188863	rs78733559	0.99803
ENSG00000136267.9_14184674_14188863	rs10267453	0.573546
ENSG00000136267.9_14184674_14188863	rs75311257	0.808922
ENSG00000136267.9_14184674_14188863	rs62452843	0.999779
ENSG00000136267.9_14184674_14188863	rs6461068	0.823414
ENSG00000136267.9_14184674_14188863	rs138007769	0.789617
ENSG00000136267.9_14184674_14188863	rs62452844	0.739481
ENSG00000136267.9_14184674_14188863	rs10282485	0.301098
ENSG00000136267.9_14184674_14188863	rs76765146	0.153756
ENSG00000136267.9_14184674_14188863	rs58441164	0.570895
ENSG00000136267.9_14184674_14188863	rs62452845	0.991725
ENSG00000136267.9_14184674_14188863	rs28872774	0.284114
ENSG00000136267.9_14184674_14188863	rs62452846	0.999335
ENSG00000136267.9_14184674_14188863	rs75775846	0.738963
ENSG00000136267.9_14184674_14188863	rs10085723	0.228102
ENSG00000136267.9_14184674_14188863	rs116993428	0.79234
ENSG00000136267.9_14184674_14188863	rs10085480	0.989894
ENSG00000136267.9_14184674_14188863	rs7780976	0.291705
ENSG00000136267.9_14184674_14188863	rs80135900	0.969647
ENSG00000136267.9_14184674_14188863	rs73681619	0.227475
ENSG00000136267.9_14184674_14188863	rs2107888	0.33588
ENSG00000136267.9_14184674_14188863	rs75925337	0.397258
ENSG00000136267.9_14184674_14188863	rs10950507	0.396164
ENSG00000136267.9_14184674_14188863	rs75631330	0.144494
ENSG00000136267.9_14184674_14188863	rs79464475	0.446832
ENSG00000136267.9_14184674_14188863	rs117143407	0.8351
ENSG00000136267.9_14184674_14188863	rs78874204	0.86008
ENSG00000136267.9_14184674_14188863	rs17167860	0.917288
ENSG00000136267.9_14184674_14188863	rs10249072	0.232026
ENSG00000136267.9_14184674_14188863	rs10282091	0.304439
ENSG00000136267.9_14184674_14188863	rs10281894	0.552747
ENSG00000136267.9_14184674_14188863	rs74493293	0.371532
ENSG00000136267.9_14184674_14188863	rs10243424	0.246679
ENSG00000136267.9_14184674_14188863	rs78301436	0.835647
ENSG00000136267.9_14184674_14188863	rs10243543	0.256913
ENSG00000136267.9_14184674_14188863	rs12534556	0.616536
ENSG00000136267.9_14184674_14188863	rs2357851	0.230829
ENSG00000136267.9_14184674_14188863	rs2357852	0.210145
ENSG00000136267.9_14184674_14188863	rs2357853	0.277152
ENSG00000136267.9_14184674_14188863	rs2357854	0.210081
ENSG00000136267.9_14184674_14188863	rs4623301	0.276208
ENSG00000136267.9_14184674_14188863	rs76630415	0.266966
ENSG00000136267.9_14184674_14188863	rs80161758	0.27598
ENSG00000136267.9_14184674_14188863	rs77840636	0.275979
ENSG00000136267.9_14184674_14188863	rs12533882	0.278431
ENSG00000136267.9_14184674_14188863	rs12531493	0.275772
ENSG00000136267.9_14184674_14188863	rs12539162	0.274942
ENSG00000136267.9_14184674_14188863	rs117287364	0.0261836
ENSG00000136267.9_14184674_14188863	rs7790836	0.983581
ENSG00000136267.9_14184674_14188863	rs10281267	0.251938
ENSG00000136267.9_14184674_14188863	rs7800452	0.281907
ENSG00000136267.9_14184674_14188863	rs147611603	0.152928
ENSG00000136267.9_14184674_14188863	rs6972971	0.605521
ENSG00000136267.9_14184674_14188863	rs10245982	0.159804
ENSG00000136267.9_14184674_14188863	rs10260093	0.240479
ENSG00000136267.9_14184674_14188863	rs10231142	0.917849
ENSG00000136267.9_14184674_14188863	rs75867330	0.106979
ENSG00000136267.9_14184674_14188863	rs6946604	0.169928
ENSG00000136267.9_14184674_14188863	rs11768064	0.224973
ENSG00000136267.9_14184674_14188863	rs10257933	0.204775
ENSG00000136267.9_14184674_14188863	rs9638710	0.163213
ENSG00000136267.9_14184674_14188863	rs17167872	0.174559
ENSG00000136267.9_14184674_14188863	rs17167873	0.174194
ENSG00000136267.9_14184674_14188863	rs2357842	0.973015
ENSG00000136267.9_14184674_14188863	rs2357843	0.485349
ENSG00000136267.9_14184674_14188863	rs10251605	0.587622
ENSG00000136267.9_14184674_14188863	rs17167877	0.0298238
ENSG00000136267.9_14184674_14188863	rs73059991	0.832815
ENSG00000136267.9_14184674_14188863	rs7783337	0.316845
ENSG00000136267.9_14184674_14188863	rs73059993	0.677134
ENSG00000136267.9_14184674_14188863	rs17167883	0.795487
ENSG00000136267.9_14184674_14188863	rs17167884	0.588363
ENSG00000136267.9_14184674_14188863	rs17167885	0.578147
ENSG00000136267.9_14184674_14188863	rs17167886	0.721028
ENSG00000136267.9_14184674_14188863	rs73268038	0.239238
ENSG00000136267.9_14184674_14188863	rs9639178	0.581807
ENSG00000136267.9_14184674_14188863	rs971334	0.0649089
ENSG00000136267.9_14184674_14188863	rs4445122	0.582165
ENSG00000136267.9_14184674_14188863	rs4321890	0.250864
ENSG00000136267.9_14184674_14188863	rs9639181	0.57847
ENSG00000136267.9_14184674_14188863	rs4721304	0.629464
ENSG00000136267.9_14184674_14188863	rs973954	0.617742
ENSG00000136267.9_14184674_14188863	rs17167896	0.677618
ENSG00000136267.9_14184674_14188863	rs17167897	0.62479
ENSG00000136267.9_14184674_14188863	rs17167898	0.629048
ENSG00000136267.9_14184674_14188863	rs10486058	0.642662
ENSG00000136267.9_14184674_14188863	rs73268040	0.332669
ENSG00000136267.9_14184674_14188863	rs17167901	0.853675
ENSG00000136267.9_14184674_14188863	rs55645428	0.990267
ENSG00000136267.9_14184674_14188863	rs28698927	0.809895
ENSG00000136267.9_14184674_14188863	rs17167905	0.775982
ENSG00000136267.9_14184674_14188863	rs10486057	0.817806
ENSG00000136267.9_14184674_14188863	rs10486056	0.755804
ENSG00000136267.9_14184674_14188863	rs2158825	0.801595
ENSG00000136267.9_14184674_14188863	rs6978470	0.922194
ENSG00000136267.9_14184674_14188863	rs17167907	0.692071
ENSG00000136267.9_14184674_14188863	rs7792557	0.82297
ENSG00000136267.9_14184674_14188863	rs28538924	0.294189
ENSG00000136267.9_14184674_14188863	rs10282484	0.541349
ENSG00000136267.9_14184674_14188863	rs6964286	0.64949
ENSG00000136267.9_14184674_14188863	rs6964584	0.643302
ENSG00000136267.9_14184674_14188863	rs6964360	0.770899
ENSG00000136267.9_14184674_14188863	rs726297	0.948379
ENSG00000136267.9_14184674_14188863	rs7789750	0.72751
ENSG00000136267.9_14184674_14188863	rs17167915	0.800064
ENSG00000136267.9_14184674_14188863	rs113140035	0.641162
ENSG00000136267.9_14184674_14188863	rs79787678	0.591117
ENSG00000136267.9_14184674_14188863	rs76089134	0.569712
ENSG00000136267.9_14184674_14188863	rs78359597	0.651349
ENSG00000136267.9_14184674_14188863	rs7800647	0.621105
ENSG00000136267.9_14184674_14188863	rs17167920	0.407904
ENSG00000136267.9_14184674_14188863	rs34221658	0.878804
ENSG00000136267.9_14184674_14188863	rs10238563	0.671818
ENSG00000136267.9_14184674_14188863	rs75335516	0.860932
ENSG00000136267.9_14184674_14188863	rs58886343	0.168271
ENSG00000136267.9_14184674_14188863	rs57893807	0.640721
ENSG00000136267.9_14184674_14188863	rs55682743	0.598299
ENSG00000136267.9_14184674_14188863	rs10950509	0.874806
ENSG00000136267.9_14184674_14188863	rs66999600	0.499462
ENSG00000136267.9_14184674_14188863	rs714179	0.113102
ENSG00000136267.9_14184674_14188863	rs151243793	0.812462
ENSG00000136267.9_14184674_14188863	rs17751190	0.246964
ENSG00000136267.9_14184674_14188863	rs10250962	0.555907
ENSG00000136267.9_14184674_14188863	rs2190384	0.495348
ENSG00000136267.9_14184674_14188863	rs2190383	0.999095
ENSG00000136267.9_14184674_14188863	rs2190382	0.407353
ENSG00000136267.9_14184674_14188863	rs75886419	0.982463
ENSG00000136267.9_14184674_14188863	rs149005105	0.0803139
ENSG00000136267.9_14184674_14188863	rs12532349	0.481217
ENSG00000136267.9_14184674_14188863	rs28725309	0.435806
ENSG00000136267.9_14184674_14188863	rs979868	0.616896
ENSG00000136267.9_14184674_14188863	rs80210789	0.799695
ENSG00000136267.9_14184674_14188863	rs13224657	0.358009
ENSG00000136267.9_14184674_14188863	rs190577897	0.103885
ENSG00000136267.9_14184674_14188863	rs3735345	0.834643
ENSG00000136267.9_14184674_14188863	rs17167929	0.821952
ENSG00000136267.9_14184674_14188863	rs4719392	0.785366
ENSG00000136267.9_14184674_14188863	rs17167930	0.768384
ENSG00000136267.9_14184674_14188863	rs74867127	0.834465
ENSG00000136267.9_14184674_14188863	rs73063812	0.603666
ENSG00000136267.9_14184674_14188863	rs74663755	0.574065
ENSG00000136267.9_14184674_14188863	rs1013986	0.739058
ENSG00000136267.9_14184674_14188863	rs4721307	0.497955
ENSG00000136267.9_14184674_14188863	rs115926738	0.948544
ENSG00000136267.9_14184674_14188863	rs75597508	0.926456
ENSG00000136267.9_14184674_14188863	rs7777178	0.122123
ENSG00000136267.9_14184674_14188863	rs7796440	0.30495
ENSG00000136267.9_14184674_14188863	rs34988547	0.671388
ENSG00000136267.9_14184674_14188863	rs142641914	0.408047
ENSG00000136267.9_14184674_14188863	rs722254	0.924365
ENSG00000136267.9_14184674_14188863	rs71538864	0.921848
ENSG00000136267.9_14184674_14188863	rs76656309	0.739872
ENSG00000136267.9_14184674_14188863	rs13438266	0.874976
ENSG00000136267.9_14184674_14188863	rs73269858	0.245358
ENSG00000136267.9_14184674_14188863	rs10273051	0.903641
ENSG00000136267.9_14184674_14188863	rs79829076	0.453507
ENSG00000136267.9_14184674_14188863	rs2158824	0.854039
ENSG00000136267.9_14184674_14188863	rs76681193	0.913306
ENSG00000136267.9_14184674_14188863	rs73269860	0.241481
ENSG00000136267.9_14184674_14188863	rs6962724	0.37574
ENSG00000136267.9_14184674_14188863	rs6946723	0.710792
ENSG00000136267.9_14184674_14188863	rs10950510	0.974289
ENSG00000136267.9_14184674_14188863	rs12538534	0.708468
ENSG00000136267.9_14184674_14188863	rs71538865	0.753503
ENSG00000136267.9_14184674_14188863	rs12666221	0.996964
ENSG00000136267.9_14184674_14188863	rs10240059	0.955953
ENSG00000136267.9_14184674_14188863	rs58467108	0.292876
ENSG00000136267.9_14184674_14188863	rs62443529	0.36663
ENSG00000136267.9_14184674_14188863	rs144678249	0.290758
ENSG00000136267.9_14184674_14188863	rs10274071	0.969187
ENSG00000136267.9_14184674_14188863	rs10244674	0.247913
ENSG00000136267.9_14184674_14188863	rs146942708	0.337014
ENSG00000136267.9_14184674_14188863	rs11983244	0.47357
ENSG00000136267.9_14184674_14188863	rs79719805	0.19103
ENSG00000136267.9_14184674_14188863	rs139405168	0.264091
ENSG00000136267.9_14184674_14188863	rs117538514	0.273526
ENSG00000136267.9_14184674_14188863	rs17762557	0.0579226
ENSG00000136267.9_14184674_14188863	rs12699571	0.791632
ENSG00000136267.9_14184674_14188863	rs10255926	0.573672
ENSG00000136267.9_14184674_14188863	rs13227504	0.952082
ENSG00000136267.9_14184674_14188863	rs6974178	0.875799
ENSG00000136267.9_14184674_14188863	rs9770018	0.246697
ENSG00000136267.9_14184674_14188863	rs62443531	0.171269
ENSG00000136267.9_14184674_14188863	rs17167937	0.890912
ENSG00000136267.9_14184674_14188863	rs2024038	0.872766
ENSG00000136267.9_14184674_14188863	rs56101932	0.877469
ENSG00000136267.9_14184674_14188863	rs78418817	0.154481
ENSG00000136267.9_14184674_14188863	rs2024037	0.834458
ENSG00000136267.9_14184674_14188863	rs78241730	0.918935
ENSG00000136267.9_14184674_14188863	rs143953977	0.533664
ENSG00000136267.9_14184674_14188863	rs58114142	0.557215
ENSG00000136267.9_14184674_14188863	rs12699572	0.402986
ENSG00000136267.9_14184674_14188863	rs12699573	0.363306
ENSG00000136267.9_14184674_14188863	rs112147147	0.633374
ENSG00000136267.9_14184674_14188863	rs62443532	0.242824
ENSG00000136267.9_14184674_14188863	rs7796041	0.704309
ENSG00000136267.9_14184674_14188863	rs993548	0.242438
ENSG00000136267.9_14184674_14188863	rs10255977	0.880344
ENSG00000136267.9_14184674_14188863	rs993547	0.546653
ENSG00000136267.9_14184674_14188863	rs73269884	0.349934
ENSG00000136267.9_14184674_14188863	rs6968446	0.257255
ENSG00000136267.9_14184674_14188863	rs62443533	0.170834
ENSG00000136267.9_14184674_14188863	rs62443534	0.267913
ENSG00000136267.9_14184674_14188863	rs10275767	0.697793
ENSG00000136267.9_14184674_14188863	rs10950511	0.912752
ENSG00000136267.9_14184674_14188863	rs11979373	0.201523
ENSG00000136267.9_14184674_14188863	rs11973237	0.197021
ENSG00000136267.9_14184674_14188863	rs10263776	0.280626
ENSG00000136267.9_14184674_14188863	rs6960970	0.848297
ENSG00000136267.9_14184674_14188863	rs112233369	0.855577
ENSG00000136267.9_14184674_14188863	rs969013	0.739523
ENSG00000136267.9_14184674_14188863	rs969012	0.739682
ENSG00000136267.9_14184674_14188863	rs969011	0.647834
ENSG00000136267.9_14184674_14188863	rs112641332	0.722179
ENSG00000136267.9_14184674_14188863	rs111393006	0.489945
ENSG00000136267.9_14184674_14188863	rs73269901	0.512123
ENSG00000136267.9_14184674_14188863	rs7780524	0.0429269
ENSG00000136267.9_14184674_14188863	rs7799696	0.0672299
ENSG00000136267.9_14184674_14188863	rs78715989	0.46186
ENSG00000136267.9_14184674_14188863	rs4559146	0.828047
ENSG00000136267.9_14184674_14188863	rs79253785	0.693399
ENSG00000136267.9_14184674_14188863	rs992586	0.665904
ENSG00000136267.9_14184674_14188863	rs17695413	0.967406
ENSG00000136267.9_14184674_14188863	rs12699574	0.64297
ENSG00000136267.9_14184674_14188863	rs73271703	0.448868
ENSG00000136267.9_14184674_14188863	rs11763332	0.626276
ENSG00000136267.9_14184674_14188863	rs11773621	0.552458
ENSG00000136267.9_14184674_14188863	rs7800027	0.965538
ENSG00000136267.9_14184674_14188863	rs17167942	0.591541
ENSG00000136267.9_14184674_14188863	rs74707230	0.443413
ENSG00000136267.9_14184674_14188863	rs6969690	0.835779
ENSG00000136267.9_14184674_14188863	rs6949550	0.908724
ENSG00000136267.9_14184674_14188863	rs2108206	0.776004
ENSG00000136267.9_14184674_14188863	rs2108205	0.952341
ENSG00000136267.9_14184674_14188863	rs140650662	0.553776
ENSG00000136267.9_14184674_14188863	rs57625337	0.82455
ENSG00000136267.9_14184674_14188863	rs17167943	0.912437
ENSG00000136267.9_14184674_14188863	rs71538866	0.940919
ENSG00000136267.9_14184674_14188863	rs17167945	0.668815
ENSG00000136267.9_14184674_14188863	rs2286248	0.614476
ENSG00000136267.9_14184674_14188863	rs79677355	0.706574
ENSG00000136267.9_14184674_14188863	rs73271717	0.614969
ENSG00000136267.9_14184674_14188863	rs13245489	0.914728
ENSG00000136267.9_14184674_14188863	rs6966154	0.821617
ENSG00000136267.9_14184674_14188863	rs76810736	0.699066
ENSG00000136267.9_14184674_14188863	rs17167948	0.723651
ENSG00000136267.9_14184674_14188863	rs4719393	0.959019
ENSG00000136267.9_14184674_14188863	rs73271726	0.366201
ENSG00000136267.9_14184674_14188863	rs73065755	0.251114
ENSG00000136267.9_14184674_14188863	rs724735	0.855539
ENSG00000136267.9_14184674_14188863	rs17763397	0.899727
ENSG00000136267.9_14184674_14188863	rs17695940	0.932988
ENSG00000136267.9_14184674_14188863	rs111575443	0.411572
ENSG00000136267.9_14184674_14188863	rs13227890	0.852417
ENSG00000136267.9_14184674_14188863	rs113353901	0.873672
ENSG00000136267.9_14184674_14188863	rs117619667	0.506087
ENSG00000136267.9_14184674_14188863	rs112293610	0.881484
ENSG00000136267.9_14184674_14188863	rs10240586	0.792334
ENSG00000136267.9_14184674_14188863	rs73271740	0.411924
ENSG00000136267.9_14184674_14188863	rs17763495	0.909185
ENSG00000136267.9_14184674_14188863	rs2158828	0.786817
ENSG00000136267.9_14184674_14188863	rs2108204	0.891299
ENSG00000136267.9_14184674_14188863	rs76684303	0.96709
ENSG00000136267.9_14184674_14188863	rs79561314	0.968084
ENSG00000136267.9_14184674_14188863	rs76801136	0.977356
ENSG00000136267.9_14184674_14188863	rs35915890	0.753309
ENSG00000136267.9_14184674_14188863	rs57265749	0.888574
ENSG00000136267.9_14184674_14188863	rs34871470	0.99642
ENSG00000136267.9_14184674_14188863	rs2068399	0.957584
ENSG00000136267.9_14184674_14188863	rs2068400	0.935811
ENSG00000136267.9_14184674_14188863	rs73065776	0.199394
ENSG00000136267.9_14184674_14188863	rs2067023	0.997897
ENSG00000136267.9_14184674_14188863	rs142507204	0.727874
ENSG00000136267.9_14184674_14188863	rs2079460	0.957525
ENSG00000136267.9_14184674_14188863	rs2079459	0.995562
ENSG00000136267.9_14184674_14188863	rs2079458	0.955701
ENSG00000136267.9_14184674_14188863	rs73271752	0.405027
ENSG00000136267.9_14184674_14188863	rs35221866	0.988321
ENSG00000136267.9_14184674_14188863	rs6964794	0.977047
ENSG00000136267.9_14184674_14188863	rs11771562	0.885999
ENSG00000136267.9_14184674_14188863	rs10227649	0.960948
ENSG00000136267.9_14184674_14188863	rs17763518	0.908899
ENSG00000136267.9_14184674_14188863	rs11983040	0.700799
ENSG00000136267.9_14184674_14188863	rs4721310	0.801704
ENSG00000136267.9_14184674_14188863	rs6461070	0.632919
ENSG00000136267.9_14184674_14188863	rs12699576	0.587787
ENSG00000136267.9_14184674_14188863	rs13235993	0.787571
ENSG00000136267.9_14184674_14188863	rs13236331	0.713207
ENSG00000136267.9_14184674_14188863	rs10240641	0.625195
ENSG00000136267.9_14184674_14188863	rs10486052	0.739733
ENSG00000136267.9_14184674_14188863	rs10252500	0.846623
ENSG00000136267.9_14184674_14188863	rs6967846	0.98837
ENSG00000136267.9_14184674_14188863	rs10486050	0.908918
ENSG00000136267.9_14184674_14188863	rs73065791	0.413291
ENSG00000136267.9_14184674_14188863	rs10260511	0.829335
ENSG00000136267.9_14184674_14188863	rs1476671	0.320253
ENSG00000136267.9_14184674_14188863	rs79832919	0.821583
ENSG00000136267.9_14184674_14188863	rs73679678	0.876772
ENSG00000136267.9_14184674_14188863	rs28496071	0.875569
ENSG00000136267.9_14184674_14188863	rs61561903	0.422864
ENSG00000136267.9_14184674_14188863	rs74591997	0.738956
ENSG00000136267.9_14184674_14188863	rs7779876	0.379368
ENSG00000136267.9_14184674_14188863	rs17167956	0.739377
ENSG00000136267.9_14184674_14188863	rs7798897	0.379252
ENSG00000136267.9_14184674_14188863	rs11982041	0.378546
ENSG00000136267.9_14184674_14188863	rs6971997	0.482494
ENSG00000136267.9_14184674_14188863	rs2108203	0.686757
ENSG00000136267.9_14184674_14188863	rs10251211	0.718741
ENSG00000136267.9_14184674_14188863	rs17167959	0.574118
ENSG00000136267.9_14184674_14188863	rs17764028	0.822233
ENSG00000136267.9_14184674_14188863	rs10229939	0.733277
ENSG00000136267.9_14184674_14188863	rs10259246	0.719832
ENSG00000136267.9_14184674_14188863	rs10486049	0.460447
ENSG00000136267.9_14184674_14188863	rs6969205	0.30699
ENSG00000136267.9_14184674_14188863	rs10486048	0.739733
ENSG00000136267.9_14184674_14188863	rs73679679	0.908621
ENSG00000136267.9_14184674_14188863	rs6949500	0.724972
ENSG00000136267.9_14184674_14188863	rs6949675	0.498239
ENSG00000136267.9_14184674_14188863	rs6949565	0.68237
ENSG00000136267.9_14184674_14188863	rs6950022	0.303284
ENSG00000136267.9_14184674_14188863	rs6970198	0.306299
ENSG00000136267.9_14184674_14188863	rs17707579	0.16415
ENSG00000136267.9_14184674_14188863	rs10274998	0.724979
ENSG00000136267.9_14184674_14188863	rs10275304	0.725345
ENSG00000136267.9_14184674_14188863	rs10231686	0.302223
ENSG00000136267.9_14184674_14188863	rs10275474	0.304504
ENSG00000136267.9_14184674_14188863	rs17707695	0.739485
ENSG00000136267.9_14184674_14188863	rs10950512	0.292259
ENSG00000136267.9_14184674_14188863	rs6461071	0.419027
ENSG00000136267.9_14184674_14188863	rs62445568	0.759989
ENSG00000136267.9_14184674_14188863	rs6461072	0.421528
ENSG00000136267.9_14184674_14188863	rs6461073	0.419954
ENSG00000136267.9_14184674_14188863	rs6461074	0.402375
ENSG00000136267.9_14184674_14188863	rs10224519	0.334574
ENSG00000136267.9_14184674_14188863	rs10253943	0.474504
ENSG00000136267.9_14184674_14188863	rs13221811	0.554308
ENSG00000136267.9_14184674_14188863	rs10240257	0.340531
ENSG00000136267.9_14184674_14188863	rs6461075	0.427039
ENSG00000136267.9_14184674_14188863	rs4721311	0.404123
ENSG00000136267.9_14184674_14188863	rs10229050	0.297292
ENSG00000136267.9_14184674_14188863	rs4719394	0.317879
ENSG00000136267.9_14184674_14188863	rs74949554	0.605386
ENSG00000136267.9_14184674_14188863	rs73679687	0.951531
ENSG00000136267.9_14184674_14188863	rs35146073	0.635907
ENSG00000136267.9_14184674_14188863	rs62445572	0.0531606
ENSG00000136267.9_14184674_14188863	rs62445573	0.0837918
ENSG00000136267.9_14184674_14188863	rs73067817	0.621772
ENSG00000136267.9_14184674_14188863	rs75178774	0.842323
ENSG00000136267.9_14184674_14188863	rs62445574	0.366275
ENSG00000136267.9_14184674_14188863	rs62445575	0.396419
ENSG00000136267.9_14184674_14188863	rs17764589	0.535295
ENSG00000136267.9_14184674_14188863	rs17764625	0.534579
ENSG00000136267.9_14184674_14188863	rs17708126	0.544194
ENSG00000136267.9_14184674_14188863	rs111896386	0.711833
ENSG00000136267.9_14184674_14188863	rs17764843	0.169699
ENSG00000136267.9_14184674_14188863	rs12699581	0.344683
ENSG00000136267.9_14184674_14188863	rs4584047	0.371313
ENSG00000136267.9_14184674_14188863	rs35652218	0.952398
ENSG00000136267.9_14184674_14188863	rs11772529	0.831312
ENSG00000136267.9_14184674_14188863	rs79013075	0.716902
ENSG00000136267.9_14184674_14188863	rs61467735	0.999091
ENSG00000136267.9_14184674_14188863	rs76045204	0.50407
ENSG00000136267.9_14184674_14188863	rs80085608	0.719338
ENSG00000136267.9_14184674_14188863	rs78220362	0.724535
ENSG00000136267.9_14184674_14188863	rs74937649	0.71376
ENSG00000136267.9_14184674_14188863	rs75019655	0.485327
ENSG00000136267.9_14184674_14188863	rs56836294	0.865317
ENSG00000136267.9_14184674_14188863	rs62445577	0.547221
ENSG00000136267.9_14184674_14188863	rs77413402	0.444132
ENSG00000136267.9_14184674_14188863	rs7778972	0.734784
ENSG00000136267.9_14184674_14188863	rs7783025	0.856813
ENSG00000136267.9_14184674_14188863	rs59706690	0.709241
ENSG00000136267.9_14184674_14188863	rs34965289	0.866682
ENSG00000136267.9_14184674_14188863	rs145417000	0.213487
ENSG00000136267.9_14184674_14188863	rs13241742	0.931487
ENSG00000136267.9_14184674_14188863	rs6974135	0.384641
ENSG00000136267.9_14184674_14188863	rs62445579	0.386688
ENSG00000136267.9_14184674_14188863	rs11974258	0.616101
ENSG00000136267.9_14184674_14188863	rs10486042	0.864976
ENSG00000136267.9_14184674_14188863	rs74994201	0.886083
ENSG00000136267.9_14184674_14188863	rs75878930	0.380024
ENSG00000136267.9_14184674_14188863	rs12539033	0.404967
ENSG00000136267.9_14184674_14188863	rs17167987	0.799367
ENSG00000136267.9_14184674_14188863	rs985105	0.792297
ENSG00000136267.9_14184674_14188863	rs67424692	0.113755
ENSG00000136267.9_14184674_14188863	rs7789996	0.266061
ENSG00000136267.9_14184674_14188863	rs11514732	0.823134
ENSG00000136267.9_14184674_14188863	rs11514733	0.830121
ENSG00000136267.9_14184674_14188863	rs17167991	0.887159
ENSG00000136267.9_14184674_14188863	rs7783422	0.947866
ENSG00000136267.9_14184674_14188863	rs976760	0.576672
ENSG00000136267.9_14184674_14188863	rs17708599	0.0743521
ENSG00000136267.9_14184674_14188863	rs10241087	0.434099
ENSG00000136267.9_14184674_14188863	rs7783274	0.572504
ENSG00000136267.9_14184674_14188863	rs73067853	0.0649296
ENSG00000136267.9_14184674_14188863	rs117341805	0.517308
ENSG00000136267.9_14184674_14188863	rs6461078	0.593608
ENSG00000136267.9_14184674_14188863	rs7458793	0.504391
ENSG00000136267.9_14184674_14188863	rs2057972	0.597989
ENSG00000136267.9_14184674_14188863	rs2057971	0.793056
ENSG00000136267.9_14184674_14188863	rs2057970	0.453357
ENSG00000136267.9_14184674_14188863	rs997618	0.588796
ENSG00000136267.9_14184674_14188863	rs1859733	0.632552
ENSG00000136267.9_14184674_14188863	rs1859732	0.242061
ENSG00000136267.9_14184674_14188863	rs1859731	0.526925
ENSG00000136267.9_14184674_14188863	rs1859730	0.526682
ENSG00000136267.9_14184674_14188863	rs17708877	0.0663022
ENSG00000136267.9_14184674_14188863	rs1034810	0.524629
ENSG00000136267.9_14184674_14188863	rs17765485	0.187393
ENSG00000136267.9_14184674_14188863	rs59415036	0.94356
ENSG00000136267.9_14184674_14188863	rs7798945	0.0967382
ENSG00000136267.9_14184674_14188863	rs7798988	0.493091
ENSG00000136267.9_14184674_14188863	rs7799548	0.0986309
ENSG00000136267.9_14184674_14188863	rs12699582	0.488837
ENSG00000136267.9_14184674_14188863	rs12699583	0.488855
ENSG00000136267.9_14184674_14188863	rs12699584	0.488807
ENSG00000136267.9_14184674_14188863	rs17167995	0.814372
ENSG00000136267.9_14184674_14188863	rs10244653	0.48853
ENSG00000136267.9_14184674_14188863	rs10244768	0.565986
ENSG00000136267.9_14184674_14188863	rs10229230	0.461279
ENSG00000136267.9_14184674_14188863	rs17167999	0.836259
ENSG00000136267.9_14184674_14188863	rs2158827	0.573224
ENSG00000136267.9_14184674_14188863	rs2158826	0.495044
ENSG00000136267.9_14184674_14188863	rs112719338	0.679504
ENSG00000136267.9_14184674_14188863	rs10249212	0.50248
ENSG00000136267.9_14184674_14188863	rs17168001	0.854177
ENSG00000136267.9_14184674_14188863	rs73067886	0.79732
ENSG00000136267.9_14184674_14188863	rs10252549	0.912343
ENSG00000136267.9_14184674_14188863	rs6943375	0.547199
ENSG00000136267.9_14184674_14188863	rs7801632	0.60621
ENSG00000136267.9_14184674_14188863	rs17709341	0.0931061
ENSG00000136267.9_14184674_14188863	rs17765925	0.922872
ENSG00000136267.9_14184674_14188863	rs58181222	0.804548
ENSG00000136267.9_14184674_14188863	rs17709421	0.822045
ENSG00000136267.9_14184674_14188863	rs6954527	0.811043
ENSG00000136267.9_14184674_14188863	rs17168009	0.988683
ENSG00000136267.9_14184674_14188863	rs113456575	0.337707
ENSG00000136267.9_14184674_14188863	rs73067896	0.983405
ENSG00000136267.9_14184674_14188863	rs6954871	0.7889
ENSG00000136267.9_14184674_14188863	rs38292	0.931199
ENSG00000136267.9_14184674_14188863	rs12534434	0.610832
ENSG00000136267.9_14184674_14188863	rs12534437	0.686917
ENSG00000136267.9_14184674_14188863	rs10950513	0.641177
ENSG00000136267.9_14184674_14188863	rs12673837	0.996074
ENSG00000136267.9_14184674_14188863	rs6959580	0.700588
ENSG00000136267.9_14184674_14188863	rs6960036	0.434449
ENSG00000136267.9_14184674_14188863	rs38291	0.683897
ENSG00000136267.9_14184674_14188863	rs79138945	0.715643
ENSG00000136267.9_14184674_14188863	rs17168013	0.424477
ENSG00000136267.9_14184674_14188863	rs73069604	0.868139
ENSG00000136267.9_14184674_14188863	rs75858644	0.821684
ENSG00000136267.9_14184674_14188863	rs77863679	0.810478
ENSG00000136267.9_14184674_14188863	rs139629606	0.8081
ENSG00000136267.9_14184674_14188863	rs73069608	0.790199
ENSG00000136267.9_14184674_14188863	rs73069612	0.782631
ENSG00000136267.9_14184674_14188863	rs17168017	0.765042
ENSG00000136267.9_14184674_14188863	rs12667752	0.736554
ENSG00000136267.9_14184674_14188863	rs12670082	0.505318
ENSG00000136267.9_14184674_14188863	rs17168019	0.741948
ENSG00000136267.9_14184674_14188863	rs12667761	0.550717
ENSG00000136267.9_14184674_14188863	rs73069621	0.551225
ENSG00000136267.9_14184674_14188863	rs73069623	0.551823
ENSG00000136267.9_14184674_14188863	rs11974745	0.741942
ENSG00000136267.9_14184674_14188863	rs73069627	0.771517
ENSG00000136267.9_14184674_14188863	rs73069628	0.758252
ENSG00000136267.9_14184674_14188863	rs73069629	0.741977
ENSG00000136267.9_14184674_14188863	rs73069631	0.555813
ENSG00000136267.9_14184674_14188863	rs13239887	0.572758
ENSG00000136267.9_14184674_14188863	rs73069633	0.741853
ENSG00000136267.9_14184674_14188863	rs73069635	0.75824
ENSG00000136267.9_14184674_14188863	rs73069638	0.758236
ENSG00000136267.9_14184674_14188863	rs76155792	0.741945
ENSG00000136267.9_14184674_14188863	rs12534826	0.552588
ENSG00000136267.9_14184674_14188863	rs12537544	0.559759
ENSG00000136267.9_14184674_14188863	rs10950514	0.748834
ENSG00000136267.9_14184674_14188863	rs73069642	0.748873
ENSG00000136267.9_14184674_14188863	rs73069643	0.509874
ENSG00000136267.9_14184674_14188863	rs73069645	0.660239
ENSG00000136267.9_14184674_14188863	rs6956317	0.0559772
ENSG00000136267.9_14184674_14188863	rs73069646	0.702232
ENSG00000136267.9_14184674_14188863	rs73069647	0.704648
ENSG00000136267.9_14184674_14188863	rs114060343	0.299999
ENSG00000136267.9_14184674_14188863	rs10261697	0.185996
ENSG00000136267.9_14184674_14188863	rs75510247	0.664212
ENSG00000136267.9_14184674_14188863	rs62445616	0.0558715
ENSG00000136267.9_14184674_14188863	rs73069648	0.705396
ENSG00000136267.9_14184674_14188863	rs77071667	0.949211
ENSG00000136267.9_14184674_14188863	rs12667564	0.545649
ENSG00000136267.9_14184674_14188863	rs10280363	0.0535237
ENSG00000136267.9_14184674_14188863	rs10235178	0.113776
ENSG00000136267.9_14184674_14188863	rs10265160	0.0806906
ENSG00000136267.9_14184674_14188863	rs62445617	0.0591706
ENSG00000136267.9_14184674_14188863	rs10265875	0.0686687
ENSG00000136267.9_14184674_14188863	rs10265888	0.068204
ENSG00000136267.9_14184674_14188863	rs62445618	0.112276
ENSG00000136267.9_14184674_14188863	rs76185545	0.302556
ENSG00000136267.9_14184674_14188863	rs138130956	0.143549
ENSG00000136267.9_14184674_14188863	rs1011539	0.0769981
ENSG00000136267.9_14184674_14188863	rs34701126	0.989396
ENSG00000136267.9_14184674_14188863	rs13438469	0.0773377
ENSG00000136267.9_14184674_14188863	rs73069652	0.38498
ENSG00000136267.9_14184674_14188863	rs6962879	0.289404
ENSG00000136267.9_14184674_14188863	rs73069654	0.069857
ENSG00000136267.9_14184674_14188863	rs73069655	0.35882
ENSG00000136267.9_14184674_14188863	rs6949452	0.18408
ENSG00000136267.9_14184674_14188863	rs56233523	0.213962
ENSG00000136267.9_14184674_14188863	rs59734999	0.240186
ENSG00000136267.9_14184674_14188863	rs62445620	0.0796992
ENSG00000136267.9_14184674_14188863	rs12536803	0.279744
ENSG00000136267.9_14184674_14188863	rs1859729	0.832366
ENSG00000136267.9_14184674_14188863	rs12536819	0.274171
ENSG00000136267.9_14184674_14188863	rs6972707	0.827854
ENSG00000136267.9_14184674_14188863	rs6955524	0.803851
ENSG00000136267.9_14184674_14188863	rs35198760	0.307046
ENSG00000136267.9_14184674_14188863	rs36095426	0.306717
ENSG00000136267.9_14184674_14188863	rs38290	0.306315
ENSG00000136267.9_14184674_14188863	rs38289	0.306223
ENSG00000136267.9_14184674_14188863	rs38288	0.498894
ENSG00000136267.9_14184674_14188863	rs38287	0.314495
ENSG00000136267.9_14184674_14188863	rs38286	0.307188
ENSG00000136267.9_14184674_14188863	rs38285	0.304519
ENSG00000136267.9_14184674_14188863	rs38284	0.302228
ENSG00000136267.9_14184674_14188863	rs10264130	0.353235
ENSG00000136267.9_14184674_14188863	rs10950515	0.302915
ENSG00000136267.9_14184674_14188863	rs7779584	0.458395
ENSG00000136267.9_14184674_14188863	rs40540	0.297834
ENSG00000136267.9_14184674_14188863	rs38283	0.527162
ENSG00000136267.9_14184674_14188863	rs73069674	0.0379761
ENSG00000136267.9_14184674_14188863	rs6971533	0.899001
ENSG00000136267.9_14184674_14188863	rs17710027	0.329515
ENSG00000136267.9_14184674_14188863	rs7789048	0.58922
ENSG00000136267.9_14184674_14188863	rs10275939	0.0960422
ENSG00000136267.9_14184674_14188863	rs6461079	0.182213
ENSG00000136267.9_14184674_14188863	rs6976083	0.954994
ENSG00000136267.9_14184674_14188863	rs6976092	0.104542
ENSG00000136267.9_14184674_14188863	rs61372056	0.391042
ENSG00000136267.9_14184674_14188863	rs17766630	0.0616613
ENSG00000136267.9_14184674_14188863	rs13242592	0.944289
ENSG00000136267.9_14184674_14188863	rs74492027	0.0850221
ENSG00000136267.9_14184674_14188863	rs38282	0.180588
ENSG00000136267.9_14184674_14188863	rs73052106	0.0272447
ENSG00000136267.9_14184674_14188863	rs4141103	0.179474
ENSG00000136267.9_14184674_14188863	rs73052110	0.104819
ENSG00000136267.9_14184674_14188863	rs28533448	0.435835
ENSG00000136267.9_14184674_14188863	rs38281	0.178738
ENSG00000136267.9_14184674_14188863	rs6966405	0.324791
ENSG00000136267.9_14184674_14188863	rs38280	0.130876
ENSG00000136267.9_14184674_14188863	rs38279	0.244126
ENSG00000136267.9_14184674_14188863	rs4719396	0.328194
ENSG00000136267.9_14184674_14188863	rs38278	0.331074
ENSG00000136267.9_14184674_14188863	rs4721315	0.711316
ENSG00000136267.9_14184674_14188863	rs10230469	0.112343
ENSG00000136267.9_14184674_14188863	rs4721316	0.378509
ENSG00000136267.9_14184674_14188863	rs4721317	0.0874565
ENSG00000136267.9_14184674_14188863	rs76546245	0.200692
ENSG00000136267.9_14184674_14188863	rs76654506	0.726361
ENSG00000136267.9_14184674_14188863	rs38277	0.350067
ENSG00000136267.9_14184674_14188863	rs38276	0.34439
ENSG00000136267.9_14184674_14188863	rs62443661	0.783281
ENSG00000136267.9_14184674_14188863	rs38275	0.36329
ENSG00000136267.9_14184674_14188863	rs112140212	0.0749756
ENSG00000136267.9_14184674_14188863	rs73052124	0.303492
ENSG00000136267.9_14184674_14188863	rs10251276	0.0198531
ENSG00000136267.9_14184674_14188863	rs38274	0.70071
ENSG00000136267.9_14184674_14188863	rs38273	0.00481418
ENSG00000136267.9_14184674_14188863	rs40236	0.373686
ENSG00000136267.9_14184674_14188863	rs38272	0.474805
ENSG00000136267.9_14184674_14188863	rs34289290	0.0776937
ENSG00000136267.9_14184674_14188863	rs38271	0.363976
ENSG00000136267.9_14184674_14188863	rs38270	0.478357
ENSG00000136267.9_14184674_14188863	rs38269	0.374723
ENSG00000136267.9_14184674_14188863	rs38268	0.36425
ENSG00000136267.9_14184674_14188863	rs10278505	0.01455
ENSG00000136267.9_14184674_14188863	rs38267	0.361559
ENSG00000136267.9_14184674_14188863	rs38266	0.519482
ENSG00000136267.9_14184674_14188863	rs10263173	0.358655
ENSG00000136267.9_14184674_14188863	rs73052143	0.333673
ENSG00000136267.9_14184674_14188863	rs40450	0.357363
ENSG00000136267.9_14184674_14188863	rs17168036	0.0192436
ENSG00000136267.9_14184674_14188863	rs38265	0.358257
ENSG00000136267.9_14184674_14188863	rs38264	0.358307
ENSG00000136267.9_14184674_14188863	rs38263	0.369219
ENSG00000136267.9_14184674_14188863	rs38262	0.00575998
ENSG00000136267.9_14184674_14188863	rs139131409	0.526821
ENSG00000136267.9_14184674_14188863	rs38261	0.353218
ENSG00000136267.9_14184674_14188863	rs4719397	0.210839
ENSG00000136267.9_14184674_14188863	rs180674852	0.357074
ENSG00000136267.9_14184674_14188863	rs7783001	0.465472
ENSG00000136267.9_14184674_14188863	rs12672825	0.308046
ENSG00000136267.9_14184674_14188863	rs38260	0.428441
ENSG00000136267.9_14184674_14188863	rs38259	0.42833
ENSG00000136267.9_14184674_14188863	rs6955426	0.542947
ENSG00000136267.9_14184674_14188863	rs78672307	0.549089
ENSG00000136267.9_14184674_14188863	rs182649558	0.513234
ENSG00000136267.9_14184674_14188863	rs12674041	0.132035
ENSG00000136267.9_14184674_14188863	rs79248567	0.318883
ENSG00000136267.9_14184674_14188863	rs11760549	0.106526
ENSG00000136267.9_14184674_14188863	rs979720	0.0507135
ENSG00000136267.9_14184674_14188863	rs10950516	0.0497298
ENSG00000136267.9_14184674_14188863	rs78698789	0.130369
ENSG00000136267.9_14184674_14188863	rs7801010	0.192974
ENSG00000136267.9_14184674_14188863	rs2108515	0.0304782
ENSG00000136267.9_14184674_14188863	rs2108514	0.0334911
ENSG00000136267.9_14184674_14188863	rs2159020	0.0198387
ENSG00000136267.9_14184674_14188863	rs79458928	0.0885421
ENSG00000136267.9_14184674_14188863	rs7793052	0.0397181
ENSG00000136267.9_14184674_14188863	rs7796825	0.0395283
ENSG00000136267.9_14184674_14188863	rs2190672	0.669808
ENSG00000136267.9_14184674_14188863	rs7797455	0.917597
ENSG00000136267.9_14184674_14188863	rs57360595	0.666815
ENSG00000136267.9_14184674_14188863	rs55776849	0.664751
ENSG00000136267.9_14184674_14188863	rs55816754	0.579542
ENSG00000136267.9_14184674_14188863	rs56216249	0.78775
ENSG00000136267.9_14184674_14188863	rs28892892	0.735836
ENSG00000136267.9_14184674_14188863	rs28841377	0.741838
ENSG00000136267.9_14184674_14188863	rs10228492	0.0388526
ENSG00000136267.9_14184674_14188863	rs10257651	0.197793
ENSG00000136267.9_14184674_14188863	rs2079547	0.0218637
ENSG00000136267.9_14184674_14188863	rs10950517	0.018158
ENSG00000136267.9_14184674_14188863	rs10950518	0.02249
ENSG00000136267.9_14184674_14188863	rs6945418	0.0228897
ENSG00000136267.9_14184674_14188863	rs10239380	0.022207
ENSG00000136267.9_14184674_14188863	rs73052171	0.882171
ENSG00000136267.9_14184674_14188863	rs11974509	0.654716
ENSG00000136267.9_14184674_14188863	rs12699600	0.867401
ENSG00000136267.9_14184674_14188863	rs7785249	0.0217086
ENSG00000136267.9_14184674_14188863	rs4483055	0.577998
ENSG00000136267.9_14184674_14188863	rs4463321	0.0202147
ENSG00000136267.9_14184674_14188863	rs4385371	0.0211311
ENSG00000136267.9_14184674_14188863	rs7778711	0.0211328
ENSG00000136267.9_14184674_14188863	rs73052178	0.719019
ENSG00000136267.9_14184674_14188863	rs150790371	0.330749
ENSG00000136267.9_14184674_14188863	rs17767576	0.182906
ENSG00000136267.9_14184674_14188863	rs17711148	0.184216
ENSG00000136267.9_14184674_14188863	rs10233920	0.965213
ENSG00000136267.9_14184674_14188863	rs17168057	0.924774
ENSG00000136267.9_14184674_14188863	rs4721319	0.0172617
ENSG00000136267.9_14184674_14188863	rs12530600	0.0198358
ENSG00000136267.9_14184674_14188863	rs2108513	0.0847667
ENSG00000136267.9_14184674_14188863	rs4451203	0.0200786
ENSG00000136267.9_14184674_14188863	rs4377856	0.00804887
ENSG00000136267.9_14184674_14188863	rs6976687	0.174698
ENSG00000136267.9_14184674_14188863	rs115945394	0.0159195
ENSG00000136267.9_14184674_14188863	rs148935394	0.581926
ENSG00000136267.9_14184674_14188863	rs79046052	0.0164815
ENSG00000136267.9_14184674_14188863	rs114348231	0.73054
ENSG00000136267.9_14184674_14188863	rs117337772	0.73489
ENSG00000136267.9_14184674_14188863	rs2215037	0.0203576
ENSG00000136267.9_14184674_14188863	rs969690	0.936906
ENSG00000136267.9_14184674_14188863	rs969689	0.0160784
ENSG00000136267.9_14184674_14188863	rs6949535	0.0236134
ENSG00000136267.9_14184674_14188863	rs12699601	0.487752
ENSG00000136267.9_14184674_14188863	rs6975040	0.0211307
ENSG00000136267.9_14184674_14188863	rs6955155	0.0211307
ENSG00000136267.9_14184674_14188863	rs6960014	0.0165289
ENSG00000136267.9_14184674_14188863	rs73052194	0.861464
ENSG00000136267.9_14184674_14188863	rs7797910	0.489741
ENSG00000136267.9_14184674_14188863	rs10239934	0.745223
ENSG00000136267.9_14184674_14188863	rs140169125	0.340936
ENSG00000136267.9_14184674_14188863	rs149720922	0.0621264
ENSG00000136267.9_14184674_14188863	rs7780422	0.239207
ENSG00000136267.9_14184674_14188863	rs2041091	0.0889225
ENSG00000136267.9_14184674_14188863	rs10227409	0.711941
ENSG00000136267.9_14184674_14188863	rs2108511	0.10477
ENSG00000136267.9_14184674_14188863	rs4141258	0.105384
ENSG00000136267.9_14184674_14188863	rs10231874	0.105562
ENSG00000136267.9_14184674_14188863	rs6975629	0.590089
ENSG00000136267.9_14184674_14188863	rs6980003	0.504537
ENSG00000136267.9_14184674_14188863	rs2357897	0.0212001
ENSG00000136267.9_14184674_14188863	rs2215036	0.105613
ENSG00000136267.9_14184674_14188863	rs6980097	0.504852
ENSG00000136267.9_14184674_14188863	rs6942416	0.50489
ENSG00000136267.9_14184674_14188863	rs6942417	0.504869
ENSG00000136267.9_14184674_14188863	rs6461081	0.504897
ENSG00000136267.9_14184674_14188863	rs2215035	0.0212448
ENSG00000136267.9_14184674_14188863	rs6461082	0.505434
ENSG00000136267.9_14184674_14188863	rs6947472	0.915019
ENSG00000136267.9_14184674_14188863	rs7781574	0.106053
ENSG00000136267.9_14184674_14188863	rs10256065	0.0311304
ENSG00000136267.9_14184674_14188863	rs2215034	0.0315835
ENSG00000136267.9_14184674_14188863	rs35689654	0.673561
ENSG00000136267.9_14184674_14188863	rs6461083	0.0037366
ENSG00000136267.9_14184674_14188863	rs146878186	0.144149
ENSG00000136267.9_14184674_14188863	rs7791370	0.0343574
ENSG00000136267.9_14184674_14188863	rs75631407	0.125844
ENSG00000136267.9_14184674_14188863	rs148813514	0.700978
ENSG00000136267.9_14184674_14188863	rs4401730	0.131638
ENSG00000136267.9_14184674_14188863	rs73054215	0.277066
ENSG00000136267.9_14184674_14188863	rs4719398	0.00792586
ENSG00000136267.9_14184674_14188863	rs6944473	0.676694
ENSG00000136267.9_14184674_14188863	rs6962476	0.0186931
ENSG00000136267.9_14184674_14188863	rs10215596	0.588689
ENSG00000136267.9_14184674_14188863	rs6962605	0.486958
ENSG00000136267.9_14184674_14188863	rs62443937	0.6948
ENSG00000136267.9_14184674_14188863	rs6415237	0.0201147
ENSG00000136267.9_14184674_14188863	rs10271630	0.557234
ENSG00000136267.9_14184674_14188863	rs6955394	0.963327
ENSG00000136267.9_14184674_14188863	rs73054222	0.503623
ENSG00000136267.9_14184674_14188863	rs1024579	0.531649
ENSG00000136267.9_14184674_14188863	rs1016804	0.363554
ENSG00000136267.9_14184674_14188863	rs77915169	0.972269
ENSG00000136267.9_14184674_14188863	rs1012221	0.0340251
ENSG00000136267.9_14184674_14188863	rs6961153	0.0253054
ENSG00000136267.9_14184674_14188863	rs62443152	0.952951
ENSG00000136267.9_14184674_14188863	rs10250450	0.728219
ENSG00000136267.9_14184674_14188863	rs62443153	0.676102
ENSG00000136267.9_14184674_14188863	rs17168069	0.539962
ENSG00000136267.9_14184674_14188863	rs7798729	0.170073
ENSG00000136267.9_14184674_14188863	rs7799368	0.0148398
ENSG00000136267.9_14184674_14188863	rs2215033	0.722539
ENSG00000136267.9_14184674_14188863	rs12699603	0.394981
ENSG00000136267.9_14184674_14188863	rs17150049	0.293229
ENSG00000136267.9_14184674_14188863	rs13233548	0.0945851
ENSG00000136267.9_14184674_14188863	rs12672318	0.17186
ENSG00000136267.9_14184674_14188863	rs10267619	0.749706
ENSG00000136267.9_14184674_14188863	rs17168073	0.588867
ENSG00000136267.9_14184674_14188863	rs2159019	0.0555383
ENSG00000136267.9_14184674_14188863	rs17712036	0.617324
ENSG00000136267.9_14184674_14188863	rs35787627	0.81104
ENSG00000136267.9_14184674_14188863	rs917324	0.0218851
ENSG00000136267.9_14184674_14188863	rs73679711	0.521773
ENSG00000136267.9_14184674_14188863	rs917323	0.492527
ENSG00000136267.9_14184674_14188863	rs55734480	0.0965197
ENSG00000136267.9_14184674_14188863	rs12112152	0.103449
ENSG00000136267.9_14184674_14188863	rs62444568	0.564809
ENSG00000136267.9_14184674_14188863	rs2215038	0.110999
ENSG00000136267.9_14184674_14188863	rs12154315	0.0967549
ENSG00000136267.9_14184674_14188863	rs77234114	0.722046
ENSG00000136267.9_14184674_14188863	rs13309076	0.754387
ENSG00000136267.9_14184674_14188863	rs117226397	0.12021
ENSG00000136267.9_14184674_14188863	rs62444569	0.551286
ENSG00000136267.9_14184674_14188863	rs13240040	0.346107
ENSG00000136267.9_14184674_14188863	rs4141259	0.0781251
ENSG00000136267.9_14184674_14188863	rs78469857	0.953154
ENSG00000136267.9_14184674_14188863	rs4141257	0.0783728
ENSG00000136267.9_14184674_14188863	rs9655113	0.372812
ENSG00000136267.9_14184674_14188863	rs2190671	0.270771
ENSG00000136267.9_14184674_14188863	rs2108510	0.492214
ENSG00000136267.9_14184674_14188863	rs13242229	0.257214
ENSG00000136267.9_14184674_14188863	rs35612883	0.160346
ENSG00000136267.9_14184674_14188863	rs61010396	0.291233
ENSG00000136267.9_14184674_14188863	rs1991733	0.923749
ENSG00000136267.9_14184674_14188863	rs17150056	0.0181108
ENSG00000136267.9_14184674_14188863	rs1991732	0.0794788
ENSG00000136267.9_14184674_14188863	rs2271267	0.352313
ENSG00000136267.9_14184674_14188863	rs17168080	0.428282
ENSG00000136267.9_14184674_14188863	rs17774495	0.297801
ENSG00000136267.9_14184674_14188863	rs10234589	0.154912
ENSG00000136267.9_14184674_14188863	rs79030485	0.92034
ENSG00000136267.9_14184674_14188863	rs2099282	0.0277453
ENSG00000136267.9_14184674_14188863	rs2099281	0.453773
ENSG00000136267.9_14184674_14188863	rs36100361	0.931781
ENSG00000136267.9_14184674_14188863	rs4721329	0.474232
ENSG00000136267.9_14184674_14188863	rs12699606	0.68705
ENSG00000136267.9_14184674_14188863	rs12699607	0.746055
ENSG00000136267.9_14184674_14188863	rs991355	0.629244
ENSG00000136267.9_14184674_14188863	rs141540350	0.460119
ENSG00000136267.9_14184674_14188863	rs58002548	0.416377
ENSG00000136267.9_14184674_14188863	rs11766474	0.866522
ENSG00000136267.9_14184674_14188863	rs59831821	0.521321
ENSG00000136267.9_14184674_14188863	rs17168087	0.457195
ENSG00000136267.9_14184674_14188863	rs75313329	0.714744
ENSG00000136267.9_14184674_14188863	rs2357898	0.461347
ENSG00000136267.9_14184674_14188863	rs17168091	0.598072
ENSG00000136267.9_14184674_14188863	rs142395594	0.780961
ENSG00000136267.9_14184674_14188863	rs6972310	0.353667
ENSG00000136267.9_14184674_14188863	rs6971911	0.420024
ENSG00000136267.9_14184674_14188863	rs6955228	0.831656
ENSG00000136267.9_14184674_14188863	rs17718479	0.960417
ENSG00000136267.9_14184674_14188863	rs117159630	0.970579
ENSG00000136267.9_14184674_14188863	rs2217572	0.659026
ENSG00000136267.9_14184674_14188863	rs2217571	0.257288
ENSG00000136267.9_14184674_14188863	rs142695099	0.539992
ENSG00000136267.9_14184674_14188863	rs111729967	0.428372
ENSG00000136267.9_14184674_14188863	rs6970393	0.00437582
ENSG00000136267.9_14184674_14188863	rs6953626	0.00434997
ENSG00000136267.9_14184674_14188863	rs6953678	0.00443573
ENSG00000136267.9_14184674_14188863	rs6971713	0.00444573
ENSG00000136267.9_14184674_14188863	rs9719964	0.00444402
ENSG00000136267.9_14184674_14188863	rs6977358	0.465696
ENSG00000136267.9_14184674_14188863	rs146961459	0.0239956
ENSG00000136267.9_14184674_14188863	rs150164230	0.517586
ENSG00000136267.9_14184674_14188863	rs6461091	0.820621
ENSG00000136267.9_14184674_14188863	rs10232313	0.00644276
ENSG00000136267.9_14184674_14188863	rs58245864	0.869936
ENSG00000136267.9_14184674_14188863	rs117020175	0.69941
ENSG00000136267.9_14184674_14188863	rs1019906	0.838215
ENSG00000136267.9_14184674_14188863	rs117671483	0.737841
ENSG00000136267.9_14184674_14188863	rs17168097	0.2643
ENSG00000136267.9_14184674_14188863	rs77395240	0.0100188
ENSG00000136267.9_14184674_14188863	rs17775181	0.598118
ENSG00000136267.9_14184674_14188863	rs6958890	0.83525
ENSG00000136267.9_14184674_14188863	rs4721330	0.27603
ENSG00000136267.9_14184674_14188863	rs74968566	0.0109432
ENSG00000136267.9_14184674_14188863	rs62444580	0.0063571
ENSG00000136267.9_14184674_14188863	rs73054266	0.59536
ENSG00000136267.9_14184674_14188863	rs77945516	0.0117105
ENSG00000136267.9_14184674_14188863	rs75178965	0.0115468
ENSG00000136267.9_14184674_14188863	rs77727406	0.0115749
ENSG00000136267.9_14184674_14188863	rs78523051	0.0124508
ENSG00000136267.9_14184674_14188863	rs17168106	0.282184
ENSG00000136267.9_14184674_14188863	rs74474860	0.0149177
ENSG00000136267.9_14184674_14188863	rs11977804	0.351582
ENSG00000136267.9_14184674_14188863	rs17168109	0.317699
ENSG00000136267.9_14184674_14188863	rs76504817	0.659815
ENSG00000136267.9_14184674_14188863	rs6975394	0.501649
ENSG00000136267.9_14184674_14188863	rs1319593	0.570982
ENSG00000136267.9_14184674_14188863	rs1319592	0.273261
ENSG00000136267.9_14184674_14188863	rs59447920	0.458921
ENSG00000136267.9_14184674_14188863	rs12532802	0.278171
ENSG00000136267.9_14184674_14188863	rs142087980	0.486255
ENSG00000136267.9_14184674_14188863	rs2116532	0.71443
ENSG00000136267.9_14184674_14188863	rs12539374	0.302814
ENSG00000136267.9_14184674_14188863	rs6953969	0.236648
ENSG00000136267.9_14184674_14188863	rs79249822	0.487749
ENSG00000136267.9_14184674_14188863	rs34543196	0.305708
ENSG00000136267.9_14184674_14188863	rs6959380	0.545427
ENSG00000136267.9_14184674_14188863	rs1469618	0.600872
ENSG00000136267.9_14184674_14188863	rs6963946	0.588833
ENSG00000136267.9_14184674_14188863	rs80000604	0.493756
ENSG00000136267.9_14184674_14188863	rs10755842	0.689973
ENSG00000136267.9_14184674_14188863	rs12155191	0.286187
ENSG00000136267.9_14184674_14188863	rs6946703	0.289075
ENSG00000136267.9_14184674_14188863	rs6947526	0.522324
ENSG00000136267.9_14184674_14188863	rs12699609	0.721154
ENSG00000136267.9_14184674_14188863	rs17775555	0.831522
ENSG00000136267.9_14184674_14188863	rs11983089	0.490779
ENSG00000136267.9_14184674_14188863	rs4721331	0.516715
ENSG00000136267.9_14184674_14188863	rs74880288	0.582445
ENSG00000136267.9_14184674_14188863	rs186640188	0.963659
ENSG00000136267.9_14184674_14188863	rs75117155	0.0257809
ENSG00000136267.9_14184674_14188863	rs4141591	0.859809
ENSG00000136267.9_14184674_14188863	rs185087090	0.625974
ENSG00000136267.9_14184674_14188863	rs12333379	0.480965
ENSG00000136267.9_14184674_14188863	rs12699610	0.367476
ENSG00000136267.9_14184674_14188863	rs12536853	0.744704
ENSG00000136267.9_14184674_14188863	rs12699611	0.712419
ENSG00000136267.9_14184674_14188863	rs77636852	0.992692
ENSG00000136267.9_14184674_14188863	rs10950520	0.668145
ENSG00000136267.9_14184674_14188863	rs12699612	0.345732
ENSG00000136267.9_14184674_14188863	rs7785682	0.560416
ENSG00000136267.9_14184674_14188863	rs56364675	0.887712
ENSG00000136267.9_14184674_14188863	rs59942593	0.646761
ENSG00000136267.9_14184674_14188863	rs12699613	0.807129
ENSG00000136267.9_14184674_14188863	rs145906058	0.082721
ENSG00000136267.9_14184674_14188863	rs10245285	0.746479
ENSG00000136267.9_14184674_14188863	rs7804884	0.407305
ENSG00000136267.9_14184674_14188863	rs116888140	0.174904
ENSG00000136267.9_14184674_14188863	rs28729840	0.102666
ENSG00000136267.9_14184674_14188863	rs10435058	0.466315
ENSG00000136267.9_14184674_14188863	rs4721334	0.0806013
ENSG00000136267.9_14184674_14188863	rs138842164	0.311056
ENSG00000136267.9_14184674_14188863	rs34148828	0.0287282
ENSG00000136267.9_14184674_14188863	rs10486037	0.378218
ENSG00000136267.9_14184674_14188863	rs10275729	0.019018
ENSG00000136267.9_14184674_14188863	rs10950521	0.0515228
ENSG00000136267.9_14184674_14188863	rs10279461	0.716417
ENSG00000136267.9_14184674_14188863	rs2060161	0.101374
ENSG00000136267.9_14184674_14188863	rs13233118	0.0137114
ENSG00000136267.9_14184674_14188863	rs75484262	0.00487378
ENSG00000136267.9_14184674_14188863	rs17168132	0.0462154
ENSG00000136267.9_14184674_14188863	rs1036140	0.415642
ENSG00000136267.9_14184674_14188863	rs10215028	0.385599
ENSG00000136267.9_14184674_14188863	rs2357958	0.0385224
ENSG00000136267.9_14184674_14188863	rs11761226	0.0972896
ENSG00000136267.9_14184674_14188863	rs12699614	0.479583
ENSG00000136267.9_14184674_14188863	rs6461092	0.79366
ENSG00000136267.9_14184674_14188863	rs75009921	0.438107
ENSG00000136267.9_14184674_14188863	rs6461093	0.859945
ENSG00000136267.9_14184674_14188863	rs6461094	0.860151
ENSG00000136267.9_14184674_14188863	rs117646532	0.840176
ENSG00000136267.9_14184674_14188863	rs6461095	0.0977793
ENSG00000136267.9_14184674_14188863	rs6461096	0.771096
ENSG00000136267.9_14184674_14188863	rs117943226	0.46143
ENSG00000136267.9_14184674_14188863	rs12673303	0.000451548
ENSG00000136267.9_14184674_14188863	rs2060160	0.00051443
ENSG00000136267.9_14184674_14188863	rs2060159	0.172942
ENSG00000136267.9_14184674_14188863	rs10950522	0.0130602
ENSG00000136267.9_14184674_14188863	rs10227749	0.0255969
ENSG00000136267.9_14184674_14188863	rs10243451	0.855747
ENSG00000136267.9_14184674_14188863	rs10228053	0.0264838
ENSG00000136267.9_14184674_14188863	rs6461098	0.106685
ENSG00000136267.9_14184674_14188863	rs4141592	0.904754
ENSG00000136267.9_14184674_14188863	rs6461099	0.675303
ENSG00000136267.9_14184674_14188863	rs7780569	0.731484
ENSG00000136267.9_14184674_14188863	rs57813622	0.00114476
ENSG00000136267.9_14184674_14188863	rs6971925	0.106726
ENSG00000136267.9_14184674_14188863	rs1560576	0.962901
ENSG00000136267.9_14184674_14188863	rs1560575	0.774328
ENSG00000136267.9_14184674_14188863	rs74830199	0.774333
ENSG00000136267.9_14184674_14188863	rs2357959	0.775887
ENSG00000136267.9_14184674_14188863	rs7790621	0.905405
ENSG00000136267.9_14184674_14188863	rs7809648	0.774612
ENSG00000136267.9_14184674_14188863	rs7790565	0.77462
ENSG00000136267.9_14184674_14188863	rs7790717	0.774727
ENSG00000136267.9_14184674_14188863	rs7809958	0.774666
ENSG00000136267.9_14184674_14188863	rs12540554	0.774729
ENSG00000136267.9_14184674_14188863	rs12532918	0.774743
ENSG00000136267.9_14184674_14188863	rs6962080	0.0346888
ENSG00000136267.9_14184674_14188863	rs12674246	0.00113249
ENSG00000136267.9_14184674_14188863	rs6963111	0.774929
ENSG00000136267.9_14184674_14188863	rs6962861	0.905729
ENSG00000136267.9_14184674_14188863	rs10226265	0.782224
ENSG00000136267.9_14184674_14188863	rs12699615	0.775309
ENSG00000136267.9_14184674_14188863	rs62444637	0.693599
ENSG00000136267.9_14184674_14188863	rs12699616	0.0434618
ENSG00000136267.9_14184674_14188863	rs6972732	0.775436
ENSG00000136267.9_14184674_14188863	rs12532453	0.00192685
ENSG00000136267.9_14184674_14188863	rs12535183	0.767269
ENSG00000136267.9_14184674_14188863	rs12532527	0.776142
ENSG00000136267.9_14184674_14188863	rs12537636	0.776298
ENSG00000136267.9_14184674_14188863	rs10950523	0.165856
ENSG00000136267.9_14184674_14188863	rs35075995	0.550768
ENSG00000136267.9_14184674_14188863	rs35230860	0.52747
ENSG00000136267.9_14184674_14188863	rs10239634	0.107423
ENSG00000136267.9_14184674_14188863	rs12539016	0.760342
ENSG00000136267.9_14184674_14188863	rs148999677	0.855491
ENSG00000136267.9_14184674_14188863	rs76851618	0.909179
ENSG00000136267.9_14184674_14188863	rs9639190	0.739939
ENSG00000136267.9_14184674_14188863	rs9639191	0.777647
ENSG00000136267.9_14184674_14188863	rs891808	0.777741
ENSG00000136267.9_14184674_14188863	rs56352403	0.0220038
ENSG00000136267.9_14184674_14188863	rs11769240	0.0593445
ENSG00000136267.9_14184674_14188863	rs6957588	0.163222
ENSG00000136267.9_14184674_14188863	rs11761424	0.0216724
ENSG00000136267.9_14184674_14188863	rs2116531	0.0216309
ENSG00000136267.9_14184674_14188863	rs35182111	0.0467261
ENSG00000136267.9_14184674_14188863	rs35469417	0.0468577
ENSG00000136267.9_14184674_14188863	rs34886902	0.043395
ENSG00000136267.9_14184674_14188863	rs58641244	0.0473294
ENSG00000136267.9_14184674_14188863	rs137892452	0.547501
ENSG00000136267.9_14184674_14188863	rs13233368	0.0476354
ENSG00000136267.9_14184674_14188863	rs41415147	0.752815
ENSG00000136267.9_14184674_14188863	rs35690340	0.0478675
ENSG00000136267.9_14184674_14188863	rs34628921	0.0477979
ENSG00000136267.9_14184674_14188863	rs150791615	0.547515
ENSG00000136267.9_14184674_14188863	rs73068025	0.048947
ENSG00000136267.9_14184674_14188863	rs73068026	0.0490075
ENSG00000136267.9_14184674_14188863	rs118087558	0.219006
ENSG00000136267.9_14184674_14188863	rs68166304	0.986667
ENSG00000136267.9_14184674_14188863	rs10486032	0.0672738
ENSG00000136267.9_14184674_14188863	rs73068027	0.0292189
ENSG00000136267.9_14184674_14188863	rs2067698	0.029657
ENSG00000136267.9_14184674_14188863	rs13232324	0.0522793
ENSG00000136267.9_14184674_14188863	rs12535778	0.0521955
ENSG00000136267.9_14184674_14188863	rs196759	0.107302
ENSG00000136267.9_14184674_14188863	rs12111648	0.0672736
ENSG00000136267.9_14184674_14188863	rs12536559	0.0677195
ENSG00000136267.9_14184674_14188863	rs12536670	0.0445065
ENSG00000136267.9_14184674_14188863	rs117263630	0.619744
ENSG00000136267.9_14184674_14188863	rs196757	0.986781
ENSG00000136267.9_14184674_14188863	rs12532234	0.105996
ENSG00000136267.9_14184674_14188863	rs12540165	0.0716864
ENSG00000136267.9_14184674_14188863	rs196756	0.0998805
ENSG00000136267.9_14184674_14188863	rs1431536	0.0202697
ENSG00000136267.9_14184674_14188863	rs1431535	0.0770731
ENSG00000136267.9_14184674_14188863	rs1431534	0.0477266
ENSG00000136267.9_14184674_14188863	rs75108832	0.441126
ENSG00000136267.9_14184674_14188863	rs17777395	0.738577
ENSG00000136267.9_14184674_14188863	rs1367778	0.0280893
ENSG00000136267.9_14184674_14188863	rs1367777	0.0584822
ENSG00000136267.9_14184674_14188863	rs7811768	0.101069
ENSG00000136267.9_14184674_14188863	rs1367776	0.0461276
ENSG00000136267.9_14184674_14188863	rs2043221	0.0157183
ENSG00000136267.9_14184674_14188863	rs112811048	0.00157593
ENSG00000136267.9_14184674_14188863	rs62443273	0.0365038
ENSG00000136267.9_14184674_14188863	rs1431533	0.0124816
ENSG00000136267.9_14184674_14188863	rs1835677	0.0328964
ENSG00000136267.9_14184674_14188863	rs1835676	0.032864
ENSG00000136267.9_14184674_14188863	rs182034	0.906998
ENSG00000136267.9_14184674_14188863	rs12533433	0.0379714
ENSG00000136267.9_14184674_14188863	rs1367775	0.0384882
ENSG00000136267.9_14184674_14188863	rs2116318	0.0362926
ENSG00000136267.9_14184674_14188863	rs2116317	0.0369511
ENSG00000136267.9_14184674_14188863	rs17777652	0.238564
ENSG00000136267.9_14184674_14188863	rs2163509	0.036495
ENSG00000136267.9_14184674_14188863	rs196755	0.99971
ENSG00000136267.9_14184674_14188863	rs13244039	0.943738
ENSG00000136267.9_14184674_14188863	rs60294470	0.0336451
ENSG00000136267.9_14184674_14188863	rs12540892	0.0286741
ENSG00000136267.9_14184674_14188863	rs171927	0.107451
ENSG00000136267.9_14184674_14188863	rs58759714	0.0245056
ENSG00000136267.9_14184674_14188863	rs183808	0.0768474
ENSG00000136267.9_14184674_14188863	rs196753	0.088368
ENSG00000136267.9_14184674_14188863	rs17168175	0.0213843
ENSG00000136267.9_14184674_14188863	rs16878172	0.000982853
ENSG00000136267.9_14184674_14188863	rs1431532	0.410562
ENSG00000136267.9_14184674_14188863	rs196752	0.107501
ENSG00000136267.9_14184674_14188863	rs17168177	0.00754696
ENSG00000136267.9_14184674_14188863	rs196751	0.825623
ENSG00000136267.9_14184674_14188863	rs12540646	0.0390064
ENSG00000136267.9_14184674_14188863	rs112118496	0.483482
ENSG00000136267.9_14184674_14188863	rs171926	0.147403
ENSG00000136267.9_14184674_14188863	rs196750	0.160055
ENSG00000136267.9_14184674_14188863	rs12531006	0.0390064
ENSG00000136267.9_14184674_14188863	rs196749	0.0507376
ENSG00000136267.9_14184674_14188863	rs12532388	0.0475134
ENSG00000136267.9_14184674_14188863	rs196760	0.163507
ENSG00000136267.9_14184674_14188863	rs182035	0.171823
ENSG00000136267.9_14184674_14188863	rs11977908	0.0240522
ENSG00000136267.9_14184674_14188863	rs186218876	0.547669
ENSG00000136267.9_14184674_14188863	rs13238684	0.474466
ENSG00000136267.9_14184674_14188863	rs11764850	0.234922
ENSG00000136267.9_14184674_14188863	rs73679767	0.0244616
ENSG00000136267.9_14184674_14188863	rs73679768	0.058218
ENSG00000136267.9_14184674_14188863	rs73679770	0.0582183
ENSG00000136267.9_14184674_14188863	rs139916495	0.547669
ENSG00000136267.9_14184674_14188863	rs1431517	0.473971
ENSG00000136267.9_14184674_14188863	rs196762	0.171806
ENSG00000136267.9_14184674_14188863	rs13239682	0.932672
ENSG00000136267.9_14184674_14188863	rs11978895	0.0582185
ENSG00000136267.9_14184674_14188863	rs10486031	0.0582185
ENSG00000136267.9_14184674_14188863	rs59778011	0.0582129
ENSG00000136267.9_14184674_14188863	rs9690425	0.474415
ENSG00000136267.9_14184674_14188863	rs10950525	0.0582132
ENSG00000136267.9_14184674_14188863	rs10950526	0.0582129
ENSG00000136267.9_14184674_14188863	rs6943928	0.473792
ENSG00000136267.9_14184674_14188863	rs10253325	0.171813
ENSG00000136267.9_14184674_14188863	rs12538874	0.0582225
ENSG00000136267.9_14184674_14188863	rs10271285	0.171837
ENSG00000136267.9_14184674_14188863	rs12533729	0.0244935
ENSG00000136267.9_14184674_14188863	rs17651138	0.0159774
ENSG00000136267.9_14184674_14188863	rs147899832	0.964476
ENSG00000136267.9_14184674_14188863	rs12534446	0.171848
ENSG00000136267.9_14184674_14188863	rs17168191	0.171487
ENSG00000136267.9_14184674_14188863	rs62443283	0.171354
ENSG00000136267.9_14184674_14188863	rs17651211	0.0159775
ENSG00000136267.9_14184674_14188863	rs17651229	0.0159774
ENSG00000136267.9_14184674_14188863	rs2052980	0.91062
ENSG00000136267.9_14184674_14188863	rs28526176	0.171017
ENSG00000136267.9_14184674_14188863	rs1431518	0.382737
ENSG00000136267.9_14184674_14188863	rs150583600	0.54765
ENSG00000136267.9_14184674_14188863	rs12699617	0.474413
ENSG00000136267.9_14184674_14188863	rs1431519	0.170751
ENSG00000136267.9_14184674_14188863	rs11525791	0.170742
ENSG00000136267.9_14184674_14188863	rs11526188	0.0159775
ENSG00000136267.9_14184674_14188863	rs11762226	0.473721
ENSG00000136267.9_14184674_14188863	rs987447	0.524148
ENSG00000136267.9_14184674_14188863	rs987448	0.882789
ENSG00000136267.9_14184674_14188863	rs987449	0.765572
ENSG00000136267.9_14184674_14188863	rs9639198	0.0159773
ENSG00000136267.9_14184674_14188863	rs139891222	0.547686
ENSG00000136267.9_14184674_14188863	rs17168196	0.0159727
ENSG00000136267.9_14184674_14188863	rs11980816	0.968934
ENSG00000136267.9_14184674_14188863	rs13243691	0.473744
ENSG00000136267.9_14184674_14188863	rs2195749	0.474415
ENSG00000136267.9_14184674_14188863	rs117466824	0.91147
ENSG00000136267.9_14184674_14188863	rs1431520	0.34706
ENSG00000136267.9_14184674_14188863	rs62443311	0.0234579
ENSG00000136267.9_14184674_14188863	rs17168201	0.00698412
ENSG00000136267.9_14184674_14188863	rs13238777	0.473959
ENSG00000136267.9_14184674_14188863	rs1431521	0.829495
ENSG00000136267.9_14184674_14188863	rs77327146	0.818835
ENSG00000136267.9_14184674_14188863	rs7807072	0.947934
ENSG00000136267.9_14184674_14188863	rs1431523	0.023447
ENSG00000136267.9_14184674_14188863	rs1835675	0.997768
ENSG00000136267.9_14184674_14188863	rs78276456	0.0069843
ENSG00000136267.9_14184674_14188863	rs73070031	0.530271
ENSG00000136267.9_14184674_14188863	rs4719405	0.33784
ENSG00000136267.9_14184674_14188863	rs113079350	0.790858
ENSG00000136267.9_14184674_14188863	rs62443312	0.0234628
ENSG00000136267.9_14184674_14188863	rs150658033	0.820093
ENSG00000136267.9_14184674_14188863	rs4454192	0.296481
ENSG00000136267.9_14184674_14188863	rs6948483	0.831707
ENSG00000136267.9_14184674_14188863	rs6461101	0.820106
ENSG00000136267.9_14184674_14188863	rs138236189	0.503823
ENSG00000136267.9_14184674_14188863	rs28768518	0.0234884
ENSG00000136267.9_14184674_14188863	rs6461102	0.347144
ENSG00000136267.9_14184674_14188863	rs6461103	0.820111
ENSG00000136267.9_14184674_14188863	rs115416942	0.00698405
ENSG00000136267.9_14184674_14188863	rs6461104	0.820126
ENSG00000136267.9_14184674_14188863	rs7791622	0.347336
ENSG00000136267.9_14184674_14188863	rs10479925	0.839067
ENSG00000136267.9_14184674_14188863	rs10479926	0.0235462
ENSG00000136267.9_14184674_14188863	rs4272263	0.357868
ENSG00000136267.9_14184674_14188863	rs4370419	0.660002
ENSG00000136267.9_14184674_14188863	rs10239079	0.209427
ENSG00000136267.9_14184674_14188863	rs12533796	0.79094
ENSG00000136267.9_14184674_14188863	rs13223986	0.339433
ENSG00000136267.9_14184674_14188863	rs12699618	0.525457
ENSG00000136267.9_14184674_14188863	rs17168203	0.0234614
ENSG00000136267.9_14184674_14188863	rs10499440	0.0234618
ENSG00000136267.9_14184674_14188863	rs10247453	0.340831
ENSG00000136267.9_14184674_14188863	rs10263131	0.323457
ENSG00000136267.9_14184674_14188863	rs76582023	0.732002
ENSG00000136267.9_14184674_14188863	rs12699619	0.474263
ENSG00000136267.9_14184674_14188863	rs4721335	0.340569
ENSG00000136267.9_14184674_14188863	rs4721336	0.340568
ENSG00000136267.9_14184674_14188863	rs4721337	0.340567
ENSG00000136267.9_14184674_14188863	rs73679788	0.00698538
ENSG00000136267.9_14184674_14188863	rs10499441	0.340102
ENSG00000136267.9_14184674_14188863	rs4719406	0.340402
ENSG00000136267.9_14184674_14188863	rs10226117	0.323687
ENSG00000136267.9_14184674_14188863	rs57045093	0.0234616
ENSG00000136267.9_14184674_14188863	rs139030610	0.461637
ENSG00000136267.9_14184674_14188863	rs66487843	0.47406
ENSG00000136267.9_14184674_14188863	rs115658151	0.00754975
ENSG00000136267.9_14184674_14188863	rs28555489	0.339433
ENSG00000136267.9_14184674_14188863	rs28715422	0.344898
ENSG00000136267.9_14184674_14188863	rs12154362	0.338304
ENSG00000136267.9_14184674_14188863	rs1431524	0.337154
ENSG00000136267.9_14184674_14188863	rs1431525	0.337453
ENSG00000136267.9_14184674_14188863	rs1431526	0.473506
ENSG00000136267.9_14184674_14188863	rs1431527	0.337386
ENSG00000136267.9_14184674_14188863	rs13230666	0.0914426
ENSG00000136267.9_14184674_14188863	rs10950527	0.330812
ENSG00000136267.9_14184674_14188863	rs10950528	0.330493
ENSG00000136267.9_14184674_14188863	rs10235540	0.332128
ENSG00000136267.9_14184674_14188863	rs13222466	0.331058
ENSG00000136267.9_14184674_14188863	rs1541872	0.328842
ENSG00000136267.9_14184674_14188863	rs1541873	0.313417
ENSG00000136267.9_14184674_14188863	rs11972226	0.673621
ENSG00000136267.9_14184674_14188863	rs4721338	0.281835
ENSG00000136267.9_14184674_14188863	rs12674261	0.844695
ENSG00000136267.9_14184674_14188863	rs7800703	0.850147
ENSG00000136267.9_14184674_14188863	rs1978671	0.511896
ENSG00000136267.9_14184674_14188863	rs1991685	0.842208
ENSG00000136267.9_14184674_14188863	rs2884348	0.476945
ENSG00000136267.9_14184674_14188863	rs61072213	0.103726
ENSG00000136267.9_14184674_14188863	rs59470727	0.0544571
ENSG00000136267.9_14184674_14188863	rs7802759	0.75193
ENSG00000136267.9_14184674_14188863	rs7783911	0.261315
ENSG00000136267.9_14184674_14188863	rs3801363	0.381583
ENSG00000136267.9_14184674_14188863	rs3823843	0.900417
ENSG00000136267.9_14184674_14188863	rs7794554	0.374375
ENSG00000136267.9_14184674_14188863	rs7794432	0.97972
ENSG00000136267.9_14184674_14188863	rs7794969	0.964994
ENSG00000136267.9_14184674_14188863	rs78506377	0.00799568
ENSG00000136267.9_14184674_14188863	rs111687125	0.51723
ENSG00000136267.9_14184674_14188863	rs10950529	0.00887985
ENSG00000136267.9_14184674_14188863	rs78652907	0.740751
ENSG00000136267.9_14184674_14188863	rs10237359	0.910409
ENSG00000136267.9_14184674_14188863	rs10266998	0.853328
ENSG00000136267.9_14184674_14188863	rs10238213	0.732358
ENSG00000136267.9_14184674_14188863	rs7782805	0.462333
ENSG00000136267.9_14184674_14188863	rs12536405	0.17052
ENSG00000136267.9_14184674_14188863	rs7783571	0.730138
ENSG00000136267.9_14184674_14188863	rs76364064	0.945423
ENSG00000136267.9_14184674_14188863	rs61207348	0.00413958
ENSG00000136267.9_14184674_14188863	rs10245826	0.981634
ENSG00000136267.9_14184674_14188863	rs12699620	0.698706
ENSG00000136267.9_14184674_14188863	rs75957415	0.00362401
ENSG00000136267.9_14184674_14188863	rs77189188	0.732933
ENSG00000136267.9_14184674_14188863	rs4607508	0.302514
ENSG00000136267.9_14184674_14188863	rs1431528	0.98133
ENSG00000136267.9_14184674_14188863	rs10950530	0.871595
ENSG00000136267.9_14184674_14188863	rs4721340	0.337739
ENSG00000136267.9_14184674_14188863	rs73679795	0.00725042
ENSG00000136267.9_14184674_14188863	rs62443470	0.0115998
ENSG00000136267.9_14184674_14188863	rs12699621	0.304323
ENSG00000136267.9_14184674_14188863	rs10499442	0.72615
ENSG00000136267.9_14184674_14188863	rs62443471	0.00717643
ENSG00000136267.9_14184674_14188863	rs12699622	0.727703
ENSG00000136267.9_14184674_14188863	rs12669548	0.991593
ENSG00000136267.9_14184674_14188863	rs142943124	0.806249
ENSG00000136267.9_14184674_14188863	rs7777868	0.347092
ENSG00000136267.9_14184674_14188863	rs7777633	0.87905
ENSG00000136267.9_14184674_14188863	rs12536087	0.732665
ENSG00000136267.9_14184674_14188863	rs1897300	0.872247
ENSG00000136267.9_14184674_14188863	rs7782300	0.603192
ENSG00000136267.9_14184674_14188863	rs7801624	0.791045
ENSG00000136267.9_14184674_14188863	rs116192020	0.79625
ENSG00000136267.9_14184674_14188863	rs7786503	0.00748059
ENSG00000136267.9_14184674_14188863	rs11771951	0.397923
ENSG00000136267.9_14184674_14188863	rs17168221	0.808518
ENSG00000136267.9_14184674_14188863	rs9654936	0.214144
ENSG00000136267.9_14184674_14188863	rs10499444	0.0140676
ENSG00000136267.9_14184674_14188863	rs13221160	0.667439
ENSG00000136267.9_14184674_14188863	rs77305767	0.73361
ENSG00000136267.9_14184674_14188863	rs12537102	0.744598
ENSG00000136267.9_14184674_14188863	rs12537806	0.0119783
ENSG00000136267.9_14184674_14188863	rs34862028	0.465615
ENSG00000136267.9_14184674_14188863	rs34919207	0.299161
ENSG00000136267.9_14184674_14188863	rs61487234	0.000834735
ENSG00000136267.9_14184674_14188863	rs6943504	0.177632
ENSG00000136267.9_14184674_14188863	rs10236653	0.875702
ENSG00000136267.9_14184674_14188863	rs2116314	0.200812
ENSG00000136267.9_14184674_14188863	rs2116315	0.191845
ENSG00000136267.9_14184674_14188863	rs16878192	0.00465331
ENSG00000136267.9_14184674_14188863	rs74575686	0.233648
ENSG00000136267.9_14184674_14188863	rs80123436	0.548403
ENSG00000136267.9_14184674_14188863	rs1030578	0.343327
ENSG00000136267.9_14184674_14188863	rs111525238	0.137389
ENSG00000136267.9_14184674_14188863	rs17168223	0.254393
ENSG00000136267.9_14184674_14188863	rs10264038	0.174165
ENSG00000136267.9_14184674_14188863	rs28706631	0.346038
ENSG00000136267.9_14184674_14188863	rs117391687	0.507856
ENSG00000136267.9_14184674_14188863	rs17168227	0.255297
ENSG00000136267.9_14184674_14188863	rs62443479	0.519557
ENSG00000136267.9_14184674_14188863	rs1431531	0.817989
ENSG00000136267.9_14184674_14188863	rs4721342	0.458913
ENSG00000136267.9_14184674_14188863	rs10237790	0.0633723
ENSG00000136267.9_14184674_14188863	rs10251573	0.0174687
ENSG00000136267.9_14184674_14188863	rs147009915	0.812093
ENSG00000136267.9_14184674_14188863	rs12533779	0.00196513
ENSG00000136267.9_14184674_14188863	rs10256038	0.200559
ENSG00000136267.9_14184674_14188863	rs7778934	0.0605529
ENSG00000136267.9_14184674_14188863	rs6461105	0.113162
ENSG00000136267.9_14184674_14188863	rs2357960	0.897254
ENSG00000136267.9_14184674_14188863	rs79318276	0.735152
ENSG00000136267.9_14184674_14188863	rs6949628	0.770136
ENSG00000136267.9_14184674_14188863	rs17168232	0.57174
ENSG00000136267.9_14184674_14188863	rs13438642	0.193009
ENSG00000136267.9_14184674_14188863	rs145002560	0.0160211
ENSG00000136267.9_14184674_14188863	rs7793372	0.137432
ENSG00000136267.9_14184674_14188863	rs79382881	0.544154
ENSG00000136267.9_14184674_14188863	rs4721343	0.860881
ENSG00000136267.9_14184674_14188863	rs13236153	0.679034
ENSG00000136267.9_14184674_14188863	rs118122130	0.729198
ENSG00000136267.9_14184674_14188863	rs2195752	0.385882
ENSG00000136267.9_14184674_14188863	rs1821100	0.90819
ENSG00000136267.9_14184674_14188863	rs10225630	0.377218
ENSG00000136267.9_14184674_14188863	rs9639203	0.807497
ENSG00000136267.9_14184674_14188863	rs9639204	0.889936
ENSG00000136267.9_14184674_14188863	rs11768166	0.244665
ENSG00000136267.9_14184674_14188863	rs12531531	0.736041
ENSG00000136267.9_14184674_14188863	rs12699623	0.140258
ENSG00000136267.9_14184674_14188863	rs4719407	0.207033
ENSG00000136267.9_14184674_14188863	rs80195582	0.360976
ENSG00000136267.9_14184674_14188863	rs2163508	0.901755
ENSG00000136267.9_14184674_14188863	rs2116316	0.901386
ENSG00000136267.9_14184674_14188863	rs74921113	0.00510222
ENSG00000136267.9_14184674_14188863	rs116947683	0.736392
ENSG00000136267.9_14184674_14188863	rs75576722	0.00510629
ENSG00000136267.9_14184674_14188863	rs34797401	0.00560156
ENSG00000136267.9_14184674_14188863	rs11982590	0.328979
ENSG00000136267.9_14184674_14188863	rs10245903	0.270011
ENSG00000136267.9_14184674_14188863	rs716596	0.152844
ENSG00000136267.9_14184674_14188863	rs12531250	0.00972204
ENSG00000136267.9_14184674_14188863	rs12699624	0.22562
ENSG00000136267.9_14184674_14188863	rs12699625	0.18994
ENSG00000136267.9_14184674_14188863	rs10244094	0.220651
ENSG00000136267.9_14184674_14188863	rs10231750	0.255302
ENSG00000136267.9_14184674_14188863	rs6980167	0.800388
ENSG00000136267.9_14184674_14188863	rs6980324	0.90636
ENSG00000136267.9_14184674_14188863	rs13232496	0.80045
ENSG00000136267.9_14184674_14188863	rs13232682	0.752009
ENSG00000136267.9_14184674_14188863	rs10265947	0.546257
ENSG00000136267.9_14184674_14188863	rs10240092	0.637382
ENSG00000136267.9_14184674_14188863	rs10269295	0.799281
ENSG00000136267.9_14184674_14188863	rs1367779	0.781336
ENSG00000136267.9_14184674_14188863	rs10270441	0.249491
ENSG00000136267.9_14184674_14188863	rs11505395	0.855294
ENSG00000136267.9_14184674_14188863	rs11505396	0.794678
ENSG00000136267.9_14184674_14188863	rs78705434	0.00355071
ENSG00000136267.9_14184674_14188863	rs10274270	0.854664
ENSG00000136267.9_14184674_14188863	rs10274418	0.853198
ENSG00000136267.9_14184674_14188863	rs10260522	0.853153
ENSG00000136267.9_14184674_14188863	rs10245171	0.234218
ENSG00000136267.9_14184674_14188863	rs10274552	0.915141
ENSG00000136267.9_14184674_14188863	rs10260659	0.69564
ENSG00000136267.9_14184674_14188863	rs6958691	0.686942
ENSG00000136267.9_14184674_14188863	rs6958607	0.848276
ENSG00000136267.9_14184674_14188863	rs6979012	0.90039
ENSG00000136267.9_14184674_14188863	rs6979330	0.851182
ENSG00000136267.9_14184674_14188863	rs6959924	0.624503
ENSG00000136267.9_14184674_14188863	rs74542258	0.734097
ENSG00000136267.9_14184674_14188863	rs11767890	0.629951
ENSG00000136267.9_14184674_14188863	rs12699626	0.595615
ENSG00000136267.9_14184674_14188863	rs74462462	0.612804
ENSG00000136267.9_14184674_14188863	rs11771647	0.538535
ENSG00000136267.9_14184674_14188863	rs11767969	0.592525
ENSG00000136267.9_14184674_14188863	rs12699627	0.431387
ENSG00000136267.9_14184674_14188863	rs12699628	0.400285
ENSG00000136267.9_14184674_14188863	rs1367780	0.528542
ENSG00000136267.9_14184674_14188863	rs1367781	0.280861
ENSG00000136267.9_14184674_14188863	rs74819978	0.00951589
ENSG00000136267.9_14184674_14188863	rs78768100	0.00976215
ENSG00000136267.9_14184674_14188863	rs12154477	0.381474
ENSG00000136267.9_14184674_14188863	rs12699629	0.381475
ENSG00000136267.9_14184674_14188863	rs4719409	0.435184
ENSG00000136267.9_14184674_14188863	rs4721344	0.279767
ENSG00000136267.9_14184674_14188863	rs78754181	0.00386474
ENSG00000136267.9_14184674_14188863	rs4721345	0.758412
ENSG00000136267.9_14184674_14188863	rs1560479	0.664409
ENSG00000136267.9_14184674_14188863	rs12699632	0.64357
ENSG00000136267.9_14184674_14188863	rs76306307	0.18898
ENSG00000136267.9_14184674_14188863	rs2116319	0.428157
ENSG00000136267.9_14184674_14188863	rs80000815	0.732829
ENSG00000136267.9_14184674_14188863	rs12666867	0.775701
ENSG00000136267.9_14184674_14188863	rs28611297	0.335554
ENSG00000136267.9_14184674_14188863	rs12699635	0.549114
ENSG00000136267.9_14184674_14188863	rs28720963	0.203547
ENSG00000136267.9_14184674_14188863	rs12699636	0.316082
ENSG00000136267.9_14184674_14188863	rs12699637	0.323753
ENSG00000136267.9_14184674_14188863	rs61328786	0.0222081
ENSG00000136267.9_14184674_14188863	rs58846169	0.00520584
ENSG00000136267.9_14184674_14188863	rs10267996	0.0504292
ENSG00000136267.9_14184674_14188863	rs1991686	0.0212957
ENSG00000136267.9_14184674_14188863	rs77447178	0.732777
ENSG00000136267.9_14184674_14188863	rs1991687	0.0506584
ENSG00000136267.9_14184674_14188863	rs1991688	0.0516768
ENSG00000136267.9_14184674_14188863	rs1991689	0.0222795
ENSG00000136267.9_14184674_14188863	rs60560776	0.0223783
ENSG00000136267.9_14184674_14188863	rs56172838	0.0223211
ENSG00000136267.9_14184674_14188863	rs56126623	0.0223325
ENSG00000136267.9_14184674_14188863	rs56055469	0.0223339
ENSG00000136267.9_14184674_14188863	rs17168243	0.0238403
ENSG00000136267.9_14184674_14188863	rs12668831	0.558577
ENSG00000136267.9_14184674_14188863	rs12673540	0.602049
ENSG00000136267.9_14184674_14188863	rs12667383	0.0280544
ENSG00000136267.9_14184674_14188863	rs144708826	0.136313
ENSG00000136267.9_14184674_14188863	rs1431538	0.388625
ENSG00000136267.9_14184674_14188863	rs12699641	0.689626
ENSG00000136267.9_14184674_14188863	rs58820973	0.00140513
ENSG00000136267.9_14184674_14188863	rs1897301	0.0173288
ENSG00000136267.9_14184674_14188863	rs34441388	0.476499
ENSG00000136267.9_14184674_14188863	rs35423166	0.475616
ENSG00000136267.9_14184674_14188863	rs12699642	0.366439
ENSG00000136267.9_14184674_14188863	rs7783036	0.590797
ENSG00000136267.9_14184674_14188863	rs76107249	0.00971604
ENSG00000136267.9_14184674_14188863	rs78737793	0.319314
ENSG00000136267.9_14184674_14188863	rs1594485	0.765346
ENSG00000136267.9_14184674_14188863	rs73287760	0.0172624
ENSG00000136267.9_14184674_14188863	rs79819252	0.325642
ENSG00000136267.9_14184674_14188863	rs12670458	0.347219
ENSG00000136267.9_14184674_14188863	rs10228555	0.652417
ENSG00000136267.9_14184674_14188863	rs12670946	0.582954
ENSG00000136267.9_14184674_14188863	rs12669027	0.0818021
ENSG00000136267.9_14184674_14188863	rs12537437	0.638699
ENSG00000136267.9_14184674_14188863	rs12532880	0.732124
ENSG00000136267.9_14184674_14188863	rs77824367	0.266486
ENSG00000136267.9_14184674_14188863	rs17168246	0.653806
ENSG00000136267.9_14184674_14188863	rs113044809	0.732212
ENSG00000136267.9_14184674_14188863	rs4719410	0.822258
ENSG00000136267.9_14184674_14188863	rs17168250	0.602778
ENSG00000136267.9_14184674_14188863	rs12699643	0.111548
ENSG00000136267.9_14184674_14188863	rs10245632	0.032404
ENSG00000136267.9_14184674_14188863	rs6975021	0.289141
ENSG00000136267.9_14184674_14188863	rs77744700	0.253431
ENSG00000136267.9_14184674_14188863	rs10246573	0.0327176
ENSG00000136267.9_14184674_14188863	rs118080533	0.2325
ENSG00000136267.9_14184674_14188863	rs60101221	0.41174
ENSG00000136267.9_14184674_14188863	rs12666606	0.603384
ENSG00000136267.9_14184674_14188863	rs7806743	0.373916
ENSG00000136267.9_14184674_14188863	rs7806877	0.939246
ENSG00000136267.9_14184674_14188863	rs12667053	0.603418
ENSG00000136267.9_14184674_14188863	rs17168255	0.603467
ENSG00000136267.9_14184674_14188863	rs10499448	0.250325
ENSG00000136267.9_14184674_14188863	rs62443522	0.859786
ENSG00000136267.9_14184674_14188863	rs10252073	0.0657139
ENSG00000136267.9_14184674_14188863	rs10236893	0.0675063
ENSG00000136267.9_14184674_14188863	rs17664431	0.51538
ENSG00000136267.9_14184674_14188863	rs113593140	0.844073
ENSG00000136267.9_14184674_14188863	rs79817260	0.369888
ENSG00000136267.9_14184674_14188863	rs10499450	0.0627415
ENSG00000136267.9_14184674_14188863	rs10499451	0.600623
ENSG00000136267.9_14184674_14188863	rs73057465	0.126702
ENSG00000136267.9_14184674_14188863	rs79233917	0.732311
ENSG00000136267.9_14184674_14188863	rs12699644	0.368169
ENSG00000136267.9_14184674_14188863	rs78541096	0.600833
ENSG00000136267.9_14184674_14188863	rs59306337	0.682416
ENSG00000136267.9_14184674_14188863	rs79167827	0.603856
ENSG00000136267.9_14184674_14188863	rs117238295	0.732337
ENSG00000136267.9_14184674_14188863	rs77341483	0.603866
ENSG00000136267.9_14184674_14188863	rs17168261	0.60381
ENSG00000136267.9_14184674_14188863	rs1991690	0.209507
ENSG00000136267.9_14184674_14188863	rs7796936	0.0619063
ENSG00000136267.9_14184674_14188863	rs16878220	0.0254976
ENSG00000136267.9_14184674_14188863	rs12699645	0.236718
ENSG00000136267.9_14184674_14188863	rs10227006	0.0320279
ENSG00000136267.9_14184674_14188863	rs117634595	0.315665
ENSG00000136267.9_14184674_14188863	rs10257158	0.0618521
ENSG00000136267.9_14184674_14188863	rs17168263	0.553435
ENSG00000136267.9_14184674_14188863	rs2052979	0.860819
ENSG00000136267.9_14184674_14188863	rs73057471	0.571524
ENSG00000136267.9_14184674_14188863	rs6956840	0.659572
ENSG00000136267.9_14184674_14188863	rs6962315	0.0657242
ENSG00000136267.9_14184674_14188863	rs17168266	0.0630638
ENSG00000136267.9_14184674_14188863	rs1367782	0.817205
ENSG00000136267.9_14184674_14188863	rs12537358	0.552726
ENSG00000136267.9_14184674_14188863	rs12537383	0.554716
ENSG00000136267.9_14184674_14188863	rs1367783	0.191259
ENSG00000136267.9_14184674_14188863	rs79412355	0.20781
ENSG00000136267.9_14184674_14188863	rs10499452	0.0332827
ENSG00000136267.9_14184674_14188863	rs79522274	0.207925
ENSG00000136267.9_14184674_14188863	rs12538204	0.555579
ENSG00000136267.9_14184674_14188863	rs2116312	0.75541
ENSG00000136267.9_14184674_14188863	rs2163507	0.199976
ENSG00000136267.9_14184674_14188863	rs1560480	0.402688
ENSG00000136267.9_14184674_14188863	rs1012555	0.443187
ENSG00000136267.9_14184674_14188863	rs78278028	0.71956
ENSG00000136267.9_14184674_14188863	rs1560481	0.5667
ENSG00000136267.9_14184674_14188863	rs1560482	0.400529
ENSG00000136267.9_14184674_14188863	rs1560483	0.726274
ENSG00000136267.9_14184674_14188863	rs4719411	0.988737
ENSG00000136267.9_14184674_14188863	rs113556600	0.354737
ENSG00000136267.9_14184674_14188863	rs12699647	0.938802
ENSG00000136267.9_14184674_14188863	rs78650450	0.354099
ENSG00000136267.9_14184674_14188863	rs1583184	0.476159
ENSG00000136267.9_14184674_14188863	rs2082271	0.804732
ENSG00000136267.9_14184674_14188863	rs117383058	0.526857
ENSG00000136267.9_14184674_14188863	rs4721348	0.78952
ENSG00000136267.9_14184674_14188863	rs10226701	0.836263
ENSG00000136267.9_14184674_14188863	rs1431513	0.546768
ENSG00000136267.9_14184674_14188863	rs4721349	0.919175
ENSG00000136267.9_14184674_14188863	rs6978171	0.946045
ENSG00000136267.9_14184674_14188863	rs12699648	0.987743
ENSG00000136267.9_14184674_14188863	rs6945470	0.772825
ENSG00000136267.9_14184674_14188863	rs73057484	0.327933
ENSG00000136267.9_14184674_14188863	rs6949687	0.93251
ENSG00000136267.9_14184674_14188863	rs6950634	0.741217
ENSG00000136267.9_14184674_14188863	rs59012467	0.526805
ENSG00000136267.9_14184674_14188863	rs62443552	0.720525
ENSG00000136267.9_14184674_14188863	rs2033408	0.581276
ENSG00000136267.9_14184674_14188863	rs1431514	0.703222
ENSG00000136267.9_14184674_14188863	rs1431515	0.788697
ENSG00000136267.9_14184674_14188863	rs74638133	0.74951
ENSG00000136267.9_14184674_14188863	rs13438451	0.239029
ENSG00000136267.9_14184674_14188863	rs78379063	0.669367
ENSG00000136267.9_14184674_14188863	rs6948376	0.959859
ENSG00000136267.9_14184674_14188863	rs16878221	0.431151
ENSG00000136267.9_14184674_14188863	rs12699649	0.506435
ENSG00000136267.9_14184674_14188863	rs113439068	0.384165
ENSG00000136267.9_14184674_14188863	rs7792548	0.652469
ENSG00000136267.9_14184674_14188863	rs7792816	0.0522573
ENSG00000136267.9_14184674_14188863	rs7792936	0.30398
ENSG00000136267.9_14184674_14188863	rs62443553	0.109329
ENSG00000136267.9_14184674_14188863	rs12674445	0.541231
ENSG00000136267.9_14184674_14188863	rs17168277	0.990653
ENSG00000136267.9_14184674_14188863	rs6461109	0.590782
ENSG00000136267.9_14184674_14188863	rs17665172	0.071758
ENSG00000136267.9_14184674_14188863	rs62443554	0.106866
ENSG00000136267.9_14184674_14188863	rs77314012	0.120434
ENSG00000136267.9_14184674_14188863	rs62443555	0.464201
ENSG00000136267.9_14184674_14188863	rs7777504	0.141632
ENSG00000136267.9_14184674_14188863	rs62443556	0.465189
ENSG00000136267.9_14184674_14188863	rs62443557	0.46521
ENSG00000136267.9_14184674_14188863	rs17595206	0.217751
ENSG00000136267.9_14184674_14188863	rs17595234	0.46619
ENSG00000136267.9_14184674_14188863	rs3795245	0.224324
ENSG00000136267.9_14184674_14188863	rs6948031	0.155521
ENSG00000136267.9_14184674_14188863	rs10256254	0.10946
ENSG00000136267.9_14184674_14188863	rs62443558	0.118862
ENSG00000136267.9_14184674_14188863	rs11768578	0.481827
ENSG00000136267.9_14184674_14188863	rs78021458	0.779171
ENSG00000136267.9_14184674_14188863	rs1560478	0.103483
ENSG00000136267.9_14184674_14188863	rs10227646	0.297862
ENSG00000136267.9_14184674_14188863	rs3951243	0.283705
ENSG00000136267.9_14184674_14188863	rs4537212	0.10579
ENSG00000136267.9_14184674_14188863	rs146551544	0.0167505
ENSG00000136267.9_14184674_14188863	rs11526189	0.483113
ENSG00000136267.9_14184674_14188863	rs7779648	0.109372
ENSG00000136267.9_14184674_14188863	rs1431522	0.713797
ENSG00000136267.9_14184674_14188863	rs7780574	0.105789
ENSG00000136267.9_14184674_14188863	rs78555834	0.118999
ENSG00000136267.9_14184674_14188863	rs77020179	0.119
ENSG00000136267.9_14184674_14188863	rs62443559	0.119008
ENSG00000136267.9_14184674_14188863	rs6951414	0.297324
ENSG00000136267.9_14184674_14188863	rs4721350	0.109331
ENSG00000136267.9_14184674_14188863	rs1189366	0.920917
ENSG00000136267.9_14184674_14188863	rs1189365	0.501913
ENSG00000136267.9_14184674_14188863	rs78463279	0.365241
ENSG00000136267.9_14184674_14188863	rs62445560	0.295765
ENSG00000136267.9_14184674_14188863	rs10155991	0.11502
ENSG00000136267.9_14184674_14188863	rs59169233	0.357905
ENSG00000136267.9_14184674_14188863	rs11981807	0.320785
ENSG00000136267.9_14184674_14188863	rs11767626	0.39279
ENSG00000136267.9_14184674_14188863	rs62445561	0.119107
ENSG00000136267.9_14184674_14188863	rs78984121	0.568172
ENSG00000136267.9_14184674_14188863	rs10259487	0.121294
ENSG00000136267.9_14184674_14188863	rs10275243	0.12126
ENSG00000136267.9_14184674_14188863	rs10259510	0.122849
ENSG00000136267.9_14184674_14188863	rs76742740	0.119123
ENSG00000136267.9_14184674_14188863	rs192544526	0.74229
ENSG00000136267.9_14184674_14188863	rs6960433	0.140824
ENSG00000136267.9_14184674_14188863	rs79990020	0.00553417
ENSG00000136267.9_14184674_14188863	rs7810871	0.107127
ENSG00000136267.9_14184674_14188863	rs11773345	0.372937
ENSG00000136267.9_14184674_14188863	rs62445562	0.119171
ENSG00000136267.9_14184674_14188863	rs79087229	0.764507
ENSG00000136267.9_14184674_14188863	rs10261616	0.113071
ENSG00000136267.9_14184674_14188863	rs10246717	0.194525
ENSG00000136267.9_14184674_14188863	rs62445563	0.164955
ENSG00000136267.9_14184674_14188863	rs117728549	0.119286
ENSG00000136267.9_14184674_14188863	rs1357869	0.41437
ENSG00000136267.9_14184674_14188863	rs62445564	0.119224
ENSG00000136267.9_14184674_14188863	rs1474385	0.172312
ENSG00000136267.9_14184674_14188863	rs17602216	0.685508
ENSG00000136267.9_14184674_14188863	rs79309213	0.880748
ENSG00000136267.9_14184674_14188863	rs118158647	0.384033
ENSG00000136267.9_14184674_14188863	rs62445565	0.119234
ENSG00000136267.9_14184674_14188863	rs1357868	0.125417
ENSG00000136267.9_14184674_14188863	rs1357867	0.408553
ENSG00000136267.9_14184674_14188863	rs62445566	0.119236
ENSG00000136267.9_14184674_14188863	rs77536161	0.119238
ENSG00000136267.9_14184674_14188863	rs7809502	0.416925
ENSG00000136267.9_14184674_14188863	rs7809829	0.101172
ENSG00000136267.9_14184674_14188863	rs1357866	0.837569
ENSG00000136267.9_14184674_14188863	rs1357865	0.408513
ENSG00000136267.9_14184674_14188863	rs1357864	0.408545
ENSG00000136267.9_14184674_14188863	rs1525085	0.139208
ENSG00000136267.9_14184674_14188863	rs6944740	0.169128
ENSG00000136267.9_14184674_14188863	rs78932289	0.423535
ENSG00000136267.9_14184674_14188863	rs1525083	0.608818
ENSG00000136267.9_14184674_14188863	rs138705082	0.0841419
ENSG00000136267.9_14184674_14188863	rs62445593	0.106392
ENSG00000136267.9_14184674_14188863	rs66473448	0.82567
ENSG00000136267.9_14184674_14188863	rs940691	0.15826
ENSG00000136267.9_14184674_14188863	rs940690	0.599065
ENSG00000136267.9_14184674_14188863	rs879693	0.921459
ENSG00000136267.9_14184674_14188863	rs10236011	0.740708
ENSG00000136267.9_14184674_14188863	rs34922295	0.990439
ENSG00000136267.9_14184674_14188863	rs1525089	0.985936
ENSG00000136267.9_14184674_14188863	rs17168296	0.573907
ENSG00000136267.9_14184674_14188863	rs17150062	0.492275
ENSG00000136267.9_14184674_14188863	rs117566132	0.0236651
ENSG00000136267.9_14184674_14188863	rs62445594	0.0774963
ENSG00000136267.9_14184674_14188863	rs79949540	0.112845
ENSG00000136267.9_14184674_14188863	rs9638713	0.507912
ENSG00000136267.9_14184674_14188863	rs143555556	0.00684305
ENSG00000136267.9_14184674_14188863	rs148048104	0.641969
ENSG00000136267.9_14184674_14188863	rs77677324	0.0724838
ENSG00000136267.9_14184674_14188863	rs12533572	0.573013
ENSG00000136267.9_14184674_14188863	rs17602660	0.540133
ENSG00000136267.9_14184674_14188863	rs17168298	0.504762
ENSG00000136267.9_14184674_14188863	rs143109087	0.0737485
ENSG00000136267.9_14184674_14188863	rs17168299	0.512757
ENSG00000136267.9_14184674_14188863	rs62445596	0.0729973
ENSG00000136267.9_14184674_14188863	rs62445597	0.0727092
ENSG00000136267.9_14184674_14188863	rs118024816	0.614683
ENSG00000136267.9_14184674_14188863	rs73059484	0.96058
ENSG00000136267.9_14184674_14188863	rs62445598	0.0702917
ENSG00000136267.9_14184674_14188863	rs76504017	0.0211479
ENSG00000136267.9_14184674_14188863	rs7796807	0.519117
ENSG00000136267.9_14184674_14188863	rs62445600	0.0692044
ENSG00000136267.9_14184674_14188863	rs62445601	0.0664136
ENSG00000136267.9_14184674_14188863	rs55681155	0.993536
ENSG00000136267.9_14184674_14188863	rs62445602	0.0669674
ENSG00000136267.9_14184674_14188863	rs7785675	0.0664705
ENSG00000136267.9_14184674_14188863	rs17168302	0.106438
ENSG00000136267.9_14184674_14188863	rs17666286	0.021694
ENSG00000136267.9_14184674_14188863	rs62445603	0.0662807
ENSG00000136267.9_14184674_14188863	rs2049450	0.984835
ENSG00000136267.9_14184674_14188863	rs17168303	0.658233
ENSG00000136267.9_14184674_14188863	rs146188967	0.0632499
ENSG00000136267.9_14184674_14188863	rs10236426	0.595875
ENSG00000136267.9_14184674_14188863	rs6943134	0.621798
ENSG00000136267.9_14184674_14188863	rs144419272	0.884886
ENSG00000136267.9_14184674_14188863	rs1525088	0.953922
ENSG00000136267.9_14184674_14188863	rs10273764	0.546144
ENSG00000136267.9_14184674_14188863	rs17602988	0.973336
ENSG00000136267.9_14184674_14188863	rs62445607	0.0601134
ENSG00000136267.9_14184674_14188863	rs62445608	0.0601392
ENSG00000136267.9_14184674_14188863	rs62445609	0.0602731
ENSG00000136267.9_14184674_14188863	rs62445610	0.104548
ENSG00000136267.9_14184674_14188863	rs6969050	0.973668
ENSG00000136267.9_14184674_14188863	rs118182061	0.692364
ENSG00000136267.9_14184674_14188863	rs11972478	0.974904
ENSG00000136267.9_14184674_14188863	rs11979323	0.973902
ENSG00000136267.9_14184674_14188863	rs62445611	0.0221241
ENSG00000136267.9_14184674_14188863	rs1525093	0.063158
ENSG00000136267.9_14184674_14188863	rs62445613	0.0606553
ENSG00000136267.9_14184674_14188863	rs6951812	0.708699
ENSG00000136267.9_14184674_14188863	rs78105153	0.998739
ENSG00000136267.9_14184674_14188863	rs17603201	0.553723
ENSG00000136267.9_14184674_14188863	rs10246968	0.550936
ENSG00000136267.9_14184674_14188863	rs17603236	0.874906
ENSG00000136267.9_14184674_14188863	rs6956742	0.646484
ENSG00000136267.9_14184674_14188863	rs10276877	0.603262
ENSG00000136267.9_14184674_14188863	rs17603341	0.795275
ENSG00000136267.9_14184674_14188863	rs191963463	0.00330554
ENSG00000136267.9_14184674_14188863	rs10251321	0.604818
ENSG00000136267.9_14184674_14188863	rs1525076	0.597172
ENSG00000136267.9_14184674_14188863	rs17666806	0.721
ENSG00000136267.9_14184674_14188863	rs141603443	0.0175872
ENSG00000136267.9_14184674_14188863	rs12670550	0.901169
ENSG00000136267.9_14184674_14188863	rs147399831	0.388204
ENSG00000136267.9_14184674_14188863	rs73059497	0.900292
ENSG00000136267.9_14184674_14188863	rs62445614	0.606662
ENSG00000136267.9_14184674_14188863	rs73059498	0.90665
ENSG00000136267.9_14184674_14188863	rs17168312	0.606791
ENSG00000136267.9_14184674_14188863	rs11983714	0.899254
ENSG00000136267.9_14184674_14188863	rs73059501	0.237302
ENSG00000136267.9_14184674_14188863	rs17603629	0.286706
ENSG00000136267.9_14184674_14188863	rs77582462	0.79407
ENSG00000136267.9_14184674_14188863	rs13242030	0.418087
ENSG00000136267.9_14184674_14188863	rs73053206	0.759058
ENSG00000136267.9_14184674_14188863	rs953604	0.90553
ENSG00000136267.9_14184674_14188863	rs79114031	0.678474
ENSG00000136267.9_14184674_14188863	rs953605	0.896992
ENSG00000136267.9_14184674_14188863	rs6461112	0.67761
ENSG00000136267.9_14184674_14188863	rs10254418	0.60864
ENSG00000136267.9_14184674_14188863	rs1852070	0.539842
ENSG00000136267.9_14184674_14188863	rs190892797	0.559863
ENSG00000136267.9_14184674_14188863	rs78115505	0.0592809
ENSG00000136267.9_14184674_14188863	rs10229549	0.611423
ENSG00000136267.9_14184674_14188863	rs77290879	0.0586033
ENSG00000136267.9_14184674_14188863	rs76640055	0.0587264
ENSG00000136267.9_14184674_14188863	rs17168316	0.818959
ENSG00000136267.9_14184674_14188863	rs10271056	0.803882
ENSG00000136267.9_14184674_14188863	rs12672892	0.930571
ENSG00000136267.9_14184674_14188863	rs79044997	0.746775
ENSG00000136267.9_14184674_14188863	rs12672921	0.93081
ENSG00000136267.9_14184674_14188863	rs17168317	0.47785
ENSG00000136267.9_14184674_14188863	rs1404611	0.774843
ENSG00000136267.9_14184674_14188863	rs1357857	0.451864
ENSG00000136267.9_14184674_14188863	rs4143197	0.933036
ENSG00000136267.9_14184674_14188863	rs10250242	0.922596
ENSG00000136267.9_14184674_14188863	rs10250258	0.840426
ENSG00000136267.9_14184674_14188863	rs10254283	0.919315
ENSG00000136267.9_14184674_14188863	rs144186809	0.73985
ENSG00000136267.9_14184674_14188863	rs10266107	0.942459
[truncated: 10,945 more rows]

## Sheet: Figure4B
T2D GWAS signals nearby DGKB
Data avialable here https://diagram-consortium.org/downloads.html

[truncated: 4 more sheets: Figure4C, Figure4D, Figure4E, Figure4F]
